# Supplementary material for: Metagenomic sequencing suggests a diversity of RNA interference-like responses to viruses across multicellular eukaryotes
Source: PLoS Genet. 2018 Jul 30;14(7):e1007533. doi: 10.1371/journal.pgen.1007533 (PMC6085071; doi:10.1371/journal.pgen.1007533)
Supplement: S2 Table — Detailed descriptions of the candidate virus fragments identified by protein similarity search, including phylogenetic position, estimated prevalence, approximate coverage, ORF number and most similar viral proteins identified by BLASTp, detectability by RT-negative PCR, GenBank accession numbers, and additional notes. (XLSX) [file pgen.1007533.s011.xlsx]

## Sheet: Virus_Contig Descriptions
Virus	GenBank Accesion	Library/Libraries	Genome	Classification (following Shi et al., 2016)	Host	Genome Fragment/Segment	Length (bp)	No. Credible ORFs (>100 aa), and their top BlastP hits	ORF Length(s) (aa)	Prevalence (in sample pools)	Virus/Contig detectable by RT-negative PCR	Notes
Caledonia dog whelk rhabdo-like virus 1	MF190042	Whelk A RNAseq (Sample pools 1-5, 7-11; n=176 individuals; Barns Ness and Millport); Whelk B RNAseq, virus-enriched (Sample pools 1, 11; n=35 individuals; Barns Ness and Millport)	ss RNA (-)	Mono-Chu	Nucella lapillus	Partial genome	8224	1: 2710 aa -> RNA-dependent RNA polymerase [Hubei rhabdo-like virus 7]	2710	2/11	N	The best BlastX hit for Whelk Central Belt rhabdo-like virus 1 is Beihai rhabdo-like virus 2 strain for which the available sequence (BHTSS7258) hypothetical protein 1, hypothetical protein 2, putative glycoprotein, and RNA-dependent RNA polymerase genes, complete cds is 12,106 bp long. Whelk Central Belt rhabdo-like virus 1 8,224 bp sequence we report therefore represents a partial genome fragme…
Caledonia dog whelk rhabdo-like virus 2	MF190043	Whelk A RNAseq (Sample pools 1-5, 7-11; n=176 individuals; Barns Ness and Millport); Whelk B RNAseq, virus-enriched (Sample pools 1, 11; n=35 individuals; Barns Ness and Millport)	ss RNA (-)	Mono-Chu	Nucella lapillus	Nucleoprotein	3466	1: 433 aa -> nucleoprotein, partial [Rabies lyssavirus]	433	11/11	Y (we note that a band was detected in 2 (one of those was very faint )out of 5 PCRs; therefore, we cannot rule out the possibility that this is an EVE)	As this 3466 bp fragment could be detected from cDNA from all 11 sample pools this alerted us to the possiblity that it might constitute and endogenous viral element (EVE). Non-RT PCR results were inconsistent but we were able to amplify bands in 2 out of 5 attempts, We therefore cannot exclude the possibilites that the fragment is too rare to detect consistently from host DNA in a global pool of…
Barns Ness dog whelk orthomyxo-like virus 1 PA	MF190044	Whelk A RNAseq (Sample pools 1-5, 7-11; n=176 individuals; Barns Ness and Millport); Whelk B RNAseq, virus-enriched (Sample pools 1, 11; n=35 individuals; Barns Ness and Millport)	ss RNA (-)	Orthomyxo	Nucella lapillus	Segment 3 (PA polymerase subunit)	1995	1: 642 aa -> PA polymerase subunit [Thogoto virus]	642	7/11	N	On the basis, a) of co-occurence within sample pools, and b) the relatively close taxonomic relatedness of the known viruses to which the PA and PB1 subunit were the closest BlastX hits, we infer that the PA and PB1 subunit derive from the same virus, i.e. Whelk Barns Ness orthomyxo-like virus 1. Briefly, In reference to a) above, the viral contig containing the putative PA polymerase subunit, an…
Barns Ness dog whelk orthomyxo-like virus 1 PB1	MF190045	Whelk A RNAseq (Sample pools 1-5, 7-11; n=176 individuals; Barns Ness and Millport); Whelk B RNAseq, virus-enriched (Sample pools 1, 11; n=35 individuals; Barns Ness and Millport)	ss RNA (-)	Orthomyxo	Nucella lapillus	Segment 2 (PB1 polymerase subunit)	2214	1: 711 aa -> polymerase PB1 [Hubei orthoptera virus 6]	711	7/11	N	See above
Barns Ness dog whelk narna-like virus 1	MF190046	Whelk A RNAseq (Sample pools 1-5, 7-11; n=176 individuals; Barns Ness and Millport); Whelk B RNAseq, virus-enriched (Sample pools 1, 11; n=35 individuals; Barns Ness and Millport)	ss RNA (+)	Narna-Levi	Nucella lapillus	RdRP	2281	1: 705 aa -> RNA-dependent RNA polymerase [Beihai narna-like virus 26]	705	5/11	N
Barns Ness dog whelk bunya/arena-like virus 1	MF190047	Whelk A RNAseq (Sample pools 1-5, 7-11; n=176 individuals; Barns Ness and Millport); Whelk B RNAseq, virus-enriched (Sample pools 1, 11; n=35 individuals; Barns Ness and Millport)	ss RNA (-)	Bunya-Arena	Nucella lapillus	L Segment (RdRP)	1980	1: 659 aa -> RNA-dependent RNA polymerase [Wuhan snail virus 2]	498	7/11	N	Wuhan snail virus 2 (the BlastX hit with the highest score for our 1,980 bp fragment) belongs to a clade which is constitutes an outgroup to a clade containing Arenaviridae, Nairovirus and other bunya-like viruses. On the basis of taxomic proximity to the Arenaviridae, we conservatively name this fragment "Whelk Barns Ness bunya/arena-like virus 1".
Caldedonia dog whelk bunya/orthobunya-like virus 1	MF190048	Whelk A RNAseq (Sample pools 1-5, 7-11; n=176 individuals; Barns Ness and Millport); Whelk B RNAseq, virus-enriched (Sample pools 1, 11; n=35 individuals; Barns Ness and Millport)	ss RNA (-)	Bunya-Arena	Nucella lapillus	L Segment (Polyprotein)	1153	1: 384 aa -> polyprotein [Koongol virus]	348	9/11	N
Lothians earthworm bunya/orthobunya-like virus 1	MF190035	Earthworm B RNAseq (Lumbricus and Amynthas spp.) (Sample pools 1-3, 5-8; n=78 individuals; King's Buildings)	ss RNA (-)	Bunya-Arena	Lumbricus and Amynthas spp.	S Segment (Glycoprotein)	1411	2: 380 aa -> glycoprotein precursor [Whenzhou Shrimp Virus 2] | 154 aa -> hypothetical protein [Wenzhou picorna-like virus 46]	380, 154	2/8	N	Earthworm Lothians bunya/arena-like virus 1 and Earthworm Lothians bunya/orthobunya-like virus 1 both co-occur in sample pool 6 (out of a total of 8 sample pools), but only Earthworm Lothians bunya/othobunya-like virus 1 was detected in sample pool 5. On the basis of this non-co-occurence, and because the Earthworm Lothians bunya/orthobunya-like virus 1 Glycoprotein, and the Earthworm Lothians bu…
Lothians earthworm bunya/arena-like virus 1	MF190036	Earthworm B RNAseq (Lumbricus and Amynthas spp.) (Sample pools 1-3, 5-8; n=78 individuals; King's Buildings)	ss RNA (-)	Bunya-Arena	Lumbricus and Amynthas spp.	L Segment (RdRP)	1089	1: 362 aa -> RNA-dependent RNA polymerase [Wuhan snail virus 2]	362	1/8	N	Earthworm Lothians bunya/arena-like virus 1 and Earthworm Lothians bunya/orthobunya-like virus 1 both co-occur in sample pool 6 (out of a total of 8 sample pools), but only Earthworm Lothians bunya/othobunya-like virus 1 was detected in sample pool 5. On the basis of this non-co-occurence, and because the Earthworm Lothians bunya/orthobunya-like virus 1 Glycoprotein, and the Earthworm Lothians bu…
Lothians earthworm picorna-like virus 1	MF190037	Earthworm B RNAseq (Lumbricus and Amynthas spp.) (Sample pools 1-3, 5-8; n=78 individuals; King's Buildings)	ss RNA (+)	Picorna-Calici	Lumbricus and Amynthas spp.	Partial genome	7990	1: 2476 aa -> hypothetical protein [Changping earthworm virus 1]	2476	6/8	N
Millport starfish parvo-like virus 1	MF190038	Starfish A RNAseq (Sample pools 1-7, 9, 11-13; n=174 individuals; Barns Ness and Millport); Starfish B RNAseq, virus-enriched (Sample pools 4, 11; n=37 individuals; Millport)	ss DNA	Parvoviridae	Asterias rubens	Near complete genome	6509	2: 885 aa -> nonstructural protein 1 [Desmodus rotundus parvovirus] | 985aa -> putative structural protein VP1 [Diaphorina citri densovirus]	885, 985	10/13	Y (this was expected for a ssDNA virus)
Caledonia starfish parvo-like virus 1	MF190039	Starfish A RNAseq (Sample pools 1-7, 9, 11-13; n=174 individuals; Barns Ness and Millport); Starfish B RNAseq, virus-enriched (Sample pools 4, 11; n=37 individuals; Millport)	ss DNA	Parvoviridae	Asterias rubens	Near complete genome	5801	2: 797aa -> nonstructural protein 1 [Desmodus rotundus parvovirus] | 990aa -> structural protein VP [Sibine fusca densovirus]	797, 990	10/13	Y (this was expected for a ssDNA virus)
Caledonia starfish parvo-like virus 2	MF190040	Starfish A RNAseq (Sample pools 1-7, 9, 11-13; n=174 individuals; Barns Ness and Millport); Starfish B RNAseq, virus-enriched (Sample pools 4, 11; n=37 individuals; Millport)	ss DNA	Parvoviridae	Asterias rubens	Near complete genome	4953	1: 838 aa -> nonstructural protein 1 [Desmodus rotundus parvovirus]	838	13/13	Y (this was expected for a ssDNA virus)
Caledonia starfish parvo-like virus 3	MF190041	Starfish A RNAseq (Sample pools 1-7, 9, 11-13; n=174 individuals; Barns Ness and Millport); Starfish B RNAseq, virus-enriched (Sample pools 4, 11; n=37 individuals; Millport)	ss DNA	Parvoviridae	Asterias rubens	Partial genome	3353	2: 462 aa -> NS1 [Porcine parvovirus 7] | 242 aa -> structural protein VP [Hordeum marinum Itera-like densovirus]	462, 242	13/13	Y (this was expected for a ssDNA virus)
Caledonia beadlet anemone dicistro-like virus 1	MF189971	Anemone A RNAseq (Sample pools 4-5, 8, 10-14; n=125 individuals; Barns Ness and Millport); Anemone B RNAseq, virus-enriched (Sample pools 5, 8; n=30 individuals; Barns Ness and Millport)	ss RNA (+)	Picorna-Calici	Actinia equina	Near complete genome	9556	2: 1941 aa -> hypothetical protein 1 [Beihai picorna-like virus 85] | 974 aa -> structural protein [Bivalve RNA virus G5]	1941, 974	8/14	N
Millport beadlet anemone dicistro-like virus 1	MF189972	Anemone A RNAseq (Sample pools 4-5, 8, 10-14; n=125 individuals; Barns Ness and Millport); Anemone B RNAseq, virus-enriched (Sample pools 5, 8; n=30 individuals; Barns Ness and Millport)	ss RNA (+)	Picorna-Calici	Actinia equina	Near complete genome	9090	3: 972 aa -> replicase polyprotein [Drosophila C virus] | 849 aa -> replicase polyprotein [Drosophila C virus] | 905 aa -> capsid polyprotein [Drosophila C virus]	972, 849, 905	7/14	N
Caledonia beadlet anemone dicistro-like virus 2	MF189973	Anemone A RNAseq (Sample pools 4-5, 8, 10-14; n=125 individuals; Barns Ness and Millport); Anemone B RNAseq, virus-enriched (Sample pools 5, 8; n=30 individuals; Barns Ness and Millport)	ss RNA (+)	Picorna-Calici	Actinia equina	Near complete genome	9968	2: 1768 aa -> RNA-dependent RNA polymerase [Nilaparvata lugens C virus] | 912 aa -> capsid polyprotein [Drosophila C virus]	1768, 912	8/14	N
Caledonia beadlet anemone dicistro-like virus 3 isolate A	MF189974	Anemone A RNAseq (Sample pools 4-5, 8, 10-14; n=125 individuals; Barns Ness and Millport); Anemone B RNAseq, virus-enriched (Sample pools 5, 8; n=30 individuals; Barns Ness and Millport)	ss RNA (+)	Picorna-Calici	Actinia equina	Near complete genome	8210	2: 1591 aa -> hypothetical protein 1 [Beihai picorna-like virus 71] | 775 aa -> capsid protein precursor [Aphid lethal paralysis virus]	1591, 775	9/14	N
Caledonia beadlet anemone dicistro-like virus 3 isolate B	MF189975	Anemone A RNAseq (Sample pools 4-5, 8, 10-14; n=125 individuals; Barns Ness and Millport); Anemone B RNAseq, virus-enriched (Sample pools 5, 8; n=30 individuals; Barns Ness and Millport)	ss RNA (+)	Picorna-Calici	Actinia equina	Partial genome	3495	1: 1164 aa -> hypothetical protein 1 [Wenzhou picorna-like virus 28]	1164	10/14	N	Sequence analysis suggests these are the same virus but 2 different isolates/strains. PCRs suggest prevalences differ substantially. The forward primer for these primes over a region containing polymorphisms however, why may explain apparent differences in prevalences between strains A and B.
Caledonia beadlet anemone dicistro-like virus 4	MF189976	Anemone A RNAseq (Sample pools 4-5, 8, 10-14; n=125 individuals; Barns Ness and Millport); Anemone B RNAseq, virus-enriched (Sample pools 5, 8; n=30 individuals; Barns Ness and Millport)	ss RNA (+)	Picorna-Calici	Actinia equina	Hypothetical protein	1315* (see notes)	2: 239 aa -> hypothetical protein [Wenzhou picorna-like virus 27] | 201 aa -> hypothetical protein [Beihai picorna-like virus 73]	239, 201	No data	N	By alignment of a 239 ORF (from a 719 bp fragment with BlastX to hypothetical protein [Beihai picorna-like virus 73]), and a 201 aa ORF (from a 603 bp fragment with BlastX to hypothetical protein [Beihai picorna-like virus 73]) to the full protein sequence of hypothetical protein [Beihai picorna-like virus 73(YP_009330023.1), we inferred that the 719 bp and 603 bp fragments are portions of a gene…
Millport beadlet anemone Nora virus-like virus 1	MF189977	Anemone A RNAseq (Sample pools 4-5, 8, 10-14; n=125 individuals; Barns Ness and Millport); Anemone B RNAseq, virus-enriched (Sample pools 5, 8; n=30 individuals; Barns Ness and Millport)	ss RNA (+)	Picorna-Calici	Actinia equina	Near complete genome	12062	4: 733 aa -> hypothetical protein 1 [Hubei picorna-like virus 66] | 1005 aa -> hypothetical protein 2 [Hubei picorna-like virus 66] | 289 aa -> hypothetical protein 3 [Hubei picorna-like virus 66 | 875 aa -> hypothetical protein 3 [Hubei picorna-like virus 66]	733, 1005, 289, 875	1/14	N	We identified a 3111 bp and 8950 bp contigs, both containing ORFs with BlastP hits to hypothetical protein 2 [Hubei picorna-like virus 66]. We therefore infer that we are missing some of the hypothetical protein 2 that bridges these two contigs, and have inserted one single "N" between the joined contigs, which keep the ORF in the same reading frame. We have inserted only one N as we infer that w…
Barns Ness beadlet anemone picorna-like virus 1	MF189978	Anemone A RNAseq (Sample pools 4-5, 8, 10-14; n=125 individuals; Barns Ness and Millport); Anemone B RNAseq, virus-enriched (Sample pools 5, 8; n=30 individuals; Barns Ness and Millport)	ss RNA (+)	Picorna-Calici	Actinia equina	Hypothetical protein	6083* (see notes)	1: 2666 aa -> hypothetical protein [Beihai paphia shell virus 4] | 167 aa -> hypothetical protein [Beihai paphia shell virus 4]	1773, 167	1/14	N	We identified three contigs (2294 bp, 919 bp, 2870 bp) all containing ORFs with BlastP hits to hypothetical protein [Anemone Beihai paphia shell virus 4]. We determined the relative orientation of these contigs with respect to the Anemone Beihai paphia shell virus 4 hypothetical protein, and inferred that these contigs are partial fragments of the same virus. We concatenated the 3 contigs, and to…
Caledonia beadlet anemone picorna-like virus 1	MF189979	Anemone A RNAseq (Sample pools 4-5, 8, 10-14; n=125 individuals; Barns Ness and Millport); Anemone B RNAseq, virus-enriched (Sample pools 5, 8; n=30 individuals; Barns Ness and Millport)	ss RNA (+)	Picorna-Calici	Actinia equina	Hypothetical protein	1531* (see notes)	1: 528 aa -> hypothetical protein [Hubei picorna-like virus 9]	528	No data	No data	We identified 2 contigs (801 bp, 730 bp) all containing ORFs with BlastP hits to hypothetical proteins of closely related picornaviruses (Fisavirus, Carascovirus). We determined the realtive orientation of these contigs with respect to the Basavirus sp. hypothetical protein, and inferred that these contigs are partial fragments of the small virus, seperated by appoximately 18 aa. We concatenated …
Caledonia beadlet anemone picorna-like virus 2	MF189980	Anemone A RNAseq (Sample pools 4-5, 8, 10-14; n=125 individuals; Barns Ness and Millport); Anemone B RNAseq, virus-enriched (Sample pools 5, 8; n=30 individuals; Barns Ness and Millport)	ss RNA (+)	Picorna-Calici	Actinia equina	Hypothetical protein 1	1039	1: 346 aa -> hypothetical protein 1 [Hubei picorna-like virus 69]	346	No data	No data
Millport beadlet anemone tombus-like virus 1	MF189981	Anemone A RNAseq (Sample pools 4-5, 8, 10-14; n=125 individuals; Barns Ness and Millport); Anemone B RNAseq, virus-enriched (Sample pools 5, 8; n=30 individuals; Barns Ness and Millport)	ss RNA (+)	Tombus-Noda	Actinia equina	Partial genome	3895	3: 396 aa -> hypothetical protein 1 [Hubei tombus-like virus 15] | 498 aa -> hypothetical protein 2 [Hubei tombus-like virus 15] | 361 aa -> hypothetical protein 3 [Hubei tombus-like virus 15]	396, 498, 361	7/14	N
Millport beadlet anemone noda-like virus 1	MF189982	Anemone A RNAseq (Sample pools 4-5, 8, 10-14; n=125 individuals; Barns Ness and Millport); Anemone B RNAseq, virus-enriched (Sample pools 5, 8; n=30 individuals; Barns Ness and Millport)	ss RNA (+)	Tombus-Noda	Actinia equina	Capsid	1282	1: 391 aa -> capsid protein precursor alpha [Pariacoto virus]	391	7/14	N
Barns Ness beadlet anemone sobemo-like virus 1 Fragment 1	MF189983	Anemone A RNAseq (Sample pools 4-5, 8, 10-14; n=125 individuals; Barns Ness and Millport); Anemone B RNAseq, virus-enriched (Sample pools 5, 8; n=30 individuals; Barns Ness and Millport)	ss RNA (+)	Luteo-Sobemo	Actinia equina	Hypothetical protein 1	1181	1: 393 aa -> hypothetical protein 1 [Wenzhou shrimp virus 9]	393	3/14	N	We recovered 3 fragments containing ORFs with BlastP hits to all 3 known Wenzhou shrimp virus 9 proteins.Wenzhou shrimp virus 9 is segmented virus (see Shi et a., 2016) with RNA1 (containing hypothetical protein 1 and RdRP) and RNA 2 (containing capsid). Ae were unable to detect either of the 3 fragments in any of our 7 sample pools from Millport. From Barns Ness (7 sample pool in total) fragment…
Barns Ness beadlet anemone sobemo-like virus 1 Fragment 2	MF189984	Anemone A RNAseq (Sample pools 4-5, 8, 10-14; n=125 individuals; Barns Ness and Millport); Anemone B RNAseq, virus-enriched (Sample pools 5, 8; n=30 individuals; Barns Ness and Millport)	ss RNA (+)	Luteo-Sobemo	Actinia equina	RdRP	1503	1: 480 aa -> RdRp [Wenzhou shrimp virus 9]	480	2/14	N	We recovered 3 fragments containing ORFs with BlastP hits to all 3 known Wenzhou shrimp virus 9 proteins.Wenzhou shrimp virus 9 is segmented virus (see Shi et a., 2016) with RNA1 (containing hypothetical protein 1 and RdRP) and RNA 2 (containing capsid). Ae were unable to detect either of the 3 fragments in any of our 7 sample pools from Millport. From Barns Ness (7 sample pool in total) fragment…
Barns Ness beadlet anemone sobemo-like virus 1 Fragment 3	MF189985	Anemone A RNAseq (Sample pools 4-5, 8, 10-14; n=125 individuals; Barns Ness and Millport); Anemone B RNAseq, virus-enriched (Sample pools 5, 8; n=30 individuals; Barns Ness and Millport)	ss RNA (+)	Luteo-Sobemo	Actinia equina	Capsid	1650	1: 534 aa -> putative capsid protein [Wenzhou shrimp virus 9]	534	2/14	N	We recovered 3 fragments containing ORFs with BlastP hits to all 3 known Wenzhou shrimp virus 9 proteins.Wenzhou shrimp virus 9 is segmented virus (see Shi et a., 2016) with RNA1 (containing hypothetical protein 1 and RdRP) and RNA 2 (containing capsid). Ae were unable to detect either of the 3 fragments in any of our 7 sample pools from Millport. From Barns Ness (7 sample pool in total) fragment…
Caledonia beadlet anemone sobemo-like virus 1	MF189986	Anemone A RNAseq (Sample pools 4-5, 8, 10-14; n=125 individuals; Barns Ness and Millport); Anemone B RNAseq, virus-enriched (Sample pools 5, 8; n=30 individuals; Barns Ness and Millport)	ss RNA (+)	Luteo-Sobemo	Actinia equina	Partial genome	3573	2: 799 aa -> hypothetical protein 1 [Beihai sobemo-like virus 17] | 598 aa -> hypothetical protein 2 [Beihai sobemo-like virus 17]	799, 598	8/14	N
Barns Ness beadlet anemone chu-like virus 1 RNA 1	MF189987	Anemone A RNAseq (Sample pools 4-5, 8, 10-14; n=125 individuals; Barns Ness and Millport); Anemone B RNAseq, virus-enriched (Sample pools 5, 8; n=30 individuals; Barns Ness and Millport)	ss RNA (-)	Mono-Chu	Actinia equina	Segment 1 (RdRP)	5522* (see notes)	2: 1471 aa -> polymerase [Wenzhou Crab Virus 2] | 350 aa -> polymerase [Wenzhou Crab Virus 2]	1471, 350	7/14	N	We recovered 2 fragments (4469 bp and 1053 bp) containing ORFs with BlastP hits to polymerase [Wenzhou Crab Virus 2]. Aligning these ORFs to the polymerase [Wenzhou Crab Virus 2], we inferred by homology that they likely represent two non-overlapping framgent of segment 1 of the same Wenzhou Crab Virus 2-like virus. PCRs indicated that these fragment we only detectable from Barns Ness sample pool…
Barns Ness beadlet anemone chu-like virus 1 RNA 2	MF189988	Anemone A RNAseq (Sample pools 4-5, 8, 10-14; n=125 individuals; Barns Ness and Millport); Anemone B RNAseq, virus-enriched (Sample pools 5, 8; n=30 individuals; Barns Ness and Millport)	ss RNA (-)	Mono-Chu	Actinia equina	Segment 2 (Glycoprotein)	1423* (see notes)	2: 167 aa -> glycoprotein [Wenzhou Crab Virus 2] | 175 aa -> putative nucleoprotein [Wenzhou Crab Virus 2]	167, 175	3/14	N	We recovered 2 fragments (897 bp and 526 bp) containing ORFs with BlastP hits to glycoprotein [Wenzhou Crab Virus 2], and putative nucleoprotein [Wenzhou Crab Virus 2] respectively . Aligning these ORFs to each of these proteins, we inferred by homology that they likely represent two non-overlapping framgent of segment 2 of the same Wenzhou Crab Virus 2-like virus. PCRs indicated that these fragm…
Caledonia beadlet anemone chu-like virus 1	MF189989	Anemone A RNAseq (Sample pools 4-5, 8, 10-14; n=125 individuals; Barns Ness and Millport); Anemone B RNAseq, virus-enriched (Sample pools 5, 8; n=30 individuals; Barns Ness and Millport)	ss RNA (-)	Mono-Chu	Actinia equina	Segment 1 (RdRP)	4304* (see notes)	2: 745 aa -> RNA-dependent RNA polymerase [Wenling chuvirus-like virus 2] | 655 aa RNA-dependent RNA polymerase [Wenling chuvirus-like virus 2]	745, 655	8/14	N	We recovered 2 fragments (2235 bp and 2069 bp) containing ORFs with BlastP hits to polymerase [Wenling chuvirus-like virus 2]. Aligning these ORFs to polymerase [Wenling chuvirus-like virus 2] , we inferred by homology that they likely represent two non-overlapping framgent of segment 1 of the same Wenling chuvirus-like virus 2-like virus. PCRs indicated that these fragment we only detectable fro…
Caledonia beadlet anemone parvo-like virus 1	MF189990	Anemone A RNAseq (Sample pools 4-5, 8, 10-14; n=125 individuals; Barns Ness and Millport); Anemone B RNAseq, virus-enriched (Sample pools 5, 8; n=30 individuals; Barns Ness and Millport)	ss DNA	Parvoviridae	Actinia equina	Partial genome	1905	1: 381 aa -> NS1 [Turkey parvovirus TP1-2012/HUN]	381	14/14	Y (this was expected for a ssDNA virus)
Caledonia partiti-like virus 1	MF189991	Anemone A RNAseq (Sample pools 4-5, 8, 10-14; n=125 individuals; Barns Ness and Millport); Anemone B RNAseq, virus-enriched (Sample pools 5, 8; n=30 individuals; Barns Ness and Millport); Sponge A RNAseq (Sample pools 3-5; n=37 individuals; Barns Ness); Sponge B RNAseq, virus-enriched (Sample pool 4; n=11 individuals; Barns Ness)	ds RNA	Partiti-Picobirna	Halichondria panicea, Actinia equina	RdRP	1357	1: 435 aa -> RdRp [Wenling partiti-like virus 13]	435	No data	No data	Very high % of small RNA reads (Values expressed as a % of the reads/KB for the dominant COI as the sample) from Anemone libraries 1 and 2 (42% and 46% respectively), but also from Sponge libraries 1 and 2 (7% and 6% respectively). Since we found this in two hosts we drop the host from our name, calling this virus Caledonia partiti-like virus 1. BlastP to Wenling partiti-like virus 13 which was r…
Barns Ness breadcrumb sponge partiti-like virus 1 Segment 1	MF190012	Sponge A RNAseq (Sample pools 3-5; n=37 individuals; Barns Ness); Sponge B RNAseq, virus-enriched (Sample pool 4; n=11 individuals; Barns Ness)	ds RNA	Partiti-Picobirna	Halichondria panicea	RdRP	530	1: 176 aa -> RdRp [Hubei partiti-like virus 28]	176	No data	No data
Barns Ness breadcrumb sponge partiti-like virus 1 Segment 2	MF190013	Sponge A RNAseq (Sample pools 3-5; n=37 individuals; Barns Ness); Sponge B RNAseq, virus-enriched (Sample pool 4; n=11 individuals; Barns Ness)	ds RNA	Partiti-Picobirna	Halichondria panicea	Capsid	1098	1: 365 aa -> hypothetical protein RVD_032 [Diatom colony associated dsRNA virus 14]	365	No data	No data
Barns Ness breadcrumb sponge sobemo-like virus 1	MF190014	Sponge A RNAseq (Sample pools 3-5; n=37 individuals; Barns Ness); Sponge B RNAseq, virus-enriched (Sample pool 4; n=11 individuals; Barns Ness)	ss RNA (+)	Luteo-Sobemo	Halichondria panicea	Near complete genome	6303	2: 1483 aa -> RNA-dependent RNA polymerase [Beihai weivirus-like virus 11] | 403 aa -> hypothetical protein 2 [Beihai sobemo-like virus 11]	1483, 403	No data	No data	The BlastP hit to the longest ORF (1483 aa) is to Beihai weivirus-like virus 11] but has very poor query cover. We therefore in infer from the 403 aa that this is a sobemo-like virus
Barns Ness breadcrumb sponge sobemo-like virus 2	MF190015	Sponge A RNAseq (Sample pools 3-5; n=37 individuals; Barns Ness); Sponge B RNAseq, virus-enriched (Sample pool 4; n=11 individuals; Barns Ness)	ss RNA (+)	Luteo-Sobemo	Halichondria panicea	Hypothetical protein 2	1481	1: 462 aa -> hypothetical protein 2 [Hubei sobemo-like virus 29]	462	No data	No data
Barns Ness breadcrumb sponge picorna-like virus 1	MF190016	Sponge A RNAseq (Sample pools 3-5; n=37 individuals; Barns Ness); Sponge B RNAseq, virus-enriched (Sample pool 4; n=11 individuals; Barns Ness)	ss RNA (+)	Picorna-Calici	Halichondria panicea	Hypothetical protein	947	1: 315 aa -> hypothetical protein [Wenling picorna-like virus 6]	315	No data	No data
Barns Ness breadcrumb sponge picorna-like virus 2	MF190017	Sponge A RNAseq (Sample pools 3-5; n=37 individuals; Barns Ness); Sponge B RNAseq, virus-enriched (Sample pool 4; n=11 individuals; Barns Ness)	ss RNA (+)	Picorna-Calici	Halichondria panicea	Hypothetical protein 1	2012	1: 628 aa -> hypothetical protein [Wenzhou picorna-like virus 44]	628	No data	No data
Barns Ness breadcrumb sponge picorna-like virus 3	MF190018	Sponge A RNAseq (Sample pools 3-5; n=37 individuals; Barns Ness); Sponge B RNAseq, virus-enriched (Sample pool 4; n=11 individuals; Barns Ness)	ss RNA (+)	Picorna-Calici	Halichondria panicea	Hypothetical protein	9124	1: 2778 aa -> hypothetical protein [Beihai picorna-like virus 111]	2778	5/5	N
Barns Ness breadcrumb sponge aquatic picorna-like virus 1	MF190019	Sponge A RNAseq (Sample pools 3-5; n=37 individuals; Barns Ness); Sponge B RNAseq, virus-enriched (Sample pool 4; n=11 individuals; Barns Ness)	ss RNA (+)	Picorna-Calici	Halichondria panicea	Near complete genome	9100	2: 1739 aa -> hypothetical protein 1 [Beihai picorna-like virus 15] | 848 aa -> hypothetical protein 2 [Beihai picorna-like virus 15	1739, 848	5/5	N
Barns Ness breadcrumb sponge aquatic picorna-like virus 2	MF190020	Sponge A RNAseq (Sample pools 3-5; n=37 individuals; Barns Ness); Sponge B RNAseq, virus-enriched (Sample pool 4; n=11 individuals; Barns Ness)	ss RNA (+)	Picorna-Calici	Halichondria panicea	Near complete genome	8884	2: 1593 aa -> hypothetical protein 1 [Wenzhou picorna-like virus 8] | 955 aa -> hypothetical protein 2 [Beihai picorna-like virus 21]	1593, 955	5/5	N
Barns Ness breadcrumb sponge aquatic picorna-like virus 3	MF190021	Sponge A RNAseq (Sample pools 3-5; n=37 individuals; Barns Ness); Sponge B RNAseq, virus-enriched (Sample pool 4; n=11 individuals; Barns Ness)	ss RNA (+)	Picorna-Calici	Halichondria panicea	Near complete genome	9049	2: 1630 aa -> hypothetical protein 1 [Wenzhou picorna-like virus 5] | 943 aa -> hypothetical protein 2 [Wenzhou gastropodes virus 1]	1630, 943	3/5	N
Barns Ness breadcrumb sponge aquatic picorna-like virus 4	MF190022	Sponge A RNAseq (Sample pools 3-5; n=37 individuals; Barns Ness); Sponge B RNAseq, virus-enriched (Sample pool 4; n=11 individuals; Barns Ness)	ss RNA (+)	Picorna-Calici	Halichondria panicea	Partial genome	6117	2: 1086 aa -> hypothetical protein 1 [Wenzhou picorna-like virus 1] | 861 aa -> hypothetical protein 2 [Wenzhou picorna-like virus 1]	1086, 861	No data	No data	We identified three contigs (2076 bp, 615 bp, 508 bp) all containing ORFs with BlastP hits to hypothetical protein 1 [Wenzhou picorna-like virus 1], and also a single 2913 bp contig containing an ORF with a BlastP hit to hypothetical protein 2 [Wenzhou picorna-like virus 1] . We determined the realtive orientation of these contigs with respect to the Wenzhou picorna-like virus 1 hypothetical prot…
Barns Ness breadcrumb sponge aquatic picorna-like virus 5	MF190023	Sponge A RNAseq (Sample pools 3-5; n=37 individuals; Barns Ness); Sponge B RNAseq, virus-enriched (Sample pool 4; n=11 individuals; Barns Ness)	ss RNA (+)	Picorna-Calici	Halichondria panicea	Partial genome	6858	2: 1204 aa -> hypothetical protein 1 [Beihai mollusks virus 1] | 923 aa -> hypothetical protein 2 [Beihai mollusks virus 1]	1204, 923	5/5	N
Barns Ness breadcrumb sponge dicistro-like virus 1	MF190024	Sponge A RNAseq (Sample pools 3-5; n=37 individuals; Barns Ness); Sponge B RNAseq, virus-enriched (Sample pool 4; n=11 individuals; Barns Ness)	ss RNA (+)	Picorna-Calici	Halichondria panicea	Partial genome	7710	2: 1562 aa -> hypothetical protein 1 [Shahe picorna-like virus 8] | 932 aa -> structural polyprotein [Anopheles C virus]	1562, 932	5/5	N
Barns Ness breadcrumb sponge dicistro-like virus 2	MF190025	Sponge A RNAseq (Sample pools 3-5; n=37 individuals; Barns Ness); Sponge B RNAseq, virus-enriched (Sample pool 4; n=11 individuals; Barns Ness)	ss RNA (+)	Picorna-Calici	Halichondria panicea	Partial genome	6722	2: 1345 aa -> hypothetical protein 1 [Changjiang picorna-like virus 13] | 829 aa -> hypothetical protein 2 [Wenzhou picorna-like virus 34]	1345, 829	5/5	N
Barns Ness breadcrumb sponge picobirna-like virus 1	MF190026	Sponge A RNAseq (Sample pools 3-5; n=37 individuals; Barns Ness)	ds RNA	Partiti-Picobirna	Halichondria panicea	Segment 2 (RdRP)	1561	1: 497 aa -> RdRp [Beihai picobirna-like virus 11]	497	2/5	N
Barns Ness breadcrumb sponge tombus-like virus 1	MF189992	Sponge A RNAseq (Sample pools 3-5; n=37 individuals; Barns Ness); Sponge B RNAseq, virus-enriched (Sample pool 4; n=11 individuals; Barns Ness)	ss RNA (+)	Tombus-Noda	Halichondria panicea	Partial genome	5551	2: 826 aa -> hypothetical protein 2 [Shahe isopoda virus 5] | 518 aa -> hypothetical protein 3 [Sanxia water strider virus 14]	826, 518	5/5	N
Barns Ness breadcrumb sponge tombus-like virus 2	MF189993	Sponge A RNAseq (Sample pools 3-5; n=37 individuals; Barns Ness); Sponge B RNAseq, virus-enriched (Sample pool 4; n=11 individuals; Barns Ness)	ss RNA (+)	Tombus-Noda	Halichondria panicea	Partial genome	4816	2: 516 aa -> hypothetical protein 2 [Shahe isopoda virus 5] | 550 aa hypothetical protein 3 [Sanxia water strider virus 14]	516, 550	2/5	N
Barns Ness breadcrumb sponge tombus-like virus 3	MF189994	Sponge A RNAseq (Sample pools 3-5; n=37 individuals; Barns Ness); Sponge B RNAseq, virus-enriched (Sample pool 4; n=11 individuals; Barns Ness)	ss RNA (+)	Tombus-Noda	Halichondria panicea	Partial genome	3441	2: 545 aa -> hypothetical protein 2 [Beihai tombus-like virus 7] | 409 aa -> hypothetical protein 3 [Changjiang sobemo-like virus 1]	545, 409	5/5	N
Barns Ness breadcrumb sponge tombus-like virus 4	MF189995	Sponge A RNAseq (Sample pools 3-5; n=37 individuals; Barns Ness); Sponge B RNAseq, virus-enriched (Sample pool 4; n=11 individuals; Barns Ness)	ss RNA (+)	Tombus-Noda	Halichondria panicea	Hypothetical protein 2	1259	1: 386 aa -> hypothetical protein 2 [Hubei tombus-like virus 7]	386	No data	No data
Barns Ness breadcrumb sponge noda-like virus 1	MF189996	Sponge A RNAseq (Sample pools 3-5; n=37 individuals; Barns Ness); Sponge B RNAseq, virus-enriched (Sample pool 4; n=11 individuals; Barns Ness)	ss RNA (+)	Tombus-Noda	Halichondria panicea	RNA2 (Capsid)	981	1: 176 aa -> hypothetical protein 3 [Wenzhou crab virus 4]	176	5/5	N	Despite recovering contigs which Blast noda-like viruses RNA1 and RNA2, PCRs indicate that these fragments did not co-occur accross all 5 sample pools (RNA1 was detected in 3/5 pools, whilst RNA2 was detected in 5/5 pools). On the basis of non-cooccurence we infer that RNA1 and RNA2 belong to distinct noda-like viruses here name Barns Ness breadcrumb sponge noda-like virus 1, and Barns Ness bread…
Barns Ness breadcrumb sponge noda-like virus 2	MF189997	Sponge A RNAseq (Sample pools 3-5; n=37 individuals; Barns Ness); Sponge B RNAseq, virus-enriched (Sample pool 4; n=11 individuals; Barns Ness)	ss RNA (+)	Tombus-Noda	Halichondria panicea	RNA1 (RdRP)	501	1: 166 -> hypothetical protein [Beihai noda-like virus 14]	166	3/5	N
Barns Ness breadcrumb sponge hepe-like virus 1	MF189998	Sponge A RNAseq (Sample pools 3-5; n=37 individuals; Barns Ness); Sponge B RNAseq, virus-enriched (Sample pool 4; n=11 individuals; Barns Ness)	ss RNA (+)	Hepe-Virga	Halichondria panicea	Partial genome	7616	2: 1809 aa -> replicative protein [Bivalve hepelivirus G] | 556 aa -> structural protein [Bivalve hepelivirus G]	1809, 556	5/5	N
Barns Ness breadcrumb sponge hepe-like virus 2	MF189999	Sponge A RNAseq (Sample pools 3-5; n=37 individuals; Barns Ness); Sponge B RNAseq, virus-enriched (Sample pool 4; n=11 individuals; Barns Ness)	ss RNA (+)	Hepe-Virga	Halichondria panicea	Partial genome	7453	2: 1799 aa -> replicative protein [Bivalve hepelivirus G] | 546 aa -> structural protein [Bivalve hepelivirus G]	1799, 546	No data	No data
Barns Ness breadcrumb sponge hepe-like virus 3	MF190000	Sponge A RNAseq (Sample pools 3-5; n=37 individuals; Barns Ness); Sponge B RNAseq, virus-enriched (Sample pool 4; n=11 individuals; Barns Ness)	ss RNA (+)	Hepe-Virga	Halichondria panicea	Near complete genome	9477	2: 2061 aa -> replicase [Beihai hepe-like virus 8] | 427 aa -> putative structural protein [Wenling hepe-like virus 4]	2061, 427	4/5	N
Barns Ness breadcrumb sponge hepe-like virus 4	MF190001	Sponge A RNAseq (Sample pools 3-5; n=37 individuals; Barns Ness); Sponge B RNAseq, virus-enriched (Sample pool 4; n=11 individuals; Barns Ness)	ss RNA (+)	Hepe-Virga	Halichondria panicea	Non-structural polyprotein	3436	1: 1141 aa -> non-structural polyprotein [Bastrovirus-like_virus/VietNam/Bat/17819_21]	1141	5/5	N
Barns Ness breadcrumb sponge weivirus-like virus 1	MF190002	Sponge A RNAseq (Sample pools 3-5; n=37 individuals; Barns Ness); Sponge B RNAseq, virus-enriched (Sample pool 4; n=11 individuals; Barns Ness)	ss RNA (+)/ds RNA	Weivirus-like	Halichondria panicea	Partial genome	4702	2: 821 aa -> RNA-dependent RNA polymerase [Beihai weivirus-like virus 3] | 335 aa -> hypothetical protein [Beihai weivirus-like virus 3]	821	No data	No data
Barns Ness breadcrumb sponge weivirus-like virus 2	MF190003	Sponge A RNAseq (Sample pools 3-5; n=37 individuals; Barns Ness); Sponge B RNAseq, virus-enriched (Sample pool 4; n=11 individuals; Barns Ness)	ss RNA (+)/ds RNA	Weivirus-like	Halichondria panicea	Partial genome	3034	2: 236 aa -> RNA-dependent RNA polymerase [Beihai weivirus-like virus 13] | 393 aa -> hypothetical protein [Beihai weivirus-like virus 3]	236, 393	No data	No data
Barns Ness breadcrumb sponge weivirus-like virus 3	MF190004	Sponge A RNAseq (Sample pools 3-5; n=37 individuals; Barns Ness); Sponge B RNAseq, virus-enriched (Sample pool 4; n=11 individuals; Barns Ness)	ss RNA (+)/ds RNA	Weivirus-like	Halichondria panicea	Coat protein	2976	1: 393 aa -> hypothetical protein [Beihai weivirus-like virus 11]	393	No data	No data
Barns Ness breadcrumb sponge weivirus-like virus 4	MF190005	Sponge A RNAseq (Sample pools 3-5; n=37 individuals; Barns Ness); Sponge B RNAseq, virus-enriched (Sample pool 4; n=11 individuals; Barns Ness)	ss RNA (+)/ds RNA	Weivirus-like	Halichondria panicea	Coat protein	957	1: 278 aa -> hypothetical protein [Beihai weivirus-like virus 11]	278	No data	No data
Barns Ness breadcrumb sponge weivirus-like virus 5	MF190006	Sponge A RNAseq (Sample pools 3-5; n=37 individuals; Barns Ness); Sponge B RNAseq, virus-enriched (Sample pool 4; n=11 individuals; Barns Ness)	ss RNA (+)/ds RNA	Weivirus-like	Halichondria panicea	RdRP	1303	1: 434 aa -> RNA-dependent RNA polymerase [Beihai weivirus-like virus 8]	434	No data	No data
Barns Ness breadcrumb sponge weivirus-like virus 6	MF190007	Sponge A RNAseq (Sample pools 3-5; n=37 individuals; Barns Ness); Sponge B RNAseq, virus-enriched (Sample pool 4; n=11 individuals; Barns Ness)	ss RNA (+)/ds RNA	Weivirus-like	Halichondria panicea	Partial genome	4545	2: 791 aa -> RNA-dependent RNA polymerase [Beihai weivirus-like virus 9] | 356 aa -> hypothetical protein [Beihai weivirus-like virus 20]	791, 356	No data	No data
Barns Ness breadcrumb sponge weivirus-like virus 7	MF190008	Sponge A RNAseq (Sample pools 3-5; n=37 individuals; Barns Ness); Sponge B RNAseq, virus-enriched (Sample pool 4; n=11 individuals; Barns Ness)	ss RNA (+)/ds RNA	Weivirus-like	Halichondria panicea	RdRP	971	1: 323 aa -> RNA-dependent RNA polymerase [Beihai weivirus-like virus 9]	323	No data	No data
Barns Ness breadcrumb sponge weivirus-like virus 8	MF190009	Sponge A RNAseq (Sample pools 3-5; n=37 individuals; Barns Ness); Sponge B RNAseq, virus-enriched (Sample pool 4; n=11 individuals; Barns Ness)	ss RNA (+)/ds RNA	Weivirus-like	Halichondria panicea	RdRP	1825	1: 598 aa -> RNA-dependent RNA polymerase [Beihai weivirus-like virus 13])	598	No data	No data
Barns Ness breadcrumb sponge weivirus-like virus 9	MF190010	Sponge A RNAseq (Sample pools 3-5; n=37 individuals; Barns Ness); Sponge B RNAseq, virus-enriched (Sample pool 4; n=11 individuals; Barns Ness)	ss RNA (+)/ds RNA	Weivirus-like	Halichondria panicea	Partial genome	4212	2: 842 aa -> RNA-dependent RNA polymerase [Beihai weivirus-like virus 21] | 260 aa -> hypothetical protein 2 [Beihai sobemo-like virus 9	842, 260	No data	No data
Barns Ness breadcrumb sponge weivirus-like virus 10	MF190011	Sponge A RNAseq (Sample pools 3-5; n=37 individuals; Barns Ness); Sponge B RNAseq, virus-enriched (Sample pool 4; n=11 individuals; Barns Ness)	ss RNA (+)/ds RNA	Weivirus-like	Halichondria panicea	Coat protein	1315	1: 383 aa -> hypothetical protein [Beihai weivirus-like virus 20]	383	No data	No data
Barns Ness breadcrumb sponge narna-like virus 1	MF190027	Sponge A RNAseq (Sample pools 3-5; n=37 individuals; Barns Ness); Sponge B RNAseq, virus-enriched (Sample pool 4; n=11 individuals; Barns Ness)	ss RNA (+)	Narna-Levi	Halichondria panicea	Near complete genome	2532	1: 789 aa -> RNA-dependent RNA polymerase [Beihai narna-like virus 26]	789	5/5	N
Barns Ness breadcrumb sponge narna-like virus 2	MF190028	Sponge A RNAseq (Sample pools 3-5; n=37 individuals; Barns Ness); Sponge B RNAseq, virus-enriched (Sample pool 4; n=11 individuals; Barns Ness)	ss RNA (+)	Narna-Levi	Halichondria panicea	Partial genome	1318	1: 439 aa -> RNA-dependent RNA polymerase [Beihai narna-like virus 26]	439	No data	No data
Barns Ness breadcrumb sponge narna-like virus 3	MF190029	Sponge A RNAseq (Sample pools 3-5; n=37 individuals; Barns Ness); Sponge B RNAseq, virus-enriched (Sample pool 4; n=11 individuals; Barns Ness)	ss RNA (+)	Narna-Levi	Halichondria panicea	Partial genome	1678	1: 558 aa -> RNA-dependent RNA polymerase [Beihai narna-like virus 26]	588	5/5	N
Barns Ness breadcrumb sponge narna-like virus 4	MF190030	Sponge A RNAseq (Sample pools 3-5; n=37 individuals; Barns Ness); Sponge B RNAseq, virus-enriched (Sample pool 4; n=11 individuals; Barns Ness)	ss RNA (+)	Narna-Levi	Halichondria panicea	Near complete genome	2691	1: 896 aa -> RNA-dependent RNA polymerase [Wuhan insect virus 18]	896	No data	No data
Barns Ness breadcrumb sponge narna-like virus 5	MF190031	Sponge A RNAseq (Sample pools 3-5; n=37 individuals; Barns Ness); Sponge B RNAseq, virus-enriched (Sample pool 4; n=11 individuals; Barns Ness)	ss RNA (+)	Narna-Levi	Halichondria panicea	RdRP	914	1: 304 aa -> Pol [Sclerotinia sclerotiorum mitovirus 8]	304	2/5	N
Barns Ness breadcrumb sponge narna-like virus 6	MF190032	Sponge A RNAseq (Sample pools 3-5; n=37 individuals; Barns Ness); Sponge B RNAseq, virus-enriched (Sample pool 4; n=11 individuals; Barns Ness)	ss RNA (+)	Narna-Levi	Halichondria panicea	Near complete genome	2545* (see notes)	1: 848 aa -> RNA-dependent RNA polymerase [Beihai narna-like virus 9]	848	No data	No data	A full 2545 bp fragment results from the contatenation of two, non-overlapping (by a a few or perhaps even a single base - we infer from homology) contigs which both had >392 aa ORFs with BlastP hits to Sponge Beihai narna-like virus 9 RdRP. The orientation of the contigs to make up the 2545 bp fragment was determined by aligning each to the reference sequence of Sponge Beihai narna-like virus 9 …
Barns Ness breadcrumb sponge narna-like virus 7	MF190033	Sponge A RNAseq (Sample pools 3-5; n=37 individuals; Barns Ness)	ss RNA (+)	Narna-Levi	Halichondria panicea	RdRP	1403	1: 467 aa -> RNA-dependent RNA polymerase [Wenzhou narna-like virus 5]	467	No data	No data
Barns Ness breadcrumb sponge narna-like virus 8	MF190034	Sponge A RNAseq (Sample pools 3-5; n=37 individuals; Barns Ness); Sponge B RNAseq, virus-enriched (Sample pool 4; n=11 individuals; Barns Ness)	ss RNA (+)	Narna-Levi	Halichondria panicea	RdRP	1960	1: 652 aa -> RNA-dependent RNA polymerase [Wenzhou narna-like virus 5]	652	No data	No data
Barns Ness serrated wrack noda-like virus 1	MF190049	Fucus B RNAseq (Sample pools 1-5; n=100 individuals; Barns Ness)	ss RNA (+)	Tombus-Noda	Fucus serratus	RNA1 (RdRP)	2519	1: 839 aa -> hypothetical protein [Sanxia noda-like virus 1]	839	No data	No data
Barns Ness serrated wrack noda-like virus 2	MF190050	Fucus B RNAseq (Sample pools 1-5; n=100 individuals; Barns Ness)	ss RNA (+)	Tombus-Noda	Fucus serratus	Near complete genome	3858	3: 802 aa -> hypothetical protein [Hubei noda-like virus 2] | 351 aa -> hypothetical protein 3 [Beihai tombus-like virus 13] | 104 aa -> putative minor capsid protein [Organic Lake virophage]	802, 351, 104	No data	No data
Barns Ness serrated wrack bunya/phlebo-like virus 1	MF190051	Fucus B RNAseq (Sample pools 1-5; n=100 individuals; Barns Ness)	ss RNA (-)	Bunya-Arena	Fucus serratus	L segment (RdRP)	6978	1: 2270 aa -> RNA-dependent RNA polymerase [Beihai barnacle virus 5]	2270	No data	No data
Barns Ness serrated wrack narna-like virus 1	MF190052	Fucus B RNAseq (Sample pools 1-5; n=100 individuals; Barns Ness)	ss RNA (+)	Narna-Levi	Fucus serratus	RdRP	1913	1: 632 aa -> RNA-dependent RNA polymerase [Beihai narna-like virus 26]	632	No data	No data
Barns Ness serrated wrack narna-like virus 2	MF190053	Fucus B RNAseq (Sample pools 1-5; n=100 individuals; Barns Ness)	ss RNA (+)	Narna-Levi	Fucus serratus	RdRP	1070	1: 356 aa -> RNA-dependent RNA polymerase [Beihai narna-like virus 26]	356	No data	No data
Barns Ness serrated wrack narna-like virus 3	MF190054	Fucus B RNAseq (Sample pools 1-5; n=100 individuals; Barns Ness)	ss RNA (+)	Narna-Levi	Fucus serratus	RdRP	1881	1: 626 aa -> RNA-dependent RNA polymerase [Rhizoctonia solani mitovirus 7]	626	No data	No data
Barns Ness serrated wrack narna-like virus 4	MF190055	Fucus B RNAseq (Sample pools 1-5; n=100 individuals; Barns Ness)	ss RNA (+)	Narna-Levi	Fucus serratus	RdRP	1230	1: 407 aa -> RNA-dependent RNA polymerase [Changjiang narna-like virus 5]	407	No data	No data
