# Supplementary material for: Metagenomic sequencing suggests a diversity of RNA interference-like responses to viruses across multicellular eukaryotes
Source: PLoS Genet. 2018 Jul 30;14(7):e1007533. doi: 10.1371/journal.pgen.1007533 (PMC6085071; doi:10.1371/journal.pgen.1007533)
Supplement: S3 Table — Cytochrome oxidase coverage relative to that of the target taxon, and virus coverage for the target viruses (positive and negative strand) relative to that of COI. (XLSX) [file pgen.1007533.s012.xlsx]

## Sheet: Overall Read Numbers
	Anemone A RNAseq	Anemone A siRNAs Standard	Anemone B RNAseq	Anemone B siRNAs Standard	Anemone siRNAs Oxid	Anemone siRNAs Phos	Earthworm B RNAseq	Earthworm B siRNAs Standard	Earthworm siRNAs Oxid	Fucus B siRNAs Standard	Fucus RNAseq	Sponge A RNAseq	Sponge A siRNAs Standard	Sponge B RNAseq	Sponge B siRNAs Standard	Sponge siRNAs Oxid	Sponge siRNAs Phos	Starfish A RNAseq	Starfish A siRNAs Standard	Starfish B RNAseq	Starfish B siRNAs Standard	Starfish siRNAs Oxid	Starfish siRNAs Phos	Whelk A RNAseq	Whelk A siRNAs Standard	Whelk B RNAseq	Whelk B siRNAs Standard	Whelk siRNAs Oxid	Whelk siRNAs Phos
Reads (forward) available for mapping	30134803	36153250	29139713	62702994	53515688	49419430	128010190	50412573	60166425	60145748	178297518	34779816	93593605	35640574	43170810	40587889	31530200	40021638	123482308	29001080	60420266	65099037	39499376	37006997	43745759	27391552	59708294	56803635	44621730
Reads mapping to miRNAs	41	17930915	0	34082199	33314966	22943866	2236	10089611	57162	372	19122	85	7873074	0	4351022	54591	2204625	89	74223442	0	36769270	91293	22675078	480	25209968	0	35671495	605604	24090824
Reads mapping to rRNAs	3805992	2740636	4290957	4288693	1568630	4050641	18742118	2823802	1922730	12356630	850577	2731604	25739464	1730500	8519900	1891598	7066150	4497332	19507378	1510400	8152566	5928089	6170114	3130037	3445362	8995135	3373257	4805811	2999326
Reads mapping to Selected TEs	16672	176731	18808	305272	809587	361274	32111	611496	3753447	1083976	81592	14386	337922	15831	170932	603111	97085	9689	208621	7930	116403	963884	83476	447277	401802	196643	576052	3352278	749563
Reads Mapping to COI	85804	487	76306	697	261	611	167499	6367	5162	220	140595	246386	16071	274089	5573	844	4344	70139	30644	65435	13297	2166	9855	274385	1876	149378	2676	6899	2488
Reads Mapping to Virus-like Contigs	22519	3553	494	2975	4959	279053	3437	203358	2271198	133720	2686	9445	1590	15176	80935	11983	2937	4959	279020	3437	203288	2271001	133708	2686	9417	1590	15160	80935	11980
Other reads	26203775	15300928	24753148	24023158	17817285	21783985	109062789	36677939	52156726	46570830	177202946	31777910	59625484	33604978	30042448	38025762	22155059	35439430	29233203	27413878	15165442	55842604	10427145	33152132	14677334	18048806	20069654	47952108	16767549
% Reads mapping to miRNAs	0.000136055	49.597	0	54.355	62.2527	46.4268	0.00174674	20.0141	0.0950065	0.000618498	0.0107248	0.000244395	8.41198	0	10.0786	0.134501	6.99211	0.00022238	60.1086	0	60.8559	0.140237	57.4062	0.00129705	57.6284	0	59.7429	1.06614	53.989
% Reads mapping to rRNAs	12.6299	7.58061	14.7255	6.83969	2.93116	8.19645	14.6411	5.60138	3.19569	20.5445	0.477055	7.85399	27.5013	4.85542	19.7353	4.6605	22.4107	11.2373	15.7977	5.20808	13.4931	9.10626	15.6208	8.45796	7.87588	32.8391	5.64956	8.46039	6.72167
% Reads mapping to Selected TEs	0.0553247	0.488838	0.0645442	0.486854	1.5128	0.731036	0.0250847	1.21298	6.23844	1.80225	0.0457617	0.0413631	0.361052	0.0444185	0.395943	1.48594	0.307911	0.0242094	0.168948	0.0273438	0.192656	1.48064	0.211335	1.20863	0.918494	0.717897	0.964777	5.90152	1.67982
% Reads Mapping to COI	0.284734	0.00134704	0.261863	0.00111159	0.000487707	0.00123636	0.130848	0.0126298	0.00857954	0.000365778	0.0788542	0.708417	0.017171	0.769036	0.0129092	0.00207944	0.0137773	0.175253	0.0248165	0.22563	0.0220075	0.00332724	0.0249498	0.741441	0.00428842	0.545343	0.00448179	0.0121453	0.00557576
% Reads Mapping to Virus-like Contigs	0.0747276	0.00982761	0.00169528	0.00474459	0.00926644	0.564663	0.00268494	0.403387	3.77486	0.222327	0.00150647	0.0271566	0.00169883	0.0425807	0.187476	0.0295236	0.00931488	0.0123908	0.225959	0.0118513	0.336457	3.48853	0.338507	0.00725809	0.0215267	0.00580471	0.0253901	0.142482	0.0268479
% Other reads (e.g. mRNAs, novel miRNAs, other TEs)	86.9552	42.3224	84.9464	38.3126	33.2936	44.0798	85.1985	72.7555	86.6874	77.43	99.3861	91.3688	63.7068	94.2885	69.5897	93.6875	70.2662	88.5507	23.674	94.5271	25.0999	85.781	26.3983	89.5834	33.5514	65.8919	33.6128	84.4173	37.5771

## Sheet: Relative COI & Contamination
COI-like sequence (from contigs)	Anemone A RNAseq	Anemone B RNAseq	Sponge A RNAseq	Sponge B RNAseq	Starfish A RNAseq	Starfish B RNAseq	Whelk A RNAseq	Whelk B RNAseq	Earthworm B RNAseq	Fucus B RNAseq
COI_FUCUS	0	0	0	0	0	0	0	0	0.187548	100
COI_WHELK	0.0160226	0.0915518	0.00504172	0.0173657	0.016047	0.046936	100	100	0	0
COI_STARFISH	0.00785663	0.0265559	0.012773	0.0159197	100	100	0.00321728	0.00788525	0	0				Reads per kb, normalised as a % of the most-abundant COI in the sample
COI_SPONGE	0.0542631	0.136	100	100	0.220207	0.205887	0.0038798	0.0518674	0	0
COI_ANEMONE	100	100	0.0149903	0.0227054	0.0133841	0.0175437	0.00483058	0.0211741	0	0
COI_EARTHWORM_Amynthas1	0	0	0	0	0	0	0	0	8.41456	0.00111314
COI_EARTHWORM_Amynthas2	0	0	0	0	0	0	0	0	28.8838	0.00654811
COI_EARTHWORM_Amynthas3	0	0	0	0	0	0	0	0	100	0.039624
COI_EARTHWORM_Lumbricus1	0	0	0	0	0	0	0	0	13.3075	0.00494247
COI_EARTHWORM_Lumbricus2	0	0	0	0	0	0	0	0	3.11998	0.00114829
COI_EARTHWORM_Lumbricus3	0	0	0	0	0	0	0	0	17.1473	0.00302121
COI_Drosophila_suzukii	0.00502643	0	0.00092262	0	0.00961055	0	0.000800457	0	0	0
COI_Anemone_DN8989_c0_g1_i1_len=2008_Possible_Cilliate	0.0279565	0.0472474	0	0	0	0	0	0	0	0
COI_Starfish_DN77410_c1_g2_i2_len=1912_Possible_Cilliate	0	0	0	0	0.131277	0.188477	0	0	0	0
COI_Whelk_DN76727_c0_g1_i1_len=817_Nearest_Maxillopoda	0	0	0	0	0	0	0.00815937	0.0124987	0	0
COI_Sponge_DN39584_c0_g1_i1_len=601_Nearest_Arthropoda	0	0	0.00213078	0.00382916	0	0	0	0	0	0
COI_Sponge_DN40114_c0_g1_i1_len=511_Nearest_Arthropoda	0	0	0.00501212	0.00337768	0	0	0	0	0	0
COI_Sponge_DN8392_c0_g1_i1_len=535_Nearest_Oomycota	0	0	0.0059841	0.0129046	0	0	0	0	0	0
COI_Sponge_DN35689_c2_g2_i5_len=1856_Dinoflagellata	0	0	0.0956179	0.0333693	0	0	0	0	0	0.00101815
COI_Sponge_DN39358_c0_g1_i1_len=715_Rhodophyta	0	0	0.00895522	0.0136792	0	0	0	0	0	0.00106799
COI_Sponge_DN40725_c0_g1_i1_len=923_Nearest_Arthropoda	0	0	0.0131806	0.0043633	0	0	0	0	0.00145305	0
COI_Sponge_DN16632_c0_g1_i1_len=741_Bacillariophyceae	0	0	0.0051846	0.00698784	0	0	0	0	0	0
COI_Sponge_DN4647_c0_g1_i1_len=709_CnidariaHydrozoa	0	0	0.00993411	0.00162294	0	0	0	0	0	0
COI_Sponge_DN1946_c0_g2_i1_len=640_Cnidaria	0	0	0.0060028	0.00449478	0	0	0	0	0	0
COI_Sponge_DN601_c0_g1_i1_len=720_Cnidaria_Or_Amoebozoa	0	0	0.00177861	0.00958887	0	0	0	0	0	0.115602
COI_Sponge_DN21361_c0_g1_i2_len=1119_Possible_Rhodophyta	0	0	0.0177384	0.010283	0	0	0	0	0	0
COI_Sponge_DN40603_c0_g1_i1_len=671_Nearest_Phytophthora	0	0	0.00667972	0.00428712	0	0	0	0	0	0
COI_Earthworm_DN144479_c0_g1_i1_len=560	0	0	0	0	0	0	0	0	0.0287393	0
COI_Fucus_DN56696_c0_g1_i1_len=1591_Bryozoa	0	0.00247032	0	0.000723233	0	0	0	0	0.00505783	3.59631
COI_Fucus_DN39824_c0_g1_i1_len=844_Choanoflagellida	0	0	0	0	0	0	0	0	0	0.0280473
COI_Fucus_DN52973_c0_g1_i1_len=1432_Bryozoa	0	0	0	0	0	0	0	0	0	0.06239
COI_Fucus_DN68813_c0_g1_i3_len=1577_Acidiella	0	0	0.000406023	0.000364827	0	0	0	0	0.000850455	1.19795
COI_Fucus_DN77028_c0_g1_i1_len=Rhodophyta	0	0	0	0	0	0	0	0	0	0.0175767
COI_Fucus_DN6188_c0_g2_i1_len=605_Nearest_Arthropoda	0	0	0	0	0	0	0	0	0	0.0176703
COI_Fucus_DN22254_c0_g1_i1_len=668_Nearest_Arthropoda	0	0	0	0	0	0	0	0	0	0.0274351
COI_Fucus_DN15532_c0_g2_i1_len=721_Nearest_Arthropoda	0	0	0	0	0	0	0	0	0	0.0254184
COI_Fucus_DN9442_c0_g2_i1_len=602_Bryozoa	0	0	0	0	0	0	0	0	0	0.0228322
Library Contamination	0.0831688	0.254108	0.0337276	0.0559908	0.259248	0.270366	0.0127281	0.0809268	0.187548	0.0563972
Non-Target (co-collected) contamination	0.0279565	0.0497177	0.178605	0.109876	0.131277	0.188477	0.00815937	0.0124987	0.0361006	5.11333
Estimated Total contamination (%)	0.111125	0.303826	0.212333	0.165867	0.390525	0.458844	0.0208875	0.0934254	0.223648	5.16972
Illumina Lane	A	B	A	B	A	B	A	B	C	C

## Sheet: COI reads
COI	length	Anemone A RNAseq	Anemone A RNAseq MinusSense	Anemone A RNAseq PlusSense	Anemone B RNAseq	Anemone B RNAseq MinusSense	Anemone B RNAseq PlusSense	Earthworm B RNAseq	Earthworm B RNAseq MinusSense	Earthworm B RNAseq PlusSense	Fucus B RNAseq	Fucus B RNAseq MinusSense	Fucus B RNAseq PlusSense	Sponge A RNAseq	Sponge A RNAseq MinusSense	Sponge A RNAseq PlusSense	Sponge B RNAseq	Sponge B RNAseq MinusSense	Sponge B RNAseq PlusSense	Starfish A RNAseq	Starfish A RNAseq MinusSense	Starfish A RNAseq PlusSense	Starfish B RNAseq	Starfish B RNAseq MinusSense	Starfish B RNAseq PlusSense	Whelk A RNAseq	Whelk A RNAseq MinusSense	Whelk A RNAseq PlusSense	Whelk B RNAseq	Whelk B RNAseq MinusSense	Whelk B RNAseq PlusSense	Anemone A siRNAs Standard	Anemone B siRNAs Standard	Anemone siRNAs Oxid	Anemone siRNAs Phos	Earthworm A siRNAs Standard	Earthworm B siRNAs Standard	Earthworm siRNAs Oxid	Fucus B siRNAs Standard	Sponge A siRNAs Standard	Sponge B siRNAs Standard	Sponge siRNAs Oxid	Sponge siRNAs Phos	Starfish A siRNAs Standard	Starfish B siRNAs Standard	Starfish siRNAs Oxid	Starfish siRNAs Phos	Whelk A siRNAs Standard	Whelk B siRNAs Standard
COI_FUCUS	994	0	0	0	0	0	0	139	0	139	130171	62	130109	0	0	0	0	0	0	0	0	0	0	0	0	0	0	0	0	0	0	1	1	0	1	0	3	0	174	34	13	0	12	1	1	8	1	2	0
COI_WHELK	1524	14	0	14	71	0	71	0	0	0	0	0	0	12	0	12	46	0	46	11	0	11	30	0	30	274339	217	274122	149245	38	149207	1	4	12	4	0	4	4	7	20	6	7	6	11	2	0	8	1751	2547
COI_STARFISH	1554	7	0	7	21	0	21	0	0	0	0	0	0	31	0	31	43	1	42	69898	51	69847	65175	223	64952	9	0	9	12	0	12	1	1	5	6	0	2	3	6	31	8	15	6	30296	13093	2127	9755	4	6
COI_SPONGE	1575	49	0	49	109	0	109	0	0	0	0	0	0	245979	196	245783	273755	33	273722	156	0	156	136	0	136	11	0	11	80	0	80	4	0	2	2	0	6	3	2	15270	5347	784	4175	9	1	0	1	5	4
COI_ANEMONE	1495	85714	67	85647	76076	14	76062	0	0	0	0	0	0	35	0	35	59	0	59	9	0	9	11	0	11	13	0	13	31	0	31	450	654	234	562	0	4	2	0	35	8	0	7	1	0	8	1	3	9
COI_EARTHWORM_Amynthas1	686	0	0	0	0	0	0	4304	1	4303	1	0	1	0	0	0	0	0	0	0	0	0	0	0	0	0	0	0	0	0	0	0	0	0	0	0	85	68	0	7	1	0	4	0	0	0	0	3	3
COI_EARTHWORM_Amynthas2	1516	0	0	0	0	0	0	32649	11	32638	13	0	13	0	0	0	0	0	0	0	0	0	0	0	0	0	0	0	0	0	0	2	0	1	2	0	1481	153	6	26	5	4	1	14	4	0	3	0	3
COI_EARTHWORM_Amynthas3	1349	0	0	0	0	0	0	100584	17	100567	70	0	70	0	0	0	0	0	0	0	0	0	0	0	0	0	0	0	0	0	0	1	2	2	5	0	4030	4807	1	5	1	1	4	6	0	0	5	3	0
COI_EARTHWORM_Lumbricus1	1545	0	0	0	0	0	0	15330	1	15329	10	0	10	0	0	0	0	0	0	0	0	0	0	0	0	0	0	0	0	0	0	2	1	0	2	0	302	18	0	18	5	0	5	16	0	0	0	2	4
COI_EARTHWORM_Lumbricus2	665	0	0	0	0	0	0	1547	0	1547	1	0	1	0	0	0	0	0	0	0	0	0	0	0	0	0	0	0	0	0	0	1	0	1	0	0	27	0	6	76	31	1	5	0	0	0	0	0	0
COI_EARTHWORM_Lumbricus3	1011	0	0	0	0	0	0	12926	0	12926	4	0	4	0	0	0	0	0	0	0	0	0	0	0	0	0	0	0	0	0	0	0	0	0	1	0	347	66	1	56	10	0	12	18	9	0	0	4	1
COI_Drosophila_suzukii	694	2	1	1	0	0	0	0	0	0	0	0	0	1	0	1	0	0	0	3	0	3	0	0	0	1	0	1	0	0	0	0	0	0	0	0	10	0	0	5	1	0	0	9	0	7	1	14	22
COI_Anemone_DN8989_c0_g1_i1_len=2008_Possible_Cilliate	1123	18	0	18	27	0	27	0	0	0	0	0	0	0	0	0	0	0	0	0	0	0	0	0	0	0	0	0	0	0	0	2	5	0	2	0	1	0	2	13	1	3	5	1	0	7	0	5	10
COI_Starfish_DN77410_c1_g2_i2_len=1912_Possible_Cilliate	1050	0	0	0	0	0	0	0	0	0	0	0	0	0	0	0	0	0	0	62	0	62	83	0	83	0	0	0	0	0	0	2	4	0	4	0	0	0	0	8	0	5	1	12	11	9	4	2	2
COI_Whelk_DN76727_c0_g1_i1_len=817_Nearest_Maxillopoda	817	0	0	0	0	0	0	0	0	0	0	0	0	0	0	0	0	0	0	0	0	0	0	0	0	12	0	12	10	1	9	0	0	0	0	0	5	0	0	35	12	0	2	1	0	0	0	1	3
COI_Sponge_DN39584_c0_g1_i1_len=601_Nearest_Arthropoda	601	0	0	0	0	0	0	0	0	0	0	0	0	2	0	2	4	0	4	0	0	0	0	0	0	0	0	0	0	0	0	1	2	0	1	0	1	0	0	4	1	0	1	7	0	0	0	2	1
COI_Sponge_DN40114_c0_g1_i1_len=511_Nearest_Arthropoda	511	0	0	0	0	0	0	0	0	0	0	0	0	4	0	4	3	0	3	0	0	0	0	0	0	0	0	0	0	0	0	0	0	0	0	0	0	0	0	6	1	0	1	4	0	0	0	0	0
COI_Sponge_DN8392_c0_g1_i1_len=535_Nearest_Oomycota	535	0	0	0	0	0	0	0	0	0	0	0	0	5	0	5	12	0	12	0	0	0	0	0	0	0	0	0	0	0	0	0	0	0	5	0	3	3	1	19	6	10	6	3	0	0	0	4	0
COI_Sponge_DN35689_c2_g2_i5_len=1856_Dinoflagellata	1500	0	0	0	0	0	0	0	0	0	2	0	2	224	7	217	87	2	85	0	0	0	0	0	0	0	0	0	0	0	0	3	3	0	2	0	4	6	0	46	20	0	25	55	9	0	15	6	4
COI_Sponge_DN39358_c0_g1_i1_len=715_Rhodophyta	715	0	0	0	0	0	0	0	0	0	1	0	1	10	0	10	17	0	17	0	0	0	0	0	0	0	0	0	0	0	0	1	4	3	1	0	0	0	0	4	8	0	1	5	0	0	0	6	1
COI_Sponge_DN40725_c0_g1_i1_len=923_Nearest_Arthropoda	923	0	0	0	0	0	0	1	0	1	0	0	0	19	0	19	7	0	7	0	0	0	0	0	0	0	0	0	0	0	0	0	1	0	0	0	4	3	0	9	2	0	3	3	0	0	1	5	8
COI_Sponge_DN16632_c0_g1_i1_len=741_Bacillariophyceae	741	0	0	0	0	0	0	0	0	0	0	0	0	6	0	6	9	0	9	0	0	0	0	0	0	0	0	0	0	0	0	1	1	0	0	0	4	0	3	19	5	0	1	0	0	0	0	3	0
COI_Sponge_DN4647_c0_g1_i1_len=709_CnidariaHydrozoa	709	0	0	0	0	0	0	0	0	0	0	0	0	11	0	11	2	0	2	0	0	0	0	0	0	0	0	0	0	0	0	3	2	0	0	0	1	3	1	49	10	0	8	6	4	0	7	11	14
COI_Sponge_DN1946_c0_g2_i1_len=640_Cnidaria	640	0	0	0	0	0	0	0	0	0	0	0	0	6	0	6	5	0	5	0	0	0	0	0	0	0	0	0	0	0	0	0	0	0	1	0	3	0	0	20	7	4	7	10	6	0	5	0	3
COI_Sponge_DN601_c0_g1_i1_len=720_Cnidaria_Or_Amoebozoa	720	0	0	0	0	0	0	0	0	0	109	0	109	2	0	2	12	0	12	0	0	0	0	0	0	0	0	0	0	0	0	0	1	0	0	0	1	0	3	15	5	0	0	9	7	0	0	2	0
COI_Sponge_DN21361_c0_g1_i2_len=1119_Possible_Rhodophyta	1119	0	0	0	0	0	0	0	0	0	0	0	0	31	0	31	20	0	20	0	0	0	0	0	0	0	0	0	0	0	0	0	0	0	4	0	1	2	1	41	7	0	7	8	0	0	3	0	6
COI_Sponge_DN40603_c0_g1_i1_len=671_Nearest_Phytophthora	671	0	0	0	0	0	0	0	0	0	0	0	0	7	0	7	5	0	5	0	0	0	0	0	0	0	0	0	0	0	0	3	1	0	1	0	0	0	0	3	0	0	2	0	0	0	3	13	8
COI_Earthworm_DN144479_c0_g1_i1_len=560	560	0	0	0	0	0	0	12	0	12	0	0	0	0	0	0	0	0	0	0	0	0	0	0	0	0	0	0	0	0	0	0	0	0	0	0	2	0	0	15	4	0	4	2	0	0	2	1	1
COI_Fucus_DN56696_c0_g1_i1_len=1591_Bryozoa	1591	0	0	0	2	0	2	6	0	6	7493	2	7491	0	0	0	2	0	2	0	0	0	0	0	0	0	0	0	0	0	0	3	3	0	1	0	7	10	3	58	15	4	5	10	0	0	0	1	0
COI_Fucus_DN39824_c0_g1_i1_len=844_Choanoflagellida	844	0	0	0	0	0	0	0	0	0	31	0	31	0	0	0	0	0	0	0	0	0	0	0	0	0	0	0	0	0	0	2	0	0	3	0	0	1	0	24	14	0	5	3	0	0	0	4	0
COI_Fucus_DN52973_c0_g1_i1_len=1432_Bryozoa	1432	0	0	0	0	0	0	0	0	0	117	0	117	0	0	0	0	0	0	0	0	0	0	0	0	0	0	0	0	0	0	1	2	0	0	0	6	0	0	16	1	2	4	3	0	0	0	1	3
COI_Fucus_DN68813_c0_g1_i3_len=1577_Acidiella	1577	0	0	0	0	0	0	1	0	1	2474	1	2473	1	0	1	1	0	1	0	0	0	0	0	0	0	0	0	0	0	0	0	2	0	1	0	4	8	2	27	7	0	8	63	32	0	14	9	5
COI_Fucus_DN77028_c0_g1_i1_len=Rhodophyta	782	0	0	0	0	0	0	0	0	0	18	0	18	0	0	0	0	0	0	0	0	0	0	0	0	0	0	0	0	0	0	0	2	0	0	0	1	0	0	12	2	0	3	1	0	0	0	0	0
COI_Fucus_DN6188_c0_g2_i1_len=605_Nearest_Arthropoda	605	0	0	0	0	0	0	0	0	0	14	0	14	0	0	0	0	0	0	0	0	0	0	0	0	0	0	0	0	0	0	0	1	0	0	0	4	0	0	12	0	0	1	0	11	0	0	1	0
COI_Fucus_DN22254_c0_g1_i1_len=668_Nearest_Arthropoda	668	0	0	0	0	0	0	0	0	0	24	0	24	0	0	0	0	0	0	0	0	0	0	0	0	0	0	0	0	0	0	0	0	0	0	0	1	0	0	5	1	2	2	27	50	0	14	5	2
COI_Fucus_DN15532_c0_g2_i1_len=721_Nearest_Arthropoda	721	0	0	0	0	0	0	0	0	0	24	0	24	0	0	0	0	0	0	0	0	0	0	0	0	0	0	0	0	0	0	1	0	1	0	0	9	1	1	10	2	2	5	27	57	0	11	3	6
COI_Fucus_DN9442_c0_g2_i1_len=602_Bryozoa	602	0	0	0	0	0	0	0	0	0	18	0	18	0	0	0	0	0	0	0	0	0	0	0	0	0	0	0	0	0	0	1	0	0	0	0	4	1	0	18	6	0	0	3	0	0	1	0	0
	total	85804	68	85736	76306	14	76292	167499	30	167469	140595	65	140530	246386	203	246183	274089	36	274053	70139	51	70088	65435	223	65212	274385	217	274168	149378	39	149339	487	697	261	611	0	6367	5162	220	16071	5573	844	4344	30644	13297	2166	9855	1876	2676
[truncated: 2 more columns]

## Sheet: Virus Read Numbers and strands
	length	Anemone A RNAseq	Anemone A RNAseq MinusSense	Anemone A RNAseq PlusSense	Anemone B RNAseq	Anemone B RNAseq MinusSense	Anemone B RNAseq PlusSense	Earthworm B RNAseq	Earthworm B RNAseq MinusSense	Earthworm B RNAseq PlusSense	Fucus B RNAseq	Fucus B RNAseq MinusSense	Fucus B RNAseq PlusSense	Sponge A RNAseq	Sponge A RNAseq MinusSense	Sponge A RNAseq PlusSense	Sponge B RNAseq	Sponge B RNAseq MinusSense	Sponge B RNAseq PlusSense	Starfish A RNAseq	Starfish A RNAseq MinusSense	Starfish A RNAseq PlusSense	Starfish B RNAseq	Starfish B RNAseq MinusSense	Starfish B RNAseq PlusSense	Whelk A RNAseq	Whelk A RNAseq MinusSense	Whelk A RNAseq PlusSense	Whelk B RNAseq	Whelk B RNAseq MinusSense	Whelk B RNAseq PlusSense	Anemone A siRNAs Standard	Anemone B siRNAs Standard	Anemone siRNAs B Oxid	Anemone siRNAs A Phos	Earthworm B siRNAs Standard	Earthworm siRNAs B Oxid	Fucus B siRNAs Standard	Sponge A siRNAs Standard	Sponge B siRNAs Standard	Sponge siRNAs B Oxid	Sponge siRNAs A Phos	Starfish A siRNAs Standard	Starfish B siRNAs Standard	Starfish siRNAs B Oxid	Starfish siRNAs A Phos	Whelk A siRNAs Standard	Whelk B siRNAs Standard	Whelk siRNAs B Oxid
Barns_Ness_beadlet_anemone_picorna-like_virus_1	6087	26	0	26	138	0	138	0	0	0	0	0	0	1	0	1	1	0	1	0	0	0	0	0	0	0	0	0	0	0	0	45	37	16	50	4	6	2	227	68	13	50	98	18	14	15	10	13	8
Barns_Ness_beadlet_anemone_sobemo-like_virus_1_Fragment_1	1181	11	0	11	52	0	52	0	0	0	0	0	0	0	0	0	2	0	2	0	0	0	0	0	0	0	0	0	0	0	0	0	3	1	1	1	0	2	72	11	0	11	16	0	1	1	43	34	0
Barns_Ness_beadlet_anemone_sobemo-like_virus_1_Fragment_2	1503	27	0	27	79	0	79	0	0	0	0	0	0	0	0	0	0	0	0	0	0	0	0	0	0	0	0	0	0	0	0	2	3	0	0	2	0	2	39	4	0	3	7	7	0	1	5	5	0
Barns_Ness_beadlet_anemone_sobemo-like_virus_1_Fragment_3	1650	24	0	24	80	0	80	0	0	0	0	0	0	2	0	2	2	0	2	0	0	0	0	0	0	0	0	0	0	0	0	2	3	0	3	1	1	3	34	7	6	18	9	0	0	0	5	2	3
Barns_Ness_breadcrumb_sponge_aquatic_picorna-like_virus_1	9100	2	0	2	11	0	11	0	0	0	2	0	2	3690	6	3684	3857	5	3852	4	1	3	1	0	1	3	0	3	1	0	1	6	6	3	6	11	12	5	448	206	9	116	32	10	20	3	22	28	0
Barns_Ness_breadcrumb_sponge_aquatic_picorna-like_virus_2	8884	0	0	0	0	0	0	0	0	0	13	0	13	1233	0	1233	1323	0	1323	0	0	0	2	0	2	1	0	1	1	0	1	8	9	1	10	11	16	1	157	37	1	38	29	4	7	4	23	17	2
Barns_Ness_breadcrumb_sponge_aquatic_picorna-like_virus_3	9049	0	0	0	1	0	1	0	0	0	0	0	0	435	1	434	1720	0	1720	0	0	0	0	0	0	0	0	0	0	0	0	5	1	4	8	12	14	8	160	119	20	50	33	4	8	6	24	20	14
Barns_Ness_breadcrumb_sponge_aquatic_picorna-like_virus_4	6732	1	0	1	2	0	2	0	0	0	0	0	0	95	0	95	87	0	87	0	0	0	0	0	0	0	0	0	0	0	0	13	10	3	2	7	1	5	88	13	1	38	27	1	0	9	19	20	2
Barns_Ness_breadcrumb_sponge_aquatic_picorna-like_virus_5	6858	2	0	2	2	0	2	0	0	0	2	0	2	197	0	197	284	0	284	0	0	0	0	0	0	0	0	0	0	0	0	7	5	1	13	10	26	2	77	21	8	23	33	5	1	6	25	5	0
Barns_Ness_breadcrumb_sponge_dicistro-like_virus_1	7710	1	0	1	0	0	0	0	0	0	0	0	0	200	0	200	155	0	155	0	0	0	0	0	0	0	0	0	0	0	0	14	7	0	17	8	5	46	185	53	22	25	13	3	14	3	16	16	4
Barns_Ness_breadcrumb_sponge_dicistro-like_virus_2	6722	0	0	0	0	0	0	0	0	0	0	0	0	169	0	169	184	0	184	0	0	0	0	0	0	0	0	0	0	0	0	9	7	7	4	14	4	16	213	99	4	47	174	48	8	28	27	21	8
Barns_Ness_breadcrumb_sponge_hepe-like_virus_1	7616	4	0	4	15	0	15	0	0	0	0	0	0	8700	9	8691	9735	1	9734	5	0	5	7	0	7	0	0	0	4	0	4	22	8	2	28	7	12	85	558	233	39	249	119	42	0	112	10	16	3
Barns_Ness_breadcrumb_sponge_hepe-like_virus_2	7454	0	0	0	0	0	0	0	0	0	0	0	0	248	0	248	260	0	260	1	0	1	0	0	0	0	0	0	0	0	0	3	6	2	4	8	5	15	180	91	8	42	23	8	7	16	24	20	9
Barns_Ness_breadcrumb_sponge_hepe-like_virus_3	9477	38	0	38	4	0	4	0	0	0	3	0	3	500	1	499	549	0	549	0	0	0	0	0	0	0	0	0	1	0	1	17	20	7	28	18	7	3	211	52	11	47	70	17	29	14	18	11	7
Barns_Ness_breadcrumb_sponge_hepe-like_virus_4	3436	3	0	3	1	0	1	0	0	0	0	0	0	70	0	70	63	0	63	0	0	0	0	0	0	0	0	0	0	0	0	5	3	1	2	6	1	2	128	26	3	28	4	0	0	1	10	9	7
Barns_Ness_breadcrumb_sponge_narna-like_virus_1	2532	0	0	0	0	0	0	0	0	0	0	0	0	595	3	592	1168	7	1161	0	0	0	0	0	0	0	0	0	0	0	0	2	6	0	4	2	0	2	253	141	9	72	7	0	0	2	3	5	14
Barns_Ness_breadcrumb_sponge_narna-like_virus_2	1318	0	0	0	0	0	0	0	0	0	0	0	0	155	1	154	133	6	127	0	0	0	0	0	0	0	0	0	0	0	0	2	3	1	1	2	0	20	502	130	1	89	9	9	15	0	0	3	0
Barns_Ness_breadcrumb_sponge_narna-like_virus_3	1678	0	0	0	0	0	0	0	0	0	0	0	0	145	5	140	102	6	96	0	0	0	0	0	0	0	0	0	0	0	0	1	1	0	0	14	45	1	213	83	0	44	2	0	13	0	2	2	0
Barns_Ness_breadcrumb_sponge_narna-like_virus_4	2691	0	0	0	0	0	0	0	0	0	0	0	0	59	0	59	119	1	118	0	0	0	0	0	0	0	0	0	0	0	0	2	0	0	2	3	0	4	143	89	3	28	8	0	35	3	2	1	0
Barns_Ness_breadcrumb_sponge_narna-like_virus_5	914	0	0	0	0	0	0	0	0	0	0	0	0	16	14	2	7	5	2	0	0	0	0	0	0	0	0	0	0	0	0	0	0	0	1	5	15	0	40	20	0	11	9	0	0	2	0	1	0
Barns_Ness_breadcrumb_sponge_narna-like_virus_6	2545	0	0	0	0	0	0	0	0	0	1	0	1	53	0	53	44	0	44	0	0	0	0	0	0	0	0	0	0	0	0	5	5	1	2	7	0	2	26	4	0	5	22	0	8	0	6	4	0
Barns_Ness_breadcrumb_sponge_narna-like_virus_7	1403	0	0	0	0	0	0	0	0	0	0	0	0	69	0	69	0	0	0	0	0	0	0	0	0	0	0	0	0	0	0	1	0	1	1	5	0	6	62	2	0	9	1	6	0	2	0	1	4
Barns_Ness_breadcrumb_sponge_narna-like_virus_8	1960	0	0	0	0	0	0	0	0	0	0	0	0	55	0	55	12	0	12	1	0	1	0	0	0	0	0	0	0	0	0	22	13	1	28	1	0	5	72	17	0	12	7	12	0	0	4	4	0
Barns_Ness_breadcrumb_sponge_noda-like_virus_1	981	0	0	0	0	0	0	0	0	0	0	0	0	9	0	9	11	0	11	0	0	0	0	0	0	0	0	0	0	0	0	1	0	0	0	5	0	1	14	1	3	3	7	0	0	1	3	1	12
Barns_Ness_breadcrumb_sponge_noda-like_virus_2	501	0	0	0	4	0	4	0	0	0	0	0	0	4	0	4	2	0	2	0	0	0	0	0	0	0	0	0	0	0	0	0	0	0	0	0	0	0	9	3	2	0	0	0	0	0	4	2	0
Barns_Ness_breadcrumb_sponge_partiti-like_virus_1_Segment_1	530	0	0	0	0	0	0	0	0	0	0	0	0	4	0	4	4	0	4	0	0	0	0	0	0	0	0	0	0	0	0	1	0	0	2	1	6	0	14	10	0	8	6	0	4	0	0	0	0
Barns_Ness_breadcrumb_sponge_partiti-like_virus_1_Segment_2	1098	0	0	0	0	0	0	0	0	0	0	0	0	6	0	6	7	0	7	0	0	0	0	0	0	0	0	0	0	0	0	2	1	0	2	2	0	1	10	14	0	5	0	0	0	2	5	3	0
Barns_Ness_breadcrumb_sponge_picobirna-like_virus_1	1561	0	0	0	0	0	0	0	0	0	0	0	0	387	39	348	0	0	0	0	0	0	0	0	0	0	0	0	0	0	0	0	1	3	2	3	5	1	2248	3	0	549	76	25	7	20	4	3	1
Barns_Ness_breadcrumb_sponge_picorna-like_virus_1	947	0	0	0	0	0	0	0	0	0	0	0	0	17	0	17	6	0	6	0	0	0	0	0	0	0	0	0	0	0	0	3	0	0	2	4	0	0	42	4	0	10	1	0	2	1	0	0	0
Barns_Ness_breadcrumb_sponge_picorna-like_virus_2	2012	0	0	0	0	0	0	0	0	0	0	0	0	34	0	34	26	0	26	0	0	0	0	0	0	0	0	0	0	0	0	5	4	0	0	3	2	2	153	54	1	31	6	0	0	4	6	0	18
Barns_Ness_breadcrumb_sponge_picorna-like_virus_3	9114	1	0	1	2	0	2	0	0	0	5	0	5	488	0	488	476	1	475	0	0	0	0	0	0	0	0	0	0	0	0	19	15	2	13	13	8	6	258	115	6	46	42	44	32	20	10	22	8
Barns_Ness_breadcrumb_sponge_sobemo-like_virus_1	6303	0	0	0	2	0	2	0	0	0	0	0	0	810	1	809	676	0	676	0	0	0	1	0	1	0	0	0	0	0	0	1	3	3	6	13	1	11	664	303	13	128	32	26	192	10	284	166	5
Barns_Ness_breadcrumb_sponge_sobemo-like_virus_2	1481	0	0	0	0	0	0	0	0	0	0	0	0	36	0	36	35	0	35	0	0	0	0	0	0	0	0	0	0	0	0	4	2	0	3	2	0	1	29	6	1	3	0	0	0	0	1	3	0
Barns_Ness_breadcrumb_sponge_tombus-like_virus_1	5551	0	0	0	0	0	0	0	0	0	0	0	0	256	0	256	3	0	3	0	0	0	0	0	0	0	0	0	0	0	0	3	8	0	5	9	0	76	438	31	0	104	426	55	0	58	8	8	0
Barns_Ness_breadcrumb_sponge_tombus-like_virus_2	4816	0	0	0	0	0	0	0	0	0	0	0	0	148	0	148	80	0	80	0	0	0	0	0	0	0	0	0	0	0	0	3	4	3	5	5	1	7	152	35	0	23	13	6	0	6	5	2	0
Barns_Ness_breadcrumb_sponge_tombus-like_virus_3	3441	0	0	0	0	0	0	0	0	0	0	0	0	83	0	83	81	0	81	0	0	0	0	0	0	0	0	0	0	0	0	2	0	1	3	1	0	3	174	64	1	46	7	8	1	5	4	4	0
Barns_Ness_breadcrumb_sponge_tombus-like_virus_4	1259	0	0	0	0	0	0	0	0	0	0	0	0	28	0	28	21	0	21	0	0	0	0	0	0	0	0	0	0	0	0	4	2	0	3	1	0	0	8	8	0	0	0	0	0	0	2	2	3
Barns_Ness_breadcrumb_sponge_weivirus-like_virus_1	4702	0	0	0	1	0	1	0	0	0	0	0	0	131	0	131	112	0	112	0	0	0	0	0	0	0	0	0	0	0	0	9	7	9	10	7	0	34	65	18	3	16	16	0	0	5	9	4	0
Barns_Ness_breadcrumb_sponge_weivirus-like_virus_2	3034	0	0	0	1	0	1	0	0	0	0	0	0	49	0	49	68	0	68	0	0	0	0	0	0	0	0	0	0	0	0	2	4	0	3	1	0	2	73	21	0	12	80	43	0	24	28	26	2
Barns_Ness_breadcrumb_sponge_weivirus-like_virus_3	2976	0	0	0	0	0	0	0	0	0	0	0	0	48	0	48	43	0	43	0	0	0	0	0	0	0	0	0	0	0	0	3	1	2	1	2	3	2	30	10	0	4	6	8	0	0	2	9	0
Barns_Ness_breadcrumb_sponge_weivirus-like_virus_4	957	0	0	0	0	0	0	0	0	0	0	0	0	21	0	21	16	0	16	0	0	0	0	0	0	0	0	0	0	0	0	0	0	1	0	0	0	18	10	8	0	7	2	0	0	0	3	1	20
Barns_Ness_breadcrumb_sponge_weivirus-like_virus_5	1303	0	0	0	0	0	0	0	0	0	0	0	0	12	0	12	23	0	23	0	0	0	0	0	0	0	0	0	0	0	0	1	1	0	1	1	0	1	293	133	0	59	11	0	12	0	0	0	0
Barns_Ness_breadcrumb_sponge_weivirus-like_virus_6	4545	2	0	2	1	0	1	0	0	0	0	0	0	642	1	641	659	0	659	1	0	1	0	0	0	0	0	0	0	0	0	6	4	0	12	5	1	8	100	39	7	19	13	2	1	1	12	7	0
Barns_Ness_breadcrumb_sponge_weivirus-like_virus_7	971	0	0	0	0	0	0	0	0	0	0	0	0	21	0	21	18	0	18	0	0	0	0	0	0	0	0	0	0	0	0	0	1	0	0	0	0	1	40	6	0	5	1	0	0	0	3	1	1
Barns_Ness_breadcrumb_sponge_weivirus-like_virus_8	1825	0	0	0	0	0	0	0	0	0	0	0	0	49	0	49	37	0	37	0	0	0	0	0	0	0	0	0	0	0	0	0	2	1	0	1	0	0	48	10	0	9	16	8	0	0	2	4	0
Barns_Ness_breadcrumb_sponge_weivirus-like_virus_9	4212	0	0	0	0	0	0	0	0	0	0	0	0	109	0	109	126	0	126	0	0	0	0	0	0	0	0	0	1	0	1	5	2	1	3	3	10	94	203	33	4	24	21	0	0	9	3	3	7
Barns_Ness_breadcrumb_sponge_weivirus-like_virus_10	1315	0	0	0	0	0	0	0	0	0	0	0	0	34	0	34	26	0	26	0	0	0	0	0	0	0	0	0	0	0	0	2	1	0	1	1	0	1	53	8	0	10	3	0	3	0	1	1	0
Barns_Ness_dog_whelk_bunya/arena-like_virus_1	1980	0	0	0	0	0	0	0	0	0	0	0	0	0	0	0	0	0	0	0	0	0	0	0	0	38	36	2	9	9	0	1	3	0	7	1	0	0	71	7	8	19	11	14	11	2	6	4	3
Barns_Ness_dog_whelk_narna-like_virus_1	2281	0	0	0	0	0	0	0	0	0	0	0	0	0	0	0	0	0	0	0	0	0	0	0	0	77	0	77	84	0	84	3	0	1	2	5	2	2	49	20	0	19	14	14	0	0	94	125	22
Barns_Ness_dog_whelk_orthomyxo-like_virus_1_PA	1995	0	0	0	0	0	0	0	0	0	0	0	0	0	0	0	0	0	0	0	0	0	0	0	0	377	318	59	70	59	11	1	1	4	3	1	2	2	73	22	1	14	15	0	0	3	440	373	1958
Barns_Ness_dog_whelk_orthomyxo-like_virus_1_PB1	2219	1	0	1	0	0	0	0	0	0	0	0	0	0	0	0	0	0	0	0	0	0	0	0	0	455	322	133	74	41	33	7	0	1	4	3	7	0	62	24	0	8	11	0	15	10	331	256	1017
Barns_Ness_serrated_wrack_bunya/phlebo-like_virus_1	6978	0	0	0	0	0	0	14	6	8	25345	15283	10062	0	0	0	0	0	0	0	0	0	0	0	0	0	0	0	0	0	0	12	11	2	14	20	3	3175	187	51	5	44	38	6	11	15	141	121	7
Barns_Ness_serrated_wrack_narna-like_virus_1	1913	0	0	0	0	0	0	0	0	0	87	0	87	0	0	0	0	0	0	0	0	0	0	0	0	0	0	0	0	0	0	31	24	1	40	11	2	1	39	9	0	6	4	0	0	0	3	1	1
Barns_Ness_serrated_wrack_narna-like_virus_2	1070	0	0	0	0	0	0	0	0	0	24	0	24	0	0	0	0	0	0	0	0	0	0	0	0	0	0	0	0	0	0	0	0	0	2	0	2	1	11	1	0	1	4	0	0	0	3	0	0
Barns_Ness_serrated_wrack_narna-like_virus_3	1881	0	0	0	0	0	0	0	0	0	149	1	148	0	0	0	0	0	0	0	0	0	0	0	0	0	0	0	0	0	0	0	0	0	3	5	0	0	27	15	0	5	6	7	0	2	5	3	0
Barns_Ness_serrated_wrack_narna-like_virus_4	1230	0	0	0	0	0	0	1	1	0	128	125	3	0	0	0	0	0	0	0	0	0	0	0	0	0	0	0	0	0	0	3	0	0	1	1	0	23	51	5	1	8	8	0	0	2	1	3	0
Barns_Ness_serrated_wrack_noda-like_virus_1	2519	0	0	0	0	0	0	0	0	0	74	0	74	0	0	0	0	0	0	0	0	0	0	0	0	0	0	0	0	0	0	1	4	0	1	46	224	4	37	12	0	8	7	0	0	3	2	4	3
Barns_Ness_serrated_wrack_noda-like_virus_2	3858	0	0	0	0	0	0	0	0	0	323	0	323	1	0	1	0	0	0	0	0	0	0	0	0	0	0	0	0	0	0	0	6	0	4	3	1	12	356	177	0	96	30	0	0	5	10	9	0
Caledonia_beadlet_anemone_dicistro-like_virus_1	9556	4001	2	3999	1410	1	1409	0	0	0	0	0	0	1	0	1	1	0	1	1	0	1	1	0	1	2	0	2	2	0	2	70	143	18	105	36	99	3	194	65	11	35	24	9	17	0	34	17	13
Caledonia_beadlet_anemone_dicistro-like_virus_2	9968	21858	87	21771	1107	31	1076	0	0	0	2	0	2	8	0	8	0	0	0	2	0	2	0	0	0	3	0	3	0	0	0	139	69	25	195	75	8	9	116	32	6	22	56	13	11	11	22	17	13
Caledonia_beadlet_anemone_dicistro-like_virus_3_isolate_A	8210	441	0	441	401	0	401	0	0	0	0	0	0	0	0	0	0	0	0	0	0	0	0	0	0	0	0	0	0	0	0	13	6	0	6	9	4	3	130	22	1	28	28	5	14	4	14	15	1
Caledonia_beadlet_anemone_dicistro-like_virus_3_isolate_B	3494	102	1	101	88	1	87	0	0	0	0	0	0	0	0	0	0	0	0	0	0	0	0	0	0	0	0	0	0	0	0	4	19	42	7	1	0	0	45	17	4	3	17	6	6	1	2	0	0
Caledonia_beadlet_anemone_dicistro-like_virus_4	3192	8	0	8	12	0	12	0	0	0	0	0	0	0	0	0	0	0	0	0	0	0	0	0	0	0	0	0	0	0	0	6	3	4	1	6	7	2	67	13	17	24	30	1107	4511	5	23	5	4
Caledonia_beadlet_anemone_parvo-like_virus_1	1905	80	68	12	54	51	3	0	0	0	0	0	0	0	0	0	0	0	0	0	0	0	0	0	0	0	0	0	0	0	0	2927	4216	12750	6488	4	0	1	45	30	7	12	10	8	21	0	2	2	5
Caledonia_beadlet_anemone_picorna-like_virus_1	1584	15	0	15	17	0	17	0	0	0	0	0	0	0	0	0	0	0	0	0	0	0	0	0	0	0	0	0	0	0	0	0	2	0	0	3	0	15	37	5	0	3	250	115	7	26	4	7	0
Caledonia_beadlet_anemone_picorna-like_virus_2	1039	3	0	3	15	0	15	0	0	0	0	0	0	8	0	8	5	0	5	0	0	0	0	0	0	0	0	0	0	0	0	2	2	0	3	0	0	0	20	0	0	2	8	0	0	0	3	1	0
Caledonia_beadlet_anemone_sobemo-like_virus_1	3573	153	0	153	118	0	118	0	0	0	0	0	0	0	0	0	0	0	0	0	0	0	0	0	0	0	0	0	0	0	0	2	7	1	6	13	3	4	58	18	2	6	10	0	0	5	11	13	0
Caledonia_dog_whelk_bunya/orthobunya-like_virus_1	1153	0	0	0	0	0	0	0	0	0	0	0	0	0	0	0	0	0	0	0	0	0	0	0	0	19	17	2	5	5	0	1	0	0	0	1	0	3	12	4	9	7	4	0	0	0	6	2	0
Caledonia_dog_whelk_rhabdo-like_virus_1	8224	0	0	0	0	0	0	0	0	0	0	0	0	0	0	0	0	0	0	0	0	0	0	0	0	1051	696	355	1004	694	310	15	5	11	19	13	1	437	354	93	3	109	51	45	88	14	513	725	3513
Caledonia_dog_whelk_rhabdo-like_virus_2	3780	0	0	0	0	0	0	0	0	0	0	0	0	0	0	0	0	0	0	0	0	0	0	0	0	658	657	1	321	319	2	4	6	205	4	8	16	9	68	20	6	20	33	26	34	8	6887	12635	73949
Caledonia_partiti-like_virus_1	1357	329	0	329	320	0	320	0	0	0	0	0	0	150	0	150	140	0	140	0	0	0	1	0	1	0	0	0	11	0	11	1	2	0	1	5	0	1	26	3	1	2	1	0	0	7	2	5	0
Caledonia_starfish_parvo-like_virus_1	5801	1	1	0	2	2	0	0	0	0	0	0	0	0	0	0	3	3	0	1616	1606	10	1135	1109	26	0	0	0	2	2	0	14	69	185	43	57	126	67	106	75	133	33	209989	148348	1781552	98299	26	104	99
Caledonia_starfish_parvo-like_virus_2	4953	0	0	0	0	0	0	0	0	0	0	0	0	0	0	0	0	0	0	499	476	23	334	318	16	0	0	0	0	0	0	8	18	61	17	29	50	28	80	67	55	22	57306	48541	439160	30603	29	76	71
Caledonia_starfish_parvo-like_virus_3	3353	0	0	0	0	0	0	0	0	0	0	0	0	0	0	0	0	0	0	89	89	0	34	31	3	0	0	0	0	0	0	6	6	8	1	7	4	1	59	19	4	10	8566	4129	41685	3998	6	8	9
Lothians_earthworm_bunya/arena-like_virus_1	1089	0	0	0	0	0	0	39	34	5	0	0	0	0	0	0	0	0	0	0	0	0	0	0	0	0	0	0	0	0	0	3	2	0	2	1	3	0	13	0	0	2	15	2	0	4	2	1	0
Lothians_earthworm_bunya/orthobunya-like_virus_1	1141	0	0	0	0	0	0	44	39	5	0	0	0	0	0	0	0	0	0	0	0	0	0	0	0	0	0	0	0	0	0	5	1	0	3	2	8	0	70	19	0	11	10	0	22	7	3	3	0
Lothians_earthworm_picorna-like_virus_1	7990	0	0	0	0	0	0	14131	3	14128	8	0	8	0	0	0	0	0	0	0	0	0	0	0	0	0	0	0	0	0	0	149	170	54	137	46	52	4	208	53	11	37	45	21	7	16	22	7	7
Millport_beadlet_anemone_dicistro-like_virus_1	9090	5322	11	5311	1226	1	1225	0	0	0	0	0	0	3	0	3	2	0	2	1	0	1	0	0	0	2	0	2	0	0	0	78	34	26	123	37	42	98	170	32	5	28	37	1	2	7	24	16	7
Millport_beadlet_anemone_noda-like_virus_1	1282	37	0	37	36	0	36	0	0	0	0	0	0	0	0	0	0	0	0	0	0	0	0	0	0	0	0	0	0	0	0	2	0	0	1	0	0	6	18	3	0	4	0	0	0	0	0	0	0
Millport_beadlet_anemone_Nora_virus-like_virus_1	12062	49	0	49	454	1	453	0	0	0	0	0	0	0	0	0	1	0	1	0	0	0	0	0	0	0	0	0	0	0	0	7	26	3	12	20	31	14	539	78	0	91	51	10	0	7	26	47	63
Millport_beadlet_anemone_tombus-like_virus_1	3895	1693	3	1690	101	0	101	0	0	0	0	0	0	0	0	0	0	0	0	0	0	0	0	0	0	0	0	0	0	0	0	24	1	2	42	6	6	4	48	18	0	7	22	4	0	0	7	4	0
Millport_starfish_parvo-like_virus_1	6509	0	0	0	0	0	0	0	0	0	0	0	0	0	0	0	0	0	0	2739	1	2738	1921	2	1919	0	0	0	0	0	0	8	14	3	5	11	16	101	70	21	2	13	764	438	3393	251	15	19	5
Barns_Ness_beadlet_anemone_chu-like_virus_1_RNA1	6131	70	39	31	179	99	80	0	0	0	0	0	0	1	0	1	1	1	0	0	0	0	0	0	0	0	0	0	0	0	0	18	53	4	18	14	5	4	133	28	2	22	9	53	197	1	17	5	0
Barns_Ness_beadlet_anemone_chu-like_virus_1_RNA2	3468	4	3	1	17	15	2	0	0	0	0	0	0	0	0	0	0	0	0	0	0	0	0	0	0	0	0	0	0	0	0	4	8	1	8	5	4	0	35	3	0	6	7	0	0	4	6	8	3
Caledonia_beadlet_anemone_chu-like_virus_1	4689	100	80	20	61	45	16	0	0	0	0	0	0	4	2	2	3	1	2	0	0	0	0	0	0	0	0	0	0	0	0	6	5	0	9	5	1	1	48	9	1	12	25	17	0	6	6	5	0
total		34409	295	34114	6014	247	5767	14229	83	14146	26166	15409	10757	20289	83	20206	22519	37	22482	4959	2173	2786	3437	1460	1977	2686	2046	640	1590	1129	461	3844	5155	13490	7629	752	936	4542	12948	3553	494	2975	279053	203358	2271198	133720	9445	15176	80935
[truncated: 1 more columns]

## Sheet: TE Read Numbers and strands
TE-like contig	length	Anemone A RNAseq MinusSense	Anemone A RNAseq PlusSense	Anemone A RNAseq	Anemone B RNAseq MinusSense	Anemone B RNAseq PlusSense	Anemone B RNAseq	Earthworm B RNAseq MinusSense	Earthworm B RNAseq PlusSense	Earthworm B RNAseq	Fucus B RNAseq MinusSense	Fucus B RNAseq PlusSense	Fucus B RNAseq	Sponge A RNAseq MinusSense	Sponge A RNAseq PlusSense	Sponge A RNAseq	Sponge B RNAseq MinusSense	Sponge B RNAseq PlusSense	Sponge B RNAseq	Starfish A RNAseq MinusSense	Starfish A RNAseq PlusSense	Starfish A RNAseq	Starfish B RNAseq MinusSense	Starfish B RNAseq PlusSense	Starfish B RNAseq	Whelk A RNAseq MinusSense	Whelk A RNAseq PlusSense	Whelk A RNAseq	Whelk B RNAseq MinusSense	Whelk B RNAseq PlusSense	Whelk B RNAseq	Anemone A siRNAs Standard	Anemone B siRNAs Standard	Anemone siRNAs Oxid	Anemone siRNAs Phos	Earthworm B siRNAs Standard	Earthworm siRNAs Oxid	Fucus B siRNAs Standard	Sponge A siRNAs Standard	Sponge B siRNAs Standard	Sponge siRNAs Oxid	Sponge siRNAs Phos	Starfish A siRNAs Standard	Starfish B siRNAs Standard	Starfish siRNAs Oxid	Starfish siRNAs Phos	Whelk A siRNAs Standard	Whelk B siRNAs Standard	Whelk siRNAs Oxid
Anemone_DN77275_cf._Saci-1_INT_LTR_retrotransposon_Schistosoma_mansoni	7551	105	703	808	141	981	1122	0	0	0	0	0	0	0	0	0	0	0	0	0	0	0	0	1	1	0	0	0	0	0	0	2043	2986	7443	3870	118	20	5	136	83	6	33	257	41	79	32	12	10	3
Anemone_DN80332_cf._ERV5-1_PM-I_Endogenous_Retrovirus_Petromyzon_marinus	7184	125	332	457	147	421	568	0	0	0	0	0	0	0	0	0	0	0	0	0	0	0	0	0	0	0	0	0	0	0	0	7527	13549	23174	13722	7	14	6	9745	3795	1022	2289	370	236	74	87	17	22	46
Anemone_DN77056_cf._BEL-16_Adi-I_BEL_Acropora_digitifera	7142	172	699	871	182	1072	1254	0	0	0	0	0	0	0	2	2	0	2	2	0	1	1	0	0	0	0	0	0	0	0	0	4348	6448	16251	8446	22	3	5	2275	1235	67	465	25	21	2	2	16	18	10
Anemone_DN75404_cf._BEL-3_CSa-I_BEL_Ciona_savignyi	6858	281	188	469	457	256	713	0	0	0	0	0	0	0	0	0	1	0	1	0	0	0	0	0	0	0	0	0	1	0	1	1816	2865	7989	3733	6	3	2	113	33	1	29	17	1	29	5	1	6	4
Anemone_DN75011_cf._BEL-4_Adi-I_BEL_Acropora_digitifera	6820	175	420	595	249	507	756	0	0	0	0	0	0	0	0	0	0	0	0	0	0	0	0	0	0	0	0	0	0	0	0	2246	3121	9289	4662	6	3	7	95	29	0	38	10	1	27	1	5	8	5
Anemone_DN65842_cf._BEL-42_DRe-I_BEL_Danio_rerio	6557	205	181	386	229	165	394	0	0	0	0	0	0	0	0	0	0	0	0	0	0	0	0	0	0	0	0	0	0	0	0	2687	3465	8362	5280	14	7	2	133	36	2	21	29	2	9	1	7	13	21
Anemone_DN78271_cf._Troyka-1-I_NV	5752	270	392	662	301	376	677	0	0	0	0	0	0	0	0	0	0	0	0	0	0	0	1	0	1	0	0	0	0	0	0	7906	14782	43988	15347	3	5	3	38	80	6	7	11	12	9	2	4	5	17
Anemone_DN78730_cf._CR1-13_CGi_CR1_Crassostrea_gigas	5590	113	95	208	109	103	212	0	0	0	0	0	0	0	0	0	0	0	0	0	0	0	0	0	0	0	0	0	0	0	0	5937	11029	16484	10858	8	7	4	9633	4468	1002	2333	376	255	31	75	15	22	30
Anemone_DN81501_cf._Troyka-1-I_NV	5564	238	404	642	271	400	671	0	0	0	0	0	0	0	0	0	0	1	1	0	0	0	0	0	0	0	1	1	1	0	1	6794	13125	39292	13530	7	4	8	43	65	7	11	12	13	11	5	7	6	18
Anemone_DN77119_cf._ISL2EU-1_ADi_ISL2EU_Acropora_digitifera	5225	440	367	807	293	662	955	0	0	0	0	0	0	0	0	0	1	1	2	1	0	1	0	0	0	0	0	0	0	0	0	11661	13261	37845	24199	8	22	2	81	67	13	24	36	3	21	2	10	16	18
Anemone_DN80445_cf._Gypsy-19-I_NV	5186	247	317	564	241	439	680	0	0	0	0	0	0	0	0	0	0	1	1	0	0	0	1	0	1	0	1	1	0	0	0	11543	18754	60519	23006	12	11	3	95	96	17	25	33	10	11	15	26	24	106
Anemone_DN78432_cf._Gypsy-34_Adi-I_Gypsy_Acropora_digitifera	5149	193	920	1113	159	920	1079	0	0	0	0	0	0	0	1	1	0	0	0	0	0	0	0	0	0	0	0	0	0	0	0	10236	17154	50884	20101	9	10	10	101	92	12	12	33	9	18	1	13	15	45
Anemone_DN75842_cf._DIRS-3_NV_DIRS_Nematostella_vectensis	4927	248	231	479	222	197	419	0	0	0	0	0	0	0	0	0	0	0	0	0	0	0	0	0	0	0	0	0	0	0	0	11461	14342	37632	22334	7	7	6	80	75	8	16	18	14	2	11	27	28	34
Anemone_DN78051_cf._Gypsy-12-I_NV	4609	288	315	603	459	319	778	0	0	0	0	0	0	0	0	0	0	1	1	0	0	0	0	0	0	0	0	0	0	0	0	3995	5647	15459	7870	6	7	10	80	40	11	15	25	3	13	6	64	31	19
Anemone_DN74888_cf._DIRS-9_NV	4397	275	132	407	320	100	420	0	0	0	0	0	0	0	0	0	0	0	0	0	0	0	0	0	0	0	0	0	0	0	0	8467	18565	43663	17042	6	8	9	63	60	10	13	7	23	5	5	41	34	18
Anemone_DN81168_cf._Gypsy-21_Adi-I_Gypsy_Acropora_digitifera	4490	157	178	335	127	208	335	0	0	0	0	0	0	0	0	0	0	0	0	0	0	0	0	0	0	0	0	0	0	0	0	2549	4293	10985	4854	4	11	1	106	48	10	31	26	5	3	6	7	6	3
Anemone_DN80590_cf._Gypsy-43-I_NV	4488	174	276	450	193	397	590	0	0	0	0	0	0	0	0	0	0	3	3	0	0	0	0	0	0	0	0	0	0	0	0	2505	4010	9983	4389	5	14	3	70	15	5	19	4	0	0	5	6	5	5
Anemone_DN78337_cf._Gypsy-20_CPB-I_Gypsy_Chrysemys_picta_bellii	4090	217	250	467	243	379	622	0	0	0	0	0	0	0	0	0	0	0	0	0	0	0	0	0	0	0	0	0	0	0	0	6253	6861	6663	10231	12786	296	30	9865	3845	158	2879	17589	2709	332	3457	6702	5993	111
Anemone_DN69209_cf._Gypsy-16-I_NV	3968	127	195	322	180	265	445	0	0	0	0	0	0	0	0	0	0	0	0	0	0	0	0	0	0	0	0	0	0	0	0	8014	14729	38806	16014	43	14	4	71	77	9	16	10	14	4	3	6	9	40
Anemone_DN79981_cf._CR1-16_NV_CR1_Nematostella_vectensis	3836	757	563	1320	987	451	1438	0	0	0	0	0	0	0	0	0	1	1	2	0	0	0	0	0	0	0	0	0	2	0	2	4721	9978	30113	13420	9	9	21	59	48	8	16	42	11	33	6	14	7	34
Anemone_DN78881_cf._CR1-17_NV_CR1_Nematostella_vectensis	3598	1108	435	1543	1083	392	1475	0	0	0	0	0	0	0	0	0	0	0	0	0	1	1	0	0	0	0	0	0	1	0	1	11009	23975	70721	28600	13	18	4	216	153	13	52	23	28	23	6	19	21	80
Anemone_DN81331_cf._Daphne-2_NV_Daphne_Nematostella_vectensis	3088	267	251	518	221	218	439	0	0	0	0	0	0	0	0	0	0	0	0	1	0	1	0	0	0	0	0	0	0	0	0	2236	2973	6631	3840	35	76	11	54	17	0	22	13	19	5	2	16	7	5
Anemone_DN74716_cf._Sola2-1_SP_Sola_Strongylocentrotus_purpuratus	2905	117	27	144	101	37	138	0	0	0	0	0	0	0	0	0	0	0	0	0	0	0	0	0	0	0	0	0	0	0	0	3874	12193	24509	9452	4	10	9	65	81	99	19	4	4	1	3	19	13	21
Anemone_DN68367_cf._piggyBac-1_NV	2849	172	145	317	139	126	265	0	0	0	0	0	0	0	0	0	0	0	0	0	0	0	0	0	0	0	0	0	0	0	0	8818	18715	52333	16765	1	9	3	60	80	14	11	8	2	14	4	7	10	33
Anemone_DN81965_cf._Sola2-3_SP_Sola_Strongylocentrotus_purpuratus	2791	196	59	255	156	69	225	0	0	0	0	0	0	0	0	0	0	0	0	0	0	0	0	0	0	0	0	0	0	0	0	1336	3877	7920	3270	2	10	0	59	46	105	12	15	4	0	6	9	7	8
Anemone_DN47899_cf._Gypsy-26_Adi-I_Gypsy_Acropora_digitifera	2391	70	36	106	57	29	86	0	0	0	0	0	0	0	0	0	0	0	0	0	0	0	0	0	0	0	0	0	0	0	0	2276	2377	6655	4353	6	0	1	6385	1136	1	1145	13	2	23	4	15	19	3
Anemone_DN60362_cf._IS3EU-1_HM_IS3EU_Hydra_vulgaris	2389	76	94	170	77	102	179	0	0	0	0	0	0	0	0	0	0	0	0	0	0	0	0	0	0	0	0	0	0	0	0	7580	12824	36890	17140	1	1	1	64	54	8	4	9	2	0	2	15	6	29
Anemone_DN60687_cf._Academ-3_ADi_Academ_Acropora_digitifera	2278	71	101	172	107	109	216	0	0	0	0	0	0	0	0	0	0	0	0	0	0	0	0	0	0	0	0	0	0	0	0	5168	6128	18742	13368	5	1	0	23	33	7	17	6	2	14	0	6	3	8
Anemone_DN63550_cf._ISL2EU-2_ADi_ISL2EU_Acropora_digitifera	1993	58	164	222	46	123	169	0	0	0	0	0	0	0	0	0	0	0	0	0	0	0	0	0	0	0	0	0	0	0	0	2705	5468	15534	4669	3	5	0	28	34	10	6	0	3	0	0	14	4	12
Anemone_DN70097_cf._CryptonA-3_SK_Crypton_Saccoglossus_kowalevskii	2058	448	154	602	414	219	633	0	0	0	0	0	0	0	0	0	0	0	0	0	0	0	0	0	0	0	0	0	0	0	0	2263	5651	16705	4184	6	6	3	19	40	6	4	9	11	4	1	12	5	9
Anemone_DN81012_cf._HERO-3_HR_Hero_Helobdella_robusta	2032	386	227	613	489	259	748	0	0	0	0	0	0	0	0	0	0	1	1	0	0	0	0	0	0	0	0	0	0	0	0	4797	10428	27819	10745	3	4	0	12	41	7	9	9	17	2	6	6	10	21
Earthworm_DN118777_cf._EnSpm-11_DR_EnSpm/CACTA_Danio_rerio	6897	0	0	0	0	0	0	926	124	1050	0	0	0	0	0	0	0	0	0	0	0	0	0	0	0	0	0	0	0	0	0	13	21	13	17	39232	246451	14	1695	137	14	192	242	127	184	26	18	42	17
Earthworm_DN141195_cf._BEL-17_Adi-I_BEL_Acropora_digitifera	6139	0	0	0	0	0	0	983	2107	3090	2	1	3	0	0	0	0	0	0	0	0	0	0	0	0	0	0	0	0	0	0	664	405	475	637	13796	65702	10	120	30	10	31	339	79	36	42	1733	1309	697
Earthworm_DN142375_cf._Gypsy-33-I_DR_Gypsy_Danio_rerio	6030	0	0	0	0	0	0	197	7231	7428	0	4	4	0	0	0	0	0	0	0	0	0	0	0	0	0	0	0	0	0	0	22	10	5	19	14557	70154	7	105	24	2	17	315	74	18	33	36	26	14
Earthworm_DN125843_cf._Mariner-37_HM_Mariner/Tc1_Hydra_vulgaris	5667	0	0	0	0	0	0	650	716	1366	0	2	2	0	0	0	0	0	0	0	0	0	0	0	0	0	0	0	0	0	0	12	14	4	16	16938	105404	7	87	27	31	25	21	17	4	7	13	24	19
Earthworm_DN131861_cf._Gypsy-26_Ano-I_Gypsy_Anolis_carolinensis	5626	0	0	0	0	0	0	690	126	816	0	1	1	0	0	0	0	0	0	0	0	0	0	0	0	0	0	0	0	0	0	3	12	9	7	35383	236540	11	88	41	16	33	30	17	22	2	12	36	51
Earthworm_DN141344_cf._Chapaev3-1_ET_Chapaev_Echinops_telfairi	5067	0	0	0	0	0	0	1285	329	1614	0	0	0	0	0	0	0	0	0	0	0	0	0	0	0	0	0	0	0	0	0	3	4	5	4	12086	63379	6	133	38	6	31	22	15	9	1	16	15	22
Earthworm_DN132330_cf._hAT-33_SM_hAT_Schmidtea_mediterranea	5128	0	0	0	0	0	0	575	349	924	0	0	0	0	0	0	0	0	0	0	0	0	0	0	0	0	0	0	0	0	0	7	6	1	6	16776	94942	21	139	37	10	15	336	115	24	40	8	17	71
Earthworm_DN124070_cf._Sola2-1_SSa_Sola_Salmo_salar	4520	0	0	0	0	0	0	368	100	468	1	0	1	0	0	0	0	0	0	0	0	0	0	0	0	0	0	0	0	0	0	7	4	5	5	9566	53499	9	64	22	0	16	17	3	25	3	40	31	11
Earthworm_DN122811_cf._MuDr-1_NV	4487	0	0	0	0	0	0	255	622	877	0	0	0	0	0	0	0	0	0	0	0	0	0	0	0	0	0	0	0	0	0	309	178	36	229	23021	128297	6	131	28	5	38	94	9	24	20	21	43	18
Earthworm_DN117011_cf._Sola1-5_AP_Sola_Acyrthosiphon_pisum	4347	0	0	0	0	0	0	1251	1325	2576	4	1	5	0	0	0	0	0	0	0	0	0	0	0	0	0	0	0	0	0	0	4	21	32	5	130526	962369	27	51	37	49	7	23	18	35	2	23	113	67
Earthworm_DN141882_cf._P-15_HM_P_Hydra_vulgaris	4188	0	0	0	0	0	0	603	1030	1633	1	1	2	0	0	0	0	0	0	0	0	0	0	0	0	0	0	0	0	0	0	6	1	2	6	7132	38846	2	86	26	6	25	18	12	12	0	12	47	186
Earthworm_DN135003_cf._Sola1-5_CGi_Sola_Crassostrea_gigas	3931	0	0	0	0	0	0	953	168	1121	0	1	1	0	0	0	0	0	0	0	0	0	0	0	0	0	0	0	0	0	0	6	8	4	9	17974	113666	2	127	41	11	38	26	14	28	13	9	20	14
Earthworm_DN120760_cf._Sola1-1_HM_Sola_Hydra_vulgaris	3720	0	0	0	0	0	0	310	270	580	0	0	0	0	0	0	0	0	0	0	0	0	0	0	0	0	0	0	0	0	0	12	38	46	14	7587	46215	5	72	12	0	12	26	1	6	5	10	6	2
Earthworm_DN127567_cf._P-28_HM_P_Hydra_vulgaris	3633	0	0	0	0	0	0	315	112	427	0	0	0	0	0	0	0	0	0	0	0	0	0	0	0	0	0	0	0	0	0	7	14	3	11	9521	58809	4	50	21	2	12	31	0	1	13	19	37	6
Earthworm_DN133353_cf._P-1_Dpulex_P_Daphnia_pulex	3554	0	0	0	0	0	0	387	240	627	0	0	0	0	0	0	0	0	0	0	0	0	0	0	0	0	0	0	0	0	0	3	5	3	2	20376	137067	5	71	14	16	7	14	3	11	2	9	26	12
Earthworm_DN119511_cf._Mariner-32_HM_Mariner/Tc1_Hydra_vulgaris	3375	0	0	0	0	0	0	345	86	431	0	0	0	0	0	0	0	0	0	0	0	0	0	0	0	0	0	0	0	0	0	5	5	4	4	6859	41392	1	105	12	12	25	33	7	10	6	8	10	1
Earthworm_DN134929_cf._piggyBac-1_DAn_piggyBac_Drosophila_ananassae	3113	0	0	0	0	0	0	506	169	675	1	0	1	0	0	0	0	0	0	0	0	0	0	0	0	0	0	0	0	0	0	5	6	3	6	18654	130360	4	37	11	3	9	24	4	26	8	13	11	10
Earthworm_DN121052_cf._Sola1-3_CTe_Sola_Capitella_teleta	3110	0	0	0	0	0	0	362	163	525	0	0	0	0	0	0	0	0	0	0	0	0	0	0	0	0	0	0	0	0	0	17	16	3	17	11426	65552	1	52	10	2	9	28	8	0	4	10	8	9
Earthworm_DN131049_cf._Sola1-2_HM_Sola_Hydra_vulgaris	3081	0	0	0	0	0	0	343	195	538	0	0	0	0	0	0	0	0	0	0	0	0	0	0	0	0	0	0	0	0	0	4	4	2	4	24948	157185	12	42	11	5	13	6	1	4	1	7	11	9
Earthworm_DN112962_cf._hAT-7_SM_hAT_Schmidtea_mediterranea	2987	0	0	0	0	0	0	262	159	421	0	0	0	0	0	0	0	0	0	0	0	0	0	0	0	0	0	0	0	0	0	1	1	3	3	9197	52459	2	84	13	3	12	27	2	2	1	9	5	8
Earthworm_DN130012_cf._P-38_HMa_P_Hydra_vulgaris	2844	0	0	0	0	0	0	153	350	503	0	0	0	0	0	0	0	0	0	0	0	0	0	0	0	0	0	0	0	0	0	17	10	3	13	5430	28857	2	39	20	2	14	12	4	3	6	3	8	4
Earthworm_DN128445_cf._Dada-U6_DPu_Dada_Daphnia_pulex	2794	0	0	0	0	0	0	488	27	515	1	0	1	0	0	0	0	0	0	0	0	0	0	0	0	0	0	0	0	0	0	7	5	6	5	27899	173373	15	58	19	4	7	17	5	4	0	9	25	11
Earthworm_DN128260_cf._Sola1-2_HM_Sola_Hydra_vulgaris	2599	0	0	0	0	0	0	331	361	692	1	0	1	0	0	0	0	0	0	0	0	0	0	0	0	0	0	0	0	0	0	3	11	2	4	41625	233445	8	47	10	9	10	8	20	14	3	2	33	11
Earthworm_DN112203_cf._Sola1-1_HM_Sola_Hydra_vulgaris	2508	0	0	0	0	0	0	310	537	847	0	0	0	0	0	0	0	0	0	0	0	0	0	0	0	0	0	0	0	0	0	3	2	2	4	6610	37568	5	76	35	0	15	12	2	7	2	5	3	5
Earthworm_DN102858_cf._Sola1-5_AP_Sola_Acyrthosiphon_pisum	2508	0	0	0	0	0	0	491	175	666	0	0	0	0	0	0	0	0	0	0	0	0	0	0	0	0	0	0	0	0	0	1	3	1	1	14569	58258	3	25	11	7	11	13	13	4	7	7	5	8
Earthworm_DN126009_cf._P-38_HMa_P_Hydra_vulgaris	2376	0	0	0	0	0	0	218	207	425	0	0	0	0	0	0	0	0	0	0	0	0	0	0	0	0	0	0	0	0	0	5	3	3	3	15653	111090	5	57	18	4	4	11	5	23	0	4	11	12
Earthworm_DN106737_cf._Sola1-2_AP_Sola_Acyrthosiphon_pisum	2327	0	0	0	0	0	0	191	234	425	1	0	1	0	0	0	0	0	0	0	0	0	0	0	0	0	0	0	0	0	0	2	5	2	2	14814	86894	5	28	16	28	11	9	3	2	0	6	16	8
Earthworm_DN126813_cf._Sola1-2_HM_Sola_Hydra_vulgaris	2209	0	0	0	0	0	0	156	122	278	0	0	0	0	0	0	0	0	0	0	0	0	0	0	0	0	0	0	0	0	0	3	2	0	3	12500	90127	6	25	11	4	8	2	4	10	0	0	7	8
Earthworm_DN97628_cf._Mariner-31_HM_Mariner/Tc1_Hydra_vulgaris	2119	0	0	0	0	0	0	68	232	300	0	0	0	0	0	0	0	0	0	0	0	0	0	0	0	0	0	0	0	0	0	0	0	2	1	11184	63414	1	32	9	2	7	5	6	1	4	7	12	5
Fucus_DN74146_cf._Copia-4_ES-I_Copia_Ectocarpus_siliculosus	6227	0	0	0	0	0	0	1	2	3	2158	4669	6827	0	0	0	0	0	0	0	0	0	0	0	0	0	0	0	0	0	0	9	3	7	3	7	4	21709	186	60	17	39	32	10	1	6	12	5	2
Fucus_DN74132_cf._Copia-7_ES-I_Copia_Ectocarpus_siliculosus	6223	0	0	0	0	0	0	0	3	3	2624	6003	8627	0	0	0	0	0	0	0	0	0	0	0	0	0	0	0	0	0	0	4	9	7	4	34	12	182131	411	161	10	87	7	6	10	0	53	52	14
Fucus_DN72588_cf._Dada-1_ES_Dada_Ectocarpus_siliculosus	5626	0	0	0	0	0	0	0	0	0	16	625	641	0	0	0	0	0	0	0	0	0	0	0	0	0	0	0	0	0	0	10	5	3	10	5	6	20138	279	79	4	67	69	4	21	10	25	28	2
Fucus_DN73655_cf._Copia-1_ES-I_Copia_Ectocarpus_siliculosus	5493	0	0	0	0	0	0	1	7	8	1160	8078	9238	0	0	0	0	0	0	0	0	0	0	0	0	0	0	0	0	0	0	2	12	16	17	47	52	284760	505	225	14	121	29	13	23	4	12	63	35
Fucus_DN73216_cf._RTE-1_SSa_RTE_Salmo_salar	4128	1	0	1	0	0	0	6	4	10	6355	10898	17253	0	0	0	0	0	0	0	0	0	0	0	0	0	0	0	0	0	0	68	26	11	78	14	22	136633	263	109	4	47	12	13	9	4	10	23	23
Fucus_DN74139_cf._RTE-30_CPB_RTE_Chrysemys_picta_bellii	3498	0	0	0	0	0	0	2	2	4	1665	3131	4796	0	0	0	0	0	0	0	0	0	0	0	0	0	0	0	0	0	0	33	8	6	40	10	8	71015	191	68	2	39	20	4	4	0	7	12	4
Fucus_DN64369_cf._Gypsy-8_ES-I_Gypsy_Ectocarpus_siliculosus	3374	0	0	0	0	0	0	2	5	7	642	7754	8396	0	0	0	0	0	0	0	0	0	0	0	0	0	0	0	0	0	0	3	3	4	3	5	1	28040	77	16	4	14	20	8	14	3	15	9	5
Fucus_DN73991_cf._hAT-12_XT	3373	0	0	0	0	0	0	1	1	2	2101	2831	4932	0	0	0	0	0	0	0	0	0	0	0	0	0	0	0	0	0	0	2	4	1	1	10	1	19396	112	58	5	24	17	1	4	2	12	6	23
Fucus_DN73624_cf._RTE-14_Lch_RTE_Latimeria_chalumnae	2532	0	0	0	0	0	0	9	7	16	10132	10073	20205	0	0	0	0	0	0	0	0	0	0	0	0	0	0	0	0	0	0	3	10	9	2	26	31	310185	599	310	56	113	31	7	30	3	9	52	33
Fucus_DN69099_cf._MuDR-6_FV_MuDR_Fragaria_vesca	2230	0	0	0	0	0	0	0	1	1	66	572	638	0	0	0	0	0	0	0	0	0	0	0	0	0	0	0	0	0	0	7	2	2	4	12	0	8772	50	14	0	18	9	6	5	6	9	9	0
Sponge_DN38999_cf._Helitron-4_SPur_Helitron_Strongylocentrotus_purpuratus	6443	0	0	0	0	1	1	0	0	0	0	0	0	186	2421	2607	244	3185	3429	0	4	4	0	1	1	0	0	0	0	1	1	2	9	10	8	6	19	5	8998	4076	13987	2562	43	21	10	6	26	24	30
Sponge_DN38609_cf._BEL4-I_AP_BEL_Acyrthosiphon_pisum	5912	0	0	0	0	0	0	0	0	0	0	0	0	82	234	316	46	246	292	0	0	0	0	0	0	0	0	0	0	0	0	9	4	2	11	16	5	5	13228	7581	28812	3941	53	38	2	5	19	10	11
Sponge_DN37432_cf._GYPSOL_I_Gypsy_Oryzias_latipes	5406	0	0	0	0	0	0	0	0	0	0	0	0	153	403	556	328	520	848	0	0	0	1	0	1	0	0	0	1	1	2	19	12	6	26	7	51	25	11367	4126	14505	3379	6	16	116	7	6	53	248
Sponge_DN39216_cf._Gypsy-22-I_BF	4972	0	0	0	0	0	0	0	0	0	0	0	0	39	842	881	42	570	612	0	0	0	0	0	0	0	0	0	0	0	0	79	113	38	99	138	103	10	4497	2460	8938	1753	225	125	45	49	91	148	99
Sponge_DN34983_cf._P-14_HM_P_Hydra_vulgaris	4886	0	0	0	0	0	0	0	0	0	0	0	0	203	76	279	230	64	294	0	0	0	0	0	0	0	0	0	1	0	1	5	4	6	3	3	5	3	6933	6636	25009	2894	18	44	7	4	2	4	2
Sponge_DN33464_cf._Chapaev-1_NV_Chapaev_Nematostella_vectensis	4737	0	0	0	0	0	0	0	0	0	0	0	0	467	1122	1589	574	982	1556	0	1	1	0	1	1	0	0	0	0	1	1	13	11	4	6	11	9	3	7804	3882	13720	2337	63	187	104	5	19	12	6
Sponge_DN36385_cf._Gypsy-6_SSa-I_Gypsy_Salmo_salar	4647	0	1	1	0	2	2	0	0	0	0	0	0	142	1014	1156	179	1496	1675	0	0	0	0	2	2	0	0	0	0	1	1	6	12	14	8	17	18	5	61130	27540	120215	17812	35	179	12	6	14	17	6
Sponge_DN30332_cf._CR1-28_BF	4552	0	0	0	0	0	0	0	0	0	0	0	0	171	54	225	131	83	214	0	0	0	0	0	0	0	0	0	0	0	0	7	8	5	2	8	15	9	9204	6602	25772	3147	35	32	0	3	19	13	17
Sponge_DN31409_cf._Mariner-9_CGi_Mariner/Tc1_Crassostrea_gigas	4377	0	0	0	0	0	0	0	0	0	0	0	0	130	265	395	183	297	480	0	0	0	0	1	1	0	0	0	0	0	0	8	12	14	3	17	17	5	36533	21365	88219	9985	20	135	12	4	13	16	4
Sponge_DN38902_cf._Gypsy-20_GA-I_Gypsy_Gasterosteus_aculeatus	4375	0	1	1	0	0	0	0	0	0	0	0	0	87	1109	1196	71	563	634	0	0	0	0	0	0	0	0	0	0	0	0	7	3	6	13	1	4	3	11956	5394	21618	3396	16	61	3	4	6	5	0
Sponge_DN30995_cf._Gypsy-30_SSa-I_Gypsy_Salmo_salar	4367	0	0	0	0	0	0	0	0	0	0	0	0	38	833	871	53	759	812	0	0	0	0	0	0	0	0	0	0	0	0	5	8	4	8	8	18	7	14405	6740	24797	4291	25	42	11	7	7	15	3
Sponge_DN38934_cf._Copia-3-I_NV	4264	0	1	1	0	0	0	0	0	0	0	0	0	35	459	494	36	518	554	0	1	1	0	0	0	0	0	0	0	0	0	5	5	6	5	5	41	14	9889	4783	18153	2916	23	25	5	11	26	15	4
Sponge_DN36244_cf._Academ-1_SK_Academ_Saccoglossus_kowalevskii	3981	0	0	0	1	1	2	0	0	0	0	0	0	1270	140	1410	1904	316	2220	1	0	1	3	0	3	0	0	0	0	0	0	20	11	5	34	5	10	2	24113	10178	36887	6886	20	38	2	0	4	13	0
Sponge_DN28602_cf._hATw-1_LV_hAT_Lytechinus_variegatus	3894	0	0	0	0	0	0	0	0	0	0	0	0	57	128	185	53	153	206	0	0	0	0	0	0	0	0	0	0	0	0	6	4	12	5	3	11	6	8950	6952	27490	2726	62	37	6	16	12	10	8
Sponge_DN31748_cf._hATw-2_SP_hAT_Strongylocentrotus_purpuratus	3876	0	0	0	0	0	0	0	0	0	0	0	0	46	222	268	57	420	477	0	1	1	0	0	0	0	0	0	0	0	0	15	12	9	11	5	1	0	8249	4294	16042	2349	17	32	3	3	15	18	6
Sponge_DN11030_cf._P-27_HM_P_Hydra_vulgaris	3781	0	0	0	0	0	0	0	0	0	0	0	0	78	31	109	88	46	134	0	0	0	0	0	0	0	0	0	0	0	0	2	1	5	4	3	8	1	4733	3681	12900	1710	9	21	1	6	4	3	4
Sponge_DN33372_cf._hATw-2_SP_hAT_Strongylocentrotus_purpuratus	3641	0	0	0	0	0	0	0	0	0	0	0	0	51	122	173	68	233	301	0	0	0	0	0	0	0	0	0	0	0	0	21	5	3	12	2	3	1	3715	2266	9065	1097	13	24	1	4	22	12	7
Sponge_DN36134_cf._Sola1-3_CTe_Sola_Capitella_teleta	3245	0	0	0	1	0	1	0	0	0	0	0	0	121	16	137	148	12	160	0	0	0	0	0	0	0	0	0	0	0	0	4	1	3	4	9	12	5	7766	3652	13497	2518	22	14	11	3	9	5	7
Sponge_DN29850_cf._Gypsy-20_GA-I_Gypsy_Gasterosteus_aculeatus	3133	0	0	0	0	0	0	0	0	0	0	0	0	43	325	368	28	147	175	0	0	0	0	0	0	0	0	0	0	1	1	5	1	7	0	0	1	3	7708	4376	17647	1918	6	32	4	2	5	6	1
Sponge_DN32831_cf._BEL-8_Adi-I_BEL_Acropora_digitifera	2782	0	0	0	0	0	0	0	0	0	0	0	0	17	108	125	18	192	210	0	1	1	0	0	0	0	0	0	0	0	0	2	3	6	0	6	13	4	8162	4036	17897	2471	11	24	1	0	8	8	6
Sponge_DN37180_cf._MuDR-40_PI_MuDR_Phytophthora_infestans	2777	0	0	0	0	0	0	0	0	0	0	0	0	108	64	172	72	121	193	0	0	0	0	0	0	0	0	0	0	0	0	49	18	5	52	7	9	11	8418	6632	27001	2646	12	32	5	1	6	4	4
Sponge_DN33313_cf._Cre-1_NV_CRE_Nematostella_vectensis	2020	0	0	0	0	0	0	0	0	0	0	0	0	112	51	163	156	114	270	1	1	2	0	0	0	5	1	6	0	0	0	2	6	1	0	4	2	1	8117	4161	17426	2448	18	19	2	0	8	9	2
Starfish_DN80294_cf._Academ-2_SP_Academ_Strongylocentrotus_purpuratus	6799	0	0	0	0	0	0	0	0	0	0	0	0	0	1	1	0	0	0	141	216	357	83	144	227	0	0	0	0	0	0	12	8	7	11	8	15	15	67	17	9	10	10329	4236	42756	4413	17	13	11
Starfish_DN71126_cf._Academ-2_SP_Academ_Strongylocentrotus_purpuratus	6609	0	0	0	0	0	0	0	0	0	0	0	0	0	0	0	0	0	0	110	140	250	93	93	186	0	0	0	0	0	0	9	5	8	8	7	12	9	82	21	3	13	9718	4247	45013	4060	12	10	12
Starfish_DN87262_cf._CR1-5_NV	6087	0	0	0	0	0	0	0	0	0	0	0	0	0	0	0	0	0	0	185	514	699	142	366	508	0	0	0	0	0	0	13	7	2	28	4	9	9	211	41	11	25	5233	4249	26819	2259	17	6	2
Starfish_DN88931_cf._Sola3-1_Lgigantea_Sola_Lottia_gigantea	5618	0	0	0	0	0	0	0	0	0	0	0	0	1	0	1	0	0	0	188	277	465	123	304	427	0	0	0	0	0	0	7	7	6	12	1441	26	10	93	24	10	19	9482	7547	63618	4331	9	18	5
Starfish_DN88703_cf._Sola1-3_CTe_Sola_Capitella_teleta	5112	0	0	0	0	0	0	0	0	0	0	0	0	0	0	0	0	0	0	204	38	242	125	24	149	0	0	0	0	0	0	7	17	22	9	5	10	6	60	13	10	16	13481	9435	85090	5669	7	11	8
Starfish_DN76667_cf._Gypsy-14-I_BF	4856	0	0	0	0	0	0	0	0	0	0	0	0	0	1	1	0	0	0	257	960	1217	184	918	1102	0	0	0	0	0	0	13	14	13	17	8	15	3	351	130	23	57	12824	7282	77028	5437	28	37	9
Starfish_DN58876_cf._Sola2-1_CGi_Sola_Crassostrea_gigas	4844	0	0	0	0	0	0	0	0	0	0	0	0	0	0	0	0	0	0	273	608	881	164	518	682	1	0	1	0	0	0	5	8	4	5	3	9	2	90	34	8	25	4134	3917	30218	1764	11	10	2
Starfish_DN72723_cf._P-35_HM_P_Hydra_vulgaris	4807	0	0	0	1	0	1	0	0	0	0	0	0	0	0	0	0	0	0	60	134	194	65	142	207	0	0	0	0	0	0	2	11	14	4	10	13	14	72	22	14	4	14963	7838	67844	6675	14	8	1
Starfish_DN88845_cf._DIRS-1_CGi_DIRS_Crassostrea_gigas	4337	1	0	1	0	1	1	0	0	0	0	0	0	0	1	1	0	0	0	396	1018	1414	318	863	1181	0	0	0	0	0	0	3	8	9	5	8	5	3	52	24	9	18	9537	4884	39489	3537	14	12	6
Starfish_DN88666_cf._EnSpm-4_DR_EnSpm/CACTA_Danio_rerio	3805	0	0	0	0	0	0	0	0	0	0	0	0	0	0	0	0	0	0	56	204	260	76	168	244	0	0	0	0	0	0	12	12	6	10	4	2	6	79	40	3	20	4665	3840	36558	2251	20	11	18
Starfish_DN80504_cf._Sola2-2_SP_Sola_Strongylocentrotus_purpuratus	3671	0	0	0	1	0	1	0	0	0	0	0	0	0	0	0	0	0	0	432	8	440	416	6	422	0	1	1	0	0	0	1	5	6	6	5	17	6	63	26	12	7	9679	7690	61983	5212	8	14	6
Starfish_DN71306_cf._hAT-20_LSal_hAT_Lepeophtheirus_salmonis	3527	0	0	0	0	0	0	0	0	0	0	0	0	0	0	0	0	0	0	83	147	230	66	116	182	0	0	0	0	0	0	6	9	13	7	13	19	9	40	17	16	7	31327	15537	133443	12990	4	16	3
Starfish_DN89380_cf._Sola2-1_CGi_Sola_Crassostrea_gigas	3262	0	0	0	0	1	1	0	0	0	0	0	0	0	0	0	0	1	1	118	355	473	57	315	372	0	0	0	0	0	0	1	1	5	2	3	3	1	67	12	3	12	4045	3634	30591	1688	9	3	3
Starfish_DN44509_cf._Sola1-3_CTe_Sola_Capitella_teleta	2807	0	0	0	0	0	0	0	0	0	0	0	0	0	0	0	0	0	0	65	47	112	53	19	72	0	0	0	0	0	0	4	0	12	2	5	19	5	11	4	6	5	9401	6645	67849	3905	7	8	5
Starfish_DN53885_cf._Sola1-1_AC_Sola_Aplysia_californica	2348	0	0	0	0	2	2	0	0	0	0	0	0	0	0	0	0	0	0	153	1654	1807	119	1368	1487	0	0	0	0	0	0	4	4	4	2	5	2	5	33	10	10	6	5634	3673	29410	2213	7	14	0
Starfish_DN58580_cf._P-35_HM_P_Hydra_vulgaris	2338	0	0	0	0	0	0	0	0	0	0	0	0	0	0	0	0	0	0	40	17	57	25	16	41	0	0	0	0	0	0	2	7	10	7	1	5	19	9	4	17	6	16031	9481	68268	7864	74	46	1
Starfish_DN88622_cf._RTE-4_CTe_RTE_Capitella_teleta	2245	0	0	0	0	1	1	0	0	0	0	0	0	0	0	0	0	0	0	270	271	541	191	185	376	0	0	0	0	0	0	4	10	7	9	5	11	9	27	12	5	7	13674	6220	55588	4559	6	5	5
Whelk_DN75953_cf._Gypsy-24-I_SP_Gypsy_Strongylocentrotus_purpuratus	6715	0	0	0	0	0	0	0	0	0	0	0	0	0	0	0	0	0	0	0	0	0	0	0	0	1081	2206	3287	496	1095	1591	12	9	95	14	20	4	4	112	43	5	35	34	2	5	4	5074	5962	38100
Whelk_DN71854_cf._Academ-1_Aplcal_Academ_Aplysia_californica	5393	0	0	0	0	0	0	0	0	0	0	0	0	0	0	0	0	0	0	0	0	0	0	0	0	956	326	1282	369	123	492	9	12	310	13	13	13	10	91	35	38	21	26	8	25	8	13484	21019	113695
Whelk_DN75243_cf._Gypsy-17-I_BF	4972	0	0	0	0	0	0	0	0	0	0	0	0	0	0	0	0	0	0	0	0	0	0	0	0	255	432	687	98	209	307	32	18	95	31	11	13	5	138	34	7	17	24	16	30	7	5258	6644	36553
Whelk_DN75059_cf._Gypsy-189_DR-I_Gypsy_Danio_rerio	4962	0	1	1	0	0	0	0	0	0	0	0	0	0	0	0	0	0	0	0	0	0	0	0	0	283	306	589	105	126	231	10	7	100	16	3	6	27	117	20	2	23	25	15	43	10	4227	4891	33613
Whelk_DN73817_cf._Copia1-I_DR_Copia_Danio_rerio	4871	0	0	0	0	0	0	0	0	0	0	0	0	0	0	0	0	0	0	0	0	0	0	1	1	753	708	1461	337	399	736	5	38	352	5	45	15	3	335	88	3	59	70	14	21	9	12246	16775	108315
Whelk_DN76033_cf._L2-26_CTe_L2_Capitella_teleta	4852	0	1	1	6	4	10	0	0	0	0	0	0	0	1	1	3	2	5	4	2	6	5	5	10	25872	24121	49993	11718	10313	22031	3	12	279	6	14	21	3	118	29	22	21	43	7	16	16	13289	18851	106283
Whelk_DN75896_cf._Gypsy-25_CSa-I_Gypsy_Ciona_savignyi	4656	0	0	0	0	0	0	0	0	0	0	0	0	0	0	0	0	0	0	0	1	1	0	0	0	1202	822	2024	435	389	824	3	4	62	6	7	10	4	139	37	6	19	22	3	9	6	3151	4294	26747
Whelk_DN75983_cf._CR1-4_BF	4557	0	0	0	3	2	5	0	0	0	0	0	0	1	1	2	2	5	7	0	0	0	0	2	2	13604	7673	21277	6004	3240	9244	9	18	1231	10	35	50	36	74	32	18	16	1085	188	60	188	31097	78556	433207
Whelk_DN75811_cf._Nimb-6_DR_Nimb_Danio_rerio	4503	0	0	0	0	0	0	0	0	0	0	0	0	0	0	0	0	0	0	1	0	1	0	1	1	671	201	872	265	92	357	10	8	48	4	8	7	6	106	23	2	20	17	8	3	3	2830	3570	19381
Whelk_DN76021_cf._RTE-3_AMi_RTE_Alligator_mississippiensis	4445	1	0	1	10	6	16	0	0	0	0	0	0	1	1	2	6	2	8	1	4	5	5	2	7	28878	27416	56294	13057	13569	26626	8	13	68	9	13	103	7	74	30	5	23	22	10	11	1	4902	6814	19599
Whelk_DN74647_cf._Sola1-5_AP_Sola_Acyrthosiphon_pisum	4361	0	0	0	0	0	0	0	0	0	0	0	0	0	0	0	0	0	0	0	0	0	0	0	0	440	172	612	183	103	286	9	9	254	9	24	31	7	66	28	11	13	92	5	5	1	12095	13291	84434
Whelk_DN75842_cf._Gypsy-35_CGi-I_Gypsy_Crassostrea_gigas	4344	0	0	0	2	2	4	0	0	0	0	0	0	0	1	1	1	2	3	0	0	0	0	0	0	8580	4166	12746	3846	2336	6182	7	6	73	15	17	10	4	62	17	3	15	14	12	1	1	2758	4668	26075
Whelk_DN76022_cf._Rex1-3_EL_Rex1_Esox_lucius	4338	9	9	18	4	1	5	66	152	218	3	13	16	308	374	682	2	2	4	7	2	9	1	3	4	23796	19534	43330	9103	7033	16136	7	12	66	7	14	28	10	149	50	12	28	34	26	2	1	5278	6609	25824
Whelk_DN74058_cf._Academ-1_Aplcal_Academ_Aplysia_californica	4333	0	0	0	0	0	0	0	0	0	0	0	0	0	0	0	0	0	0	0	0	0	0	0	0	740	178	918	286	81	367	8	12	111	12	7	15	7	65	21	1	26	18	9	8	2	5096	7360	41492
Whelk_DN73078_cf._Academ-3_SP_Academ_Strongylocentrotus_purpuratus	4314	0	0	0	0	0	0	0	0	0	0	0	0	0	0	0	0	0	0	0	0	0	0	0	0	538	151	689	251	95	346	3	8	257	8	8	21	22	134	41	12	26	30	4	8	4	9091	13103	89534
Whelk_DN75690_cf._CR1X_SP_CR1_Strongylocentrotus_purpuratus	4206	0	0	0	0	0	0	0	0	0	0	0	0	0	0	0	0	0	0	0	0	0	0	0	0	1646	1280	2926	668	559	1227	12	28	126	13	16	10	13	85	32	8	7	33	10	4	3	4266	5884	36800
Whelk_DN76001_cf._Crack-1_LG_Crack_Lottia_gigantea	4180	0	0	0	1	1	2	0	0	0	0	0	0	0	0	0	0	0	0	0	0	0	0	1	1	4638	4494	9132	2195	1984	4179	6	3	38	5	17	38	2	668	231	5	97	10	11	0	4	2954	3017	13201
Whelk_DN75534_cf._CR1-51_BF	4157	0	0	0	1	0	1	1	0	1	0	0	0	1	2	3	0	0	0	0	0	0	1	0	1	1114	515	1629	551	239	790	4	19	518	6	23	23	11	108	38	21	38	7	15	15	2	23007	33265	181335
Whelk_DN75976_cf._L2-1_SK_L2_Saccoglossus_kowalevskii	4110	2	0	2	11	8	19	0	0	0	0	0	0	3	1	4	11	4	15	1	2	3	5	5	10	64576	24774	89350	28947	8921	37868	18	15	344	19	21	25	21	134	41	14	32	27	8	13	8	24620	27319	122777
Whelk_DN72816_cf._P-3_HM_P_Hydra_vulgaris	3815	0	4	4	1	0	1	0	0	0	0	0	0	0	0	0	0	1	1	0	0	0	0	1	1	2628	788	3416	1160	393	1553	19	22	1633	13	37	110	41	67	34	27	7	44	16	39	12	65766	95110	612949
Whelk_DN75283_cf._CR1-22_BF	3758	0	0	0	0	0	0	0	0	0	0	0	0	0	0	0	0	0	0	0	0	0	0	0	0	501	328	829	254	177	431	6	10	30	4	4	5	6	73	14	0	18	26	19	3	1	2190	2916	11036
Whelk_DN75872_cf._piggyBac-1_NV	3645	0	6	6	5	11	16	0	0	0	0	0	0	1	3	4	8	2	10	3	1	4	3	1	4	32192	27416	59608	14874	12842	27716	7	17	238	10	15	22	7	599	95	18	110	23	6	19	4	12040	16873	88067
Whelk_DN75852_cf._RTE-3_CPB_RTE_Chrysemys_picta_bellii	3407	2	0	2	5	3	8	0	0	0	0	0	0	0	0	0	2	1	3	1	0	1	1	5	6	17384	7790	25174	6723	4003	10726	6	14	482	4	13	45	13	86	18	8	10	31	15	23	5	18297	29809	162998
Whelk_DN75402_cf._Ginger1-1_BF_Ginger1_Branchiostoma_floridae	3322	1	0	1	0	0	0	0	0	0	0	0	0	0	0	0	0	0	0	0	0	0	0	0	0	1008	100	1108	381	39	420	4	16	93	8	12	14	12	104	25	0	19	34	6	15	4	5218	6834	38889
Whelk_DN75876_cf._CR1-22_BF	3156	0	0	0	0	0	0	0	0	0	0	0	0	0	0	0	0	0	0	0	0	0	0	0	0	438	271	709	209	120	329	3	4	46	2	5	9	3	60	11	0	9	26	5	5	2	1793	2348	13304
Whelk_DN75892_cf._L2-26_CTe_L2_Capitella_teleta	2951	0	0	0	1	0	1	0	0	0	0	0	0	0	0	0	4	2	6	0	0	0	0	0	0	9454	4525	13979	3913	1874	5787	19	16	569	11	10	35	10	78	23	14	9	22	14	59	4	19446	23106	221794
Whelk_DN76002_cf._CR1-4_BF	2853	0	0	0	0	0	0	0	0	0	0	0	0	1	0	1	0	0	0	1	1	2	1	0	1	3316	1738	5054	1310	747	2057	1	5	18	3	5	2	0	38	18	11	13	4	1	0	1	1433	1753	7480
Whelk_DN75498_cf._hAT-13_HM_hAT_Hydra_vulgaris	2830	0	0	0	1	1	2	0	0	0	0	0	0	0	0	0	0	1	1	0	0	0	0	1	1	1408	4473	5881	599	2098	2697	4	9	78	4	4	3	211	76	19	3	13	21	15	2	36	3525	5657	29224
Whelk_DN67598_cf._Mariner-25_HM_Mariner/Tc1_Hydra_vulgaris	2781	0	0	0	0	0	0	0	0	0	0	0	0	0	0	0	0	0	0	0	0	0	0	0	0	68	38	106	32	22	54	3	7	378	0	17	31	9	76	9	7	9	12	5	6	1	16461	20831	133093
Whelk_DN74608_cf._hAT8_SP_hAT_Strongylocentrotus_purpuratus	2657	0	0	0	0	0	0	0	0	0	0	0	0	0	0	0	0	0	0	0	0	0	0	0	0	213	372	585	109	182	291	5	9	203	9	18	16	7	92	16	7	21	22	3	3	4	6197	7567	73294
Whelk_DN75046_cf._Kolobok-1_Aplcal_Kolobok_Aplysia_californica	2550	1	0	1	2	1	3	0	0	0	0	0	0	1	0	1	2	2	4	1	0	1	0	0	0	2281	3500	5781	958	1693	2651	1	11	228	5	9	21	11	39	14	6	8	12	2	8	2	11018	14912	88968
Whelk_DN75109_cf._Kolobok-1_Aplcal_Kolobok_Aplysia_californica	2335	1	0	1	0	0	0	0	0	0	0	0	0	0	2	2	0	0	0	0	0	0	0	0	0	2139	3646	5785	986	1820	2806	9	6	293	3	7	21	8	23	13	13	7	9	6	9	1	13059	17316	105715
Whelk_DN75956_cf._Crack-1_LG_Crack_Lottia_gigantea	2230	0	0	0	0	0	0	0	0	0	0	0	0	0	0	0	0	1	1	0	1	1	1	0	1	1644	1734	3378	738	845	1583	4	1	27	2	4	3	1	30	4	0	5	4	0	0	0	1877	1926	8256
Whelk_DN75944_cf._hAT-45_HM_hAT_Hydra_vulgaris	2207	1	0	1	0	1	1	0	0	0	0	0	0	0	0	0	1	0	1	1	0	1	1	0	1	6812	4084	10896	3009	1947	4956	3	2	102	3	8	12	8	36	10	2	8	14	17	3	8	6854	8581	45551
Whelk_DN66574_cf._hAT-13_HM_hAT_Hydra_vulgaris	2123	0	0	0	0	0	0	0	0	0	0	0	0	0	0	0	0	0	0	0	0	0	0	1	1	270	2242	2512	115	1196	1311	1	3	76	8	5	6	0	79	24	2	18	7	2	2	5	4814	6138	32800
Whelk_DN58439_cf._Mariner-25_HM_Mariner/Tc1_Hydra_vulgaris	2036	0	0	0	0	0	0	0	0	0	0	0	0	0	0	0	0	0	0	0	0	0	0	0	0	26	28	54	15	16	31	1	4	279	1	14	15	10	29	6	8	9	12	6	10	0	14310	19716	103867
Whelk_DN75890_cf._REX1-2_XT_Rex1_Xenopus_(Silurana)_tropicalis	2036	1	0	1	0	0	0	0	0	0	0	0	0	1	0	1	0	1	1	0	0	0	0	0	0	2154	1160	3314	941	471	1412	1	0	40	5	3	1	0	14	2	1	1	710	224	2	85	2805	3506	15183
	total	7797	8875	16672	8457	10351	18808	14061	18050	32111	26934	54658	81592	3955	10431	14386	4754	11077	15831	3056	6633	9689	2330	5600	7930	263565	183712	447277	115247	81396	196643	176731	305272	809587	361274	611496	3753447	1083976	337922	170932	603111	97085	208621	116403	963884	83476	401802	576052	3352278
[truncated: 1 more columns]

## Sheet: RNAi_genes
RNAi Gene contig	Length	Anemone A RNAseq	Anemone A RNAseq MinusSense	Anemone A RNAseq PlusSense	Anemone B RNAseq	Anemone B RNAseq MinusSense	Anemone B RNAseq PlusSense	Earthworm B RNAseq	Earthworm B RNAseq MinusSense	Earthworm B RNAseq PlusSense	Fucus B RNAseq	Fucus B RNAseq MinusSense	Fucus B RNAseq PlusSense	Sponge A RNAseq	Sponge A RNAseq MinusSense	Sponge A RNAseq PlusSense	Sponge B RNAseq	Sponge B RNAseq MinusSense	Sponge B RNAseq PlusSense	Starfish A RNAseq	Starfish A RNAseq MinusSense	Starfish A RNAseq PlusSense	Starfish B RNAseq	Starfish B RNAseq MinusSense	Starfish B RNAseq PlusSense	Whelk A RNAseq	Whelk A RNAseq MinusSense	Whelk A RNAseq PlusSense	Whelk B RNAseq	Whelk B RNAseq MinusSense	Whelk B RNAseq PlusSense	Anemone A siRNAs Standard	Anemone B siRNAs Standard	Anemone siRNAs Oxid	Anemone siRNAs Phos	Earthworm B siRNAs Standard	Earthworm siRNAs Oxid	Fucus B siRNAs Standard	Sponge A siRNAs Standard	Sponge B siRNAs Standard	Sponge siRNAs Oxid	Sponge siRNAs Phos	Starfish A siRNAs Standard	Starfish B siRNAs Standard	Starfish siRNAs Oxid	Starfish siRNAs Phos	Whelk A siRNAs Standard	Whelk B siRNAs Standard	Whelk siRNAs Oxid
Anemone_Ago1	2853	238	3	235	243	0	243	0	0	0	0	0	0	0	0	0	0	0	0	0	0	0	0	0	0	0	0	0	0	0	0	7	8	8	10	4	2	0	63	9	1	10	13	7	15	0	15	6	0
Anemone_Ago2	7742	3088	657	2431	2933	526	2407	0	0	0	0	0	0	3	1	2	1	0	1	0	0	0	1	1	0	3	1	2	3	0	3	72	106	25	95	52	21	6	141	29	26	32	35	8	15	8	21	13	5
Anemone_DicerA	4644	344	1	343	319	0	319	0	0	0	0	0	0	0	0	0	0	0	0	0	0	0	0	0	0	0	0	0	0	0	0	489	475	15	404	9	17	4	57	13	0	14	4	0	3	0	14	6	2
Anemone_DicerB	5044	932	2	930	925	2	923	0	0	0	0	0	0	1	0	1	0	0	0	1	0	1	0	0	0	0	0	0	1	0	1	41	59	95	56	9	0	9	136	21	0	24	31	9	29	0	12	9	1
Anemone_Hen-1	1121	75	0	75	93	0	93	0	0	0	0	0	0	0	0	0	0	0	0	0	0	0	0	0	0	0	0	0	0	0	0	87	100	7	98	7	31	0	15	6	0	1	8	0	0	1	12	5	0
Anemone_Piwi1	4013	801	5	796	788	3	785	0	0	0	0	0	0	0	0	0	2	0	2	0	0	0	0	0	0	0	0	0	0	0	0	11	22	5	17	5	16	4	136	23	1	26	18	21	26	1	12	6	2
Anemone_Zucchini	1133	41	17	24	31	12	19	0	0	0	0	0	0	0	0	0	0	0	0	0	0	0	0	0	0	0	0	0	0	0	0	7	8	2	3	4	9	1	16	2	0	5	19	13	0	3	12	6	1
Earthworm_Dicer	3933	0	0	0	0	0	0	612	1	611	1	0	1	0	0	0	0	0	0	0	0	0	0	0	0	0	0	0	0	0	0	6	4	5	5	15	15	1	102	20	0	26	20	18	5	2	11	7	0
Earthworm_Hen-1	759	0	0	0	0	0	0	51	0	51	0	0	0	0	0	0	0	0	0	0	0	0	0	0	0	0	0	0	0	0	0	3	2	0	2	2	0	9	7	3	0	5	0	0	2	2	1	1	0
Earthworm_Zucchini	1048	0	0	0	0	0	0	145	1	144	0	0	0	0	0	0	0	0	0	0	0	0	0	0	0	0	0	0	0	0	0	1	0	0	4	6	34	0	7	4	0	0	7	0	0	2	5	7	0
Earthworm_Ago1A	3483	0	0	0	0	0	0	1821	0	1821	1	0	1	0	0	0	0	0	0	0	0	0	0	0	0	0	0	0	0	0	0	7	2	1	1	55	21	9	98	14	3	16	3	0	0	4	9	19	0
Earthworm_Piwi2	3439	0	0	0	0	0	0	619	0	619	0	0	0	0	0	0	0	0	0	0	0	0	0	0	0	0	0	0	0	0	0	3	2	11	11	25	33	4	56	14	6	19	17	5	0	3	15	5	0
Earthworm_Piwi1	3337	0	0	0	0	0	0	646	206	440	0	0	0	0	0	0	0	0	0	0	0	0	0	0	0	0	0	0	0	0	0	8	6	2	1	1088	7239	0	87	25	3	13	3	2	29	2	11	12	8
Earthworm_Ago1B	1694	0	0	0	0	0	0	306	1	305	0	0	0	0	0	0	0	0	0	0	0	0	0	0	0	0	0	0	0	0	0	0	0	0	1	3	7	2	30	15	7	6	1	0	0	5	6	3	0
Earthworm_Ago1C	1424	0	0	0	0	0	0	393	0	393	0	0	0	0	0	0	0	0	0	0	0	0	0	0	0	0	0	0	0	0	0	1	0	0	1	5	6	0	35	5	0	6	2	13	0	0	3	4	0
Fucus_Ago	4386	0	0	0	0	0	0	6	0	6	12033	11	12022	0	0	0	0	0	0	0	0	0	0	0	0	0	0	0	0	0	0	10	3	0	1	9	30	64	148	28	0	17	21	6	0	2	9	1	1
Fucus_Dicer	3354	0	0	0	0	0	0	2	0	2	408	0	408	0	0	0	0	0	0	0	0	0	0	0	0	0	0	0	0	0	0	2	3	0	1	6	0	21	53	18	0	10	179	16	0	41	7	3	3
Fucus_Possible_Piwi (contamination)	3016	0	0	0	0	0	0	0	0	0	131	0	131	0	0	0	0	0	0	0	0	0	0	0	0	0	0	0	0	0	0	7	5	8	16	8	3	1	60	11	2	17	22	13	0	2	3	5	0
Sponge_Ago1	3152	0	0	0	1	0	1	0	0	0	0	0	0	1346	2	1344	1307	3	1304	2	0	2	1	0	1	1	0	1	0	0	0	17	7	1	21	6	0	5	513	112	21	126	20	5	2	2	4	6	10
Sponge_Ago2	3363	0	0	0	0	0	0	0	0	0	0	0	0	1288	1	1287	1168	5	1163	1	0	1	0	0	0	0	0	0	0	0	0	4	5	0	13	6	9	15	661	250	51	154	15	1	9	1	4	3	4
Sponge_Dicer	5145	0	0	0	1	0	1	0	0	0	0	0	0	633	2	631	645	1	644	0	0	0	0	0	0	0	0	0	0	0	0	9	11	6	16	18	14	25	569	198	179	138	21	11	10	3	6	7	5
Sponge_Hen1	7030	0	0	0	1	0	1	0	0	0	0	0	0	1852	1	1851	1478	3	1475	0	0	0	0	0	0	0	0	0	1	0	1	7	13	2	10	8	5	8	1445	414	130	352	25	5	6	8	19	13	13
Sponge_Piwi1	3148	0	0	0	2	0	2	0	0	0	0	0	0	3157	6	3151	2466	1	2465	3	0	3	0	0	0	1	0	1	0	0	0	2	5	1	1	5	1	0	1581	368	161	395	24	6	0	7	4	7	8
Sponge_Piwi2	2923	0	0	0	0	0	0	0	0	0	0	0	0	537	2	535	539	3	536	1	0	1	0	0	0	0	0	0	0	0	0	2	0	0	6	2	0	0	430	95	21	131	3	0	0	4	3	4	0
Sponge_Zucchini	779	0	0	0	0	0	0	0	0	0	0	0	0	185	2	183	197	4	193	0	0	0	0	0	0	0	0	0	2	0	2	0	0	0	3	2	3	1	82	29	5	18	0	0	0	3	7	3	3
Starfish_Ago1	3516	0	0	0	0	0	0	0	0	0	0	0	0	0	0	0	0	0	0	1315	2	1313	1008	1	1007	1	0	1	0	0	0	16	20	12	17	3	2	5	97	14	1	14	617	344	1611	215	11	9	0
Starfish_Dicer	6133	0	0	0	0	0	0	0	0	0	0	0	0	0	0	0	0	0	0	312	11	301	297	1	296	0	0	0	0	0	0	12	15	2	11	11	1	9	131	32	2	30	3290	708	233	763	18	10	7
Starfish_Hen1	1773	0	0	0	0	0	0	0	0	0	0	0	0	0	0	0	0	0	0	73	3	70	71	2	69	0	0	0	0	0	0	14	5	0	4	0	0	3	43	11	3	6	12	10	16	2	3	5	0
Starfish_Piwi1	3420	0	0	0	0	0	0	0	0	0	0	0	0	1	0	1	0	0	0	858	0	858	548	0	548	1	0	1	0	0	0	3	1	5	4	16	1	16	71	24	0	8	186	224	441	87	14	10	1
Starfish_Piwi2	3326	0	0	0	0	0	0	0	0	0	0	0	0	0	0	0	0	0	0	758	1	757	583	0	583	0	0	0	0	0	0	3	1	1	5	17	1	7	84	16	3	13	1359	632	1148	386	9	9	4
Starfish_Zucchini	1161	0	0	0	0	0	0	0	0	0	0	0	0	0	0	0	0	0	0	80	3	77	76	0	76	0	0	0	0	0	0	2	1	0	2	6	20	1	14	10	0	5	526	139	13	127	2	2	1
Whelk_Dicer	6962	0	0	0	0	0	0	0	0	0	0	0	0	0	0	0	0	0	0	0	0	0	0	0	0	304	2	302	134	0	134	5	1	3	7	13	16	12	239	68	30	53	55	1	9	13	79	65	80
Whelk_Hen1	998	0	0	0	0	0	0	0	0	0	0	0	0	0	0	0	0	0	0	0	0	0	0	0	0	36	0	36	31	0	31	0	2	0	3	37	0	2	43	10	0	5	4	0	0	0	195	231	89
Whelk_Zucchini	871	0	0	0	0	0	0	0	0	0	0	0	0	0	0	0	0	0	0	0	0	0	0	0	0	23	0	23	8	0	8	0	0	0	0	3	0	1	16	1	1	1	0	6	0	1	2	5	15
Whelk_Piwi1	3424	0	0	0	0	0	0	0	0	0	0	0	0	0	0	0	0	0	0	0	0	0	0	0	0	1861	4	1857	958	0	958	4	42	1	3	4	7	2	99	33	4	28	16	0	8	5	133	130	308
Whelk_Ago1	3018	0	0	0	0	0	0	0	0	0	0	0	0	0	0	0	0	0	0	0	0	0	0	0	0	950	3	947	489	0	489	1	8	0	3	16	0	6	166	25	1	38	2368	309	8	267	61	73	35
Whelk_Piwi2	2766	0	0	0	0	0	0	0	0	0	0	0	0	0	0	0	0	0	0	0	0	0	0	0	0	503	0	503	262	0	262	1	0	5	2	2	0	3	85	25	0	9	29	4	16	0	211	277	765
[truncated: 1 more columns]
