# Supplementary material for: Metagenomic sequencing suggests a diversity of RNA interference-like responses to viruses across multicellular eukaryotes
Source: PLoS Genet. 2018 Jul 30;14(7):e1007533. doi: 10.1371/journal.pgen.1007533 (PMC6085071; doi:10.1371/journal.pgen.1007533)
Supplement: S4 Table — Estimated virus prevalence inferred by maximum likelihood (with 2 log-likelihood intervals) from an RT-PCR survey of pooled samples[methods in 149]. (XLSX) [file pgen.1007533.s013.xlsx]

## Sheet: S4_Table_VirusPrevalenceAndBoun
Host	Virus	Location	Individuals	Pools	EstimatePercentage	Lower2LogLik	Upper2Loglik
Starfish	Millport starfish parvo-like virus 1	Barns Ness	7	1	0	0	24.85
Starfish	Millport starfish parvo-like virus 1	Millport	190	12	10.08	4.83	18.62
Starfish	Caledonia starfish parvo-like virus 1	Barns Ness	7	1	99.28	2.06	100
Starfish	Caledonia starfish parvo-like virus 1	Millport	190	12	9.19	4.2	17.62
Starfish	Caledonia starfish parvo-like virus 2	Barns Ness	7	1	99.28	2.06	100
Starfish	Caledonia starfish parvo-like virus 2	Millport	190	12	97.67	13.16	100
Starfish	Caledonia starfish parvo-like virus 3	Barns Ness	7	1	99.28	2.06	100
Starfish	Caledonia starfish parvo-like virus 3	Millport	190	12	97.67	13.16	100
Earthworm	Lothians earthworm bunya/orthobunya-like virus 1	Kings Buildings	86	8	2.65	0.42	8.17
Earthworm	Lothians earthworm bunya/arena-like virus 1	Kings Buildings	86	8	1.23	0.06	5.43
Earthworm	Lothians earthworm picorna-like virus 1	Kings Buildings	86	8	12.98	4.95	27.46
Whelk	Caledonia dog whelk rhabdo-like virus 1	Barns Ness	136	7	0.79	0.04	3.53
Whelk	Caledonia dog whelk rhabdo-like virus 1	Millport	60	4	4.52	0.72	14.09
Whelk	Caledonia dog whelk rhabdo-like virus 2	Barns Ness	136	7	91.32	6.95	100
Whelk	Caledonia dog whelk rhabdo-like virus 2	Millport	60	4	91.27	6.03	100
Whelk	Barns Ness dog whelk orthomyxo-like virus 1	Barns Ness	136	7	91.32	6.95	100
Whelk	Barns Ness dog whelk orthomyxo-like virus 1	Millport	60	4	0	0	3.28
Whelk	Barns Ness dog whelk narna-like virus 1	Barns Ness	136	7	6.43	2.19	14.68
Whelk	Barns Ness dog whelk narna-like virus 1	Millport	60	4	0	0	3.28
Whelk	Barns Ness dog whelk bunya/arena-like virus 1	Barns Ness	136	7	91.32	6.95	100
Whelk	Barns Ness dog whelk bunya/arena-like virus 1	Millport	60	4	0	0	3.28
Whelk	Caldedonia dog whelk bunya/orthobunya-like virus 1	Barns Ness	136	7	91.32	6.95	100
Whelk	Caldedonia dog whelk bunya/orthobunya-like virus 1	Millport	60	4	4.52	0.72	14.09
Anemone	Caledonia beadlet anemone dicistro-like virus 1	Barns Ness	126	7	0.85	0.04	3.76
Anemone	Caledonia beadlet anemone dicistro-like virus 1	Millport	110	7	91.27	8.56	100
Anemone	Millport beadlet anemone dicistro-like virus 1	Barns Ness	126	7	0	0	1.57
Anemone	Millport beadlet anemone dicistro-like virus 1	Millport	110	7	91.27	8.56	100
Anemone	Caledonia beadlet anemone dicistro-like virus 2	Barns Ness	126	7	0.85	0.04	3.76
Anemone	Caledonia beadlet anemone dicistro-like virus 2	Millport	110	7	91.27	8.56	100
Anemone	Caledonia beadlet anemone dicistro-like virus 3 isolate A	Barns Ness	126	7	1.85	0.29	5.77
Anemone	Caledonia beadlet anemone dicistro-like virus 3 isolate A	Millport	110	7	91.27	8.56	100
Anemone	Caledonia beadlet anemone dicistro-like virus 3 isolate B	Barns Ness	126	7	4.53	1.36	10.75
Anemone	Caledonia beadlet anemone dicistro-like virus 3 isolate B	Millport	110	7	11.87	4.35	27.13
Anemone	Millport beadlet anemone Nora virus-like virus 1	Barns Ness	126	7	0	0	1.57
Anemone	Millport beadlet anemone Nora virus-like virus 1	Millport	110	7	0.97	0.05	4.32
Anemone	Barns Ness beadlet anemone picorna-like virus 1	Barns Ness	126	7	0.84	0.04	3.74
Anemone	Barns Ness beadlet anemone picorna-like virus 1	Millport	110	7	0	0	1.8
Anemone	Millport beadlet anemone tombus-like virus 1	Barns Ness	126	7	0	0	1.57
Anemone	Millport beadlet anemone tombus-like virus 1	Millport	110	7	91.27	8.56	100
Anemone	Millport beadlet anemone noda-like virus 1	Barns Ness	126	7	0	0	1.57
Anemone	Millport beadlet anemone noda-like virus 1	Millport	110	7	91.27	8.56	100
Anemone	Barns Ness beadlet anemone sobemo-like virus 1	Barns Ness	126	7	3.01	0.72	7.87
Anemone	Barns Ness beadlet anemone sobemo-like virus 1	Millport	110	7	0	0	1.8
Anemone	Caledonia beadlet anemone sobemo-like virus 1	Barns Ness	126	7	0.85	0.04	3.76
Anemone	Caledonia beadlet anemone sobemo-like virus 1	Millport	110	7	91.27	8.56	100
Anemone	Caledonia beadlet anemone chuvirus-like 1	Barns Ness	126	7	91.22	7.56	100
Anemone	Caledonia beadlet anemone chuvirus-like 1	Millport	110	7	0.97	0.05	4.32
Anemone	Barns Ness beadlet anemone chuvirus-like 1	Barns Ness	126	7	91.22	7.56	100
Anemone	Barns Ness beadlet anemone chuvirus-like 1	Millport	110	7	0	0	1.8
Anemone	Caledonia beadlet anemone parvo-like virus 1	Barns Ness	126	7	91.22	7.56	100
Anemone	Caledonia beadlet anemone parvo-like virus 1	Millport	110	7	91.27	8.56	100
Sponge	Barns Ness breadcrumb sponge picorna-like virus 3	Barns Ness	67	5	100	8.05	100
Sponge	Barns Ness breadcrumb sponge aquatic picorna-like virus 1	Barns Ness	67	5	100	8.05	100
Sponge	Barns Ness breadcrumb sponge aquatic picorna-like virus 2	Barns Ness	67	5	100	8.05	100
Sponge	Barns Ness breadcrumb sponge aquatic picorna-like virus 3	Barns Ness	67	5	3.71	0.59	11.45
Sponge	Barns Ness breadcrumb sponge aquatic picorna-like virus 5	Barns Ness	67	5	100	8.05	100
Sponge	Barns Ness breadcrumb sponge dicistro-like virus 1	Barns Ness	67	5	100	8.05	100
Sponge	Barns Ness breadcrumb sponge dicistro-like virus 2	Barns Ness	67	5	100	8.05	100
Sponge	Barns Ness breadcrumb sponge picobirna-like virus 1	Barns Ness	67	5	3.75	0.6	11.59
Sponge	Barns Ness breadcrumb sponge tombus-like virus 1	Barns Ness	67	5	100	8.05	100
Sponge	Barns Ness breadcrumb sponge tombus-like virus 2	Barns Ness	67	5	3.67	0.59	11.3
Sponge	Barns Ness breadcrumb sponge tombus-like virus 3	Barns Ness	67	5	100	8.05	100
Sponge	Barns Ness breadcrumb sponge noda-like virus 1	Barns Ness	67	5	100	8.05	100
Sponge	Barns Ness breadcrumb sponge noda-like virus 2	Barns Ness	67	5	6.4	1.54	16.75
Sponge	Barns Ness breadcrumb sponge hepe-like virus 1	Barns Ness	67	5	100	8.05	100
Sponge	Barns Ness breadcrumb sponge hepe-like virus 3	Barns Ness	67	5	10.9	3.21	26.84
Sponge	Barns Ness breadcrumb sponge hepe-like virus 4	Barns Ness	67	5	100	8.05	100
Sponge	Barns Ness breadcrumb sponge narna-like virus 1	Barns Ness	67	5	100	8.05	100
Sponge	Barns Ness breadcrumb sponge narna-like virus 3	Barns Ness	67	5	100	8.05	100
Sponge	Barns Ness breadcrumb sponge narna-like virus 5	Barns Ness	67	5	3.88	0.62	12.07
