# Supplementary material for: Metagenomic sequencing suggests a diversity of RNA interference-like responses to viruses across multicellular eukaryotes
Source: PLoS Genet. 2018 Jul 30;14(7):e1007533. doi: 10.1371/journal.pgen.1007533 (PMC6085071; doi:10.1371/journal.pgen.1007533)
Supplement: S5 Table — Raw counts necessary to plot Figs 3, 4 and 5, S4, S5 and S6 Figs. (XLSX) [file pgen.1007533.s014.xlsx]

## Sheet: sRNA Lengths 
Read Length	Anemone Library A	Anemone Library B	Anemone Poly-phosphatase	Anemone Oxidised	Sponge Library A	Sponge Library A (rep)	Sponge Library B	Sponge Poly-phosphatase	Sponge Oxidised	Starfish Library A	Starfish Library A (rep)	Starfish Library B	Starfish Poly-phosphatase	Starfish Oxidised	Snail Library A	Snail Library B	Snail Poly-phosphatase	Snail Oxidised	Earthworm Library B	Earthworm Oxidised	Fucus Library A
10	1907777	710692	911508	65772	7605268	3290078	2049263	1636801	231125	862813	1702995	414329	134136	328821	790910	389460	68801	258245	307501	81829	98267
11	764190	240937	507666	129324	9300587	3810020	2907780	2087176	319757	929590	1830714	488939	167635	465174	928130	459421	78677	205348	381085	173583	153361
12	1117765	1274463	862145	3064719	8579470	2903442	3086756	1954108	17999717	912635	2154628	722207	246042	1381022	1086585	701015	117042	854300	524194	251342	194682
13	840184	927293	779835	1672739	7592017	2481542	2323187	2032716	735196	1065563	2682629	1106537	368451	1942946	1063396	758837	92392	605244	643856	410591	624508
14	864678	635204	911355	434011	8309787	2406202	2801812	2342243	987018	928647	2431999	972022	966190	2423761	982774	756278	130507	1313593	831477	639162	516001
15	730620	640609	742957	231700	7894987	2239565	2801070	2089269	927401	949396	3023272	1201412	925916	1595334	1092608	865639	143635	1366014	918140	390757	274132
16	750560	926436	884182	2496382	7479168	2186255	2570136	2009279	1101064	886774	2577152	1358243	1479714	2665294	1014005	737891	161861	499155	1098554	649697	320285
17	799896	1031256	993525	900845	7281254	2205031	2413782	1936033	1046376	930973	2925434	1770062	2467610	4744553	889780	699649	175893	581152	2505141	691744	344686
18	683479	634501	825610	192405	6116864	1779157	2139229	1655772	3715457	1000207	3193517	1432598	1891183	5212554	982006	770211	255785	672792	1279178	732175	503058
19	916860	1113113	1039138	231698	6343499	1706127	2184885	1696766	1398740	1179184	3812190	1953941	1162715	3794753	1115389	839914	432877	689304	1912360	2118742	1033766
20	1045697	1123426	1287643	349812	6911726	1819767	2397392	1846475	324174	3652729	9506460	5118307	3075461	5615680	913240	859501	423018	472890	2326624	2280730	5792194
21	1663172	2130324	1835612	972372	7855681	2000986	3330252	2284159	544894	4755858	15108557	16329369	5717635	2158594	2657496	2525292	1526579	456510	6318631	643153	47123187
22	20156936	37390122	25508427	34241873	8082703	1927569	4151050	2842785	1560382	10459218	42123550	18892671	14145489	3783936	16171245	23679189	12365513	964140	12462698	574406	4058018
23	3677316	5054810	3377146	1012025	6477567	1365176	2781434	2069687	4168846	1892728	7065625	3238641	2624718	2404540	9826848	12620730	11548584	612218	9403972	720838	605591
24	680517	1040196	1000191	647708	5511010	1129608	2675366	1921497	5141337	659085	2462463	1879433	1107197	2736690	3620613	6089237	3769173	998942	2240725	968224	310964
25	460057	785274	712592	437510	4117455	869498	2185860	1594493	2922944	513322	1964807	2151133	1154924	4939743	867513	1329925	879480	1191178	1079447	1197667	162103
26	688332	1177549	1134499	1004805	4980910	881974	3564422	2761336	7143035	636206	2242323	1504660	1208881	4026099	914043	1126221	1294010	3322747	1126493	1630496	125985
27	1224204	2160743	2230506	2909124	3517090	680764	2637298	1833062	5061258	465160	1862562	1396127	1105914	6453167	1460764	2028181	2376775	9099981	1160298	2772438	112134
28	1447437	2619753	2983320	4930007	3566648	634630	2847250	2546858	4747063	384696	1602350	1495912	1180999	8506150	1937190	2894417	3492424	15261404	2022977	8973901	95486
29	1114359	2266295	2505736	3966866	1840435	357523	1900251	1408178	2251249	217910	824565	1016835	714585	6443080	1375043	2463319	3364888	15055937	3342294	18791739	87971
30	567813	1483124	1439048	1712475	831821	167312	1109422	781381	569326	152614	688656	1011072	786132	3895146	580687	1054599	1820653	6392997	2335212	14717325	58740
31	829248	2196289	2379348	245734	1253027	194953	2226889	1615501	118302	165128	867511	1064319	1188997	448677	280545	569541	684631	906800	580657	3023476	45715
32	125323	478390	367334	50136	541376	77395	4017815	2200390	68503	31221	121939	262032	218593	152820	101032	282185	315072	239550	432793	524506	21084
33	62511	208772	183642	19946	359697	84126	561373	612754	22344	14925	48600	140381	82226	72115	57863	141563	205607	154137	93214	91342	13877
34	25104	133227	74157	11271	106701	23692	204790	169437	13259	7449	24961	79326	42828	53779	19965	56035	86187	51957	54871	52396	7981
35	14586	58236	43635	8619	55592	13192	93683	79941	7590	4037	13077	43666	21830	26581	13753	37819	61866	25168	31623	27142	4919
36	5093	18556	15460	4992	38915	9743	61989	60940	5822	2068	7673	23541	12800	17973	8082	18982	29819	18653	17540	21859	3042
37	6549	25545	16406	8136	24687	6303	37185	35152	4615	1309	4915	16997	7933	29315	4702	10350	15848	10938	12564	10421	2107
38	2527	10647	8511	2165	16753	4727	28018	27085	3519	1001	3239	15652	5891	67530	3817	9004	12831	7157	8608	6200	1374
39	1071	4865	3141	1239	12412	3180	22232	21019	3338	561	1939	8850	3940	70779	2481	5924	9339	4217	4982	4134	950
40	657	7319	1735	3680	6892	1825	14213	13838	2019	292	908	4723	2067	17646	1642	3641	6219	2991	3938	4257	735
41	385	1660	1274	532	3697	1302	9019	9033	1867	155	438	2251	1204	14045	1102	2819	4449	2045	2272	2789	516
42	253	1107	873	275	1573	813	3958	4652	523	116	273	1377	856	5051	5340	22018	18421	1162	1930	1072	712
43	239	1011	803	143	1050	794	2592	3550	194	101	178	909	678	3390	1982	6158	7934	496	7143	1015	292
44	432	514	487	87	851	943	1644	2744	130	295	146	545	603	2133	1200	1508	3544	322	3176	422	215
45	183	265	317	90	807	760	1766	2905	244	156	184	427	704	1346	577	479	1380	268	1545	267	182
46	476	289	316	264	918	787	1472	2719	186	332	825	402	654	1743	899	484	1404	701	1956	333	285
47	1405	291	643	301	3606	2375	1548	3574	379	2601	3178	1203	2409	1874	3328	592	3313	1165	2749	709	715
Total:	43177891	68513103	55570723	61961782	132624501	37269136	62148083	46195308	63149193	33667055	112886432	67121051	44225740	76503834	50778575	64818028	45986431	62301818	55482418	63182879	62699820		6.23935e+07

## Sheet: sRNA Lengths (%)
Length	Anemone Library A	Anemone Library B	Anemone Poly-phosphatase	Anemone Oxidised	Sponge Library A	Sponge Library A (rep)	Sponge Library B	Sponge Poly-phosphatase	Sponge Oxidised	Starfish Library A	Starfish Library A (rep)	Starfish Library B	Starfish Poly-phosphatase	Starfish Oxidised	Snail Library A	Snail Library B	Snail Poly-phosphatase	Snail Oxidised	Earthworm Library B	Earthworm Oxidised	Fucus Library A
10	0.0441841	0.0103731	0.0164027	0.00106149	0.0573444	0.0882789	0.0329739	0.0354322	0.00365998	0.0256278	0.0150859	0.00617286	0.00303298	0.0042981	0.0155757	0.00600851	0.00149612	0.00414506	0.00554231	0.00129511	0.00156726
11	0.0176986	0.00351666	0.00913549	0.00208716	0.0701272	0.10223	0.0467879	0.0451816	0.00506352	0.0276113	0.0162173	0.00728444	0.00379044	0.0060804	0.018278	0.00708786	0.00171087	0.00329602	0.00686857	0.00274731	0.00244596
12	0.0258874	0.0186017	0.0155144	0.0494614	0.0646899	0.0779047	0.0496678	0.042301	0.285035	0.0271077	0.0190867	0.0107598	0.00556332	0.0180517	0.0213985	0.0108151	0.00254514	0.0137123	0.00944793	0.00397801	0.00310498
13	0.0194587	0.0135345	0.0140332	0.0269963	0.0572445	0.0665844	0.0373815	0.0440027	0.0116422	0.03165	0.023764	0.0164857	0.00833114	0.0253967	0.0209418	0.0117072	0.00200911	0.00971471	0.0116047	0.00649845	0.00996028
14	0.0200259	0.00927128	0.0163999	0.0070045	0.0626565	0.0645629	0.0450828	0.050703	0.0156299	0.0275833	0.0215438	0.0144816	0.0218468	0.0316816	0.0193541	0.0116677	0.00283795	0.0210843	0.0149863	0.0101161	0.0082297
15	0.0169212	0.00935017	0.0133696	0.0037394	0.0595289	0.0600917	0.0450709	0.0452269	0.0146859	0.0281996	0.0267815	0.0178992	0.0209361	0.020853	0.0215171	0.0133549	0.00312342	0.0219257	0.0165483	0.00618454	0.00437213
16	0.017383	0.013522	0.0159109	0.0402891	0.0563936	0.0586613	0.041355	0.0434953	0.0174359	0.0263395	0.0228296	0.0202357	0.0334582	0.0348387	0.0199692	0.011384	0.00351976	0.00801188	0.0198	0.0102828	0.00510823
17	0.0185256	0.015052	0.0178786	0.0145387	0.0549013	0.0591651	0.0388392	0.0419097	0.0165699	0.0276523	0.0259148	0.0263712	0.0557958	0.0620172	0.0175227	0.010794	0.00382489	0.00932801	0.045152	0.0109483	0.0054974
18	0.0158294	0.00926102	0.0148569	0.00310522	0.0461217	0.0477381	0.0344215	0.0358429	0.0588362	0.0297088	0.0282896	0.0213435	0.042762	0.0681345	0.019339	0.0118827	0.00556218	0.0107989	0.0230556	0.0115882	0.00802328
19	0.0212345	0.0162467	0.0186994	0.00373937	0.0478305	0.0457785	0.0351561	0.0367303	0.0221498	0.0350249	0.0337701	0.0291107	0.0262905	0.0496021	0.0219657	0.012958	0.00941315	0.0110639	0.0344679	0.0335335	0.0164875
20	0.0242183	0.0163972	0.0231712	0.00564561	0.052115	0.0488277	0.0385755	0.0399711	0.00513346	0.108496	0.0842126	0.0762549	0.0695401	0.0734039	0.0179848	0.0132602	0.00919876	0.00759031	0.0419344	0.0360973	0.0923798
21	0.0385191	0.0310937	0.033032	0.0156931	0.0592325	0.0536902	0.0535858	0.0494457	0.00862868	0.141261	0.133839	0.243282	0.129283	0.0282155	0.052335	0.0389597	0.0331963	0.00732739	0.113885	0.0101792	0.751568
22	0.466835	0.545737	0.459026	0.552629	0.0609443	0.0517202	0.0667929	0.0615384	0.0247095	0.310666	0.37315	0.281472	0.319847	0.0494607	0.318466	0.365318	0.268895	0.0154753	0.224624	0.00909117	0.0647214
23	0.0851666	0.0737787	0.060772	0.0163331	0.0488414	0.0366302	0.0447549	0.044803	0.0660158	0.056219	0.0625906	0.0482507	0.0593482	0.0314303	0.193524	0.19471	0.25113	0.00982665	0.169495	0.0114088	0.00965858
24	0.0157608	0.0151824	0.0179985	0.0104533	0.0415535	0.0303095	0.0430482	0.0415951	0.0814157	0.0195766	0.0218136	0.0280006	0.0250351	0.0357719	0.071302	0.0939436	0.0819627	0.0160339	0.0403862	0.0153242	0.00495957
25	0.0106549	0.0114617	0.0128232	0.00706097	0.031046	0.0233302	0.0351718	0.0345163	0.0462863	0.015247	0.0174052	0.0320486	0.0261143	0.0645686	0.0170842	0.0205178	0.0191248	0.0191195	0.0194557	0.0189556	0.00258538
26	0.0159418	0.0171872	0.0204154	0.0162165	0.0375565	0.023665	0.0573537	0.0597752	0.113114	0.018897	0.0198635	0.0224171	0.0273343	0.0526261	0.0180006	0.0173751	0.028139	0.0533331	0.0203036	0.025806	0.00200934
27	0.0283526	0.0315377	0.0401381	0.0469503	0.0265192	0.0182662	0.0424357	0.0396807	0.0801476	0.0138165	0.0164994	0.0208001	0.0250061	0.0843509	0.0287673	0.0312904	0.0516843	0.146063	0.0209129	0.0438796	0.00178843
28	0.0335226	0.0382373	0.0536851	0.0795653	0.0268928	0.0170283	0.045814	0.0551324	0.0751722	0.0114265	0.0141944	0.0222868	0.0267039	0.111186	0.0381498	0.0446545	0.0759447	0.244959	0.0364616	0.142031	0.00152291
29	0.0258086	0.0330783	0.0450909	0.0640212	0.013877	0.009593	0.0305762	0.0304831	0.0356497	0.0064725	0.00730438	0.0151493	0.0161577	0.084219	0.0270792	0.0380036	0.0731713	0.241661	0.0602406	0.297418	0.00140305
30	0.0131505	0.0216473	0.0258958	0.0276376	0.006272	0.00448929	0.0178513	0.0169147	0.00901557	0.00453304	0.00610043	0.0150634	0.0177754	0.0509144	0.0114357	0.0162701	0.0395911	0.102613	0.0420892	0.232932	0.000936845
31	0.0192054	0.0320565	0.0428166	0.0039659	0.00944793	0.00523095	0.035832	0.0349711	0.00187337	0.00490474	0.00768481	0.0158567	0.0268847	0.00586476	0.00552487	0.00878677	0.0148877	0.014555	0.0104656	0.0478528	0.000729109
32	0.00290248	0.00698246	0.00661021	0.000809144	0.00408202	0.00207665	0.0646491	0.0476323	0.00108478	0.000927346	0.00108019	0.00390387	0.00494266	0.00199755	0.00198966	0.0043535	0.00685141	0.00384499	0.00780054	0.00830139	0.000336269
33	0.00144775	0.00304718	0.00330465	0.000321908	0.00271215	0.00225726	0.00903283	0.0132644	0.000353829	0.000443312	0.000430521	0.00209146	0.00185923	0.000942632	0.00113952	0.00218401	0.00447104	0.00247404	0.00168006	0.00144568	0.000221324
34	0.000581409	0.00194455	0.00133446	0.000181902	0.000804535	0.0006357	0.00329519	0.00366784	0.000209963	0.000221255	0.000221116	0.00118183	0.000968395	0.000702958	0.000393178	0.000864497	0.00187418	0.000833956	0.00098898	0.000829275	0.000127289
35	0.000337812	0.000849998	0.000785216	0.000139102	0.000419168	0.000353966	0.00150742	0.0017305	0.000120192	0.00011991	0.000115842	0.000650556	0.000493604	0.000347447	0.000270843	0.000583464	0.00134531	0.000403969	0.000569964	0.000429578	7.84532e-05
36	0.000117954	0.000270839	0.000278204	8.05658e-05	0.000293422	0.000261423	0.00099744	0.00131918	9.21944e-05	6.1425e-05	6.7971e-05	0.000350725	0.000289424	0.000234929	0.000159162	0.000292851	0.00064843	0.000299397	0.000316136	0.000345964	4.85169e-05
37	0.000151675	0.000372848	0.000295227	0.000131307	0.000186142	0.000169121	0.000598329	0.000760943	7.30809e-05	3.88807e-05	4.35393e-05	0.000253229	0.000179375	0.000383183	9.25981e-05	0.000159678	0.000344623	0.000175565	0.00022645	0.000164934	3.36046e-05
38	5.85253e-05	0.000155401	0.000153156	3.49409e-05	0.000126319	0.000126834	0.000450826	0.000586315	5.57252e-05	2.97323e-05	2.86926e-05	0.000233191	0.000133203	0.000882701	7.51695e-05	0.000138912	0.000279017	0.000114876	0.000155148	9.81278e-05	2.19139e-05
39	2.48044e-05	7.10083e-05	5.65226e-05	1.99962e-05	9.35875e-05	8.53253e-05	0.000357726	0.000455003	5.28589e-05	1.66632e-05	1.71766e-05	0.000131851	8.90884e-05	0.000925169	4.88592e-05	9.13943e-05	0.000203082	6.76866e-05	8.97942e-05	6.54291e-05	1.51516e-05
40	1.52161e-05	0.000106826	3.12215e-05	5.93914e-05	5.19663e-05	4.89681e-05	0.000228696	0.000299554	3.19719e-05	8.67317e-06	8.04348e-06	7.03654e-05	4.67375e-05	0.000230655	3.23365e-05	5.61726e-05	0.000135236	4.80082e-05	7.09774e-05	6.73758e-05	1.17225e-05
41	8.9166e-06	2.42289e-05	2.29257e-05	8.58594e-06	2.78757e-05	3.49351e-05	0.000145121	0.000195539	2.95649e-05	4.60391e-06	3.88001e-06	3.35364e-05	2.7224e-05	0.000183586	2.17021e-05	4.3491e-05	9.67459e-05	3.28241e-05	4.09499e-05	4.41417e-05	8.22969e-06
42	5.85948e-06	1.61575e-05	1.57097e-05	4.43822e-06	1.18606e-05	2.18143e-05	6.36866e-05	0.000100703	8.28197e-06	3.4455e-06	2.41836e-06	2.05152e-05	1.93552e-05	6.60228e-05	0.000105162	0.000339689	0.000400575	1.86511e-05	3.47858e-05	1.69666e-05	1.13557e-05
43	5.53524e-06	1.47563e-05	1.44501e-05	2.30787e-06	7.91709e-06	2.13045e-05	4.17068e-05	7.68476e-05	3.07209e-06	2.99997e-06	1.57681e-06	1.35427e-05	1.53304e-05	4.43115e-05	3.90322e-05	9.50044e-05	0.000172529	7.96124e-06	0.000128743	1.60645e-05	4.65711e-06
44	1.00051e-05	7.50221e-06	8.76361e-06	1.40409e-06	6.41661e-06	2.53024e-05	2.64529e-05	5.94e-05	2.05862e-06	8.76228e-06	1.29334e-06	8.11966e-06	1.36346e-05	2.7881e-05	2.3632e-05	2.32651e-05	7.70662e-05	5.16839e-06	5.72434e-05	6.67902e-06	3.42904e-06
45	4.23828e-06	3.86787e-06	5.70444e-06	1.45251e-06	6.08485e-06	2.03922e-05	2.8416e-05	6.28852e-05	3.86387e-06	4.63361e-06	1.62996e-06	6.36164e-06	1.59183e-05	1.75939e-05	1.13631e-05	7.38992e-06	3.00089e-05	4.30164e-06	2.78467e-05	4.22583e-06	2.90272e-06
46	1.10242e-05	4.21817e-06	5.68645e-06	4.26069e-06	6.9218e-06	2.11167e-05	2.36854e-05	5.88588e-05	2.94541e-06	9.86127e-06	7.30823e-06	5.98918e-06	1.47878e-05	2.27832e-05	1.77043e-05	7.46706e-06	3.05307e-05	1.12517e-05	3.52544e-05	5.27042e-06	4.54547e-06
47	3.25398e-05	4.24736e-06	1.15708e-05	4.85783e-06	2.71895e-05	6.37257e-05	2.49083e-05	7.73672e-05	6.00166e-06	7.72565e-05	2.81522e-05	1.79228e-05	5.44705e-05	2.44955e-05	6.55395e-05	9.13326e-06	7.2043e-05	1.86993e-05	4.95472e-05	1.12214e-05	1.14035e-05

## Sheet: rRNA_sRNA lengths
Anemone.1	Anemone.2	Anemone.Oxid	Anemone.Phos	Earthworm.2	Earthworm.Oxid	Fucus.2	Sponge.1	Sponge.2	Sponge.Oxid	Sponge.Phos	Starfish.1	Starfish.2	Starfish.Oxid	Starfish.Phos	Whelk.1	Whelk.2	Whelk.Oxid	Whelk.Phos
17	342750	673795	782104	412759	270644	137874	99045	3025176	788580	156045	610198	1977397	475633	403617	370973	269544	222147	241851	60166
18	263509	235293	75286	297378	266223	121358	106990	2962831	732624	161618	619099	2248304	550054	520991	443618	311578	238324	384239	86239
19	237837	262499	50817	285093	257512	107613	71283	2983985	732337	133387	642234	2119461	585979	262341	464079	433674	365468	458000	171998
20	267431	235196	38195	347399	244127	97166	71347	2891788	710367	106477	623449	2060974	641559	517087	505998	319005	231861	136717	146006
21	206205	229844	67861	279799	244883	201606	130481	2720953	717813	158548	655215	1856206	626005	408118	493747	320217	220489	73861	194461
22	232380	301543	70708	323824	249301	130760	78012	2355022	699458	231383	569998	1879335	751613	561631	580697	276076	212264	118718	193447
23	213326	366832	38884	313402	225490	127320	58557	2091353	679663	166634	551346	1832086	678727	457587	583041	219784	209855	128664	193007
24	193920	327229	70650	305269	209492	123857	49329	1623645	587506	167277	452077	1445860	618672	346081	478540	241342	213673	149579	186075
25	187566	273952	65271	281743	189512	119596	36661	1470529	535503	150444	435214	1090048	574110	277358	424925	172445	175454	109737	190615
26	150170	221764	44099	246546	149772	100097	29502	1073047	468340	72116	390782	1053642	552802	286106	456642	149219	163100	187652	190386
27	129869	265383	56438	222951	127146	91555	23114	826213	470056	94995	351358	688440	470873	218909	344330	216115	259399	855864	311252
28	82566	165750	58077	162268	114080	129584	19113	585901	371835	79639	295447	484437	444544	367189	300017	172665	266461	883425	286972
29	69169	207809	43375	147670	93011	141255	19210	440696	309892	61719	265414	270374	291051	166955	190478	101907	158493	601637	228850
30	56554	142472	48205	131871	68927	126054	18517	298984	261098	60269	211685	256858	406990	932661	257017	59960	102463	253036	163185
31	52503	175161	26238	142581	44370	72282	21389	168973	179840	36988	144205	114376	169287	76866	113177	127047	218541	79621	219556
32	34958	135115	14735	94030	31818	49279	8004	100678	118221	34450	106276	66361	147586	57454	79653	28429	69942	83982	90377
33	11606	39350	9536	32267	18020	21688	5022	57753	73021	9586	69223	33495	87454	26552	44527	14729	21571	28535	41855
34	5305	18591	4429	15290	11764	13228	3179	37275	52524	6613	44726	18469	49820	28427	24642	6579	13203	20416	25013
35	3012	11115	3722	8501	7710	10558	1822	24662	31222	3410	28204	11255	29807	12159	14013	5047	10549	10277	19866

## Sheet: miRNA lengths
Anemone.1	Anemone.2	Anemone.Oxid	Anemone.Phos	Earthworm.2	Earthworm.Oxid	Fucus.2	Sponge.1	Sponge.2	Sponge.Oxid	Sponge.Phos	Starfish.1	Starfish.2	Starfish.Oxid	Starfish.Phos	Whelk.1	Whelk.2	Whelk.Oxid	Whelk.Phos
17	17570	15760	9566	20120	95853	16340	2269	140531	43923	5842	26436	190243	98072	9851	1608132	73790	43317	16690	12174
18	20560	18759	8799	21263	70293	12465	1358	123690	32887	7656	20518	241686	114744	10052	963160	97428	58244	23186	18919
19	63095	95938	78936	61565	152575	8356	936	870786	293741	4236	163064	927350	278562	5068	223795	57944	75668	19766	24395
20	42755	62231	94258	69959	721373	1721	1830	1334351	514879	3482	253884	9408810	3450151	5854	2080834	151420	211963	12052	66452
21	71079	95687	136058	81848	1965375	3431	3473	2294940	1254903	9898	541596	16124889	14604642	13578	4656833	1616982	1560541	14896	951230
22	17683865	33729509	32924766	22650190	3615865	8789	5351	2769503	2001050	21565	1088189	41545351	16225512	42073	11557756	13849682	20967490	307012	10672484
23	25548	52804	49817	30865	3044113	3141	3366	274498	165273	1393	84139	5150353	1778417	2878	1373118	7286398	8541577	14805	9636767
24	5433	9499	11121	6200	337972	1741	459	54224	36739	337	21823	450879	166129	553	144042	2013770	4127974	187070	2619320
25	650	1221	1142	1134	71336	390	48	6633	4769	68	2850	148374	40998	289	51885	55056	72229	4056	73486
26	135	265	188	211	13260	147	13	2374	1656	44	1158	28358	8325	138	11683	6116	9587	1289	12418
27	161	306	207	288	782	101	4	840	615	27	438	4571	2136	257	2135	961	1806	1605	2013
28	23	83	44	99	294	117	3	311	200	14	171	2008	920	269	1202	297	723	1138	585
29	12	44	35	39	200	285	4	176	127	15	120	425	451	353	326	100	241	1769	410
30	11	48	13	48	128	69	2	98	103	8	102	79	101	29	90	19	81	142	98
31	4	23	8	11	47	22	3	63	69	0	52	42	52	31	49	2	29	71	38
32	4	8	1	10	45	17	2	30	38	2	43	10	32	10	16	3	9	20	17
33	6	10	5	13	31	13	1	15	31	4	18	8	14	6	14	0	13	24	8
34	4	4	1	3	38	10	0	6	13	0	16	5	11	4	6	0	2	10	5
35	0	0	1	0	31	7	0	5	6	0	8	1	1	0	2	0	1	3	5

## Sheet: DNA virus viRNA lengths
Anemone.1_siRNAs_Standard	Anemone.2_siRNAs_Standard	Anemone.siRNAs_Oxid	Anemone.siRNAs_Phos	Earthworm.2_siRNAs_Standard	Earthworm.siRNAs_Oxid	Fucus.2_siRNAs_Standard	Sponge.1_siRNAs_Standard	Sponge.2_siRNAs_Standard	Sponge.siRNAs_Oxid	Sponge.siRNAs_Phos	Starfish.1_siRNAs_Standard	Starfish.2_siRNAs_Standard	Starfish.siRNAs_Oxid	Starfish.siRNAs_Phos	Whelk.1_siRNAs_Standard	Whelk.2_siRNAs_Standard	Whelk.siRNAs_Oxid	Whelk.siRNAs_Phos
17	4	1	8	6	0	0	0	0	0	0	0	2473	878	878	481	0	0	0	0
18	2	1	3	6	0	0	0	0	0	0	0	1925	879	2037	487	0	0	0	0
19	6	8	9	8	0	0	0	0	0	0	0	3173	2110	6173	963	0	0	0	0
20	9	5	3	7	0	0	0	0	0	0	0	2110	2249	8686	1644	0	0	0	0
21	12	10	27	17	0	0	0	0	0	0	0	3729	4016	7973	1625	0	0	0	0
22	20	22	27	26	0	0	0	0	0	0	0	3210	3597	8397	1364	0	0	0	0
23	21	23	68	39	0	0	0	0	0	0	0	4573	3377	15711	1551	0	0	0	0
24	41	32	66	39	0	0	0	0	0	0	0	7140	4867	27022	2177	0	0	0	0
25	30	58	123	78	0	0	0	0	0	0	0	15386	7742	61579	4375	0	0	0	0
26	186	204	644	282	0	0	0	0	0	0	0	48960	24834	230748	16370	0	0	0	0
27	478	635	1959	790	0	0	0	0	0	0	0	63271	36982	418898	27006	0	0	0	0
28	1395	1954	5980	3496	0	0	0	0	0	0	0	72939	57512	834447	43641	0	0	0	0
29	604	1008	3009	1448	0	0	0	0	0	0	0	39336	40990	524704	25470	0	0	0	0
30	110	247	797	234	0	0	0	0	0	0	0	7239	9397	99207	4968	0	0	0	0
31	7	7	26	12	0	0	0	0	0	0	0	953	1341	15045	759	0	0	0	0
32	1	1	1	0	0	0	0	0	0	0	0	181	622	3895	243	0	0	0	0
33	1	0	0	0	0	0	0	0	0	0	0	17	33	241	13	0	0	0	0
34	0	0	0	0	0	0	0	0	0	0	0	10	25	129	12	0	0	0	0
35	0	0	0	0	0	0	0	0	0	0	0	0	5	20	2	0	0	0	0

## Sheet: RNA virus viRNA lengths
Anemone.1_siRNAs_Standard	Anemone.2_siRNAs_Standard	Anemone.siRNAs_Oxid	Anemone.siRNAs_Phos	Earthworm.2_siRNAs_Standard	Earthworm.siRNAs_Oxid	Fucus.2_siRNAs_Standard	Sponge.1_siRNAs_Standard	Sponge.2_siRNAs_Standard	Sponge.siRNAs_Oxid	Sponge.siRNAs_Phos	Starfish.1_siRNAs_Standard	Starfish.2_siRNAs_Standard	Starfish.siRNAs_Oxid	Starfish.siRNAs_Phos	Whelk.1_siRNAs_Standard	Whelk.2_siRNAs_Standard	Whelk.siRNAs_Oxid	Whelk.siRNAs_Phos
17	109	85	40	115	8	4	219	3491	904	76	651	0	0	0	0	124	113	58	23
18	42	44	6	67	9	2	176	1542	330	40	409	0	0	0	0	70	93	105	18
19	43	29	7	52	6	9	219	938	230	9	204	0	0	0	0	50	62	35	24
20	33	30	4	40	5	3	598	626	121	13	132	0	0	0	0	59	75	177	46
21	45	28	3	43	4	7	1210	564	128	3	132	0	0	0	0	84	72	204	47
22	24	19	8	34	2	6	241	417	107	12	94	0	0	0	0	44	48	56	55
23	18	16	1	51	5	12	117	351	99	5	88	0	0	0	0	57	69	132	50
24	20	15	4	35	0	1	99	264	77	9	67	0	0	0	0	125	91	386	113
25	14	5	0	25	1	1	88	210	82	1	76	0	0	0	0	146	167	739	173
26	11	18	4	20	4	4	61	159	85	1	71	0	0	0	0	384	437	1959	476
27	15	13	3	15	0	6	61	94	71	4	53	0	0	0	0	1762	2656	13273	2082
28	2	14	3	16	2	0	46	61	42	2	30	0	0	0	0	3559	6870	39126	5354
29	8	6	2	13	2	0	38	53	20	1	23	0	0	0	0	1400	2270	16752	2473
30	3	3	8	6	0	3	11	47	31	3	23	0	0	0	0	294	738	4599	580
31	2	5	1	5	0	0	14	17	14	1	15	0	0	0	0	100	263	2037	170
32	3	5	0	6	0	2	6	15	15	1	11	0	0	0	0	16	81	704	41
33	2	2	0	6	1	1	6	3	4	0	6	0	0	0	0	2	8	57	5
34	1	3	2	3	0	0	3	2	7	0	3	0	0	0	0	1	5	59	6
35	0	2	0	1	0	2	3	2	6	0	9	0	0	0	0	0	2	4	3

## Sheet: TE sRNA lengths
Anemone.1_siRNAs_Standard_SelectedTEs.bam	Anemone.2_siRNAs_Standard_SelectedTEs.bam	Anemone.siRNAs_Oxid_SelectedTEs.bam	Anemone.siRNAs_Phos_SelectedTEs.bam	Earthworm.2_siRNAs_Standard_SelectedTEs.bam	Earthworm.siRNAs_Oxid_SelectedTEs.bam	Fucus.2_siRNAs_Standard_SelectedTEs.bam	Sponge.1_siRNAs_Standard_SelectedTEs.bam	Sponge.2_siRNAs_Standard_SelectedTEs.bam	Sponge.siRNAs_Oxid_SelectedTEs.bam	Sponge.siRNAs_Phos_SelectedTEs.bam	Starfish.1_siRNAs_Standard_SelectedTEs.bam	Starfish.2_siRNAs_Standard_SelectedTEs.bam	Starfish.siRNAs_Oxid_SelectedTEs.bam	Starfish.siRNAs_Phos_SelectedTEs.bam	Whelk.1_siRNAs_Standard_SelectedTEs.bam	Whelk.2_siRNAs_Standard_SelectedTEs.bam	Whelk.siRNAs_Oxid_SelectedTEs.bam	Whelk.siRNAs_Phos_SelectedTEs.bam
17	3995	2626	898	4290	10995	9727	1582	23786	7252	922	5037	15936	3261	2909	2969	9622	7811	7379	2037
18	4254	4485	1273	4719	8231	3757	3215	21150	5327	1052	4478	12200	3448	1942	2626	9712	7969	4477	2780
19	2460	3463	1388	3104	4164	5269	14789	7816	2447	1305	1794	2990	1089	2839	860	6438	6752	7647	2483
20	2630	3304	2394	3525	3853	7318	131104	6776	2200	1822	1398	2683	1827	3421	769	5217	5505	5562	2680
21	2936	5008	3421	4053	4121	11035	892044	17452	6086	7197	3695	4613	2564	6396	1458	5278	5439	6932	3535
22	3424	6570	4935	5055	6644	18788	38445	40625	16467	51705	9213	7862	3603	13257	2339	5765	7034	12959	5328
23	7245	9132	20733	11430	9076	35763	1963	78260	40438	176651	20515	6790	3642	15676	2193	6405	7261	19075	6326
24	6071	7996	19367	10110	19561	85155	252	84156	44626	191689	25105	14885	6814	38836	4551	8104	8411	29030	9173
25	5760	7737	19512	10915	18126	84322	122	24340	15551	62703	8480	15330	8254	54673	5024	10757	12526	45328	13723
26	12396	18661	54874	25046	20636	100437	62	8065	5910	22661	3029	19877	9911	90219	6881	26174	33945	155879	37072
27	36979	61180	173509	76006	31154	160591	87	11796	9861	36392	6001	41361	20844	189538	17409	69852	105470	555458	111151
28	51236	93121	271833	110529	95062	535584	118	9397	9439	32695	5234	36193	25178	265346	18604	134567	207643	1294856	282776
29	26962	59148	168793	65046	217581	1454318	104	3600	4252	13847	2488	20057	17345	189585	11891	71714	109860	753977	176393
30	9518	20680	60670	25054	132397	1006586	64	510	821	2237	402	6854	7022	74710	4915	27009	41235	352932	76227
31	766	1873	5498	2104	22343	161454	18	108	143	172	107	825	1244	12270	770	4125	7317	88746	14074
32	56	159	319	159	6758	67644	5	42	68	39	51	114	236	1779	150	742	1239	9014	2548
33	35	88	130	77	545	4368	1	26	25	10	27	34	69	326	42	190	340	1829	654
34	4	29	32	34	129	789	1	13	12	9	19	13	25	82	18	88	210	820	397
35	4	12	8	18	120	542	0	4	7	3	12	4	27	80	7	43	85	378	206

## Sheet: Most_abundant_sRNAs
Library	Sequence	% of all >9nt sRNAs in the library	Similar sequences (identified by blastn, and mapping to virus cotings)
Anemone_A	ACCCGTAGATCCGAACTTGTGG	40.6514	tca-miR-100-5p_MIMAT0008369_Tribolium_castaneum_miR-100-5p
Anemone_A	TACCCATCGAGGATTATGAGCAG	5.99106
Anemone_A	GTCTACGGCC	3.10758
Anemone_A	TACCCATCGAGGATTATGAGCA	2.13065
Anemone_A	GTGAGGTCCGGACTTGTGAGGGTTACCCCCT	1.04515
Anemone_A	TACCCATCGAGGATTATGAGCAT	0.9415
Anemone_A	CCCATCGAGGATTATGAGCAG	0.8566
Anemone_A	TACCCATCGAGGATTATGAGC	0.77567
Anemone_A	CCAAGTTTTGATCTACGGAACA	0.74983
Anemone_A	GAGGTCCGGATT	0.57533
Anemone_A	ACCCATCGAGGATTATGAGCAG	0.52351
Anemone_A	GTGAGGTCCGGACT	0.45564
Anemone_A	GCACTGGTGGTTCAGTGGTAGAATTCTCGCC	0.39992	tRNA
Anemone_A	TACCCATCGAGGATTATGA	0.39912
Anemone_A	AACTTTTAACGG	0.36594	rRNA
Anemone_A	GAGGTCCGTTGGACGAGGGTTATCATTGA	0.35424
Anemone_A	CCAAGTTTTGATCTACGGAACT	0.26644
Anemone_A	GTGAGGTCCGGAC	0.25999
Anemone_A	TACCCATCGAGGATTATGAGCAGT	0.24736
Anemone_A	TTCCCCTCCATCCAATTTGACCTCCT	0.23494
Anemone_A_Polyphos	ACCCGTAGATCCGAACTTGTGG	40.6913	tca-miR-100-5p_MIMAT0008369_Tribolium_castaneum_miR-100-5p
Anemone_A_Polyphos	TACCCATCGAGGATTATGAGCAG	3.67882
Anemone_A_Polyphos	GTGAGGTCCGGACTTGTGAGGGTTACCCCCT	2.44894
Anemone_A_Polyphos	TACCCATCGAGGATTATGAGCA	1.31357
Anemone_A_Polyphos	GTCTACGGCC	1.08136
Anemone_A_Polyphos	GCACTGGTGGTTCAGTGGTAGAATTCTCGCC	0.84601	tRNA
Anemone_A_Polyphos	CCAAGTTTTGATCTACGGAACA	0.7719
Anemone_A_Polyphos	GAGGTCCGTTGGACGAGGGTTATCATTGA	0.67887
Anemone_A_Polyphos	TACCCATCGAGGATTATGAGCAT	0.65852
Anemone_A_Polyphos	TACCCATCGAGGATTATGAGC	0.5327
Anemone_A_Polyphos	CCCATCGAGGATTATGAGCAG	0.50654
Anemone_A_Polyphos	GTGAGGTCCGGACT	0.46247
Anemone_A_Polyphos	GCACTGTGGTTCAGTGGTAGAATTCTCGCC	0.37699	tRNA
Anemone_A_Polyphos	AACTTTTAACGG	0.34498	rRNA
Anemone_A_Polyphos	ACCCATCGAGGATTATGAGCAG	0.2943
Anemone_A_Polyphos	GAGGTCCGGATT	0.27366
Anemone_A_Polyphos	TTCCCCTCCATCCAATTTGACCTCCT	0.24331
Anemone_A_Polyphos	ACCTGGTGCTGTAGACTT	0.243
Anemone_A_Polyphos	GTGAGGTCCGGAC	0.23462
Anemone_A_Polyphos	TAACTTTTAACGG	0.22633	rRNA
Anemone_B	ACCCGTAGATCCGAACTTGTGG	48.9567	tca-miR-100-5p_MIMAT0008369_Tribolium_castaneum_miR-100-5p
Anemone_B	TACCCATCGAGGATTATGAGCAG	5.23698
Anemone_B	TACCCATCGAGGATTATGAGCA	1.75418
Anemone_B	GTGAGGTCCGGACTTGTGAGGGTTACCCCCT	1.31011
Anemone_B	AACTTTTAACGG	1.22039	rRNA
Anemone_B	GCACTGGTGGTTCAGTGGTAGAATTCTCGCC	0.89903	tRNA
Anemone_B	TAACTTTTAACGG	0.7978	rRNA
Anemone_B	GTCTACGGCC	0.78583
Anemone_B	TACCCATCGAGGATTATGAGC	0.73646
Anemone_B	TACCCATCGAGGATTATGAGCAT	0.70611
Anemone_B	CCCATCGAGGATTATGAGCAG	0.67021
Anemone_B	CCAAGTTTTGATCTACGGAACA	0.6664
Anemone_B	TTCATAACTTTTAACGG	0.64991	rRNA
Anemone_B	CCAAGTTTTGATCTACGGAACT	0.58888
Anemone_B	TCATAACTTTTAACGG	0.51242	rRNA
Anemone_B	TACCCATCGAGGATTATGA	0.4135
Anemone_B	GCACTGTGGTTCAGTGGTAGAATTCTCGCC	0.40607	tRNA
Anemone_B	ACCCATCGAGGATTATGAGCAG	0.36819
Anemone_B	GAGGTCCGTTGGACGAGGGTTATCATTGA	0.33749
Anemone_B	ACCCCCTCGGCCGTTCCTTGACCTCAT	0.30781
Anemone_B_oxid	ACCCGTAGATCCGAACTTGTGG	50.9562	tca-miR-100-5p_MIMAT0008369_Tribolium_castaneum_miR-100-5p
Anemone_B_oxid	AACTTTTAACGG	4.73454	rRNA
Anemone_B_oxid	TCATAACTTTTAACGG	3.65394	rRNA
Anemone_B_oxid	TAACTTTTAACGG	2.49998	rRNA
Anemone_B_oxid	ACCCGTAGATCCGAACTTTTGG	1.27172	oha-miR-99b-5p_MIMAT0036966_Ophiophagus_hannah_miR-99b-5p
Anemone_B_oxid	TTCATAACTTTTAACGG	1.13173	rRNA
Anemone_B_oxid	TACCCATCGAGGATTATGAGCAG	0.7169
Anemone_B_oxid	TACCCATCGAGGATTATGAGC	0.7051
Anemone_B_oxid	ACCCGTAGATCCGAACTTGTTG	0.45091	oha-miR-100-5p_MIMAT0036648_Ophiophagus_hannah_miR-100-5p
Anemone_B_oxid	ATAACTTTTAACGG	0.39181	rRNA
Anemone_B_oxid	TACCCATCGAGGATTATGAGCA	0.29312
Anemone_B_oxid	ACCCATCGAGGATTATGAGCAG	0.21953
Anemone_B_oxid	TACCCATCGAGGATTATGAGCAGT	0.19442
Anemone_B_oxid	CCAAGTTTTGATCTACGGAACT	0.17082
Anemone_B_oxid	CCAAGTTTTGATCTACGGAACA	0.17075
Anemone_B_oxid	TAAAGACACTGAATTGGAGATT	0.15723
Anemone_B_oxid	TTCATCGTCTAATTCACAATCACACAGCCT	0.13586
Anemone_B_oxid	ACCCGTAGATCCGAACTTGTAG	0.13457	oha-miR-100-5p_MIMAT0036648_Ophiophagus_hannah_miR-100-5p
Anemone_B_oxid	ACCCGTAGATCCGAACTTGTCG	0.13365	oha-miR-100-5p_MIMAT0036648_Ophiophagus_hannah_miR-100-5p
Anemone_B_oxid	TAGTACTGATGAGAATAAAGTTAAACCT	0.13078
Earthworm	TACCCGTATGACCGAACTCATG	2.65775
Earthworm	TATTATGCTGTTATTCACCGAGA	2.34883
Earthworm	TATCACAGCCGCTTTGACTGGT	2.26263
Earthworm	CTGACTCGAAGATTTGT	2.23315
Earthworm	TACCCGTATGACCGAACTCAT	1.82696
Earthworm	AAGATGTTCTTAATGTAGGCTTC	1.72243	cte-miR-2686c_MIMAT0013538_Capitella_teleta_miR-2686c
Earthworm	TGAGATCATTGTGAAAACTTAT	1.49973	cte-bantam_MIMAT0009551_Capitella_teleta_bantam
Earthworm	TGACTAGATTTACACTCATCT	1.3174
Earthworm	TACCCGTATGACCGAACTCATGT	1.27442
Earthworm	TAATACTGTCAGGTAAAGACGCT	1.16778	str-miR-236-3p_MIMAT0033341_Strongyloides_ratti_miR-236-3p
Earthworm	TAATACTGTCAGGTAAAGATGTC	0.99674	mse-miR-8_MIMAT0024456_Manduca_sexta_miR-8
Earthworm	TAACTCAGTAAGTTCACATGGTC	0.90705
Earthworm	TAATACTGTCAGGTAATGATG	0.85163	hco-miR-236_MIMAT0023379_Haemonchus_contortus_miR-236
Earthworm	TGAGGTAGTATGTTAGACAGTT	0.79438
Earthworm	TGAGATCATTGTGAAAACTT	0.7792	cte-bantam_MIMAT0009551_Capitella_teleta_bantam
Earthworm	TGACTAGATCTACACTCGTCCG	0.77095
Earthworm	AATTGCACTTGTCTCGGCCTGA	0.69033	pmi-miR-92a-3p_MIMAT0032151_Patiria_miniata_miR-92a-3p
Earthworm	TGAGATCAGCGTGAAAACCAATT	0.67376
Earthworm	AAGATGTTTTTAATGTAGGCTTC	0.63579
Earthworm	TATCACAGCCTGCTTGGATTATG	0.63533	lgi-miR-2d_MIMAT0009559_Lottia_gigantea_miR-2d
Earthworm_oxid	TGTGATAACTGCAAATTCTGTTCAGCCT	0.92145
Earthworm_oxid	TGAATTGTATAAAACTGACCCGGCACCGT	0.43736
Earthworm_oxid	TGCCCAAGAACTTTGACGAGGAACATTCAT	0.36059
Earthworm_oxid	TACAACGAGCCTGTCCTCTAGCATGAGCCT	0.35025
Earthworm_oxid	TACGATTAAGCGGAGAAGAAACCTCGAGG	0.34068
Earthworm_oxid	CGACCTTAGAACCGTGCCAGATGGACTC	0.29255
Earthworm_oxid	AACACTCTTGGCGG	0.28599	rRNA
Earthworm_oxid	TTCGGAATAATGGACACAAGTTTTGTGCT	0.27291
Earthworm_oxid	TGAGAGTTCTAATGTCGACGGTCTTTGGAT	0.27233
Earthworm_oxid	GATAGACACTCTTGGCGG	0.22313	rRNA
Earthworm_oxid	TAAACACTCTTGGCGG	0.21165	rRNA
Earthworm_oxid	TAGACACTCTTGGCGG	0.2106	rRNA
Earthworm_oxid	TACAACGAGTCTGTCCTCTACAACGAGCCT	0.20333
Earthworm_oxid	TCTTCAATGTCGGAGAAACTTTTCCTTT	0.20193
Earthworm_oxid	ATGGGTGACCGCC	0.19233
Earthworm_oxid	TAGTAAATCGTTTTTTTTCTCTGTCCT	0.18949
Earthworm_oxid	TAAGCGGAGAAGAAACCTCGAGGTCCAGA	0.17999
Earthworm_oxid	TACGATTAAGCGGAGAAGAAACCTCGAGGT	0.17815
Earthworm_oxid	TACTCGGTCAGTTGGCGTTCTGGGCTCAC	0.17725
Earthworm_oxid	TGATGTATAATTGACCCCTC	0.17427
Fucus	CAATTGCAGACAG	0.67177
Fucus	TAATGATTCGGGTCCAGAGCC	0.55126
Fucus	TCGCCGAACCGAAGAACGCCT	0.52141
Fucus	TCATCGTGATCGTCCAAGCCC	0.49231
Fucus	TAGTCGGCAACCAGTTTATTC	0.49031
Fucus	TCGGCCTCAGCAAACTTGCCC	0.48382
Fucus	ACAATTGCAGACAG	0.44561
Fucus	TCGCTACATAGAGGAACGCCT	0.33017
Fucus	TTCGTCGTGTAGCAGCTGCTC	0.31277
Fucus	TCTTCCGATGCCAGTCAGACCC	0.28706
Fucus	TCTGAACTTGCAGCGACTCCG	0.27932
Fucus	TGAACGATCATGGACAAAGAT	0.27559
Fucus	TCCTTGGGCTCCATGGCACTC	0.26308
Fucus	TACACGATTTGCACGCCCGAG	0.26123
Fucus	TACCCCGGATCGAAGATATTCC	0.25969
Fucus	TGCTACTCGGAGTCGAAGATC	0.24187
Fucus	TAGAAACTCTGCCGAGCGCCC	0.23079
Fucus	TTGTAAGAAGATCTCCTTGGC	0.22041
Fucus	TCTGACACCTAAGCCTAAGCT	0.19806
Fucus	TTTTTCGCCCGTTGACGTACC	0.18925
Snail_A	TTTTGATTGTTGCTCAGAAAGCC	7.56884	api-miR-315_MIMAT0014730_Acyrthosiphon_pisum_miR-315
Snail_A	TACCCTGTAGATCCGAATTTGT	7.35072	oha-miR-10a-5p_MIMAT0036660_Ophiophagus_hannah_miR-10a-5p
Snail_A	TACTGGCCTGTAAAATCCCAAC	4.98772	lgi-miR-193_MIMAT0009587_Lottia_gigantea_miR-193
Snail_A	TGCCCTATCCGTCAGGAACTGT	3.67959	lgi-miR-1984_MIMAT0009726_Lottia_gigantea_miR-1984
Snail_A	TGGACGGAGAACTGATAAGGGC	2.41816	bbe-miR-184-3p_MIMAT0031602_Branchiostoma_belcheri_miR-184-3p
Snail_A	TGACTAGATCCACACTCATCCC	2.16429	ame-miR-279d_MIMAT0037267_Apis_mellifera_miR-279d
Snail_A	AACCCGTAGGCTTCCGAACTTGT	1.8301
Snail_A	TGAGGTAGTCGGTTGTATAGTT	1.82041	oha-let-7a-5p_MIMAT0036626_Ophiophagus_hannah_let-7a-5p
Snail_A	AACCCGTAGGCTTCCGAACTTGTG	1.74946
Snail_A	TAATACTGTCAGGTAAAGATGTC	1.60928	mse-miR-8_MIMAT0024456_Manduca_sexta_miR-8
Snail_A	TCACAACCTGCATGAATGAGGAC	1.38475	lgi-miR-67_MIMAT0009570_Lottia_gigantea_miR-67
Snail_A	TTTTGATTGTTGCTCAGAAAGCCT	1.16195	api-miR-315_MIMAT0014730_Acyrthosiphon_pisum_miR-315
Snail_A	TACCCTGTAGATCCGAATTTG	0.87511	oha-miR-10a-5p_MIMAT0036660_Ophiophagus_hannah_miR-10a-5p
Snail_A	TCACAACCTGCATGAATGAGGAT	0.722	lgi-miR-67_MIMAT0009570_Lottia_gigantea_miR-67
Snail_A	TCGCGGATGTCTTACATAAGGC	0.71638
Snail_A	TTCGTTGTCGTCGAAACCTGCCC	0.70018	cte-miR-981_MIMAT0009548_Capitella_teleta_miR-981
Snail_A	TGCCATTTTTATCAGTCACTGTG	0.69992	lgi-miR-1985_MIMAT0009727_Lottia_gigantea_miR-1985
Snail_A	TCACAACCTGCATGAATGAGGACT	0.64295	lgi-miR-67_MIMAT0009570_Lottia_gigantea_miR-67
Snail_A	TTGGTCCCCTTCAACCAGCTGT	0.61238	chi-miR-133a-3p_MIMAT0035948_Capra_hircus_miR-133a-3p
Snail_A	TGAGGTAGTCGGTTGTATAGT	0.59021
Snail_A_Polyphos	TTTTGATTGTTGCTCAGAAAGCC	14.2099	api-miR-315_MIMAT0014730_Acyrthosiphon_pisum_miR-315
Snail_A_Polyphos	TACTGGCCTGTAAAATCCCAAC	6.38815	lgi-miR-193_MIMAT0009587_Lottia_gigantea_miR-193
Snail_A_Polyphos	TACCCTGTAGATCCGAATTTGT	5.11897	oha-miR-10a-5p_MIMAT0036660_Ophiophagus_hannah_miR-10a-5p
Snail_A_Polyphos	TGCCCTATCCGTCAGGAACTGT	3.11932	lgi-miR-1984_MIMAT0009726_Lottia_gigantea_miR-1984
Snail_A_Polyphos	TTTTGATTGTTGCTCAGAAAGCCT	2.76139	api-miR-315_MIMAT0014730_Acyrthosiphon_pisum_miR-315
Snail_A_Polyphos	TGGACGGAGAACTGATAAGGGC	2.44004	bbe-miR-184-3p_MIMAT0031602_Branchiostoma_belcheri_miR-184-3p
Snail_A_Polyphos	TCACAACCTGCATGAATGAGGAC	1.78508	lgi-miR-67_MIMAT0009570_Lottia_gigantea_miR-67
Snail_A_Polyphos	TGAGGTAGTCGGTTGTATAGTT	1.61009	oha-let-7a-5p_MIMAT0036626_Ophiophagus_hannah_let-7a-5p
Snail_A_Polyphos	TAATACTGTCAGGTAAAGATGTC	1.33807	mse-miR-8_MIMAT0024456_Manduca_sexta_miR-8
Snail_A_Polyphos	TGCCATTTTTATCAGTCACTGTG	1.17519	lgi-miR-1985_MIMAT0009727_Lottia_gigantea_miR-1985
Snail_A_Polyphos	AACCCGTAGGCTTCCGAACTTGTG	1.04112
Snail_A_Polyphos	TGACTAGATCCACACTCATCCC	0.99681	ame-miR-279d_MIMAT0037267_Apis_mellifera_miR-279d
Snail_A_Polyphos	TTCGTTGTCGTCGAAACCTGCCC	0.8862
Snail_A_Polyphos	AACCCGTAGGCTTCCGAACTTGT	0.8604	cte-miR-981_MIMAT0009548_Capitella_teleta_miR-981
Snail_A_Polyphos	TCACAACCTGCATGAATGAGGACT	0.82424	lgi-miR-67_MIMAT0009570_Lottia_gigantea_miR-67
Snail_A_Polyphos	TACCCTGTAGATCCGAATTTG	0.6908	oha-miR-10a-5p_MIMAT0036660_Ophiophagus_hannah_miR-10a-5p
Snail_A_Polyphos	TGCCATTTTTATCAGTCACTGT	0.61064	lgi-miR-1985_MIMAT0009727_Lottia_gigantea_miR-1985
Snail_A_Polyphos	TTTTGATTGTTGCTCAGAAAGC	0.60282	nlo-miR-315_MIMAT0018433_Nasonia_longicornis_miR-315
Snail_A_Polyphos	TCGCGGATGTCTTACATAAGGC	0.59628
Snail_A_Polyphos	TACGGAAGAATTTGTTTTCCCTGACAGACT	0.57308
Snail_B	TACCCTGTAGATCCGAATTTGT	18.0925
Snail_B	TTTTGATTGTTGCTCAGAAAGCC	8.02206
Snail_B	AACCCGTAGGCTTCCGAACTTGT	3.81544
Snail_B	TTTTGATTGTTGCTCAGAAAGCCT	3.71266
Snail_B	TACTGGCCTGTAAAATCCCAAC	3.61001	oha-miR-10a-5p_MIMAT0036660_Ophiophagus_hannah_miR-10a-5p
Snail_B	TGGACGGAGAACTGATAAGGGC	2.44427	api-miR-315_MIMAT0014730_Acyrthosiphon_pisum_miR-315
Snail_B	TGCCCTATCCGTCAGGAACTGT	2.01577	api-miR-315_MIMAT0014730_Acyrthosiphon_pisum_miR-315
Snail_B	AACCCGTAGGCTTCCGAACTTGTG	1.78298	lgi-miR-193_MIMAT0009587_Lottia_gigantea_miR-193
Snail_B	TGAGGTAGTCGGTTGTATAGTT	1.35665	bbe-miR-184-3p_MIMAT0031602_Branchiostoma_belcheri_miR-184-3p
Snail_B	TCACAACCTGCATGAATGAGGAC	1.03236	lgi-miR-1984_MIMAT0009726_Lottia_gigantea_miR-1984
Snail_B	TAATACTGTCAGGTAAAGATGTC	1.03222	oha-let-7a-5p_MIMAT0036626_Ophiophagus_hannah_let-7a-5p
Snail_B	TGACTAGATCCACACTCATCCC	0.99936	lgi-miR-67_MIMAT0009570_Lottia_gigantea_miR-67
Snail_B	AACCCGTAGGCTTCCGAACTTGTGA	0.64862	mse-miR-8_MIMAT0024456_Manduca_sexta_miR-8
Snail_B	TCACAACCTGCATGAATGAGGACT	0.63054	ame-miR-279d_MIMAT0037267_Apis_mellifera_miR-279d
Snail_B	TACCCTGTAGATCCGAATTTG	0.59639	lgi-miR-67_MIMAT0009570_Lottia_gigantea_miR-67
Snail_B	TCACAACCTGCATGAATGAGGAT	0.58277	oha-miR-10a-5p_MIMAT0036660_Ophiophagus_hannah_miR-10a-5p
Snail_B	TCGCGGATGTCTTACATAAGGC	0.50023	lgi-miR-67_MIMAT0009570_Lottia_gigantea_miR-67
Snail_B	TGCCCTATCCGTCAGGAACTGTGA	0.46155	lgi-miR-1984_MIMAT0009726_Lottia_gigantea_miR-1984
Snail_B	TGCCATTTTTATCAGTCACTGTG	0.44213	lgi-miR-1985_MIMAT0009727_Lottia_gigantea_miR-1985
Snail_B	TTCGTTGTCGTCGAAACCTGCCC	0.43836	cte-miR-981_MIMAT0009548_Capitella_teleta_miR-981
Snail_B_oxid	TACGGAAGAATTTGTTTTCCCTGACAGACT	1.73784
Snail_B_oxid	TAGTAGAGTTTGAAACTGTTCTTTAGCCT	1.5991
Snail_B_oxid	TACTAGAGACCGAGACCTGTGAACAAGC	1.47742
Snail_B_oxid	TACTAGAGACCGAGACCTGTGAACAAG	1.39305
Snail_B_oxid	TACTAGAGACCGAGACCTGTGAACAAGCC	1.22076
Snail_B_oxid	ACAACTTTAGGCGG	1.13251	rRNA
Snail_B_oxid	TACGGAAGAAGTTGTTTTCCCTGACAGACT	0.89187
Snail_B_oxid	AACTTTAGGCGG	0.85211	rRNA
Snail_B_oxid	AACAACTTTAGGCGG	0.80625	rRNA
Snail_B_oxid	TGAGCGTCGCCACATGCGTAGAGCTGCCT	0.67841
Snail_B_oxid	TGGCCAGGAAGCAGTAGATACTTGTGAC	0.62745
Snail_B_oxid	TTGCCTGAATAATGGTGCA	0.57601
Snail_B_oxid	TGAATCTACACCATGACTCAGAACAACCT	0.4616
Snail_B_oxid	TCCATCATCCATTCGGTAGACCCGTAGAGC	0.46017
Snail_B_oxid	TGTATGGCTGGTTAGCTTCACCTGAGA	0.44736
Snail_B_oxid	AAGTAACAGAACTTGAAATTCGGGAACCT	0.42473
Snail_B_oxid	TGCAGATGTCTGTTGAAAGTTGGCCGACC	0.41544
Snail_B_oxid	GATAACAACTTTAGGCGG	0.40391	rRNA
Snail_B_oxid	TGGACGGAGAACTGATAAGGGC	0.39565	bbe-miR-184-3p_MIMAT0031602_Branchiostoma_belcheri_miR-184-3p
Snail_B_oxid	TGGCCAGGAAGCAGTAGATACTTGTGACA	0.38683
Sponge A (repeat)	ACTAGGCACTG	2.91073
Sponge A (repeat)	TAGATTGGGCTTGGTCGGCAG	0.80202	aqu-miR-2016-5p_MIMAT0009690_Amphimedon_queenslandica_miR-2016-5p
Sponge A (repeat)	TAGATTGGGCTTGGTCGGCAGA	0.74876	aqu-miR-2016-5p_MIMAT0009690_Amphimedon_queenslandica_miR-2016-5p
Sponge A (repeat)	AACTAGGCACTG	0.7275
Sponge A (repeat)	AGGTGTTGTAGGCTT	0.6692
Sponge A (repeat)	GCTTAGGCGAGAGTCTC	0.64911
Sponge A (repeat)	GGTGTTGTAGGCTT	0.56227
Sponge A (repeat)	ACTAGGCACTGGC	0.52655
Sponge A (repeat)	CTAGGCACTG	0.51141
Sponge A (repeat)	TAGATTGGGCTTGGTCGGCA	0.42628	aqu-miR-2016-5p_MIMAT0009690_Amphimedon_queenslandica_miR-2016-5p
Sponge A (repeat)	CTAGGCACTGGC	0.371
Sponge A (repeat)	GGGACCGTAGTTCAATC	0.34898
Sponge A (repeat)	AACTTCTAACGG	0.31861
Sponge A (repeat)	AGGTGTTGTAGGCT	0.29839
Sponge A (repeat)	TAGATTGGGCTTGGTCGGC	0.29604	aqu-miR-2016-5p_MIMAT0009690_Amphimedon_queenslandica_miR-2016-5p
Sponge A (repeat)	GCACTGATGGTTCAGTGGTAGAATTCTCGCC	0.2737	tRNA
Sponge A (repeat)	GAGGTCCGGAGGTGTAGGGTTATCCATA	0.27348
Sponge A (repeat)	AAAGTGATCGGGTTGCCGTCT	0.26659	aqu-miR-2019-5p_MIMAT0009696_Amphimedon_queenslandica_miR-2019-5p
Sponge A (repeat)	TACCTGGTTG	0.25619
Sponge A (repeat)	TAGATTGGGCTTGGTCGGCAGT	0.25112	aqu-miR-2016-5p_MIMAT0009690_Amphimedon_queenslandica_miR-2016-5p
Sponge_A	ACTAGGCACTG	1.73181
Sponge_A	AGGTGTTGTAGGCTT	0.96826
Sponge_A	TAGATTGGGCTTGGTCGGCAGA	0.86669	aqu-miR-2016-5p_MIMAT0009690_Amphimedon_queenslandica_miR-2016-5p
Sponge_A	GGTGTTGTAGGCTT	0.84014
Sponge_A	TAGATTGGGCTTGGTCGGCAG	0.80319	aqu-miR-2016-5p_MIMAT0009690_Amphimedon_queenslandica_miR-2016-5p
Sponge_A	TACAAGAGCTCTGCAAGTTGCAGCCT	0.79768
Sponge_A	GCACTGATGGTTCAGTGGTAGAATTCTCGCC	0.61417	tRNA
Sponge_A	AACTTCTAACGG	0.56308
Sponge_A	AGGTGTTGTAGGCT	0.51978
Sponge_A	TAGATTGGGCTTGGTCGGCA	0.45332	aqu-miR-2016-5p_MIMAT0009690_Amphimedon_queenslandica_miR-2016-5p
Sponge_A	AACTAGGCACTG	0.4417
Sponge_A	GAGGTCCGGAGGTGTAGGGTTATCCATA	0.42866
Sponge_A	TAGATTGGGCTTGGTCGGC	0.39465	aqu-miR-2016-5p_MIMAT0009690_Amphimedon_queenslandica_miR-2016-5p
Sponge_A	GCTTAGGCGAGAGTCTC	0.37548
Sponge_A	GGTGTTGTAGGCT	0.35468
Sponge_A	TAGATTGGGCTTGGTCGGCAGT	0.30877	aqu-miR-2016-5p_MIMAT0009690_Amphimedon_queenslandica_miR-2016-5p
Sponge_A	CTAGGCACTG	0.30321
Sponge_A	GGGACCGTAGTTCAATC	0.29248
Sponge_A	ACTAGGCACTGGC	0.27741
Sponge_A	AAAGTGATCGGGTTGCCGTCT	0.26481	aqu-miR-2019-5p_MIMAT0009696_Amphimedon_queenslandica_miR-2019-5p
Sponge_A_Polyphos	GCACTGATGGTTCAGTGGTAGAATTCTCGCCT	3.75998	tRNA
Sponge_A_Polyphos	GCACTGATGGTTCAGTGGTAGAATTCTCGCC	2.42909	tRNA
Sponge_A_Polyphos	TACAAGAGCTCTGCAAGTTGCAGCCT	2.03784
Sponge_A_Polyphos	TAGATTGGGCTTGGTCGGCAGA	1.75368	aqu-miR-2016-5p_MIMAT0009690_Amphimedon_queenslandica_miR-2016-5p
Sponge_A_Polyphos	GAGGTCCGGAGGTGTAGGGTTATCCATA	1.08736
Sponge_A_Polyphos	AGGTGTTGTAGGCTT	0.82975
Sponge_A_Polyphos	ACTAGGCACTG	0.73614
Sponge_A_Polyphos	GGTGTTGTAGGCTT	0.73023
Sponge_A_Polyphos	TAGATTGGGCTTGGTCGGCAG	0.62498	aqu-miR-2016-5p_MIMAT0009690_Amphimedon_queenslandica_miR-2016-5p
Sponge_A_Polyphos	GCACTGATGGTTCAGTGGTAGAATTCTCGCCTG	0.61201	tRNA
Sponge_A_Polyphos	AGGTGTTGTAGGCT	0.60693
Sponge_A_Polyphos	TACAAGAGCTCTGCAAGTTGCTTTGCCT	0.49547
Sponge_A_Polyphos	GGTGTTGTAGGCT	0.47819
Sponge_A_Polyphos	AAAGTGATCGGGTTGCCGTCT	0.36738	aqu-miR-2019-5p_MIMAT0009696_Amphimedon_queenslandica_miR-2019-5p
Sponge_A_Polyphos	GAGGTCCGGAGGTAGAGGGTTATCTGAT	0.35817
Sponge_A_Polyphos	TAGATTGGGCTTGGTCGGCA	0.33992	aqu-miR-2016-5p_MIMAT0009690_Amphimedon_queenslandica_miR-2016-5p
Sponge_A_Polyphos	GAGGTCCGGAGGTAGAGGGTTATCTGATC	0.2998
Sponge_A_Polyphos	TTTCACAAGAACTTTGTAATTTGCAGCCT	0.28647
Sponge_A_Polyphos	TAGATTGGGCTTGGTCGGC	0.27541	aqu-miR-2016-5p_MIMAT0009690_Amphimedon_queenslandica_miR-2016-5p
Sponge_A_Polyphos	GCTTAGGCGAGAGTCTC	0.25589
Sponge_B	GCACTGATGGTTCAGTGGTAGAATTCTCGCCT	5.26339	tRNA
Sponge_B	GCACTGATGGTTCAGTGGTAGAATTCTCGCC	2.5103	tRNA
Sponge_B	TAGATTGGGCTTGGTCGGCAGA	2.1304	aqu-miR-2016-5p_MIMAT0009690_Amphimedon_queenslandica_miR-2016-5p
Sponge_B	ACTAGGCACTG	1.79778
Sponge_B	TACAAGAGCTCTGCAAGTTGCAGCCT	1.79039
Sponge_B	AACTTCTAACGG	1.30381	rRNA
Sponge_B	TAGATTGGGCTTGGTCGGCAG	1.22062	aqu-miR-2016-5p_MIMAT0009690_Amphimedon_queenslandica_miR-2016-5p
Sponge_B	AGGTGTTGTAGGCTT	1.02232
Sponge_B	GGTGTTGTAGGCTT	0.73797
Sponge_B	TACAAGAGCTCTGCAAGTTGCTTTGCCT	0.59271
Sponge_B	AACTAGGCACTG	0.52323
Sponge_B	TAGATTGGGCTTGGTCGGCA	0.5048	aqu-miR-2016-5p_MIMAT0009690_Amphimedon_queenslandica_miR-2016-5p
Sponge_B	AAAGTGATCGGGTTGCCGTCT	0.49005	aqu-miR-2019-5p_MIMAT0009696_Amphimedon_queenslandica_miR-2019-5p
Sponge_B	AGGTGTTGTAGGCT	0.46227
Sponge_B	TAGATTGGGCTTGGTCGGCAGT	0.36765	aqu-miR-2016-5p_MIMAT0009690_Amphimedon_queenslandica_miR-2016-5p
Sponge_B	TAGATTGGGCTTGGTCGGC	0.33366	aqu-miR-2016-5p_MIMAT0009690_Amphimedon_queenslandica_miR-2016-5p
Sponge_B	TAGATTGGGCTTGGTCGGCAGG	0.31861	aqu-miR-2016-5p_MIMAT0009690_Amphimedon_queenslandica_miR-2016-5p
Sponge_B	TCCTCGATAGTATAGTGGTAAGTATCTCCGCCT	0.28698
Sponge_B	GAGGTCCGGAGGTGTAGGGTTATCCATA	0.27942
Sponge_B	ACTCCCTCACCACTACTTGACCTCTC	0.27055
Sponge_B_oxid	AACTTCTAACGG	27.8381	rRNA
Sponge_B_oxid	TACAAGAGCTCTGCAAGTTGCAGCCT	6.15644
Sponge_B_oxid	TTAAACAACTTCTAACGG	4.84613	rRNA
Sponge_B_oxid	TACAAGAGCTCTGCAAGTTGCTTTGCCT	1.78001
Sponge_B_oxid	TTTAAACAACTTCTAACGG	1.52404	rRNA
Sponge_B_oxid	AAACAACTTCTAACGG	0.9237	rRNA
Sponge_B_oxid	TAAACAACTTCTAACGG	0.80552	rRNA
Sponge_B_oxid	CACAAGAACTTTGTAATTTGCAGCCT	0.7711
Sponge_B_oxid	TTTCACAAGAACTTTGTAATTTGCAGCCT	0.65294
Sponge_B_oxid	AACAACTTCTAACGG	0.63474	rRNA
Sponge_B_oxid	CAACTTCTAACGG	0.61296	rRNA
Sponge_B_oxid	CATTTCATCTCTTGTGACAGGAACACC	0.57887
Sponge_B_oxid	ACAACTTCTAACGG	0.57472	rRNA
Sponge_B_oxid	TCAGAGATTGGAGATAGTCAATAACTC	0.47331
Sponge_B_oxid	TACCTCCTGGTACTTGTATATACACTCTT	0.46921
Sponge_B_oxid	AATACTGTACCATGTCTTTATTAGGCA	0.38432
Sponge_B_oxid	TCAGAGACTAGAGATAGTGAACAACTC	0.38092
Sponge_B_oxid	TGATACAGTGACTCCTGAGCAATGCCC	0.30717
Sponge_B_oxid	TGATACAGTGACTCCTGAGCAATGCCCT	0.28825
Sponge_B_oxid	TACCTCCTGGTACTTGTATATACACTC	0.28644
Starfish_A	TGGACGGAGAACTGATAAGGGC	7.70471	bbe-miR-184-3p_MIMAT0031602_Branchiostoma_belcheri_miR-184-3p
Starfish_A	AGGCAAGATGTTGGCATAGC	5.21404	oha-miR-31-5p_MIMAT0036897_Ophiophagus_hannah_miR-31-5p
Starfish_A	CATTGCACTCATCTCGGTCTGA	3.78063
Starfish_A	AACCCTGTAGATCCGAATTTGT	3.36156	lva-miR-10-5p_MIMAT0032193_Lytechinus_variegatus_miR-10-5p
Starfish_A	AACCCGTAGATCCGAACTTGT	3.32398	oha-miR-100-5p_MIMAT0036648_Ophiophagus_hannah_miR-100-5p
Starfish_A	TGAGGTAGTCGGTTGTAAAGAT	2.85665	pmi-let-7-5p_MIMAT0032139_Patiria_miniata_let-7-5p
Starfish_A	TGAGGTAGTCGGTTGTAAAGA	2.67529	pmi-let-7-5p_MIMAT0032139_Patiria_miniata_let-7-5p
Starfish_A	TATTGCACTCGTCCCGGCCTGC	2.60412	lva-miR-92b-3p_MIMAT0032202_Lytechinus_variegatus_miR-92b-3p
Starfish_A	TATTGCACTCGTCCCGGCCTAG	2.29198	pmi-miR-92d-3p_MIMAT0032154_Patiria_miniata_miR-92d-3p
Starfish_A	TATTGCACTTGTATCGGCCTGC	1.38261	pmi-miR-92a-3p_MIMAT0032151_Patiria_miniata_miR-92a-3p
Starfish_A	AGGCAAGATGTTGGCATAGCT	1.33269	oha-miR-31-5p_MIMAT0036897_Ophiophagus_hannah_miR-31-5p
Starfish_A	TGGACGGAGAACTGATAAGG	1.29936	tch-miR-184_MIMAT0036493_Tupaia_chinensis_miR-184
Starfish_A	TCTTTGGTTATCTAGCTGTATGA	1.0583	oha-miR-9-3p_MIMAT0036954_Ophiophagus_hannah_miR-9-3p
Starfish_A	ATGTGACCGTTACAATGGGCA	0.72013	pmi-miR-2001-5p_MIMAT0032175_Patiria_miniata_miR-2001-5p
Starfish_A	AACCCGTAGATCCGAACTTG	0.66461	oha-miR-99b-5p_MIMAT0036966_Ophiophagus_hannah_miR-99b-5p
Starfish_A	TGGACGGAGAACTGATAAGGG	0.63204	tch-miR-184_MIMAT0036493_Tupaia_chinensis_miR-184
Starfish_A	TCGGTGGGACTTTCGTTCGATT	0.54583	spu-miR-278-3p_MIMAT0009674_Strongylocentrotus_purpuratus_miR-278-3p
Starfish_A	TCTTTGGTTATCTAGCTGTAT	0.44437	oha-miR-9-3p_MIMAT0036954_Ophiophagus_hannah_miR-9-3p
Starfish_A	TCGGTGGGACTTTCGTTCGAT	0.435	pmi-miR-278-3p_MIMAT0032172_Patiria_miniata_miR-278-3p
Starfish_A	CCCGCACAGCCGATCTTTGACCGTTT	0.4323
Starfish_A_(repeat)	TGGACGGAGAACTGATAAGGGC	11.5622	bbe-miR-184-3p_MIMAT0031602_Branchiostoma_belcheri_miR-184-3p
Starfish_A_(repeat)	AACCCTGTAGATCCGAATTTGT	5.65122	lva-miR-10-5p_MIMAT0032193_Lytechinus_variegatus_miR-10-5p
Starfish_A_(repeat)	CATTGCACTCATCTCGGTCTGA	4.91279
Starfish_A_(repeat)	TGAGGTAGTCGGTTGTAAAGA	3.81557	pmi-let-7-5p_MIMAT0032139_Patiria_miniata_let-7-5p
Starfish_A_(repeat)	TGAGGTAGTCGGTTGTAAAGAT	2.85057	pmi-let-7-5p_MIMAT0032139_Patiria_miniata_let-7-5p
Starfish_A_(repeat)	AACCCGTAGATCCGAACTTGT	2.69679	oha-miR-100-5p_MIMAT0036648_Ophiophagus_hannah_miR-100-5p
Starfish_A_(repeat)	AGGCAAGATGTTGGCATAGC	2.6611	oha-miR-31-5p_MIMAT0036897_Ophiophagus_hannah_miR-31-5p
Starfish_A_(repeat)	TATTGCACTCGTCCCGGCCTGC	2.55436	lva-miR-92b-3p_MIMAT0032202_Lytechinus_variegatus_miR-92b-3p
Starfish_A_(repeat)	TATTGCACTCGTCCCGGCCTAG	2.14174	pmi-miR-92d-3p_MIMAT0032154_Patiria_miniata_miR-92d-3p
Starfish_A_(repeat)	TGGACGGAGAACTGATAAGG	1.68145	tch-miR-184_MIMAT0036493_Tupaia_chinensis_miR-184
Starfish_A_(repeat)	TATTGCACTTGTATCGGCCTGC	1.49165	pmi-miR-92a-3p_MIMAT0032151_Patiria_miniata_miR-92a-3p
Starfish_A_(repeat)	TCTTTGGTTATCTAGCTGTATGA	1.38389	oha-miR-9-3p_MIMAT0036954_Ophiophagus_hannah_miR-9-3p
Starfish_A_(repeat)	TGGACGGAGAACTGATAAGGG	0.83343	tch-miR-184_MIMAT0036493_Tupaia_chinensis_miR-184
Starfish_A_(repeat)	TCGGTGGGACTTTCGTTCGATT	0.59807	spu-miR-278-3p_MIMAT0009674_Strongylocentrotus_purpuratus_miR-278-3p
Starfish_A_(repeat)	GCACTGGTGGTTCAGTGGTAGAATTCTCGCC	0.58817	tRNA
Starfish_A_(repeat)	AGGCAAGATGTTGGCATAGCT	0.55422	oha-miR-31-5p_MIMAT0036897_Ophiophagus_hannah_miR-31-5p
Starfish_A_(repeat)	TCTTTGGTTATCTAGCTGTAT	0.52692	oha-miR-9-3p_MIMAT0036954_Ophiophagus_hannah_miR-9-3p
Starfish_A_(repeat)	AACCCGTAGATCCGAACTTG	0.51213	oha-miR-99b-5p_MIMAT0036966_Ophiophagus_hannah_miR-99b-5p
Starfish_A_(repeat)	TGTGATTCTGAAGTC	0.51073
Starfish_A_(repeat)	TATTGCACTCGTCCCGGCCTAGT	0.46246	pmi-miR-92d-3p_MIMAT0032154_Patiria_miniata_miR-92d-3p
Starfish_A_Polyphos	TGGACGGAGAACTGATAAGGGC	9.43322	bbe-miR-184-3p_MIMAT0031602_Branchiostoma_belcheri_miR-184-3p
Starfish_A_Polyphos	AACCCTGTAGATCCGAATTTGT	7.95065	lva-miR-10-5p_MIMAT0032193_Lytechinus_variegatus_miR-10-5p
Starfish_A_Polyphos	AACCCGTAGATCCGAACTTGT	4.94035	oha-miR-100-5p_MIMAT0036648_Ophiophagus_hannah_miR-100-5p
Starfish_A_Polyphos	CGTAGATCCGAACTTGT	3.49995
Starfish_A_Polyphos	CATTGCACTCATCTCGGTCTGA	2.80567
Starfish_A_Polyphos	TGAGGTAGTCGGTTGTAAAGA	2.3359	pmi-let-7-5p_MIMAT0032139_Patiria_miniata_let-7-5p
Starfish_A_Polyphos	GCACTGGTGGTTCAGTGGTAGAATTCTCGCC	2.08039	tRNA
Starfish_A_Polyphos	TGAGGTAGTCGGTTGTAAAGAT	2.07612	pmi-let-7-5p_MIMAT0032139_Patiria_miniata_let-7-5p
Starfish_A_Polyphos	CCGTAGATCCGAACTTGT	2.06054	oha-miR-100-5p_MIMAT0036648_Ophiophagus_hannah_miR-100-5p
Starfish_A_Polyphos	TGGACGGAGAACTGATAAGG	2.01828	tch-miR-184_MIMAT0036493_Tupaia_chinensis_miR-184
Starfish_A_Polyphos	TATTGCACTCGTCCCGGCCTGC	1.70813	lva-miR-92b-3p_MIMAT0032202_Lytechinus_variegatus_miR-92b-3p
Starfish_A_Polyphos	AGGCAAGATGTTGGCATAGC	1.43661	oha-miR-31-5p_MIMAT0036897_Ophiophagus_hannah_miR-31-5p
Starfish_A_Polyphos	TATTGCACTCGTCCCGGCCTAG	1.41474	pmi-miR-92d-3p_MIMAT0032154_Patiria_miniata_miR-92d-3p
Starfish_A_Polyphos	GTAGATCCGAACTTGT	1.31138
Starfish_A_Polyphos	CCACGTTCCCGTGG	1.25683
Starfish_A_Polyphos	TCTTTGGTTATCTAGCTGTATGA	1.17024	oha-miR-9-3p_MIMAT0036954_Ophiophagus_hannah_miR-9-3p
Starfish_A_Polyphos	TATTGCACTTGTATCGGCCTGC	1.09487	pmi-miR-92a-3p_MIMAT0032151_Patiria_miniata_miR-92a-3p
Starfish_A_Polyphos	TGGACGGAGAACTGATAAGGG	0.73768	tch-miR-184_MIMAT0036493_Tupaia_chinensis_miR-184
Starfish_A_Polyphos	GCACTGTGGTTCAGTGGTAGAATTCTCGCC	0.56775	tRNA
Starfish_A_Polyphos	CACCACGTTCCCGTGG	0.55544
Starfish_B	AACCCGTAGATCCGAACTTGT	17.5463	oha-miR-100-5p_MIMAT0036648_Ophiophagus_hannah_miR-100-5p
Starfish_B	AACCCTGTAGATCCGAATTTGT	11.6682	lva-miR-10-5p_MIMAT0032193_Lytechinus_variegatus_miR-10-5p
Starfish_B	TGGACGGAGAACTGATAAGGGC	6.58763	bbe-miR-184-3p_MIMAT0031602_Branchiostoma_belcheri_miR-184-3p
Starfish_B	TGGACGGAGAACTGATAAGG	2.39389	tch-miR-184_MIMAT0036493_Tupaia_chinensis_miR-184
Starfish_B	GTCAGTACTTGGATGGGAGACCGCC	1.52122	rRNA
Starfish_B	AGGCAAGATGTTGGCATAGC	1.19684
Starfish_B	TTGGATGGGAGACCGCC	1.08575	rRNA
Starfish_B	GCACTGGTGGTTCAGTGGTAGAATTCTCGCC	1.06251	tRNA
Starfish_B	TATTGCACTCGTCCCGGCCTGC	1.01067	lva-miR-92b-3p_MIMAT0032202_Lytechinus_variegatus_miR-92b-3p
Starfish_B	TGAGGTAGTCGGTTGTAAAGA	0.94819	pmi-let-7-5p_MIMAT0032139_Patiria_miniata_let-7-5p
Starfish_B	ACTTGGATGGGAGACCGCC	0.85774	rRNA
Starfish_B	AACCCGTAGATCCGAACTTG	0.82684	oha-miR-99b-5p_MIMAT0036966_Ophiophagus_hannah_miR-99b-5p
Starfish_B	TCAGTACTTGGATGGGAGACCGCC	0.79776	rRNA
Starfish_B	TGAGGTAGTCGGTTGTAAAGAT	0.7919	pmi-let-7-5p_MIMAT0032139_Patiria_miniata_let-7-5p
Starfish_B	TGGACGGAGAACTGATAAGGG	0.78354	tch-miR-184_MIMAT0036493_Tupaia_chinensis_miR-184
Starfish_B	CATTGCACTCATCTCGGTCTGA	0.76888
Starfish_B	TACTTGGATGGGAGACCGCC	0.76258	rRNA
Starfish_B	AGTACTTGGATGGGAGACCGCC	0.71564	rRNA
Starfish_B	TATTGCACTCGTCCCGGCCTAG	0.68977	pmi-miR-92d-3p_MIMAT0032154_Patiria_miniata_miR-92d-3p
Starfish_B	TCTTTGGTTATCTAGCTGTATGA	0.68919	oha-miR-9-3p_MIMAT0036954_Ophiophagus_hannah_miR-9-3p
Starfish_B_oxid	TACTTGGATGGGAGACCGCC	6.04931	rRNA
Starfish_B_oxid	CTTGGATGGGAGACCGCC	5.01842	rRNA
Starfish_B_oxid	TTGGATGGGAGACCGCC	4.72397	rRNA
Starfish_B_oxid	ACTTGGATGGGAGACCGCC	3.83209	rRNA
Starfish_B_oxid	GTCAGTACTTGGATGGGAGACCGCC	3.37977	rRNA
Starfish_B_oxid	AGTACTTGGATGGGAGACCGCC	2.04399	rRNA
Starfish_B_oxid	TGGATGGGAGACCGCC	1.90549	rRNA
Starfish_B_oxid	ATGGGAGACCGCC	1.72718	rRNA
Starfish_B_oxid	TCAGTACTTGGATGGGAGACCGCC	1.65997	rRNA
Starfish_B_oxid	GATGGGAGACCGCC	1.60998	rRNA
Starfish_B_oxid	CAGTACTTGGATGGGAGACCGCC	1.46795	rRNA
Starfish_B_oxid	GTACTTGGATGGGAGACCGCC	1.1971	rRNA
Starfish_B_oxid	ATCGACCTCAGGTCGGGCGAGAGGACCCGC	1.06091	rRNA
Starfish_B_oxid	ATTACTTGGATGGGAGACCGCC	1.05061	rRNA
Starfish_B_oxid	TGGGAGACCGCC	1.04864	rRNA
Starfish_B_oxid	GGTCAGTACTTGGATGGGAGACCGCC	0.66655	rRNA
Starfish_B_oxid	TGTGATTCTGAAGTC	0.61498
Starfish_B_oxid	AGTGACTCGATTTCCTCTGGACTGCCT	0.59426
Starfish_B_oxid	TGAGCCTGGACAGCAGAGCA	0.50716
Starfish_B_oxid	CCACGTTCCCGTGG	0.45875

## Sheet: Virus Size and 5' Base
Library	Contig	Strand	ReadLength	5PrimeBase	Count
Starfish_A	Barns_Ness_beadlet_anemone_picorna-like_virus_1	F	17	A	77
Starfish_A	Barns_Ness_beadlet_anemone_picorna-like_virus_1	F	17	C	0
Starfish_A	Barns_Ness_beadlet_anemone_picorna-like_virus_1	F	17	G	0
Starfish_A	Barns_Ness_beadlet_anemone_picorna-like_virus_1	F	17	T	2
Starfish_A	Barns_Ness_beadlet_anemone_picorna-like_virus_1	R	17	A	7
Starfish_A	Barns_Ness_beadlet_anemone_picorna-like_virus_1	R	17	C	2
Starfish_A	Barns_Ness_beadlet_anemone_picorna-like_virus_1	R	17	G	0
Starfish_A	Barns_Ness_beadlet_anemone_picorna-like_virus_1	R	17	T	6
Starfish_A	Barns_Ness_beadlet_anemone_picorna-like_virus_1	R	18	A	0
Starfish_A	Barns_Ness_beadlet_anemone_picorna-like_virus_1	R	18	C	0
Starfish_A	Barns_Ness_beadlet_anemone_picorna-like_virus_1	R	18	G	0
Starfish_A	Barns_Ness_beadlet_anemone_picorna-like_virus_1	R	18	T	4
Starfish_A	Barns_Ness_beadlet_anemone_sobemo-like_virus_1_Fragment_1	F	17	A	2
Starfish_A	Barns_Ness_beadlet_anemone_sobemo-like_virus_1_Fragment_1	F	17	C	0
Starfish_A	Barns_Ness_beadlet_anemone_sobemo-like_virus_1_Fragment_1	F	17	G	1
Starfish_A	Barns_Ness_beadlet_anemone_sobemo-like_virus_1_Fragment_1	F	17	T	1
Starfish_A	Barns_Ness_beadlet_anemone_sobemo-like_virus_1_Fragment_1	F	18	A	9
Starfish_A	Barns_Ness_beadlet_anemone_sobemo-like_virus_1_Fragment_1	F	18	C	0
Starfish_A	Barns_Ness_beadlet_anemone_sobemo-like_virus_1_Fragment_1	F	18	G	0
Starfish_A	Barns_Ness_beadlet_anemone_sobemo-like_virus_1_Fragment_1	F	18	T	3
Starfish_A	Barns_Ness_beadlet_anemone_sobemo-like_virus_1_Fragment_2	F	17	A	2
Starfish_A	Barns_Ness_beadlet_anemone_sobemo-like_virus_1_Fragment_2	F	17	C	4
Starfish_A	Barns_Ness_beadlet_anemone_sobemo-like_virus_1_Fragment_2	F	17	G	0
Starfish_A	Barns_Ness_beadlet_anemone_sobemo-like_virus_1_Fragment_2	F	17	T	0
Starfish_A	Barns_Ness_beadlet_anemone_sobemo-like_virus_1_Fragment_2	R	18	A	0
Starfish_A	Barns_Ness_beadlet_anemone_sobemo-like_virus_1_Fragment_2	R	18	C	0
Starfish_A	Barns_Ness_beadlet_anemone_sobemo-like_virus_1_Fragment_2	R	18	G	0
Starfish_A	Barns_Ness_beadlet_anemone_sobemo-like_virus_1_Fragment_2	R	18	T	1
Starfish_A	Barns_Ness_beadlet_anemone_sobemo-like_virus_1_Fragment_3	F	18	A	0
Starfish_A	Barns_Ness_beadlet_anemone_sobemo-like_virus_1_Fragment_3	F	18	C	0
Starfish_A	Barns_Ness_beadlet_anemone_sobemo-like_virus_1_Fragment_3	F	18	G	0
Starfish_A	Barns_Ness_beadlet_anemone_sobemo-like_virus_1_Fragment_3	F	18	T	1
Starfish_A	Barns_Ness_beadlet_anemone_sobemo-like_virus_1_Fragment_3	R	17	A	0
Starfish_A	Barns_Ness_beadlet_anemone_sobemo-like_virus_1_Fragment_3	R	17	C	1
Starfish_A	Barns_Ness_beadlet_anemone_sobemo-like_virus_1_Fragment_3	R	17	G	7
Starfish_A	Barns_Ness_beadlet_anemone_sobemo-like_virus_1_Fragment_3	R	17	T	0
Starfish_A	Barns_Ness_breadcrumb_sponge_aquatic_picorna-like_virus_1	F	17	A	3
Starfish_A	Barns_Ness_breadcrumb_sponge_aquatic_picorna-like_virus_1	F	17	C	6
Starfish_A	Barns_Ness_breadcrumb_sponge_aquatic_picorna-like_virus_1	F	17	G	1
Starfish_A	Barns_Ness_breadcrumb_sponge_aquatic_picorna-like_virus_1	F	17	T	8
Starfish_A	Barns_Ness_breadcrumb_sponge_aquatic_picorna-like_virus_1	F	18	A	0
Starfish_A	Barns_Ness_breadcrumb_sponge_aquatic_picorna-like_virus_1	F	18	C	0
Starfish_A	Barns_Ness_breadcrumb_sponge_aquatic_picorna-like_virus_1	F	18	G	0
Starfish_A	Barns_Ness_breadcrumb_sponge_aquatic_picorna-like_virus_1	F	18	T	4
Starfish_A	Barns_Ness_breadcrumb_sponge_aquatic_picorna-like_virus_1	R	17	A	2
Starfish_A	Barns_Ness_breadcrumb_sponge_aquatic_picorna-like_virus_1	R	17	C	0
Starfish_A	Barns_Ness_breadcrumb_sponge_aquatic_picorna-like_virus_1	R	17	G	0
Starfish_A	Barns_Ness_breadcrumb_sponge_aquatic_picorna-like_virus_1	R	17	T	8
Starfish_A	Barns_Ness_breadcrumb_sponge_aquatic_picorna-like_virus_2	F	17	A	6
Starfish_A	Barns_Ness_breadcrumb_sponge_aquatic_picorna-like_virus_2	F	17	C	3
Starfish_A	Barns_Ness_breadcrumb_sponge_aquatic_picorna-like_virus_2	F	17	G	6
Starfish_A	Barns_Ness_breadcrumb_sponge_aquatic_picorna-like_virus_2	F	17	T	10
Starfish_A	Barns_Ness_breadcrumb_sponge_aquatic_picorna-like_virus_2	F	22	A	0
Starfish_A	Barns_Ness_breadcrumb_sponge_aquatic_picorna-like_virus_2	F	22	C	1
Starfish_A	Barns_Ness_breadcrumb_sponge_aquatic_picorna-like_virus_2	F	22	G	0
Starfish_A	Barns_Ness_breadcrumb_sponge_aquatic_picorna-like_virus_2	F	22	T	0
Starfish_A	Barns_Ness_breadcrumb_sponge_aquatic_picorna-like_virus_2	R	17	A	3
Starfish_A	Barns_Ness_breadcrumb_sponge_aquatic_picorna-like_virus_2	R	17	C	0
Starfish_A	Barns_Ness_breadcrumb_sponge_aquatic_picorna-like_virus_2	R	17	G	0
Starfish_A	Barns_Ness_breadcrumb_sponge_aquatic_picorna-like_virus_2	R	17	T	0
Starfish_A	Barns_Ness_breadcrumb_sponge_aquatic_picorna-like_virus_3	F	17	A	3
Starfish_A	Barns_Ness_breadcrumb_sponge_aquatic_picorna-like_virus_3	F	17	C	1
Starfish_A	Barns_Ness_breadcrumb_sponge_aquatic_picorna-like_virus_3	F	17	G	1
Starfish_A	Barns_Ness_breadcrumb_sponge_aquatic_picorna-like_virus_3	F	17	T	3
Starfish_A	Barns_Ness_breadcrumb_sponge_aquatic_picorna-like_virus_3	F	18	A	0
Starfish_A	Barns_Ness_breadcrumb_sponge_aquatic_picorna-like_virus_3	F	18	C	4
Starfish_A	Barns_Ness_breadcrumb_sponge_aquatic_picorna-like_virus_3	F	18	G	0
Starfish_A	Barns_Ness_breadcrumb_sponge_aquatic_picorna-like_virus_3	F	18	T	0
Starfish_A	Barns_Ness_breadcrumb_sponge_aquatic_picorna-like_virus_3	F	19	A	0
Starfish_A	Barns_Ness_breadcrumb_sponge_aquatic_picorna-like_virus_3	F	19	C	4
Starfish_A	Barns_Ness_breadcrumb_sponge_aquatic_picorna-like_virus_3	F	19	G	0
Starfish_A	Barns_Ness_breadcrumb_sponge_aquatic_picorna-like_virus_3	F	19	T	0
Starfish_A	Barns_Ness_breadcrumb_sponge_aquatic_picorna-like_virus_3	F	20	A	1
Starfish_A	Barns_Ness_breadcrumb_sponge_aquatic_picorna-like_virus_3	F	20	C	0
Starfish_A	Barns_Ness_breadcrumb_sponge_aquatic_picorna-like_virus_3	F	20	G	0
Starfish_A	Barns_Ness_breadcrumb_sponge_aquatic_picorna-like_virus_3	F	20	T	0
Starfish_A	Barns_Ness_breadcrumb_sponge_aquatic_picorna-like_virus_3	R	17	A	2
Starfish_A	Barns_Ness_breadcrumb_sponge_aquatic_picorna-like_virus_3	R	17	C	0
Starfish_A	Barns_Ness_breadcrumb_sponge_aquatic_picorna-like_virus_3	R	17	G	0
Starfish_A	Barns_Ness_breadcrumb_sponge_aquatic_picorna-like_virus_3	R	17	T	13
Starfish_A	Barns_Ness_breadcrumb_sponge_aquatic_picorna-like_virus_3	R	18	A	1
Starfish_A	Barns_Ness_breadcrumb_sponge_aquatic_picorna-like_virus_3	R	18	C	0
Starfish_A	Barns_Ness_breadcrumb_sponge_aquatic_picorna-like_virus_3	R	18	G	0
Starfish_A	Barns_Ness_breadcrumb_sponge_aquatic_picorna-like_virus_3	R	18	T	0
Starfish_A	Barns_Ness_breadcrumb_sponge_aquatic_picorna-like_virus_4	F	17	A	10
Starfish_A	Barns_Ness_breadcrumb_sponge_aquatic_picorna-like_virus_4	F	17	C	0
Starfish_A	Barns_Ness_breadcrumb_sponge_aquatic_picorna-like_virus_4	F	17	G	0
Starfish_A	Barns_Ness_breadcrumb_sponge_aquatic_picorna-like_virus_4	F	17	T	0
Starfish_A	Barns_Ness_breadcrumb_sponge_aquatic_picorna-like_virus_4	R	17	A	9
Starfish_A	Barns_Ness_breadcrumb_sponge_aquatic_picorna-like_virus_4	R	17	C	0
Starfish_A	Barns_Ness_breadcrumb_sponge_aquatic_picorna-like_virus_4	R	17	G	8
Starfish_A	Barns_Ness_breadcrumb_sponge_aquatic_picorna-like_virus_4	R	17	T	0
Starfish_A	Barns_Ness_breadcrumb_sponge_aquatic_picorna-like_virus_5	F	17	A	17
Starfish_A	Barns_Ness_breadcrumb_sponge_aquatic_picorna-like_virus_5	F	17	C	4
Starfish_A	Barns_Ness_breadcrumb_sponge_aquatic_picorna-like_virus_5	F	17	G	0
Starfish_A	Barns_Ness_breadcrumb_sponge_aquatic_picorna-like_virus_5	F	17	T	2
Starfish_A	Barns_Ness_breadcrumb_sponge_aquatic_picorna-like_virus_5	F	19	A	2
Starfish_A	Barns_Ness_breadcrumb_sponge_aquatic_picorna-like_virus_5	F	19	C	0
Starfish_A	Barns_Ness_breadcrumb_sponge_aquatic_picorna-like_virus_5	F	19	G	0
Starfish_A	Barns_Ness_breadcrumb_sponge_aquatic_picorna-like_virus_5	F	19	T	0
Starfish_A	Barns_Ness_breadcrumb_sponge_aquatic_picorna-like_virus_5	R	17	A	7
Starfish_A	Barns_Ness_breadcrumb_sponge_aquatic_picorna-like_virus_5	R	17	C	1
Starfish_A	Barns_Ness_breadcrumb_sponge_aquatic_picorna-like_virus_5	R	17	G	0
Starfish_A	Barns_Ness_breadcrumb_sponge_aquatic_picorna-like_virus_5	R	17	T	0
Starfish_A	Barns_Ness_breadcrumb_sponge_dicistro-like_virus_1	F	17	A	2
Starfish_A	Barns_Ness_breadcrumb_sponge_dicistro-like_virus_1	F	17	C	1
Starfish_A	Barns_Ness_breadcrumb_sponge_dicistro-like_virus_1	F	17	G	0
Starfish_A	Barns_Ness_breadcrumb_sponge_dicistro-like_virus_1	F	17	T	2
Starfish_A	Barns_Ness_breadcrumb_sponge_dicistro-like_virus_1	F	19	A	0
Starfish_A	Barns_Ness_breadcrumb_sponge_dicistro-like_virus_1	F	19	C	0
Starfish_A	Barns_Ness_breadcrumb_sponge_dicistro-like_virus_1	F	19	G	0
Starfish_A	Barns_Ness_breadcrumb_sponge_dicistro-like_virus_1	F	19	T	1
Starfish_A	Barns_Ness_breadcrumb_sponge_dicistro-like_virus_1	R	17	A	5
Starfish_A	Barns_Ness_breadcrumb_sponge_dicistro-like_virus_1	R	17	C	1
Starfish_A	Barns_Ness_breadcrumb_sponge_dicistro-like_virus_1	R	17	G	1
Starfish_A	Barns_Ness_breadcrumb_sponge_dicistro-like_virus_1	R	17	T	0
Starfish_A	Barns_Ness_breadcrumb_sponge_dicistro-like_virus_2	F	17	A	41
Starfish_A	Barns_Ness_breadcrumb_sponge_dicistro-like_virus_2	F	17	C	3
Starfish_A	Barns_Ness_breadcrumb_sponge_dicistro-like_virus_2	F	17	G	90
Starfish_A	Barns_Ness_breadcrumb_sponge_dicistro-like_virus_2	F	17	T	10
Starfish_A	Barns_Ness_breadcrumb_sponge_dicistro-like_virus_2	F	18	A	5
Starfish_A	Barns_Ness_breadcrumb_sponge_dicistro-like_virus_2	F	18	C	0
Starfish_A	Barns_Ness_breadcrumb_sponge_dicistro-like_virus_2	F	18	G	0
Starfish_A	Barns_Ness_breadcrumb_sponge_dicistro-like_virus_2	F	18	T	1
Starfish_A	Barns_Ness_breadcrumb_sponge_dicistro-like_virus_2	R	17	A	3
Starfish_A	Barns_Ness_breadcrumb_sponge_dicistro-like_virus_2	R	17	C	12
Starfish_A	Barns_Ness_breadcrumb_sponge_dicistro-like_virus_2	R	17	G	1
Starfish_A	Barns_Ness_breadcrumb_sponge_dicistro-like_virus_2	R	17	T	2
Starfish_A	Barns_Ness_breadcrumb_sponge_dicistro-like_virus_2	R	18	A	0
Starfish_A	Barns_Ness_breadcrumb_sponge_dicistro-like_virus_2	R	18	C	0
Starfish_A	Barns_Ness_breadcrumb_sponge_dicistro-like_virus_2	R	18	G	0
Starfish_A	Barns_Ness_breadcrumb_sponge_dicistro-like_virus_2	R	18	T	4
Starfish_A	Barns_Ness_breadcrumb_sponge_dicistro-like_virus_2	R	21	A	2
Starfish_A	Barns_Ness_breadcrumb_sponge_dicistro-like_virus_2	R	21	C	0
Starfish_A	Barns_Ness_breadcrumb_sponge_dicistro-like_virus_2	R	21	G	0
Starfish_A	Barns_Ness_breadcrumb_sponge_dicistro-like_virus_2	R	21	T	0
Starfish_A	Barns_Ness_breadcrumb_sponge_hepe/virga-like_virus_1	F	17	A	2
Starfish_A	Barns_Ness_breadcrumb_sponge_hepe/virga-like_virus_1	F	17	C	7
Starfish_A	Barns_Ness_breadcrumb_sponge_hepe/virga-like_virus_1	F	17	G	1
Starfish_A	Barns_Ness_breadcrumb_sponge_hepe/virga-like_virus_1	F	17	T	18
Starfish_A	Barns_Ness_breadcrumb_sponge_hepe/virga-like_virus_1	F	18	A	6
Starfish_A	Barns_Ness_breadcrumb_sponge_hepe/virga-like_virus_1	F	18	C	29
Starfish_A	Barns_Ness_breadcrumb_sponge_hepe/virga-like_virus_1	F	18	G	0
Starfish_A	Barns_Ness_breadcrumb_sponge_hepe/virga-like_virus_1	F	18	T	11
Starfish_A	Barns_Ness_breadcrumb_sponge_hepe/virga-like_virus_1	R	17	A	0
Starfish_A	Barns_Ness_breadcrumb_sponge_hepe/virga-like_virus_1	R	17	C	0
Starfish_A	Barns_Ness_breadcrumb_sponge_hepe/virga-like_virus_1	R	17	G	6
Starfish_A	Barns_Ness_breadcrumb_sponge_hepe/virga-like_virus_1	R	17	T	39
Starfish_A	Barns_Ness_breadcrumb_sponge_hepe/virga-like_virus_2	F	17	A	5
Starfish_A	Barns_Ness_breadcrumb_sponge_hepe/virga-like_virus_2	F	17	C	2
Starfish_A	Barns_Ness_breadcrumb_sponge_hepe/virga-like_virus_2	F	17	G	0
Starfish_A	Barns_Ness_breadcrumb_sponge_hepe/virga-like_virus_2	F	17	T	0
Starfish_A	Barns_Ness_breadcrumb_sponge_hepe/virga-like_virus_2	F	18	A	0
Starfish_A	Barns_Ness_breadcrumb_sponge_hepe/virga-like_virus_2	F	18	C	0
Starfish_A	Barns_Ness_breadcrumb_sponge_hepe/virga-like_virus_2	F	18	G	1
Starfish_A	Barns_Ness_breadcrumb_sponge_hepe/virga-like_virus_2	F	18	T	0
Starfish_A	Barns_Ness_breadcrumb_sponge_hepe/virga-like_virus_2	R	17	A	10
Starfish_A	Barns_Ness_breadcrumb_sponge_hepe/virga-like_virus_2	R	17	C	1
Starfish_A	Barns_Ness_breadcrumb_sponge_hepe/virga-like_virus_2	R	17	G	0
Starfish_A	Barns_Ness_breadcrumb_sponge_hepe/virga-like_virus_2	R	17	T	2
Starfish_A	Barns_Ness_breadcrumb_sponge_hepe/virga-like_virus_2	R	18	A	0
Starfish_A	Barns_Ness_breadcrumb_sponge_hepe/virga-like_virus_2	R	18	C	0
Starfish_A	Barns_Ness_breadcrumb_sponge_hepe/virga-like_virus_2	R	18	G	0
Starfish_A	Barns_Ness_breadcrumb_sponge_hepe/virga-like_virus_2	R	18	T	1
Starfish_A	Barns_Ness_breadcrumb_sponge_hepe/virga-like_virus_2	R	20	A	1
Starfish_A	Barns_Ness_breadcrumb_sponge_hepe/virga-like_virus_2	R	20	C	0
Starfish_A	Barns_Ness_breadcrumb_sponge_hepe/virga-like_virus_2	R	20	G	0
Starfish_A	Barns_Ness_breadcrumb_sponge_hepe/virga-like_virus_2	R	20	T	0
Starfish_A	Barns_Ness_breadcrumb_sponge_hepe/virga-like_virus_3	F	17	A	25
Starfish_A	Barns_Ness_breadcrumb_sponge_hepe/virga-like_virus_3	F	17	C	0
Starfish_A	Barns_Ness_breadcrumb_sponge_hepe/virga-like_virus_3	F	17	G	5
Starfish_A	Barns_Ness_breadcrumb_sponge_hepe/virga-like_virus_3	F	17	T	9
Starfish_A	Barns_Ness_breadcrumb_sponge_hepe/virga-like_virus_3	F	18	A	0
Starfish_A	Barns_Ness_breadcrumb_sponge_hepe/virga-like_virus_3	F	18	C	5
Starfish_A	Barns_Ness_breadcrumb_sponge_hepe/virga-like_virus_3	F	18	G	0
Starfish_A	Barns_Ness_breadcrumb_sponge_hepe/virga-like_virus_3	F	18	T	3
Starfish_A	Barns_Ness_breadcrumb_sponge_hepe/virga-like_virus_3	F	19	A	1
Starfish_A	Barns_Ness_breadcrumb_sponge_hepe/virga-like_virus_3	F	19	C	0
Starfish_A	Barns_Ness_breadcrumb_sponge_hepe/virga-like_virus_3	F	19	G	0
Starfish_A	Barns_Ness_breadcrumb_sponge_hepe/virga-like_virus_3	F	19	T	0
Starfish_A	Barns_Ness_breadcrumb_sponge_hepe/virga-like_virus_3	R	17	A	0
Starfish_A	Barns_Ness_breadcrumb_sponge_hepe/virga-like_virus_3	R	17	C	0
Starfish_A	Barns_Ness_breadcrumb_sponge_hepe/virga-like_virus_3	R	17	G	2
Starfish_A	Barns_Ness_breadcrumb_sponge_hepe/virga-like_virus_3	R	17	T	17
Starfish_A	Barns_Ness_breadcrumb_sponge_hepe/virga-like_virus_3	R	18	A	1
Starfish_A	Barns_Ness_breadcrumb_sponge_hepe/virga-like_virus_3	R	18	C	2
Starfish_A	Barns_Ness_breadcrumb_sponge_hepe/virga-like_virus_3	R	18	G	0
Starfish_A	Barns_Ness_breadcrumb_sponge_hepe/virga-like_virus_3	R	18	T	0
Starfish_A	Barns_Ness_breadcrumb_sponge_hepe/virga-like_virus_4	R	17	A	0
Starfish_A	Barns_Ness_breadcrumb_sponge_hepe/virga-like_virus_4	R	17	C	3
Starfish_A	Barns_Ness_breadcrumb_sponge_hepe/virga-like_virus_4	R	17	G	0
Starfish_A	Barns_Ness_breadcrumb_sponge_hepe/virga-like_virus_4	R	17	T	1
Starfish_A	Barns_Ness_breadcrumb_sponge_hepe/virga-like_virus_5	F	17	A	2
Starfish_A	Barns_Ness_breadcrumb_sponge_hepe/virga-like_virus_5	F	17	C	0
Starfish_A	Barns_Ness_breadcrumb_sponge_hepe/virga-like_virus_5	F	17	G	5
Starfish_A	Barns_Ness_breadcrumb_sponge_hepe/virga-like_virus_5	F	17	T	0
Starfish_A	Barns_Ness_breadcrumb_sponge_hepe/virga-like_virus_5	R	17	A	2
Starfish_A	Barns_Ness_breadcrumb_sponge_hepe/virga-like_virus_5	R	17	C	1
Starfish_A	Barns_Ness_breadcrumb_sponge_hepe/virga-like_virus_5	R	17	G	0
Starfish_A	Barns_Ness_breadcrumb_sponge_hepe/virga-like_virus_5	R	17	T	0
Starfish_A	Barns_Ness_breadcrumb_sponge_narna-like_virus_1	F	17	A	0
Starfish_A	Barns_Ness_breadcrumb_sponge_narna-like_virus_1	F	17	C	0
Starfish_A	Barns_Ness_breadcrumb_sponge_narna-like_virus_1	F	17	G	6
Starfish_A	Barns_Ness_breadcrumb_sponge_narna-like_virus_1	F	17	T	0
Starfish_A	Barns_Ness_breadcrumb_sponge_narna-like_virus_1	R	17	A	0
Starfish_A	Barns_Ness_breadcrumb_sponge_narna-like_virus_1	R	17	C	0
Starfish_A	Barns_Ness_breadcrumb_sponge_narna-like_virus_1	R	17	G	0
Starfish_A	Barns_Ness_breadcrumb_sponge_narna-like_virus_1	R	17	T	1
Starfish_A	Barns_Ness_breadcrumb_sponge_narna-like_virus_2	F	17	A	0
Starfish_A	Barns_Ness_breadcrumb_sponge_narna-like_virus_2	F	17	C	9
Starfish_A	Barns_Ness_breadcrumb_sponge_narna-like_virus_2	F	17	G	0
Starfish_A	Barns_Ness_breadcrumb_sponge_narna-like_virus_2	F	17	T	0
Starfish_A	Barns_Ness_breadcrumb_sponge_narna-like_virus_3	R	17	A	0
Starfish_A	Barns_Ness_breadcrumb_sponge_narna-like_virus_3	R	17	C	0
Starfish_A	Barns_Ness_breadcrumb_sponge_narna-like_virus_3	R	17	G	0
Starfish_A	Barns_Ness_breadcrumb_sponge_narna-like_virus_3	R	17	T	2
Starfish_A	Barns_Ness_breadcrumb_sponge_narna-like_virus_4	F	17	A	8
Starfish_A	Barns_Ness_breadcrumb_sponge_narna-like_virus_4	F	17	C	0
Starfish_A	Barns_Ness_breadcrumb_sponge_narna-like_virus_4	F	17	G	0
Starfish_A	Barns_Ness_breadcrumb_sponge_narna-like_virus_4	F	17	T	0
Starfish_A	Barns_Ness_breadcrumb_sponge_narna-like_virus_5	F	17	A	1
Starfish_A	Barns_Ness_breadcrumb_sponge_narna-like_virus_5	F	17	C	5
Starfish_A	Barns_Ness_breadcrumb_sponge_narna-like_virus_5	F	17	G	0
Starfish_A	Barns_Ness_breadcrumb_sponge_narna-like_virus_5	F	17	T	0
Starfish_A	Barns_Ness_breadcrumb_sponge_narna-like_virus_5	F	21	A	0
Starfish_A	Barns_Ness_breadcrumb_sponge_narna-like_virus_5	F	21	C	0
Starfish_A	Barns_Ness_breadcrumb_sponge_narna-like_virus_5	F	21	G	0
Starfish_A	Barns_Ness_breadcrumb_sponge_narna-like_virus_5	F	21	T	2
Starfish_A	Barns_Ness_breadcrumb_sponge_narna-like_virus_5	R	17	A	1
Starfish_A	Barns_Ness_breadcrumb_sponge_narna-like_virus_5	R	17	C	0
Starfish_A	Barns_Ness_breadcrumb_sponge_narna-like_virus_5	R	17	G	0
Starfish_A	Barns_Ness_breadcrumb_sponge_narna-like_virus_5	R	17	T	0
Starfish_A	Barns_Ness_breadcrumb_sponge_narna-like_virus_6	F	17	A	4
Starfish_A	Barns_Ness_breadcrumb_sponge_narna-like_virus_6	F	17	C	0
Starfish_A	Barns_Ness_breadcrumb_sponge_narna-like_virus_6	F	17	G	0
Starfish_A	Barns_Ness_breadcrumb_sponge_narna-like_virus_6	F	17	T	14
Starfish_A	Barns_Ness_breadcrumb_sponge_narna-like_virus_6	R	17	A	1
Starfish_A	Barns_Ness_breadcrumb_sponge_narna-like_virus_6	R	17	C	0
Starfish_A	Barns_Ness_breadcrumb_sponge_narna-like_virus_6	R	17	G	3
Starfish_A	Barns_Ness_breadcrumb_sponge_narna-like_virus_6	R	17	T	0
Starfish_A	Barns_Ness_breadcrumb_sponge_narna-like_virus_7	R	17	A	0
Starfish_A	Barns_Ness_breadcrumb_sponge_narna-like_virus_7	R	17	C	1
Starfish_A	Barns_Ness_breadcrumb_sponge_narna-like_virus_7	R	17	G	0
Starfish_A	Barns_Ness_breadcrumb_sponge_narna-like_virus_7	R	17	T	0
Starfish_A	Barns_Ness_breadcrumb_sponge_narna-like_virus_8	F	17	A	0
Starfish_A	Barns_Ness_breadcrumb_sponge_narna-like_virus_8	F	17	C	0
Starfish_A	Barns_Ness_breadcrumb_sponge_narna-like_virus_8	F	17	G	0
Starfish_A	Barns_Ness_breadcrumb_sponge_narna-like_virus_8	F	17	T	4
Starfish_A	Barns_Ness_breadcrumb_sponge_narna-like_virus_8	R	17	A	0
Starfish_A	Barns_Ness_breadcrumb_sponge_narna-like_virus_8	R	17	C	1
Starfish_A	Barns_Ness_breadcrumb_sponge_narna-like_virus_8	R	17	G	0
Starfish_A	Barns_Ness_breadcrumb_sponge_narna-like_virus_8	R	17	T	2
Starfish_A	Barns_Ness_breadcrumb_sponge_noda-like_virus_1_RNA2_Capsid	F	17	A	7
Starfish_A	Barns_Ness_breadcrumb_sponge_noda-like_virus_1_RNA2_Capsid	F	17	C	0
Starfish_A	Barns_Ness_breadcrumb_sponge_noda-like_virus_1_RNA2_Capsid	F	17	G	0
Starfish_A	Barns_Ness_breadcrumb_sponge_noda-like_virus_1_RNA2_Capsid	F	17	T	0
Starfish_A	Barns_Ness_breadcrumb_sponge_partiti-like_virus_1_Segment_1	F	17	A	0
Starfish_A	Barns_Ness_breadcrumb_sponge_partiti-like_virus_1_Segment_1	F	17	C	0
Starfish_A	Barns_Ness_breadcrumb_sponge_partiti-like_virus_1_Segment_1	F	17	G	0
Starfish_A	Barns_Ness_breadcrumb_sponge_partiti-like_virus_1_Segment_1	F	17	T	6
Starfish_A	Barns_Ness_breadcrumb_sponge_picobirna-like_virus_1	F	17	A	7
Starfish_A	Barns_Ness_breadcrumb_sponge_picobirna-like_virus_1	F	17	C	2
Starfish_A	Barns_Ness_breadcrumb_sponge_picobirna-like_virus_1	F	17	G	0
Starfish_A	Barns_Ness_breadcrumb_sponge_picobirna-like_virus_1	F	17	T	9
Starfish_A	Barns_Ness_breadcrumb_sponge_picobirna-like_virus_1	F	18	A	0
Starfish_A	Barns_Ness_breadcrumb_sponge_picobirna-like_virus_1	F	18	C	1
Starfish_A	Barns_Ness_breadcrumb_sponge_picobirna-like_virus_1	F	18	G	0
Starfish_A	Barns_Ness_breadcrumb_sponge_picobirna-like_virus_1	F	18	T	0
Starfish_A	Barns_Ness_breadcrumb_sponge_picobirna-like_virus_1	R	17	A	0
Starfish_A	Barns_Ness_breadcrumb_sponge_picobirna-like_virus_1	R	17	C	1
Starfish_A	Barns_Ness_breadcrumb_sponge_picobirna-like_virus_1	R	17	G	1
Starfish_A	Barns_Ness_breadcrumb_sponge_picobirna-like_virus_1	R	17	T	55
Starfish_A	Barns_Ness_breadcrumb_sponge_picorna-like_virus_1	R	17	A	1
Starfish_A	Barns_Ness_breadcrumb_sponge_picorna-like_virus_1	R	17	C	0
Starfish_A	Barns_Ness_breadcrumb_sponge_picorna-like_virus_1	R	17	G	0
Starfish_A	Barns_Ness_breadcrumb_sponge_picorna-like_virus_1	R	17	T	0
Starfish_A	Barns_Ness_breadcrumb_sponge_picorna-like_virus_2	F	17	A	1
Starfish_A	Barns_Ness_breadcrumb_sponge_picorna-like_virus_2	F	17	C	2
Starfish_A	Barns_Ness_breadcrumb_sponge_picorna-like_virus_2	F	17	G	0
Starfish_A	Barns_Ness_breadcrumb_sponge_picorna-like_virus_2	F	17	T	1
Starfish_A	Barns_Ness_breadcrumb_sponge_picorna-like_virus_2	R	18	A	2
Starfish_A	Barns_Ness_breadcrumb_sponge_picorna-like_virus_2	R	18	C	0
Starfish_A	Barns_Ness_breadcrumb_sponge_picorna-like_virus_2	R	18	G	0
Starfish_A	Barns_Ness_breadcrumb_sponge_picorna-like_virus_2	R	18	T	0
Starfish_A	Barns_Ness_breadcrumb_sponge_picorna-like_virus_3	F	17	A	3
Starfish_A	Barns_Ness_breadcrumb_sponge_picorna-like_virus_3	F	17	C	8
Starfish_A	Barns_Ness_breadcrumb_sponge_picorna-like_virus_3	F	17	G	15
Starfish_A	Barns_Ness_breadcrumb_sponge_picorna-like_virus_3	F	17	T	6
Starfish_A	Barns_Ness_breadcrumb_sponge_picorna-like_virus_3	F	18	A	1
Starfish_A	Barns_Ness_breadcrumb_sponge_picorna-like_virus_3	F	18	C	0
Starfish_A	Barns_Ness_breadcrumb_sponge_picorna-like_virus_3	F	18	G	0
Starfish_A	Barns_Ness_breadcrumb_sponge_picorna-like_virus_3	F	18	T	0
Starfish_A	Barns_Ness_breadcrumb_sponge_picorna-like_virus_3	R	17	A	3
Starfish_A	Barns_Ness_breadcrumb_sponge_picorna-like_virus_3	R	17	C	1
Starfish_A	Barns_Ness_breadcrumb_sponge_picorna-like_virus_3	R	17	G	0
Starfish_A	Barns_Ness_breadcrumb_sponge_picorna-like_virus_3	R	17	T	2
Starfish_A	Barns_Ness_breadcrumb_sponge_picorna-like_virus_3	R	18	A	0
Starfish_A	Barns_Ness_breadcrumb_sponge_picorna-like_virus_3	R	18	C	0
Starfish_A	Barns_Ness_breadcrumb_sponge_picorna-like_virus_3	R	18	G	0
Starfish_A	Barns_Ness_breadcrumb_sponge_picorna-like_virus_3	R	18	T	3
Starfish_A	Barns_Ness_breadcrumb_sponge_sobemo-like_virus_1	F	17	A	0
Starfish_A	Barns_Ness_breadcrumb_sponge_sobemo-like_virus_1	F	17	C	4
Starfish_A	Barns_Ness_breadcrumb_sponge_sobemo-like_virus_1	F	17	G	2
Starfish_A	Barns_Ness_breadcrumb_sponge_sobemo-like_virus_1	F	17	T	0
Starfish_A	Barns_Ness_breadcrumb_sponge_sobemo-like_virus_1	F	18	A	0
Starfish_A	Barns_Ness_breadcrumb_sponge_sobemo-like_virus_1	F	18	C	2
Starfish_A	Barns_Ness_breadcrumb_sponge_sobemo-like_virus_1	F	18	G	1
Starfish_A	Barns_Ness_breadcrumb_sponge_sobemo-like_virus_1	F	18	T	0
Starfish_A	Barns_Ness_breadcrumb_sponge_sobemo-like_virus_1	R	17	A	7
Starfish_A	Barns_Ness_breadcrumb_sponge_sobemo-like_virus_1	R	17	C	5
Starfish_A	Barns_Ness_breadcrumb_sponge_sobemo-like_virus_1	R	17	G	1
Starfish_A	Barns_Ness_breadcrumb_sponge_sobemo-like_virus_1	R	17	T	4
Starfish_A	Barns_Ness_breadcrumb_sponge_sobemo-like_virus_1	R	18	A	0
Starfish_A	Barns_Ness_breadcrumb_sponge_sobemo-like_virus_1	R	18	C	2
Starfish_A	Barns_Ness_breadcrumb_sponge_sobemo-like_virus_1	R	18	G	1
Starfish_A	Barns_Ness_breadcrumb_sponge_sobemo-like_virus_1	R	18	T	0
Starfish_A	Barns_Ness_breadcrumb_sponge_sobemo-like_virus_1	R	19	A	3
Starfish_A	Barns_Ness_breadcrumb_sponge_sobemo-like_virus_1	R	19	C	0
Starfish_A	Barns_Ness_breadcrumb_sponge_sobemo-like_virus_1	R	19	G	0
Starfish_A	Barns_Ness_breadcrumb_sponge_sobemo-like_virus_1	R	19	T	0
Starfish_A	Barns_Ness_breadcrumb_sponge_tombus-like_virus_1	F	17	A	8
Starfish_A	Barns_Ness_breadcrumb_sponge_tombus-like_virus_1	F	17	C	2
Starfish_A	Barns_Ness_breadcrumb_sponge_tombus-like_virus_1	F	17	G	1
Starfish_A	Barns_Ness_breadcrumb_sponge_tombus-like_virus_1	F	17	T	4
Starfish_A	Barns_Ness_breadcrumb_sponge_tombus-like_virus_1	R	17	A	3
Starfish_A	Barns_Ness_breadcrumb_sponge_tombus-like_virus_1	R	17	C	0
Starfish_A	Barns_Ness_breadcrumb_sponge_tombus-like_virus_1	R	17	G	2
Starfish_A	Barns_Ness_breadcrumb_sponge_tombus-like_virus_1	R	17	T	5
Starfish_A	Barns_Ness_breadcrumb_sponge_tombus-like_virus_1	R	18	A	1
Starfish_A	Barns_Ness_breadcrumb_sponge_tombus-like_virus_1	R	18	C	29
Starfish_A	Barns_Ness_breadcrumb_sponge_tombus-like_virus_1	R	18	G	192
Starfish_A	Barns_Ness_breadcrumb_sponge_tombus-like_virus_1	R	18	T	0
Starfish_A	Barns_Ness_breadcrumb_sponge_tombus-like_virus_1	R	19	A	0
Starfish_A	Barns_Ness_breadcrumb_sponge_tombus-like_virus_1	R	19	C	176
Starfish_A	Barns_Ness_breadcrumb_sponge_tombus-like_virus_1	R	19	G	3
Starfish_A	Barns_Ness_breadcrumb_sponge_tombus-like_virus_1	R	19	T	0
Starfish_A	Barns_Ness_breadcrumb_sponge_tombus-like_virus_2	F	17	A	1
Starfish_A	Barns_Ness_breadcrumb_sponge_tombus-like_virus_2	F	17	C	0
Starfish_A	Barns_Ness_breadcrumb_sponge_tombus-like_virus_2	F	17	G	0
Starfish_A	Barns_Ness_breadcrumb_sponge_tombus-like_virus_2	F	17	T	3
Starfish_A	Barns_Ness_breadcrumb_sponge_tombus-like_virus_2	R	17	A	0
Starfish_A	Barns_Ness_breadcrumb_sponge_tombus-like_virus_2	R	17	C	9
Starfish_A	Barns_Ness_breadcrumb_sponge_tombus-like_virus_2	R	17	G	0
Starfish_A	Barns_Ness_breadcrumb_sponge_tombus-like_virus_2	R	17	T	0
Starfish_A	Barns_Ness_breadcrumb_sponge_tombus-like_virus_3	F	17	A	0
Starfish_A	Barns_Ness_breadcrumb_sponge_tombus-like_virus_3	F	17	C	0
Starfish_A	Barns_Ness_breadcrumb_sponge_tombus-like_virus_3	F	17	G	3
Starfish_A	Barns_Ness_breadcrumb_sponge_tombus-like_virus_3	F	17	T	0
Starfish_A	Barns_Ness_breadcrumb_sponge_tombus-like_virus_3	R	17	A	0
Starfish_A	Barns_Ness_breadcrumb_sponge_tombus-like_virus_3	R	17	C	2
Starfish_A	Barns_Ness_breadcrumb_sponge_tombus-like_virus_3	R	17	G	1
Starfish_A	Barns_Ness_breadcrumb_sponge_tombus-like_virus_3	R	17	T	1
Starfish_A	Barns_Ness_breadcrumb_sponge_weivirus-like_virus_1	F	17	A	3
Starfish_A	Barns_Ness_breadcrumb_sponge_weivirus-like_virus_1	F	17	C	0
Starfish_A	Barns_Ness_breadcrumb_sponge_weivirus-like_virus_1	F	17	G	2
Starfish_A	Barns_Ness_breadcrumb_sponge_weivirus-like_virus_1	F	17	T	0
Starfish_A	Barns_Ness_breadcrumb_sponge_weivirus-like_virus_1	F	18	A	0
Starfish_A	Barns_Ness_breadcrumb_sponge_weivirus-like_virus_1	F	18	C	0
Starfish_A	Barns_Ness_breadcrumb_sponge_weivirus-like_virus_1	F	18	G	0
Starfish_A	Barns_Ness_breadcrumb_sponge_weivirus-like_virus_1	F	18	T	2
Starfish_A	Barns_Ness_breadcrumb_sponge_weivirus-like_virus_1	R	17	A	4
Starfish_A	Barns_Ness_breadcrumb_sponge_weivirus-like_virus_1	R	17	C	0
Starfish_A	Barns_Ness_breadcrumb_sponge_weivirus-like_virus_1	R	17	G	0
Starfish_A	Barns_Ness_breadcrumb_sponge_weivirus-like_virus_1	R	17	T	4
Starfish_A	Barns_Ness_breadcrumb_sponge_weivirus-like_virus_1	R	18	A	0
Starfish_A	Barns_Ness_breadcrumb_sponge_weivirus-like_virus_1	R	18	C	0
Starfish_A	Barns_Ness_breadcrumb_sponge_weivirus-like_virus_1	R	18	G	0
Starfish_A	Barns_Ness_breadcrumb_sponge_weivirus-like_virus_1	R	18	T	1
Starfish_A	Barns_Ness_breadcrumb_sponge_weivirus-like_virus_2	F	17	A	0
Starfish_A	Barns_Ness_breadcrumb_sponge_weivirus-like_virus_2	F	17	C	42
Starfish_A	Barns_Ness_breadcrumb_sponge_weivirus-like_virus_2	F	17	G	10
Starfish_A	Barns_Ness_breadcrumb_sponge_weivirus-like_virus_2	F	17	T	1
Starfish_A	Barns_Ness_breadcrumb_sponge_weivirus-like_virus_2	F	18	A	0
Starfish_A	Barns_Ness_breadcrumb_sponge_weivirus-like_virus_2	F	18	C	14
Starfish_A	Barns_Ness_breadcrumb_sponge_weivirus-like_virus_2	F	18	G	5
Starfish_A	Barns_Ness_breadcrumb_sponge_weivirus-like_virus_2	F	18	T	0
Starfish_A	Barns_Ness_breadcrumb_sponge_weivirus-like_virus_2	F	19	A	0
Starfish_A	Barns_Ness_breadcrumb_sponge_weivirus-like_virus_2	F	19	C	0
Starfish_A	Barns_Ness_breadcrumb_sponge_weivirus-like_virus_2	F	19	G	0
Starfish_A	Barns_Ness_breadcrumb_sponge_weivirus-like_virus_2	F	19	T	1
Starfish_A	Barns_Ness_breadcrumb_sponge_weivirus-like_virus_2	R	17	A	0
Starfish_A	Barns_Ness_breadcrumb_sponge_weivirus-like_virus_2	R	17	C	7
Starfish_A	Barns_Ness_breadcrumb_sponge_weivirus-like_virus_2	R	17	G	0
Starfish_A	Barns_Ness_breadcrumb_sponge_weivirus-like_virus_2	R	17	T	0
Starfish_A	Barns_Ness_breadcrumb_sponge_weivirus-like_virus_3	F	17	A	0
Starfish_A	Barns_Ness_breadcrumb_sponge_weivirus-like_virus_3	F	17	C	0
Starfish_A	Barns_Ness_breadcrumb_sponge_weivirus-like_virus_3	F	17	G	1
Starfish_A	Barns_Ness_breadcrumb_sponge_weivirus-like_virus_3	F	17	T	2
Starfish_A	Barns_Ness_breadcrumb_sponge_weivirus-like_virus_3	R	17	A	0
Starfish_A	Barns_Ness_breadcrumb_sponge_weivirus-like_virus_3	R	17	C	0
Starfish_A	Barns_Ness_breadcrumb_sponge_weivirus-like_virus_3	R	17	G	0
Starfish_A	Barns_Ness_breadcrumb_sponge_weivirus-like_virus_3	R	17	T	3
Starfish_A	Barns_Ness_breadcrumb_sponge_weivirus-like_virus_4	F	17	A	0
Starfish_A	Barns_Ness_breadcrumb_sponge_weivirus-like_virus_4	F	17	C	1
Starfish_A	Barns_Ness_breadcrumb_sponge_weivirus-like_virus_4	F	17	G	0
Starfish_A	Barns_Ness_breadcrumb_sponge_weivirus-like_virus_4	F	17	T	0
Starfish_A	Barns_Ness_breadcrumb_sponge_weivirus-like_virus_4	R	17	A	0
Starfish_A	Barns_Ness_breadcrumb_sponge_weivirus-like_virus_4	R	17	C	1
Starfish_A	Barns_Ness_breadcrumb_sponge_weivirus-like_virus_4	R	17	G	0
Starfish_A	Barns_Ness_breadcrumb_sponge_weivirus-like_virus_4	R	17	T	0
Starfish_A	Barns_Ness_breadcrumb_sponge_weivirus-like_virus_5	F	17	A	0
Starfish_A	Barns_Ness_breadcrumb_sponge_weivirus-like_virus_5	F	17	C	0
Starfish_A	Barns_Ness_breadcrumb_sponge_weivirus-like_virus_5	F	17	G	0
Starfish_A	Barns_Ness_breadcrumb_sponge_weivirus-like_virus_5	F	17	T	5
Starfish_A	Barns_Ness_breadcrumb_sponge_weivirus-like_virus_5	R	17	A	0
Starfish_A	Barns_Ness_breadcrumb_sponge_weivirus-like_virus_5	R	17	C	0
Starfish_A	Barns_Ness_breadcrumb_sponge_weivirus-like_virus_5	R	17	G	0
Starfish_A	Barns_Ness_breadcrumb_sponge_weivirus-like_virus_5	R	17	T	5
Starfish_A	Barns_Ness_breadcrumb_sponge_weivirus-like_virus_5	R	18	A	0
Starfish_A	Barns_Ness_breadcrumb_sponge_weivirus-like_virus_5	R	18	C	1
Starfish_A	Barns_Ness_breadcrumb_sponge_weivirus-like_virus_5	R	18	G	0
Starfish_A	Barns_Ness_breadcrumb_sponge_weivirus-like_virus_5	R	18	T	0
Starfish_A	Barns_Ness_breadcrumb_sponge_weivirus-like_virus_6	F	17	A	1
Starfish_A	Barns_Ness_breadcrumb_sponge_weivirus-like_virus_6	F	17	C	3
Starfish_A	Barns_Ness_breadcrumb_sponge_weivirus-like_virus_6	F	17	G	0
Starfish_A	Barns_Ness_breadcrumb_sponge_weivirus-like_virus_6	F	17	T	0
Starfish_A	Barns_Ness_breadcrumb_sponge_weivirus-like_virus_6	F	18	A	3
Starfish_A	Barns_Ness_breadcrumb_sponge_weivirus-like_virus_6	F	18	C	0
Starfish_A	Barns_Ness_breadcrumb_sponge_weivirus-like_virus_6	F	18	G	4
Starfish_A	Barns_Ness_breadcrumb_sponge_weivirus-like_virus_6	F	18	T	0
Starfish_A	Barns_Ness_breadcrumb_sponge_weivirus-like_virus_6	F	19	A	0
Starfish_A	Barns_Ness_breadcrumb_sponge_weivirus-like_virus_6	F	19	C	0
Starfish_A	Barns_Ness_breadcrumb_sponge_weivirus-like_virus_6	F	19	G	0
Starfish_A	Barns_Ness_breadcrumb_sponge_weivirus-like_virus_6	F	19	T	1
Starfish_A	Barns_Ness_breadcrumb_sponge_weivirus-like_virus_6	R	17	A	0
Starfish_A	Barns_Ness_breadcrumb_sponge_weivirus-like_virus_6	R	17	C	0
Starfish_A	Barns_Ness_breadcrumb_sponge_weivirus-like_virus_6	R	17	G	0
Starfish_A	Barns_Ness_breadcrumb_sponge_weivirus-like_virus_6	R	17	T	1
Starfish_A	Barns_Ness_breadcrumb_sponge_weivirus-like_virus_7	F	17	A	0
Starfish_A	Barns_Ness_breadcrumb_sponge_weivirus-like_virus_7	F	17	C	0
Starfish_A	Barns_Ness_breadcrumb_sponge_weivirus-like_virus_7	F	17	G	1
Starfish_A	Barns_Ness_breadcrumb_sponge_weivirus-like_virus_7	F	17	T	0
Starfish_A	Barns_Ness_breadcrumb_sponge_weivirus-like_virus_8	F	17	A	0
Starfish_A	Barns_Ness_breadcrumb_sponge_weivirus-like_virus_8	F	17	C	0
Starfish_A	Barns_Ness_breadcrumb_sponge_weivirus-like_virus_8	F	17	G	0
Starfish_A	Barns_Ness_breadcrumb_sponge_weivirus-like_virus_8	F	17	T	6
Starfish_A	Barns_Ness_breadcrumb_sponge_weivirus-like_virus_8	R	17	A	0
Starfish_A	Barns_Ness_breadcrumb_sponge_weivirus-like_virus_8	R	17	C	0
Starfish_A	Barns_Ness_breadcrumb_sponge_weivirus-like_virus_8	R	17	G	8
Starfish_A	Barns_Ness_breadcrumb_sponge_weivirus-like_virus_8	R	17	T	0
Starfish_A	Barns_Ness_breadcrumb_sponge_weivirus-like_virus_8	R	19	A	2
Starfish_A	Barns_Ness_breadcrumb_sponge_weivirus-like_virus_8	R	19	C	0
Starfish_A	Barns_Ness_breadcrumb_sponge_weivirus-like_virus_8	R	19	G	0
Starfish_A	Barns_Ness_breadcrumb_sponge_weivirus-like_virus_8	R	19	T	0
Starfish_A	Barns_Ness_breadcrumb_sponge_weivirus-like_virus_9	F	17	A	0
Starfish_A	Barns_Ness_breadcrumb_sponge_weivirus-like_virus_9	F	17	C	11
Starfish_A	Barns_Ness_breadcrumb_sponge_weivirus-like_virus_9	F	17	G	2
Starfish_A	Barns_Ness_breadcrumb_sponge_weivirus-like_virus_9	F	17	T	0
Starfish_A	Barns_Ness_breadcrumb_sponge_weivirus-like_virus_9	F	20	A	1
Starfish_A	Barns_Ness_breadcrumb_sponge_weivirus-like_virus_9	F	20	C	0
Starfish_A	Barns_Ness_breadcrumb_sponge_weivirus-like_virus_9	F	20	G	0
Starfish_A	Barns_Ness_breadcrumb_sponge_weivirus-like_virus_9	F	20	T	0
Starfish_A	Barns_Ness_breadcrumb_sponge_weivirus-like_virus_9	R	17	A	0
Starfish_A	Barns_Ness_breadcrumb_sponge_weivirus-like_virus_9	R	17	C	4
Starfish_A	Barns_Ness_breadcrumb_sponge_weivirus-like_virus_9	R	17	G	0
Starfish_A	Barns_Ness_breadcrumb_sponge_weivirus-like_virus_9	R	17	T	0
Starfish_A	Barns_Ness_breadcrumb_sponge_weivirus-like_virus_9	R	18	A	0
Starfish_A	Barns_Ness_breadcrumb_sponge_weivirus-like_virus_9	R	18	C	2
Starfish_A	Barns_Ness_breadcrumb_sponge_weivirus-like_virus_9	R	18	G	1
Starfish_A	Barns_Ness_breadcrumb_sponge_weivirus-like_virus_9	R	18	T	0
Starfish_A	Barns_Ness_breadcrumb_sponge_weivirus-like_virus_10	F	17	A	3
Starfish_A	Barns_Ness_breadcrumb_sponge_weivirus-like_virus_10	F	17	C	0
Starfish_A	Barns_Ness_breadcrumb_sponge_weivirus-like_virus_10	F	17	G	0
Starfish_A	Barns_Ness_breadcrumb_sponge_weivirus-like_virus_10	F	17	T	0
Starfish_A	Barns_Ness_dog_whelk_bunya/arena-like_virus_1	F	17	A	7
Starfish_A	Barns_Ness_dog_whelk_bunya/arena-like_virus_1	F	17	C	0
Starfish_A	Barns_Ness_dog_whelk_bunya/arena-like_virus_1	F	17	G	0
Starfish_A	Barns_Ness_dog_whelk_bunya/arena-like_virus_1	F	17	T	1
Starfish_A	Barns_Ness_dog_whelk_bunya/arena-like_virus_1	F	18	A	0
Starfish_A	Barns_Ness_dog_whelk_bunya/arena-like_virus_1	F	18	C	0
Starfish_A	Barns_Ness_dog_whelk_bunya/arena-like_virus_1	F	18	G	0
Starfish_A	Barns_Ness_dog_whelk_bunya/arena-like_virus_1	F	18	T	2
Starfish_A	Barns_Ness_dog_whelk_bunya/arena-like_virus_1	R	17	A	1
Starfish_A	Barns_Ness_dog_whelk_bunya/arena-like_virus_1	R	17	C	0
Starfish_A	Barns_Ness_dog_whelk_bunya/arena-like_virus_1	R	17	G	0
Starfish_A	Barns_Ness_dog_whelk_bunya/arena-like_virus_1	R	17	T	0
Starfish_A	Barns_Ness_dog_whelk_narna-like_virus_1	F	17	A	2
Starfish_A	Barns_Ness_dog_whelk_narna-like_virus_1	F	17	C	0
Starfish_A	Barns_Ness_dog_whelk_narna-like_virus_1	F	17	G	0
Starfish_A	Barns_Ness_dog_whelk_narna-like_virus_1	F	17	T	0
Starfish_A	Barns_Ness_dog_whelk_narna-like_virus_1	R	17	A	7
Starfish_A	Barns_Ness_dog_whelk_narna-like_virus_1	R	17	C	0
Starfish_A	Barns_Ness_dog_whelk_narna-like_virus_1	R	17	G	0
Starfish_A	Barns_Ness_dog_whelk_narna-like_virus_1	R	17	T	0
Starfish_A	Barns_Ness_dog_whelk_narna-like_virus_1	R	18	A	0
Starfish_A	Barns_Ness_dog_whelk_narna-like_virus_1	R	18	C	5
Starfish_A	Barns_Ness_dog_whelk_narna-like_virus_1	R	18	G	0
Starfish_A	Barns_Ness_dog_whelk_narna-like_virus_1	R	18	T	0
Starfish_A	Barns_Ness_dog_whelk_orthomyxo-like_virus_1_PA	F	18	A	0
Starfish_A	Barns_Ness_dog_whelk_orthomyxo-like_virus_1_PA	F	18	C	1
Starfish_A	Barns_Ness_dog_whelk_orthomyxo-like_virus_1_PA	F	18	G	0
Starfish_A	Barns_Ness_dog_whelk_orthomyxo-like_virus_1_PA	F	18	T	0
Starfish_A	Barns_Ness_dog_whelk_orthomyxo-like_virus_1_PA	R	17	A	7
Starfish_A	Barns_Ness_dog_whelk_orthomyxo-like_virus_1_PA	R	17	C	1
Starfish_A	Barns_Ness_dog_whelk_orthomyxo-like_virus_1_PA	R	17	G	0
Starfish_A	Barns_Ness_dog_whelk_orthomyxo-like_virus_1_PA	R	17	T	6
Starfish_A	Barns_Ness_dog_whelk_orthomyxo-like_virus_1_PB1	R	17	A	0
Starfish_A	Barns_Ness_dog_whelk_orthomyxo-like_virus_1_PB1	R	17	C	6
Starfish_A	Barns_Ness_dog_whelk_orthomyxo-like_virus_1_PB1	R	17	G	0
Starfish_A	Barns_Ness_dog_whelk_orthomyxo-like_virus_1_PB1	R	17	T	0
Starfish_A	Barns_Ness_dog_whelk_orthomyxo-like_virus_1_PB1	R	18	A	0
Starfish_A	Barns_Ness_dog_whelk_orthomyxo-like_virus_1_PB1	R	18	C	0
Starfish_A	Barns_Ness_dog_whelk_orthomyxo-like_virus_1_PB1	R	18	G	0
Starfish_A	Barns_Ness_dog_whelk_orthomyxo-like_virus_1_PB1	R	18	T	5
Starfish_A	Barns_Ness_serrated_wrack_bunya/phlebo-like_virus_1	F	17	A	0
Starfish_A	Barns_Ness_serrated_wrack_bunya/phlebo-like_virus_1	F	17	C	4
Starfish_A	Barns_Ness_serrated_wrack_bunya/phlebo-like_virus_1	F	17	G	0
Starfish_A	Barns_Ness_serrated_wrack_bunya/phlebo-like_virus_1	F	17	T	0
Starfish_A	Barns_Ness_serrated_wrack_bunya/phlebo-like_virus_1	F	18	A	3
Starfish_A	Barns_Ness_serrated_wrack_bunya/phlebo-like_virus_1	F	18	C	0
Starfish_A	Barns_Ness_serrated_wrack_bunya/phlebo-like_virus_1	F	18	G	3
Starfish_A	Barns_Ness_serrated_wrack_bunya/phlebo-like_virus_1	F	18	T	0
Starfish_A	Barns_Ness_serrated_wrack_bunya/phlebo-like_virus_1	F	20	A	1
Starfish_A	Barns_Ness_serrated_wrack_bunya/phlebo-like_virus_1	F	20	C	0
Starfish_A	Barns_Ness_serrated_wrack_bunya/phlebo-like_virus_1	F	20	G	0
Starfish_A	Barns_Ness_serrated_wrack_bunya/phlebo-like_virus_1	F	20	T	0
Starfish_A	Barns_Ness_serrated_wrack_bunya/phlebo-like_virus_1	R	17	A	1
Starfish_A	Barns_Ness_serrated_wrack_bunya/phlebo-like_virus_1	R	17	C	6
Starfish_A	Barns_Ness_serrated_wrack_bunya/phlebo-like_virus_1	R	17	G	1
Starfish_A	Barns_Ness_serrated_wrack_bunya/phlebo-like_virus_1	R	17	T	10
Starfish_A	Barns_Ness_serrated_wrack_bunya/phlebo-like_virus_1	R	18	A	0
Starfish_A	Barns_Ness_serrated_wrack_bunya/phlebo-like_virus_1	R	18	C	3
Starfish_A	Barns_Ness_serrated_wrack_bunya/phlebo-like_virus_1	R	18	G	1
Starfish_A	Barns_Ness_serrated_wrack_bunya/phlebo-like_virus_1	R	18	T	2
Starfish_A	Barns_Ness_serrated_wrack_bunya/phlebo-like_virus_1	R	20	A	0
Starfish_A	Barns_Ness_serrated_wrack_bunya/phlebo-like_virus_1	R	20	C	0
Starfish_A	Barns_Ness_serrated_wrack_bunya/phlebo-like_virus_1	R	20	G	0
Starfish_A	Barns_Ness_serrated_wrack_bunya/phlebo-like_virus_1	R	20	T	3
Starfish_A	Barns_Ness_serrated_wrack_narna-like_virus_1	F	17	A	1
Starfish_A	Barns_Ness_serrated_wrack_narna-like_virus_1	F	17	C	0
Starfish_A	Barns_Ness_serrated_wrack_narna-like_virus_1	F	17	G	3
Starfish_A	Barns_Ness_serrated_wrack_narna-like_virus_1	F	17	T	0
Starfish_A	Barns_Ness_serrated_wrack_narna-like_virus_2	F	17	A	0
Starfish_A	Barns_Ness_serrated_wrack_narna-like_virus_2	F	17	C	0
Starfish_A	Barns_Ness_serrated_wrack_narna-like_virus_2	F	17	G	3
Starfish_A	Barns_Ness_serrated_wrack_narna-like_virus_2	F	17	T	0
Starfish_A	Barns_Ness_serrated_wrack_narna-like_virus_2	R	17	A	0
Starfish_A	Barns_Ness_serrated_wrack_narna-like_virus_2	R	17	C	1
Starfish_A	Barns_Ness_serrated_wrack_narna-like_virus_2	R	17	G	0
Starfish_A	Barns_Ness_serrated_wrack_narna-like_virus_2	R	17	T	0
Starfish_A	Barns_Ness_serrated_wrack_narna-like_virus_3	F	17	A	4
Starfish_A	Barns_Ness_serrated_wrack_narna-like_virus_3	F	17	C	0
Starfish_A	Barns_Ness_serrated_wrack_narna-like_virus_3	F	17	G	0
Starfish_A	Barns_Ness_serrated_wrack_narna-like_virus_3	F	17	T	1
Starfish_A	Barns_Ness_serrated_wrack_narna-like_virus_3	F	18	A	1
Starfish_A	Barns_Ness_serrated_wrack_narna-like_virus_3	F	18	C	0
Starfish_A	Barns_Ness_serrated_wrack_narna-like_virus_3	F	18	G	0
Starfish_A	Barns_Ness_serrated_wrack_narna-like_virus_3	F	18	T	0
Starfish_A	Barns_Ness_serrated_wrack_narna-like_virus_4	F	17	A	1
Starfish_A	Barns_Ness_serrated_wrack_narna-like_virus_4	F	17	C	0
Starfish_A	Barns_Ness_serrated_wrack_narna-like_virus_4	F	17	G	1
Starfish_A	Barns_Ness_serrated_wrack_narna-like_virus_4	F	17	T	0
Starfish_A	Barns_Ness_serrated_wrack_narna-like_virus_4	R	17	A	0
Starfish_A	Barns_Ness_serrated_wrack_narna-like_virus_4	R	17	C	0
Starfish_A	Barns_Ness_serrated_wrack_narna-like_virus_4	R	17	G	0
Starfish_A	Barns_Ness_serrated_wrack_narna-like_virus_4	R	17	T	6
Starfish_A	Barns_Ness_serrated_wrack_noda-like_virus_1	F	17	A	0
Starfish_A	Barns_Ness_serrated_wrack_noda-like_virus_1	F	17	C	0
Starfish_A	Barns_Ness_serrated_wrack_noda-like_virus_1	F	17	G	4
Starfish_A	Barns_Ness_serrated_wrack_noda-like_virus_1	F	17	T	1
Starfish_A	Barns_Ness_serrated_wrack_noda-like_virus_1	R	17	A	0
Starfish_A	Barns_Ness_serrated_wrack_noda-like_virus_1	R	17	C	0
Starfish_A	Barns_Ness_serrated_wrack_noda-like_virus_1	R	17	G	2
Starfish_A	Barns_Ness_serrated_wrack_noda-like_virus_1	R	17	T	0
Starfish_A	Barns_Ness_serrated_wrack_noda-like_virus_2	F	17	A	1
Starfish_A	Barns_Ness_serrated_wrack_noda-like_virus_2	F	17	C	1
Starfish_A	Barns_Ness_serrated_wrack_noda-like_virus_2	F	17	G	5
Starfish_A	Barns_Ness_serrated_wrack_noda-like_virus_2	F	17	T	1
Starfish_A	Barns_Ness_serrated_wrack_noda-like_virus_2	F	18	A	0
Starfish_A	Barns_Ness_serrated_wrack_noda-like_virus_2	F	18	C	0
Starfish_A	Barns_Ness_serrated_wrack_noda-like_virus_2	F	18	G	0
Starfish_A	Barns_Ness_serrated_wrack_noda-like_virus_2	F	18	T	9
Starfish_A	Barns_Ness_serrated_wrack_noda-like_virus_2	F	19	A	0
Starfish_A	Barns_Ness_serrated_wrack_noda-like_virus_2	F	19	C	3
Starfish_A	Barns_Ness_serrated_wrack_noda-like_virus_2	F	19	G	0
Starfish_A	Barns_Ness_serrated_wrack_noda-like_virus_2	F	19	T	0
Starfish_A	Barns_Ness_serrated_wrack_noda-like_virus_2	R	17	A	5
Starfish_A	Barns_Ness_serrated_wrack_noda-like_virus_2	R	17	C	0
Starfish_A	Barns_Ness_serrated_wrack_noda-like_virus_2	R	17	G	1
Starfish_A	Barns_Ness_serrated_wrack_noda-like_virus_2	R	17	T	0
Starfish_A	Barns_Ness_serrated_wrack_noda-like_virus_2	R	18	A	0
Starfish_A	Barns_Ness_serrated_wrack_noda-like_virus_2	R	18	C	0
Starfish_A	Barns_Ness_serrated_wrack_noda-like_virus_2	R	18	G	0
Starfish_A	Barns_Ness_serrated_wrack_noda-like_virus_2	R	18	T	4
Starfish_A	Caledonia_beadlet_anemone_dicistro-like_virus_1	F	17	A	1
Starfish_A	Caledonia_beadlet_anemone_dicistro-like_virus_1	F	17	C	3
Starfish_A	Caledonia_beadlet_anemone_dicistro-like_virus_1	F	17	G	0
Starfish_A	Caledonia_beadlet_anemone_dicistro-like_virus_1	F	17	T	7
Starfish_A	Caledonia_beadlet_anemone_dicistro-like_virus_1	F	18	A	0
Starfish_A	Caledonia_beadlet_anemone_dicistro-like_virus_1	F	18	C	0
Starfish_A	Caledonia_beadlet_anemone_dicistro-like_virus_1	F	18	G	0
Starfish_A	Caledonia_beadlet_anemone_dicistro-like_virus_1	F	18	T	4
Starfish_A	Caledonia_beadlet_anemone_dicistro-like_virus_1	F	19	A	0
Starfish_A	Caledonia_beadlet_anemone_dicistro-like_virus_1	F	19	C	0
Starfish_A	Caledonia_beadlet_anemone_dicistro-like_virus_1	F	19	G	0
Starfish_A	Caledonia_beadlet_anemone_dicistro-like_virus_1	F	19	T	2
Starfish_A	Caledonia_beadlet_anemone_dicistro-like_virus_1	R	17	A	1
Starfish_A	Caledonia_beadlet_anemone_dicistro-like_virus_1	R	17	C	4
Starfish_A	Caledonia_beadlet_anemone_dicistro-like_virus_1	R	17	G	0
Starfish_A	Caledonia_beadlet_anemone_dicistro-like_virus_1	R	17	T	0
Starfish_A	Caledonia_beadlet_anemone_dicistro-like_virus_1	R	19	A	0
Starfish_A	Caledonia_beadlet_anemone_dicistro-like_virus_1	R	19	C	0
Starfish_A	Caledonia_beadlet_anemone_dicistro-like_virus_1	R	19	G	0
Starfish_A	Caledonia_beadlet_anemone_dicistro-like_virus_1	R	19	T	2
Starfish_A	Caledonia_beadlet_anemone_dicistro-like_virus_2	F	17	A	3
Starfish_A	Caledonia_beadlet_anemone_dicistro-like_virus_2	F	17	C	0
Starfish_A	Caledonia_beadlet_anemone_dicistro-like_virus_2	F	17	G	0
Starfish_A	Caledonia_beadlet_anemone_dicistro-like_virus_2	F	17	T	0
Starfish_A	Caledonia_beadlet_anemone_dicistro-like_virus_2	R	17	A	4
Starfish_A	Caledonia_beadlet_anemone_dicistro-like_virus_2	R	17	C	5
Starfish_A	Caledonia_beadlet_anemone_dicistro-like_virus_2	R	17	G	2
Starfish_A	Caledonia_beadlet_anemone_dicistro-like_virus_2	R	17	T	18
Starfish_A	Caledonia_beadlet_anemone_dicistro-like_virus_2	R	18	A	1
Starfish_A	Caledonia_beadlet_anemone_dicistro-like_virus_2	R	18	C	23
Starfish_A	Caledonia_beadlet_anemone_dicistro-like_virus_2	R	18	G	0
Starfish_A	Caledonia_beadlet_anemone_dicistro-like_virus_2	R	18	T	0
Starfish_A	Caledonia_beadlet_anemone_dicistro-like_virus_3	F	17	A	3
Starfish_A	Caledonia_beadlet_anemone_dicistro-like_virus_3	F	17	C	8
Starfish_A	Caledonia_beadlet_anemone_dicistro-like_virus_3	F	17	G	1
Starfish_A	Caledonia_beadlet_anemone_dicistro-like_virus_3	F	17	T	8
Starfish_A	Caledonia_beadlet_anemone_dicistro-like_virus_3	F	18	A	0
Starfish_A	Caledonia_beadlet_anemone_dicistro-like_virus_3	F	18	C	0
Starfish_A	Caledonia_beadlet_anemone_dicistro-like_virus_3	F	18	G	3
Starfish_A	Caledonia_beadlet_anemone_dicistro-like_virus_3	F	18	T	7
Starfish_A	Caledonia_beadlet_anemone_dicistro-like_virus_3	F	19	A	0
Starfish_A	Caledonia_beadlet_anemone_dicistro-like_virus_3	F	19	C	2
Starfish_A	Caledonia_beadlet_anemone_dicistro-like_virus_3	F	19	G	0
Starfish_A	Caledonia_beadlet_anemone_dicistro-like_virus_3	F	19	T	0
Starfish_A	Caledonia_beadlet_anemone_dicistro-like_virus_3	R	17	A	5
Starfish_A	Caledonia_beadlet_anemone_dicistro-like_virus_3	R	17	C	1
Starfish_A	Caledonia_beadlet_anemone_dicistro-like_virus_3	R	17	G	0
Starfish_A	Caledonia_beadlet_anemone_dicistro-like_virus_3	R	17	T	0
Starfish_A	Caledonia_beadlet_anemone_dicistro-like_virus_3	R	18	A	3
Starfish_A	Caledonia_beadlet_anemone_dicistro-like_virus_3	R	18	C	0
Starfish_A	Caledonia_beadlet_anemone_dicistro-like_virus_3	R	18	G	0
Starfish_A	Caledonia_beadlet_anemone_dicistro-like_virus_3	R	18	T	2
Starfish_A	Caledonia_beadlet_anemone_dicistro-like_virus_4	F	17	A	2
Starfish_A	Caledonia_beadlet_anemone_dicistro-like_virus_4	F	17	C	11
Starfish_A	Caledonia_beadlet_anemone_dicistro-like_virus_4	F	17	G	0
Starfish_A	Caledonia_beadlet_anemone_dicistro-like_virus_4	F	17	T	6
Starfish_A	Caledonia_beadlet_anemone_dicistro-like_virus_4	F	18	A	0
Starfish_A	Caledonia_beadlet_anemone_dicistro-like_virus_4	F	18	C	6
Starfish_A	Caledonia_beadlet_anemone_dicistro-like_virus_4	F	18	G	0
Starfish_A	Caledonia_beadlet_anemone_dicistro-like_virus_4	F	18	T	0
Starfish_A	Caledonia_beadlet_anemone_dicistro-like_virus_4	R	17	A	5
Starfish_A	Caledonia_beadlet_anemone_dicistro-like_virus_4	R	17	C	0
Starfish_A	Caledonia_beadlet_anemone_dicistro-like_virus_4	R	17	G	0
Starfish_A	Caledonia_beadlet_anemone_dicistro-like_virus_4	R	17	T	0
Starfish_A	Caledonia_beadlet_anemone_partiti-like_virus_1	R	17	A	0
Starfish_A	Caledonia_beadlet_anemone_partiti-like_virus_1	R	17	C	1
Starfish_A	Caledonia_beadlet_anemone_partiti-like_virus_1	R	17	G	0
Starfish_A	Caledonia_beadlet_anemone_partiti-like_virus_1	R	17	T	0
Starfish_A	Caledonia_beadlet_anemone_parvo-like_virus_1	F	17	A	2
Starfish_A	Caledonia_beadlet_anemone_parvo-like_virus_1	F	17	C	4
Starfish_A	Caledonia_beadlet_anemone_parvo-like_virus_1	F	17	G	0
Starfish_A	Caledonia_beadlet_anemone_parvo-like_virus_1	F	17	T	0
Starfish_A	Caledonia_beadlet_anemone_parvo-like_virus_1	F	18	A	0
Starfish_A	Caledonia_beadlet_anemone_parvo-like_virus_1	F	18	C	1
Starfish_A	Caledonia_beadlet_anemone_parvo-like_virus_1	F	18	G	0
Starfish_A	Caledonia_beadlet_anemone_parvo-like_virus_1	F	18	T	0
Starfish_A	Caledonia_beadlet_anemone_parvo-like_virus_1	R	17	A	1
Starfish_A	Caledonia_beadlet_anemone_parvo-like_virus_1	R	17	C	2
Starfish_A	Caledonia_beadlet_anemone_parvo-like_virus_1	R	17	G	0
Starfish_A	Caledonia_beadlet_anemone_parvo-like_virus_1	R	17	T	0
Starfish_A	Caledonia_beadlet_anemone_picorna-like_virus_1	F	17	A	76
Starfish_A	Caledonia_beadlet_anemone_picorna-like_virus_1	F	17	C	0
Starfish_A	Caledonia_beadlet_anemone_picorna-like_virus_1	F	17	G	0
Starfish_A	Caledonia_beadlet_anemone_picorna-like_virus_1	F	17	T	1
Starfish_A	Caledonia_beadlet_anemone_picorna-like_virus_1	F	18	A	158
Starfish_A	Caledonia_beadlet_anemone_picorna-like_virus_1	F	18	C	0
Starfish_A	Caledonia_beadlet_anemone_picorna-like_virus_1	F	18	G	8
Starfish_A	Caledonia_beadlet_anemone_picorna-like_virus_1	F	18	T	1
Starfish_A	Caledonia_beadlet_anemone_picorna-like_virus_1	F	21	A	3
Starfish_A	Caledonia_beadlet_anemone_picorna-like_virus_1	F	21	C	0
Starfish_A	Caledonia_beadlet_anemone_picorna-like_virus_1	F	21	G	0
Starfish_A	Caledonia_beadlet_anemone_picorna-like_virus_1	F	21	T	0
Starfish_A	Caledonia_beadlet_anemone_picorna-like_virus_1	R	17	A	1
Starfish_A	Caledonia_beadlet_anemone_picorna-like_virus_1	R	17	C	0
Starfish_A	Caledonia_beadlet_anemone_picorna-like_virus_1	R	17	G	0
Starfish_A	Caledonia_beadlet_anemone_picorna-like_virus_1	R	17	T	0
Starfish_A	Caledonia_beadlet_anemone_picorna-like_virus_1	R	18	A	0
Starfish_A	Caledonia_beadlet_anemone_picorna-like_virus_1	R	18	C	0
Starfish_A	Caledonia_beadlet_anemone_picorna-like_virus_1	R	18	G	0
Starfish_A	Caledonia_beadlet_anemone_picorna-like_virus_1	R	18	T	2
Starfish_A	Caledonia_beadlet_anemone_picorna-like_virus_2	F	17	A	0
Starfish_A	Caledonia_beadlet_anemone_picorna-like_virus_2	F	17	C	0
Starfish_A	Caledonia_beadlet_anemone_picorna-like_virus_2	F	17	G	0
Starfish_A	Caledonia_beadlet_anemone_picorna-like_virus_2	F	17	T	2
Starfish_A	Caledonia_beadlet_anemone_picorna-like_virus_2	F	18	A	0
Starfish_A	Caledonia_beadlet_anemone_picorna-like_virus_2	F	18	C	0
Starfish_A	Caledonia_beadlet_anemone_picorna-like_virus_2	F	18	G	0
Starfish_A	Caledonia_beadlet_anemone_picorna-like_virus_2	F	18	T	1
Starfish_A	Caledonia_beadlet_anemone_picorna-like_virus_2	F	21	A	4
Starfish_A	Caledonia_beadlet_anemone_picorna-like_virus_2	F	21	C	0
Starfish_A	Caledonia_beadlet_anemone_picorna-like_virus_2	F	21	G	0
Starfish_A	Caledonia_beadlet_anemone_picorna-like_virus_2	F	21	T	0
Starfish_A	Caledonia_beadlet_anemone_picorna-like_virus_2	R	17	A	1
Starfish_A	Caledonia_beadlet_anemone_picorna-like_virus_2	R	17	C	0
Starfish_A	Caledonia_beadlet_anemone_picorna-like_virus_2	R	17	G	0
Starfish_A	Caledonia_beadlet_anemone_picorna-like_virus_2	R	17	T	0
Starfish_A	Caledonia_beadlet_anemone_sobemo-like_virus_1	F	17	A	0
Starfish_A	Caledonia_beadlet_anemone_sobemo-like_virus_1	F	17	C	1
Starfish_A	Caledonia_beadlet_anemone_sobemo-like_virus_1	F	17	G	1
Starfish_A	Caledonia_beadlet_anemone_sobemo-like_virus_1	F	17	T	0
Starfish_A	Caledonia_beadlet_anemone_sobemo-like_virus_1	F	18	A	2
Starfish_A	Caledonia_beadlet_anemone_sobemo-like_virus_1	F	18	C	0
Starfish_A	Caledonia_beadlet_anemone_sobemo-like_virus_1	F	18	G	0
Starfish_A	Caledonia_beadlet_anemone_sobemo-like_virus_1	F	18	T	0
Starfish_A	Caledonia_beadlet_anemone_sobemo-like_virus_1	R	17	A	1
Starfish_A	Caledonia_beadlet_anemone_sobemo-like_virus_1	R	17	C	1
Starfish_A	Caledonia_beadlet_anemone_sobemo-like_virus_1	R	17	G	0
Starfish_A	Caledonia_beadlet_anemone_sobemo-like_virus_1	R	17	T	0
Starfish_A	Caledonia_beadlet_anemone_sobemo-like_virus_1	R	18	A	4
Starfish_A	Caledonia_beadlet_anemone_sobemo-like_virus_1	R	18	C	0
Starfish_A	Caledonia_beadlet_anemone_sobemo-like_virus_1	R	18	G	0
Starfish_A	Caledonia_beadlet_anemone_sobemo-like_virus_1	R	18	T	0
Starfish_A	Caledonia_dog_whelk_bunya/orthobunya-like_virus_1	F	17	A	1
Starfish_A	Caledonia_dog_whelk_bunya/orthobunya-like_virus_1	F	17	C	0
Starfish_A	Caledonia_dog_whelk_bunya/orthobunya-like_virus_1	F	17	G	0
Starfish_A	Caledonia_dog_whelk_bunya/orthobunya-like_virus_1	F	17	T	0
Starfish_A	Caledonia_dog_whelk_bunya/orthobunya-like_virus_1	F	18	A	0
Starfish_A	Caledonia_dog_whelk_bunya/orthobunya-like_virus_1	F	18	C	2
Starfish_A	Caledonia_dog_whelk_bunya/orthobunya-like_virus_1	F	18	G	0
Starfish_A	Caledonia_dog_whelk_bunya/orthobunya-like_virus_1	F	18	T	0
Starfish_A	Caledonia_dog_whelk_bunya/orthobunya-like_virus_1	R	18	A	1
Starfish_A	Caledonia_dog_whelk_bunya/orthobunya-like_virus_1	R	18	C	0
Starfish_A	Caledonia_dog_whelk_bunya/orthobunya-like_virus_1	R	18	G	0
Starfish_A	Caledonia_dog_whelk_bunya/orthobunya-like_virus_1	R	18	T	0
Starfish_A	Caledonia_dog_whelk_rhabdo-like_virus_1	F	17	A	4
Starfish_A	Caledonia_dog_whelk_rhabdo-like_virus_1	F	17	C	15
Starfish_A	Caledonia_dog_whelk_rhabdo-like_virus_1	F	17	G	0
Starfish_A	Caledonia_dog_whelk_rhabdo-like_virus_1	F	17	T	1
Starfish_A	Caledonia_dog_whelk_rhabdo-like_virus_1	R	17	A	9
Starfish_A	Caledonia_dog_whelk_rhabdo-like_virus_1	R	17	C	15
Starfish_A	Caledonia_dog_whelk_rhabdo-like_virus_1	R	17	G	1
Starfish_A	Caledonia_dog_whelk_rhabdo-like_virus_1	R	17	T	0
Starfish_A	Caledonia_dog_whelk_rhabdo-like_virus_1	R	18	A	0
Starfish_A	Caledonia_dog_whelk_rhabdo-like_virus_1	R	18	C	0
Starfish_A	Caledonia_dog_whelk_rhabdo-like_virus_1	R	18	G	0
Starfish_A	Caledonia_dog_whelk_rhabdo-like_virus_1	R	18	T	6
Starfish_A	Caledonia_dog_whelk_rhabdo-like_virus_2	F	17	A	1
Starfish_A	Caledonia_dog_whelk_rhabdo-like_virus_2	F	17	C	0
Starfish_A	Caledonia_dog_whelk_rhabdo-like_virus_2	F	17	G	0
Starfish_A	Caledonia_dog_whelk_rhabdo-like_virus_2	F	17	T	3
Starfish_A	Caledonia_dog_whelk_rhabdo-like_virus_2	F	19	A	0
Starfish_A	Caledonia_dog_whelk_rhabdo-like_virus_2	F	19	C	0
Starfish_A	Caledonia_dog_whelk_rhabdo-like_virus_2	F	19	G	1
Starfish_A	Caledonia_dog_whelk_rhabdo-like_virus_2	F	19	T	0
Starfish_A	Caledonia_dog_whelk_rhabdo-like_virus_2	R	17	A	1
Starfish_A	Caledonia_dog_whelk_rhabdo-like_virus_2	R	17	C	1
Starfish_A	Caledonia_dog_whelk_rhabdo-like_virus_2	R	17	G	0
Starfish_A	Caledonia_dog_whelk_rhabdo-like_virus_2	R	17	T	22
Starfish_A	Caledonia_dog_whelk_rhabdo-like_virus_2	R	19	A	0
Starfish_A	Caledonia_dog_whelk_rhabdo-like_virus_2	R	19	C	3
Starfish_A	Caledonia_dog_whelk_rhabdo-like_virus_2	R	19	G	0
Starfish_A	Caledonia_dog_whelk_rhabdo-like_virus_2	R	19	T	0
Starfish_A	Caledonia_dog_whelk_rhabdo-like_virus_2	R	28	A	0
Starfish_A	Caledonia_dog_whelk_rhabdo-like_virus_2	R	28	C	0
Starfish_A	Caledonia_dog_whelk_rhabdo-like_virus_2	R	28	G	0
Starfish_A	Caledonia_dog_whelk_rhabdo-like_virus_2	R	28	T	1
Starfish_A	Caledonia_starfish_parvo-like_virus_1	F	17	A	1
Starfish_A	Caledonia_starfish_parvo-like_virus_1	F	17	C	1
Starfish_A	Caledonia_starfish_parvo-like_virus_1	F	17	G	6
Starfish_A	Caledonia_starfish_parvo-like_virus_1	F	17	T	17
Starfish_A	Caledonia_starfish_parvo-like_virus_1	F	18	A	1
Starfish_A	Caledonia_starfish_parvo-like_virus_1	F	18	C	159
Starfish_A	Caledonia_starfish_parvo-like_virus_1	F	18	G	8
Starfish_A	Caledonia_starfish_parvo-like_virus_1	F	18	T	0
Starfish_A	Caledonia_starfish_parvo-like_virus_1	F	19	A	4
Starfish_A	Caledonia_starfish_parvo-like_virus_1	F	19	C	0
Starfish_A	Caledonia_starfish_parvo-like_virus_1	F	19	G	0
Starfish_A	Caledonia_starfish_parvo-like_virus_1	F	19	T	0
Starfish_A	Caledonia_starfish_parvo-like_virus_1	F	21	A	1
Starfish_A	Caledonia_starfish_parvo-like_virus_1	F	21	C	15
Starfish_A	Caledonia_starfish_parvo-like_virus_1	F	21	G	1
Starfish_A	Caledonia_starfish_parvo-like_virus_1	F	21	T	0
Starfish_A	Caledonia_starfish_parvo-like_virus_1	F	23	A	3
Starfish_A	Caledonia_starfish_parvo-like_virus_1	F	23	C	0
Starfish_A	Caledonia_starfish_parvo-like_virus_1	F	23	G	0
Starfish_A	Caledonia_starfish_parvo-like_virus_1	F	23	T	4
Starfish_A	Caledonia_starfish_parvo-like_virus_1	F	24	A	1
Starfish_A	Caledonia_starfish_parvo-like_virus_1	F	24	C	0
Starfish_A	Caledonia_starfish_parvo-like_virus_1	F	24	G	0
Starfish_A	Caledonia_starfish_parvo-like_virus_1	F	24	T	0
Starfish_A	Caledonia_starfish_parvo-like_virus_1	F	25	A	1
Starfish_A	Caledonia_starfish_parvo-like_virus_1	F	25	C	0
Starfish_A	Caledonia_starfish_parvo-like_virus_1	F	25	G	3
Starfish_A	Caledonia_starfish_parvo-like_virus_1	F	25	T	0
Starfish_A	Caledonia_starfish_parvo-like_virus_1	F	28	A	0
Starfish_A	Caledonia_starfish_parvo-like_virus_1	F	28	C	0
Starfish_A	Caledonia_starfish_parvo-like_virus_1	F	28	G	0
Starfish_A	Caledonia_starfish_parvo-like_virus_1	F	28	T	1
Starfish_A	Caledonia_starfish_parvo-like_virus_1	F	29	A	0
Starfish_A	Caledonia_starfish_parvo-like_virus_1	F	29	C	0
Starfish_A	Caledonia_starfish_parvo-like_virus_1	F	29	G	0
Starfish_A	Caledonia_starfish_parvo-like_virus_1	F	29	T	2
Starfish_A	Caledonia_starfish_parvo-like_virus_1	R	17	A	101
Starfish_A	Caledonia_starfish_parvo-like_virus_1	R	17	C	56
Starfish_A	Caledonia_starfish_parvo-like_virus_1	R	17	G	34
Starfish_A	Caledonia_starfish_parvo-like_virus_1	R	17	T	1566
Starfish_A	Caledonia_starfish_parvo-like_virus_1	R	18	A	106
Starfish_A	Caledonia_starfish_parvo-like_virus_1	R	18	C	89
Starfish_A	Caledonia_starfish_parvo-like_virus_1	R	18	G	28
Starfish_A	Caledonia_starfish_parvo-like_virus_1	R	18	T	1059
Starfish_A	Caledonia_starfish_parvo-like_virus_1	R	19	A	74
Starfish_A	Caledonia_starfish_parvo-like_virus_1	R	19	C	40
Starfish_A	Caledonia_starfish_parvo-like_virus_1	R	19	G	21
Starfish_A	Caledonia_starfish_parvo-like_virus_1	R	19	T	1485
Starfish_A	Caledonia_starfish_parvo-like_virus_1	R	20	A	44
Starfish_A	Caledonia_starfish_parvo-like_virus_1	R	20	C	86
Starfish_A	Caledonia_starfish_parvo-like_virus_1	R	20	G	21
Starfish_A	Caledonia_starfish_parvo-like_virus_1	R	20	T	1515
Starfish_A	Caledonia_starfish_parvo-like_virus_1	R	21	A	63
Starfish_A	Caledonia_starfish_parvo-like_virus_1	R	21	C	85
Starfish_A	Caledonia_starfish_parvo-like_virus_1	R	21	G	46
Starfish_A	Caledonia_starfish_parvo-like_virus_1	R	21	T	2913
Starfish_A	Caledonia_starfish_parvo-like_virus_1	R	22	A	50
Starfish_A	Caledonia_starfish_parvo-like_virus_1	R	22	C	82
Starfish_A	Caledonia_starfish_parvo-like_virus_1	R	22	G	27
Starfish_A	Caledonia_starfish_parvo-like_virus_1	R	22	T	1939
Starfish_A	Caledonia_starfish_parvo-like_virus_1	R	23	A	245
Starfish_A	Caledonia_starfish_parvo-like_virus_1	R	23	C	68
Starfish_A	Caledonia_starfish_parvo-like_virus_1	R	23	G	56
Starfish_A	Caledonia_starfish_parvo-like_virus_1	R	23	T	2884
Starfish_A	Caledonia_starfish_parvo-like_virus_1	R	24	A	321
Starfish_A	Caledonia_starfish_parvo-like_virus_1	R	24	C	275
Starfish_A	Caledonia_starfish_parvo-like_virus_1	R	24	G	107
Starfish_A	Caledonia_starfish_parvo-like_virus_1	R	24	T	4500
Starfish_A	Caledonia_starfish_parvo-like_virus_1	R	25	A	443
Starfish_A	Caledonia_starfish_parvo-like_virus_1	R	25	C	548
Starfish_A	Caledonia_starfish_parvo-like_virus_1	R	25	G	80
Starfish_A	Caledonia_starfish_parvo-like_virus_1	R	25	T	11296
Starfish_A	Caledonia_starfish_parvo-like_virus_1	R	26	A	1070
Starfish_A	Caledonia_starfish_parvo-like_virus_1	R	26	C	806
Starfish_A	Caledonia_starfish_parvo-like_virus_1	R	26	G	199
Starfish_A	Caledonia_starfish_parvo-like_virus_1	R	26	T	41402
Starfish_A	Caledonia_starfish_parvo-like_virus_1	R	27	A	2259
Starfish_A	Caledonia_starfish_parvo-like_virus_1	R	27	C	1381
Starfish_A	Caledonia_starfish_parvo-like_virus_1	R	27	G	669
Starfish_A	Caledonia_starfish_parvo-like_virus_1	R	27	T	42213
Starfish_A	Caledonia_starfish_parvo-like_virus_1	R	28	A	2176
Starfish_A	Caledonia_starfish_parvo-like_virus_1	R	28	C	1445
Starfish_A	Caledonia_starfish_parvo-like_virus_1	R	28	G	661
Starfish_A	Caledonia_starfish_parvo-like_virus_1	R	28	T	46659
Starfish_A	Caledonia_starfish_parvo-like_virus_1	R	29	A	1001
Starfish_A	Caledonia_starfish_parvo-like_virus_1	R	29	C	932
Starfish_A	Caledonia_starfish_parvo-like_virus_1	R	29	G	341
Starfish_A	Caledonia_starfish_parvo-like_virus_1	R	29	T	28491
Starfish_A	Caledonia_starfish_parvo-like_virus_1	R	30	A	368
Starfish_A	Caledonia_starfish_parvo-like_virus_1	R	30	C	151
Starfish_A	Caledonia_starfish_parvo-like_virus_1	R	30	G	37
Starfish_A	Caledonia_starfish_parvo-like_virus_1	R	30	T	4269
Starfish_A	Caledonia_starfish_parvo-like_virus_1	R	31	A	57
Starfish_A	Caledonia_starfish_parvo-like_virus_1	R	31	C	47
Starfish_A	Caledonia_starfish_parvo-like_virus_1	R	31	G	3
Starfish_A	Caledonia_starfish_parvo-like_virus_1	R	31	T	581
Starfish_A	Caledonia_starfish_parvo-like_virus_1	R	32	A	6
Starfish_A	Caledonia_starfish_parvo-like_virus_1	R	32	C	2
Starfish_A	Caledonia_starfish_parvo-like_virus_1	R	32	G	5
Starfish_A	Caledonia_starfish_parvo-like_virus_1	R	32	T	155
Starfish_A	Caledonia_starfish_parvo-like_virus_1	R	33	A	1
Starfish_A	Caledonia_starfish_parvo-like_virus_1	R	33	C	1
Starfish_A	Caledonia_starfish_parvo-like_virus_1	R	33	G	0
Starfish_A	Caledonia_starfish_parvo-like_virus_1	R	33	T	10
Starfish_A	Caledonia_starfish_parvo-like_virus_1	R	34	A	0
Starfish_A	Caledonia_starfish_parvo-like_virus_1	R	34	C	0
Starfish_A	Caledonia_starfish_parvo-like_virus_1	R	34	G	0
Starfish_A	Caledonia_starfish_parvo-like_virus_1	R	34	T	9
Starfish_A	Caledonia_starfish_parvo-like_virus_2	F	17	A	7
Starfish_A	Caledonia_starfish_parvo-like_virus_2	F	17	C	4
Starfish_A	Caledonia_starfish_parvo-like_virus_2	F	17	G	3
Starfish_A	Caledonia_starfish_parvo-like_virus_2	F	17	T	9
Starfish_A	Caledonia_starfish_parvo-like_virus_2	F	18	A	3
Starfish_A	Caledonia_starfish_parvo-like_virus_2	F	18	C	6
Starfish_A	Caledonia_starfish_parvo-like_virus_2	F	18	G	1
Starfish_A	Caledonia_starfish_parvo-like_virus_2	F	18	T	0
Starfish_A	Caledonia_starfish_parvo-like_virus_2	F	19	A	4
Starfish_A	Caledonia_starfish_parvo-like_virus_2	F	19	C	5
Starfish_A	Caledonia_starfish_parvo-like_virus_2	F	19	G	2
Starfish_A	Caledonia_starfish_parvo-like_virus_2	F	19	T	4
Starfish_A	Caledonia_starfish_parvo-like_virus_2	F	20	A	0
Starfish_A	Caledonia_starfish_parvo-like_virus_2	F	20	C	9
Starfish_A	Caledonia_starfish_parvo-like_virus_2	F	20	G	0
Starfish_A	Caledonia_starfish_parvo-like_virus_2	F	20	T	5
Starfish_A	Caledonia_starfish_parvo-like_virus_2	F	21	A	8
Starfish_A	Caledonia_starfish_parvo-like_virus_2	F	21	C	5
Starfish_A	Caledonia_starfish_parvo-like_virus_2	F	21	G	0
Starfish_A	Caledonia_starfish_parvo-like_virus_2	F	21	T	6
Starfish_A	Caledonia_starfish_parvo-like_virus_2	F	22	A	9
Starfish_A	Caledonia_starfish_parvo-like_virus_2	F	22	C	3
Starfish_A	Caledonia_starfish_parvo-like_virus_2	F	22	G	0
Starfish_A	Caledonia_starfish_parvo-like_virus_2	F	22	T	6
Starfish_A	Caledonia_starfish_parvo-like_virus_2	F	23	A	14
Starfish_A	Caledonia_starfish_parvo-like_virus_2	F	23	C	1
Starfish_A	Caledonia_starfish_parvo-like_virus_2	F	23	G	4
Starfish_A	Caledonia_starfish_parvo-like_virus_2	F	23	T	2
Starfish_A	Caledonia_starfish_parvo-like_virus_2	F	24	A	14
Starfish_A	Caledonia_starfish_parvo-like_virus_2	F	24	C	14
Starfish_A	Caledonia_starfish_parvo-like_virus_2	F	24	G	2
Starfish_A	Caledonia_starfish_parvo-like_virus_2	F	24	T	3
Starfish_A	Caledonia_starfish_parvo-like_virus_2	F	25	A	7
Starfish_A	Caledonia_starfish_parvo-like_virus_2	F	25	C	23
Starfish_A	Caledonia_starfish_parvo-like_virus_2	F	25	G	1
Starfish_A	Caledonia_starfish_parvo-like_virus_2	F	25	T	4
Starfish_A	Caledonia_starfish_parvo-like_virus_2	F	26	A	7
Starfish_A	Caledonia_starfish_parvo-like_virus_2	F	26	C	33
Starfish_A	Caledonia_starfish_parvo-like_virus_2	F	26	G	3
Starfish_A	Caledonia_starfish_parvo-like_virus_2	F	26	T	16
Starfish_A	Caledonia_starfish_parvo-like_virus_2	F	27	A	7
Starfish_A	Caledonia_starfish_parvo-like_virus_2	F	27	C	18
Starfish_A	Caledonia_starfish_parvo-like_virus_2	F	27	G	1
Starfish_A	Caledonia_starfish_parvo-like_virus_2	F	27	T	35
Starfish_A	Caledonia_starfish_parvo-like_virus_2	F	28	A	1
Starfish_A	Caledonia_starfish_parvo-like_virus_2	F	28	C	14
Starfish_A	Caledonia_starfish_parvo-like_virus_2	F	28	G	2
Starfish_A	Caledonia_starfish_parvo-like_virus_2	F	28	T	16
Starfish_A	Caledonia_starfish_parvo-like_virus_2	F	29	A	2
Starfish_A	Caledonia_starfish_parvo-like_virus_2	F	29	C	7
Starfish_A	Caledonia_starfish_parvo-like_virus_2	F	29	G	3
Starfish_A	Caledonia_starfish_parvo-like_virus_2	F	29	T	11
Starfish_A	Caledonia_starfish_parvo-like_virus_2	F	30	A	0
Starfish_A	Caledonia_starfish_parvo-like_virus_2	F	30	C	0
Starfish_A	Caledonia_starfish_parvo-like_virus_2	F	30	G	0
Starfish_A	Caledonia_starfish_parvo-like_virus_2	F	30	T	1
Starfish_A	Caledonia_starfish_parvo-like_virus_2	R	17	A	9
Starfish_A	Caledonia_starfish_parvo-like_virus_2	R	17	C	22
Starfish_A	Caledonia_starfish_parvo-like_virus_2	R	17	G	12
Starfish_A	Caledonia_starfish_parvo-like_virus_2	R	17	T	478
Starfish_A	Caledonia_starfish_parvo-like_virus_2	R	18	A	8
Starfish_A	Caledonia_starfish_parvo-like_virus_2	R	18	C	4
Starfish_A	Caledonia_starfish_parvo-like_virus_2	R	18	G	20
Starfish_A	Caledonia_starfish_parvo-like_virus_2	R	18	T	306
Starfish_A	Caledonia_starfish_parvo-like_virus_2	R	19	A	11
Starfish_A	Caledonia_starfish_parvo-like_virus_2	R	19	C	16
Starfish_A	Caledonia_starfish_parvo-like_virus_2	R	19	G	18
Starfish_A	Caledonia_starfish_parvo-like_virus_2	R	19	T	1383
Starfish_A	Caledonia_starfish_parvo-like_virus_2	R	20	A	10
Starfish_A	Caledonia_starfish_parvo-like_virus_2	R	20	C	3
Starfish_A	Caledonia_starfish_parvo-like_virus_2	R	20	G	1
Starfish_A	Caledonia_starfish_parvo-like_virus_2	R	20	T	346
Starfish_A	Caledonia_starfish_parvo-like_virus_2	R	21	A	10
Starfish_A	Caledonia_starfish_parvo-like_virus_2	R	21	C	21
Starfish_A	Caledonia_starfish_parvo-like_virus_2	R	21	G	11
Starfish_A	Caledonia_starfish_parvo-like_virus_2	R	21	T	422
Starfish_A	Caledonia_starfish_parvo-like_virus_2	R	22	A	14
Starfish_A	Caledonia_starfish_parvo-like_virus_2	R	22	C	27
Starfish_A	Caledonia_starfish_parvo-like_virus_2	R	22	G	11
Starfish_A	Caledonia_starfish_parvo-like_virus_2	R	22	T	834
Starfish_A	Caledonia_starfish_parvo-like_virus_2	R	23	A	42
Starfish_A	Caledonia_starfish_parvo-like_virus_2	R	23	C	18
Starfish_A	Caledonia_starfish_parvo-like_virus_2	R	23	G	12
Starfish_A	Caledonia_starfish_parvo-like_virus_2	R	23	T	1070
Starfish_A	Caledonia_starfish_parvo-like_virus_2	R	24	A	67
Starfish_A	Caledonia_starfish_parvo-like_virus_2	R	24	C	49
Starfish_A	Caledonia_starfish_parvo-like_virus_2	R	24	G	29
Starfish_A	Caledonia_starfish_parvo-like_virus_2	R	24	T	1385
Starfish_A	Caledonia_starfish_parvo-like_virus_2	R	25	A	108
Starfish_A	Caledonia_starfish_parvo-like_virus_2	R	25	C	80
Starfish_A	Caledonia_starfish_parvo-like_virus_2	R	25	G	44
Starfish_A	Caledonia_starfish_parvo-like_virus_2	R	25	T	2228
Starfish_A	Caledonia_starfish_parvo-like_virus_2	R	26	A	143
Starfish_A	Caledonia_starfish_parvo-like_virus_2	R	26	C	157
Starfish_A	Caledonia_starfish_parvo-like_virus_2	R	26	G	229
Starfish_A	Caledonia_starfish_parvo-like_virus_2	R	26	T	3622
Starfish_A	Caledonia_starfish_parvo-like_virus_2	R	27	A	409
Starfish_A	Caledonia_starfish_parvo-like_virus_2	R	27	C	297
Starfish_A	Caledonia_starfish_parvo-like_virus_2	R	27	G	178
Starfish_A	Caledonia_starfish_parvo-like_virus_2	R	27	T	14402
Starfish_A	Caledonia_starfish_parvo-like_virus_2	R	28	A	507
Starfish_A	Caledonia_starfish_parvo-like_virus_2	R	28	C	400
Starfish_A	Caledonia_starfish_parvo-like_virus_2	R	28	G	123
Starfish_A	Caledonia_starfish_parvo-like_virus_2	R	28	T	18395
Starfish_A	Caledonia_starfish_parvo-like_virus_2	R	29	A	270
Starfish_A	Caledonia_starfish_parvo-like_virus_2	R	29	C	187
Starfish_A	Caledonia_starfish_parvo-like_virus_2	R	29	G	71
Starfish_A	Caledonia_starfish_parvo-like_virus_2	R	29	T	6577
Starfish_A	Caledonia_starfish_parvo-like_virus_2	R	30	A	55
Starfish_A	Caledonia_starfish_parvo-like_virus_2	R	30	C	45
Starfish_A	Caledonia_starfish_parvo-like_virus_2	R	30	G	7
Starfish_A	Caledonia_starfish_parvo-like_virus_2	R	30	T	1562
Starfish_A	Caledonia_starfish_parvo-like_virus_2	R	31	A	9
Starfish_A	Caledonia_starfish_parvo-like_virus_2	R	31	C	7
Starfish_A	Caledonia_starfish_parvo-like_virus_2	R	31	G	0
Starfish_A	Caledonia_starfish_parvo-like_virus_2	R	31	T	148
Starfish_A	Caledonia_starfish_parvo-like_virus_2	R	32	A	0
Starfish_A	Caledonia_starfish_parvo-like_virus_2	R	32	C	0
Starfish_A	Caledonia_starfish_parvo-like_virus_2	R	32	G	1
Starfish_A	Caledonia_starfish_parvo-like_virus_2	R	32	T	10
Starfish_A	Caledonia_starfish_parvo-like_virus_2	R	33	A	0
Starfish_A	Caledonia_starfish_parvo-like_virus_2	R	33	C	0
Starfish_A	Caledonia_starfish_parvo-like_virus_2	R	33	G	0
Starfish_A	Caledonia_starfish_parvo-like_virus_2	R	33	T	1
Starfish_A	Caledonia_starfish_parvo-like_virus_3	F	17	A	0
Starfish_A	Caledonia_starfish_parvo-like_virus_3	F	17	C	0
Starfish_A	Caledonia_starfish_parvo-like_virus_3	F	17	G	0
Starfish_A	Caledonia_starfish_parvo-like_virus_3	F	17	T	2
Starfish_A	Caledonia_starfish_parvo-like_virus_3	F	18	A	1
Starfish_A	Caledonia_starfish_parvo-like_virus_3	F	18	C	0
Starfish_A	Caledonia_starfish_parvo-like_virus_3	F	18	G	0
Starfish_A	Caledonia_starfish_parvo-like_virus_3	F	18	T	0
Starfish_A	Caledonia_starfish_parvo-like_virus_3	F	19	A	7
Starfish_A	Caledonia_starfish_parvo-like_virus_3	F	19	C	0
Starfish_A	Caledonia_starfish_parvo-like_virus_3	F	19	G	0
Starfish_A	Caledonia_starfish_parvo-like_virus_3	F	19	T	0
Starfish_A	Caledonia_starfish_parvo-like_virus_3	R	17	A	0
Starfish_A	Caledonia_starfish_parvo-like_virus_3	R	17	C	7
Starfish_A	Caledonia_starfish_parvo-like_virus_3	R	17	G	0
Starfish_A	Caledonia_starfish_parvo-like_virus_3	R	17	T	51
Starfish_A	Caledonia_starfish_parvo-like_virus_3	R	18	A	0
Starfish_A	Caledonia_starfish_parvo-like_virus_3	R	18	C	0
Starfish_A	Caledonia_starfish_parvo-like_virus_3	R	18	G	0
Starfish_A	Caledonia_starfish_parvo-like_virus_3	R	18	T	47
Starfish_A	Caledonia_starfish_parvo-like_virus_3	R	19	A	0
Starfish_A	Caledonia_starfish_parvo-like_virus_3	R	19	C	3
Starfish_A	Caledonia_starfish_parvo-like_virus_3	R	19	G	0
Starfish_A	Caledonia_starfish_parvo-like_virus_3	R	19	T	34
Starfish_A	Caledonia_starfish_parvo-like_virus_3	R	20	A	5
Starfish_A	Caledonia_starfish_parvo-like_virus_3	R	20	C	2
Starfish_A	Caledonia_starfish_parvo-like_virus_3	R	20	G	0
Starfish_A	Caledonia_starfish_parvo-like_virus_3	R	20	T	36
Starfish_A	Caledonia_starfish_parvo-like_virus_3	R	21	A	0
Starfish_A	Caledonia_starfish_parvo-like_virus_3	R	21	C	0
Starfish_A	Caledonia_starfish_parvo-like_virus_3	R	21	G	0
Starfish_A	Caledonia_starfish_parvo-like_virus_3	R	21	T	88
Starfish_A	Caledonia_starfish_parvo-like_virus_3	R	22	A	4
Starfish_A	Caledonia_starfish_parvo-like_virus_3	R	22	C	1
Starfish_A	Caledonia_starfish_parvo-like_virus_3	R	22	G	0
Starfish_A	Caledonia_starfish_parvo-like_virus_3	R	22	T	162
Starfish_A	Caledonia_starfish_parvo-like_virus_3	R	23	A	5
Starfish_A	Caledonia_starfish_parvo-like_virus_3	R	23	C	5
Starfish_A	Caledonia_starfish_parvo-like_virus_3	R	23	G	0
Starfish_A	Caledonia_starfish_parvo-like_virus_3	R	23	T	110
Starfish_A	Caledonia_starfish_parvo-like_virus_3	R	24	A	8
Starfish_A	Caledonia_starfish_parvo-like_virus_3	R	24	C	15
Starfish_A	Caledonia_starfish_parvo-like_virus_3	R	24	G	0
Starfish_A	Caledonia_starfish_parvo-like_virus_3	R	24	T	295
Starfish_A	Caledonia_starfish_parvo-like_virus_3	R	25	A	12
Starfish_A	Caledonia_starfish_parvo-like_virus_3	R	25	C	7
Starfish_A	Caledonia_starfish_parvo-like_virus_3	R	25	G	1
Starfish_A	Caledonia_starfish_parvo-like_virus_3	R	25	T	380
Starfish_A	Caledonia_starfish_parvo-like_virus_3	R	26	A	28
Starfish_A	Caledonia_starfish_parvo-like_virus_3	R	26	C	20
Starfish_A	Caledonia_starfish_parvo-like_virus_3	R	26	G	12
Starfish_A	Caledonia_starfish_parvo-like_virus_3	R	26	T	1093
Starfish_A	Caledonia_starfish_parvo-like_virus_3	R	27	A	34
Starfish_A	Caledonia_starfish_parvo-like_virus_3	R	27	C	51
Starfish_A	Caledonia_starfish_parvo-like_virus_3	R	27	G	13
Starfish_A	Caledonia_starfish_parvo-like_virus_3	R	27	T	1266
Starfish_A	Caledonia_starfish_parvo-like_virus_3	R	28	A	194
Starfish_A	Caledonia_starfish_parvo-like_virus_3	R	28	C	117
Starfish_A	Caledonia_starfish_parvo-like_virus_3	R	28	G	18
Starfish_A	Caledonia_starfish_parvo-like_virus_3	R	28	T	2171
Starfish_A	Caledonia_starfish_parvo-like_virus_3	R	29	A	58
Starfish_A	Caledonia_starfish_parvo-like_virus_3	R	29	C	80
Starfish_A	Caledonia_starfish_parvo-like_virus_3	R	29	G	20
Starfish_A	Caledonia_starfish_parvo-like_virus_3	R	29	T	1265
Starfish_A	Caledonia_starfish_parvo-like_virus_3	R	30	A	14
Starfish_A	Caledonia_starfish_parvo-like_virus_3	R	30	C	18
Starfish_A	Caledonia_starfish_parvo-like_virus_3	R	30	G	13
Starfish_A	Caledonia_starfish_parvo-like_virus_3	R	30	T	691
Starfish_A	Caledonia_starfish_parvo-like_virus_3	R	31	A	0
Starfish_A	Caledonia_starfish_parvo-like_virus_3	R	31	C	1
Starfish_A	Caledonia_starfish_parvo-like_virus_3	R	31	G	2
Starfish_A	Caledonia_starfish_parvo-like_virus_3	R	31	T	96
Starfish_A	Caledonia_starfish_parvo-like_virus_3	R	32	A	0
Starfish_A	Caledonia_starfish_parvo-like_virus_3	R	32	C	0
Starfish_A	Caledonia_starfish_parvo-like_virus_3	R	32	G	0
Starfish_A	Caledonia_starfish_parvo-like_virus_3	R	32	T	1
Starfish_A	Caledonia_starfish_parvo-like_virus_3	R	33	A	0
Starfish_A	Caledonia_starfish_parvo-like_virus_3	R	33	C	0
Starfish_A	Caledonia_starfish_parvo-like_virus_3	R	33	G	0
Starfish_A	Caledonia_starfish_parvo-like_virus_3	R	33	T	2
Starfish_A	Lothians_earthworm_bunya/arena-like_virus_1	F	17	A	0
Starfish_A	Lothians_earthworm_bunya/arena-like_virus_1	F	17	C	0
Starfish_A	Lothians_earthworm_bunya/arena-like_virus_1	F	17	G	0
Starfish_A	Lothians_earthworm_bunya/arena-like_virus_1	F	17	T	13
Starfish_A	Lothians_earthworm_bunya/arena-like_virus_1	F	18	A	1
Starfish_A	Lothians_earthworm_bunya/arena-like_virus_1	F	18	C	0
Starfish_A	Lothians_earthworm_bunya/arena-like_virus_1	F	18	G	0
Starfish_A	Lothians_earthworm_bunya/arena-like_virus_1	F	18	T	0
Starfish_A	Lothians_earthworm_bunya/arena-like_virus_1	R	18	A	1
Starfish_A	Lothians_earthworm_bunya/arena-like_virus_1	R	18	C	0
Starfish_A	Lothians_earthworm_bunya/arena-like_virus_1	R	18	G	0
Starfish_A	Lothians_earthworm_bunya/arena-like_virus_1	R	18	T	0
Starfish_A	Lothians_earthworm_bunya/orthobunya-like_virus_1	F	17	A	0
Starfish_A	Lothians_earthworm_bunya/orthobunya-like_virus_1	F	17	C	0
Starfish_A	Lothians_earthworm_bunya/orthobunya-like_virus_1	F	17	G	0
Starfish_A	Lothians_earthworm_bunya/orthobunya-like_virus_1	F	17	T	8
Starfish_A	Lothians_earthworm_bunya/orthobunya-like_virus_1	R	17	A	0
Starfish_A	Lothians_earthworm_bunya/orthobunya-like_virus_1	R	17	C	2
Starfish_A	Lothians_earthworm_bunya/orthobunya-like_virus_1	R	17	G	0
Starfish_A	Lothians_earthworm_bunya/orthobunya-like_virus_1	R	17	T	0
Starfish_A	Lothians_earthworm_picorna-like_virus_1	F	17	A	2
Starfish_A	Lothians_earthworm_picorna-like_virus_1	F	17	C	0
Starfish_A	Lothians_earthworm_picorna-like_virus_1	F	17	G	0
Starfish_A	Lothians_earthworm_picorna-like_virus_1	F	17	T	14
Starfish_A	Lothians_earthworm_picorna-like_virus_1	F	18	A	1
Starfish_A	Lothians_earthworm_picorna-like_virus_1	F	18	C	4
Starfish_A	Lothians_earthworm_picorna-like_virus_1	F	18	G	0
Starfish_A	Lothians_earthworm_picorna-like_virus_1	F	18	T	6
Starfish_A	Lothians_earthworm_picorna-like_virus_1	R	17	A	10
Starfish_A	Lothians_earthworm_picorna-like_virus_1	R	17	C	1
Starfish_A	Lothians_earthworm_picorna-like_virus_1	R	17	G	1
Starfish_A	Lothians_earthworm_picorna-like_virus_1	R	17	T	2
Starfish_A	Lothians_earthworm_picorna-like_virus_1	R	18	A	0
Starfish_A	Lothians_earthworm_picorna-like_virus_1	R	18	C	0
Starfish_A	Lothians_earthworm_picorna-like_virus_1	R	18	G	0
Starfish_A	Lothians_earthworm_picorna-like_virus_1	R	18	T	4
Starfish_A	Millport_beadlet_anemone_dicistro-like_virus_1	F	17	A	1
Starfish_A	Millport_beadlet_anemone_dicistro-like_virus_1	F	17	C	0
Starfish_A	Millport_beadlet_anemone_dicistro-like_virus_1	F	17	G	9
Starfish_A	Millport_beadlet_anemone_dicistro-like_virus_1	F	17	T	5
Starfish_A	Millport_beadlet_anemone_dicistro-like_virus_1	F	18	A	7
Starfish_A	Millport_beadlet_anemone_dicistro-like_virus_1	F	18	C	2
Starfish_A	Millport_beadlet_anemone_dicistro-like_virus_1	F	18	G	0
Starfish_A	Millport_beadlet_anemone_dicistro-like_virus_1	F	18	T	12
Starfish_A	Millport_beadlet_anemone_dicistro-like_virus_1	R	17	A	1
Starfish_A	Millport_beadlet_anemone_dicistro-like_virus_1	R	17	C	0
Starfish_A	Millport_beadlet_anemone_dicistro-like_virus_1	R	17	G	0
Starfish_A	Millport_beadlet_anemone_dicistro-like_virus_1	R	17	T	0
Starfish_A	Millport_beadlet_anemone_Nora_virus-like_virus_1	F	17	A	8
Starfish_A	Millport_beadlet_anemone_Nora_virus-like_virus_1	F	17	C	6
Starfish_A	Millport_beadlet_anemone_Nora_virus-like_virus_1	F	17	G	0
Starfish_A	Millport_beadlet_anemone_Nora_virus-like_virus_1	F	17	T	3
Starfish_A	Millport_beadlet_anemone_Nora_virus-like_virus_1	F	18	A	0
Starfish_A	Millport_beadlet_anemone_Nora_virus-like_virus_1	F	18	C	4
Starfish_A	Millport_beadlet_anemone_Nora_virus-like_virus_1	F	18	G	0
Starfish_A	Millport_beadlet_anemone_Nora_virus-like_virus_1	F	18	T	6
Starfish_A	Millport_beadlet_anemone_Nora_virus-like_virus_1	R	17	A	3
Starfish_A	Millport_beadlet_anemone_Nora_virus-like_virus_1	R	17	C	1
Starfish_A	Millport_beadlet_anemone_Nora_virus-like_virus_1	R	17	G	0
Starfish_A	Millport_beadlet_anemone_Nora_virus-like_virus_1	R	17	T	7
Starfish_A	Millport_beadlet_anemone_Nora_virus-like_virus_1	R	18	A	0
Starfish_A	Millport_beadlet_anemone_Nora_virus-like_virus_1	R	18	C	8
Starfish_A	Millport_beadlet_anemone_Nora_virus-like_virus_1	R	18	G	0
Starfish_A	Millport_beadlet_anemone_Nora_virus-like_virus_1	R	18	T	3
Starfish_A	Millport_beadlet_anemone_Nora_virus-like_virus_1	R	19	A	0
Starfish_A	Millport_beadlet_anemone_Nora_virus-like_virus_1	R	19	C	2
Starfish_A	Millport_beadlet_anemone_Nora_virus-like_virus_1	R	19	G	0
Starfish_A	Millport_beadlet_anemone_Nora_virus-like_virus_1	R	19	T	0
Starfish_A	Millport_beadlet_anemone_tombus-like_virus_1	F	17	A	0
Starfish_A	Millport_beadlet_anemone_tombus-like_virus_1	F	17	C	0
Starfish_A	Millport_beadlet_anemone_tombus-like_virus_1	F	17	G	0
Starfish_A	Millport_beadlet_anemone_tombus-like_virus_1	F	17	T	3
Starfish_A	Millport_beadlet_anemone_tombus-like_virus_1	F	18	A	0
Starfish_A	Millport_beadlet_anemone_tombus-like_virus_1	F	18	C	0
Starfish_A	Millport_beadlet_anemone_tombus-like_virus_1	F	18	G	0
Starfish_A	Millport_beadlet_anemone_tombus-like_virus_1	F	18	T	3
Starfish_A	Millport_beadlet_anemone_tombus-like_virus_1	R	17	A	0
Starfish_A	Millport_beadlet_anemone_tombus-like_virus_1	R	17	C	0
Starfish_A	Millport_beadlet_anemone_tombus-like_virus_1	R	17	G	2
Starfish_A	Millport_beadlet_anemone_tombus-like_virus_1	R	17	T	7
Starfish_A	Millport_beadlet_anemone_tombus-like_virus_1	R	18	A	4
Starfish_A	Millport_beadlet_anemone_tombus-like_virus_1	R	18	C	2
Starfish_A	Millport_beadlet_anemone_tombus-like_virus_1	R	18	G	1
Starfish_A	Millport_beadlet_anemone_tombus-like_virus_1	R	18	T	0
Starfish_A	Millport_starfish_parvo-like_virus_1	F	17	A	9
Starfish_A	Millport_starfish_parvo-like_virus_1	F	17	C	5
Starfish_A	Millport_starfish_parvo-like_virus_1	F	17	G	7
Starfish_A	Millport_starfish_parvo-like_virus_1	F	17	T	13
Starfish_A	Millport_starfish_parvo-like_virus_1	F	18	A	15
Starfish_A	Millport_starfish_parvo-like_virus_1	F	18	C	18
Starfish_A	Millport_starfish_parvo-like_virus_1	F	18	G	4
Starfish_A	Millport_starfish_parvo-like_virus_1	F	18	T	12
Starfish_A	Millport_starfish_parvo-like_virus_1	F	19	A	13
Starfish_A	Millport_starfish_parvo-like_virus_1	F	19	C	7
Starfish_A	Millport_starfish_parvo-like_virus_1	F	19	G	21
Starfish_A	Millport_starfish_parvo-like_virus_1	F	19	T	7
Starfish_A	Millport_starfish_parvo-like_virus_1	F	20	A	5
Starfish_A	Millport_starfish_parvo-like_virus_1	F	20	C	6
Starfish_A	Millport_starfish_parvo-like_virus_1	F	20	G	4
Starfish_A	Millport_starfish_parvo-like_virus_1	F	20	T	11
Starfish_A	Millport_starfish_parvo-like_virus_1	F	21	A	17
Starfish_A	Millport_starfish_parvo-like_virus_1	F	21	C	3
Starfish_A	Millport_starfish_parvo-like_virus_1	F	21	G	6
Starfish_A	Millport_starfish_parvo-like_virus_1	F	21	T	8
Starfish_A	Millport_starfish_parvo-like_virus_1	F	22	A	5
Starfish_A	Millport_starfish_parvo-like_virus_1	F	22	C	12
Starfish_A	Millport_starfish_parvo-like_virus_1	F	22	G	5
Starfish_A	Millport_starfish_parvo-like_virus_1	F	22	T	10
Starfish_A	Millport_starfish_parvo-like_virus_1	F	23	A	11
Starfish_A	Millport_starfish_parvo-like_virus_1	F	23	C	3
Starfish_A	Millport_starfish_parvo-like_virus_1	F	23	G	2
Starfish_A	Millport_starfish_parvo-like_virus_1	F	23	T	8
Starfish_A	Millport_starfish_parvo-like_virus_1	F	24	A	14
Starfish_A	Millport_starfish_parvo-like_virus_1	F	24	C	16
Starfish_A	Millport_starfish_parvo-like_virus_1	F	24	G	2
Starfish_A	Millport_starfish_parvo-like_virus_1	F	24	T	21
Starfish_A	Millport_starfish_parvo-like_virus_1	F	25	A	9
Starfish_A	Millport_starfish_parvo-like_virus_1	F	25	C	72
Starfish_A	Millport_starfish_parvo-like_virus_1	F	25	G	3
Starfish_A	Millport_starfish_parvo-like_virus_1	F	25	T	16
Starfish_A	Millport_starfish_parvo-like_virus_1	F	26	A	23
Starfish_A	Millport_starfish_parvo-like_virus_1	F	26	C	28
Starfish_A	Millport_starfish_parvo-like_virus_1	F	26	G	3
Starfish_A	Millport_starfish_parvo-like_virus_1	F	26	T	28
Starfish_A	Millport_starfish_parvo-like_virus_1	F	27	A	11
Starfish_A	Millport_starfish_parvo-like_virus_1	F	27	C	14
Starfish_A	Millport_starfish_parvo-like_virus_1	F	27	G	3
Starfish_A	Millport_starfish_parvo-like_virus_1	F	27	T	3
Starfish_A	Millport_starfish_parvo-like_virus_1	F	28	A	8
Starfish_A	Millport_starfish_parvo-like_virus_1	F	28	C	1
Starfish_A	Millport_starfish_parvo-like_virus_1	F	28	G	2
Starfish_A	Millport_starfish_parvo-like_virus_1	F	28	T	25
Starfish_A	Millport_starfish_parvo-like_virus_1	F	29	A	4
Starfish_A	Millport_starfish_parvo-like_virus_1	F	29	C	7
Starfish_A	Millport_starfish_parvo-like_virus_1	F	29	G	0
Starfish_A	Millport_starfish_parvo-like_virus_1	F	29	T	4
Starfish_A	Millport_starfish_parvo-like_virus_1	F	30	A	1
Starfish_A	Millport_starfish_parvo-like_virus_1	F	30	C	0
Starfish_A	Millport_starfish_parvo-like_virus_1	F	30	G	1
Starfish_A	Millport_starfish_parvo-like_virus_1	F	30	T	3
Starfish_A	Millport_starfish_parvo-like_virus_1	F	31	A	0
Starfish_A	Millport_starfish_parvo-like_virus_1	F	31	C	0
Starfish_A	Millport_starfish_parvo-like_virus_1	F	31	G	1
Starfish_A	Millport_starfish_parvo-like_virus_1	F	31	T	1
Starfish_A	Millport_starfish_parvo-like_virus_1	F	32	A	1
Starfish_A	Millport_starfish_parvo-like_virus_1	F	32	C	0
Starfish_A	Millport_starfish_parvo-like_virus_1	F	32	G	0
Starfish_A	Millport_starfish_parvo-like_virus_1	F	32	T	0
Starfish_A	Millport_starfish_parvo-like_virus_1	F	33	A	2
Starfish_A	Millport_starfish_parvo-like_virus_1	F	33	C	0
Starfish_A	Millport_starfish_parvo-like_virus_1	F	33	G	0
Starfish_A	Millport_starfish_parvo-like_virus_1	F	33	T	0
Starfish_A	Millport_starfish_parvo-like_virus_1	F	34	A	0
Starfish_A	Millport_starfish_parvo-like_virus_1	F	34	C	1
Starfish_A	Millport_starfish_parvo-like_virus_1	F	34	G	0
Starfish_A	Millport_starfish_parvo-like_virus_1	F	34	T	0
Starfish_A	Millport_starfish_parvo-like_virus_1	R	17	A	2
Starfish_A	Millport_starfish_parvo-like_virus_1	R	17	C	2
Starfish_A	Millport_starfish_parvo-like_virus_1	R	17	G	1
Starfish_A	Millport_starfish_parvo-like_virus_1	R	17	T	48
Starfish_A	Millport_starfish_parvo-like_virus_1	R	18	A	2
Starfish_A	Millport_starfish_parvo-like_virus_1	R	18	C	0
Starfish_A	Millport_starfish_parvo-like_virus_1	R	18	G	0
Starfish_A	Millport_starfish_parvo-like_virus_1	R	18	T	28
Starfish_A	Millport_starfish_parvo-like_virus_1	R	19	A	0
Starfish_A	Millport_starfish_parvo-like_virus_1	R	19	C	2
Starfish_A	Millport_starfish_parvo-like_virus_1	R	19	G	1
Starfish_A	Millport_starfish_parvo-like_virus_1	R	19	T	11
Starfish_A	Millport_starfish_parvo-like_virus_1	R	20	A	0
Starfish_A	Millport_starfish_parvo-like_virus_1	R	20	C	0
Starfish_A	Millport_starfish_parvo-like_virus_1	R	20	G	0
Starfish_A	Millport_starfish_parvo-like_virus_1	R	20	T	1
Starfish_A	Millport_starfish_parvo-like_virus_1	R	22	A	0
Starfish_A	Millport_starfish_parvo-like_virus_1	R	22	C	0
Starfish_A	Millport_starfish_parvo-like_virus_1	R	22	G	0
Starfish_A	Millport_starfish_parvo-like_virus_1	R	22	T	9
Starfish_A	Millport_starfish_parvo-like_virus_1	R	23	A	2
Starfish_A	Millport_starfish_parvo-like_virus_1	R	23	C	0
Starfish_A	Millport_starfish_parvo-like_virus_1	R	23	G	0
Starfish_A	Millport_starfish_parvo-like_virus_1	R	23	T	4
Starfish_A	Millport_starfish_parvo-like_virus_1	R	24	A	1
Starfish_A	Millport_starfish_parvo-like_virus_1	R	24	C	0
Starfish_A	Millport_starfish_parvo-like_virus_1	R	24	G	0
Starfish_A	Millport_starfish_parvo-like_virus_1	R	24	T	1
Starfish_A	Millport_starfish_parvo-like_virus_1	R	25	A	0
Starfish_A	Millport_starfish_parvo-like_virus_1	R	25	C	0
Starfish_A	Millport_starfish_parvo-like_virus_1	R	25	G	4
Starfish_A	Millport_starfish_parvo-like_virus_1	R	25	T	16
Starfish_A	Millport_starfish_parvo-like_virus_1	R	26	A	0
Starfish_A	Millport_starfish_parvo-like_virus_1	R	26	C	1
Starfish_A	Millport_starfish_parvo-like_virus_1	R	26	G	0
Starfish_A	Millport_starfish_parvo-like_virus_1	R	26	T	37
Starfish_A	Millport_starfish_parvo-like_virus_1	R	27	A	0
Starfish_A	Millport_starfish_parvo-like_virus_1	R	27	C	4
Starfish_A	Millport_starfish_parvo-like_virus_1	R	27	G	0
Starfish_A	Millport_starfish_parvo-like_virus_1	R	27	T	3
Starfish_A	Millport_starfish_parvo-like_virus_1	R	28	A	0
Starfish_A	Millport_starfish_parvo-like_virus_1	R	28	C	0
Starfish_A	Millport_starfish_parvo-like_virus_1	R	28	G	1
Starfish_A	Millport_starfish_parvo-like_virus_1	R	28	T	2
Starfish_A	Millport_starfish_parvo-like_virus_1	R	29	A	1
Starfish_A	Millport_starfish_parvo-like_virus_1	R	29	C	0
Starfish_A	Millport_starfish_parvo-like_virus_1	R	29	G	1
Starfish_A	Millport_starfish_parvo-like_virus_1	R	29	T	1
Starfish_A	Millport_starfish_parvo-like_virus_1	R	30	A	0
Starfish_A	Millport_starfish_parvo-like_virus_1	R	30	C	1
Starfish_A	Millport_starfish_parvo-like_virus_1	R	30	G	0
Starfish_A	Millport_starfish_parvo-like_virus_1	R	30	T	2
Library	Contig	Strand	ReadLength	5PrimeBase	Count
Starfish_A:Polyphosphatase	Barns_Ness_beadlet_anemone_picorna-like_virus_1	F	17	A	13
Starfish_A:Polyphosphatase	Barns_Ness_beadlet_anemone_picorna-like_virus_1	F	17	C	2
Starfish_A:Polyphosphatase	Barns_Ness_beadlet_anemone_picorna-like_virus_1	F	17	G	0
Starfish_A:Polyphosphatase	Barns_Ness_beadlet_anemone_picorna-like_virus_1	F	17	T	0
Starfish_A:Polyphosphatase	Barns_Ness_beadlet_anemone_sobemo-like_virus_1_Fragment_1	F	17	A	0
Starfish_A:Polyphosphatase	Barns_Ness_beadlet_anemone_sobemo-like_virus_1_Fragment_1	F	17	C	0
Starfish_A:Polyphosphatase	Barns_Ness_beadlet_anemone_sobemo-like_virus_1_Fragment_1	F	17	G	0
Starfish_A:Polyphosphatase	Barns_Ness_beadlet_anemone_sobemo-like_virus_1_Fragment_1	F	17	T	1
Starfish_A:Polyphosphatase	Barns_Ness_beadlet_anemone_sobemo-like_virus_1_Fragment_2	F	19	A	0
Starfish_A:Polyphosphatase	Barns_Ness_beadlet_anemone_sobemo-like_virus_1_Fragment_2	F	19	C	0
Starfish_A:Polyphosphatase	Barns_Ness_beadlet_anemone_sobemo-like_virus_1_Fragment_2	F	19	G	0
Starfish_A:Polyphosphatase	Barns_Ness_beadlet_anemone_sobemo-like_virus_1_Fragment_2	F	19	T	1
Starfish_A:Polyphosphatase	Barns_Ness_breadcrumb_sponge_aquatic_picorna-like_virus_1	F	17	A	0
Starfish_A:Polyphosphatase	Barns_Ness_breadcrumb_sponge_aquatic_picorna-like_virus_1	F	17	C	0
Starfish_A:Polyphosphatase	Barns_Ness_breadcrumb_sponge_aquatic_picorna-like_virus_1	F	17	G	0
Starfish_A:Polyphosphatase	Barns_Ness_breadcrumb_sponge_aquatic_picorna-like_virus_1	F	17	T	1
Starfish_A:Polyphosphatase	Barns_Ness_breadcrumb_sponge_aquatic_picorna-like_virus_1	R	19	A	0
Starfish_A:Polyphosphatase	Barns_Ness_breadcrumb_sponge_aquatic_picorna-like_virus_1	R	19	C	2
Starfish_A:Polyphosphatase	Barns_Ness_breadcrumb_sponge_aquatic_picorna-like_virus_1	R	19	G	0
Starfish_A:Polyphosphatase	Barns_Ness_breadcrumb_sponge_aquatic_picorna-like_virus_1	R	19	T	0
Starfish_A:Polyphosphatase	Barns_Ness_breadcrumb_sponge_aquatic_picorna-like_virus_2	F	17	A	2
Starfish_A:Polyphosphatase	Barns_Ness_breadcrumb_sponge_aquatic_picorna-like_virus_2	F	17	C	0
Starfish_A:Polyphosphatase	Barns_Ness_breadcrumb_sponge_aquatic_picorna-like_virus_2	F	17	G	0
Starfish_A:Polyphosphatase	Barns_Ness_breadcrumb_sponge_aquatic_picorna-like_virus_2	F	17	T	0
Starfish_A:Polyphosphatase	Barns_Ness_breadcrumb_sponge_aquatic_picorna-like_virus_2	R	18	A	0
Starfish_A:Polyphosphatase	Barns_Ness_breadcrumb_sponge_aquatic_picorna-like_virus_2	R	18	C	2
Starfish_A:Polyphosphatase	Barns_Ness_breadcrumb_sponge_aquatic_picorna-like_virus_2	R	18	G	0
Starfish_A:Polyphosphatase	Barns_Ness_breadcrumb_sponge_aquatic_picorna-like_virus_2	R	18	T	0
Starfish_A:Polyphosphatase	Barns_Ness_breadcrumb_sponge_aquatic_picorna-like_virus_3	F	17	A	0
Starfish_A:Polyphosphatase	Barns_Ness_breadcrumb_sponge_aquatic_picorna-like_virus_3	F	17	C	0
Starfish_A:Polyphosphatase	Barns_Ness_breadcrumb_sponge_aquatic_picorna-like_virus_3	F	17	G	0
Starfish_A:Polyphosphatase	Barns_Ness_breadcrumb_sponge_aquatic_picorna-like_virus_3	F	17	T	6
Starfish_A:Polyphosphatase	Barns_Ness_breadcrumb_sponge_aquatic_picorna-like_virus_4	F	17	A	3
Starfish_A:Polyphosphatase	Barns_Ness_breadcrumb_sponge_aquatic_picorna-like_virus_4	F	17	C	0
Starfish_A:Polyphosphatase	Barns_Ness_breadcrumb_sponge_aquatic_picorna-like_virus_4	F	17	G	0
Starfish_A:Polyphosphatase	Barns_Ness_breadcrumb_sponge_aquatic_picorna-like_virus_4	F	17	T	2
Starfish_A:Polyphosphatase	Barns_Ness_breadcrumb_sponge_aquatic_picorna-like_virus_4	R	17	A	0
Starfish_A:Polyphosphatase	Barns_Ness_breadcrumb_sponge_aquatic_picorna-like_virus_4	R	17	C	0
Starfish_A:Polyphosphatase	Barns_Ness_breadcrumb_sponge_aquatic_picorna-like_virus_4	R	17	G	0
Starfish_A:Polyphosphatase	Barns_Ness_breadcrumb_sponge_aquatic_picorna-like_virus_4	R	17	T	4
Starfish_A:Polyphosphatase	Barns_Ness_breadcrumb_sponge_aquatic_picorna-like_virus_5	F	17	A	0
Starfish_A:Polyphosphatase	Barns_Ness_breadcrumb_sponge_aquatic_picorna-like_virus_5	F	17	C	0
Starfish_A:Polyphosphatase	Barns_Ness_breadcrumb_sponge_aquatic_picorna-like_virus_5	F	17	G	1
Starfish_A:Polyphosphatase	Barns_Ness_breadcrumb_sponge_aquatic_picorna-like_virus_5	F	17	T	1
Starfish_A:Polyphosphatase	Barns_Ness_breadcrumb_sponge_aquatic_picorna-like_virus_5	R	17	A	4
Starfish_A:Polyphosphatase	Barns_Ness_breadcrumb_sponge_aquatic_picorna-like_virus_5	R	17	C	0
Starfish_A:Polyphosphatase	Barns_Ness_breadcrumb_sponge_aquatic_picorna-like_virus_5	R	17	G	0
Starfish_A:Polyphosphatase	Barns_Ness_breadcrumb_sponge_aquatic_picorna-like_virus_5	R	17	T	0
Starfish_A:Polyphosphatase	Barns_Ness_breadcrumb_sponge_dicistro-like_virus_1	R	17	A	0
Starfish_A:Polyphosphatase	Barns_Ness_breadcrumb_sponge_dicistro-like_virus_1	R	17	C	0
Starfish_A:Polyphosphatase	Barns_Ness_breadcrumb_sponge_dicistro-like_virus_1	R	17	G	0
Starfish_A:Polyphosphatase	Barns_Ness_breadcrumb_sponge_dicistro-like_virus_1	R	17	T	2
Starfish_A:Polyphosphatase	Barns_Ness_breadcrumb_sponge_dicistro-like_virus_1	R	18	A	0
Starfish_A:Polyphosphatase	Barns_Ness_breadcrumb_sponge_dicistro-like_virus_1	R	18	C	1
Starfish_A:Polyphosphatase	Barns_Ness_breadcrumb_sponge_dicistro-like_virus_1	R	18	G	0
Starfish_A:Polyphosphatase	Barns_Ness_breadcrumb_sponge_dicistro-like_virus_1	R	18	T	0
Starfish_A:Polyphosphatase	Barns_Ness_breadcrumb_sponge_dicistro-like_virus_2	F	17	A	11
Starfish_A:Polyphosphatase	Barns_Ness_breadcrumb_sponge_dicistro-like_virus_2	F	17	C	0
Starfish_A:Polyphosphatase	Barns_Ness_breadcrumb_sponge_dicistro-like_virus_2	F	17	G	14
Starfish_A:Polyphosphatase	Barns_Ness_breadcrumb_sponge_dicistro-like_virus_2	F	17	T	0
Starfish_A:Polyphosphatase	Barns_Ness_breadcrumb_sponge_dicistro-like_virus_2	F	18	A	0
Starfish_A:Polyphosphatase	Barns_Ness_breadcrumb_sponge_dicistro-like_virus_2	F	18	C	1
Starfish_A:Polyphosphatase	Barns_Ness_breadcrumb_sponge_dicistro-like_virus_2	F	18	G	0
Starfish_A:Polyphosphatase	Barns_Ness_breadcrumb_sponge_dicistro-like_virus_2	F	18	T	0
Starfish_A:Polyphosphatase	Barns_Ness_breadcrumb_sponge_dicistro-like_virus_2	R	17	A	0
Starfish_A:Polyphosphatase	Barns_Ness_breadcrumb_sponge_dicistro-like_virus_2	R	17	C	0
Starfish_A:Polyphosphatase	Barns_Ness_breadcrumb_sponge_dicistro-like_virus_2	R	17	G	0
Starfish_A:Polyphosphatase	Barns_Ness_breadcrumb_sponge_dicistro-like_virus_2	R	17	T	2
Starfish_A:Polyphosphatase	Barns_Ness_breadcrumb_sponge_hepe/virga-like_virus_1	F	17	A	3
Starfish_A:Polyphosphatase	Barns_Ness_breadcrumb_sponge_hepe/virga-like_virus_1	F	17	C	13
Starfish_A:Polyphosphatase	Barns_Ness_breadcrumb_sponge_hepe/virga-like_virus_1	F	17	G	1
Starfish_A:Polyphosphatase	Barns_Ness_breadcrumb_sponge_hepe/virga-like_virus_1	F	17	T	2
Starfish_A:Polyphosphatase	Barns_Ness_breadcrumb_sponge_hepe/virga-like_virus_1	F	18	A	0
Starfish_A:Polyphosphatase	Barns_Ness_breadcrumb_sponge_hepe/virga-like_virus_1	F	18	C	87
Starfish_A:Polyphosphatase	Barns_Ness_breadcrumb_sponge_hepe/virga-like_virus_1	F	18	G	0
Starfish_A:Polyphosphatase	Barns_Ness_breadcrumb_sponge_hepe/virga-like_virus_1	F	18	T	1
Starfish_A:Polyphosphatase	Barns_Ness_breadcrumb_sponge_hepe/virga-like_virus_1	R	17	A	0
Starfish_A:Polyphosphatase	Barns_Ness_breadcrumb_sponge_hepe/virga-like_virus_1	R	17	C	3
Starfish_A:Polyphosphatase	Barns_Ness_breadcrumb_sponge_hepe/virga-like_virus_1	R	17	G	0
Starfish_A:Polyphosphatase	Barns_Ness_breadcrumb_sponge_hepe/virga-like_virus_1	R	17	T	2
Starfish_A:Polyphosphatase	Barns_Ness_breadcrumb_sponge_hepe/virga-like_virus_2	R	17	A	11
Starfish_A:Polyphosphatase	Barns_Ness_breadcrumb_sponge_hepe/virga-like_virus_2	R	17	C	0
Starfish_A:Polyphosphatase	Barns_Ness_breadcrumb_sponge_hepe/virga-like_virus_2	R	17	G	0
Starfish_A:Polyphosphatase	Barns_Ness_breadcrumb_sponge_hepe/virga-like_virus_2	R	17	T	5
Starfish_A:Polyphosphatase	Barns_Ness_breadcrumb_sponge_hepe/virga-like_virus_3	F	17	A	4
Starfish_A:Polyphosphatase	Barns_Ness_breadcrumb_sponge_hepe/virga-like_virus_3	F	17	C	4
Starfish_A:Polyphosphatase	Barns_Ness_breadcrumb_sponge_hepe/virga-like_virus_3	F	17	G	2
Starfish_A:Polyphosphatase	Barns_Ness_breadcrumb_sponge_hepe/virga-like_virus_3	F	17	T	3
Starfish_A:Polyphosphatase	Barns_Ness_breadcrumb_sponge_hepe/virga-like_virus_3	R	17	A	1
Starfish_A:Polyphosphatase	Barns_Ness_breadcrumb_sponge_hepe/virga-like_virus_3	R	17	C	0
Starfish_A:Polyphosphatase	Barns_Ness_breadcrumb_sponge_hepe/virga-like_virus_3	R	17	G	0
Starfish_A:Polyphosphatase	Barns_Ness_breadcrumb_sponge_hepe/virga-like_virus_3	R	17	T	0
Starfish_A:Polyphosphatase	Barns_Ness_breadcrumb_sponge_hepe/virga-like_virus_4	R	17	A	0
Starfish_A:Polyphosphatase	Barns_Ness_breadcrumb_sponge_hepe/virga-like_virus_4	R	17	C	0
Starfish_A:Polyphosphatase	Barns_Ness_breadcrumb_sponge_hepe/virga-like_virus_4	R	17	G	0
Starfish_A:Polyphosphatase	Barns_Ness_breadcrumb_sponge_hepe/virga-like_virus_4	R	17	T	1
Starfish_A:Polyphosphatase	Barns_Ness_breadcrumb_sponge_narna-like_virus_1	F	19	A	2
Starfish_A:Polyphosphatase	Barns_Ness_breadcrumb_sponge_narna-like_virus_1	F	19	C	0
Starfish_A:Polyphosphatase	Barns_Ness_breadcrumb_sponge_narna-like_virus_1	F	19	G	0
Starfish_A:Polyphosphatase	Barns_Ness_breadcrumb_sponge_narna-like_virus_1	F	19	T	0
Starfish_A:Polyphosphatase	Barns_Ness_breadcrumb_sponge_narna-like_virus_4	R	17	A	0
Starfish_A:Polyphosphatase	Barns_Ness_breadcrumb_sponge_narna-like_virus_4	R	17	C	3
Starfish_A:Polyphosphatase	Barns_Ness_breadcrumb_sponge_narna-like_virus_4	R	17	G	0
Starfish_A:Polyphosphatase	Barns_Ness_breadcrumb_sponge_narna-like_virus_4	R	17	T	0
Starfish_A:Polyphosphatase	Barns_Ness_breadcrumb_sponge_narna-like_virus_5	F	17	A	0
Starfish_A:Polyphosphatase	Barns_Ness_breadcrumb_sponge_narna-like_virus_5	F	17	C	2
Starfish_A:Polyphosphatase	Barns_Ness_breadcrumb_sponge_narna-like_virus_5	F	17	G	0
Starfish_A:Polyphosphatase	Barns_Ness_breadcrumb_sponge_narna-like_virus_5	F	17	T	0
Starfish_A:Polyphosphatase	Barns_Ness_breadcrumb_sponge_narna-like_virus_7	F	17	A	2
Starfish_A:Polyphosphatase	Barns_Ness_breadcrumb_sponge_narna-like_virus_7	F	17	C	0
Starfish_A:Polyphosphatase	Barns_Ness_breadcrumb_sponge_narna-like_virus_7	F	17	G	0
Starfish_A:Polyphosphatase	Barns_Ness_breadcrumb_sponge_narna-like_virus_7	F	17	T	0
Starfish_A:Polyphosphatase	Barns_Ness_breadcrumb_sponge_noda-like_virus_1_RNA2_Capsid	F	18	A	1
Starfish_A:Polyphosphatase	Barns_Ness_breadcrumb_sponge_noda-like_virus_1_RNA2_Capsid	F	18	C	0
Starfish_A:Polyphosphatase	Barns_Ness_breadcrumb_sponge_noda-like_virus_1_RNA2_Capsid	F	18	G	0
Starfish_A:Polyphosphatase	Barns_Ness_breadcrumb_sponge_noda-like_virus_1_RNA2_Capsid	F	18	T	0
Starfish_A:Polyphosphatase	Barns_Ness_breadcrumb_sponge_partiti-like_virus_1_Segment_2	F	17	A	2
Starfish_A:Polyphosphatase	Barns_Ness_breadcrumb_sponge_partiti-like_virus_1_Segment_2	F	17	C	0
Starfish_A:Polyphosphatase	Barns_Ness_breadcrumb_sponge_partiti-like_virus_1_Segment_2	F	17	G	0
Starfish_A:Polyphosphatase	Barns_Ness_breadcrumb_sponge_partiti-like_virus_1_Segment_2	F	17	T	0
Starfish_A:Polyphosphatase	Barns_Ness_breadcrumb_sponge_picobirna-like_virus_1	F	17	A	0
Starfish_A:Polyphosphatase	Barns_Ness_breadcrumb_sponge_picobirna-like_virus_1	F	17	C	0
Starfish_A:Polyphosphatase	Barns_Ness_breadcrumb_sponge_picobirna-like_virus_1	F	17	G	2
Starfish_A:Polyphosphatase	Barns_Ness_breadcrumb_sponge_picobirna-like_virus_1	F	17	T	0
Starfish_A:Polyphosphatase	Barns_Ness_breadcrumb_sponge_picobirna-like_virus_1	F	19	A	0
Starfish_A:Polyphosphatase	Barns_Ness_breadcrumb_sponge_picobirna-like_virus_1	F	19	C	6
Starfish_A:Polyphosphatase	Barns_Ness_breadcrumb_sponge_picobirna-like_virus_1	F	19	G	0
Starfish_A:Polyphosphatase	Barns_Ness_breadcrumb_sponge_picobirna-like_virus_1	F	19	T	0
Starfish_A:Polyphosphatase	Barns_Ness_breadcrumb_sponge_picobirna-like_virus_1	R	17	A	0
Starfish_A:Polyphosphatase	Barns_Ness_breadcrumb_sponge_picobirna-like_virus_1	R	17	C	0
Starfish_A:Polyphosphatase	Barns_Ness_breadcrumb_sponge_picobirna-like_virus_1	R	17	G	0
Starfish_A:Polyphosphatase	Barns_Ness_breadcrumb_sponge_picobirna-like_virus_1	R	17	T	12
Starfish_A:Polyphosphatase	Barns_Ness_breadcrumb_sponge_picorna-like_virus_1	R	17	A	0
Starfish_A:Polyphosphatase	Barns_Ness_breadcrumb_sponge_picorna-like_virus_1	R	17	C	0
Starfish_A:Polyphosphatase	Barns_Ness_breadcrumb_sponge_picorna-like_virus_1	R	17	G	0
Starfish_A:Polyphosphatase	Barns_Ness_breadcrumb_sponge_picorna-like_virus_1	R	17	T	1
Starfish_A:Polyphosphatase	Barns_Ness_breadcrumb_sponge_picorna-like_virus_2	F	17	A	0
Starfish_A:Polyphosphatase	Barns_Ness_breadcrumb_sponge_picorna-like_virus_2	F	17	C	0
Starfish_A:Polyphosphatase	Barns_Ness_breadcrumb_sponge_picorna-like_virus_2	F	17	G	0
Starfish_A:Polyphosphatase	Barns_Ness_breadcrumb_sponge_picorna-like_virus_2	F	17	T	2
Starfish_A:Polyphosphatase	Barns_Ness_breadcrumb_sponge_picorna-like_virus_2	R	18	A	0
Starfish_A:Polyphosphatase	Barns_Ness_breadcrumb_sponge_picorna-like_virus_2	R	18	C	0
Starfish_A:Polyphosphatase	Barns_Ness_breadcrumb_sponge_picorna-like_virus_2	R	18	G	2
Starfish_A:Polyphosphatase	Barns_Ness_breadcrumb_sponge_picorna-like_virus_2	R	18	T	0
Starfish_A:Polyphosphatase	Barns_Ness_breadcrumb_sponge_picorna-like_virus_3	F	17	A	3
Starfish_A:Polyphosphatase	Barns_Ness_breadcrumb_sponge_picorna-like_virus_3	F	17	C	4
Starfish_A:Polyphosphatase	Barns_Ness_breadcrumb_sponge_picorna-like_virus_3	F	17	G	5
Starfish_A:Polyphosphatase	Barns_Ness_breadcrumb_sponge_picorna-like_virus_3	F	17	T	1
Starfish_A:Polyphosphatase	Barns_Ness_breadcrumb_sponge_picorna-like_virus_3	F	18	A	2
Starfish_A:Polyphosphatase	Barns_Ness_breadcrumb_sponge_picorna-like_virus_3	F	18	C	0
Starfish_A:Polyphosphatase	Barns_Ness_breadcrumb_sponge_picorna-like_virus_3	F	18	G	0
Starfish_A:Polyphosphatase	Barns_Ness_breadcrumb_sponge_picorna-like_virus_3	F	18	T	0
Starfish_A:Polyphosphatase	Barns_Ness_breadcrumb_sponge_picorna-like_virus_3	F	19	A	0
Starfish_A:Polyphosphatase	Barns_Ness_breadcrumb_sponge_picorna-like_virus_3	F	19	C	1
Starfish_A:Polyphosphatase	Barns_Ness_breadcrumb_sponge_picorna-like_virus_3	F	19	G	0
Starfish_A:Polyphosphatase	Barns_Ness_breadcrumb_sponge_picorna-like_virus_3	F	19	T	0
Starfish_A:Polyphosphatase	Barns_Ness_breadcrumb_sponge_picorna-like_virus_3	R	18	A	4
Starfish_A:Polyphosphatase	Barns_Ness_breadcrumb_sponge_picorna-like_virus_3	R	18	C	0
Starfish_A:Polyphosphatase	Barns_Ness_breadcrumb_sponge_picorna-like_virus_3	R	18	G	0
Starfish_A:Polyphosphatase	Barns_Ness_breadcrumb_sponge_picorna-like_virus_3	R	18	T	0
Starfish_A:Polyphosphatase	Barns_Ness_breadcrumb_sponge_sobemo-like_virus_1	F	18	A	0
Starfish_A:Polyphosphatase	Barns_Ness_breadcrumb_sponge_sobemo-like_virus_1	F	18	C	0
Starfish_A:Polyphosphatase	Barns_Ness_breadcrumb_sponge_sobemo-like_virus_1	F	18	G	4
Starfish_A:Polyphosphatase	Barns_Ness_breadcrumb_sponge_sobemo-like_virus_1	F	18	T	0
Starfish_A:Polyphosphatase	Barns_Ness_breadcrumb_sponge_sobemo-like_virus_1	F	20	A	0
Starfish_A:Polyphosphatase	Barns_Ness_breadcrumb_sponge_sobemo-like_virus_1	F	20	C	0
Starfish_A:Polyphosphatase	Barns_Ness_breadcrumb_sponge_sobemo-like_virus_1	F	20	G	1
Starfish_A:Polyphosphatase	Barns_Ness_breadcrumb_sponge_sobemo-like_virus_1	F	20	T	0
Starfish_A:Polyphosphatase	Barns_Ness_breadcrumb_sponge_sobemo-like_virus_1	R	17	A	2
Starfish_A:Polyphosphatase	Barns_Ness_breadcrumb_sponge_sobemo-like_virus_1	R	17	C	0
Starfish_A:Polyphosphatase	Barns_Ness_breadcrumb_sponge_sobemo-like_virus_1	R	17	G	0
Starfish_A:Polyphosphatase	Barns_Ness_breadcrumb_sponge_sobemo-like_virus_1	R	17	T	0
Starfish_A:Polyphosphatase	Barns_Ness_breadcrumb_sponge_sobemo-like_virus_1	R	18	A	0
Starfish_A:Polyphosphatase	Barns_Ness_breadcrumb_sponge_sobemo-like_virus_1	R	18	C	3
Starfish_A:Polyphosphatase	Barns_Ness_breadcrumb_sponge_sobemo-like_virus_1	R	18	G	0
Starfish_A:Polyphosphatase	Barns_Ness_breadcrumb_sponge_sobemo-like_virus_1	R	18	T	0
Starfish_A:Polyphosphatase	Barns_Ness_breadcrumb_sponge_tombus-like_virus_1	F	20	A	0
Starfish_A:Polyphosphatase	Barns_Ness_breadcrumb_sponge_tombus-like_virus_1	F	20	C	0
Starfish_A:Polyphosphatase	Barns_Ness_breadcrumb_sponge_tombus-like_virus_1	F	20	G	0
Starfish_A:Polyphosphatase	Barns_Ness_breadcrumb_sponge_tombus-like_virus_1	F	20	T	1
Starfish_A:Polyphosphatase	Barns_Ness_breadcrumb_sponge_tombus-like_virus_1	R	17	A	2
Starfish_A:Polyphosphatase	Barns_Ness_breadcrumb_sponge_tombus-like_virus_1	R	17	C	0
Starfish_A:Polyphosphatase	Barns_Ness_breadcrumb_sponge_tombus-like_virus_1	R	17	G	1
Starfish_A:Polyphosphatase	Barns_Ness_breadcrumb_sponge_tombus-like_virus_1	R	17	T	0
Starfish_A:Polyphosphatase	Barns_Ness_breadcrumb_sponge_tombus-like_virus_1	R	18	A	0
Starfish_A:Polyphosphatase	Barns_Ness_breadcrumb_sponge_tombus-like_virus_1	R	18	C	2
Starfish_A:Polyphosphatase	Barns_Ness_breadcrumb_sponge_tombus-like_virus_1	R	18	G	29
Starfish_A:Polyphosphatase	Barns_Ness_breadcrumb_sponge_tombus-like_virus_1	R	18	T	0
Starfish_A:Polyphosphatase	Barns_Ness_breadcrumb_sponge_tombus-like_virus_1	R	19	A	0
Starfish_A:Polyphosphatase	Barns_Ness_breadcrumb_sponge_tombus-like_virus_1	R	19	C	22
Starfish_A:Polyphosphatase	Barns_Ness_breadcrumb_sponge_tombus-like_virus_1	R	19	G	1
Starfish_A:Polyphosphatase	Barns_Ness_breadcrumb_sponge_tombus-like_virus_1	R	19	T	0
Starfish_A:Polyphosphatase	Barns_Ness_breadcrumb_sponge_tombus-like_virus_2	F	17	A	0
Starfish_A:Polyphosphatase	Barns_Ness_breadcrumb_sponge_tombus-like_virus_2	F	17	C	0
Starfish_A:Polyphosphatase	Barns_Ness_breadcrumb_sponge_tombus-like_virus_2	F	17	G	0
Starfish_A:Polyphosphatase	Barns_Ness_breadcrumb_sponge_tombus-like_virus_2	F	17	T	3
Starfish_A:Polyphosphatase	Barns_Ness_breadcrumb_sponge_tombus-like_virus_2	R	17	A	0
Starfish_A:Polyphosphatase	Barns_Ness_breadcrumb_sponge_tombus-like_virus_2	R	17	C	3
Starfish_A:Polyphosphatase	Barns_Ness_breadcrumb_sponge_tombus-like_virus_2	R	17	G	0
Starfish_A:Polyphosphatase	Barns_Ness_breadcrumb_sponge_tombus-like_virus_2	R	17	T	0
Starfish_A:Polyphosphatase	Barns_Ness_breadcrumb_sponge_tombus-like_virus_3	F	17	A	0
Starfish_A:Polyphosphatase	Barns_Ness_breadcrumb_sponge_tombus-like_virus_3	F	17	C	5
Starfish_A:Polyphosphatase	Barns_Ness_breadcrumb_sponge_tombus-like_virus_3	F	17	G	0
Starfish_A:Polyphosphatase	Barns_Ness_breadcrumb_sponge_tombus-like_virus_3	F	17	T	0
Starfish_A:Polyphosphatase	Barns_Ness_breadcrumb_sponge_weivirus-like_virus_1	F	17	A	0
Starfish_A:Polyphosphatase	Barns_Ness_breadcrumb_sponge_weivirus-like_virus_1	F	17	C	1
Starfish_A:Polyphosphatase	Barns_Ness_breadcrumb_sponge_weivirus-like_virus_1	F	17	G	0
Starfish_A:Polyphosphatase	Barns_Ness_breadcrumb_sponge_weivirus-like_virus_1	F	17	T	4
Starfish_A:Polyphosphatase	Barns_Ness_breadcrumb_sponge_weivirus-like_virus_2	F	17	A	0
Starfish_A:Polyphosphatase	Barns_Ness_breadcrumb_sponge_weivirus-like_virus_2	F	17	C	19
Starfish_A:Polyphosphatase	Barns_Ness_breadcrumb_sponge_weivirus-like_virus_2	F	17	G	3
Starfish_A:Polyphosphatase	Barns_Ness_breadcrumb_sponge_weivirus-like_virus_2	F	17	T	0
Starfish_A:Polyphosphatase	Barns_Ness_breadcrumb_sponge_weivirus-like_virus_2	F	18	A	0
Starfish_A:Polyphosphatase	Barns_Ness_breadcrumb_sponge_weivirus-like_virus_2	F	18	C	1
Starfish_A:Polyphosphatase	Barns_Ness_breadcrumb_sponge_weivirus-like_virus_2	F	18	G	0
Starfish_A:Polyphosphatase	Barns_Ness_breadcrumb_sponge_weivirus-like_virus_2	F	18	T	0
Starfish_A:Polyphosphatase	Barns_Ness_breadcrumb_sponge_weivirus-like_virus_2	R	18	A	0
Starfish_A:Polyphosphatase	Barns_Ness_breadcrumb_sponge_weivirus-like_virus_2	R	18	C	0
Starfish_A:Polyphosphatase	Barns_Ness_breadcrumb_sponge_weivirus-like_virus_2	R	18	G	0
Starfish_A:Polyphosphatase	Barns_Ness_breadcrumb_sponge_weivirus-like_virus_2	R	18	T	1
Starfish_A:Polyphosphatase	Barns_Ness_breadcrumb_sponge_weivirus-like_virus_6	R	17	A	0
Starfish_A:Polyphosphatase	Barns_Ness_breadcrumb_sponge_weivirus-like_virus_6	R	17	C	1
Starfish_A:Polyphosphatase	Barns_Ness_breadcrumb_sponge_weivirus-like_virus_6	R	17	G	0
Starfish_A:Polyphosphatase	Barns_Ness_breadcrumb_sponge_weivirus-like_virus_6	R	17	T	0
Starfish_A:Polyphosphatase	Barns_Ness_breadcrumb_sponge_weivirus-like_virus_9	F	17	A	0
Starfish_A:Polyphosphatase	Barns_Ness_breadcrumb_sponge_weivirus-like_virus_9	F	17	C	5
Starfish_A:Polyphosphatase	Barns_Ness_breadcrumb_sponge_weivirus-like_virus_9	F	17	G	0
Starfish_A:Polyphosphatase	Barns_Ness_breadcrumb_sponge_weivirus-like_virus_9	F	17	T	0
Starfish_A:Polyphosphatase	Barns_Ness_breadcrumb_sponge_weivirus-like_virus_9	F	18	A	1
Starfish_A:Polyphosphatase	Barns_Ness_breadcrumb_sponge_weivirus-like_virus_9	F	18	C	0
Starfish_A:Polyphosphatase	Barns_Ness_breadcrumb_sponge_weivirus-like_virus_9	F	18	G	0
Starfish_A:Polyphosphatase	Barns_Ness_breadcrumb_sponge_weivirus-like_virus_9	F	18	T	0
Starfish_A:Polyphosphatase	Barns_Ness_breadcrumb_sponge_weivirus-like_virus_9	F	20	A	3
Starfish_A:Polyphosphatase	Barns_Ness_breadcrumb_sponge_weivirus-like_virus_9	F	20	C	0
Starfish_A:Polyphosphatase	Barns_Ness_breadcrumb_sponge_weivirus-like_virus_9	F	20	G	0
Starfish_A:Polyphosphatase	Barns_Ness_breadcrumb_sponge_weivirus-like_virus_9	F	20	T	0
Starfish_A:Polyphosphatase	Barns_Ness_dog_whelk_bunya/arena-like_virus_1	R	17	A	0
Starfish_A:Polyphosphatase	Barns_Ness_dog_whelk_bunya/arena-like_virus_1	R	17	C	1
Starfish_A:Polyphosphatase	Barns_Ness_dog_whelk_bunya/arena-like_virus_1	R	17	G	0
Starfish_A:Polyphosphatase	Barns_Ness_dog_whelk_bunya/arena-like_virus_1	R	17	T	1
Starfish_A:Polyphosphatase	Barns_Ness_dog_whelk_orthomyxo-like_virus_1_PA	F	17	A	1
Starfish_A:Polyphosphatase	Barns_Ness_dog_whelk_orthomyxo-like_virus_1_PA	F	17	C	0
Starfish_A:Polyphosphatase	Barns_Ness_dog_whelk_orthomyxo-like_virus_1_PA	F	17	G	0
Starfish_A:Polyphosphatase	Barns_Ness_dog_whelk_orthomyxo-like_virus_1_PA	F	17	T	2
Starfish_A:Polyphosphatase	Barns_Ness_dog_whelk_orthomyxo-like_virus_1_PB1	F	17	A	0
Starfish_A:Polyphosphatase	Barns_Ness_dog_whelk_orthomyxo-like_virus_1_PB1	F	17	C	0
Starfish_A:Polyphosphatase	Barns_Ness_dog_whelk_orthomyxo-like_virus_1_PB1	F	17	G	0
Starfish_A:Polyphosphatase	Barns_Ness_dog_whelk_orthomyxo-like_virus_1_PB1	F	17	T	3
Starfish_A:Polyphosphatase	Barns_Ness_dog_whelk_orthomyxo-like_virus_1_PB1	R	17	A	0
Starfish_A:Polyphosphatase	Barns_Ness_dog_whelk_orthomyxo-like_virus_1_PB1	R	17	C	7
Starfish_A:Polyphosphatase	Barns_Ness_dog_whelk_orthomyxo-like_virus_1_PB1	R	17	G	0
Starfish_A:Polyphosphatase	Barns_Ness_dog_whelk_orthomyxo-like_virus_1_PB1	R	17	T	0
Starfish_A:Polyphosphatase	Barns_Ness_serrated_wrack_bunya/phlebo-like_virus_1	F	17	A	0
Starfish_A:Polyphosphatase	Barns_Ness_serrated_wrack_bunya/phlebo-like_virus_1	F	17	C	0
Starfish_A:Polyphosphatase	Barns_Ness_serrated_wrack_bunya/phlebo-like_virus_1	F	17	G	0
Starfish_A:Polyphosphatase	Barns_Ness_serrated_wrack_bunya/phlebo-like_virus_1	F	17	T	5
Starfish_A:Polyphosphatase	Barns_Ness_serrated_wrack_bunya/phlebo-like_virus_1	F	20	A	1
Starfish_A:Polyphosphatase	Barns_Ness_serrated_wrack_bunya/phlebo-like_virus_1	F	20	C	0
Starfish_A:Polyphosphatase	Barns_Ness_serrated_wrack_bunya/phlebo-like_virus_1	F	20	G	0
Starfish_A:Polyphosphatase	Barns_Ness_serrated_wrack_bunya/phlebo-like_virus_1	F	20	T	0
Starfish_A:Polyphosphatase	Barns_Ness_serrated_wrack_bunya/phlebo-like_virus_1	R	17	A	0
Starfish_A:Polyphosphatase	Barns_Ness_serrated_wrack_bunya/phlebo-like_virus_1	R	17	C	2
Starfish_A:Polyphosphatase	Barns_Ness_serrated_wrack_bunya/phlebo-like_virus_1	R	17	G	0
Starfish_A:Polyphosphatase	Barns_Ness_serrated_wrack_bunya/phlebo-like_virus_1	R	17	T	3
Starfish_A:Polyphosphatase	Barns_Ness_serrated_wrack_bunya/phlebo-like_virus_1	R	18	A	2
Starfish_A:Polyphosphatase	Barns_Ness_serrated_wrack_bunya/phlebo-like_virus_1	R	18	C	2
Starfish_A:Polyphosphatase	Barns_Ness_serrated_wrack_bunya/phlebo-like_virus_1	R	18	G	0
Starfish_A:Polyphosphatase	Barns_Ness_serrated_wrack_bunya/phlebo-like_virus_1	R	18	T	0
Starfish_A:Polyphosphatase	Barns_Ness_serrated_wrack_narna-like_virus_3	R	17	A	0
Starfish_A:Polyphosphatase	Barns_Ness_serrated_wrack_narna-like_virus_3	R	17	C	2
Starfish_A:Polyphosphatase	Barns_Ness_serrated_wrack_narna-like_virus_3	R	17	G	0
Starfish_A:Polyphosphatase	Barns_Ness_serrated_wrack_narna-like_virus_3	R	17	T	0
Starfish_A:Polyphosphatase	Barns_Ness_serrated_wrack_narna-like_virus_4	R	17	A	0
Starfish_A:Polyphosphatase	Barns_Ness_serrated_wrack_narna-like_virus_4	R	17	C	0
Starfish_A:Polyphosphatase	Barns_Ness_serrated_wrack_narna-like_virus_4	R	17	G	2
Starfish_A:Polyphosphatase	Barns_Ness_serrated_wrack_narna-like_virus_4	R	17	T	0
Starfish_A:Polyphosphatase	Barns_Ness_serrated_wrack_noda-like_virus_1	R	18	A	0
Starfish_A:Polyphosphatase	Barns_Ness_serrated_wrack_noda-like_virus_1	R	18	C	3
Starfish_A:Polyphosphatase	Barns_Ness_serrated_wrack_noda-like_virus_1	R	18	G	0
Starfish_A:Polyphosphatase	Barns_Ness_serrated_wrack_noda-like_virus_1	R	18	T	0
Starfish_A:Polyphosphatase	Barns_Ness_serrated_wrack_noda-like_virus_2	F	17	A	0
Starfish_A:Polyphosphatase	Barns_Ness_serrated_wrack_noda-like_virus_2	F	17	C	0
Starfish_A:Polyphosphatase	Barns_Ness_serrated_wrack_noda-like_virus_2	F	17	G	5
Starfish_A:Polyphosphatase	Barns_Ness_serrated_wrack_noda-like_virus_2	F	17	T	0
Starfish_A:Polyphosphatase	Caledonia_beadlet_anemone_dicistro-like_virus_2	F	17	A	0
Starfish_A:Polyphosphatase	Caledonia_beadlet_anemone_dicistro-like_virus_2	F	17	C	0
Starfish_A:Polyphosphatase	Caledonia_beadlet_anemone_dicistro-like_virus_2	F	17	G	0
Starfish_A:Polyphosphatase	Caledonia_beadlet_anemone_dicistro-like_virus_2	F	17	T	3
Starfish_A:Polyphosphatase	Caledonia_beadlet_anemone_dicistro-like_virus_2	F	21	A	0
Starfish_A:Polyphosphatase	Caledonia_beadlet_anemone_dicistro-like_virus_2	F	21	C	0
Starfish_A:Polyphosphatase	Caledonia_beadlet_anemone_dicistro-like_virus_2	F	21	G	0
Starfish_A:Polyphosphatase	Caledonia_beadlet_anemone_dicistro-like_virus_2	F	21	T	2
Starfish_A:Polyphosphatase	Caledonia_beadlet_anemone_dicistro-like_virus_2	R	17	A	0
Starfish_A:Polyphosphatase	Caledonia_beadlet_anemone_dicistro-like_virus_2	R	17	C	1
Starfish_A:Polyphosphatase	Caledonia_beadlet_anemone_dicistro-like_virus_2	R	17	G	2
Starfish_A:Polyphosphatase	Caledonia_beadlet_anemone_dicistro-like_virus_2	R	17	T	0
Starfish_A:Polyphosphatase	Caledonia_beadlet_anemone_dicistro-like_virus_2	R	18	A	0
Starfish_A:Polyphosphatase	Caledonia_beadlet_anemone_dicistro-like_virus_2	R	18	C	2
Starfish_A:Polyphosphatase	Caledonia_beadlet_anemone_dicistro-like_virus_2	R	18	G	0
Starfish_A:Polyphosphatase	Caledonia_beadlet_anemone_dicistro-like_virus_2	R	18	T	0
Starfish_A:Polyphosphatase	Caledonia_beadlet_anemone_dicistro-like_virus_2	R	20	A	0
Starfish_A:Polyphosphatase	Caledonia_beadlet_anemone_dicistro-like_virus_2	R	20	C	0
Starfish_A:Polyphosphatase	Caledonia_beadlet_anemone_dicistro-like_virus_2	R	20	G	0
Starfish_A:Polyphosphatase	Caledonia_beadlet_anemone_dicistro-like_virus_2	R	20	T	1
Starfish_A:Polyphosphatase	Caledonia_beadlet_anemone_dicistro-like_virus_3	F	17	A	0
Starfish_A:Polyphosphatase	Caledonia_beadlet_anemone_dicistro-like_virus_3	F	17	C	1
Starfish_A:Polyphosphatase	Caledonia_beadlet_anemone_dicistro-like_virus_3	F	17	G	0
Starfish_A:Polyphosphatase	Caledonia_beadlet_anemone_dicistro-like_virus_3	F	17	T	0
Starfish_A:Polyphosphatase	Caledonia_beadlet_anemone_dicistro-like_virus_3	F	19	A	0
Starfish_A:Polyphosphatase	Caledonia_beadlet_anemone_dicistro-like_virus_3	F	19	C	0
Starfish_A:Polyphosphatase	Caledonia_beadlet_anemone_dicistro-like_virus_3	F	19	G	0
Starfish_A:Polyphosphatase	Caledonia_beadlet_anemone_dicistro-like_virus_3	F	19	T	3
Starfish_A:Polyphosphatase	Caledonia_beadlet_anemone_dicistro-like_virus_4	F	17	A	1
Starfish_A:Polyphosphatase	Caledonia_beadlet_anemone_dicistro-like_virus_4	F	17	C	1
Starfish_A:Polyphosphatase	Caledonia_beadlet_anemone_dicistro-like_virus_4	F	17	G	0
Starfish_A:Polyphosphatase	Caledonia_beadlet_anemone_dicistro-like_virus_4	F	17	T	0
Starfish_A:Polyphosphatase	Caledonia_beadlet_anemone_dicistro-like_virus_4	R	17	A	0
Starfish_A:Polyphosphatase	Caledonia_beadlet_anemone_dicistro-like_virus_4	R	17	C	0
Starfish_A:Polyphosphatase	Caledonia_beadlet_anemone_dicistro-like_virus_4	R	17	G	0
Starfish_A:Polyphosphatase	Caledonia_beadlet_anemone_dicistro-like_virus_4	R	17	T	3
Starfish_A:Polyphosphatase	Caledonia_beadlet_anemone_partiti-like_virus_1	R	17	A	5
Starfish_A:Polyphosphatase	Caledonia_beadlet_anemone_partiti-like_virus_1	R	17	C	2
Starfish_A:Polyphosphatase	Caledonia_beadlet_anemone_partiti-like_virus_1	R	17	G	0
Starfish_A:Polyphosphatase	Caledonia_beadlet_anemone_partiti-like_virus_1	R	17	T	0
Starfish_A:Polyphosphatase	Caledonia_beadlet_anemone_picorna-like_virus_1	F	17	A	6
Starfish_A:Polyphosphatase	Caledonia_beadlet_anemone_picorna-like_virus_1	F	17	C	0
Starfish_A:Polyphosphatase	Caledonia_beadlet_anemone_picorna-like_virus_1	F	17	G	0
Starfish_A:Polyphosphatase	Caledonia_beadlet_anemone_picorna-like_virus_1	F	17	T	0
Starfish_A:Polyphosphatase	Caledonia_beadlet_anemone_picorna-like_virus_1	F	18	A	19
Starfish_A:Polyphosphatase	Caledonia_beadlet_anemone_picorna-like_virus_1	F	18	C	0
Starfish_A:Polyphosphatase	Caledonia_beadlet_anemone_picorna-like_virus_1	F	18	G	0
Starfish_A:Polyphosphatase	Caledonia_beadlet_anemone_picorna-like_virus_1	F	18	T	0
Starfish_A:Polyphosphatase	Caledonia_beadlet_anemone_picorna-like_virus_1	F	19	A	1
Starfish_A:Polyphosphatase	Caledonia_beadlet_anemone_picorna-like_virus_1	F	19	C	0
Starfish_A:Polyphosphatase	Caledonia_beadlet_anemone_picorna-like_virus_1	F	19	G	0
Starfish_A:Polyphosphatase	Caledonia_beadlet_anemone_picorna-like_virus_1	F	19	T	0
Starfish_A:Polyphosphatase	Caledonia_beadlet_anemone_sobemo-like_virus_1	F	17	A	0
Starfish_A:Polyphosphatase	Caledonia_beadlet_anemone_sobemo-like_virus_1	F	17	C	0
Starfish_A:Polyphosphatase	Caledonia_beadlet_anemone_sobemo-like_virus_1	F	17	G	1
Starfish_A:Polyphosphatase	Caledonia_beadlet_anemone_sobemo-like_virus_1	F	17	T	0
Starfish_A:Polyphosphatase	Caledonia_beadlet_anemone_sobemo-like_virus_1	R	17	A	0
Starfish_A:Polyphosphatase	Caledonia_beadlet_anemone_sobemo-like_virus_1	R	17	C	0
Starfish_A:Polyphosphatase	Caledonia_beadlet_anemone_sobemo-like_virus_1	R	17	G	0
Starfish_A:Polyphosphatase	Caledonia_beadlet_anemone_sobemo-like_virus_1	R	17	T	4
Starfish_A:Polyphosphatase	Caledonia_dog_whelk_rhabdo-like_virus_1	F	17	A	0
Starfish_A:Polyphosphatase	Caledonia_dog_whelk_rhabdo-like_virus_1	F	17	C	1
Starfish_A:Polyphosphatase	Caledonia_dog_whelk_rhabdo-like_virus_1	F	17	G	0
Starfish_A:Polyphosphatase	Caledonia_dog_whelk_rhabdo-like_virus_1	F	17	T	0
Starfish_A:Polyphosphatase	Caledonia_dog_whelk_rhabdo-like_virus_1	R	17	A	0
Starfish_A:Polyphosphatase	Caledonia_dog_whelk_rhabdo-like_virus_1	R	17	C	10
Starfish_A:Polyphosphatase	Caledonia_dog_whelk_rhabdo-like_virus_1	R	17	G	0
Starfish_A:Polyphosphatase	Caledonia_dog_whelk_rhabdo-like_virus_1	R	17	T	3
Starfish_A:Polyphosphatase	Caledonia_dog_whelk_rhabdo-like_virus_2	F	17	A	5
Starfish_A:Polyphosphatase	Caledonia_dog_whelk_rhabdo-like_virus_2	F	17	C	0
Starfish_A:Polyphosphatase	Caledonia_dog_whelk_rhabdo-like_virus_2	F	17	G	2
Starfish_A:Polyphosphatase	Caledonia_dog_whelk_rhabdo-like_virus_2	F	17	T	0
Starfish_A:Polyphosphatase	Caledonia_dog_whelk_rhabdo-like_virus_2	R	29	A	0
Starfish_A:Polyphosphatase	Caledonia_dog_whelk_rhabdo-like_virus_2	R	29	C	0
Starfish_A:Polyphosphatase	Caledonia_dog_whelk_rhabdo-like_virus_2	R	29	G	0
Starfish_A:Polyphosphatase	Caledonia_dog_whelk_rhabdo-like_virus_2	R	29	T	1
Starfish_A:Polyphosphatase	Caledonia_starfish_parvo-like_virus_1	F	17	A	0
Starfish_A:Polyphosphatase	Caledonia_starfish_parvo-like_virus_1	F	17	C	2
Starfish_A:Polyphosphatase	Caledonia_starfish_parvo-like_virus_1	F	17	G	0
Starfish_A:Polyphosphatase	Caledonia_starfish_parvo-like_virus_1	F	17	T	2
Starfish_A:Polyphosphatase	Caledonia_starfish_parvo-like_virus_1	F	18	A	0
Starfish_A:Polyphosphatase	Caledonia_starfish_parvo-like_virus_1	F	18	C	50
Starfish_A:Polyphosphatase	Caledonia_starfish_parvo-like_virus_1	F	18	G	0
Starfish_A:Polyphosphatase	Caledonia_starfish_parvo-like_virus_1	F	18	T	0
Starfish_A:Polyphosphatase	Caledonia_starfish_parvo-like_virus_1	F	19	A	0
Starfish_A:Polyphosphatase	Caledonia_starfish_parvo-like_virus_1	F	19	C	1
Starfish_A:Polyphosphatase	Caledonia_starfish_parvo-like_virus_1	F	19	G	0
Starfish_A:Polyphosphatase	Caledonia_starfish_parvo-like_virus_1	F	19	T	0
Starfish_A:Polyphosphatase	Caledonia_starfish_parvo-like_virus_1	F	20	A	0
Starfish_A:Polyphosphatase	Caledonia_starfish_parvo-like_virus_1	F	20	C	0
Starfish_A:Polyphosphatase	Caledonia_starfish_parvo-like_virus_1	F	20	G	0
Starfish_A:Polyphosphatase	Caledonia_starfish_parvo-like_virus_1	F	20	T	4
Starfish_A:Polyphosphatase	Caledonia_starfish_parvo-like_virus_1	F	25	A	0
Starfish_A:Polyphosphatase	Caledonia_starfish_parvo-like_virus_1	F	25	C	1
Starfish_A:Polyphosphatase	Caledonia_starfish_parvo-like_virus_1	F	25	G	0
Starfish_A:Polyphosphatase	Caledonia_starfish_parvo-like_virus_1	F	25	T	0
Starfish_A:Polyphosphatase	Caledonia_starfish_parvo-like_virus_1	F	26	A	1
Starfish_A:Polyphosphatase	Caledonia_starfish_parvo-like_virus_1	F	26	C	0
Starfish_A:Polyphosphatase	Caledonia_starfish_parvo-like_virus_1	F	26	G	0
Starfish_A:Polyphosphatase	Caledonia_starfish_parvo-like_virus_1	F	26	T	0
Starfish_A:Polyphosphatase	Caledonia_starfish_parvo-like_virus_1	F	28	A	0
Starfish_A:Polyphosphatase	Caledonia_starfish_parvo-like_virus_1	F	28	C	0
Starfish_A:Polyphosphatase	Caledonia_starfish_parvo-like_virus_1	F	28	G	0
Starfish_A:Polyphosphatase	Caledonia_starfish_parvo-like_virus_1	F	28	T	6
Starfish_A:Polyphosphatase	Caledonia_starfish_parvo-like_virus_1	R	17	A	24
Starfish_A:Polyphosphatase	Caledonia_starfish_parvo-like_virus_1	R	17	C	64
Starfish_A:Polyphosphatase	Caledonia_starfish_parvo-like_virus_1	R	17	G	13
Starfish_A:Polyphosphatase	Caledonia_starfish_parvo-like_virus_1	R	17	T	252
Starfish_A:Polyphosphatase	Caledonia_starfish_parvo-like_virus_1	R	18	A	26
Starfish_A:Polyphosphatase	Caledonia_starfish_parvo-like_virus_1	R	18	C	44
Starfish_A:Polyphosphatase	Caledonia_starfish_parvo-like_virus_1	R	18	G	11
Starfish_A:Polyphosphatase	Caledonia_starfish_parvo-like_virus_1	R	18	T	203
Starfish_A:Polyphosphatase	Caledonia_starfish_parvo-like_virus_1	R	19	A	25
Starfish_A:Polyphosphatase	Caledonia_starfish_parvo-like_virus_1	R	19	C	78
Starfish_A:Polyphosphatase	Caledonia_starfish_parvo-like_virus_1	R	19	G	43
Starfish_A:Polyphosphatase	Caledonia_starfish_parvo-like_virus_1	R	19	T	413
Starfish_A:Polyphosphatase	Caledonia_starfish_parvo-like_virus_1	R	20	A	42
Starfish_A:Polyphosphatase	Caledonia_starfish_parvo-like_virus_1	R	20	C	945
Starfish_A:Polyphosphatase	Caledonia_starfish_parvo-like_virus_1	R	20	G	34
Starfish_A:Polyphosphatase	Caledonia_starfish_parvo-like_virus_1	R	20	T	493
Starfish_A:Polyphosphatase	Caledonia_starfish_parvo-like_virus_1	R	21	A	64
Starfish_A:Polyphosphatase	Caledonia_starfish_parvo-like_virus_1	R	21	C	287
Starfish_A:Polyphosphatase	Caledonia_starfish_parvo-like_virus_1	R	21	G	67
Starfish_A:Polyphosphatase	Caledonia_starfish_parvo-like_virus_1	R	21	T	1057
Starfish_A:Polyphosphatase	Caledonia_starfish_parvo-like_virus_1	R	22	A	53
Starfish_A:Polyphosphatase	Caledonia_starfish_parvo-like_virus_1	R	22	C	159
Starfish_A:Polyphosphatase	Caledonia_starfish_parvo-like_virus_1	R	22	G	137
Starfish_A:Polyphosphatase	Caledonia_starfish_parvo-like_virus_1	R	22	T	512
Starfish_A:Polyphosphatase	Caledonia_starfish_parvo-like_virus_1	R	23	A	72
Starfish_A:Polyphosphatase	Caledonia_starfish_parvo-like_virus_1	R	23	C	99
Starfish_A:Polyphosphatase	Caledonia_starfish_parvo-like_virus_1	R	23	G	158
Starfish_A:Polyphosphatase	Caledonia_starfish_parvo-like_virus_1	R	23	T	739
Starfish_A:Polyphosphatase	Caledonia_starfish_parvo-like_virus_1	R	24	A	198
Starfish_A:Polyphosphatase	Caledonia_starfish_parvo-like_virus_1	R	24	C	179
Starfish_A:Polyphosphatase	Caledonia_starfish_parvo-like_virus_1	R	24	G	34
Starfish_A:Polyphosphatase	Caledonia_starfish_parvo-like_virus_1	R	24	T	1156
Starfish_A:Polyphosphatase	Caledonia_starfish_parvo-like_virus_1	R	25	A	168
Starfish_A:Polyphosphatase	Caledonia_starfish_parvo-like_virus_1	R	25	C	287
Starfish_A:Polyphosphatase	Caledonia_starfish_parvo-like_virus_1	R	25	G	25
Starfish_A:Polyphosphatase	Caledonia_starfish_parvo-like_virus_1	R	25	T	2816
Starfish_A:Polyphosphatase	Caledonia_starfish_parvo-like_virus_1	R	26	A	336
Starfish_A:Polyphosphatase	Caledonia_starfish_parvo-like_virus_1	R	26	C	355
Starfish_A:Polyphosphatase	Caledonia_starfish_parvo-like_virus_1	R	26	G	52
Starfish_A:Polyphosphatase	Caledonia_starfish_parvo-like_virus_1	R	26	T	13511
Starfish_A:Polyphosphatase	Caledonia_starfish_parvo-like_virus_1	R	27	A	813
Starfish_A:Polyphosphatase	Caledonia_starfish_parvo-like_virus_1	R	27	C	566
Starfish_A:Polyphosphatase	Caledonia_starfish_parvo-like_virus_1	R	27	G	265
Starfish_A:Polyphosphatase	Caledonia_starfish_parvo-like_virus_1	R	27	T	17670
Starfish_A:Polyphosphatase	Caledonia_starfish_parvo-like_virus_1	R	28	A	942
Starfish_A:Polyphosphatase	Caledonia_starfish_parvo-like_virus_1	R	28	C	686
Starfish_A:Polyphosphatase	Caledonia_starfish_parvo-like_virus_1	R	28	G	255
Starfish_A:Polyphosphatase	Caledonia_starfish_parvo-like_virus_1	R	28	T	27654
Starfish_A:Polyphosphatase	Caledonia_starfish_parvo-like_virus_1	R	29	A	560
Starfish_A:Polyphosphatase	Caledonia_starfish_parvo-like_virus_1	R	29	C	662
Starfish_A:Polyphosphatase	Caledonia_starfish_parvo-like_virus_1	R	29	G	137
Starfish_A:Polyphosphatase	Caledonia_starfish_parvo-like_virus_1	R	29	T	18699
Starfish_A:Polyphosphatase	Caledonia_starfish_parvo-like_virus_1	R	30	A	242
Starfish_A:Polyphosphatase	Caledonia_starfish_parvo-like_virus_1	R	30	C	121
Starfish_A:Polyphosphatase	Caledonia_starfish_parvo-like_virus_1	R	30	G	18
Starfish_A:Polyphosphatase	Caledonia_starfish_parvo-like_virus_1	R	30	T	2874
Starfish_A:Polyphosphatase	Caledonia_starfish_parvo-like_virus_1	R	31	A	36
Starfish_A:Polyphosphatase	Caledonia_starfish_parvo-like_virus_1	R	31	C	63
Starfish_A:Polyphosphatase	Caledonia_starfish_parvo-like_virus_1	R	31	G	3
Starfish_A:Polyphosphatase	Caledonia_starfish_parvo-like_virus_1	R	31	T	485
Starfish_A:Polyphosphatase	Caledonia_starfish_parvo-like_virus_1	R	32	A	6
Starfish_A:Polyphosphatase	Caledonia_starfish_parvo-like_virus_1	R	32	C	2
Starfish_A:Polyphosphatase	Caledonia_starfish_parvo-like_virus_1	R	32	G	0
Starfish_A:Polyphosphatase	Caledonia_starfish_parvo-like_virus_1	R	32	T	222
Starfish_A:Polyphosphatase	Caledonia_starfish_parvo-like_virus_1	R	33	A	0
Starfish_A:Polyphosphatase	Caledonia_starfish_parvo-like_virus_1	R	33	C	1
Starfish_A:Polyphosphatase	Caledonia_starfish_parvo-like_virus_1	R	33	G	0
Starfish_A:Polyphosphatase	Caledonia_starfish_parvo-like_virus_1	R	33	T	10
Starfish_A:Polyphosphatase	Caledonia_starfish_parvo-like_virus_1	R	34	A	0
Starfish_A:Polyphosphatase	Caledonia_starfish_parvo-like_virus_1	R	34	C	0
Starfish_A:Polyphosphatase	Caledonia_starfish_parvo-like_virus_1	R	34	G	1
Starfish_A:Polyphosphatase	Caledonia_starfish_parvo-like_virus_1	R	34	T	6
Starfish_A:Polyphosphatase	Caledonia_starfish_parvo-like_virus_1	R	35	A	0
Starfish_A:Polyphosphatase	Caledonia_starfish_parvo-like_virus_1	R	35	C	0
Starfish_A:Polyphosphatase	Caledonia_starfish_parvo-like_virus_1	R	35	G	0
Starfish_A:Polyphosphatase	Caledonia_starfish_parvo-like_virus_1	R	35	T	2
Starfish_A:Polyphosphatase	Caledonia_starfish_parvo-like_virus_2	F	17	A	2
Starfish_A:Polyphosphatase	Caledonia_starfish_parvo-like_virus_2	F	17	C	0
Starfish_A:Polyphosphatase	Caledonia_starfish_parvo-like_virus_2	F	17	G	0
Starfish_A:Polyphosphatase	Caledonia_starfish_parvo-like_virus_2	F	17	T	1
Starfish_A:Polyphosphatase	Caledonia_starfish_parvo-like_virus_2	F	18	A	0
Starfish_A:Polyphosphatase	Caledonia_starfish_parvo-like_virus_2	F	18	C	0
Starfish_A:Polyphosphatase	Caledonia_starfish_parvo-like_virus_2	F	18	G	0
Starfish_A:Polyphosphatase	Caledonia_starfish_parvo-like_virus_2	F	18	T	1
Starfish_A:Polyphosphatase	Caledonia_starfish_parvo-like_virus_2	F	19	A	0
Starfish_A:Polyphosphatase	Caledonia_starfish_parvo-like_virus_2	F	19	C	0
Starfish_A:Polyphosphatase	Caledonia_starfish_parvo-like_virus_2	F	19	G	1
Starfish_A:Polyphosphatase	Caledonia_starfish_parvo-like_virus_2	F	19	T	0
Starfish_A:Polyphosphatase	Caledonia_starfish_parvo-like_virus_2	F	20	A	1
Starfish_A:Polyphosphatase	Caledonia_starfish_parvo-like_virus_2	F	20	C	5
Starfish_A:Polyphosphatase	Caledonia_starfish_parvo-like_virus_2	F	20	G	0
Starfish_A:Polyphosphatase	Caledonia_starfish_parvo-like_virus_2	F	20	T	0
Starfish_A:Polyphosphatase	Caledonia_starfish_parvo-like_virus_2	F	21	A	0
Starfish_A:Polyphosphatase	Caledonia_starfish_parvo-like_virus_2	F	21	C	0
Starfish_A:Polyphosphatase	Caledonia_starfish_parvo-like_virus_2	F	21	G	2
Starfish_A:Polyphosphatase	Caledonia_starfish_parvo-like_virus_2	F	21	T	2
Starfish_A:Polyphosphatase	Caledonia_starfish_parvo-like_virus_2	F	22	A	0
Starfish_A:Polyphosphatase	Caledonia_starfish_parvo-like_virus_2	F	22	C	2
Starfish_A:Polyphosphatase	Caledonia_starfish_parvo-like_virus_2	F	22	G	3
Starfish_A:Polyphosphatase	Caledonia_starfish_parvo-like_virus_2	F	22	T	4
Starfish_A:Polyphosphatase	Caledonia_starfish_parvo-like_virus_2	F	23	A	3
Starfish_A:Polyphosphatase	Caledonia_starfish_parvo-like_virus_2	F	23	C	0
Starfish_A:Polyphosphatase	Caledonia_starfish_parvo-like_virus_2	F	23	G	0
Starfish_A:Polyphosphatase	Caledonia_starfish_parvo-like_virus_2	F	23	T	0
Starfish_A:Polyphosphatase	Caledonia_starfish_parvo-like_virus_2	F	24	A	4
Starfish_A:Polyphosphatase	Caledonia_starfish_parvo-like_virus_2	F	24	C	5
Starfish_A:Polyphosphatase	Caledonia_starfish_parvo-like_virus_2	F	24	G	3
Starfish_A:Polyphosphatase	Caledonia_starfish_parvo-like_virus_2	F	24	T	1
Starfish_A:Polyphosphatase	Caledonia_starfish_parvo-like_virus_2	F	25	A	7
Starfish_A:Polyphosphatase	Caledonia_starfish_parvo-like_virus_2	F	25	C	2
Starfish_A:Polyphosphatase	Caledonia_starfish_parvo-like_virus_2	F	25	G	0
Starfish_A:Polyphosphatase	Caledonia_starfish_parvo-like_virus_2	F	25	T	11
Starfish_A:Polyphosphatase	Caledonia_starfish_parvo-like_virus_2	F	26	A	0
Starfish_A:Polyphosphatase	Caledonia_starfish_parvo-like_virus_2	F	26	C	7
Starfish_A:Polyphosphatase	Caledonia_starfish_parvo-like_virus_2	F	26	G	0
Starfish_A:Polyphosphatase	Caledonia_starfish_parvo-like_virus_2	F	26	T	2
Starfish_A:Polyphosphatase	Caledonia_starfish_parvo-like_virus_2	F	27	A	5
Starfish_A:Polyphosphatase	Caledonia_starfish_parvo-like_virus_2	F	27	C	3
Starfish_A:Polyphosphatase	Caledonia_starfish_parvo-like_virus_2	F	27	G	6
Starfish_A:Polyphosphatase	Caledonia_starfish_parvo-like_virus_2	F	27	T	11
Starfish_A:Polyphosphatase	Caledonia_starfish_parvo-like_virus_2	F	28	A	0
Starfish_A:Polyphosphatase	Caledonia_starfish_parvo-like_virus_2	F	28	C	7
Starfish_A:Polyphosphatase	Caledonia_starfish_parvo-like_virus_2	F	28	G	0
Starfish_A:Polyphosphatase	Caledonia_starfish_parvo-like_virus_2	F	28	T	9
Starfish_A:Polyphosphatase	Caledonia_starfish_parvo-like_virus_2	F	29	A	0
Starfish_A:Polyphosphatase	Caledonia_starfish_parvo-like_virus_2	F	29	C	3
Starfish_A:Polyphosphatase	Caledonia_starfish_parvo-like_virus_2	F	29	G	0
Starfish_A:Polyphosphatase	Caledonia_starfish_parvo-like_virus_2	F	29	T	0
Starfish_A:Polyphosphatase	Caledonia_starfish_parvo-like_virus_2	F	30	A	0
Starfish_A:Polyphosphatase	Caledonia_starfish_parvo-like_virus_2	F	30	C	0
Starfish_A:Polyphosphatase	Caledonia_starfish_parvo-like_virus_2	F	30	G	0
Starfish_A:Polyphosphatase	Caledonia_starfish_parvo-like_virus_2	F	30	T	5
Starfish_A:Polyphosphatase	Caledonia_starfish_parvo-like_virus_2	F	31	A	0
Starfish_A:Polyphosphatase	Caledonia_starfish_parvo-like_virus_2	F	31	C	0
Starfish_A:Polyphosphatase	Caledonia_starfish_parvo-like_virus_2	F	31	G	0
Starfish_A:Polyphosphatase	Caledonia_starfish_parvo-like_virus_2	F	31	T	1
Starfish_A:Polyphosphatase	Caledonia_starfish_parvo-like_virus_2	R	17	A	2
Starfish_A:Polyphosphatase	Caledonia_starfish_parvo-like_virus_2	R	17	C	20
Starfish_A:Polyphosphatase	Caledonia_starfish_parvo-like_virus_2	R	17	G	8
Starfish_A:Polyphosphatase	Caledonia_starfish_parvo-like_virus_2	R	17	T	59
Starfish_A:Polyphosphatase	Caledonia_starfish_parvo-like_virus_2	R	18	A	9
Starfish_A:Polyphosphatase	Caledonia_starfish_parvo-like_virus_2	R	18	C	15
Starfish_A:Polyphosphatase	Caledonia_starfish_parvo-like_virus_2	R	18	G	26
Starfish_A:Polyphosphatase	Caledonia_starfish_parvo-like_virus_2	R	18	T	79
Starfish_A:Polyphosphatase	Caledonia_starfish_parvo-like_virus_2	R	19	A	7
Starfish_A:Polyphosphatase	Caledonia_starfish_parvo-like_virus_2	R	19	C	5
Starfish_A:Polyphosphatase	Caledonia_starfish_parvo-like_virus_2	R	19	G	5
Starfish_A:Polyphosphatase	Caledonia_starfish_parvo-like_virus_2	R	19	T	369
Starfish_A:Polyphosphatase	Caledonia_starfish_parvo-like_virus_2	R	20	A	7
Starfish_A:Polyphosphatase	Caledonia_starfish_parvo-like_virus_2	R	20	C	6
Starfish_A:Polyphosphatase	Caledonia_starfish_parvo-like_virus_2	R	20	G	2
Starfish_A:Polyphosphatase	Caledonia_starfish_parvo-like_virus_2	R	20	T	88
Starfish_A:Polyphosphatase	Caledonia_starfish_parvo-like_virus_2	R	21	A	11
Starfish_A:Polyphosphatase	Caledonia_starfish_parvo-like_virus_2	R	21	C	14
Starfish_A:Polyphosphatase	Caledonia_starfish_parvo-like_virus_2	R	21	G	16
Starfish_A:Polyphosphatase	Caledonia_starfish_parvo-like_virus_2	R	21	T	74
Starfish_A:Polyphosphatase	Caledonia_starfish_parvo-like_virus_2	R	22	A	2
Starfish_A:Polyphosphatase	Caledonia_starfish_parvo-like_virus_2	R	22	C	181
Starfish_A:Polyphosphatase	Caledonia_starfish_parvo-like_virus_2	R	22	G	15
Starfish_A:Polyphosphatase	Caledonia_starfish_parvo-like_virus_2	R	22	T	214
Starfish_A:Polyphosphatase	Caledonia_starfish_parvo-like_virus_2	R	23	A	14
Starfish_A:Polyphosphatase	Caledonia_starfish_parvo-like_virus_2	R	23	C	83
Starfish_A:Polyphosphatase	Caledonia_starfish_parvo-like_virus_2	R	23	G	30
Starfish_A:Polyphosphatase	Caledonia_starfish_parvo-like_virus_2	R	23	T	304
Starfish_A:Polyphosphatase	Caledonia_starfish_parvo-like_virus_2	R	24	A	22
Starfish_A:Polyphosphatase	Caledonia_starfish_parvo-like_virus_2	R	24	C	131
Starfish_A:Polyphosphatase	Caledonia_starfish_parvo-like_virus_2	R	24	G	11
Starfish_A:Polyphosphatase	Caledonia_starfish_parvo-like_virus_2	R	24	T	341
Starfish_A:Polyphosphatase	Caledonia_starfish_parvo-like_virus_2	R	25	A	41
Starfish_A:Polyphosphatase	Caledonia_starfish_parvo-like_virus_2	R	25	C	53
Starfish_A:Polyphosphatase	Caledonia_starfish_parvo-like_virus_2	R	25	G	17
Starfish_A:Polyphosphatase	Caledonia_starfish_parvo-like_virus_2	R	25	T	787
Starfish_A:Polyphosphatase	Caledonia_starfish_parvo-like_virus_2	R	26	A	37
Starfish_A:Polyphosphatase	Caledonia_starfish_parvo-like_virus_2	R	26	C	115
Starfish_A:Polyphosphatase	Caledonia_starfish_parvo-like_virus_2	R	26	G	90
Starfish_A:Polyphosphatase	Caledonia_starfish_parvo-like_virus_2	R	26	T	1345
Starfish_A:Polyphosphatase	Caledonia_starfish_parvo-like_virus_2	R	27	A	142
Starfish_A:Polyphosphatase	Caledonia_starfish_parvo-like_virus_2	R	27	C	95
Starfish_A:Polyphosphatase	Caledonia_starfish_parvo-like_virus_2	R	27	G	76
Starfish_A:Polyphosphatase	Caledonia_starfish_parvo-like_virus_2	R	27	T	6802
Starfish_A:Polyphosphatase	Caledonia_starfish_parvo-like_virus_2	R	28	A	200
Starfish_A:Polyphosphatase	Caledonia_starfish_parvo-like_virus_2	R	28	C	165
Starfish_A:Polyphosphatase	Caledonia_starfish_parvo-like_virus_2	R	28	G	34
Starfish_A:Polyphosphatase	Caledonia_starfish_parvo-like_virus_2	R	28	T	12423
Starfish_A:Polyphosphatase	Caledonia_starfish_parvo-like_virus_2	R	29	A	151
Starfish_A:Polyphosphatase	Caledonia_starfish_parvo-like_virus_2	R	29	C	89
Starfish_A:Polyphosphatase	Caledonia_starfish_parvo-like_virus_2	R	29	G	45
Starfish_A:Polyphosphatase	Caledonia_starfish_parvo-like_virus_2	R	29	T	4258
Starfish_A:Polyphosphatase	Caledonia_starfish_parvo-like_virus_2	R	30	A	53
Starfish_A:Polyphosphatase	Caledonia_starfish_parvo-like_virus_2	R	30	C	39
Starfish_A:Polyphosphatase	Caledonia_starfish_parvo-like_virus_2	R	30	G	6
Starfish_A:Polyphosphatase	Caledonia_starfish_parvo-like_virus_2	R	30	T	1123
Starfish_A:Polyphosphatase	Caledonia_starfish_parvo-like_virus_2	R	31	A	3
Starfish_A:Polyphosphatase	Caledonia_starfish_parvo-like_virus_2	R	31	C	5
Starfish_A:Polyphosphatase	Caledonia_starfish_parvo-like_virus_2	R	31	G	0
Starfish_A:Polyphosphatase	Caledonia_starfish_parvo-like_virus_2	R	31	T	104
Starfish_A:Polyphosphatase	Caledonia_starfish_parvo-like_virus_2	R	32	A	0
Starfish_A:Polyphosphatase	Caledonia_starfish_parvo-like_virus_2	R	32	C	0
Starfish_A:Polyphosphatase	Caledonia_starfish_parvo-like_virus_2	R	32	G	0
Starfish_A:Polyphosphatase	Caledonia_starfish_parvo-like_virus_2	R	32	T	10
Starfish_A:Polyphosphatase	Caledonia_starfish_parvo-like_virus_2	R	33	A	0
Starfish_A:Polyphosphatase	Caledonia_starfish_parvo-like_virus_2	R	33	C	0
Starfish_A:Polyphosphatase	Caledonia_starfish_parvo-like_virus_2	R	33	G	0
Starfish_A:Polyphosphatase	Caledonia_starfish_parvo-like_virus_2	R	33	T	1
Starfish_A:Polyphosphatase	Caledonia_starfish_parvo-like_virus_2	R	34	A	0
Starfish_A:Polyphosphatase	Caledonia_starfish_parvo-like_virus_2	R	34	C	0
Starfish_A:Polyphosphatase	Caledonia_starfish_parvo-like_virus_2	R	34	G	0
Starfish_A:Polyphosphatase	Caledonia_starfish_parvo-like_virus_2	R	34	T	5
Starfish_A:Polyphosphatase	Caledonia_starfish_parvo-like_virus_3	R	17	A	3
Starfish_A:Polyphosphatase	Caledonia_starfish_parvo-like_virus_3	R	17	C	3
Starfish_A:Polyphosphatase	Caledonia_starfish_parvo-like_virus_3	R	17	G	0
Starfish_A:Polyphosphatase	Caledonia_starfish_parvo-like_virus_3	R	17	T	3
Starfish_A:Polyphosphatase	Caledonia_starfish_parvo-like_virus_3	R	18	A	2
Starfish_A:Polyphosphatase	Caledonia_starfish_parvo-like_virus_3	R	18	C	0
Starfish_A:Polyphosphatase	Caledonia_starfish_parvo-like_virus_3	R	18	G	0
Starfish_A:Polyphosphatase	Caledonia_starfish_parvo-like_virus_3	R	18	T	11
Starfish_A:Polyphosphatase	Caledonia_starfish_parvo-like_virus_3	R	19	A	5
Starfish_A:Polyphosphatase	Caledonia_starfish_parvo-like_virus_3	R	19	C	0
Starfish_A:Polyphosphatase	Caledonia_starfish_parvo-like_virus_3	R	19	G	0
Starfish_A:Polyphosphatase	Caledonia_starfish_parvo-like_virus_3	R	19	T	0
Starfish_A:Polyphosphatase	Caledonia_starfish_parvo-like_virus_3	R	20	A	0
Starfish_A:Polyphosphatase	Caledonia_starfish_parvo-like_virus_3	R	20	C	3
Starfish_A:Polyphosphatase	Caledonia_starfish_parvo-like_virus_3	R	20	G	0
Starfish_A:Polyphosphatase	Caledonia_starfish_parvo-like_virus_3	R	20	T	6
Starfish_A:Polyphosphatase	Caledonia_starfish_parvo-like_virus_3	R	21	A	1
Starfish_A:Polyphosphatase	Caledonia_starfish_parvo-like_virus_3	R	21	C	0
Starfish_A:Polyphosphatase	Caledonia_starfish_parvo-like_virus_3	R	21	G	0
Starfish_A:Polyphosphatase	Caledonia_starfish_parvo-like_virus_3	R	21	T	18
Starfish_A:Polyphosphatase	Caledonia_starfish_parvo-like_virus_3	R	22	A	18
Starfish_A:Polyphosphatase	Caledonia_starfish_parvo-like_virus_3	R	22	C	7
Starfish_A:Polyphosphatase	Caledonia_starfish_parvo-like_virus_3	R	22	G	0
Starfish_A:Polyphosphatase	Caledonia_starfish_parvo-like_virus_3	R	22	T	45
Starfish_A:Polyphosphatase	Caledonia_starfish_parvo-like_virus_3	R	23	A	2
Starfish_A:Polyphosphatase	Caledonia_starfish_parvo-like_virus_3	R	23	C	7
Starfish_A:Polyphosphatase	Caledonia_starfish_parvo-like_virus_3	R	23	G	0
Starfish_A:Polyphosphatase	Caledonia_starfish_parvo-like_virus_3	R	23	T	24
Starfish_A:Polyphosphatase	Caledonia_starfish_parvo-like_virus_3	R	24	A	1
Starfish_A:Polyphosphatase	Caledonia_starfish_parvo-like_virus_3	R	24	C	11
Starfish_A:Polyphosphatase	Caledonia_starfish_parvo-like_virus_3	R	24	G	0
Starfish_A:Polyphosphatase	Caledonia_starfish_parvo-like_virus_3	R	24	T	57
Starfish_A:Polyphosphatase	Caledonia_starfish_parvo-like_virus_3	R	25	A	4
Starfish_A:Polyphosphatase	Caledonia_starfish_parvo-like_virus_3	R	25	C	9
Starfish_A:Polyphosphatase	Caledonia_starfish_parvo-like_virus_3	R	25	G	0
Starfish_A:Polyphosphatase	Caledonia_starfish_parvo-like_virus_3	R	25	T	124
Starfish_A:Polyphosphatase	Caledonia_starfish_parvo-like_virus_3	R	26	A	6
Starfish_A:Polyphosphatase	Caledonia_starfish_parvo-like_virus_3	R	26	C	8
Starfish_A:Polyphosphatase	Caledonia_starfish_parvo-like_virus_3	R	26	G	3
Starfish_A:Polyphosphatase	Caledonia_starfish_parvo-like_virus_3	R	26	T	453
Starfish_A:Polyphosphatase	Caledonia_starfish_parvo-like_virus_3	R	27	A	22
Starfish_A:Polyphosphatase	Caledonia_starfish_parvo-like_virus_3	R	27	C	30
Starfish_A:Polyphosphatase	Caledonia_starfish_parvo-like_virus_3	R	27	G	0
Starfish_A:Polyphosphatase	Caledonia_starfish_parvo-like_virus_3	R	27	T	483
Starfish_A:Polyphosphatase	Caledonia_starfish_parvo-like_virus_3	R	28	A	147
Starfish_A:Polyphosphatase	Caledonia_starfish_parvo-like_virus_3	R	28	C	35
Starfish_A:Polyphosphatase	Caledonia_starfish_parvo-like_virus_3	R	28	G	10
Starfish_A:Polyphosphatase	Caledonia_starfish_parvo-like_virus_3	R	28	T	1043
Starfish_A:Polyphosphatase	Caledonia_starfish_parvo-like_virus_3	R	29	A	37
Starfish_A:Polyphosphatase	Caledonia_starfish_parvo-like_virus_3	R	29	C	29
Starfish_A:Polyphosphatase	Caledonia_starfish_parvo-like_virus_3	R	29	G	3
Starfish_A:Polyphosphatase	Caledonia_starfish_parvo-like_virus_3	R	29	T	784
Starfish_A:Polyphosphatase	Caledonia_starfish_parvo-like_virus_3	R	30	A	7
Starfish_A:Polyphosphatase	Caledonia_starfish_parvo-like_virus_3	R	30	C	4
Starfish_A:Polyphosphatase	Caledonia_starfish_parvo-like_virus_3	R	30	G	10
Starfish_A:Polyphosphatase	Caledonia_starfish_parvo-like_virus_3	R	30	T	459
Starfish_A:Polyphosphatase	Caledonia_starfish_parvo-like_virus_3	R	31	A	2
Starfish_A:Polyphosphatase	Caledonia_starfish_parvo-like_virus_3	R	31	C	0
Starfish_A:Polyphosphatase	Caledonia_starfish_parvo-like_virus_3	R	31	G	0
Starfish_A:Polyphosphatase	Caledonia_starfish_parvo-like_virus_3	R	31	T	56
Starfish_A:Polyphosphatase	Caledonia_starfish_parvo-like_virus_3	R	32	A	1
Starfish_A:Polyphosphatase	Caledonia_starfish_parvo-like_virus_3	R	32	C	1
Starfish_A:Polyphosphatase	Caledonia_starfish_parvo-like_virus_3	R	32	G	0
Starfish_A:Polyphosphatase	Caledonia_starfish_parvo-like_virus_3	R	32	T	1
Starfish_A:Polyphosphatase	Lothians_earthworm_bunya/arena-like_virus_1	F	17	A	0
Starfish_A:Polyphosphatase	Lothians_earthworm_bunya/arena-like_virus_1	F	17	C	0
Starfish_A:Polyphosphatase	Lothians_earthworm_bunya/arena-like_virus_1	F	17	G	0
Starfish_A:Polyphosphatase	Lothians_earthworm_bunya/arena-like_virus_1	F	17	T	4
Starfish_A:Polyphosphatase	Lothians_earthworm_bunya/orthobunya-like_virus_1	F	17	A	4
Starfish_A:Polyphosphatase	Lothians_earthworm_bunya/orthobunya-like_virus_1	F	17	C	0
Starfish_A:Polyphosphatase	Lothians_earthworm_bunya/orthobunya-like_virus_1	F	17	G	0
Starfish_A:Polyphosphatase	Lothians_earthworm_bunya/orthobunya-like_virus_1	F	17	T	3
Starfish_A:Polyphosphatase	Lothians_earthworm_picorna-like_virus_1	F	17	A	0
Starfish_A:Polyphosphatase	Lothians_earthworm_picorna-like_virus_1	F	17	C	7
Starfish_A:Polyphosphatase	Lothians_earthworm_picorna-like_virus_1	F	17	G	0
Starfish_A:Polyphosphatase	Lothians_earthworm_picorna-like_virus_1	F	17	T	4
Starfish_A:Polyphosphatase	Lothians_earthworm_picorna-like_virus_1	R	17	A	3
Starfish_A:Polyphosphatase	Lothians_earthworm_picorna-like_virus_1	R	17	C	0
Starfish_A:Polyphosphatase	Lothians_earthworm_picorna-like_virus_1	R	17	G	0
Starfish_A:Polyphosphatase	Lothians_earthworm_picorna-like_virus_1	R	17	T	2
Starfish_A:Polyphosphatase	Millport_beadlet_anemone_dicistro-like_virus_1	F	17	A	0
Starfish_A:Polyphosphatase	Millport_beadlet_anemone_dicistro-like_virus_1	F	17	C	1
Starfish_A:Polyphosphatase	Millport_beadlet_anemone_dicistro-like_virus_1	F	17	G	2
Starfish_A:Polyphosphatase	Millport_beadlet_anemone_dicistro-like_virus_1	F	17	T	0
Starfish_A:Polyphosphatase	Millport_beadlet_anemone_dicistro-like_virus_1	R	17	A	1
Starfish_A:Polyphosphatase	Millport_beadlet_anemone_dicistro-like_virus_1	R	17	C	0
Starfish_A:Polyphosphatase	Millport_beadlet_anemone_dicistro-like_virus_1	R	17	G	0
Starfish_A:Polyphosphatase	Millport_beadlet_anemone_dicistro-like_virus_1	R	17	T	2
Starfish_A:Polyphosphatase	Millport_beadlet_anemone_dicistro-like_virus_1	R	18	A	0
Starfish_A:Polyphosphatase	Millport_beadlet_anemone_dicistro-like_virus_1	R	18	C	0
Starfish_A:Polyphosphatase	Millport_beadlet_anemone_dicistro-like_virus_1	R	18	G	1
Starfish_A:Polyphosphatase	Millport_beadlet_anemone_dicistro-like_virus_1	R	18	T	0
Starfish_A:Polyphosphatase	Millport_beadlet_anemone_Nora_virus-like_virus_1	F	17	A	0
Starfish_A:Polyphosphatase	Millport_beadlet_anemone_Nora_virus-like_virus_1	F	17	C	0
Starfish_A:Polyphosphatase	Millport_beadlet_anemone_Nora_virus-like_virus_1	F	17	G	0
Starfish_A:Polyphosphatase	Millport_beadlet_anemone_Nora_virus-like_virus_1	F	17	T	1
Starfish_A:Polyphosphatase	Millport_beadlet_anemone_Nora_virus-like_virus_1	F	18	A	0
Starfish_A:Polyphosphatase	Millport_beadlet_anemone_Nora_virus-like_virus_1	F	18	C	0
Starfish_A:Polyphosphatase	Millport_beadlet_anemone_Nora_virus-like_virus_1	F	18	G	0
Starfish_A:Polyphosphatase	Millport_beadlet_anemone_Nora_virus-like_virus_1	F	18	T	2
Starfish_A:Polyphosphatase	Millport_beadlet_anemone_Nora_virus-like_virus_1	F	19	A	0
Starfish_A:Polyphosphatase	Millport_beadlet_anemone_Nora_virus-like_virus_1	F	19	C	0
Starfish_A:Polyphosphatase	Millport_beadlet_anemone_Nora_virus-like_virus_1	F	19	G	2
Starfish_A:Polyphosphatase	Millport_beadlet_anemone_Nora_virus-like_virus_1	F	19	T	0
Starfish_A:Polyphosphatase	Millport_beadlet_anemone_Nora_virus-like_virus_1	R	17	A	0
Starfish_A:Polyphosphatase	Millport_beadlet_anemone_Nora_virus-like_virus_1	R	17	C	0
Starfish_A:Polyphosphatase	Millport_beadlet_anemone_Nora_virus-like_virus_1	R	17	G	1
Starfish_A:Polyphosphatase	Millport_beadlet_anemone_Nora_virus-like_virus_1	R	17	T	0
Starfish_A:Polyphosphatase	Millport_beadlet_anemone_Nora_virus-like_virus_1	R	18	A	0
Starfish_A:Polyphosphatase	Millport_beadlet_anemone_Nora_virus-like_virus_1	R	18	C	1
Starfish_A:Polyphosphatase	Millport_beadlet_anemone_Nora_virus-like_virus_1	R	18	G	0
Starfish_A:Polyphosphatase	Millport_beadlet_anemone_Nora_virus-like_virus_1	R	18	T	0
Starfish_A:Polyphosphatase	Millport_starfish_parvo-like_virus_1	F	17	A	2
Starfish_A:Polyphosphatase	Millport_starfish_parvo-like_virus_1	F	17	C	5
Starfish_A:Polyphosphatase	Millport_starfish_parvo-like_virus_1	F	17	G	2
Starfish_A:Polyphosphatase	Millport_starfish_parvo-like_virus_1	F	17	T	2
Starfish_A:Polyphosphatase	Millport_starfish_parvo-like_virus_1	F	18	A	1
Starfish_A:Polyphosphatase	Millport_starfish_parvo-like_virus_1	F	18	C	1
Starfish_A:Polyphosphatase	Millport_starfish_parvo-like_virus_1	F	18	G	1
Starfish_A:Polyphosphatase	Millport_starfish_parvo-like_virus_1	F	18	T	3
Starfish_A:Polyphosphatase	Millport_starfish_parvo-like_virus_1	F	19	A	3
Starfish_A:Polyphosphatase	Millport_starfish_parvo-like_virus_1	F	19	C	0
[truncated: 21,199 more rows]

## Sheet: TE Size and 5' base
Library	Contig	Strand	ReadLength	5PrimeBase	Count
Starfish_A	Starfish_DN80294_cf._Academ-2_SP_Academ_Strongylocentrotus_purpuratus	F	17	A	4
Starfish_A	Starfish_DN80294_cf._Academ-2_SP_Academ_Strongylocentrotus_purpuratus	F	17	C	3
Starfish_A	Starfish_DN80294_cf._Academ-2_SP_Academ_Strongylocentrotus_purpuratus	F	17	G	3
Starfish_A	Starfish_DN80294_cf._Academ-2_SP_Academ_Strongylocentrotus_purpuratus	F	17	T	5
Starfish_A	Starfish_DN80294_cf._Academ-2_SP_Academ_Strongylocentrotus_purpuratus	F	18	A	7
Starfish_A	Starfish_DN80294_cf._Academ-2_SP_Academ_Strongylocentrotus_purpuratus	F	18	C	3
Starfish_A	Starfish_DN80294_cf._Academ-2_SP_Academ_Strongylocentrotus_purpuratus	F	18	G	5
Starfish_A	Starfish_DN80294_cf._Academ-2_SP_Academ_Strongylocentrotus_purpuratus	F	18	T	2
Starfish_A	Starfish_DN80294_cf._Academ-2_SP_Academ_Strongylocentrotus_purpuratus	F	19	A	0
Starfish_A	Starfish_DN80294_cf._Academ-2_SP_Academ_Strongylocentrotus_purpuratus	F	19	C	5
Starfish_A	Starfish_DN80294_cf._Academ-2_SP_Academ_Strongylocentrotus_purpuratus	F	19	G	5
Starfish_A	Starfish_DN80294_cf._Academ-2_SP_Academ_Strongylocentrotus_purpuratus	F	19	T	4
Starfish_A	Starfish_DN80294_cf._Academ-2_SP_Academ_Strongylocentrotus_purpuratus	F	20	A	12
Starfish_A	Starfish_DN80294_cf._Academ-2_SP_Academ_Strongylocentrotus_purpuratus	F	20	C	0
Starfish_A	Starfish_DN80294_cf._Academ-2_SP_Academ_Strongylocentrotus_purpuratus	F	20	G	2
Starfish_A	Starfish_DN80294_cf._Academ-2_SP_Academ_Strongylocentrotus_purpuratus	F	20	T	1
Starfish_A	Starfish_DN80294_cf._Academ-2_SP_Academ_Strongylocentrotus_purpuratus	F	21	A	11
Starfish_A	Starfish_DN80294_cf._Academ-2_SP_Academ_Strongylocentrotus_purpuratus	F	21	C	23
Starfish_A	Starfish_DN80294_cf._Academ-2_SP_Academ_Strongylocentrotus_purpuratus	F	21	G	10
Starfish_A	Starfish_DN80294_cf._Academ-2_SP_Academ_Strongylocentrotus_purpuratus	F	21	T	12
Starfish_A	Starfish_DN80294_cf._Academ-2_SP_Academ_Strongylocentrotus_purpuratus	F	22	A	17
Starfish_A	Starfish_DN80294_cf._Academ-2_SP_Academ_Strongylocentrotus_purpuratus	F	22	C	14
Starfish_A	Starfish_DN80294_cf._Academ-2_SP_Academ_Strongylocentrotus_purpuratus	F	22	G	14
Starfish_A	Starfish_DN80294_cf._Academ-2_SP_Academ_Strongylocentrotus_purpuratus	F	22	T	12
Starfish_A	Starfish_DN80294_cf._Academ-2_SP_Academ_Strongylocentrotus_purpuratus	F	23	A	15
Starfish_A	Starfish_DN80294_cf._Academ-2_SP_Academ_Strongylocentrotus_purpuratus	F	23	C	9
Starfish_A	Starfish_DN80294_cf._Academ-2_SP_Academ_Strongylocentrotus_purpuratus	F	23	G	23
Starfish_A	Starfish_DN80294_cf._Academ-2_SP_Academ_Strongylocentrotus_purpuratus	F	23	T	29
Starfish_A	Starfish_DN80294_cf._Academ-2_SP_Academ_Strongylocentrotus_purpuratus	F	24	A	7
Starfish_A	Starfish_DN80294_cf._Academ-2_SP_Academ_Strongylocentrotus_purpuratus	F	24	C	11
Starfish_A	Starfish_DN80294_cf._Academ-2_SP_Academ_Strongylocentrotus_purpuratus	F	24	G	33
Starfish_A	Starfish_DN80294_cf._Academ-2_SP_Academ_Strongylocentrotus_purpuratus	F	24	T	29
Starfish_A	Starfish_DN80294_cf._Academ-2_SP_Academ_Strongylocentrotus_purpuratus	F	25	A	46
Starfish_A	Starfish_DN80294_cf._Academ-2_SP_Academ_Strongylocentrotus_purpuratus	F	25	C	4
Starfish_A	Starfish_DN80294_cf._Academ-2_SP_Academ_Strongylocentrotus_purpuratus	F	25	G	28
Starfish_A	Starfish_DN80294_cf._Academ-2_SP_Academ_Strongylocentrotus_purpuratus	F	25	T	18
Starfish_A	Starfish_DN80294_cf._Academ-2_SP_Academ_Strongylocentrotus_purpuratus	F	26	A	25
Starfish_A	Starfish_DN80294_cf._Academ-2_SP_Academ_Strongylocentrotus_purpuratus	F	26	C	7
Starfish_A	Starfish_DN80294_cf._Academ-2_SP_Academ_Strongylocentrotus_purpuratus	F	26	G	17
Starfish_A	Starfish_DN80294_cf._Academ-2_SP_Academ_Strongylocentrotus_purpuratus	F	26	T	32
Starfish_A	Starfish_DN80294_cf._Academ-2_SP_Academ_Strongylocentrotus_purpuratus	F	27	A	12
Starfish_A	Starfish_DN80294_cf._Academ-2_SP_Academ_Strongylocentrotus_purpuratus	F	27	C	10
Starfish_A	Starfish_DN80294_cf._Academ-2_SP_Academ_Strongylocentrotus_purpuratus	F	27	G	32
Starfish_A	Starfish_DN80294_cf._Academ-2_SP_Academ_Strongylocentrotus_purpuratus	F	27	T	6
Starfish_A	Starfish_DN80294_cf._Academ-2_SP_Academ_Strongylocentrotus_purpuratus	F	28	A	17
Starfish_A	Starfish_DN80294_cf._Academ-2_SP_Academ_Strongylocentrotus_purpuratus	F	28	C	11
Starfish_A	Starfish_DN80294_cf._Academ-2_SP_Academ_Strongylocentrotus_purpuratus	F	28	G	8
Starfish_A	Starfish_DN80294_cf._Academ-2_SP_Academ_Strongylocentrotus_purpuratus	F	28	T	14
Starfish_A	Starfish_DN80294_cf._Academ-2_SP_Academ_Strongylocentrotus_purpuratus	F	29	A	10
Starfish_A	Starfish_DN80294_cf._Academ-2_SP_Academ_Strongylocentrotus_purpuratus	F	29	C	5
Starfish_A	Starfish_DN80294_cf._Academ-2_SP_Academ_Strongylocentrotus_purpuratus	F	29	G	4
Starfish_A	Starfish_DN80294_cf._Academ-2_SP_Academ_Strongylocentrotus_purpuratus	F	29	T	11
Starfish_A	Starfish_DN80294_cf._Academ-2_SP_Academ_Strongylocentrotus_purpuratus	F	30	A	0
Starfish_A	Starfish_DN80294_cf._Academ-2_SP_Academ_Strongylocentrotus_purpuratus	F	30	C	0
Starfish_A	Starfish_DN80294_cf._Academ-2_SP_Academ_Strongylocentrotus_purpuratus	F	30	G	1
Starfish_A	Starfish_DN80294_cf._Academ-2_SP_Academ_Strongylocentrotus_purpuratus	F	30	T	3
Starfish_A	Starfish_DN80294_cf._Academ-2_SP_Academ_Strongylocentrotus_purpuratus	F	31	A	0
Starfish_A	Starfish_DN80294_cf._Academ-2_SP_Academ_Strongylocentrotus_purpuratus	F	31	C	0
Starfish_A	Starfish_DN80294_cf._Academ-2_SP_Academ_Strongylocentrotus_purpuratus	F	31	G	0
Starfish_A	Starfish_DN80294_cf._Academ-2_SP_Academ_Strongylocentrotus_purpuratus	F	31	T	1
Starfish_A	Starfish_DN80294_cf._Academ-2_SP_Academ_Strongylocentrotus_purpuratus	F	32	A	0
Starfish_A	Starfish_DN80294_cf._Academ-2_SP_Academ_Strongylocentrotus_purpuratus	F	32	C	0
Starfish_A	Starfish_DN80294_cf._Academ-2_SP_Academ_Strongylocentrotus_purpuratus	F	32	G	0
Starfish_A	Starfish_DN80294_cf._Academ-2_SP_Academ_Strongylocentrotus_purpuratus	F	32	T	1
Starfish_A	Starfish_DN80294_cf._Academ-2_SP_Academ_Strongylocentrotus_purpuratus	F	33	A	1
Starfish_A	Starfish_DN80294_cf._Academ-2_SP_Academ_Strongylocentrotus_purpuratus	F	33	C	0
Starfish_A	Starfish_DN80294_cf._Academ-2_SP_Academ_Strongylocentrotus_purpuratus	F	33	G	0
Starfish_A	Starfish_DN80294_cf._Academ-2_SP_Academ_Strongylocentrotus_purpuratus	F	33	T	0
Starfish_A	Starfish_DN80294_cf._Academ-2_SP_Academ_Strongylocentrotus_purpuratus	R	17	A	24
Starfish_A	Starfish_DN80294_cf._Academ-2_SP_Academ_Strongylocentrotus_purpuratus	R	17	C	115
Starfish_A	Starfish_DN80294_cf._Academ-2_SP_Academ_Strongylocentrotus_purpuratus	R	17	G	33
Starfish_A	Starfish_DN80294_cf._Academ-2_SP_Academ_Strongylocentrotus_purpuratus	R	17	T	623
Starfish_A	Starfish_DN80294_cf._Academ-2_SP_Academ_Strongylocentrotus_purpuratus	R	18	A	6
Starfish_A	Starfish_DN80294_cf._Academ-2_SP_Academ_Strongylocentrotus_purpuratus	R	18	C	59
Starfish_A	Starfish_DN80294_cf._Academ-2_SP_Academ_Strongylocentrotus_purpuratus	R	18	G	5
Starfish_A	Starfish_DN80294_cf._Academ-2_SP_Academ_Strongylocentrotus_purpuratus	R	18	T	131
Starfish_A	Starfish_DN80294_cf._Academ-2_SP_Academ_Strongylocentrotus_purpuratus	R	19	A	0
Starfish_A	Starfish_DN80294_cf._Academ-2_SP_Academ_Strongylocentrotus_purpuratus	R	19	C	3
Starfish_A	Starfish_DN80294_cf._Academ-2_SP_Academ_Strongylocentrotus_purpuratus	R	19	G	2
Starfish_A	Starfish_DN80294_cf._Academ-2_SP_Academ_Strongylocentrotus_purpuratus	R	19	T	69
Starfish_A	Starfish_DN80294_cf._Academ-2_SP_Academ_Strongylocentrotus_purpuratus	R	20	A	5
Starfish_A	Starfish_DN80294_cf._Academ-2_SP_Academ_Strongylocentrotus_purpuratus	R	20	C	5
Starfish_A	Starfish_DN80294_cf._Academ-2_SP_Academ_Strongylocentrotus_purpuratus	R	20	G	19
Starfish_A	Starfish_DN80294_cf._Academ-2_SP_Academ_Strongylocentrotus_purpuratus	R	20	T	68
Starfish_A	Starfish_DN80294_cf._Academ-2_SP_Academ_Strongylocentrotus_purpuratus	R	21	A	3
Starfish_A	Starfish_DN80294_cf._Academ-2_SP_Academ_Strongylocentrotus_purpuratus	R	21	C	10
Starfish_A	Starfish_DN80294_cf._Academ-2_SP_Academ_Strongylocentrotus_purpuratus	R	21	G	2
Starfish_A	Starfish_DN80294_cf._Academ-2_SP_Academ_Strongylocentrotus_purpuratus	R	21	T	48
Starfish_A	Starfish_DN80294_cf._Academ-2_SP_Academ_Strongylocentrotus_purpuratus	R	22	A	0
Starfish_A	Starfish_DN80294_cf._Academ-2_SP_Academ_Strongylocentrotus_purpuratus	R	22	C	3
Starfish_A	Starfish_DN80294_cf._Academ-2_SP_Academ_Strongylocentrotus_purpuratus	R	22	G	1
Starfish_A	Starfish_DN80294_cf._Academ-2_SP_Academ_Strongylocentrotus_purpuratus	R	22	T	143
Starfish_A	Starfish_DN80294_cf._Academ-2_SP_Academ_Strongylocentrotus_purpuratus	R	23	A	8
Starfish_A	Starfish_DN80294_cf._Academ-2_SP_Academ_Strongylocentrotus_purpuratus	R	23	C	4
Starfish_A	Starfish_DN80294_cf._Academ-2_SP_Academ_Strongylocentrotus_purpuratus	R	23	G	0
Starfish_A	Starfish_DN80294_cf._Academ-2_SP_Academ_Strongylocentrotus_purpuratus	R	23	T	210
Starfish_A	Starfish_DN80294_cf._Academ-2_SP_Academ_Strongylocentrotus_purpuratus	R	24	A	5
Starfish_A	Starfish_DN80294_cf._Academ-2_SP_Academ_Strongylocentrotus_purpuratus	R	24	C	3
Starfish_A	Starfish_DN80294_cf._Academ-2_SP_Academ_Strongylocentrotus_purpuratus	R	24	G	1
Starfish_A	Starfish_DN80294_cf._Academ-2_SP_Academ_Strongylocentrotus_purpuratus	R	24	T	278
Starfish_A	Starfish_DN80294_cf._Academ-2_SP_Academ_Strongylocentrotus_purpuratus	R	25	A	10
Starfish_A	Starfish_DN80294_cf._Academ-2_SP_Academ_Strongylocentrotus_purpuratus	R	25	C	2
Starfish_A	Starfish_DN80294_cf._Academ-2_SP_Academ_Strongylocentrotus_purpuratus	R	25	G	1
Starfish_A	Starfish_DN80294_cf._Academ-2_SP_Academ_Strongylocentrotus_purpuratus	R	25	T	626
Starfish_A	Starfish_DN80294_cf._Academ-2_SP_Academ_Strongylocentrotus_purpuratus	R	26	A	12
Starfish_A	Starfish_DN80294_cf._Academ-2_SP_Academ_Strongylocentrotus_purpuratus	R	26	C	23
Starfish_A	Starfish_DN80294_cf._Academ-2_SP_Academ_Strongylocentrotus_purpuratus	R	26	G	3
Starfish_A	Starfish_DN80294_cf._Academ-2_SP_Academ_Strongylocentrotus_purpuratus	R	26	T	681
Starfish_A	Starfish_DN80294_cf._Academ-2_SP_Academ_Strongylocentrotus_purpuratus	R	27	A	69
Starfish_A	Starfish_DN80294_cf._Academ-2_SP_Academ_Strongylocentrotus_purpuratus	R	27	C	18
Starfish_A	Starfish_DN80294_cf._Academ-2_SP_Academ_Strongylocentrotus_purpuratus	R	27	G	19
Starfish_A	Starfish_DN80294_cf._Academ-2_SP_Academ_Strongylocentrotus_purpuratus	R	27	T	1938
Starfish_A	Starfish_DN80294_cf._Academ-2_SP_Academ_Strongylocentrotus_purpuratus	R	28	A	144
Starfish_A	Starfish_DN80294_cf._Academ-2_SP_Academ_Strongylocentrotus_purpuratus	R	28	C	34
Starfish_A	Starfish_DN80294_cf._Academ-2_SP_Academ_Strongylocentrotus_purpuratus	R	28	G	15
Starfish_A	Starfish_DN80294_cf._Academ-2_SP_Academ_Strongylocentrotus_purpuratus	R	28	T	2789
Starfish_A	Starfish_DN80294_cf._Academ-2_SP_Academ_Strongylocentrotus_purpuratus	R	29	A	40
Starfish_A	Starfish_DN80294_cf._Academ-2_SP_Academ_Strongylocentrotus_purpuratus	R	29	C	32
Starfish_A	Starfish_DN80294_cf._Academ-2_SP_Academ_Strongylocentrotus_purpuratus	R	29	G	8
Starfish_A	Starfish_DN80294_cf._Academ-2_SP_Academ_Strongylocentrotus_purpuratus	R	29	T	810
Starfish_A	Starfish_DN80294_cf._Academ-2_SP_Academ_Strongylocentrotus_purpuratus	R	30	A	12
Starfish_A	Starfish_DN80294_cf._Academ-2_SP_Academ_Strongylocentrotus_purpuratus	R	30	C	5
Starfish_A	Starfish_DN80294_cf._Academ-2_SP_Academ_Strongylocentrotus_purpuratus	R	30	G	5
Starfish_A	Starfish_DN80294_cf._Academ-2_SP_Academ_Strongylocentrotus_purpuratus	R	30	T	430
Starfish_A	Starfish_DN80294_cf._Academ-2_SP_Academ_Strongylocentrotus_purpuratus	R	31	A	2
Starfish_A	Starfish_DN80294_cf._Academ-2_SP_Academ_Strongylocentrotus_purpuratus	R	31	C	1
Starfish_A	Starfish_DN80294_cf._Academ-2_SP_Academ_Strongylocentrotus_purpuratus	R	31	G	0
Starfish_A	Starfish_DN80294_cf._Academ-2_SP_Academ_Strongylocentrotus_purpuratus	R	31	T	47
Starfish_A	Starfish_DN80294_cf._Academ-2_SP_Academ_Strongylocentrotus_purpuratus	R	32	A	2
Starfish_A	Starfish_DN80294_cf._Academ-2_SP_Academ_Strongylocentrotus_purpuratus	R	32	C	1
Starfish_A	Starfish_DN80294_cf._Academ-2_SP_Academ_Strongylocentrotus_purpuratus	R	32	G	0
Starfish_A	Starfish_DN80294_cf._Academ-2_SP_Academ_Strongylocentrotus_purpuratus	R	32	T	3
Starfish_A	Starfish_DN80294_cf._Academ-2_SP_Academ_Strongylocentrotus_purpuratus	R	33	A	1
Starfish_A	Starfish_DN80294_cf._Academ-2_SP_Academ_Strongylocentrotus_purpuratus	R	33	C	0
Starfish_A	Starfish_DN80294_cf._Academ-2_SP_Academ_Strongylocentrotus_purpuratus	R	33	G	0
Starfish_A	Starfish_DN80294_cf._Academ-2_SP_Academ_Strongylocentrotus_purpuratus	R	33	T	5
Starfish_A	Starfish_DN80294_cf._Academ-2_SP_Academ_Strongylocentrotus_purpuratus	R	35	A	0
Starfish_A	Starfish_DN80294_cf._Academ-2_SP_Academ_Strongylocentrotus_purpuratus	R	35	C	0
Starfish_A	Starfish_DN80294_cf._Academ-2_SP_Academ_Strongylocentrotus_purpuratus	R	35	G	0
Starfish_A	Starfish_DN80294_cf._Academ-2_SP_Academ_Strongylocentrotus_purpuratus	R	35	T	1
Starfish_A	Starfish_DN71126_cf._Academ-2_SP_Academ_Strongylocentrotus_purpuratus	F	17	A	7
Starfish_A	Starfish_DN71126_cf._Academ-2_SP_Academ_Strongylocentrotus_purpuratus	F	17	C	2
Starfish_A	Starfish_DN71126_cf._Academ-2_SP_Academ_Strongylocentrotus_purpuratus	F	17	G	0
Starfish_A	Starfish_DN71126_cf._Academ-2_SP_Academ_Strongylocentrotus_purpuratus	F	17	T	9
Starfish_A	Starfish_DN71126_cf._Academ-2_SP_Academ_Strongylocentrotus_purpuratus	F	18	A	1
Starfish_A	Starfish_DN71126_cf._Academ-2_SP_Academ_Strongylocentrotus_purpuratus	F	18	C	0
Starfish_A	Starfish_DN71126_cf._Academ-2_SP_Academ_Strongylocentrotus_purpuratus	F	18	G	3
Starfish_A	Starfish_DN71126_cf._Academ-2_SP_Academ_Strongylocentrotus_purpuratus	F	18	T	1
Starfish_A	Starfish_DN71126_cf._Academ-2_SP_Academ_Strongylocentrotus_purpuratus	F	19	A	3
Starfish_A	Starfish_DN71126_cf._Academ-2_SP_Academ_Strongylocentrotus_purpuratus	F	19	C	0
Starfish_A	Starfish_DN71126_cf._Academ-2_SP_Academ_Strongylocentrotus_purpuratus	F	19	G	2
Starfish_A	Starfish_DN71126_cf._Academ-2_SP_Academ_Strongylocentrotus_purpuratus	F	19	T	6
Starfish_A	Starfish_DN71126_cf._Academ-2_SP_Academ_Strongylocentrotus_purpuratus	F	20	A	10
Starfish_A	Starfish_DN71126_cf._Academ-2_SP_Academ_Strongylocentrotus_purpuratus	F	20	C	1
Starfish_A	Starfish_DN71126_cf._Academ-2_SP_Academ_Strongylocentrotus_purpuratus	F	20	G	2
Starfish_A	Starfish_DN71126_cf._Academ-2_SP_Academ_Strongylocentrotus_purpuratus	F	20	T	1
Starfish_A	Starfish_DN71126_cf._Academ-2_SP_Academ_Strongylocentrotus_purpuratus	F	21	A	15
Starfish_A	Starfish_DN71126_cf._Academ-2_SP_Academ_Strongylocentrotus_purpuratus	F	21	C	0
Starfish_A	Starfish_DN71126_cf._Academ-2_SP_Academ_Strongylocentrotus_purpuratus	F	21	G	2
Starfish_A	Starfish_DN71126_cf._Academ-2_SP_Academ_Strongylocentrotus_purpuratus	F	21	T	9
Starfish_A	Starfish_DN71126_cf._Academ-2_SP_Academ_Strongylocentrotus_purpuratus	F	22	A	17
Starfish_A	Starfish_DN71126_cf._Academ-2_SP_Academ_Strongylocentrotus_purpuratus	F	22	C	9
Starfish_A	Starfish_DN71126_cf._Academ-2_SP_Academ_Strongylocentrotus_purpuratus	F	22	G	11
Starfish_A	Starfish_DN71126_cf._Academ-2_SP_Academ_Strongylocentrotus_purpuratus	F	22	T	5
Starfish_A	Starfish_DN71126_cf._Academ-2_SP_Academ_Strongylocentrotus_purpuratus	F	23	A	13
Starfish_A	Starfish_DN71126_cf._Academ-2_SP_Academ_Strongylocentrotus_purpuratus	F	23	C	21
Starfish_A	Starfish_DN71126_cf._Academ-2_SP_Academ_Strongylocentrotus_purpuratus	F	23	G	12
Starfish_A	Starfish_DN71126_cf._Academ-2_SP_Academ_Strongylocentrotus_purpuratus	F	23	T	27
Starfish_A	Starfish_DN71126_cf._Academ-2_SP_Academ_Strongylocentrotus_purpuratus	F	24	A	12
Starfish_A	Starfish_DN71126_cf._Academ-2_SP_Academ_Strongylocentrotus_purpuratus	F	24	C	13
Starfish_A	Starfish_DN71126_cf._Academ-2_SP_Academ_Strongylocentrotus_purpuratus	F	24	G	30
Starfish_A	Starfish_DN71126_cf._Academ-2_SP_Academ_Strongylocentrotus_purpuratus	F	24	T	15
Starfish_A	Starfish_DN71126_cf._Academ-2_SP_Academ_Strongylocentrotus_purpuratus	F	25	A	43
Starfish_A	Starfish_DN71126_cf._Academ-2_SP_Academ_Strongylocentrotus_purpuratus	F	25	C	5
Starfish_A	Starfish_DN71126_cf._Academ-2_SP_Academ_Strongylocentrotus_purpuratus	F	25	G	33
Starfish_A	Starfish_DN71126_cf._Academ-2_SP_Academ_Strongylocentrotus_purpuratus	F	25	T	17
Starfish_A	Starfish_DN71126_cf._Academ-2_SP_Academ_Strongylocentrotus_purpuratus	F	26	A	26
Starfish_A	Starfish_DN71126_cf._Academ-2_SP_Academ_Strongylocentrotus_purpuratus	F	26	C	5
Starfish_A	Starfish_DN71126_cf._Academ-2_SP_Academ_Strongylocentrotus_purpuratus	F	26	G	9
Starfish_A	Starfish_DN71126_cf._Academ-2_SP_Academ_Strongylocentrotus_purpuratus	F	26	T	28
Starfish_A	Starfish_DN71126_cf._Academ-2_SP_Academ_Strongylocentrotus_purpuratus	F	27	A	3
Starfish_A	Starfish_DN71126_cf._Academ-2_SP_Academ_Strongylocentrotus_purpuratus	F	27	C	11
Starfish_A	Starfish_DN71126_cf._Academ-2_SP_Academ_Strongylocentrotus_purpuratus	F	27	G	22
Starfish_A	Starfish_DN71126_cf._Academ-2_SP_Academ_Strongylocentrotus_purpuratus	F	27	T	14
Starfish_A	Starfish_DN71126_cf._Academ-2_SP_Academ_Strongylocentrotus_purpuratus	F	28	A	18
Starfish_A	Starfish_DN71126_cf._Academ-2_SP_Academ_Strongylocentrotus_purpuratus	F	28	C	12
Starfish_A	Starfish_DN71126_cf._Academ-2_SP_Academ_Strongylocentrotus_purpuratus	F	28	G	7
Starfish_A	Starfish_DN71126_cf._Academ-2_SP_Academ_Strongylocentrotus_purpuratus	F	28	T	10
Starfish_A	Starfish_DN71126_cf._Academ-2_SP_Academ_Strongylocentrotus_purpuratus	F	29	A	11
Starfish_A	Starfish_DN71126_cf._Academ-2_SP_Academ_Strongylocentrotus_purpuratus	F	29	C	4
Starfish_A	Starfish_DN71126_cf._Academ-2_SP_Academ_Strongylocentrotus_purpuratus	F	29	G	5
Starfish_A	Starfish_DN71126_cf._Academ-2_SP_Academ_Strongylocentrotus_purpuratus	F	29	T	6
Starfish_A	Starfish_DN71126_cf._Academ-2_SP_Academ_Strongylocentrotus_purpuratus	F	30	A	0
Starfish_A	Starfish_DN71126_cf._Academ-2_SP_Academ_Strongylocentrotus_purpuratus	F	30	C	0
Starfish_A	Starfish_DN71126_cf._Academ-2_SP_Academ_Strongylocentrotus_purpuratus	F	30	G	0
Starfish_A	Starfish_DN71126_cf._Academ-2_SP_Academ_Strongylocentrotus_purpuratus	F	30	T	2
Starfish_A	Starfish_DN71126_cf._Academ-2_SP_Academ_Strongylocentrotus_purpuratus	R	17	A	6
Starfish_A	Starfish_DN71126_cf._Academ-2_SP_Academ_Strongylocentrotus_purpuratus	R	17	C	2
Starfish_A	Starfish_DN71126_cf._Academ-2_SP_Academ_Strongylocentrotus_purpuratus	R	17	G	5
Starfish_A	Starfish_DN71126_cf._Academ-2_SP_Academ_Strongylocentrotus_purpuratus	R	17	T	555
Starfish_A	Starfish_DN71126_cf._Academ-2_SP_Academ_Strongylocentrotus_purpuratus	R	18	A	7
Starfish_A	Starfish_DN71126_cf._Academ-2_SP_Academ_Strongylocentrotus_purpuratus	R	18	C	2
Starfish_A	Starfish_DN71126_cf._Academ-2_SP_Academ_Strongylocentrotus_purpuratus	R	18	G	1
Starfish_A	Starfish_DN71126_cf._Academ-2_SP_Academ_Strongylocentrotus_purpuratus	R	18	T	119
Starfish_A	Starfish_DN71126_cf._Academ-2_SP_Academ_Strongylocentrotus_purpuratus	R	19	A	1
Starfish_A	Starfish_DN71126_cf._Academ-2_SP_Academ_Strongylocentrotus_purpuratus	R	19	C	6
Starfish_A	Starfish_DN71126_cf._Academ-2_SP_Academ_Strongylocentrotus_purpuratus	R	19	G	2
Starfish_A	Starfish_DN71126_cf._Academ-2_SP_Academ_Strongylocentrotus_purpuratus	R	19	T	44
Starfish_A	Starfish_DN71126_cf._Academ-2_SP_Academ_Strongylocentrotus_purpuratus	R	20	A	3
Starfish_A	Starfish_DN71126_cf._Academ-2_SP_Academ_Strongylocentrotus_purpuratus	R	20	C	0
Starfish_A	Starfish_DN71126_cf._Academ-2_SP_Academ_Strongylocentrotus_purpuratus	R	20	G	10
Starfish_A	Starfish_DN71126_cf._Academ-2_SP_Academ_Strongylocentrotus_purpuratus	R	20	T	63
Starfish_A	Starfish_DN71126_cf._Academ-2_SP_Academ_Strongylocentrotus_purpuratus	R	21	A	1
Starfish_A	Starfish_DN71126_cf._Academ-2_SP_Academ_Strongylocentrotus_purpuratus	R	21	C	0
Starfish_A	Starfish_DN71126_cf._Academ-2_SP_Academ_Strongylocentrotus_purpuratus	R	21	G	1
Starfish_A	Starfish_DN71126_cf._Academ-2_SP_Academ_Strongylocentrotus_purpuratus	R	21	T	46
Starfish_A	Starfish_DN71126_cf._Academ-2_SP_Academ_Strongylocentrotus_purpuratus	R	22	A	3
Starfish_A	Starfish_DN71126_cf._Academ-2_SP_Academ_Strongylocentrotus_purpuratus	R	22	C	0
Starfish_A	Starfish_DN71126_cf._Academ-2_SP_Academ_Strongylocentrotus_purpuratus	R	22	G	1
Starfish_A	Starfish_DN71126_cf._Academ-2_SP_Academ_Strongylocentrotus_purpuratus	R	22	T	92
Starfish_A	Starfish_DN71126_cf._Academ-2_SP_Academ_Strongylocentrotus_purpuratus	R	23	A	6
Starfish_A	Starfish_DN71126_cf._Academ-2_SP_Academ_Strongylocentrotus_purpuratus	R	23	C	1
Starfish_A	Starfish_DN71126_cf._Academ-2_SP_Academ_Strongylocentrotus_purpuratus	R	23	G	0
Starfish_A	Starfish_DN71126_cf._Academ-2_SP_Academ_Strongylocentrotus_purpuratus	R	23	T	234
Starfish_A	Starfish_DN71126_cf._Academ-2_SP_Academ_Strongylocentrotus_purpuratus	R	24	A	12
Starfish_A	Starfish_DN71126_cf._Academ-2_SP_Academ_Strongylocentrotus_purpuratus	R	24	C	2
Starfish_A	Starfish_DN71126_cf._Academ-2_SP_Academ_Strongylocentrotus_purpuratus	R	24	G	1
Starfish_A	Starfish_DN71126_cf._Academ-2_SP_Academ_Strongylocentrotus_purpuratus	R	24	T	264
Starfish_A	Starfish_DN71126_cf._Academ-2_SP_Academ_Strongylocentrotus_purpuratus	R	25	A	6
Starfish_A	Starfish_DN71126_cf._Academ-2_SP_Academ_Strongylocentrotus_purpuratus	R	25	C	3
Starfish_A	Starfish_DN71126_cf._Academ-2_SP_Academ_Strongylocentrotus_purpuratus	R	25	G	2
Starfish_A	Starfish_DN71126_cf._Academ-2_SP_Academ_Strongylocentrotus_purpuratus	R	25	T	647
Starfish_A	Starfish_DN71126_cf._Academ-2_SP_Academ_Strongylocentrotus_purpuratus	R	26	A	15
Starfish_A	Starfish_DN71126_cf._Academ-2_SP_Academ_Strongylocentrotus_purpuratus	R	26	C	34
Starfish_A	Starfish_DN71126_cf._Academ-2_SP_Academ_Strongylocentrotus_purpuratus	R	26	G	6
Starfish_A	Starfish_DN71126_cf._Academ-2_SP_Academ_Strongylocentrotus_purpuratus	R	26	T	718
Starfish_A	Starfish_DN71126_cf._Academ-2_SP_Academ_Strongylocentrotus_purpuratus	R	27	A	50
Starfish_A	Starfish_DN71126_cf._Academ-2_SP_Academ_Strongylocentrotus_purpuratus	R	27	C	22
Starfish_A	Starfish_DN71126_cf._Academ-2_SP_Academ_Strongylocentrotus_purpuratus	R	27	G	16
Starfish_A	Starfish_DN71126_cf._Academ-2_SP_Academ_Strongylocentrotus_purpuratus	R	27	T	2091
Starfish_A	Starfish_DN71126_cf._Academ-2_SP_Academ_Strongylocentrotus_purpuratus	R	28	A	131
Starfish_A	Starfish_DN71126_cf._Academ-2_SP_Academ_Strongylocentrotus_purpuratus	R	28	C	47
Starfish_A	Starfish_DN71126_cf._Academ-2_SP_Academ_Strongylocentrotus_purpuratus	R	28	G	20
Starfish_A	Starfish_DN71126_cf._Academ-2_SP_Academ_Strongylocentrotus_purpuratus	R	28	T	2551
Starfish_A	Starfish_DN71126_cf._Academ-2_SP_Academ_Strongylocentrotus_purpuratus	R	29	A	40
Starfish_A	Starfish_DN71126_cf._Academ-2_SP_Academ_Strongylocentrotus_purpuratus	R	29	C	21
Starfish_A	Starfish_DN71126_cf._Academ-2_SP_Academ_Strongylocentrotus_purpuratus	R	29	G	5
Starfish_A	Starfish_DN71126_cf._Academ-2_SP_Academ_Strongylocentrotus_purpuratus	R	29	T	812
Starfish_A	Starfish_DN71126_cf._Academ-2_SP_Academ_Strongylocentrotus_purpuratus	R	30	A	13
Starfish_A	Starfish_DN71126_cf._Academ-2_SP_Academ_Strongylocentrotus_purpuratus	R	30	C	6
Starfish_A	Starfish_DN71126_cf._Academ-2_SP_Academ_Strongylocentrotus_purpuratus	R	30	G	1
Starfish_A	Starfish_DN71126_cf._Academ-2_SP_Academ_Strongylocentrotus_purpuratus	R	30	T	380
Starfish_A	Starfish_DN71126_cf._Academ-2_SP_Academ_Strongylocentrotus_purpuratus	R	31	A	1
Starfish_A	Starfish_DN71126_cf._Academ-2_SP_Academ_Strongylocentrotus_purpuratus	R	31	C	0
Starfish_A	Starfish_DN71126_cf._Academ-2_SP_Academ_Strongylocentrotus_purpuratus	R	31	G	1
Starfish_A	Starfish_DN71126_cf._Academ-2_SP_Academ_Strongylocentrotus_purpuratus	R	31	T	35
Starfish_A	Starfish_DN71126_cf._Academ-2_SP_Academ_Strongylocentrotus_purpuratus	R	32	A	1
Starfish_A	Starfish_DN71126_cf._Academ-2_SP_Academ_Strongylocentrotus_purpuratus	R	32	C	0
Starfish_A	Starfish_DN71126_cf._Academ-2_SP_Academ_Strongylocentrotus_purpuratus	R	32	G	1
Starfish_A	Starfish_DN71126_cf._Academ-2_SP_Academ_Strongylocentrotus_purpuratus	R	32	T	2
Starfish_A	Starfish_DN87262_cf._CR1-5_NV	F	17	A	21
Starfish_A	Starfish_DN87262_cf._CR1-5_NV	F	17	C	4
Starfish_A	Starfish_DN87262_cf._CR1-5_NV	F	17	G	3
Starfish_A	Starfish_DN87262_cf._CR1-5_NV	F	17	T	52
Starfish_A	Starfish_DN87262_cf._CR1-5_NV	F	18	A	6
Starfish_A	Starfish_DN87262_cf._CR1-5_NV	F	18	C	8
Starfish_A	Starfish_DN87262_cf._CR1-5_NV	F	18	G	1
Starfish_A	Starfish_DN87262_cf._CR1-5_NV	F	18	T	38
Starfish_A	Starfish_DN87262_cf._CR1-5_NV	F	19	A	21
Starfish_A	Starfish_DN87262_cf._CR1-5_NV	F	19	C	0
Starfish_A	Starfish_DN87262_cf._CR1-5_NV	F	19	G	0
Starfish_A	Starfish_DN87262_cf._CR1-5_NV	F	19	T	31
Starfish_A	Starfish_DN87262_cf._CR1-5_NV	F	20	A	7
Starfish_A	Starfish_DN87262_cf._CR1-5_NV	F	20	C	7
Starfish_A	Starfish_DN87262_cf._CR1-5_NV	F	20	G	14
Starfish_A	Starfish_DN87262_cf._CR1-5_NV	F	20	T	48
Starfish_A	Starfish_DN87262_cf._CR1-5_NV	F	21	A	37
Starfish_A	Starfish_DN87262_cf._CR1-5_NV	F	21	C	17
Starfish_A	Starfish_DN87262_cf._CR1-5_NV	F	21	G	9
Starfish_A	Starfish_DN87262_cf._CR1-5_NV	F	21	T	91
Starfish_A	Starfish_DN87262_cf._CR1-5_NV	F	22	A	39
Starfish_A	Starfish_DN87262_cf._CR1-5_NV	F	22	C	4
Starfish_A	Starfish_DN87262_cf._CR1-5_NV	F	22	G	13
Starfish_A	Starfish_DN87262_cf._CR1-5_NV	F	22	T	73
Starfish_A	Starfish_DN87262_cf._CR1-5_NV	F	23	A	26
Starfish_A	Starfish_DN87262_cf._CR1-5_NV	F	23	C	4
Starfish_A	Starfish_DN87262_cf._CR1-5_NV	F	23	G	0
Starfish_A	Starfish_DN87262_cf._CR1-5_NV	F	23	T	72
Starfish_A	Starfish_DN87262_cf._CR1-5_NV	F	24	A	14
Starfish_A	Starfish_DN87262_cf._CR1-5_NV	F	24	C	6
Starfish_A	Starfish_DN87262_cf._CR1-5_NV	F	24	G	1
Starfish_A	Starfish_DN87262_cf._CR1-5_NV	F	24	T	115
Starfish_A	Starfish_DN87262_cf._CR1-5_NV	F	25	A	14
Starfish_A	Starfish_DN87262_cf._CR1-5_NV	F	25	C	11
Starfish_A	Starfish_DN87262_cf._CR1-5_NV	F	25	G	4
Starfish_A	Starfish_DN87262_cf._CR1-5_NV	F	25	T	201
Starfish_A	Starfish_DN87262_cf._CR1-5_NV	F	26	A	17
Starfish_A	Starfish_DN87262_cf._CR1-5_NV	F	26	C	18
Starfish_A	Starfish_DN87262_cf._CR1-5_NV	F	26	G	2
Starfish_A	Starfish_DN87262_cf._CR1-5_NV	F	26	T	367
Starfish_A	Starfish_DN87262_cf._CR1-5_NV	F	27	A	18
Starfish_A	Starfish_DN87262_cf._CR1-5_NV	F	27	C	22
Starfish_A	Starfish_DN87262_cf._CR1-5_NV	F	27	G	9
Starfish_A	Starfish_DN87262_cf._CR1-5_NV	F	27	T	920
Starfish_A	Starfish_DN87262_cf._CR1-5_NV	F	28	A	90
Starfish_A	Starfish_DN87262_cf._CR1-5_NV	F	28	C	28
Starfish_A	Starfish_DN87262_cf._CR1-5_NV	F	28	G	11
Starfish_A	Starfish_DN87262_cf._CR1-5_NV	F	28	T	802
Starfish_A	Starfish_DN87262_cf._CR1-5_NV	F	29	A	52
Starfish_A	Starfish_DN87262_cf._CR1-5_NV	F	29	C	54
Starfish_A	Starfish_DN87262_cf._CR1-5_NV	F	29	G	5
Starfish_A	Starfish_DN87262_cf._CR1-5_NV	F	29	T	641
Starfish_A	Starfish_DN87262_cf._CR1-5_NV	F	30	A	25
Starfish_A	Starfish_DN87262_cf._CR1-5_NV	F	30	C	9
Starfish_A	Starfish_DN87262_cf._CR1-5_NV	F	30	G	0
Starfish_A	Starfish_DN87262_cf._CR1-5_NV	F	30	T	326
Starfish_A	Starfish_DN87262_cf._CR1-5_NV	F	31	A	0
Starfish_A	Starfish_DN87262_cf._CR1-5_NV	F	31	C	0
Starfish_A	Starfish_DN87262_cf._CR1-5_NV	F	31	G	0
Starfish_A	Starfish_DN87262_cf._CR1-5_NV	F	31	T	47
Starfish_A	Starfish_DN87262_cf._CR1-5_NV	F	32	A	0
Starfish_A	Starfish_DN87262_cf._CR1-5_NV	F	32	C	0
Starfish_A	Starfish_DN87262_cf._CR1-5_NV	F	32	G	0
Starfish_A	Starfish_DN87262_cf._CR1-5_NV	F	32	T	2
Starfish_A	Starfish_DN87262_cf._CR1-5_NV	F	33	A	0
Starfish_A	Starfish_DN87262_cf._CR1-5_NV	F	33	C	0
Starfish_A	Starfish_DN87262_cf._CR1-5_NV	F	33	G	0
Starfish_A	Starfish_DN87262_cf._CR1-5_NV	F	33	T	2
Starfish_A	Starfish_DN87262_cf._CR1-5_NV	F	34	A	0
Starfish_A	Starfish_DN87262_cf._CR1-5_NV	F	34	C	0
Starfish_A	Starfish_DN87262_cf._CR1-5_NV	F	34	G	0
Starfish_A	Starfish_DN87262_cf._CR1-5_NV	F	34	T	3
Starfish_A	Starfish_DN87262_cf._CR1-5_NV	F	35	A	0
Starfish_A	Starfish_DN87262_cf._CR1-5_NV	F	35	C	1
Starfish_A	Starfish_DN87262_cf._CR1-5_NV	F	35	G	0
Starfish_A	Starfish_DN87262_cf._CR1-5_NV	F	35	T	2
Starfish_A	Starfish_DN87262_cf._CR1-5_NV	R	17	A	8
Starfish_A	Starfish_DN87262_cf._CR1-5_NV	R	17	C	1
Starfish_A	Starfish_DN87262_cf._CR1-5_NV	R	17	G	2
Starfish_A	Starfish_DN87262_cf._CR1-5_NV	R	17	T	2
Starfish_A	Starfish_DN87262_cf._CR1-5_NV	R	18	A	4
Starfish_A	Starfish_DN87262_cf._CR1-5_NV	R	18	C	0
Starfish_A	Starfish_DN87262_cf._CR1-5_NV	R	18	G	8
Starfish_A	Starfish_DN87262_cf._CR1-5_NV	R	18	T	1
Starfish_A	Starfish_DN87262_cf._CR1-5_NV	R	19	A	9
Starfish_A	Starfish_DN87262_cf._CR1-5_NV	R	19	C	8
Starfish_A	Starfish_DN87262_cf._CR1-5_NV	R	19	G	6
Starfish_A	Starfish_DN87262_cf._CR1-5_NV	R	19	T	23
Starfish_A	Starfish_DN87262_cf._CR1-5_NV	R	20	A	26
Starfish_A	Starfish_DN87262_cf._CR1-5_NV	R	20	C	3
Starfish_A	Starfish_DN87262_cf._CR1-5_NV	R	20	G	23
Starfish_A	Starfish_DN87262_cf._CR1-5_NV	R	20	T	42
Starfish_A	Starfish_DN87262_cf._CR1-5_NV	R	21	A	24
Starfish_A	Starfish_DN87262_cf._CR1-5_NV	R	21	C	11
Starfish_A	Starfish_DN87262_cf._CR1-5_NV	R	21	G	12
Starfish_A	Starfish_DN87262_cf._CR1-5_NV	R	21	T	67
Starfish_A	Starfish_DN87262_cf._CR1-5_NV	R	22	A	162
Starfish_A	Starfish_DN87262_cf._CR1-5_NV	R	22	C	14
Starfish_A	Starfish_DN87262_cf._CR1-5_NV	R	22	G	2
Starfish_A	Starfish_DN87262_cf._CR1-5_NV	R	22	T	160
Starfish_A	Starfish_DN87262_cf._CR1-5_NV	R	23	A	18
Starfish_A	Starfish_DN87262_cf._CR1-5_NV	R	23	C	0
Starfish_A	Starfish_DN87262_cf._CR1-5_NV	R	23	G	3
Starfish_A	Starfish_DN87262_cf._CR1-5_NV	R	23	T	29
Starfish_A	Starfish_DN87262_cf._CR1-5_NV	R	24	A	0
Starfish_A	Starfish_DN87262_cf._CR1-5_NV	R	24	C	0
Starfish_A	Starfish_DN87262_cf._CR1-5_NV	R	24	G	8
Starfish_A	Starfish_DN87262_cf._CR1-5_NV	R	24	T	12
Starfish_A	Starfish_DN87262_cf._CR1-5_NV	R	25	A	3
Starfish_A	Starfish_DN87262_cf._CR1-5_NV	R	25	C	6
Starfish_A	Starfish_DN87262_cf._CR1-5_NV	R	25	G	0
Starfish_A	Starfish_DN87262_cf._CR1-5_NV	R	25	T	10
Starfish_A	Starfish_DN87262_cf._CR1-5_NV	R	26	A	7
Starfish_A	Starfish_DN87262_cf._CR1-5_NV	R	26	C	8
Starfish_A	Starfish_DN87262_cf._CR1-5_NV	R	26	G	1
Starfish_A	Starfish_DN87262_cf._CR1-5_NV	R	26	T	1
Starfish_A	Starfish_DN87262_cf._CR1-5_NV	R	27	A	0
Starfish_A	Starfish_DN87262_cf._CR1-5_NV	R	27	C	3
Starfish_A	Starfish_DN87262_cf._CR1-5_NV	R	27	G	3
Starfish_A	Starfish_DN87262_cf._CR1-5_NV	R	27	T	9
Starfish_A	Starfish_DN87262_cf._CR1-5_NV	R	28	A	0
Starfish_A	Starfish_DN87262_cf._CR1-5_NV	R	28	C	0
Starfish_A	Starfish_DN87262_cf._CR1-5_NV	R	28	G	2
Starfish_A	Starfish_DN87262_cf._CR1-5_NV	R	28	T	2
Starfish_A	Starfish_DN87262_cf._CR1-5_NV	R	29	A	1
Starfish_A	Starfish_DN87262_cf._CR1-5_NV	R	29	C	0
Starfish_A	Starfish_DN87262_cf._CR1-5_NV	R	29	G	1
Starfish_A	Starfish_DN87262_cf._CR1-5_NV	R	29	T	0
Starfish_A	Starfish_DN87262_cf._CR1-5_NV	R	30	A	1
Starfish_A	Starfish_DN87262_cf._CR1-5_NV	R	30	C	0
Starfish_A	Starfish_DN87262_cf._CR1-5_NV	R	30	G	1
Starfish_A	Starfish_DN87262_cf._CR1-5_NV	R	30	T	0
Starfish_A	Starfish_DN87262_cf._CR1-5_NV	R	31	A	0
Starfish_A	Starfish_DN87262_cf._CR1-5_NV	R	31	C	1
Starfish_A	Starfish_DN87262_cf._CR1-5_NV	R	31	G	0
Starfish_A	Starfish_DN87262_cf._CR1-5_NV	R	31	T	0
Starfish_A	Starfish_DN88931_cf._Sola3-1_Lgigantea_Sola_Lottia_gigantea	F	17	A	17
Starfish_A	Starfish_DN88931_cf._Sola3-1_Lgigantea_Sola_Lottia_gigantea	F	17	C	12
Starfish_A	Starfish_DN88931_cf._Sola3-1_Lgigantea_Sola_Lottia_gigantea	F	17	G	4
Starfish_A	Starfish_DN88931_cf._Sola3-1_Lgigantea_Sola_Lottia_gigantea	F	17	T	4
Starfish_A	Starfish_DN88931_cf._Sola3-1_Lgigantea_Sola_Lottia_gigantea	F	18	A	20
Starfish_A	Starfish_DN88931_cf._Sola3-1_Lgigantea_Sola_Lottia_gigantea	F	18	C	0
Starfish_A	Starfish_DN88931_cf._Sola3-1_Lgigantea_Sola_Lottia_gigantea	F	18	G	5
Starfish_A	Starfish_DN88931_cf._Sola3-1_Lgigantea_Sola_Lottia_gigantea	F	18	T	15
Starfish_A	Starfish_DN88931_cf._Sola3-1_Lgigantea_Sola_Lottia_gigantea	F	19	A	7
Starfish_A	Starfish_DN88931_cf._Sola3-1_Lgigantea_Sola_Lottia_gigantea	F	19	C	14
Starfish_A	Starfish_DN88931_cf._Sola3-1_Lgigantea_Sola_Lottia_gigantea	F	19	G	2
Starfish_A	Starfish_DN88931_cf._Sola3-1_Lgigantea_Sola_Lottia_gigantea	F	19	T	6
Starfish_A	Starfish_DN88931_cf._Sola3-1_Lgigantea_Sola_Lottia_gigantea	F	20	A	14
Starfish_A	Starfish_DN88931_cf._Sola3-1_Lgigantea_Sola_Lottia_gigantea	F	20	C	6
Starfish_A	Starfish_DN88931_cf._Sola3-1_Lgigantea_Sola_Lottia_gigantea	F	20	G	1
Starfish_A	Starfish_DN88931_cf._Sola3-1_Lgigantea_Sola_Lottia_gigantea	F	20	T	8
Starfish_A	Starfish_DN88931_cf._Sola3-1_Lgigantea_Sola_Lottia_gigantea	F	21	A	1
Starfish_A	Starfish_DN88931_cf._Sola3-1_Lgigantea_Sola_Lottia_gigantea	F	21	C	4
Starfish_A	Starfish_DN88931_cf._Sola3-1_Lgigantea_Sola_Lottia_gigantea	F	21	G	10
Starfish_A	Starfish_DN88931_cf._Sola3-1_Lgigantea_Sola_Lottia_gigantea	F	21	T	28
Starfish_A	Starfish_DN88931_cf._Sola3-1_Lgigantea_Sola_Lottia_gigantea	F	22	A	32
Starfish_A	Starfish_DN88931_cf._Sola3-1_Lgigantea_Sola_Lottia_gigantea	F	22	C	17
Starfish_A	Starfish_DN88931_cf._Sola3-1_Lgigantea_Sola_Lottia_gigantea	F	22	G	11
Starfish_A	Starfish_DN88931_cf._Sola3-1_Lgigantea_Sola_Lottia_gigantea	F	22	T	49
Starfish_A	Starfish_DN88931_cf._Sola3-1_Lgigantea_Sola_Lottia_gigantea	F	23	A	15
Starfish_A	Starfish_DN88931_cf._Sola3-1_Lgigantea_Sola_Lottia_gigantea	F	23	C	32
Starfish_A	Starfish_DN88931_cf._Sola3-1_Lgigantea_Sola_Lottia_gigantea	F	23	G	8
Starfish_A	Starfish_DN88931_cf._Sola3-1_Lgigantea_Sola_Lottia_gigantea	F	23	T	50
Starfish_A	Starfish_DN88931_cf._Sola3-1_Lgigantea_Sola_Lottia_gigantea	F	24	A	47
Starfish_A	Starfish_DN88931_cf._Sola3-1_Lgigantea_Sola_Lottia_gigantea	F	24	C	31
Starfish_A	Starfish_DN88931_cf._Sola3-1_Lgigantea_Sola_Lottia_gigantea	F	24	G	20
Starfish_A	Starfish_DN88931_cf._Sola3-1_Lgigantea_Sola_Lottia_gigantea	F	24	T	45
Starfish_A	Starfish_DN88931_cf._Sola3-1_Lgigantea_Sola_Lottia_gigantea	F	25	A	45
Starfish_A	Starfish_DN88931_cf._Sola3-1_Lgigantea_Sola_Lottia_gigantea	F	25	C	27
Starfish_A	Starfish_DN88931_cf._Sola3-1_Lgigantea_Sola_Lottia_gigantea	F	25	G	22
Starfish_A	Starfish_DN88931_cf._Sola3-1_Lgigantea_Sola_Lottia_gigantea	F	25	T	77
Starfish_A	Starfish_DN88931_cf._Sola3-1_Lgigantea_Sola_Lottia_gigantea	F	26	A	38
Starfish_A	Starfish_DN88931_cf._Sola3-1_Lgigantea_Sola_Lottia_gigantea	F	26	C	66
Starfish_A	Starfish_DN88931_cf._Sola3-1_Lgigantea_Sola_Lottia_gigantea	F	26	G	118
Starfish_A	Starfish_DN88931_cf._Sola3-1_Lgigantea_Sola_Lottia_gigantea	F	26	T	87
Starfish_A	Starfish_DN88931_cf._Sola3-1_Lgigantea_Sola_Lottia_gigantea	F	27	A	16
Starfish_A	Starfish_DN88931_cf._Sola3-1_Lgigantea_Sola_Lottia_gigantea	F	27	C	42
Starfish_A	Starfish_DN88931_cf._Sola3-1_Lgigantea_Sola_Lottia_gigantea	F	27	G	35
Starfish_A	Starfish_DN88931_cf._Sola3-1_Lgigantea_Sola_Lottia_gigantea	F	27	T	67
Starfish_A	Starfish_DN88931_cf._Sola3-1_Lgigantea_Sola_Lottia_gigantea	F	28	A	27
Starfish_A	Starfish_DN88931_cf._Sola3-1_Lgigantea_Sola_Lottia_gigantea	F	28	C	11
Starfish_A	Starfish_DN88931_cf._Sola3-1_Lgigantea_Sola_Lottia_gigantea	F	28	G	17
Starfish_A	Starfish_DN88931_cf._Sola3-1_Lgigantea_Sola_Lottia_gigantea	F	28	T	60
Starfish_A	Starfish_DN88931_cf._Sola3-1_Lgigantea_Sola_Lottia_gigantea	F	29	A	4
Starfish_A	Starfish_DN88931_cf._Sola3-1_Lgigantea_Sola_Lottia_gigantea	F	29	C	5
Starfish_A	Starfish_DN88931_cf._Sola3-1_Lgigantea_Sola_Lottia_gigantea	F	29	G	10
Starfish_A	Starfish_DN88931_cf._Sola3-1_Lgigantea_Sola_Lottia_gigantea	F	29	T	73
Starfish_A	Starfish_DN88931_cf._Sola3-1_Lgigantea_Sola_Lottia_gigantea	F	30	A	0
Starfish_A	Starfish_DN88931_cf._Sola3-1_Lgigantea_Sola_Lottia_gigantea	F	30	C	2
Starfish_A	Starfish_DN88931_cf._Sola3-1_Lgigantea_Sola_Lottia_gigantea	F	30	G	0
Starfish_A	Starfish_DN88931_cf._Sola3-1_Lgigantea_Sola_Lottia_gigantea	F	30	T	6
Starfish_A	Starfish_DN88931_cf._Sola3-1_Lgigantea_Sola_Lottia_gigantea	F	31	A	0
Starfish_A	Starfish_DN88931_cf._Sola3-1_Lgigantea_Sola_Lottia_gigantea	F	31	C	0
Starfish_A	Starfish_DN88931_cf._Sola3-1_Lgigantea_Sola_Lottia_gigantea	F	31	G	0
Starfish_A	Starfish_DN88931_cf._Sola3-1_Lgigantea_Sola_Lottia_gigantea	F	31	T	6
Starfish_A	Starfish_DN88931_cf._Sola3-1_Lgigantea_Sola_Lottia_gigantea	R	17	A	6
Starfish_A	Starfish_DN88931_cf._Sola3-1_Lgigantea_Sola_Lottia_gigantea	R	17	C	1
Starfish_A	Starfish_DN88931_cf._Sola3-1_Lgigantea_Sola_Lottia_gigantea	R	17	G	2
Starfish_A	Starfish_DN88931_cf._Sola3-1_Lgigantea_Sola_Lottia_gigantea	R	17	T	54
Starfish_A	Starfish_DN88931_cf._Sola3-1_Lgigantea_Sola_Lottia_gigantea	R	18	A	20
Starfish_A	Starfish_DN88931_cf._Sola3-1_Lgigantea_Sola_Lottia_gigantea	R	18	C	1
Starfish_A	Starfish_DN88931_cf._Sola3-1_Lgigantea_Sola_Lottia_gigantea	R	18	G	0
Starfish_A	Starfish_DN88931_cf._Sola3-1_Lgigantea_Sola_Lottia_gigantea	R	18	T	43
Starfish_A	Starfish_DN88931_cf._Sola3-1_Lgigantea_Sola_Lottia_gigantea	R	19	A	0
Starfish_A	Starfish_DN88931_cf._Sola3-1_Lgigantea_Sola_Lottia_gigantea	R	19	C	1
Starfish_A	Starfish_DN88931_cf._Sola3-1_Lgigantea_Sola_Lottia_gigantea	R	19	G	0
Starfish_A	Starfish_DN88931_cf._Sola3-1_Lgigantea_Sola_Lottia_gigantea	R	19	T	32
Starfish_A	Starfish_DN88931_cf._Sola3-1_Lgigantea_Sola_Lottia_gigantea	R	20	A	12
Starfish_A	Starfish_DN88931_cf._Sola3-1_Lgigantea_Sola_Lottia_gigantea	R	20	C	0
Starfish_A	Starfish_DN88931_cf._Sola3-1_Lgigantea_Sola_Lottia_gigantea	R	20	G	0
Starfish_A	Starfish_DN88931_cf._Sola3-1_Lgigantea_Sola_Lottia_gigantea	R	20	T	55
Starfish_A	Starfish_DN88931_cf._Sola3-1_Lgigantea_Sola_Lottia_gigantea	R	21	A	1
Starfish_A	Starfish_DN88931_cf._Sola3-1_Lgigantea_Sola_Lottia_gigantea	R	21	C	0
Starfish_A	Starfish_DN88931_cf._Sola3-1_Lgigantea_Sola_Lottia_gigantea	R	21	G	0
Starfish_A	Starfish_DN88931_cf._Sola3-1_Lgigantea_Sola_Lottia_gigantea	R	21	T	51
Starfish_A	Starfish_DN88931_cf._Sola3-1_Lgigantea_Sola_Lottia_gigantea	R	22	A	1
Starfish_A	Starfish_DN88931_cf._Sola3-1_Lgigantea_Sola_Lottia_gigantea	R	22	C	1
Starfish_A	Starfish_DN88931_cf._Sola3-1_Lgigantea_Sola_Lottia_gigantea	R	22	G	1
Starfish_A	Starfish_DN88931_cf._Sola3-1_Lgigantea_Sola_Lottia_gigantea	R	22	T	49
Starfish_A	Starfish_DN88931_cf._Sola3-1_Lgigantea_Sola_Lottia_gigantea	R	23	A	8
Starfish_A	Starfish_DN88931_cf._Sola3-1_Lgigantea_Sola_Lottia_gigantea	R	23	C	3
Starfish_A	Starfish_DN88931_cf._Sola3-1_Lgigantea_Sola_Lottia_gigantea	R	23	G	0
Starfish_A	Starfish_DN88931_cf._Sola3-1_Lgigantea_Sola_Lottia_gigantea	R	23	T	106
Starfish_A	Starfish_DN88931_cf._Sola3-1_Lgigantea_Sola_Lottia_gigantea	R	24	A	4
Starfish_A	Starfish_DN88931_cf._Sola3-1_Lgigantea_Sola_Lottia_gigantea	R	24	C	7
Starfish_A	Starfish_DN88931_cf._Sola3-1_Lgigantea_Sola_Lottia_gigantea	R	24	G	0
Starfish_A	Starfish_DN88931_cf._Sola3-1_Lgigantea_Sola_Lottia_gigantea	R	24	T	141
Starfish_A	Starfish_DN88931_cf._Sola3-1_Lgigantea_Sola_Lottia_gigantea	R	25	A	5
Starfish_A	Starfish_DN88931_cf._Sola3-1_Lgigantea_Sola_Lottia_gigantea	R	25	C	3
Starfish_A	Starfish_DN88931_cf._Sola3-1_Lgigantea_Sola_Lottia_gigantea	R	25	G	1
Starfish_A	Starfish_DN88931_cf._Sola3-1_Lgigantea_Sola_Lottia_gigantea	R	25	T	491
Starfish_A	Starfish_DN88931_cf._Sola3-1_Lgigantea_Sola_Lottia_gigantea	R	26	A	12
Starfish_A	Starfish_DN88931_cf._Sola3-1_Lgigantea_Sola_Lottia_gigantea	R	26	C	25
Starfish_A	Starfish_DN88931_cf._Sola3-1_Lgigantea_Sola_Lottia_gigantea	R	26	G	5
Starfish_A	Starfish_DN88931_cf._Sola3-1_Lgigantea_Sola_Lottia_gigantea	R	26	T	823
Starfish_A	Starfish_DN88931_cf._Sola3-1_Lgigantea_Sola_Lottia_gigantea	R	27	A	30
Starfish_A	Starfish_DN88931_cf._Sola3-1_Lgigantea_Sola_Lottia_gigantea	R	27	C	17
Starfish_A	Starfish_DN88931_cf._Sola3-1_Lgigantea_Sola_Lottia_gigantea	R	27	G	14
Starfish_A	Starfish_DN88931_cf._Sola3-1_Lgigantea_Sola_Lottia_gigantea	R	27	T	2359
Starfish_A	Starfish_DN88931_cf._Sola3-1_Lgigantea_Sola_Lottia_gigantea	R	28	A	69
Starfish_A	Starfish_DN88931_cf._Sola3-1_Lgigantea_Sola_Lottia_gigantea	R	28	C	24
Starfish_A	Starfish_DN88931_cf._Sola3-1_Lgigantea_Sola_Lottia_gigantea	R	28	G	32
Starfish_A	Starfish_DN88931_cf._Sola3-1_Lgigantea_Sola_Lottia_gigantea	R	28	T	2036
Starfish_A	Starfish_DN88931_cf._Sola3-1_Lgigantea_Sola_Lottia_gigantea	R	29	A	17
Starfish_A	Starfish_DN88931_cf._Sola3-1_Lgigantea_Sola_Lottia_gigantea	R	29	C	33
Starfish_A	Starfish_DN88931_cf._Sola3-1_Lgigantea_Sola_Lottia_gigantea	R	29	G	6
Starfish_A	Starfish_DN88931_cf._Sola3-1_Lgigantea_Sola_Lottia_gigantea	R	29	T	1092
Starfish_A	Starfish_DN88931_cf._Sola3-1_Lgigantea_Sola_Lottia_gigantea	R	30	A	5
Starfish_A	Starfish_DN88931_cf._Sola3-1_Lgigantea_Sola_Lottia_gigantea	R	30	C	10
Starfish_A	Starfish_DN88931_cf._Sola3-1_Lgigantea_Sola_Lottia_gigantea	R	30	G	2
Starfish_A	Starfish_DN88931_cf._Sola3-1_Lgigantea_Sola_Lottia_gigantea	R	30	T	285
Starfish_A	Starfish_DN88931_cf._Sola3-1_Lgigantea_Sola_Lottia_gigantea	R	31	A	1
Starfish_A	Starfish_DN88931_cf._Sola3-1_Lgigantea_Sola_Lottia_gigantea	R	31	C	15
Starfish_A	Starfish_DN88931_cf._Sola3-1_Lgigantea_Sola_Lottia_gigantea	R	31	G	0
Starfish_A	Starfish_DN88931_cf._Sola3-1_Lgigantea_Sola_Lottia_gigantea	R	31	T	57
Starfish_A	Starfish_DN88931_cf._Sola3-1_Lgigantea_Sola_Lottia_gigantea	R	32	A	0
Starfish_A	Starfish_DN88931_cf._Sola3-1_Lgigantea_Sola_Lottia_gigantea	R	32	C	1
Starfish_A	Starfish_DN88931_cf._Sola3-1_Lgigantea_Sola_Lottia_gigantea	R	32	G	0
Starfish_A	Starfish_DN88931_cf._Sola3-1_Lgigantea_Sola_Lottia_gigantea	R	32	T	15
Starfish_A	Starfish_DN88931_cf._Sola3-1_Lgigantea_Sola_Lottia_gigantea	R	34	A	0
Starfish_A	Starfish_DN88931_cf._Sola3-1_Lgigantea_Sola_Lottia_gigantea	R	34	C	0
Starfish_A	Starfish_DN88931_cf._Sola3-1_Lgigantea_Sola_Lottia_gigantea	R	34	G	0
Starfish_A	Starfish_DN88931_cf._Sola3-1_Lgigantea_Sola_Lottia_gigantea	R	34	T	1
Starfish_A	Starfish_DN88703_cf._Sola1-3_CTe_Sola_Capitella_teleta	F	17	A	18
Starfish_A	Starfish_DN88703_cf._Sola1-3_CTe_Sola_Capitella_teleta	F	17	C	4
Starfish_A	Starfish_DN88703_cf._Sola1-3_CTe_Sola_Capitella_teleta	F	17	G	7
Starfish_A	Starfish_DN88703_cf._Sola1-3_CTe_Sola_Capitella_teleta	F	17	T	11
Starfish_A	Starfish_DN88703_cf._Sola1-3_CTe_Sola_Capitella_teleta	F	18	A	20
Starfish_A	Starfish_DN88703_cf._Sola1-3_CTe_Sola_Capitella_teleta	F	18	C	9
Starfish_A	Starfish_DN88703_cf._Sola1-3_CTe_Sola_Capitella_teleta	F	18	G	0
Starfish_A	Starfish_DN88703_cf._Sola1-3_CTe_Sola_Capitella_teleta	F	18	T	10
Starfish_A	Starfish_DN88703_cf._Sola1-3_CTe_Sola_Capitella_teleta	F	19	A	10
Starfish_A	Starfish_DN88703_cf._Sola1-3_CTe_Sola_Capitella_teleta	F	19	C	16
Starfish_A	Starfish_DN88703_cf._Sola1-3_CTe_Sola_Capitella_teleta	F	19	G	2
Starfish_A	Starfish_DN88703_cf._Sola1-3_CTe_Sola_Capitella_teleta	F	19	T	15
Starfish_A	Starfish_DN88703_cf._Sola1-3_CTe_Sola_Capitella_teleta	F	20	A	9
Starfish_A	Starfish_DN88703_cf._Sola1-3_CTe_Sola_Capitella_teleta	F	20	C	50
Starfish_A	Starfish_DN88703_cf._Sola1-3_CTe_Sola_Capitella_teleta	F	20	G	7
Starfish_A	Starfish_DN88703_cf._Sola1-3_CTe_Sola_Capitella_teleta	F	20	T	21
Starfish_A	Starfish_DN88703_cf._Sola1-3_CTe_Sola_Capitella_teleta	F	21	A	23
Starfish_A	Starfish_DN88703_cf._Sola1-3_CTe_Sola_Capitella_teleta	F	21	C	21
Starfish_A	Starfish_DN88703_cf._Sola1-3_CTe_Sola_Capitella_teleta	F	21	G	0
Starfish_A	Starfish_DN88703_cf._Sola1-3_CTe_Sola_Capitella_teleta	F	21	T	86
Starfish_A	Starfish_DN88703_cf._Sola1-3_CTe_Sola_Capitella_teleta	F	22	A	49
Starfish_A	Starfish_DN88703_cf._Sola1-3_CTe_Sola_Capitella_teleta	F	22	C	11
Starfish_A	Starfish_DN88703_cf._Sola1-3_CTe_Sola_Capitella_teleta	F	22	G	2
Starfish_A	Starfish_DN88703_cf._Sola1-3_CTe_Sola_Capitella_teleta	F	22	T	583
Starfish_A	Starfish_DN88703_cf._Sola1-3_CTe_Sola_Capitella_teleta	F	23	A	50
Starfish_A	Starfish_DN88703_cf._Sola1-3_CTe_Sola_Capitella_teleta	F	23	C	9
Starfish_A	Starfish_DN88703_cf._Sola1-3_CTe_Sola_Capitella_teleta	F	23	G	2
Starfish_A	Starfish_DN88703_cf._Sola1-3_CTe_Sola_Capitella_teleta	F	23	T	40
Starfish_A	Starfish_DN88703_cf._Sola1-3_CTe_Sola_Capitella_teleta	F	24	A	57
Starfish_A	Starfish_DN88703_cf._Sola1-3_CTe_Sola_Capitella_teleta	F	24	C	32
Starfish_A	Starfish_DN88703_cf._Sola1-3_CTe_Sola_Capitella_teleta	F	24	G	9
Starfish_A	Starfish_DN88703_cf._Sola1-3_CTe_Sola_Capitella_teleta	F	24	T	61
Starfish_A	Starfish_DN88703_cf._Sola1-3_CTe_Sola_Capitella_teleta	F	25	A	45
Starfish_A	Starfish_DN88703_cf._Sola1-3_CTe_Sola_Capitella_teleta	F	25	C	29
Starfish_A	Starfish_DN88703_cf._Sola1-3_CTe_Sola_Capitella_teleta	F	25	G	16
Starfish_A	Starfish_DN88703_cf._Sola1-3_CTe_Sola_Capitella_teleta	F	25	T	106
Starfish_A	Starfish_DN88703_cf._Sola1-3_CTe_Sola_Capitella_teleta	F	26	A	49
Starfish_A	Starfish_DN88703_cf._Sola1-3_CTe_Sola_Capitella_teleta	F	26	C	18
Starfish_A	Starfish_DN88703_cf._Sola1-3_CTe_Sola_Capitella_teleta	F	26	G	3
Starfish_A	Starfish_DN88703_cf._Sola1-3_CTe_Sola_Capitella_teleta	F	26	T	184
Starfish_A	Starfish_DN88703_cf._Sola1-3_CTe_Sola_Capitella_teleta	F	27	A	65
Starfish_A	Starfish_DN88703_cf._Sola1-3_CTe_Sola_Capitella_teleta	F	27	C	29
Starfish_A	Starfish_DN88703_cf._Sola1-3_CTe_Sola_Capitella_teleta	F	27	G	4
Starfish_A	Starfish_DN88703_cf._Sola1-3_CTe_Sola_Capitella_teleta	F	27	T	18
Starfish_A	Starfish_DN88703_cf._Sola1-3_CTe_Sola_Capitella_teleta	F	28	A	8
Starfish_A	Starfish_DN88703_cf._Sola1-3_CTe_Sola_Capitella_teleta	F	28	C	5
Starfish_A	Starfish_DN88703_cf._Sola1-3_CTe_Sola_Capitella_teleta	F	28	G	2
Starfish_A	Starfish_DN88703_cf._Sola1-3_CTe_Sola_Capitella_teleta	F	28	T	9
Starfish_A	Starfish_DN88703_cf._Sola1-3_CTe_Sola_Capitella_teleta	F	29	A	2
Starfish_A	Starfish_DN88703_cf._Sola1-3_CTe_Sola_Capitella_teleta	F	29	C	6
Starfish_A	Starfish_DN88703_cf._Sola1-3_CTe_Sola_Capitella_teleta	F	29	G	2
Starfish_A	Starfish_DN88703_cf._Sola1-3_CTe_Sola_Capitella_teleta	F	29	T	7
Starfish_A	Starfish_DN88703_cf._Sola1-3_CTe_Sola_Capitella_teleta	F	30	A	0
Starfish_A	Starfish_DN88703_cf._Sola1-3_CTe_Sola_Capitella_teleta	F	30	C	2
Starfish_A	Starfish_DN88703_cf._Sola1-3_CTe_Sola_Capitella_teleta	F	30	G	0
Starfish_A	Starfish_DN88703_cf._Sola1-3_CTe_Sola_Capitella_teleta	F	30	T	1
Starfish_A	Starfish_DN88703_cf._Sola1-3_CTe_Sola_Capitella_teleta	R	17	A	8
Starfish_A	Starfish_DN88703_cf._Sola1-3_CTe_Sola_Capitella_teleta	R	17	C	10
Starfish_A	Starfish_DN88703_cf._Sola1-3_CTe_Sola_Capitella_teleta	R	17	G	6
Starfish_A	Starfish_DN88703_cf._Sola1-3_CTe_Sola_Capitella_teleta	R	17	T	116
Starfish_A	Starfish_DN88703_cf._Sola1-3_CTe_Sola_Capitella_teleta	R	18	A	4
Starfish_A	Starfish_DN88703_cf._Sola1-3_CTe_Sola_Capitella_teleta	R	18	C	15
Starfish_A	Starfish_DN88703_cf._Sola1-3_CTe_Sola_Capitella_teleta	R	18	G	0
Starfish_A	Starfish_DN88703_cf._Sola1-3_CTe_Sola_Capitella_teleta	R	18	T	67
Starfish_A	Starfish_DN88703_cf._Sola1-3_CTe_Sola_Capitella_teleta	R	19	A	4
Starfish_A	Starfish_DN88703_cf._Sola1-3_CTe_Sola_Capitella_teleta	R	19	C	11
Starfish_A	Starfish_DN88703_cf._Sola1-3_CTe_Sola_Capitella_teleta	R	19	G	0
Starfish_A	Starfish_DN88703_cf._Sola1-3_CTe_Sola_Capitella_teleta	R	19	T	58
Starfish_A	Starfish_DN88703_cf._Sola1-3_CTe_Sola_Capitella_teleta	R	20	A	1
Starfish_A	Starfish_DN88703_cf._Sola1-3_CTe_Sola_Capitella_teleta	R	20	C	9
Starfish_A	Starfish_DN88703_cf._Sola1-3_CTe_Sola_Capitella_teleta	R	20	G	4
Starfish_A	Starfish_DN88703_cf._Sola1-3_CTe_Sola_Capitella_teleta	R	20	T	56
Starfish_A	Starfish_DN88703_cf._Sola1-3_CTe_Sola_Capitella_teleta	R	21	A	3
Starfish_A	Starfish_DN88703_cf._Sola1-3_CTe_Sola_Capitella_teleta	R	21	C	0
Starfish_A	Starfish_DN88703_cf._Sola1-3_CTe_Sola_Capitella_teleta	R	21	G	2
Starfish_A	Starfish_DN88703_cf._Sola1-3_CTe_Sola_Capitella_teleta	R	21	T	93
Starfish_A	Starfish_DN88703_cf._Sola1-3_CTe_Sola_Capitella_teleta	R	22	A	4
Starfish_A	Starfish_DN88703_cf._Sola1-3_CTe_Sola_Capitella_teleta	R	22	C	3
Starfish_A	Starfish_DN88703_cf._Sola1-3_CTe_Sola_Capitella_teleta	R	22	G	11
Starfish_A	Starfish_DN88703_cf._Sola1-3_CTe_Sola_Capitella_teleta	R	22	T	373
Starfish_A	Starfish_DN88703_cf._Sola1-3_CTe_Sola_Capitella_teleta	R	23	A	8
Starfish_A	Starfish_DN88703_cf._Sola1-3_CTe_Sola_Capitella_teleta	R	23	C	11
Starfish_A	Starfish_DN88703_cf._Sola1-3_CTe_Sola_Capitella_teleta	R	23	G	9
Starfish_A	Starfish_DN88703_cf._Sola1-3_CTe_Sola_Capitella_teleta	R	23	T	284
Starfish_A	Starfish_DN88703_cf._Sola1-3_CTe_Sola_Capitella_teleta	R	24	A	21
Starfish_A	Starfish_DN88703_cf._Sola1-3_CTe_Sola_Capitella_teleta	R	24	C	13
Starfish_A	Starfish_DN88703_cf._Sola1-3_CTe_Sola_Capitella_teleta	R	24	G	2
Starfish_A	Starfish_DN88703_cf._Sola1-3_CTe_Sola_Capitella_teleta	R	24	T	780
Starfish_A	Starfish_DN88703_cf._Sola1-3_CTe_Sola_Capitella_teleta	R	25	A	17
Starfish_A	Starfish_DN88703_cf._Sola1-3_CTe_Sola_Capitella_teleta	R	25	C	8
Starfish_A	Starfish_DN88703_cf._Sola1-3_CTe_Sola_Capitella_teleta	R	25	G	18
Starfish_A	Starfish_DN88703_cf._Sola1-3_CTe_Sola_Capitella_teleta	R	25	T	666
Starfish_A	Starfish_DN88703_cf._Sola1-3_CTe_Sola_Capitella_teleta	R	26	A	39
Starfish_A	Starfish_DN88703_cf._Sola1-3_CTe_Sola_Capitella_teleta	R	26	C	60
Starfish_A	Starfish_DN88703_cf._Sola1-3_CTe_Sola_Capitella_teleta	R	26	G	45
Starfish_A	Starfish_DN88703_cf._Sola1-3_CTe_Sola_Capitella_teleta	R	26	T	1851
Starfish_A	Starfish_DN88703_cf._Sola1-3_CTe_Sola_Capitella_teleta	R	27	A	113
Starfish_A	Starfish_DN88703_cf._Sola1-3_CTe_Sola_Capitella_teleta	R	27	C	103
Starfish_A	Starfish_DN88703_cf._Sola1-3_CTe_Sola_Capitella_teleta	R	27	G	43
Starfish_A	Starfish_DN88703_cf._Sola1-3_CTe_Sola_Capitella_teleta	R	27	T	1883
Starfish_A	Starfish_DN88703_cf._Sola1-3_CTe_Sola_Capitella_teleta	R	28	A	102
Starfish_A	Starfish_DN88703_cf._Sola1-3_CTe_Sola_Capitella_teleta	R	28	C	96
Starfish_A	Starfish_DN88703_cf._Sola1-3_CTe_Sola_Capitella_teleta	R	28	G	49
Starfish_A	Starfish_DN88703_cf._Sola1-3_CTe_Sola_Capitella_teleta	R	28	T	2642
Starfish_A	Starfish_DN88703_cf._Sola1-3_CTe_Sola_Capitella_teleta	R	29	A	102
Starfish_A	Starfish_DN88703_cf._Sola1-3_CTe_Sola_Capitella_teleta	R	29	C	60
Starfish_A	Starfish_DN88703_cf._Sola1-3_CTe_Sola_Capitella_teleta	R	29	G	26
Starfish_A	Starfish_DN88703_cf._Sola1-3_CTe_Sola_Capitella_teleta	R	29	T	1024
Starfish_A	Starfish_DN88703_cf._Sola1-3_CTe_Sola_Capitella_teleta	R	30	A	15
Starfish_A	Starfish_DN88703_cf._Sola1-3_CTe_Sola_Capitella_teleta	R	30	C	10
Starfish_A	Starfish_DN88703_cf._Sola1-3_CTe_Sola_Capitella_teleta	R	30	G	6
Starfish_A	Starfish_DN88703_cf._Sola1-3_CTe_Sola_Capitella_teleta	R	30	T	640
Starfish_A	Starfish_DN88703_cf._Sola1-3_CTe_Sola_Capitella_teleta	R	31	A	0
Starfish_A	Starfish_DN88703_cf._Sola1-3_CTe_Sola_Capitella_teleta	R	31	C	1
Starfish_A	Starfish_DN88703_cf._Sola1-3_CTe_Sola_Capitella_teleta	R	31	G	1
Starfish_A	Starfish_DN88703_cf._Sola1-3_CTe_Sola_Capitella_teleta	R	31	T	18
Starfish_A	Starfish_DN88703_cf._Sola1-3_CTe_Sola_Capitella_teleta	R	32	A	0
Starfish_A	Starfish_DN88703_cf._Sola1-3_CTe_Sola_Capitella_teleta	R	32	C	0
Starfish_A	Starfish_DN88703_cf._Sola1-3_CTe_Sola_Capitella_teleta	R	32	G	0
Starfish_A	Starfish_DN88703_cf._Sola1-3_CTe_Sola_Capitella_teleta	R	32	T	1
Starfish_A	Starfish_DN88703_cf._Sola1-3_CTe_Sola_Capitella_teleta	R	33	A	0
Starfish_A	Starfish_DN88703_cf._Sola1-3_CTe_Sola_Capitella_teleta	R	33	C	0
Starfish_A	Starfish_DN88703_cf._Sola1-3_CTe_Sola_Capitella_teleta	R	33	G	0
Starfish_A	Starfish_DN88703_cf._Sola1-3_CTe_Sola_Capitella_teleta	R	33	T	2
Starfish_A	Starfish_DN76667_cf._Gypsy-14-I_BF	F	17	A	67
Starfish_A	Starfish_DN76667_cf._Gypsy-14-I_BF	F	17	C	11
Starfish_A	Starfish_DN76667_cf._Gypsy-14-I_BF	F	17	G	7
Starfish_A	Starfish_DN76667_cf._Gypsy-14-I_BF	F	17	T	71
Starfish_A	Starfish_DN76667_cf._Gypsy-14-I_BF	F	18	A	121
Starfish_A	Starfish_DN76667_cf._Gypsy-14-I_BF	F	18	C	30
Starfish_A	Starfish_DN76667_cf._Gypsy-14-I_BF	F	18	G	7
Starfish_A	Starfish_DN76667_cf._Gypsy-14-I_BF	F	18	T	44
Starfish_A	Starfish_DN76667_cf._Gypsy-14-I_BF	F	19	A	73
Starfish_A	Starfish_DN76667_cf._Gypsy-14-I_BF	F	19	C	17
Starfish_A	Starfish_DN76667_cf._Gypsy-14-I_BF	F	19	G	23
Starfish_A	Starfish_DN76667_cf._Gypsy-14-I_BF	F	19	T	12
Starfish_A	Starfish_DN76667_cf._Gypsy-14-I_BF	F	20	A	38
Starfish_A	Starfish_DN76667_cf._Gypsy-14-I_BF	F	20	C	46
Starfish_A	Starfish_DN76667_cf._Gypsy-14-I_BF	F	20	G	45
Starfish_A	Starfish_DN76667_cf._Gypsy-14-I_BF	F	20	T	46
Starfish_A	Starfish_DN76667_cf._Gypsy-14-I_BF	F	21	A	344
Starfish_A	Starfish_DN76667_cf._Gypsy-14-I_BF	F	21	C	35
Starfish_A	Starfish_DN76667_cf._Gypsy-14-I_BF	F	21	G	54
Starfish_A	Starfish_DN76667_cf._Gypsy-14-I_BF	F	21	T	42
Starfish_A	Starfish_DN76667_cf._Gypsy-14-I_BF	F	22	A	103
Starfish_A	Starfish_DN76667_cf._Gypsy-14-I_BF	F	22	C	159
Starfish_A	Starfish_DN76667_cf._Gypsy-14-I_BF	F	22	G	43
Starfish_A	Starfish_DN76667_cf._Gypsy-14-I_BF	F	22	T	39
Starfish_A	Starfish_DN76667_cf._Gypsy-14-I_BF	F	23	A	102
Starfish_A	Starfish_DN76667_cf._Gypsy-14-I_BF	F	23	C	69
Starfish_A	Starfish_DN76667_cf._Gypsy-14-I_BF	F	23	G	58
Starfish_A	Starfish_DN76667_cf._Gypsy-14-I_BF	F	23	T	61
Starfish_A	Starfish_DN76667_cf._Gypsy-14-I_BF	F	24	A	155
Starfish_A	Starfish_DN76667_cf._Gypsy-14-I_BF	F	24	C	148
Starfish_A	Starfish_DN76667_cf._Gypsy-14-I_BF	F	24	G	58
Starfish_A	Starfish_DN76667_cf._Gypsy-14-I_BF	F	24	T	94
Starfish_A	Starfish_DN76667_cf._Gypsy-14-I_BF	F	25	A	166
Starfish_A	Starfish_DN76667_cf._Gypsy-14-I_BF	F	25	C	114
Starfish_A	Starfish_DN76667_cf._Gypsy-14-I_BF	F	25	G	125
Starfish_A	Starfish_DN76667_cf._Gypsy-14-I_BF	F	25	T	186
Starfish_A	Starfish_DN76667_cf._Gypsy-14-I_BF	F	26	A	269
Starfish_A	Starfish_DN76667_cf._Gypsy-14-I_BF	F	26	C	103
Starfish_A	Starfish_DN76667_cf._Gypsy-14-I_BF	F	26	G	108
Starfish_A	Starfish_DN76667_cf._Gypsy-14-I_BF	F	26	T	119
Starfish_A	Starfish_DN76667_cf._Gypsy-14-I_BF	F	27	A	196
Starfish_A	Starfish_DN76667_cf._Gypsy-14-I_BF	F	27	C	75
Starfish_A	Starfish_DN76667_cf._Gypsy-14-I_BF	F	27	G	136
Starfish_A	Starfish_DN76667_cf._Gypsy-14-I_BF	F	27	T	115
Starfish_A	Starfish_DN76667_cf._Gypsy-14-I_BF	F	28	A	195
Starfish_A	Starfish_DN76667_cf._Gypsy-14-I_BF	F	28	C	36
Starfish_A	Starfish_DN76667_cf._Gypsy-14-I_BF	F	28	G	116
Starfish_A	Starfish_DN76667_cf._Gypsy-14-I_BF	F	28	T	66
Starfish_A	Starfish_DN76667_cf._Gypsy-14-I_BF	F	29	A	89
Starfish_A	Starfish_DN76667_cf._Gypsy-14-I_BF	F	29	C	22
Starfish_A	Starfish_DN76667_cf._Gypsy-14-I_BF	F	29	G	37
Starfish_A	Starfish_DN76667_cf._Gypsy-14-I_BF	F	29	T	20
Starfish_A	Starfish_DN76667_cf._Gypsy-14-I_BF	F	30	A	6
Starfish_A	Starfish_DN76667_cf._Gypsy-14-I_BF	F	30	C	2
Starfish_A	Starfish_DN76667_cf._Gypsy-14-I_BF	F	30	G	6
Starfish_A	Starfish_DN76667_cf._Gypsy-14-I_BF	F	30	T	11
Starfish_A	Starfish_DN76667_cf._Gypsy-14-I_BF	F	31	A	1
Starfish_A	Starfish_DN76667_cf._Gypsy-14-I_BF	F	31	C	0
Starfish_A	Starfish_DN76667_cf._Gypsy-14-I_BF	F	31	G	2
Starfish_A	Starfish_DN76667_cf._Gypsy-14-I_BF	F	31	T	2
Starfish_A	Starfish_DN76667_cf._Gypsy-14-I_BF	F	32	A	2
Starfish_A	Starfish_DN76667_cf._Gypsy-14-I_BF	F	32	C	0
Starfish_A	Starfish_DN76667_cf._Gypsy-14-I_BF	F	32	G	0
Starfish_A	Starfish_DN76667_cf._Gypsy-14-I_BF	F	32	T	0
Starfish_A	Starfish_DN76667_cf._Gypsy-14-I_BF	R	17	A	2
Starfish_A	Starfish_DN76667_cf._Gypsy-14-I_BF	R	17	C	20
Starfish_A	Starfish_DN76667_cf._Gypsy-14-I_BF	R	17	G	1
Starfish_A	Starfish_DN76667_cf._Gypsy-14-I_BF	R	17	T	72
Starfish_A	Starfish_DN76667_cf._Gypsy-14-I_BF	R	18	A	2
Starfish_A	Starfish_DN76667_cf._Gypsy-14-I_BF	R	18	C	0
Starfish_A	Starfish_DN76667_cf._Gypsy-14-I_BF	R	18	G	0
Starfish_A	Starfish_DN76667_cf._Gypsy-14-I_BF	R	18	T	67
Starfish_A	Starfish_DN76667_cf._Gypsy-14-I_BF	R	19	A	5
Starfish_A	Starfish_DN76667_cf._Gypsy-14-I_BF	R	19	C	6
Starfish_A	Starfish_DN76667_cf._Gypsy-14-I_BF	R	19	G	3
Starfish_A	Starfish_DN76667_cf._Gypsy-14-I_BF	R	19	T	23
Starfish_A	Starfish_DN76667_cf._Gypsy-14-I_BF	R	20	A	8
Starfish_A	Starfish_DN76667_cf._Gypsy-14-I_BF	R	20	C	0
Starfish_A	Starfish_DN76667_cf._Gypsy-14-I_BF	R	20	G	0
Starfish_A	Starfish_DN76667_cf._Gypsy-14-I_BF	R	20	T	35
Starfish_A	Starfish_DN76667_cf._Gypsy-14-I_BF	R	21	A	7
Starfish_A	Starfish_DN76667_cf._Gypsy-14-I_BF	R	21	C	1
Starfish_A	Starfish_DN76667_cf._Gypsy-14-I_BF	R	21	G	0
Starfish_A	Starfish_DN76667_cf._Gypsy-14-I_BF	R	21	T	66
Starfish_A	Starfish_DN76667_cf._Gypsy-14-I_BF	R	22	A	6
Starfish_A	Starfish_DN76667_cf._Gypsy-14-I_BF	R	22	C	1
Starfish_A	Starfish_DN76667_cf._Gypsy-14-I_BF	R	22	G	0
Starfish_A	Starfish_DN76667_cf._Gypsy-14-I_BF	R	22	T	57
Starfish_A	Starfish_DN76667_cf._Gypsy-14-I_BF	R	23	A	8
Starfish_A	Starfish_DN76667_cf._Gypsy-14-I_BF	R	23	C	1
Starfish_A	Starfish_DN76667_cf._Gypsy-14-I_BF	R	23	G	0
Starfish_A	Starfish_DN76667_cf._Gypsy-14-I_BF	R	23	T	138
Starfish_A	Starfish_DN76667_cf._Gypsy-14-I_BF	R	24	A	4
Starfish_A	Starfish_DN76667_cf._Gypsy-14-I_BF	R	24	C	11
Starfish_A	Starfish_DN76667_cf._Gypsy-14-I_BF	R	24	G	1
Starfish_A	Starfish_DN76667_cf._Gypsy-14-I_BF	R	24	T	277
Starfish_A	Starfish_DN76667_cf._Gypsy-14-I_BF	R	25	A	14
Starfish_A	Starfish_DN76667_cf._Gypsy-14-I_BF	R	25	C	9
Starfish_A	Starfish_DN76667_cf._Gypsy-14-I_BF	R	25	G	1
Starfish_A	Starfish_DN76667_cf._Gypsy-14-I_BF	R	25	T	313
Starfish_A	Starfish_DN76667_cf._Gypsy-14-I_BF	R	26	A	122
Starfish_A	Starfish_DN76667_cf._Gypsy-14-I_BF	R	26	C	23
Starfish_A	Starfish_DN76667_cf._Gypsy-14-I_BF	R	26	G	2
Starfish_A	Starfish_DN76667_cf._Gypsy-14-I_BF	R	26	T	618
Starfish_A	Starfish_DN76667_cf._Gypsy-14-I_BF	R	27	A	78
Starfish_A	Starfish_DN76667_cf._Gypsy-14-I_BF	R	27	C	83
Starfish_A	Starfish_DN76667_cf._Gypsy-14-I_BF	R	27	G	11
Starfish_A	Starfish_DN76667_cf._Gypsy-14-I_BF	R	27	T	1640
Starfish_A	Starfish_DN76667_cf._Gypsy-14-I_BF	R	28	A	106
Starfish_A	Starfish_DN76667_cf._Gypsy-14-I_BF	R	28	C	44
Starfish_A	Starfish_DN76667_cf._Gypsy-14-I_BF	R	28	G	22
Starfish_A	Starfish_DN76667_cf._Gypsy-14-I_BF	R	28	T	1826
Starfish_A	Starfish_DN76667_cf._Gypsy-14-I_BF	R	29	A	216
Starfish_A	Starfish_DN76667_cf._Gypsy-14-I_BF	R	29	C	27
Starfish_A	Starfish_DN76667_cf._Gypsy-14-I_BF	R	29	G	5
Starfish_A	Starfish_DN76667_cf._Gypsy-14-I_BF	R	29	T	1783
Starfish_A	Starfish_DN76667_cf._Gypsy-14-I_BF	R	30	A	11
Starfish_A	Starfish_DN76667_cf._Gypsy-14-I_BF	R	30	C	5
Starfish_A	Starfish_DN76667_cf._Gypsy-14-I_BF	R	30	G	1
Starfish_A	Starfish_DN76667_cf._Gypsy-14-I_BF	R	30	T	404
Starfish_A	Starfish_DN76667_cf._Gypsy-14-I_BF	R	31	A	2
Starfish_A	Starfish_DN76667_cf._Gypsy-14-I_BF	R	31	C	2
Starfish_A	Starfish_DN76667_cf._Gypsy-14-I_BF	R	31	G	0
Starfish_A	Starfish_DN76667_cf._Gypsy-14-I_BF	R	31	T	79
Starfish_A	Starfish_DN76667_cf._Gypsy-14-I_BF	R	32	A	0
Starfish_A	Starfish_DN76667_cf._Gypsy-14-I_BF	R	32	C	0
Starfish_A	Starfish_DN76667_cf._Gypsy-14-I_BF	R	32	G	0
Starfish_A	Starfish_DN76667_cf._Gypsy-14-I_BF	R	32	T	5
Starfish_A	Starfish_DN76667_cf._Gypsy-14-I_BF	R	33	A	0
Starfish_A	Starfish_DN76667_cf._Gypsy-14-I_BF	R	33	C	1
Starfish_A	Starfish_DN76667_cf._Gypsy-14-I_BF	R	33	G	0
Starfish_A	Starfish_DN76667_cf._Gypsy-14-I_BF	R	33	T	1
Starfish_A	Starfish_DN76667_cf._Gypsy-14-I_BF	R	34	A	0
Starfish_A	Starfish_DN76667_cf._Gypsy-14-I_BF	R	34	C	0
Starfish_A	Starfish_DN76667_cf._Gypsy-14-I_BF	R	34	G	0
Starfish_A	Starfish_DN76667_cf._Gypsy-14-I_BF	R	34	T	1
Starfish_A	Starfish_DN58876_cf._Sola2-1_CGi_Sola_Crassostrea_gigas	F	17	A	13
Starfish_A	Starfish_DN58876_cf._Sola2-1_CGi_Sola_Crassostrea_gigas	F	17	C	2
Starfish_A	Starfish_DN58876_cf._Sola2-1_CGi_Sola_Crassostrea_gigas	F	17	G	7
Starfish_A	Starfish_DN58876_cf._Sola2-1_CGi_Sola_Crassostrea_gigas	F	17	T	16
Starfish_A	Starfish_DN58876_cf._Sola2-1_CGi_Sola_Crassostrea_gigas	F	18	A	3
Starfish_A	Starfish_DN58876_cf._Sola2-1_CGi_Sola_Crassostrea_gigas	F	18	C	9
Starfish_A	Starfish_DN58876_cf._Sola2-1_CGi_Sola_Crassostrea_gigas	F	18	G	2
Starfish_A	Starfish_DN58876_cf._Sola2-1_CGi_Sola_Crassostrea_gigas	F	18	T	3
Starfish_A	Starfish_DN58876_cf._Sola2-1_CGi_Sola_Crassostrea_gigas	F	19	A	6
Starfish_A	Starfish_DN58876_cf._Sola2-1_CGi_Sola_Crassostrea_gigas	F	19	C	5
Starfish_A	Starfish_DN58876_cf._Sola2-1_CGi_Sola_Crassostrea_gigas	F	19	G	2
Starfish_A	Starfish_DN58876_cf._Sola2-1_CGi_Sola_Crassostrea_gigas	F	19	T	1
Starfish_A	Starfish_DN58876_cf._Sola2-1_CGi_Sola_Crassostrea_gigas	F	20	A	0
Starfish_A	Starfish_DN58876_cf._Sola2-1_CGi_Sola_Crassostrea_gigas	F	20	C	7
Starfish_A	Starfish_DN58876_cf._Sola2-1_CGi_Sola_Crassostrea_gigas	F	20	G	2
Starfish_A	Starfish_DN58876_cf._Sola2-1_CGi_Sola_Crassostrea_gigas	F	20	T	19
Starfish_A	Starfish_DN58876_cf._Sola2-1_CGi_Sola_Crassostrea_gigas	F	21	A	11
Starfish_A	Starfish_DN58876_cf._Sola2-1_CGi_Sola_Crassostrea_gigas	F	21	C	8
Starfish_A	Starfish_DN58876_cf._Sola2-1_CGi_Sola_Crassostrea_gigas	F	21	G	2
Starfish_A	Starfish_DN58876_cf._Sola2-1_CGi_Sola_Crassostrea_gigas	F	21	T	1
Starfish_A	Starfish_DN58876_cf._Sola2-1_CGi_Sola_Crassostrea_gigas	F	22	A	18
Starfish_A	Starfish_DN58876_cf._Sola2-1_CGi_Sola_Crassostrea_gigas	F	22	C	12
Starfish_A	Starfish_DN58876_cf._Sola2-1_CGi_Sola_Crassostrea_gigas	F	22	G	45
Starfish_A	Starfish_DN58876_cf._Sola2-1_CGi_Sola_Crassostrea_gigas	F	22	T	9
Starfish_A	Starfish_DN58876_cf._Sola2-1_CGi_Sola_Crassostrea_gigas	F	23	A	27
Starfish_A	Starfish_DN58876_cf._Sola2-1_CGi_Sola_Crassostrea_gigas	F	23	C	9
Starfish_A	Starfish_DN58876_cf._Sola2-1_CGi_Sola_Crassostrea_gigas	F	23	G	22
Starfish_A	Starfish_DN58876_cf._Sola2-1_CGi_Sola_Crassostrea_gigas	F	23	T	22
Starfish_A	Starfish_DN58876_cf._Sola2-1_CGi_Sola_Crassostrea_gigas	F	24	A	258
Starfish_A	Starfish_DN58876_cf._Sola2-1_CGi_Sola_Crassostrea_gigas	F	24	C	13
Starfish_A	Starfish_DN58876_cf._Sola2-1_CGi_Sola_Crassostrea_gigas	F	24	G	19
Starfish_A	Starfish_DN58876_cf._Sola2-1_CGi_Sola_Crassostrea_gigas	F	24	T	17
Starfish_A	Starfish_DN58876_cf._Sola2-1_CGi_Sola_Crassostrea_gigas	F	25	A	25
Starfish_A	Starfish_DN58876_cf._Sola2-1_CGi_Sola_Crassostrea_gigas	F	25	C	12
Starfish_A	Starfish_DN58876_cf._Sola2-1_CGi_Sola_Crassostrea_gigas	F	25	G	32
Starfish_A	Starfish_DN58876_cf._Sola2-1_CGi_Sola_Crassostrea_gigas	F	25	T	27
Starfish_A	Starfish_DN58876_cf._Sola2-1_CGi_Sola_Crassostrea_gigas	F	26	A	25
Starfish_A	Starfish_DN58876_cf._Sola2-1_CGi_Sola_Crassostrea_gigas	F	26	C	7
Starfish_A	Starfish_DN58876_cf._Sola2-1_CGi_Sola_Crassostrea_gigas	F	26	G	40
Starfish_A	Starfish_DN58876_cf._Sola2-1_CGi_Sola_Crassostrea_gigas	F	26	T	13
Starfish_A	Starfish_DN58876_cf._Sola2-1_CGi_Sola_Crassostrea_gigas	F	27	A	76
Starfish_A	Starfish_DN58876_cf._Sola2-1_CGi_Sola_Crassostrea_gigas	F	27	C	20
Starfish_A	Starfish_DN58876_cf._Sola2-1_CGi_Sola_Crassostrea_gigas	F	27	G	37
Starfish_A	Starfish_DN58876_cf._Sola2-1_CGi_Sola_Crassostrea_gigas	F	27	T	18
Starfish_A	Starfish_DN58876_cf._Sola2-1_CGi_Sola_Crassostrea_gigas	F	28	A	40
Starfish_A	Starfish_DN58876_cf._Sola2-1_CGi_Sola_Crassostrea_gigas	F	28	C	5
Starfish_A	Starfish_DN58876_cf._Sola2-1_CGi_Sola_Crassostrea_gigas	F	28	G	86
Starfish_A	Starfish_DN58876_cf._Sola2-1_CGi_Sola_Crassostrea_gigas	F	28	T	14
Starfish_A	Starfish_DN58876_cf._Sola2-1_CGi_Sola_Crassostrea_gigas	F	29	A	29
Starfish_A	Starfish_DN58876_cf._Sola2-1_CGi_Sola_Crassostrea_gigas	F	29	C	6
Starfish_A	Starfish_DN58876_cf._Sola2-1_CGi_Sola_Crassostrea_gigas	F	29	G	6
Starfish_A	Starfish_DN58876_cf._Sola2-1_CGi_Sola_Crassostrea_gigas	F	29	T	5
Starfish_A	Starfish_DN58876_cf._Sola2-1_CGi_Sola_Crassostrea_gigas	F	30	A	1
Starfish_A	Starfish_DN58876_cf._Sola2-1_CGi_Sola_Crassostrea_gigas	F	30	C	2
Starfish_A	Starfish_DN58876_cf._Sola2-1_CGi_Sola_Crassostrea_gigas	F	30	G	10
Starfish_A	Starfish_DN58876_cf._Sola2-1_CGi_Sola_Crassostrea_gigas	F	30	T	8
Starfish_A	Starfish_DN58876_cf._Sola2-1_CGi_Sola_Crassostrea_gigas	F	31	A	0
Starfish_A	Starfish_DN58876_cf._Sola2-1_CGi_Sola_Crassostrea_gigas	F	31	C	1
Starfish_A	Starfish_DN58876_cf._Sola2-1_CGi_Sola_Crassostrea_gigas	F	31	G	0
Starfish_A	Starfish_DN58876_cf._Sola2-1_CGi_Sola_Crassostrea_gigas	F	31	T	1
Starfish_A	Starfish_DN58876_cf._Sola2-1_CGi_Sola_Crassostrea_gigas	R	17	A	11
Starfish_A	Starfish_DN58876_cf._Sola2-1_CGi_Sola_Crassostrea_gigas	R	17	C	1
Starfish_A	Starfish_DN58876_cf._Sola2-1_CGi_Sola_Crassostrea_gigas	R	17	G	0
Starfish_A	Starfish_DN58876_cf._Sola2-1_CGi_Sola_Crassostrea_gigas	R	17	T	29
Starfish_A	Starfish_DN58876_cf._Sola2-1_CGi_Sola_Crassostrea_gigas	R	18	A	3
Starfish_A	Starfish_DN58876_cf._Sola2-1_CGi_Sola_Crassostrea_gigas	R	18	C	2
Starfish_A	Starfish_DN58876_cf._Sola2-1_CGi_Sola_Crassostrea_gigas	R	18	G	1
Starfish_A	Starfish_DN58876_cf._Sola2-1_CGi_Sola_Crassostrea_gigas	R	18	T	23
Starfish_A	Starfish_DN58876_cf._Sola2-1_CGi_Sola_Crassostrea_gigas	R	19	A	3
Starfish_A	Starfish_DN58876_cf._Sola2-1_CGi_Sola_Crassostrea_gigas	R	19	C	1
Starfish_A	Starfish_DN58876_cf._Sola2-1_CGi_Sola_Crassostrea_gigas	R	19	G	0
Starfish_A	Starfish_DN58876_cf._Sola2-1_CGi_Sola_Crassostrea_gigas	R	19	T	12
Starfish_A	Starfish_DN58876_cf._Sola2-1_CGi_Sola_Crassostrea_gigas	R	20	A	9
Starfish_A	Starfish_DN58876_cf._Sola2-1_CGi_Sola_Crassostrea_gigas	R	20	C	2
Starfish_A	Starfish_DN58876_cf._Sola2-1_CGi_Sola_Crassostrea_gigas	R	20	G	0
Starfish_A	Starfish_DN58876_cf._Sola2-1_CGi_Sola_Crassostrea_gigas	R	20	T	26
Starfish_A	Starfish_DN58876_cf._Sola2-1_CGi_Sola_Crassostrea_gigas	R	21	A	0
Starfish_A	Starfish_DN58876_cf._Sola2-1_CGi_Sola_Crassostrea_gigas	R	21	C	2
Starfish_A	Starfish_DN58876_cf._Sola2-1_CGi_Sola_Crassostrea_gigas	R	21	G	0
Starfish_A	Starfish_DN58876_cf._Sola2-1_CGi_Sola_Crassostrea_gigas	R	21	T	45
Starfish_A	Starfish_DN58876_cf._Sola2-1_CGi_Sola_Crassostrea_gigas	R	22	A	0
Starfish_A	Starfish_DN58876_cf._Sola2-1_CGi_Sola_Crassostrea_gigas	R	22	C	0
Starfish_A	Starfish_DN58876_cf._Sola2-1_CGi_Sola_Crassostrea_gigas	R	22	G	0
Starfish_A	Starfish_DN58876_cf._Sola2-1_CGi_Sola_Crassostrea_gigas	R	22	T	35
Starfish_A	Starfish_DN58876_cf._Sola2-1_CGi_Sola_Crassostrea_gigas	R	23	A	0
Starfish_A	Starfish_DN58876_cf._Sola2-1_CGi_Sola_Crassostrea_gigas	R	23	C	0
Starfish_A	Starfish_DN58876_cf._Sola2-1_CGi_Sola_Crassostrea_gigas	R	23	G	0
Starfish_A	Starfish_DN58876_cf._Sola2-1_CGi_Sola_Crassostrea_gigas	R	23	T	44
Starfish_A	Starfish_DN58876_cf._Sola2-1_CGi_Sola_Crassostrea_gigas	R	24	A	7
Starfish_A	Starfish_DN58876_cf._Sola2-1_CGi_Sola_Crassostrea_gigas	R	24	C	3
Starfish_A	Starfish_DN58876_cf._Sola2-1_CGi_Sola_Crassostrea_gigas	R	24	G	2
Starfish_A	Starfish_DN58876_cf._Sola2-1_CGi_Sola_Crassostrea_gigas	R	24	T	67
Starfish_A	Starfish_DN58876_cf._Sola2-1_CGi_Sola_Crassostrea_gigas	R	25	A	2
Starfish_A	Starfish_DN58876_cf._Sola2-1_CGi_Sola_Crassostrea_gigas	R	25	C	3
Starfish_A	Starfish_DN58876_cf._Sola2-1_CGi_Sola_Crassostrea_gigas	R	25	G	0
Starfish_A	Starfish_DN58876_cf._Sola2-1_CGi_Sola_Crassostrea_gigas	R	25	T	165
Starfish_A	Starfish_DN58876_cf._Sola2-1_CGi_Sola_Crassostrea_gigas	R	26	A	14
Starfish_A	Starfish_DN58876_cf._Sola2-1_CGi_Sola_Crassostrea_gigas	R	26	C	4
Starfish_A	Starfish_DN58876_cf._Sola2-1_CGi_Sola_Crassostrea_gigas	R	26	G	0
Starfish_A	Starfish_DN58876_cf._Sola2-1_CGi_Sola_Crassostrea_gigas	R	26	T	366
Starfish_A	Starfish_DN58876_cf._Sola2-1_CGi_Sola_Crassostrea_gigas	R	27	A	14
Starfish_A	Starfish_DN58876_cf._Sola2-1_CGi_Sola_Crassostrea_gigas	R	27	C	20
Starfish_A	Starfish_DN58876_cf._Sola2-1_CGi_Sola_Crassostrea_gigas	R	27	G	7
Starfish_A	Starfish_DN58876_cf._Sola2-1_CGi_Sola_Crassostrea_gigas	R	27	T	598
Starfish_A	Starfish_DN58876_cf._Sola2-1_CGi_Sola_Crassostrea_gigas	R	28	A	44
Starfish_A	Starfish_DN58876_cf._Sola2-1_CGi_Sola_Crassostrea_gigas	R	28	C	50
Starfish_A	Starfish_DN58876_cf._Sola2-1_CGi_Sola_Crassostrea_gigas	R	28	G	5
Starfish_A	Starfish_DN58876_cf._Sola2-1_CGi_Sola_Crassostrea_gigas	R	28	T	754
Starfish_A	Starfish_DN58876_cf._Sola2-1_CGi_Sola_Crassostrea_gigas	R	29	A	43
Starfish_A	Starfish_DN58876_cf._Sola2-1_CGi_Sola_Crassostrea_gigas	R	29	C	14
Starfish_A	Starfish_DN58876_cf._Sola2-1_CGi_Sola_Crassostrea_gigas	R	29	G	1
Starfish_A	Starfish_DN58876_cf._Sola2-1_CGi_Sola_Crassostrea_gigas	R	29	T	428
Starfish_A	Starfish_DN58876_cf._Sola2-1_CGi_Sola_Crassostrea_gigas	R	30	A	2
Starfish_A	Starfish_DN58876_cf._Sola2-1_CGi_Sola_Crassostrea_gigas	R	30	C	3
Starfish_A	Starfish_DN58876_cf._Sola2-1_CGi_Sola_Crassostrea_gigas	R	30	G	1
Starfish_A	Starfish_DN58876_cf._Sola2-1_CGi_Sola_Crassostrea_gigas	R	30	T	92
Starfish_A	Starfish_DN58876_cf._Sola2-1_CGi_Sola_Crassostrea_gigas	R	31	A	1
Starfish_A	Starfish_DN58876_cf._Sola2-1_CGi_Sola_Crassostrea_gigas	R	31	C	0
Starfish_A	Starfish_DN58876_cf._Sola2-1_CGi_Sola_Crassostrea_gigas	R	31	G	0
Starfish_A	Starfish_DN58876_cf._Sola2-1_CGi_Sola_Crassostrea_gigas	R	31	T	28
Starfish_A	Starfish_DN58876_cf._Sola2-1_CGi_Sola_Crassostrea_gigas	R	32	A	0
Starfish_A	Starfish_DN58876_cf._Sola2-1_CGi_Sola_Crassostrea_gigas	R	32	C	0
Starfish_A	Starfish_DN58876_cf._Sola2-1_CGi_Sola_Crassostrea_gigas	R	32	G	0
Starfish_A	Starfish_DN58876_cf._Sola2-1_CGi_Sola_Crassostrea_gigas	R	32	T	8
Starfish_A	Starfish_DN58876_cf._Sola2-1_CGi_Sola_Crassostrea_gigas	R	33	A	1
Starfish_A	Starfish_DN58876_cf._Sola2-1_CGi_Sola_Crassostrea_gigas	R	33	C	0
Starfish_A	Starfish_DN58876_cf._Sola2-1_CGi_Sola_Crassostrea_gigas	R	33	G	0
Starfish_A	Starfish_DN58876_cf._Sola2-1_CGi_Sola_Crassostrea_gigas	R	33	T	1
Starfish_A	Starfish_DN58876_cf._Sola2-1_CGi_Sola_Crassostrea_gigas	R	34	A	0
Starfish_A	Starfish_DN58876_cf._Sola2-1_CGi_Sola_Crassostrea_gigas	R	34	C	0
Starfish_A	Starfish_DN58876_cf._Sola2-1_CGi_Sola_Crassostrea_gigas	R	34	G	0
Starfish_A	Starfish_DN58876_cf._Sola2-1_CGi_Sola_Crassostrea_gigas	R	34	T	1
Starfish_A	Starfish_DN72723_cf._P-35_HM_P_Hydra_vulgaris	F	17	A	27
Starfish_A	Starfish_DN72723_cf._P-35_HM_P_Hydra_vulgaris	F	17	C	16
Starfish_A	Starfish_DN72723_cf._P-35_HM_P_Hydra_vulgaris	F	17	G	4
Starfish_A	Starfish_DN72723_cf._P-35_HM_P_Hydra_vulgaris	F	17	T	43
Starfish_A	Starfish_DN72723_cf._P-35_HM_P_Hydra_vulgaris	F	18	A	19
Starfish_A	Starfish_DN72723_cf._P-35_HM_P_Hydra_vulgaris	F	18	C	6
Starfish_A	Starfish_DN72723_cf._P-35_HM_P_Hydra_vulgaris	F	18	G	16
Starfish_A	Starfish_DN72723_cf._P-35_HM_P_Hydra_vulgaris	F	18	T	14
Starfish_A	Starfish_DN72723_cf._P-35_HM_P_Hydra_vulgaris	F	19	A	32
Starfish_A	Starfish_DN72723_cf._P-35_HM_P_Hydra_vulgaris	F	19	C	5
Starfish_A	Starfish_DN72723_cf._P-35_HM_P_Hydra_vulgaris	F	19	G	6
Starfish_A	Starfish_DN72723_cf._P-35_HM_P_Hydra_vulgaris	F	19	T	20
Starfish_A	Starfish_DN72723_cf._P-35_HM_P_Hydra_vulgaris	F	20	A	23
Starfish_A	Starfish_DN72723_cf._P-35_HM_P_Hydra_vulgaris	F	20	C	10
Starfish_A	Starfish_DN72723_cf._P-35_HM_P_Hydra_vulgaris	F	20	G	18
Starfish_A	Starfish_DN72723_cf._P-35_HM_P_Hydra_vulgaris	F	20	T	90
Starfish_A	Starfish_DN72723_cf._P-35_HM_P_Hydra_vulgaris	F	21	A	20
Starfish_A	Starfish_DN72723_cf._P-35_HM_P_Hydra_vulgaris	F	21	C	63
Starfish_A	Starfish_DN72723_cf._P-35_HM_P_Hydra_vulgaris	F	21	G	23
Starfish_A	Starfish_DN72723_cf._P-35_HM_P_Hydra_vulgaris	F	21	T	49
Starfish_A	Starfish_DN72723_cf._P-35_HM_P_Hydra_vulgaris	F	22	A	47
Starfish_A	Starfish_DN72723_cf._P-35_HM_P_Hydra_vulgaris	F	22	C	82
Starfish_A	Starfish_DN72723_cf._P-35_HM_P_Hydra_vulgaris	F	22	G	77
Starfish_A	Starfish_DN72723_cf._P-35_HM_P_Hydra_vulgaris	F	22	T	202
Starfish_A	Starfish_DN72723_cf._P-35_HM_P_Hydra_vulgaris	F	23	A	299
Starfish_A	Starfish_DN72723_cf._P-35_HM_P_Hydra_vulgaris	F	23	C	39
Starfish_A	Starfish_DN72723_cf._P-35_HM_P_Hydra_vulgaris	F	23	G	325
Starfish_A	Starfish_DN72723_cf._P-35_HM_P_Hydra_vulgaris	F	23	T	84
Starfish_A	Starfish_DN72723_cf._P-35_HM_P_Hydra_vulgaris	F	24	A	154
Starfish_A	Starfish_DN72723_cf._P-35_HM_P_Hydra_vulgaris	F	24	C	140
Starfish_A	Starfish_DN72723_cf._P-35_HM_P_Hydra_vulgaris	F	24	G	135
Starfish_A	Starfish_DN72723_cf._P-35_HM_P_Hydra_vulgaris	F	24	T	163
Starfish_A	Starfish_DN72723_cf._P-35_HM_P_Hydra_vulgaris	F	25	A	357
Starfish_A	Starfish_DN72723_cf._P-35_HM_P_Hydra_vulgaris	F	25	C	78
Starfish_A	Starfish_DN72723_cf._P-35_HM_P_Hydra_vulgaris	F	25	G	60
Starfish_A	Starfish_DN72723_cf._P-35_HM_P_Hydra_vulgaris	F	25	T	105
Starfish_A	Starfish_DN72723_cf._P-35_HM_P_Hydra_vulgaris	F	26	A	276
Starfish_A	Starfish_DN72723_cf._P-35_HM_P_Hydra_vulgaris	F	26	C	51
Starfish_A	Starfish_DN72723_cf._P-35_HM_P_Hydra_vulgaris	F	26	G	70
Starfish_A	Starfish_DN72723_cf._P-35_HM_P_Hydra_vulgaris	F	26	T	335
Starfish_A	Starfish_DN72723_cf._P-35_HM_P_Hydra_vulgaris	F	27	A	135
Starfish_A	Starfish_DN72723_cf._P-35_HM_P_Hydra_vulgaris	F	27	C	92
Starfish_A	Starfish_DN72723_cf._P-35_HM_P_Hydra_vulgaris	F	27	G	106
Starfish_A	Starfish_DN72723_cf._P-35_HM_P_Hydra_vulgaris	F	27	T	232
Starfish_A	Starfish_DN72723_cf._P-35_HM_P_Hydra_vulgaris	F	28	A	57
Starfish_A	Starfish_DN72723_cf._P-35_HM_P_Hydra_vulgaris	F	28	C	9
Starfish_A	Starfish_DN72723_cf._P-35_HM_P_Hydra_vulgaris	F	28	G	46
Starfish_A	Starfish_DN72723_cf._P-35_HM_P_Hydra_vulgaris	F	28	T	194
Starfish_A	Starfish_DN72723_cf._P-35_HM_P_Hydra_vulgaris	F	29	A	122
Starfish_A	Starfish_DN72723_cf._P-35_HM_P_Hydra_vulgaris	F	29	C	10
Starfish_A	Starfish_DN72723_cf._P-35_HM_P_Hydra_vulgaris	F	29	G	8
Starfish_A	Starfish_DN72723_cf._P-35_HM_P_Hydra_vulgaris	F	29	T	55
Starfish_A	Starfish_DN72723_cf._P-35_HM_P_Hydra_vulgaris	F	30	A	13
Starfish_A	Starfish_DN72723_cf._P-35_HM_P_Hydra_vulgaris	F	30	C	2
Starfish_A	Starfish_DN72723_cf._P-35_HM_P_Hydra_vulgaris	F	30	G	1
Starfish_A	Starfish_DN72723_cf._P-35_HM_P_Hydra_vulgaris	F	30	T	9
Starfish_A	Starfish_DN72723_cf._P-35_HM_P_Hydra_vulgaris	F	31	A	6
Starfish_A	Starfish_DN72723_cf._P-35_HM_P_Hydra_vulgaris	F	31	C	0
Starfish_A	Starfish_DN72723_cf._P-35_HM_P_Hydra_vulgaris	F	31	G	11
Starfish_A	Starfish_DN72723_cf._P-35_HM_P_Hydra_vulgaris	F	31	T	0
Starfish_A	Starfish_DN72723_cf._P-35_HM_P_Hydra_vulgaris	F	32	A	1
Starfish_A	Starfish_DN72723_cf._P-35_HM_P_Hydra_vulgaris	F	32	C	0
Starfish_A	Starfish_DN72723_cf._P-35_HM_P_Hydra_vulgaris	F	32	G	0
Starfish_A	Starfish_DN72723_cf._P-35_HM_P_Hydra_vulgaris	F	32	T	0
Starfish_A	Starfish_DN72723_cf._P-35_HM_P_Hydra_vulgaris	F	34	A	0
Starfish_A	Starfish_DN72723_cf._P-35_HM_P_Hydra_vulgaris	F	34	C	0
Starfish_A	Starfish_DN72723_cf._P-35_HM_P_Hydra_vulgaris	F	34	G	0
Starfish_A	Starfish_DN72723_cf._P-35_HM_P_Hydra_vulgaris	F	34	T	1
Starfish_A	Starfish_DN72723_cf._P-35_HM_P_Hydra_vulgaris	R	17	A	5
Starfish_A	Starfish_DN72723_cf._P-35_HM_P_Hydra_vulgaris	R	17	C	35
Starfish_A	Starfish_DN72723_cf._P-35_HM_P_Hydra_vulgaris	R	17	G	10
Starfish_A	Starfish_DN72723_cf._P-35_HM_P_Hydra_vulgaris	R	17	T	148
Starfish_A	Starfish_DN72723_cf._P-35_HM_P_Hydra_vulgaris	R	18	A	2
Starfish_A	Starfish_DN72723_cf._P-35_HM_P_Hydra_vulgaris	R	18	C	10
Starfish_A	Starfish_DN72723_cf._P-35_HM_P_Hydra_vulgaris	R	18	G	0
Starfish_A	Starfish_DN72723_cf._P-35_HM_P_Hydra_vulgaris	R	18	T	86
Starfish_A	Starfish_DN72723_cf._P-35_HM_P_Hydra_vulgaris	R	19	A	16
Starfish_A	Starfish_DN72723_cf._P-35_HM_P_Hydra_vulgaris	R	19	C	2
Starfish_A	Starfish_DN72723_cf._P-35_HM_P_Hydra_vulgaris	R	19	G	4
Starfish_A	Starfish_DN72723_cf._P-35_HM_P_Hydra_vulgaris	R	19	T	68
Starfish_A	Starfish_DN72723_cf._P-35_HM_P_Hydra_vulgaris	R	20	A	13
Starfish_A	Starfish_DN72723_cf._P-35_HM_P_Hydra_vulgaris	R	20	C	3
Starfish_A	Starfish_DN72723_cf._P-35_HM_P_Hydra_vulgaris	R	20	G	1
Starfish_A	Starfish_DN72723_cf._P-35_HM_P_Hydra_vulgaris	R	20	T	100
Starfish_A	Starfish_DN72723_cf._P-35_HM_P_Hydra_vulgaris	R	21	A	1
Starfish_A	Starfish_DN72723_cf._P-35_HM_P_Hydra_vulgaris	R	21	C	3
Starfish_A	Starfish_DN72723_cf._P-35_HM_P_Hydra_vulgaris	R	21	G	6
Starfish_A	Starfish_DN72723_cf._P-35_HM_P_Hydra_vulgaris	R	21	T	167
Starfish_A	Starfish_DN72723_cf._P-35_HM_P_Hydra_vulgaris	R	22	A	5
Starfish_A	Starfish_DN72723_cf._P-35_HM_P_Hydra_vulgaris	R	22	C	11
Starfish_A	Starfish_DN72723_cf._P-35_HM_P_Hydra_vulgaris	R	22	G	10
Starfish_A	Starfish_DN72723_cf._P-35_HM_P_Hydra_vulgaris	R	22	T	91
Starfish_A	Starfish_DN72723_cf._P-35_HM_P_Hydra_vulgaris	R	23	A	38
Starfish_A	Starfish_DN72723_cf._P-35_HM_P_Hydra_vulgaris	R	23	C	54
Starfish_A	Starfish_DN72723_cf._P-35_HM_P_Hydra_vulgaris	R	23	G	6
Starfish_A	Starfish_DN72723_cf._P-35_HM_P_Hydra_vulgaris	R	23	T	186
Starfish_A	Starfish_DN72723_cf._P-35_HM_P_Hydra_vulgaris	R	24	A	30
Starfish_A	Starfish_DN72723_cf._P-35_HM_P_Hydra_vulgaris	R	24	C	35
Starfish_A	Starfish_DN72723_cf._P-35_HM_P_Hydra_vulgaris	R	24	G	3
Starfish_A	Starfish_DN72723_cf._P-35_HM_P_Hydra_vulgaris	R	24	T	314
Starfish_A	Starfish_DN72723_cf._P-35_HM_P_Hydra_vulgaris	R	25	A	20
Starfish_A	Starfish_DN72723_cf._P-35_HM_P_Hydra_vulgaris	R	25	C	21
Starfish_A	Starfish_DN72723_cf._P-35_HM_P_Hydra_vulgaris	R	25	G	7
Starfish_A	Starfish_DN72723_cf._P-35_HM_P_Hydra_vulgaris	R	25	T	965
Starfish_A	Starfish_DN72723_cf._P-35_HM_P_Hydra_vulgaris	R	26	A	103
Starfish_A	Starfish_DN72723_cf._P-35_HM_P_Hydra_vulgaris	R	26	C	52
Starfish_A	Starfish_DN72723_cf._P-35_HM_P_Hydra_vulgaris	R	26	G	25
Starfish_A	Starfish_DN72723_cf._P-35_HM_P_Hydra_vulgaris	R	26	T	1182
Starfish_A	Starfish_DN72723_cf._P-35_HM_P_Hydra_vulgaris	R	27	A	63
Starfish_A	Starfish_DN72723_cf._P-35_HM_P_Hydra_vulgaris	R	27	C	74
Starfish_A	Starfish_DN72723_cf._P-35_HM_P_Hydra_vulgaris	R	27	G	19
Starfish_A	Starfish_DN72723_cf._P-35_HM_P_Hydra_vulgaris	R	27	T	1481
Starfish_A	Starfish_DN72723_cf._P-35_HM_P_Hydra_vulgaris	R	28	A	94
Starfish_A	Starfish_DN72723_cf._P-35_HM_P_Hydra_vulgaris	R	28	C	54
Starfish_A	Starfish_DN72723_cf._P-35_HM_P_Hydra_vulgaris	R	28	G	23
Starfish_A	Starfish_DN72723_cf._P-35_HM_P_Hydra_vulgaris	R	28	T	2312
Starfish_A	Starfish_DN72723_cf._P-35_HM_P_Hydra_vulgaris	R	29	A	33
Starfish_A	Starfish_DN72723_cf._P-35_HM_P_Hydra_vulgaris	R	29	C	63
Starfish_A	Starfish_DN72723_cf._P-35_HM_P_Hydra_vulgaris	R	29	G	22
Starfish_A	Starfish_DN72723_cf._P-35_HM_P_Hydra_vulgaris	R	29	T	1727
Starfish_A	Starfish_DN72723_cf._P-35_HM_P_Hydra_vulgaris	R	30	A	8
Starfish_A	Starfish_DN72723_cf._P-35_HM_P_Hydra_vulgaris	R	30	C	12
Starfish_A	Starfish_DN72723_cf._P-35_HM_P_Hydra_vulgaris	R	30	G	11
Starfish_A	Starfish_DN72723_cf._P-35_HM_P_Hydra_vulgaris	R	30	T	367
Starfish_A	Starfish_DN72723_cf._P-35_HM_P_Hydra_vulgaris	R	31	A	1
Starfish_A	Starfish_DN72723_cf._P-35_HM_P_Hydra_vulgaris	R	31	C	2
Starfish_A	Starfish_DN72723_cf._P-35_HM_P_Hydra_vulgaris	R	31	G	0
Starfish_A	Starfish_DN72723_cf._P-35_HM_P_Hydra_vulgaris	R	31	T	61
Starfish_A	Starfish_DN72723_cf._P-35_HM_P_Hydra_vulgaris	R	32	A	0
Starfish_A	Starfish_DN72723_cf._P-35_HM_P_Hydra_vulgaris	R	32	C	0
Starfish_A	Starfish_DN72723_cf._P-35_HM_P_Hydra_vulgaris	R	32	G	0
Starfish_A	Starfish_DN72723_cf._P-35_HM_P_Hydra_vulgaris	R	32	T	2
Starfish_A	Starfish_DN72723_cf._P-35_HM_P_Hydra_vulgaris	R	33	A	1
Starfish_A	Starfish_DN72723_cf._P-35_HM_P_Hydra_vulgaris	R	33	C	0
Starfish_A	Starfish_DN72723_cf._P-35_HM_P_Hydra_vulgaris	R	33	G	0
Starfish_A	Starfish_DN72723_cf._P-35_HM_P_Hydra_vulgaris	R	33	T	1
Starfish_A	Starfish_DN72723_cf._P-35_HM_P_Hydra_vulgaris	R	34	A	0
Starfish_A	Starfish_DN72723_cf._P-35_HM_P_Hydra_vulgaris	R	34	C	0
Starfish_A	Starfish_DN72723_cf._P-35_HM_P_Hydra_vulgaris	R	34	G	0
Starfish_A	Starfish_DN72723_cf._P-35_HM_P_Hydra_vulgaris	R	34	T	1
Starfish_A	Starfish_DN88845_cf._DIRS-1_CGi_DIRS_Crassostrea_gigas	F	17	A	13
Starfish_A	Starfish_DN88845_cf._DIRS-1_CGi_DIRS_Crassostrea_gigas	F	17	C	24
Starfish_A	Starfish_DN88845_cf._DIRS-1_CGi_DIRS_Crassostrea_gigas	F	17	G	8
Starfish_A	Starfish_DN88845_cf._DIRS-1_CGi_DIRS_Crassostrea_gigas	F	17	T	11
Starfish_A	Starfish_DN88845_cf._DIRS-1_CGi_DIRS_Crassostrea_gigas	F	18	A	31
Starfish_A	Starfish_DN88845_cf._DIRS-1_CGi_DIRS_Crassostrea_gigas	F	18	C	39
Starfish_A	Starfish_DN88845_cf._DIRS-1_CGi_DIRS_Crassostrea_gigas	F	18	G	34
Starfish_A	Starfish_DN88845_cf._DIRS-1_CGi_DIRS_Crassostrea_gigas	F	18	T	11
Starfish_A	Starfish_DN88845_cf._DIRS-1_CGi_DIRS_Crassostrea_gigas	F	19	A	54
Starfish_A	Starfish_DN88845_cf._DIRS-1_CGi_DIRS_Crassostrea_gigas	F	19	C	36
Starfish_A	Starfish_DN88845_cf._DIRS-1_CGi_DIRS_Crassostrea_gigas	F	19	G	7
Starfish_A	Starfish_DN88845_cf._DIRS-1_CGi_DIRS_Crassostrea_gigas	F	19	T	3
Starfish_A	Starfish_DN88845_cf._DIRS-1_CGi_DIRS_Crassostrea_gigas	F	20	A	31
Starfish_A	Starfish_DN88845_cf._DIRS-1_CGi_DIRS_Crassostrea_gigas	F	20	C	24
Starfish_A	Starfish_DN88845_cf._DIRS-1_CGi_DIRS_Crassostrea_gigas	F	20	G	12
Starfish_A	Starfish_DN88845_cf._DIRS-1_CGi_DIRS_Crassostrea_gigas	F	20	T	7
Starfish_A	Starfish_DN88845_cf._DIRS-1_CGi_DIRS_Crassostrea_gigas	F	21	A	20
Starfish_A	Starfish_DN88845_cf._DIRS-1_CGi_DIRS_Crassostrea_gigas	F	21	C	227
Starfish_A	Starfish_DN88845_cf._DIRS-1_CGi_DIRS_Crassostrea_gigas	F	21	G	4
Starfish_A	Starfish_DN88845_cf._DIRS-1_CGi_DIRS_Crassostrea_gigas	F	21	T	101
Starfish_A	Starfish_DN88845_cf._DIRS-1_CGi_DIRS_Crassostrea_gigas	F	22	A	48
Starfish_A	Starfish_DN88845_cf._DIRS-1_CGi_DIRS_Crassostrea_gigas	F	22	C	1003
Starfish_A	Starfish_DN88845_cf._DIRS-1_CGi_DIRS_Crassostrea_gigas	F	22	G	48
Starfish_A	Starfish_DN88845_cf._DIRS-1_CGi_DIRS_Crassostrea_gigas	F	22	T	120
Starfish_A	Starfish_DN88845_cf._DIRS-1_CGi_DIRS_Crassostrea_gigas	F	23	A	90
Starfish_A	Starfish_DN88845_cf._DIRS-1_CGi_DIRS_Crassostrea_gigas	F	23	C	18
Starfish_A	Starfish_DN88845_cf._DIRS-1_CGi_DIRS_Crassostrea_gigas	F	23	G	94
Starfish_A	Starfish_DN88845_cf._DIRS-1_CGi_DIRS_Crassostrea_gigas	F	23	T	74
Starfish_A	Starfish_DN88845_cf._DIRS-1_CGi_DIRS_Crassostrea_gigas	F	24	A	151
Starfish_A	Starfish_DN88845_cf._DIRS-1_CGi_DIRS_Crassostrea_gigas	F	24	C	71
Starfish_A	Starfish_DN88845_cf._DIRS-1_CGi_DIRS_Crassostrea_gigas	F	24	G	236
Starfish_A	Starfish_DN88845_cf._DIRS-1_CGi_DIRS_Crassostrea_gigas	F	24	T	387
Starfish_A	Starfish_DN88845_cf._DIRS-1_CGi_DIRS_Crassostrea_gigas	F	25	A	237
Starfish_A	Starfish_DN88845_cf._DIRS-1_CGi_DIRS_Crassostrea_gigas	F	25	C	219
Starfish_A	Starfish_DN88845_cf._DIRS-1_CGi_DIRS_Crassostrea_gigas	F	25	G	75
Starfish_A	Starfish_DN88845_cf._DIRS-1_CGi_DIRS_Crassostrea_gigas	F	25	T	347
Starfish_A	Starfish_DN88845_cf._DIRS-1_CGi_DIRS_Crassostrea_gigas	F	26	A	123
Starfish_A	Starfish_DN88845_cf._DIRS-1_CGi_DIRS_Crassostrea_gigas	F	26	C	608
Starfish_A	Starfish_DN88845_cf._DIRS-1_CGi_DIRS_Crassostrea_gigas	F	26	G	113
Starfish_A	Starfish_DN88845_cf._DIRS-1_CGi_DIRS_Crassostrea_gigas	F	26	T	180
Starfish_A	Starfish_DN88845_cf._DIRS-1_CGi_DIRS_Crassostrea_gigas	F	27	A	112
Starfish_A	Starfish_DN88845_cf._DIRS-1_CGi_DIRS_Crassostrea_gigas	F	27	C	44
Starfish_A	Starfish_DN88845_cf._DIRS-1_CGi_DIRS_Crassostrea_gigas	F	27	G	101
Starfish_A	Starfish_DN88845_cf._DIRS-1_CGi_DIRS_Crassostrea_gigas	F	27	T	171
Starfish_A	Starfish_DN88845_cf._DIRS-1_CGi_DIRS_Crassostrea_gigas	F	28	A	52
Starfish_A	Starfish_DN88845_cf._DIRS-1_CGi_DIRS_Crassostrea_gigas	F	28	C	28
Starfish_A	Starfish_DN88845_cf._DIRS-1_CGi_DIRS_Crassostrea_gigas	F	28	G	25
Starfish_A	Starfish_DN88845_cf._DIRS-1_CGi_DIRS_Crassostrea_gigas	F	28	T	52
Starfish_A	Starfish_DN88845_cf._DIRS-1_CGi_DIRS_Crassostrea_gigas	F	29	A	34
Starfish_A	Starfish_DN88845_cf._DIRS-1_CGi_DIRS_Crassostrea_gigas	F	29	C	69
Starfish_A	Starfish_DN88845_cf._DIRS-1_CGi_DIRS_Crassostrea_gigas	F	29	G	19
Starfish_A	Starfish_DN88845_cf._DIRS-1_CGi_DIRS_Crassostrea_gigas	F	29	T	23
Starfish_A	Starfish_DN88845_cf._DIRS-1_CGi_DIRS_Crassostrea_gigas	F	30	A	2
Starfish_A	Starfish_DN88845_cf._DIRS-1_CGi_DIRS_Crassostrea_gigas	F	30	C	16
Starfish_A	Starfish_DN88845_cf._DIRS-1_CGi_DIRS_Crassostrea_gigas	F	30	G	3
Starfish_A	Starfish_DN88845_cf._DIRS-1_CGi_DIRS_Crassostrea_gigas	F	30	T	4
Starfish_A	Starfish_DN88845_cf._DIRS-1_CGi_DIRS_Crassostrea_gigas	F	31	A	1
Starfish_A	Starfish_DN88845_cf._DIRS-1_CGi_DIRS_Crassostrea_gigas	F	31	C	0
Starfish_A	Starfish_DN88845_cf._DIRS-1_CGi_DIRS_Crassostrea_gigas	F	31	G	0
Starfish_A	Starfish_DN88845_cf._DIRS-1_CGi_DIRS_Crassostrea_gigas	F	31	T	7
Starfish_A	Starfish_DN88845_cf._DIRS-1_CGi_DIRS_Crassostrea_gigas	F	32	A	0
Starfish_A	Starfish_DN88845_cf._DIRS-1_CGi_DIRS_Crassostrea_gigas	F	32	C	0
Starfish_A	Starfish_DN88845_cf._DIRS-1_CGi_DIRS_Crassostrea_gigas	F	32	G	0
Starfish_A	Starfish_DN88845_cf._DIRS-1_CGi_DIRS_Crassostrea_gigas	F	32	T	1
Starfish_A	Starfish_DN88845_cf._DIRS-1_CGi_DIRS_Crassostrea_gigas	F	34	A	1
Starfish_A	Starfish_DN88845_cf._DIRS-1_CGi_DIRS_Crassostrea_gigas	F	34	C	0
Starfish_A	Starfish_DN88845_cf._DIRS-1_CGi_DIRS_Crassostrea_gigas	F	34	G	0
Starfish_A	Starfish_DN88845_cf._DIRS-1_CGi_DIRS_Crassostrea_gigas	F	34	T	0
Starfish_A	Starfish_DN88845_cf._DIRS-1_CGi_DIRS_Crassostrea_gigas	R	17	A	0
Starfish_A	Starfish_DN88845_cf._DIRS-1_CGi_DIRS_Crassostrea_gigas	R	17	C	0
Starfish_A	Starfish_DN88845_cf._DIRS-1_CGi_DIRS_Crassostrea_gigas	R	17	G	3
Starfish_A	Starfish_DN88845_cf._DIRS-1_CGi_DIRS_Crassostrea_gigas	R	17	T	122
Starfish_A	Starfish_DN88845_cf._DIRS-1_CGi_DIRS_Crassostrea_gigas	R	18	A	0
Starfish_A	Starfish_DN88845_cf._DIRS-1_CGi_DIRS_Crassostrea_gigas	R	18	C	0
Starfish_A	Starfish_DN88845_cf._DIRS-1_CGi_DIRS_Crassostrea_gigas	R	18	G	2
Starfish_A	Starfish_DN88845_cf._DIRS-1_CGi_DIRS_Crassostrea_gigas	R	18	T	83
Starfish_A	Starfish_DN88845_cf._DIRS-1_CGi_DIRS_Crassostrea_gigas	R	19	A	0
Starfish_A	Starfish_DN88845_cf._DIRS-1_CGi_DIRS_Crassostrea_gigas	R	19	C	2
Starfish_A	Starfish_DN88845_cf._DIRS-1_CGi_DIRS_Crassostrea_gigas	R	19	G	0
Starfish_A	Starfish_DN88845_cf._DIRS-1_CGi_DIRS_Crassostrea_gigas	R	19	T	25
Starfish_A	Starfish_DN88845_cf._DIRS-1_CGi_DIRS_Crassostrea_gigas	R	20	A	0
Starfish_A	Starfish_DN88845_cf._DIRS-1_CGi_DIRS_Crassostrea_gigas	R	20	C	0
Starfish_A	Starfish_DN88845_cf._DIRS-1_CGi_DIRS_Crassostrea_gigas	R	20	G	0
Starfish_A	Starfish_DN88845_cf._DIRS-1_CGi_DIRS_Crassostrea_gigas	R	20	T	20
Starfish_A	Starfish_DN88845_cf._DIRS-1_CGi_DIRS_Crassostrea_gigas	R	21	A	0
Starfish_A	Starfish_DN88845_cf._DIRS-1_CGi_DIRS_Crassostrea_gigas	R	21	C	5
Starfish_A	Starfish_DN88845_cf._DIRS-1_CGi_DIRS_Crassostrea_gigas	R	21	G	0
Starfish_A	Starfish_DN88845_cf._DIRS-1_CGi_DIRS_Crassostrea_gigas	R	21	T	44
Starfish_A	Starfish_DN88845_cf._DIRS-1_CGi_DIRS_Crassostrea_gigas	R	22	A	0
Starfish_A	Starfish_DN88845_cf._DIRS-1_CGi_DIRS_Crassostrea_gigas	R	22	C	0
Starfish_A	Starfish_DN88845_cf._DIRS-1_CGi_DIRS_Crassostrea_gigas	R	22	G	0
Starfish_A	Starfish_DN88845_cf._DIRS-1_CGi_DIRS_Crassostrea_gigas	R	22	T	68
Starfish_A	Starfish_DN88845_cf._DIRS-1_CGi_DIRS_Crassostrea_gigas	R	23	A	0
Starfish_A	Starfish_DN88845_cf._DIRS-1_CGi_DIRS_Crassostrea_gigas	R	23	C	2
Starfish_A	Starfish_DN88845_cf._DIRS-1_CGi_DIRS_Crassostrea_gigas	R	23	G	1
Starfish_A	Starfish_DN88845_cf._DIRS-1_CGi_DIRS_Crassostrea_gigas	R	23	T	30
Starfish_A	Starfish_DN88845_cf._DIRS-1_CGi_DIRS_Crassostrea_gigas	R	24	A	3
Starfish_A	Starfish_DN88845_cf._DIRS-1_CGi_DIRS_Crassostrea_gigas	R	24	C	0
Starfish_A	Starfish_DN88845_cf._DIRS-1_CGi_DIRS_Crassostrea_gigas	R	24	G	0
Starfish_A	Starfish_DN88845_cf._DIRS-1_CGi_DIRS_Crassostrea_gigas	R	24	T	128
Starfish_A	Starfish_DN88845_cf._DIRS-1_CGi_DIRS_Crassostrea_gigas	R	25	A	5
Starfish_A	Starfish_DN88845_cf._DIRS-1_CGi_DIRS_Crassostrea_gigas	R	25	C	0
Starfish_A	Starfish_DN88845_cf._DIRS-1_CGi_DIRS_Crassostrea_gigas	R	25	G	1
Starfish_A	Starfish_DN88845_cf._DIRS-1_CGi_DIRS_Crassostrea_gigas	R	25	T	279
Starfish_A	Starfish_DN88845_cf._DIRS-1_CGi_DIRS_Crassostrea_gigas	R	26	A	17
Starfish_A	Starfish_DN88845_cf._DIRS-1_CGi_DIRS_Crassostrea_gigas	R	26	C	7
Starfish_A	Starfish_DN88845_cf._DIRS-1_CGi_DIRS_Crassostrea_gigas	R	26	G	3
Starfish_A	Starfish_DN88845_cf._DIRS-1_CGi_DIRS_Crassostrea_gigas	R	26	T	426
Starfish_A	Starfish_DN88845_cf._DIRS-1_CGi_DIRS_Crassostrea_gigas	R	27	A	36
Starfish_A	Starfish_DN88845_cf._DIRS-1_CGi_DIRS_Crassostrea_gigas	R	27	C	18
Starfish_A	Starfish_DN88845_cf._DIRS-1_CGi_DIRS_Crassostrea_gigas	R	27	G	5
Starfish_A	Starfish_DN88845_cf._DIRS-1_CGi_DIRS_Crassostrea_gigas	R	27	T	566
Starfish_A	Starfish_DN88845_cf._DIRS-1_CGi_DIRS_Crassostrea_gigas	R	28	A	77
Starfish_A	Starfish_DN88845_cf._DIRS-1_CGi_DIRS_Crassostrea_gigas	R	28	C	21
Starfish_A	Starfish_DN88845_cf._DIRS-1_CGi_DIRS_Crassostrea_gigas	R	28	G	7
Starfish_A	Starfish_DN88845_cf._DIRS-1_CGi_DIRS_Crassostrea_gigas	R	28	T	798
Starfish_A	Starfish_DN88845_cf._DIRS-1_CGi_DIRS_Crassostrea_gigas	R	29	A	48
Starfish_A	Starfish_DN88845_cf._DIRS-1_CGi_DIRS_Crassostrea_gigas	R	29	C	12
Starfish_A	Starfish_DN88845_cf._DIRS-1_CGi_DIRS_Crassostrea_gigas	R	29	G	3
Starfish_A	Starfish_DN88845_cf._DIRS-1_CGi_DIRS_Crassostrea_gigas	R	29	T	786
Starfish_A	Starfish_DN88845_cf._DIRS-1_CGi_DIRS_Crassostrea_gigas	R	30	A	17
Starfish_A	Starfish_DN88845_cf._DIRS-1_CGi_DIRS_Crassostrea_gigas	R	30	C	2
Starfish_A	Starfish_DN88845_cf._DIRS-1_CGi_DIRS_Crassostrea_gigas	R	30	G	0
Starfish_A	Starfish_DN88845_cf._DIRS-1_CGi_DIRS_Crassostrea_gigas	R	30	T	109
Starfish_A	Starfish_DN88845_cf._DIRS-1_CGi_DIRS_Crassostrea_gigas	R	31	A	3
Starfish_A	Starfish_DN88845_cf._DIRS-1_CGi_DIRS_Crassostrea_gigas	R	31	C	1
Starfish_A	Starfish_DN88845_cf._DIRS-1_CGi_DIRS_Crassostrea_gigas	R	31	G	0
Starfish_A	Starfish_DN88845_cf._DIRS-1_CGi_DIRS_Crassostrea_gigas	R	31	T	30
Starfish_A	Starfish_DN88845_cf._DIRS-1_CGi_DIRS_Crassostrea_gigas	R	32	A	1
Starfish_A	Starfish_DN88845_cf._DIRS-1_CGi_DIRS_Crassostrea_gigas	R	32	C	0
Starfish_A	Starfish_DN88845_cf._DIRS-1_CGi_DIRS_Crassostrea_gigas	R	32	G	0
Starfish_A	Starfish_DN88845_cf._DIRS-1_CGi_DIRS_Crassostrea_gigas	R	32	T	13
Starfish_A	Starfish_DN88845_cf._DIRS-1_CGi_DIRS_Crassostrea_gigas	R	33	A	0
Starfish_A	Starfish_DN88845_cf._DIRS-1_CGi_DIRS_Crassostrea_gigas	R	33	C	1
Starfish_A	Starfish_DN88845_cf._DIRS-1_CGi_DIRS_Crassostrea_gigas	R	33	G	0
Starfish_A	Starfish_DN88845_cf._DIRS-1_CGi_DIRS_Crassostrea_gigas	R	33	T	2
Starfish_A	Starfish_DN88845_cf._DIRS-1_CGi_DIRS_Crassostrea_gigas	R	34	A	0
Starfish_A	Starfish_DN88845_cf._DIRS-1_CGi_DIRS_Crassostrea_gigas	R	34	C	0
Starfish_A	Starfish_DN88845_cf._DIRS-1_CGi_DIRS_Crassostrea_gigas	R	34	G	0
Starfish_A	Starfish_DN88845_cf._DIRS-1_CGi_DIRS_Crassostrea_gigas	R	34	T	1
Starfish_A	Starfish_DN88666_cf._EnSpm-4_DR_EnSpm/CACTA_Danio_rerio	F	17	A	0
Starfish_A	Starfish_DN88666_cf._EnSpm-4_DR_EnSpm/CACTA_Danio_rerio	F	17	C	4
Starfish_A	Starfish_DN88666_cf._EnSpm-4_DR_EnSpm/CACTA_Danio_rerio	F	17	G	8
Starfish_A	Starfish_DN88666_cf._EnSpm-4_DR_EnSpm/CACTA_Danio_rerio	F	17	T	1
Starfish_A	Starfish_DN88666_cf._EnSpm-4_DR_EnSpm/CACTA_Danio_rerio	F	18	A	3
Starfish_A	Starfish_DN88666_cf._EnSpm-4_DR_EnSpm/CACTA_Danio_rerio	F	18	C	0
Starfish_A	Starfish_DN88666_cf._EnSpm-4_DR_EnSpm/CACTA_Danio_rerio	F	18	G	0
Starfish_A	Starfish_DN88666_cf._EnSpm-4_DR_EnSpm/CACTA_Danio_rerio	F	18	T	7
Starfish_A	Starfish_DN88666_cf._EnSpm-4_DR_EnSpm/CACTA_Danio_rerio	F	19	A	3
Starfish_A	Starfish_DN88666_cf._EnSpm-4_DR_EnSpm/CACTA_Danio_rerio	F	19	C	1
Starfish_A	Starfish_DN88666_cf._EnSpm-4_DR_EnSpm/CACTA_Danio_rerio	F	19	G	1
Starfish_A	Starfish_DN88666_cf._EnSpm-4_DR_EnSpm/CACTA_Danio_rerio	F	19	T	0
Starfish_A	Starfish_DN88666_cf._EnSpm-4_DR_EnSpm/CACTA_Danio_rerio	F	20	A	3
Starfish_A	Starfish_DN88666_cf._EnSpm-4_DR_EnSpm/CACTA_Danio_rerio	F	20	C	1
Starfish_A	Starfish_DN88666_cf._EnSpm-4_DR_EnSpm/CACTA_Danio_rerio	F	20	G	0
Starfish_A	Starfish_DN88666_cf._EnSpm-4_DR_EnSpm/CACTA_Danio_rerio	F	20	T	0
Starfish_A	Starfish_DN88666_cf._EnSpm-4_DR_EnSpm/CACTA_Danio_rerio	F	21	A	12
Starfish_A	Starfish_DN88666_cf._EnSpm-4_DR_EnSpm/CACTA_Danio_rerio	F	21	C	7
Starfish_A	Starfish_DN88666_cf._EnSpm-4_DR_EnSpm/CACTA_Danio_rerio	F	21	G	1
Starfish_A	Starfish_DN88666_cf._EnSpm-4_DR_EnSpm/CACTA_Danio_rerio	F	21	T	5
Starfish_A	Starfish_DN88666_cf._EnSpm-4_DR_EnSpm/CACTA_Danio_rerio	F	22	A	27
Starfish_A	Starfish_DN88666_cf._EnSpm-4_DR_EnSpm/CACTA_Danio_rerio	F	22	C	5
Starfish_A	Starfish_DN88666_cf._EnSpm-4_DR_EnSpm/CACTA_Danio_rerio	F	22	G	3
Starfish_A	Starfish_DN88666_cf._EnSpm-4_DR_EnSpm/CACTA_Danio_rerio	F	22	T	0
Starfish_A	Starfish_DN88666_cf._EnSpm-4_DR_EnSpm/CACTA_Danio_rerio	F	23	A	18
Starfish_A	Starfish_DN88666_cf._EnSpm-4_DR_EnSpm/CACTA_Danio_rerio	F	23	C	15
Starfish_A	Starfish_DN88666_cf._EnSpm-4_DR_EnSpm/CACTA_Danio_rerio	F	23	G	7
Starfish_A	Starfish_DN88666_cf._EnSpm-4_DR_EnSpm/CACTA_Danio_rerio	F	23	T	3
Starfish_A	Starfish_DN88666_cf._EnSpm-4_DR_EnSpm/CACTA_Danio_rerio	F	24	A	44
Starfish_A	Starfish_DN88666_cf._EnSpm-4_DR_EnSpm/CACTA_Danio_rerio	F	24	C	20
Starfish_A	Starfish_DN88666_cf._EnSpm-4_DR_EnSpm/CACTA_Danio_rerio	F	24	G	16
Starfish_A	Starfish_DN88666_cf._EnSpm-4_DR_EnSpm/CACTA_Danio_rerio	F	24	T	4
Starfish_A	Starfish_DN88666_cf._EnSpm-4_DR_EnSpm/CACTA_Danio_rerio	F	25	A	27
Starfish_A	Starfish_DN88666_cf._EnSpm-4_DR_EnSpm/CACTA_Danio_rerio	F	25	C	13
Starfish_A	Starfish_DN88666_cf._EnSpm-4_DR_EnSpm/CACTA_Danio_rerio	F	25	G	29
Starfish_A	Starfish_DN88666_cf._EnSpm-4_DR_EnSpm/CACTA_Danio_rerio	F	25	T	12
Starfish_A	Starfish_DN88666_cf._EnSpm-4_DR_EnSpm/CACTA_Danio_rerio	F	26	A	31
Starfish_A	Starfish_DN88666_cf._EnSpm-4_DR_EnSpm/CACTA_Danio_rerio	F	26	C	9
Starfish_A	Starfish_DN88666_cf._EnSpm-4_DR_EnSpm/CACTA_Danio_rerio	F	26	G	8
Starfish_A	Starfish_DN88666_cf._EnSpm-4_DR_EnSpm/CACTA_Danio_rerio	F	26	T	15
Starfish_A	Starfish_DN88666_cf._EnSpm-4_DR_EnSpm/CACTA_Danio_rerio	F	27	A	70
Starfish_A	Starfish_DN88666_cf._EnSpm-4_DR_EnSpm/CACTA_Danio_rerio	F	27	C	13
Starfish_A	Starfish_DN88666_cf._EnSpm-4_DR_EnSpm/CACTA_Danio_rerio	F	27	G	13
Starfish_A	Starfish_DN88666_cf._EnSpm-4_DR_EnSpm/CACTA_Danio_rerio	F	27	T	8
Starfish_A	Starfish_DN88666_cf._EnSpm-4_DR_EnSpm/CACTA_Danio_rerio	F	28	A	6
Starfish_A	Starfish_DN88666_cf._EnSpm-4_DR_EnSpm/CACTA_Danio_rerio	F	28	C	3
Starfish_A	Starfish_DN88666_cf._EnSpm-4_DR_EnSpm/CACTA_Danio_rerio	F	28	G	40
Starfish_A	Starfish_DN88666_cf._EnSpm-4_DR_EnSpm/CACTA_Danio_rerio	F	28	T	4
Starfish_A	Starfish_DN88666_cf._EnSpm-4_DR_EnSpm/CACTA_Danio_rerio	F	29	A	5
Starfish_A	Starfish_DN88666_cf._EnSpm-4_DR_EnSpm/CACTA_Danio_rerio	F	29	C	0
Starfish_A	Starfish_DN88666_cf._EnSpm-4_DR_EnSpm/CACTA_Danio_rerio	F	29	G	4
Starfish_A	Starfish_DN88666_cf._EnSpm-4_DR_EnSpm/CACTA_Danio_rerio	F	29	T	3
Starfish_A	Starfish_DN88666_cf._EnSpm-4_DR_EnSpm/CACTA_Danio_rerio	F	30	A	2
Starfish_A	Starfish_DN88666_cf._EnSpm-4_DR_EnSpm/CACTA_Danio_rerio	F	30	C	0
Starfish_A	Starfish_DN88666_cf._EnSpm-4_DR_EnSpm/CACTA_Danio_rerio	F	30	G	0
Starfish_A	Starfish_DN88666_cf._EnSpm-4_DR_EnSpm/CACTA_Danio_rerio	F	30	T	0
Starfish_A	Starfish_DN88666_cf._EnSpm-4_DR_EnSpm/CACTA_Danio_rerio	F	31	A	1
Starfish_A	Starfish_DN88666_cf._EnSpm-4_DR_EnSpm/CACTA_Danio_rerio	F	31	C	0
Starfish_A	Starfish_DN88666_cf._EnSpm-4_DR_EnSpm/CACTA_Danio_rerio	F	31	G	0
Starfish_A	Starfish_DN88666_cf._EnSpm-4_DR_EnSpm/CACTA_Danio_rerio	F	31	T	1
Starfish_A	Starfish_DN88666_cf._EnSpm-4_DR_EnSpm/CACTA_Danio_rerio	F	33	A	0
Starfish_A	Starfish_DN88666_cf._EnSpm-4_DR_EnSpm/CACTA_Danio_rerio	F	33	C	0
Starfish_A	Starfish_DN88666_cf._EnSpm-4_DR_EnSpm/CACTA_Danio_rerio	F	33	G	0
Starfish_A	Starfish_DN88666_cf._EnSpm-4_DR_EnSpm/CACTA_Danio_rerio	F	33	T	1
Starfish_A	Starfish_DN88666_cf._EnSpm-4_DR_EnSpm/CACTA_Danio_rerio	R	17	A	3
Starfish_A	Starfish_DN88666_cf._EnSpm-4_DR_EnSpm/CACTA_Danio_rerio	R	17	C	7
Starfish_A	Starfish_DN88666_cf._EnSpm-4_DR_EnSpm/CACTA_Danio_rerio	R	17	G	7
Starfish_A	Starfish_DN88666_cf._EnSpm-4_DR_EnSpm/CACTA_Danio_rerio	R	17	T	35
Starfish_A	Starfish_DN88666_cf._EnSpm-4_DR_EnSpm/CACTA_Danio_rerio	R	18	A	33
Starfish_A	Starfish_DN88666_cf._EnSpm-4_DR_EnSpm/CACTA_Danio_rerio	R	18	C	2
Starfish_A	Starfish_DN88666_cf._EnSpm-4_DR_EnSpm/CACTA_Danio_rerio	R	18	G	0
Starfish_A	Starfish_DN88666_cf._EnSpm-4_DR_EnSpm/CACTA_Danio_rerio	R	18	T	37
Starfish_A	Starfish_DN88666_cf._EnSpm-4_DR_EnSpm/CACTA_Danio_rerio	R	19	A	1
Starfish_A	Starfish_DN88666_cf._EnSpm-4_DR_EnSpm/CACTA_Danio_rerio	R	19	C	0
Starfish_A	Starfish_DN88666_cf._EnSpm-4_DR_EnSpm/CACTA_Danio_rerio	R	19	G	5
Starfish_A	Starfish_DN88666_cf._EnSpm-4_DR_EnSpm/CACTA_Danio_rerio	R	19	T	73
Starfish_A	Starfish_DN88666_cf._EnSpm-4_DR_EnSpm/CACTA_Danio_rerio	R	20	A	0
Starfish_A	Starfish_DN88666_cf._EnSpm-4_DR_EnSpm/CACTA_Danio_rerio	R	20	C	0
Starfish_A	Starfish_DN88666_cf._EnSpm-4_DR_EnSpm/CACTA_Danio_rerio	R	20	G	0
Starfish_A	Starfish_DN88666_cf._EnSpm-4_DR_EnSpm/CACTA_Danio_rerio	R	20	T	6
Starfish_A	Starfish_DN88666_cf._EnSpm-4_DR_EnSpm/CACTA_Danio_rerio	R	21	A	21
Starfish_A	Starfish_DN88666_cf._EnSpm-4_DR_EnSpm/CACTA_Danio_rerio	R	21	C	3
Starfish_A	Starfish_DN88666_cf._EnSpm-4_DR_EnSpm/CACTA_Danio_rerio	R	21	G	3
Starfish_A	Starfish_DN88666_cf._EnSpm-4_DR_EnSpm/CACTA_Danio_rerio	R	21	T	22
Starfish_A	Starfish_DN88666_cf._EnSpm-4_DR_EnSpm/CACTA_Danio_rerio	R	22	A	0
Starfish_A	Starfish_DN88666_cf._EnSpm-4_DR_EnSpm/CACTA_Danio_rerio	R	22	C	20
Starfish_A	Starfish_DN88666_cf._EnSpm-4_DR_EnSpm/CACTA_Danio_rerio	R	22	G	0
Starfish_A	Starfish_DN88666_cf._EnSpm-4_DR_EnSpm/CACTA_Danio_rerio	R	22	T	34
Starfish_A	Starfish_DN88666_cf._EnSpm-4_DR_EnSpm/CACTA_Danio_rerio	R	23	A	0
Starfish_A	Starfish_DN88666_cf._EnSpm-4_DR_EnSpm/CACTA_Danio_rerio	R	23	C	4
Starfish_A	Starfish_DN88666_cf._EnSpm-4_DR_EnSpm/CACTA_Danio_rerio	R	23	G	1
Starfish_A	Starfish_DN88666_cf._EnSpm-4_DR_EnSpm/CACTA_Danio_rerio	R	23	T	74
Starfish_A	Starfish_DN88666_cf._EnSpm-4_DR_EnSpm/CACTA_Danio_rerio	R	24	A	1
Starfish_A	Starfish_DN88666_cf._EnSpm-4_DR_EnSpm/CACTA_Danio_rerio	R	24	C	5
Starfish_A	Starfish_DN88666_cf._EnSpm-4_DR_EnSpm/CACTA_Danio_rerio	R	24	G	0
Starfish_A	Starfish_DN88666_cf._EnSpm-4_DR_EnSpm/CACTA_Danio_rerio	R	24	T	99
Starfish_A	Starfish_DN88666_cf._EnSpm-4_DR_EnSpm/CACTA_Danio_rerio	R	25	A	2
Starfish_A	Starfish_DN88666_cf._EnSpm-4_DR_EnSpm/CACTA_Danio_rerio	R	25	C	5
Starfish_A	Starfish_DN88666_cf._EnSpm-4_DR_EnSpm/CACTA_Danio_rerio	R	25	G	1
Starfish_A	Starfish_DN88666_cf._EnSpm-4_DR_EnSpm/CACTA_Danio_rerio	R	25	T	138
Starfish_A	Starfish_DN88666_cf._EnSpm-4_DR_EnSpm/CACTA_Danio_rerio	R	26	A	8
Starfish_A	Starfish_DN88666_cf._EnSpm-4_DR_EnSpm/CACTA_Danio_rerio	R	26	C	5
Starfish_A	Starfish_DN88666_cf._EnSpm-4_DR_EnSpm/CACTA_Danio_rerio	R	26	G	2
Starfish_A	Starfish_DN88666_cf._EnSpm-4_DR_EnSpm/CACTA_Danio_rerio	R	26	T	206
Starfish_A	Starfish_DN88666_cf._EnSpm-4_DR_EnSpm/CACTA_Danio_rerio	R	27	A	21
Starfish_A	Starfish_DN88666_cf._EnSpm-4_DR_EnSpm/CACTA_Danio_rerio	R	27	C	8
Starfish_A	Starfish_DN88666_cf._EnSpm-4_DR_EnSpm/CACTA_Danio_rerio	R	27	G	7
Starfish_A	Starfish_DN88666_cf._EnSpm-4_DR_EnSpm/CACTA_Danio_rerio	R	27	T	775
Starfish_A	Starfish_DN88666_cf._EnSpm-4_DR_EnSpm/CACTA_Danio_rerio	R	28	A	35
Starfish_A	Starfish_DN88666_cf._EnSpm-4_DR_EnSpm/CACTA_Danio_rerio	R	28	C	25
Starfish_A	Starfish_DN88666_cf._EnSpm-4_DR_EnSpm/CACTA_Danio_rerio	R	28	G	15
Starfish_A	Starfish_DN88666_cf._EnSpm-4_DR_EnSpm/CACTA_Danio_rerio	R	28	T	1137
Starfish_A	Starfish_DN88666_cf._EnSpm-4_DR_EnSpm/CACTA_Danio_rerio	R	29	A	42
Starfish_A	Starfish_DN88666_cf._EnSpm-4_DR_EnSpm/CACTA_Danio_rerio	R	29	C	12
Starfish_A	Starfish_DN88666_cf._EnSpm-4_DR_EnSpm/CACTA_Danio_rerio	R	29	G	7
Starfish_A	Starfish_DN88666_cf._EnSpm-4_DR_EnSpm/CACTA_Danio_rerio	R	29	T	853
Starfish_A	Starfish_DN88666_cf._EnSpm-4_DR_EnSpm/CACTA_Danio_rerio	R	30	A	7
Starfish_A	Starfish_DN88666_cf._EnSpm-4_DR_EnSpm/CACTA_Danio_rerio	R	30	C	6
Starfish_A	Starfish_DN88666_cf._EnSpm-4_DR_EnSpm/CACTA_Danio_rerio	R	30	G	0
Starfish_A	Starfish_DN88666_cf._EnSpm-4_DR_EnSpm/CACTA_Danio_rerio	R	30	T	295
Starfish_A	Starfish_DN88666_cf._EnSpm-4_DR_EnSpm/CACTA_Danio_rerio	R	31	A	0
Starfish_A	Starfish_DN88666_cf._EnSpm-4_DR_EnSpm/CACTA_Danio_rerio	R	31	C	0
Starfish_A	Starfish_DN88666_cf._EnSpm-4_DR_EnSpm/CACTA_Danio_rerio	R	31	G	0
Starfish_A	Starfish_DN88666_cf._EnSpm-4_DR_EnSpm/CACTA_Danio_rerio	R	31	T	17
Starfish_A	Starfish_DN88666_cf._EnSpm-4_DR_EnSpm/CACTA_Danio_rerio	R	32	A	0
Starfish_A	Starfish_DN88666_cf._EnSpm-4_DR_EnSpm/CACTA_Danio_rerio	R	32	C	0
Starfish_A	Starfish_DN88666_cf._EnSpm-4_DR_EnSpm/CACTA_Danio_rerio	R	32	G	0
Starfish_A	Starfish_DN88666_cf._EnSpm-4_DR_EnSpm/CACTA_Danio_rerio	R	32	T	3
Starfish_A	Starfish_DN80504_cf._Sola2-2_SP_Sola_Strongylocentrotus_purpuratus	F	17	A	0
Starfish_A	Starfish_DN80504_cf._Sola2-2_SP_Sola_Strongylocentrotus_purpuratus	F	17	C	0
Starfish_A	Starfish_DN80504_cf._Sola2-2_SP_Sola_Strongylocentrotus_purpuratus	F	17	G	2
Starfish_A	Starfish_DN80504_cf._Sola2-2_SP_Sola_Strongylocentrotus_purpuratus	F	17	T	3
Starfish_A	Starfish_DN80504_cf._Sola2-2_SP_Sola_Strongylocentrotus_purpuratus	F	18	A	0
Starfish_A	Starfish_DN80504_cf._Sola2-2_SP_Sola_Strongylocentrotus_purpuratus	F	18	C	4
Starfish_A	Starfish_DN80504_cf._Sola2-2_SP_Sola_Strongylocentrotus_purpuratus	F	18	G	0
Starfish_A	Starfish_DN80504_cf._Sola2-2_SP_Sola_Strongylocentrotus_purpuratus	F	18	T	0
Starfish_A	Starfish_DN80504_cf._Sola2-2_SP_Sola_Strongylocentrotus_purpuratus	F	19	A	0
Starfish_A	Starfish_DN80504_cf._Sola2-2_SP_Sola_Strongylocentrotus_purpuratus	F	19	C	0
Starfish_A	Starfish_DN80504_cf._Sola2-2_SP_Sola_Strongylocentrotus_purpuratus	F	19	G	3
Starfish_A	Starfish_DN80504_cf._Sola2-2_SP_Sola_Strongylocentrotus_purpuratus	F	19	T	6
Starfish_A	Starfish_DN80504_cf._Sola2-2_SP_Sola_Strongylocentrotus_purpuratus	F	20	A	4
Starfish_A	Starfish_DN80504_cf._Sola2-2_SP_Sola_Strongylocentrotus_purpuratus	F	20	C	0
Starfish_A	Starfish_DN80504_cf._Sola2-2_SP_Sola_Strongylocentrotus_purpuratus	F	20	G	0
Starfish_A	Starfish_DN80504_cf._Sola2-2_SP_Sola_Strongylocentrotus_purpuratus	F	20	T	0
Starfish_A	Starfish_DN80504_cf._Sola2-2_SP_Sola_Strongylocentrotus_purpuratus	F	25	A	2
Starfish_A	Starfish_DN80504_cf._Sola2-2_SP_Sola_Strongylocentrotus_purpuratus	F	25	C	0
Starfish_A	Starfish_DN80504_cf._Sola2-2_SP_Sola_Strongylocentrotus_purpuratus	F	25	G	0
Starfish_A	Starfish_DN80504_cf._Sola2-2_SP_Sola_Strongylocentrotus_purpuratus	F	25	T	0
Starfish_A	Starfish_DN80504_cf._Sola2-2_SP_Sola_Strongylocentrotus_purpuratus	F	26	A	2
Starfish_A	Starfish_DN80504_cf._Sola2-2_SP_Sola_Strongylocentrotus_purpuratus	F	26	C	0
Starfish_A	Starfish_DN80504_cf._Sola2-2_SP_Sola_Strongylocentrotus_purpuratus	F	26	G	2
Starfish_A	Starfish_DN80504_cf._Sola2-2_SP_Sola_Strongylocentrotus_purpuratus	F	26	T	0
Starfish_A	Starfish_DN80504_cf._Sola2-2_SP_Sola_Strongylocentrotus_purpuratus	F	27	A	1
Starfish_A	Starfish_DN80504_cf._Sola2-2_SP_Sola_Strongylocentrotus_purpuratus	F	27	C	0
Starfish_A	Starfish_DN80504_cf._Sola2-2_SP_Sola_Strongylocentrotus_purpuratus	F	27	G	0
Starfish_A	Starfish_DN80504_cf._Sola2-2_SP_Sola_Strongylocentrotus_purpuratus	F	27	T	0
Starfish_A	Starfish_DN80504_cf._Sola2-2_SP_Sola_Strongylocentrotus_purpuratus	F	28	A	1
Starfish_A	Starfish_DN80504_cf._Sola2-2_SP_Sola_Strongylocentrotus_purpuratus	F	28	C	0
Starfish_A	Starfish_DN80504_cf._Sola2-2_SP_Sola_Strongylocentrotus_purpuratus	F	28	G	0
Starfish_A	Starfish_DN80504_cf._Sola2-2_SP_Sola_Strongylocentrotus_purpuratus	F	28	T	1
Starfish_A	Starfish_DN80504_cf._Sola2-2_SP_Sola_Strongylocentrotus_purpuratus	R	17	A	7
Starfish_A	Starfish_DN80504_cf._Sola2-2_SP_Sola_Strongylocentrotus_purpuratus	R	17	C	2
Starfish_A	Starfish_DN80504_cf._Sola2-2_SP_Sola_Strongylocentrotus_purpuratus	R	17	G	0
Starfish_A	Starfish_DN80504_cf._Sola2-2_SP_Sola_Strongylocentrotus_purpuratus	R	17	T	68
Starfish_A	Starfish_DN80504_cf._Sola2-2_SP_Sola_Strongylocentrotus_purpuratus	R	18	A	6
Starfish_A	Starfish_DN80504_cf._Sola2-2_SP_Sola_Strongylocentrotus_purpuratus	R	18	C	0
Starfish_A	Starfish_DN80504_cf._Sola2-2_SP_Sola_Strongylocentrotus_purpuratus	R	18	G	0
Starfish_A	Starfish_DN80504_cf._Sola2-2_SP_Sola_Strongylocentrotus_purpuratus	R	18	T	40
Starfish_A	Starfish_DN80504_cf._Sola2-2_SP_Sola_Strongylocentrotus_purpuratus	R	19	A	18
Starfish_A	Starfish_DN80504_cf._Sola2-2_SP_Sola_Strongylocentrotus_purpuratus	R	19	C	4
Starfish_A	Starfish_DN80504_cf._Sola2-2_SP_Sola_Strongylocentrotus_purpuratus	R	19	G	0
Starfish_A	Starfish_DN80504_cf._Sola2-2_SP_Sola_Strongylocentrotus_purpuratus	R	19	T	37
Starfish_A	Starfish_DN80504_cf._Sola2-2_SP_Sola_Strongylocentrotus_purpuratus	R	20	A	0
Starfish_A	Starfish_DN80504_cf._Sola2-2_SP_Sola_Strongylocentrotus_purpuratus	R	20	C	9
Starfish_A	Starfish_DN80504_cf._Sola2-2_SP_Sola_Strongylocentrotus_purpuratus	R	20	G	1
Starfish_A	Starfish_DN80504_cf._Sola2-2_SP_Sola_Strongylocentrotus_purpuratus	R	20	T	27
Starfish_A	Starfish_DN80504_cf._Sola2-2_SP_Sola_Strongylocentrotus_purpuratus	R	21	A	5
Starfish_A	Starfish_DN80504_cf._Sola2-2_SP_Sola_Strongylocentrotus_purpuratus	R	21	C	1
Starfish_A	Starfish_DN80504_cf._Sola2-2_SP_Sola_Strongylocentrotus_purpuratus	R	21	G	0
Starfish_A	Starfish_DN80504_cf._Sola2-2_SP_Sola_Strongylocentrotus_purpuratus	R	21	T	51
Starfish_A	Starfish_DN80504_cf._Sola2-2_SP_Sola_Strongylocentrotus_purpuratus	R	22	A	3
Starfish_A	Starfish_DN80504_cf._Sola2-2_SP_Sola_Strongylocentrotus_purpuratus	R	22	C	1
Starfish_A	Starfish_DN80504_cf._Sola2-2_SP_Sola_Strongylocentrotus_purpuratus	R	22	G	0
Starfish_A	Starfish_DN80504_cf._Sola2-2_SP_Sola_Strongylocentrotus_purpuratus	R	22	T	71
Starfish_A	Starfish_DN80504_cf._Sola2-2_SP_Sola_Strongylocentrotus_purpuratus	R	23	A	8
Starfish_A	Starfish_DN80504_cf._Sola2-2_SP_Sola_Strongylocentrotus_purpuratus	R	23	C	4
Starfish_A	Starfish_DN80504_cf._Sola2-2_SP_Sola_Strongylocentrotus_purpuratus	R	23	G	2
Starfish_A	Starfish_DN80504_cf._Sola2-2_SP_Sola_Strongylocentrotus_purpuratus	R	23	T	126
Starfish_A	Starfish_DN80504_cf._Sola2-2_SP_Sola_Strongylocentrotus_purpuratus	R	24	A	10
Starfish_A	Starfish_DN80504_cf._Sola2-2_SP_Sola_Strongylocentrotus_purpuratus	R	24	C	2
Starfish_A	Starfish_DN80504_cf._Sola2-2_SP_Sola_Strongylocentrotus_purpuratus	R	24	G	8
Starfish_A	Starfish_DN80504_cf._Sola2-2_SP_Sola_Strongylocentrotus_purpuratus	R	24	T	138
Starfish_A	Starfish_DN80504_cf._Sola2-2_SP_Sola_Strongylocentrotus_purpuratus	R	25	A	12
Starfish_A	Starfish_DN80504_cf._Sola2-2_SP_Sola_Strongylocentrotus_purpuratus	R	25	C	4
Starfish_A	Starfish_DN80504_cf._Sola2-2_SP_Sola_Strongylocentrotus_purpuratus	R	25	G	5
Starfish_A	Starfish_DN80504_cf._Sola2-2_SP_Sola_Strongylocentrotus_purpuratus	R	25	T	286
Starfish_A	Starfish_DN80504_cf._Sola2-2_SP_Sola_Strongylocentrotus_purpuratus	R	26	A	40
Starfish_A	Starfish_DN80504_cf._Sola2-2_SP_Sola_Strongylocentrotus_purpuratus	R	26	C	74
Starfish_A	Starfish_DN80504_cf._Sola2-2_SP_Sola_Strongylocentrotus_purpuratus	R	26	G	1
Starfish_A	Starfish_DN80504_cf._Sola2-2_SP_Sola_Strongylocentrotus_purpuratus	R	26	T	372
Starfish_A	Starfish_DN80504_cf._Sola2-2_SP_Sola_Strongylocentrotus_purpuratus	R	27	A	62
Starfish_A	Starfish_DN80504_cf._Sola2-2_SP_Sola_Strongylocentrotus_purpuratus	R	27	C	83
Starfish_A	Starfish_DN80504_cf._Sola2-2_SP_Sola_Strongylocentrotus_purpuratus	R	27	G	7
Starfish_A	Starfish_DN80504_cf._Sola2-2_SP_Sola_Strongylocentrotus_purpuratus	R	27	T	2944
Starfish_A	Starfish_DN80504_cf._Sola2-2_SP_Sola_Strongylocentrotus_purpuratus	R	28	A	126
Starfish_A	Starfish_DN80504_cf._Sola2-2_SP_Sola_Strongylocentrotus_purpuratus	R	28	C	56
Starfish_A	Starfish_DN80504_cf._Sola2-2_SP_Sola_Strongylocentrotus_purpuratus	R	28	G	19
Starfish_A	Starfish_DN80504_cf._Sola2-2_SP_Sola_Strongylocentrotus_purpuratus	R	28	T	2164
Starfish_A	Starfish_DN80504_cf._Sola2-2_SP_Sola_Strongylocentrotus_purpuratus	R	29	A	82
Starfish_A	Starfish_DN80504_cf._Sola2-2_SP_Sola_Strongylocentrotus_purpuratus	R	29	C	54
Starfish_A	Starfish_DN80504_cf._Sola2-2_SP_Sola_Strongylocentrotus_purpuratus	R	29	G	14
Starfish_A	Starfish_DN80504_cf._Sola2-2_SP_Sola_Strongylocentrotus_purpuratus	R	29	T	1246
Starfish_A	Starfish_DN80504_cf._Sola2-2_SP_Sola_Strongylocentrotus_purpuratus	R	30	A	17
Starfish_A	Starfish_DN80504_cf._Sola2-2_SP_Sola_Strongylocentrotus_purpuratus	R	30	C	18
Starfish_A	Starfish_DN80504_cf._Sola2-2_SP_Sola_Strongylocentrotus_purpuratus	R	30	G	3
Starfish_A	Starfish_DN80504_cf._Sola2-2_SP_Sola_Strongylocentrotus_purpuratus	R	30	T	1173
Starfish_A	Starfish_DN80504_cf._Sola2-2_SP_Sola_Strongylocentrotus_purpuratus	R	31	A	1
Starfish_A	Starfish_DN80504_cf._Sola2-2_SP_Sola_Strongylocentrotus_purpuratus	R	31	C	3
Starfish_A	Starfish_DN80504_cf._Sola2-2_SP_Sola_Strongylocentrotus_purpuratus	R	31	G	1
Starfish_A	Starfish_DN80504_cf._Sola2-2_SP_Sola_Strongylocentrotus_purpuratus	R	31	T	115
Starfish_A	Starfish_DN80504_cf._Sola2-2_SP_Sola_Strongylocentrotus_purpuratus	R	32	A	1
Starfish_A	Starfish_DN80504_cf._Sola2-2_SP_Sola_Strongylocentrotus_purpuratus	R	32	C	0
Starfish_A	Starfish_DN80504_cf._Sola2-2_SP_Sola_Strongylocentrotus_purpuratus	R	32	G	0
Starfish_A	Starfish_DN80504_cf._Sola2-2_SP_Sola_Strongylocentrotus_purpuratus	R	32	T	13
Starfish_A	Starfish_DN80504_cf._Sola2-2_SP_Sola_Strongylocentrotus_purpuratus	R	33	A	0
Starfish_A	Starfish_DN80504_cf._Sola2-2_SP_Sola_Strongylocentrotus_purpuratus	R	33	C	0
Starfish_A	Starfish_DN80504_cf._Sola2-2_SP_Sola_Strongylocentrotus_purpuratus	R	33	G	0
Starfish_A	Starfish_DN80504_cf._Sola2-2_SP_Sola_Strongylocentrotus_purpuratus	R	33	T	2
Starfish_A	Starfish_DN80504_cf._Sola2-2_SP_Sola_Strongylocentrotus_purpuratus	R	34	A	0
Starfish_A	Starfish_DN80504_cf._Sola2-2_SP_Sola_Strongylocentrotus_purpuratus	R	34	C	0
Starfish_A	Starfish_DN80504_cf._Sola2-2_SP_Sola_Strongylocentrotus_purpuratus	R	34	G	0
Starfish_A	Starfish_DN80504_cf._Sola2-2_SP_Sola_Strongylocentrotus_purpuratus	R	34	T	1
Starfish_A	Starfish_DN71306_cf._hAT-20_LSal_hAT_Lepeophtheirus_salmonis	F	17	A	104
Starfish_A	Starfish_DN71306_cf._hAT-20_LSal_hAT_Lepeophtheirus_salmonis	F	17	C	11
Starfish_A	Starfish_DN71306_cf._hAT-20_LSal_hAT_Lepeophtheirus_salmonis	F	17	G	2
Starfish_A	Starfish_DN71306_cf._hAT-20_LSal_hAT_Lepeophtheirus_salmonis	F	17	T	9
Starfish_A	Starfish_DN71306_cf._hAT-20_LSal_hAT_Lepeophtheirus_salmonis	F	18	A	47
Starfish_A	Starfish_DN71306_cf._hAT-20_LSal_hAT_Lepeophtheirus_salmonis	F	18	C	48
Starfish_A	Starfish_DN71306_cf._hAT-20_LSal_hAT_Lepeophtheirus_salmonis	F	18	G	4
Starfish_A	Starfish_DN71306_cf._hAT-20_LSal_hAT_Lepeophtheirus_salmonis	F	18	T	3
Starfish_A	Starfish_DN71306_cf._hAT-20_LSal_hAT_Lepeophtheirus_salmonis	F	19	A	54
Starfish_A	Starfish_DN71306_cf._hAT-20_LSal_hAT_Lepeophtheirus_salmonis	F	19	C	16
Starfish_A	Starfish_DN71306_cf._hAT-20_LSal_hAT_Lepeophtheirus_salmonis	F	19	G	0
Starfish_A	Starfish_DN71306_cf._hAT-20_LSal_hAT_Lepeophtheirus_salmonis	F	19	T	13
Starfish_A	Starfish_DN71306_cf._hAT-20_LSal_hAT_Lepeophtheirus_salmonis	F	20	A	69
Starfish_A	Starfish_DN71306_cf._hAT-20_LSal_hAT_Lepeophtheirus_salmonis	F	20	C	13
Starfish_A	Starfish_DN71306_cf._hAT-20_LSal_hAT_Lepeophtheirus_salmonis	F	20	G	0
Starfish_A	Starfish_DN71306_cf._hAT-20_LSal_hAT_Lepeophtheirus_salmonis	F	20	T	10
Starfish_A	Starfish_DN71306_cf._hAT-20_LSal_hAT_Lepeophtheirus_salmonis	F	21	A	79
Starfish_A	Starfish_DN71306_cf._hAT-20_LSal_hAT_Lepeophtheirus_salmonis	F	21	C	118
Starfish_A	Starfish_DN71306_cf._hAT-20_LSal_hAT_Lepeophtheirus_salmonis	F	21	G	10
Starfish_A	Starfish_DN71306_cf._hAT-20_LSal_hAT_Lepeophtheirus_salmonis	F	21	T	25
Starfish_A	Starfish_DN71306_cf._hAT-20_LSal_hAT_Lepeophtheirus_salmonis	F	22	A	84
Starfish_A	Starfish_DN71306_cf._hAT-20_LSal_hAT_Lepeophtheirus_salmonis	F	22	C	28
Starfish_A	Starfish_DN71306_cf._hAT-20_LSal_hAT_Lepeophtheirus_salmonis	F	22	G	18
Starfish_A	Starfish_DN71306_cf._hAT-20_LSal_hAT_Lepeophtheirus_salmonis	F	22	T	47
Starfish_A	Starfish_DN71306_cf._hAT-20_LSal_hAT_Lepeophtheirus_salmonis	F	23	A	92
Starfish_A	Starfish_DN71306_cf._hAT-20_LSal_hAT_Lepeophtheirus_salmonis	F	23	C	29
Starfish_A	Starfish_DN71306_cf._hAT-20_LSal_hAT_Lepeophtheirus_salmonis	F	23	G	21
Starfish_A	Starfish_DN71306_cf._hAT-20_LSal_hAT_Lepeophtheirus_salmonis	F	23	T	40
Starfish_A	Starfish_DN71306_cf._hAT-20_LSal_hAT_Lepeophtheirus_salmonis	F	24	A	127
Starfish_A	Starfish_DN71306_cf._hAT-20_LSal_hAT_Lepeophtheirus_salmonis	F	24	C	394
Starfish_A	Starfish_DN71306_cf._hAT-20_LSal_hAT_Lepeophtheirus_salmonis	F	24	G	13
Starfish_A	Starfish_DN71306_cf._hAT-20_LSal_hAT_Lepeophtheirus_salmonis	F	24	T	26
Starfish_A	Starfish_DN71306_cf._hAT-20_LSal_hAT_Lepeophtheirus_salmonis	F	25	A	123
Starfish_A	Starfish_DN71306_cf._hAT-20_LSal_hAT_Lepeophtheirus_salmonis	F	25	C	55
Starfish_A	Starfish_DN71306_cf._hAT-20_LSal_hAT_Lepeophtheirus_salmonis	F	25	G	10
Starfish_A	Starfish_DN71306_cf._hAT-20_LSal_hAT_Lepeophtheirus_salmonis	F	25	T	29
Starfish_A	Starfish_DN71306_cf._hAT-20_LSal_hAT_Lepeophtheirus_salmonis	F	26	A	121
Starfish_A	Starfish_DN71306_cf._hAT-20_LSal_hAT_Lepeophtheirus_salmonis	F	26	C	74
Starfish_A	Starfish_DN71306_cf._hAT-20_LSal_hAT_Lepeophtheirus_salmonis	F	26	G	21
Starfish_A	Starfish_DN71306_cf._hAT-20_LSal_hAT_Lepeophtheirus_salmonis	F	26	T	35
Starfish_A	Starfish_DN71306_cf._hAT-20_LSal_hAT_Lepeophtheirus_salmonis	F	27	A	48
Starfish_A	Starfish_DN71306_cf._hAT-20_LSal_hAT_Lepeophtheirus_salmonis	F	27	C	262
Starfish_A	Starfish_DN71306_cf._hAT-20_LSal_hAT_Lepeophtheirus_salmonis	F	27	G	19
Starfish_A	Starfish_DN71306_cf._hAT-20_LSal_hAT_Lepeophtheirus_salmonis	F	27	T	23
Starfish_A	Starfish_DN71306_cf._hAT-20_LSal_hAT_Lepeophtheirus_salmonis	F	28	A	111
Starfish_A	Starfish_DN71306_cf._hAT-20_LSal_hAT_Lepeophtheirus_salmonis	F	28	C	34
Starfish_A	Starfish_DN71306_cf._hAT-20_LSal_hAT_Lepeophtheirus_salmonis	F	28	G	2
Starfish_A	Starfish_DN71306_cf._hAT-20_LSal_hAT_Lepeophtheirus_salmonis	F	28	T	64
Starfish_A	Starfish_DN71306_cf._hAT-20_LSal_hAT_Lepeophtheirus_salmonis	F	29	A	34
Starfish_A	Starfish_DN71306_cf._hAT-20_LSal_hAT_Lepeophtheirus_salmonis	F	29	C	34
Starfish_A	Starfish_DN71306_cf._hAT-20_LSal_hAT_Lepeophtheirus_salmonis	F	29	G	1
Starfish_A	Starfish_DN71306_cf._hAT-20_LSal_hAT_Lepeophtheirus_salmonis	F	29	T	6
Starfish_A	Starfish_DN71306_cf._hAT-20_LSal_hAT_Lepeophtheirus_salmonis	F	30	A	25
Starfish_A	Starfish_DN71306_cf._hAT-20_LSal_hAT_Lepeophtheirus_salmonis	F	30	C	0
Starfish_A	Starfish_DN71306_cf._hAT-20_LSal_hAT_Lepeophtheirus_salmonis	F	30	G	0
Starfish_A	Starfish_DN71306_cf._hAT-20_LSal_hAT_Lepeophtheirus_salmonis	F	30	T	3
Starfish_A	Starfish_DN71306_cf._hAT-20_LSal_hAT_Lepeophtheirus_salmonis	R	17	A	6
Starfish_A	Starfish_DN71306_cf._hAT-20_LSal_hAT_Lepeophtheirus_salmonis	R	17	C	14
Starfish_A	Starfish_DN71306_cf._hAT-20_LSal_hAT_Lepeophtheirus_salmonis	R	17	G	7
Starfish_A	Starfish_DN71306_cf._hAT-20_LSal_hAT_Lepeophtheirus_salmonis	R	17	T	486
Starfish_A	Starfish_DN71306_cf._hAT-20_LSal_hAT_Lepeophtheirus_salmonis	R	18	A	8
Starfish_A	Starfish_DN71306_cf._hAT-20_LSal_hAT_Lepeophtheirus_salmonis	R	18	C	6
Starfish_A	Starfish_DN71306_cf._hAT-20_LSal_hAT_Lepeophtheirus_salmonis	R	18	G	10
Starfish_A	Starfish_DN71306_cf._hAT-20_LSal_hAT_Lepeophtheirus_salmonis	R	18	T	550
Starfish_A	Starfish_DN71306_cf._hAT-20_LSal_hAT_Lepeophtheirus_salmonis	R	19	A	1
Starfish_A	Starfish_DN71306_cf._hAT-20_LSal_hAT_Lepeophtheirus_salmonis	R	19	C	14
Starfish_A	Starfish_DN71306_cf._hAT-20_LSal_hAT_Lepeophtheirus_salmonis	R	19	G	6
Starfish_A	Starfish_DN71306_cf._hAT-20_LSal_hAT_Lepeophtheirus_salmonis	R	19	T	124
Starfish_A	Starfish_DN71306_cf._hAT-20_LSal_hAT_Lepeophtheirus_salmonis	R	20	A	6
Starfish_A	Starfish_DN71306_cf._hAT-20_LSal_hAT_Lepeophtheirus_salmonis	R	20	C	6
Starfish_A	Starfish_DN71306_cf._hAT-20_LSal_hAT_Lepeophtheirus_salmonis	R	20	G	5
Starfish_A	Starfish_DN71306_cf._hAT-20_LSal_hAT_Lepeophtheirus_salmonis	R	20	T	128
Starfish_A	Starfish_DN71306_cf._hAT-20_LSal_hAT_Lepeophtheirus_salmonis	R	21	A	6
Starfish_A	Starfish_DN71306_cf._hAT-20_LSal_hAT_Lepeophtheirus_salmonis	R	21	C	3
Starfish_A	Starfish_DN71306_cf._hAT-20_LSal_hAT_Lepeophtheirus_salmonis	R	21	G	12
Starfish_A	Starfish_DN71306_cf._hAT-20_LSal_hAT_Lepeophtheirus_salmonis	R	21	T	371
Starfish_A	Starfish_DN71306_cf._hAT-20_LSal_hAT_Lepeophtheirus_salmonis	R	22	A	20
Starfish_A	Starfish_DN71306_cf._hAT-20_LSal_hAT_Lepeophtheirus_salmonis	R	22	C	13
Starfish_A	Starfish_DN71306_cf._hAT-20_LSal_hAT_Lepeophtheirus_salmonis	R	22	G	4
Starfish_A	Starfish_DN71306_cf._hAT-20_LSal_hAT_Lepeophtheirus_salmonis	R	22	T	255
Starfish_A	Starfish_DN71306_cf._hAT-20_LSal_hAT_Lepeophtheirus_salmonis	R	23	A	8
Starfish_A	Starfish_DN71306_cf._hAT-20_LSal_hAT_Lepeophtheirus_salmonis	R	23	C	11
Starfish_A	Starfish_DN71306_cf._hAT-20_LSal_hAT_Lepeophtheirus_salmonis	R	23	G	6
Starfish_A	Starfish_DN71306_cf._hAT-20_LSal_hAT_Lepeophtheirus_salmonis	R	23	T	873
Starfish_A	Starfish_DN71306_cf._hAT-20_LSal_hAT_Lepeophtheirus_salmonis	R	24	A	21
Starfish_A	Starfish_DN71306_cf._hAT-20_LSal_hAT_Lepeophtheirus_salmonis	R	24	C	17
Starfish_A	Starfish_DN71306_cf._hAT-20_LSal_hAT_Lepeophtheirus_salmonis	R	24	G	12
Starfish_A	Starfish_DN71306_cf._hAT-20_LSal_hAT_Lepeophtheirus_salmonis	R	24	T	2028
Starfish_A	Starfish_DN71306_cf._hAT-20_LSal_hAT_Lepeophtheirus_salmonis	R	25	A	63
Starfish_A	Starfish_DN71306_cf._hAT-20_LSal_hAT_Lepeophtheirus_salmonis	R	25	C	15
Starfish_A	Starfish_DN71306_cf._hAT-20_LSal_hAT_Lepeophtheirus_salmonis	R	25	G	44
Starfish_A	Starfish_DN71306_cf._hAT-20_LSal_hAT_Lepeophtheirus_salmonis	R	25	T	1672
Starfish_A	Starfish_DN71306_cf._hAT-20_LSal_hAT_Lepeophtheirus_salmonis	R	26	A	31
Starfish_A	Starfish_DN71306_cf._hAT-20_LSal_hAT_Lepeophtheirus_salmonis	R	26	C	54
Starfish_A	Starfish_DN71306_cf._hAT-20_LSal_hAT_Lepeophtheirus_salmonis	R	26	G	73
Starfish_A	Starfish_DN71306_cf._hAT-20_LSal_hAT_Lepeophtheirus_salmonis	R	26	T	1887
Starfish_A	Starfish_DN71306_cf._hAT-20_LSal_hAT_Lepeophtheirus_salmonis	R	27	A	90
Starfish_A	Starfish_DN71306_cf._hAT-20_LSal_hAT_Lepeophtheirus_salmonis	R	27	C	51
Starfish_A	Starfish_DN71306_cf._hAT-20_LSal_hAT_Lepeophtheirus_salmonis	R	27	G	93
Starfish_A	Starfish_DN71306_cf._hAT-20_LSal_hAT_Lepeophtheirus_salmonis	R	27	T	12842
Starfish_A	Starfish_DN71306_cf._hAT-20_LSal_hAT_Lepeophtheirus_salmonis	R	28	A	95
Starfish_A	Starfish_DN71306_cf._hAT-20_LSal_hAT_Lepeophtheirus_salmonis	R	28	C	72
Starfish_A	Starfish_DN71306_cf._hAT-20_LSal_hAT_Lepeophtheirus_salmonis	R	28	G	70
Starfish_A	Starfish_DN71306_cf._hAT-20_LSal_hAT_Lepeophtheirus_salmonis	R	28	T	3765
Starfish_A	Starfish_DN71306_cf._hAT-20_LSal_hAT_Lepeophtheirus_salmonis	R	29	A	86
Starfish_A	Starfish_DN71306_cf._hAT-20_LSal_hAT_Lepeophtheirus_salmonis	R	29	C	31
Starfish_A	Starfish_DN71306_cf._hAT-20_LSal_hAT_Lepeophtheirus_salmonis	R	29	G	16
Starfish_A	Starfish_DN71306_cf._hAT-20_LSal_hAT_Lepeophtheirus_salmonis	R	29	T	2114
Starfish_A	Starfish_DN71306_cf._hAT-20_LSal_hAT_Lepeophtheirus_salmonis	R	30	A	73
Starfish_A	Starfish_DN71306_cf._hAT-20_LSal_hAT_Lepeophtheirus_salmonis	R	30	C	3
Starfish_A	Starfish_DN71306_cf._hAT-20_LSal_hAT_Lepeophtheirus_salmonis	R	30	G	5
Starfish_A	Starfish_DN71306_cf._hAT-20_LSal_hAT_Lepeophtheirus_salmonis	R	30	T	325
Starfish_A	Starfish_DN71306_cf._hAT-20_LSal_hAT_Lepeophtheirus_salmonis	R	31	A	0
Starfish_A	Starfish_DN71306_cf._hAT-20_LSal_hAT_Lepeophtheirus_salmonis	R	31	C	0
Starfish_A	Starfish_DN71306_cf._hAT-20_LSal_hAT_Lepeophtheirus_salmonis	R	31	G	0
Starfish_A	Starfish_DN71306_cf._hAT-20_LSal_hAT_Lepeophtheirus_salmonis	R	31	T	25
Starfish_A	Starfish_DN71306_cf._hAT-20_LSal_hAT_Lepeophtheirus_salmonis	R	32	A	0
Starfish_A	Starfish_DN71306_cf._hAT-20_LSal_hAT_Lepeophtheirus_salmonis	R	32	C	0
Starfish_A	Starfish_DN71306_cf._hAT-20_LSal_hAT_Lepeophtheirus_salmonis	R	32	G	0
Starfish_A	Starfish_DN71306_cf._hAT-20_LSal_hAT_Lepeophtheirus_salmonis	R	32	T	3
Starfish_A	Starfish_DN71306_cf._hAT-20_LSal_hAT_Lepeophtheirus_salmonis	R	33	A	2
Starfish_A	Starfish_DN71306_cf._hAT-20_LSal_hAT_Lepeophtheirus_salmonis	R	33	C	0
Starfish_A	Starfish_DN71306_cf._hAT-20_LSal_hAT_Lepeophtheirus_salmonis	R	33	G	0
Starfish_A	Starfish_DN71306_cf._hAT-20_LSal_hAT_Lepeophtheirus_salmonis	R	33	T	2
Starfish_A	Starfish_DN89380_cf._Sola2-1_CGi_Sola_Crassostrea_gigas	F	17	A	5
Starfish_A	Starfish_DN89380_cf._Sola2-1_CGi_Sola_Crassostrea_gigas	F	17	C	2
Starfish_A	Starfish_DN89380_cf._Sola2-1_CGi_Sola_Crassostrea_gigas	F	17	G	10
Starfish_A	Starfish_DN89380_cf._Sola2-1_CGi_Sola_Crassostrea_gigas	F	17	T	12
Starfish_A	Starfish_DN89380_cf._Sola2-1_CGi_Sola_Crassostrea_gigas	F	18	A	0
Starfish_A	Starfish_DN89380_cf._Sola2-1_CGi_Sola_Crassostrea_gigas	F	18	C	4
Starfish_A	Starfish_DN89380_cf._Sola2-1_CGi_Sola_Crassostrea_gigas	F	18	G	0
Starfish_A	Starfish_DN89380_cf._Sola2-1_CGi_Sola_Crassostrea_gigas	F	18	T	4
Starfish_A	Starfish_DN89380_cf._Sola2-1_CGi_Sola_Crassostrea_gigas	F	19	A	4
Starfish_A	Starfish_DN89380_cf._Sola2-1_CGi_Sola_Crassostrea_gigas	F	19	C	6
Starfish_A	Starfish_DN89380_cf._Sola2-1_CGi_Sola_Crassostrea_gigas	F	19	G	0
Starfish_A	Starfish_DN89380_cf._Sola2-1_CGi_Sola_Crassostrea_gigas	F	19	T	5
Starfish_A	Starfish_DN89380_cf._Sola2-1_CGi_Sola_Crassostrea_gigas	F	20	A	0
Starfish_A	Starfish_DN89380_cf._Sola2-1_CGi_Sola_Crassostrea_gigas	F	20	C	8
Starfish_A	Starfish_DN89380_cf._Sola2-1_CGi_Sola_Crassostrea_gigas	F	20	G	3
Starfish_A	Starfish_DN89380_cf._Sola2-1_CGi_Sola_Crassostrea_gigas	F	20	T	23
Starfish_A	Starfish_DN89380_cf._Sola2-1_CGi_Sola_Crassostrea_gigas	F	21	A	11
Starfish_A	Starfish_DN89380_cf._Sola2-1_CGi_Sola_Crassostrea_gigas	F	21	C	3
Starfish_A	Starfish_DN89380_cf._Sola2-1_CGi_Sola_Crassostrea_gigas	F	21	G	1
Starfish_A	Starfish_DN89380_cf._Sola2-1_CGi_Sola_Crassostrea_gigas	F	21	T	0
Starfish_A	Starfish_DN89380_cf._Sola2-1_CGi_Sola_Crassostrea_gigas	F	22	A	13
Starfish_A	Starfish_DN89380_cf._Sola2-1_CGi_Sola_Crassostrea_gigas	F	22	C	9
Starfish_A	Starfish_DN89380_cf._Sola2-1_CGi_Sola_Crassostrea_gigas	F	22	G	55
Starfish_A	Starfish_DN89380_cf._Sola2-1_CGi_Sola_Crassostrea_gigas	F	22	T	5
Starfish_A	Starfish_DN89380_cf._Sola2-1_CGi_Sola_Crassostrea_gigas	F	23	A	28
Starfish_A	Starfish_DN89380_cf._Sola2-1_CGi_Sola_Crassostrea_gigas	F	23	C	15
Starfish_A	Starfish_DN89380_cf._Sola2-1_CGi_Sola_Crassostrea_gigas	F	23	G	22
Starfish_A	Starfish_DN89380_cf._Sola2-1_CGi_Sola_Crassostrea_gigas	F	23	T	26
Starfish_A	Starfish_DN89380_cf._Sola2-1_CGi_Sola_Crassostrea_gigas	F	24	A	199
Starfish_A	Starfish_DN89380_cf._Sola2-1_CGi_Sola_Crassostrea_gigas	F	24	C	13
Starfish_A	Starfish_DN89380_cf._Sola2-1_CGi_Sola_Crassostrea_gigas	F	24	G	19
Starfish_A	Starfish_DN89380_cf._Sola2-1_CGi_Sola_Crassostrea_gigas	F	24	T	20
Starfish_A	Starfish_DN89380_cf._Sola2-1_CGi_Sola_Crassostrea_gigas	F	25	A	20
Starfish_A	Starfish_DN89380_cf._Sola2-1_CGi_Sola_Crassostrea_gigas	F	25	C	12
Starfish_A	Starfish_DN89380_cf._Sola2-1_CGi_Sola_Crassostrea_gigas	F	25	G	32
Starfish_A	Starfish_DN89380_cf._Sola2-1_CGi_Sola_Crassostrea_gigas	F	25	T	22
Starfish_A	Starfish_DN89380_cf._Sola2-1_CGi_Sola_Crassostrea_gigas	F	26	A	30
Starfish_A	Starfish_DN89380_cf._Sola2-1_CGi_Sola_Crassostrea_gigas	F	26	C	6
Starfish_A	Starfish_DN89380_cf._Sola2-1_CGi_Sola_Crassostrea_gigas	F	26	G	33
Starfish_A	Starfish_DN89380_cf._Sola2-1_CGi_Sola_Crassostrea_gigas	F	26	T	23
Starfish_A	Starfish_DN89380_cf._Sola2-1_CGi_Sola_Crassostrea_gigas	F	27	A	62
Starfish_A	Starfish_DN89380_cf._Sola2-1_CGi_Sola_Crassostrea_gigas	F	27	C	10
Starfish_A	Starfish_DN89380_cf._Sola2-1_CGi_Sola_Crassostrea_gigas	F	27	G	37
Starfish_A	Starfish_DN89380_cf._Sola2-1_CGi_Sola_Crassostrea_gigas	F	27	T	24
Starfish_A	Starfish_DN89380_cf._Sola2-1_CGi_Sola_Crassostrea_gigas	F	28	A	35
Starfish_A	Starfish_DN89380_cf._Sola2-1_CGi_Sola_Crassostrea_gigas	F	28	C	7
Starfish_A	Starfish_DN89380_cf._Sola2-1_CGi_Sola_Crassostrea_gigas	F	28	G	72
Starfish_A	Starfish_DN89380_cf._Sola2-1_CGi_Sola_Crassostrea_gigas	F	28	T	11
Starfish_A	Starfish_DN89380_cf._Sola2-1_CGi_Sola_Crassostrea_gigas	F	29	A	27
Starfish_A	Starfish_DN89380_cf._Sola2-1_CGi_Sola_Crassostrea_gigas	F	29	C	4
Starfish_A	Starfish_DN89380_cf._Sola2-1_CGi_Sola_Crassostrea_gigas	F	29	G	9
Starfish_A	Starfish_DN89380_cf._Sola2-1_CGi_Sola_Crassostrea_gigas	F	29	T	2
Starfish_A	Starfish_DN89380_cf._Sola2-1_CGi_Sola_Crassostrea_gigas	F	30	A	1
Starfish_A	Starfish_DN89380_cf._Sola2-1_CGi_Sola_Crassostrea_gigas	F	30	C	2
Starfish_A	Starfish_DN89380_cf._Sola2-1_CGi_Sola_Crassostrea_gigas	F	30	G	8
Starfish_A	Starfish_DN89380_cf._Sola2-1_CGi_Sola_Crassostrea_gigas	F	30	T	3
Starfish_A	Starfish_DN89380_cf._Sola2-1_CGi_Sola_Crassostrea_gigas	F	31	A	1
Starfish_A	Starfish_DN89380_cf._Sola2-1_CGi_Sola_Crassostrea_gigas	F	31	C	0
Starfish_A	Starfish_DN89380_cf._Sola2-1_CGi_Sola_Crassostrea_gigas	F	31	G	0
Starfish_A	Starfish_DN89380_cf._Sola2-1_CGi_Sola_Crassostrea_gigas	F	31	T	0
Starfish_A	Starfish_DN89380_cf._Sola2-1_CGi_Sola_Crassostrea_gigas	F	34	A	0
Starfish_A	Starfish_DN89380_cf._Sola2-1_CGi_Sola_Crassostrea_gigas	F	34	C	0
Starfish_A	Starfish_DN89380_cf._Sola2-1_CGi_Sola_Crassostrea_gigas	F	34	G	0
Starfish_A	Starfish_DN89380_cf._Sola2-1_CGi_Sola_Crassostrea_gigas	F	34	T	1
Starfish_A	Starfish_DN89380_cf._Sola2-1_CGi_Sola_Crassostrea_gigas	R	17	A	0
Starfish_A	Starfish_DN89380_cf._Sola2-1_CGi_Sola_Crassostrea_gigas	R	17	C	4
Starfish_A	Starfish_DN89380_cf._Sola2-1_CGi_Sola_Crassostrea_gigas	R	17	G	0
Starfish_A	Starfish_DN89380_cf._Sola2-1_CGi_Sola_Crassostrea_gigas	R	17	T	27
Starfish_A	Starfish_DN89380_cf._Sola2-1_CGi_Sola_Crassostrea_gigas	R	18	A	9
Starfish_A	Starfish_DN89380_cf._Sola2-1_CGi_Sola_Crassostrea_gigas	R	18	C	3
Starfish_A	Starfish_DN89380_cf._Sola2-1_CGi_Sola_Crassostrea_gigas	R	18	G	0
Starfish_A	Starfish_DN89380_cf._Sola2-1_CGi_Sola_Crassostrea_gigas	R	18	T	36
Starfish_A	Starfish_DN89380_cf._Sola2-1_CGi_Sola_Crassostrea_gigas	R	19	A	1
Starfish_A	Starfish_DN89380_cf._Sola2-1_CGi_Sola_Crassostrea_gigas	R	19	C	0
Starfish_A	Starfish_DN89380_cf._Sola2-1_CGi_Sola_Crassostrea_gigas	R	19	G	0
Starfish_A	Starfish_DN89380_cf._Sola2-1_CGi_Sola_Crassostrea_gigas	R	19	T	22
Starfish_A	Starfish_DN89380_cf._Sola2-1_CGi_Sola_Crassostrea_gigas	R	20	A	3
Starfish_A	Starfish_DN89380_cf._Sola2-1_CGi_Sola_Crassostrea_gigas	R	20	C	7
Starfish_A	Starfish_DN89380_cf._Sola2-1_CGi_Sola_Crassostrea_gigas	R	20	G	0
Starfish_A	Starfish_DN89380_cf._Sola2-1_CGi_Sola_Crassostrea_gigas	R	20	T	32
Starfish_A	Starfish_DN89380_cf._Sola2-1_CGi_Sola_Crassostrea_gigas	R	21	A	0
Starfish_A	Starfish_DN89380_cf._Sola2-1_CGi_Sola_Crassostrea_gigas	R	21	C	0
Starfish_A	Starfish_DN89380_cf._Sola2-1_CGi_Sola_Crassostrea_gigas	R	21	G	1
Starfish_A	Starfish_DN89380_cf._Sola2-1_CGi_Sola_Crassostrea_gigas	R	21	T	32
Starfish_A	Starfish_DN89380_cf._Sola2-1_CGi_Sola_Crassostrea_gigas	R	22	A	2
Starfish_A	Starfish_DN89380_cf._Sola2-1_CGi_Sola_Crassostrea_gigas	R	22	C	1
Starfish_A	Starfish_DN89380_cf._Sola2-1_CGi_Sola_Crassostrea_gigas	R	22	G	0
Starfish_A	Starfish_DN89380_cf._Sola2-1_CGi_Sola_Crassostrea_gigas	R	22	T	31
Starfish_A	Starfish_DN89380_cf._Sola2-1_CGi_Sola_Crassostrea_gigas	R	23	A	1
Starfish_A	Starfish_DN89380_cf._Sola2-1_CGi_Sola_Crassostrea_gigas	R	23	C	1
Starfish_A	Starfish_DN89380_cf._Sola2-1_CGi_Sola_Crassostrea_gigas	R	23	G	0
Starfish_A	Starfish_DN89380_cf._Sola2-1_CGi_Sola_Crassostrea_gigas	R	23	T	27
Starfish_A	Starfish_DN89380_cf._Sola2-1_CGi_Sola_Crassostrea_gigas	R	24	A	5
Starfish_A	Starfish_DN89380_cf._Sola2-1_CGi_Sola_Crassostrea_gigas	R	24	C	4
Starfish_A	Starfish_DN89380_cf._Sola2-1_CGi_Sola_Crassostrea_gigas	R	24	G	1
Starfish_A	Starfish_DN89380_cf._Sola2-1_CGi_Sola_Crassostrea_gigas	R	24	T	97
Starfish_A	Starfish_DN89380_cf._Sola2-1_CGi_Sola_Crassostrea_gigas	R	25	A	5
Starfish_A	Starfish_DN89380_cf._Sola2-1_CGi_Sola_Crassostrea_gigas	R	25	C	2
Starfish_A	Starfish_DN89380_cf._Sola2-1_CGi_Sola_Crassostrea_gigas	R	25	G	1
Starfish_A	Starfish_DN89380_cf._Sola2-1_CGi_Sola_Crassostrea_gigas	R	25	T	173
Starfish_A	Starfish_DN89380_cf._Sola2-1_CGi_Sola_Crassostrea_gigas	R	26	A	17
Starfish_A	Starfish_DN89380_cf._Sola2-1_CGi_Sola_Crassostrea_gigas	R	26	C	3
Starfish_A	Starfish_DN89380_cf._Sola2-1_CGi_Sola_Crassostrea_gigas	R	26	G	1
Starfish_A	Starfish_DN89380_cf._Sola2-1_CGi_Sola_Crassostrea_gigas	R	26	T	334
Starfish_A	Starfish_DN89380_cf._Sola2-1_CGi_Sola_Crassostrea_gigas	R	27	A	20
Starfish_A	Starfish_DN89380_cf._Sola2-1_CGi_Sola_Crassostrea_gigas	R	27	C	29
Starfish_A	Starfish_DN89380_cf._Sola2-1_CGi_Sola_Crassostrea_gigas	R	27	G	6
Starfish_A	Starfish_DN89380_cf._Sola2-1_CGi_Sola_Crassostrea_gigas	R	27	T	616
Starfish_A	Starfish_DN89380_cf._Sola2-1_CGi_Sola_Crassostrea_gigas	R	28	A	39
Starfish_A	Starfish_DN89380_cf._Sola2-1_CGi_Sola_Crassostrea_gigas	R	28	C	76
Starfish_A	Starfish_DN89380_cf._Sola2-1_CGi_Sola_Crassostrea_gigas	R	28	G	3
Starfish_A	Starfish_DN89380_cf._Sola2-1_CGi_Sola_Crassostrea_gigas	R	28	T	758
Starfish_A	Starfish_DN89380_cf._Sola2-1_CGi_Sola_Crassostrea_gigas	R	29	A	45
Starfish_A	Starfish_DN89380_cf._Sola2-1_CGi_Sola_Crassostrea_gigas	R	29	C	7
Starfish_A	Starfish_DN89380_cf._Sola2-1_CGi_Sola_Crassostrea_gigas	R	29	G	1
Starfish_A	Starfish_DN89380_cf._Sola2-1_CGi_Sola_Crassostrea_gigas	R	29	T	408
Starfish_A	Starfish_DN89380_cf._Sola2-1_CGi_Sola_Crassostrea_gigas	R	30	A	1
Starfish_A	Starfish_DN89380_cf._Sola2-1_CGi_Sola_Crassostrea_gigas	R	30	C	7
Starfish_A	Starfish_DN89380_cf._Sola2-1_CGi_Sola_Crassostrea_gigas	R	30	G	0
Starfish_A	Starfish_DN89380_cf._Sola2-1_CGi_Sola_Crassostrea_gigas	R	30	T	98
Starfish_A	Starfish_DN89380_cf._Sola2-1_CGi_Sola_Crassostrea_gigas	R	31	A	1
Starfish_A	Starfish_DN89380_cf._Sola2-1_CGi_Sola_Crassostrea_gigas	R	31	C	0
Starfish_A	Starfish_DN89380_cf._Sola2-1_CGi_Sola_Crassostrea_gigas	R	31	G	0
Starfish_A	Starfish_DN89380_cf._Sola2-1_CGi_Sola_Crassostrea_gigas	R	31	T	20
Starfish_A	Starfish_DN89380_cf._Sola2-1_CGi_Sola_Crassostrea_gigas	R	32	A	0
Starfish_A	Starfish_DN89380_cf._Sola2-1_CGi_Sola_Crassostrea_gigas	R	32	C	0
Starfish_A	Starfish_DN89380_cf._Sola2-1_CGi_Sola_Crassostrea_gigas	R	32	G	0
Starfish_A	Starfish_DN89380_cf._Sola2-1_CGi_Sola_Crassostrea_gigas	R	32	T	8
Starfish_A	Starfish_DN44509_cf._Sola1-3_CTe_Sola_Capitella_teleta	F	17	A	21
Starfish_A	Starfish_DN44509_cf._Sola1-3_CTe_Sola_Capitella_teleta	F	17	C	1
Starfish_A	Starfish_DN44509_cf._Sola1-3_CTe_Sola_Capitella_teleta	F	17	G	5
Starfish_A	Starfish_DN44509_cf._Sola1-3_CTe_Sola_Capitella_teleta	F	17	T	10
Starfish_A	Starfish_DN44509_cf._Sola1-3_CTe_Sola_Capitella_teleta	F	18	A	9
Starfish_A	Starfish_DN44509_cf._Sola1-3_CTe_Sola_Capitella_teleta	F	18	C	20
Starfish_A	Starfish_DN44509_cf._Sola1-3_CTe_Sola_Capitella_teleta	F	18	G	1
Starfish_A	Starfish_DN44509_cf._Sola1-3_CTe_Sola_Capitella_teleta	F	18	T	10
Starfish_A	Starfish_DN44509_cf._Sola1-3_CTe_Sola_Capitella_teleta	F	19	A	10
Starfish_A	Starfish_DN44509_cf._Sola1-3_CTe_Sola_Capitella_teleta	F	19	C	8
Starfish_A	Starfish_DN44509_cf._Sola1-3_CTe_Sola_Capitella_teleta	F	19	G	0
Starfish_A	Starfish_DN44509_cf._Sola1-3_CTe_Sola_Capitella_teleta	F	19	T	26
Starfish_A	Starfish_DN44509_cf._Sola1-3_CTe_Sola_Capitella_teleta	F	20	A	14
Starfish_A	Starfish_DN44509_cf._Sola1-3_CTe_Sola_Capitella_teleta	F	20	C	33
Starfish_A	Starfish_DN44509_cf._Sola1-3_CTe_Sola_Capitella_teleta	F	20	G	7
Starfish_A	Starfish_DN44509_cf._Sola1-3_CTe_Sola_Capitella_teleta	F	20	T	16
Starfish_A	Starfish_DN44509_cf._Sola1-3_CTe_Sola_Capitella_teleta	F	21	A	25
Starfish_A	Starfish_DN44509_cf._Sola1-3_CTe_Sola_Capitella_teleta	F	21	C	16
Starfish_A	Starfish_DN44509_cf._Sola1-3_CTe_Sola_Capitella_teleta	F	21	G	1
Starfish_A	Starfish_DN44509_cf._Sola1-3_CTe_Sola_Capitella_teleta	F	21	T	85
Starfish_A	Starfish_DN44509_cf._Sola1-3_CTe_Sola_Capitella_teleta	F	22	A	66
Starfish_A	Starfish_DN44509_cf._Sola1-3_CTe_Sola_Capitella_teleta	F	22	C	16
Starfish_A	Starfish_DN44509_cf._Sola1-3_CTe_Sola_Capitella_teleta	F	22	G	4
Starfish_A	Starfish_DN44509_cf._Sola1-3_CTe_Sola_Capitella_teleta	F	22	T	572
Starfish_A	Starfish_DN44509_cf._Sola1-3_CTe_Sola_Capitella_teleta	F	23	A	66
Starfish_A	Starfish_DN44509_cf._Sola1-3_CTe_Sola_Capitella_teleta	F	23	C	13
Starfish_A	Starfish_DN44509_cf._Sola1-3_CTe_Sola_Capitella_teleta	F	23	G	6
Starfish_A	Starfish_DN44509_cf._Sola1-3_CTe_Sola_Capitella_teleta	F	23	T	75
Starfish_A	Starfish_DN44509_cf._Sola1-3_CTe_Sola_Capitella_teleta	F	24	A	56
Starfish_A	Starfish_DN44509_cf._Sola1-3_CTe_Sola_Capitella_teleta	F	24	C	32
Starfish_A	Starfish_DN44509_cf._Sola1-3_CTe_Sola_Capitella_teleta	F	24	G	5
Starfish_A	Starfish_DN44509_cf._Sola1-3_CTe_Sola_Capitella_teleta	F	24	T	71
Starfish_A	Starfish_DN44509_cf._Sola1-3_CTe_Sola_Capitella_teleta	F	25	A	71
Starfish_A	Starfish_DN44509_cf._Sola1-3_CTe_Sola_Capitella_teleta	F	25	C	32
Starfish_A	Starfish_DN44509_cf._Sola1-3_CTe_Sola_Capitella_teleta	F	25	G	26
Starfish_A	Starfish_DN44509_cf._Sola1-3_CTe_Sola_Capitella_teleta	F	25	T	204
Starfish_A	Starfish_DN44509_cf._Sola1-3_CTe_Sola_Capitella_teleta	F	26	A	45
Starfish_A	Starfish_DN44509_cf._Sola1-3_CTe_Sola_Capitella_teleta	F	26	C	40
Starfish_A	Starfish_DN44509_cf._Sola1-3_CTe_Sola_Capitella_teleta	F	26	G	5
Starfish_A	Starfish_DN44509_cf._Sola1-3_CTe_Sola_Capitella_teleta	F	26	T	233
Starfish_A	Starfish_DN44509_cf._Sola1-3_CTe_Sola_Capitella_teleta	F	27	A	59
Starfish_A	Starfish_DN44509_cf._Sola1-3_CTe_Sola_Capitella_teleta	F	27	C	31
Starfish_A	Starfish_DN44509_cf._Sola1-3_CTe_Sola_Capitella_teleta	F	27	G	6
Starfish_A	Starfish_DN44509_cf._Sola1-3_CTe_Sola_Capitella_teleta	F	27	T	47
Starfish_A	Starfish_DN44509_cf._Sola1-3_CTe_Sola_Capitella_teleta	F	28	A	17
Starfish_A	Starfish_DN44509_cf._Sola1-3_CTe_Sola_Capitella_teleta	F	28	C	9
Starfish_A	Starfish_DN44509_cf._Sola1-3_CTe_Sola_Capitella_teleta	F	28	G	7
Starfish_A	Starfish_DN44509_cf._Sola1-3_CTe_Sola_Capitella_teleta	F	28	T	10
Starfish_A	Starfish_DN44509_cf._Sola1-3_CTe_Sola_Capitella_teleta	F	29	A	7
Starfish_A	Starfish_DN44509_cf._Sola1-3_CTe_Sola_Capitella_teleta	F	29	C	4
Starfish_A	Starfish_DN44509_cf._Sola1-3_CTe_Sola_Capitella_teleta	F	29	G	3
Starfish_A	Starfish_DN44509_cf._Sola1-3_CTe_Sola_Capitella_teleta	F	29	T	6
Starfish_A	Starfish_DN44509_cf._Sola1-3_CTe_Sola_Capitella_teleta	F	30	A	1
Starfish_A	Starfish_DN44509_cf._Sola1-3_CTe_Sola_Capitella_teleta	F	30	C	0
Starfish_A	Starfish_DN44509_cf._Sola1-3_CTe_Sola_Capitella_teleta	F	30	G	0
Starfish_A	Starfish_DN44509_cf._Sola1-3_CTe_Sola_Capitella_teleta	F	30	T	1
Starfish_A	Starfish_DN44509_cf._Sola1-3_CTe_Sola_Capitella_teleta	F	31	A	2
Starfish_A	Starfish_DN44509_cf._Sola1-3_CTe_Sola_Capitella_teleta	F	31	C	0
Starfish_A	Starfish_DN44509_cf._Sola1-3_CTe_Sola_Capitella_teleta	F	31	G	0
Starfish_A	Starfish_DN44509_cf._Sola1-3_CTe_Sola_Capitella_teleta	F	31	T	0
Starfish_A	Starfish_DN44509_cf._Sola1-3_CTe_Sola_Capitella_teleta	R	17	A	1
Starfish_A	Starfish_DN44509_cf._Sola1-3_CTe_Sola_Capitella_teleta	R	17	C	2
Starfish_A	Starfish_DN44509_cf._Sola1-3_CTe_Sola_Capitella_teleta	R	17	G	3
Starfish_A	Starfish_DN44509_cf._Sola1-3_CTe_Sola_Capitella_teleta	R	17	T	74
Starfish_A	Starfish_DN44509_cf._Sola1-3_CTe_Sola_Capitella_teleta	R	18	A	0
Starfish_A	Starfish_DN44509_cf._Sola1-3_CTe_Sola_Capitella_teleta	R	18	C	8
Starfish_A	Starfish_DN44509_cf._Sola1-3_CTe_Sola_Capitella_teleta	R	18	G	1
Starfish_A	Starfish_DN44509_cf._Sola1-3_CTe_Sola_Capitella_teleta	R	18	T	50
Starfish_A	Starfish_DN44509_cf._Sola1-3_CTe_Sola_Capitella_teleta	R	19	A	6
Starfish_A	Starfish_DN44509_cf._Sola1-3_CTe_Sola_Capitella_teleta	R	19	C	10
Starfish_A	Starfish_DN44509_cf._Sola1-3_CTe_Sola_Capitella_teleta	R	19	G	0
Starfish_A	Starfish_DN44509_cf._Sola1-3_CTe_Sola_Capitella_teleta	R	19	T	28
Starfish_A	Starfish_DN44509_cf._Sola1-3_CTe_Sola_Capitella_teleta	R	20	A	1
Starfish_A	Starfish_DN44509_cf._Sola1-3_CTe_Sola_Capitella_teleta	R	20	C	2
Starfish_A	Starfish_DN44509_cf._Sola1-3_CTe_Sola_Capitella_teleta	R	20	G	0
Starfish_A	Starfish_DN44509_cf._Sola1-3_CTe_Sola_Capitella_teleta	R	20	T	22
Starfish_A	Starfish_DN44509_cf._Sola1-3_CTe_Sola_Capitella_teleta	R	21	A	2
Starfish_A	Starfish_DN44509_cf._Sola1-3_CTe_Sola_Capitella_teleta	R	21	C	0
Starfish_A	Starfish_DN44509_cf._Sola1-3_CTe_Sola_Capitella_teleta	R	21	G	0
Starfish_A	Starfish_DN44509_cf._Sola1-3_CTe_Sola_Capitella_teleta	R	21	T	57
Starfish_A	Starfish_DN44509_cf._Sola1-3_CTe_Sola_Capitella_teleta	R	22	A	2
Starfish_A	Starfish_DN44509_cf._Sola1-3_CTe_Sola_Capitella_teleta	R	22	C	2
Starfish_A	Starfish_DN44509_cf._Sola1-3_CTe_Sola_Capitella_teleta	R	22	G	0
Starfish_A	Starfish_DN44509_cf._Sola1-3_CTe_Sola_Capitella_teleta	R	22	T	308
Starfish_A	Starfish_DN44509_cf._Sola1-3_CTe_Sola_Capitella_teleta	R	23	A	9
Starfish_A	Starfish_DN44509_cf._Sola1-3_CTe_Sola_Capitella_teleta	R	23	C	5
Starfish_A	Starfish_DN44509_cf._Sola1-3_CTe_Sola_Capitella_teleta	R	23	G	0
Starfish_A	Starfish_DN44509_cf._Sola1-3_CTe_Sola_Capitella_teleta	R	23	T	132
Starfish_A	Starfish_DN44509_cf._Sola1-3_CTe_Sola_Capitella_teleta	R	24	A	5
Starfish_A	Starfish_DN44509_cf._Sola1-3_CTe_Sola_Capitella_teleta	R	24	C	11
Starfish_A	Starfish_DN44509_cf._Sola1-3_CTe_Sola_Capitella_teleta	R	24	G	4
Starfish_A	Starfish_DN44509_cf._Sola1-3_CTe_Sola_Capitella_teleta	R	24	T	572
Starfish_A	Starfish_DN44509_cf._Sola1-3_CTe_Sola_Capitella_teleta	R	25	A	6
Starfish_A	Starfish_DN44509_cf._Sola1-3_CTe_Sola_Capitella_teleta	R	25	C	4
Starfish_A	Starfish_DN44509_cf._Sola1-3_CTe_Sola_Capitella_teleta	R	25	G	2
Starfish_A	Starfish_DN44509_cf._Sola1-3_CTe_Sola_Capitella_teleta	R	25	T	341
Starfish_A	Starfish_DN44509_cf._Sola1-3_CTe_Sola_Capitella_teleta	R	26	A	25
Starfish_A	Starfish_DN44509_cf._Sola1-3_CTe_Sola_Capitella_teleta	R	26	C	51
Starfish_A	Starfish_DN44509_cf._Sola1-3_CTe_Sola_Capitella_teleta	R	26	G	0
Starfish_A	Starfish_DN44509_cf._Sola1-3_CTe_Sola_Capitella_teleta	R	26	T	1084
Starfish_A	Starfish_DN44509_cf._Sola1-3_CTe_Sola_Capitella_teleta	R	27	A	61
Starfish_A	Starfish_DN44509_cf._Sola1-3_CTe_Sola_Capitella_teleta	R	27	C	68
Starfish_A	Starfish_DN44509_cf._Sola1-3_CTe_Sola_Capitella_teleta	R	27	G	6
Starfish_A	Starfish_DN44509_cf._Sola1-3_CTe_Sola_Capitella_teleta	R	27	T	834
Starfish_A	Starfish_DN44509_cf._Sola1-3_CTe_Sola_Capitella_teleta	R	28	A	88
Starfish_A	Starfish_DN44509_cf._Sola1-3_CTe_Sola_Capitella_teleta	R	28	C	40
Starfish_A	Starfish_DN44509_cf._Sola1-3_CTe_Sola_Capitella_teleta	R	28	G	45
Starfish_A	Starfish_DN44509_cf._Sola1-3_CTe_Sola_Capitella_teleta	R	28	T	1783
Starfish_A	Starfish_DN44509_cf._Sola1-3_CTe_Sola_Capitella_teleta	R	29	A	51
Starfish_A	Starfish_DN44509_cf._Sola1-3_CTe_Sola_Capitella_teleta	R	29	C	41
Starfish_A	Starfish_DN44509_cf._Sola1-3_CTe_Sola_Capitella_teleta	R	29	G	4
Starfish_A	Starfish_DN44509_cf._Sola1-3_CTe_Sola_Capitella_teleta	R	29	T	761
Starfish_A	Starfish_DN44509_cf._Sola1-3_CTe_Sola_Capitella_teleta	R	30	A	6
Starfish_A	Starfish_DN44509_cf._Sola1-3_CTe_Sola_Capitella_teleta	R	30	C	0
Starfish_A	Starfish_DN44509_cf._Sola1-3_CTe_Sola_Capitella_teleta	R	30	G	4
Starfish_A	Starfish_DN44509_cf._Sola1-3_CTe_Sola_Capitella_teleta	R	30	T	594
Starfish_A	Starfish_DN44509_cf._Sola1-3_CTe_Sola_Capitella_teleta	R	31	A	0
Starfish_A	Starfish_DN44509_cf._Sola1-3_CTe_Sola_Capitella_teleta	R	31	C	1
Starfish_A	Starfish_DN44509_cf._Sola1-3_CTe_Sola_Capitella_teleta	R	31	G	0
Starfish_A	Starfish_DN44509_cf._Sola1-3_CTe_Sola_Capitella_teleta	R	31	T	15
Starfish_A	Starfish_DN44509_cf._Sola1-3_CTe_Sola_Capitella_teleta	R	32	A	0
Starfish_A	Starfish_DN44509_cf._Sola1-3_CTe_Sola_Capitella_teleta	R	32	C	0
Starfish_A	Starfish_DN44509_cf._Sola1-3_CTe_Sola_Capitella_teleta	R	32	G	0
Starfish_A	Starfish_DN44509_cf._Sola1-3_CTe_Sola_Capitella_teleta	R	32	T	3
Starfish_A	Starfish_DN53885_cf._Sola1-1_AC_Sola_Aplysia_californica	F	17	A	1
Starfish_A	Starfish_DN53885_cf._Sola1-1_AC_Sola_Aplysia_californica	F	17	C	55
Starfish_A	Starfish_DN53885_cf._Sola1-1_AC_Sola_Aplysia_californica	F	17	G	7
Starfish_A	Starfish_DN53885_cf._Sola1-1_AC_Sola_Aplysia_californica	F	17	T	192
Starfish_A	Starfish_DN53885_cf._Sola1-1_AC_Sola_Aplysia_californica	F	18	A	0
Starfish_A	Starfish_DN53885_cf._Sola1-1_AC_Sola_Aplysia_californica	F	18	C	8
Starfish_A	Starfish_DN53885_cf._Sola1-1_AC_Sola_Aplysia_californica	F	18	G	4
Starfish_A	Starfish_DN53885_cf._Sola1-1_AC_Sola_Aplysia_californica	F	18	T	192
Starfish_A	Starfish_DN53885_cf._Sola1-1_AC_Sola_Aplysia_californica	F	19	A	3
Starfish_A	Starfish_DN53885_cf._Sola1-1_AC_Sola_Aplysia_californica	F	19	C	10
Starfish_A	Starfish_DN53885_cf._Sola1-1_AC_Sola_Aplysia_californica	F	19	G	0
Starfish_A	Starfish_DN53885_cf._Sola1-1_AC_Sola_Aplysia_californica	F	19	T	58
Starfish_A	Starfish_DN53885_cf._Sola1-1_AC_Sola_Aplysia_californica	F	20	A	11
Starfish_A	Starfish_DN53885_cf._Sola1-1_AC_Sola_Aplysia_californica	F	20	C	5
Starfish_A	Starfish_DN53885_cf._Sola1-1_AC_Sola_Aplysia_californica	F	20	G	0
Starfish_A	Starfish_DN53885_cf._Sola1-1_AC_Sola_Aplysia_californica	F	20	T	85
Starfish_A	Starfish_DN53885_cf._Sola1-1_AC_Sola_Aplysia_californica	F	21	A	3
Starfish_A	Starfish_DN53885_cf._Sola1-1_AC_Sola_Aplysia_californica	F	21	C	8
Starfish_A	Starfish_DN53885_cf._Sola1-1_AC_Sola_Aplysia_californica	F	21	G	1
Starfish_A	Starfish_DN53885_cf._Sola1-1_AC_Sola_Aplysia_californica	F	21	T	243
Starfish_A	Starfish_DN53885_cf._Sola1-1_AC_Sola_Aplysia_californica	F	22	A	9
Starfish_A	Starfish_DN53885_cf._Sola1-1_AC_Sola_Aplysia_californica	F	22	C	12
Starfish_A	Starfish_DN53885_cf._Sola1-1_AC_Sola_Aplysia_californica	F	22	G	1
Starfish_A	Starfish_DN53885_cf._Sola1-1_AC_Sola_Aplysia_californica	F	22	T	152
Starfish_A	Starfish_DN53885_cf._Sola1-1_AC_Sola_Aplysia_californica	F	23	A	9
Starfish_A	Starfish_DN53885_cf._Sola1-1_AC_Sola_Aplysia_californica	F	23	C	14
Starfish_A	Starfish_DN53885_cf._Sola1-1_AC_Sola_Aplysia_californica	F	23	G	6
Starfish_A	Starfish_DN53885_cf._Sola1-1_AC_Sola_Aplysia_californica	F	23	T	98
Starfish_A	Starfish_DN53885_cf._Sola1-1_AC_Sola_Aplysia_californica	F	24	A	20
Starfish_A	Starfish_DN53885_cf._Sola1-1_AC_Sola_Aplysia_californica	F	24	C	5
Starfish_A	Starfish_DN53885_cf._Sola1-1_AC_Sola_Aplysia_californica	F	24	G	8
Starfish_A	Starfish_DN53885_cf._Sola1-1_AC_Sola_Aplysia_californica	F	24	T	241
Starfish_A	Starfish_DN53885_cf._Sola1-1_AC_Sola_Aplysia_californica	F	25	A	14
Starfish_A	Starfish_DN53885_cf._Sola1-1_AC_Sola_Aplysia_californica	F	25	C	17
Starfish_A	Starfish_DN53885_cf._Sola1-1_AC_Sola_Aplysia_californica	F	25	G	9
Starfish_A	Starfish_DN53885_cf._Sola1-1_AC_Sola_Aplysia_californica	F	25	T	250
Starfish_A	Starfish_DN53885_cf._Sola1-1_AC_Sola_Aplysia_californica	F	26	A	72
Starfish_A	Starfish_DN53885_cf._Sola1-1_AC_Sola_Aplysia_californica	F	26	C	27
Starfish_A	Starfish_DN53885_cf._Sola1-1_AC_Sola_Aplysia_californica	F	26	G	9
Starfish_A	Starfish_DN53885_cf._Sola1-1_AC_Sola_Aplysia_californica	F	26	T	804
Starfish_A	Starfish_DN53885_cf._Sola1-1_AC_Sola_Aplysia_californica	F	27	A	108
Starfish_A	Starfish_DN53885_cf._Sola1-1_AC_Sola_Aplysia_californica	F	27	C	56
Starfish_A	Starfish_DN53885_cf._Sola1-1_AC_Sola_Aplysia_californica	F	27	G	26
Starfish_A	Starfish_DN53885_cf._Sola1-1_AC_Sola_Aplysia_californica	F	27	T	875
Starfish_A	Starfish_DN53885_cf._Sola1-1_AC_Sola_Aplysia_californica	F	28	A	103
Starfish_A	Starfish_DN53885_cf._Sola1-1_AC_Sola_Aplysia_californica	F	28	C	108
Starfish_A	Starfish_DN53885_cf._Sola1-1_AC_Sola_Aplysia_californica	F	28	G	33
Starfish_A	Starfish_DN53885_cf._Sola1-1_AC_Sola_Aplysia_californica	F	28	T	849
Starfish_A	Starfish_DN53885_cf._Sola1-1_AC_Sola_Aplysia_californica	F	29	A	34
Starfish_A	Starfish_DN53885_cf._Sola1-1_AC_Sola_Aplysia_californica	F	29	C	16
Starfish_A	Starfish_DN53885_cf._Sola1-1_AC_Sola_Aplysia_californica	F	29	G	51
Starfish_A	Starfish_DN53885_cf._Sola1-1_AC_Sola_Aplysia_californica	F	29	T	388
Starfish_A	Starfish_DN53885_cf._Sola1-1_AC_Sola_Aplysia_californica	F	30	A	13
Starfish_A	Starfish_DN53885_cf._Sola1-1_AC_Sola_Aplysia_californica	F	30	C	5
Starfish_A	Starfish_DN53885_cf._Sola1-1_AC_Sola_Aplysia_californica	F	30	G	1
Starfish_A	Starfish_DN53885_cf._Sola1-1_AC_Sola_Aplysia_californica	F	30	T	113
Starfish_A	Starfish_DN53885_cf._Sola1-1_AC_Sola_Aplysia_californica	F	31	A	1
Starfish_A	Starfish_DN53885_cf._Sola1-1_AC_Sola_Aplysia_californica	F	31	C	0
Starfish_A	Starfish_DN53885_cf._Sola1-1_AC_Sola_Aplysia_californica	F	31	G	0
Starfish_A	Starfish_DN53885_cf._Sola1-1_AC_Sola_Aplysia_californica	F	31	T	21
Starfish_A	Starfish_DN53885_cf._Sola1-1_AC_Sola_Aplysia_californica	F	32	A	1
Starfish_A	Starfish_DN53885_cf._Sola1-1_AC_Sola_Aplysia_californica	F	32	C	0
Starfish_A	Starfish_DN53885_cf._Sola1-1_AC_Sola_Aplysia_californica	F	32	G	0
Starfish_A	Starfish_DN53885_cf._Sola1-1_AC_Sola_Aplysia_californica	F	32	T	4
Starfish_A	Starfish_DN53885_cf._Sola1-1_AC_Sola_Aplysia_californica	F	33	A	0
Starfish_A	Starfish_DN53885_cf._Sola1-1_AC_Sola_Aplysia_californica	F	33	C	0
Starfish_A	Starfish_DN53885_cf._Sola1-1_AC_Sola_Aplysia_californica	F	33	G	0
Starfish_A	Starfish_DN53885_cf._Sola1-1_AC_Sola_Aplysia_californica	F	33	T	3
Starfish_A	Starfish_DN53885_cf._Sola1-1_AC_Sola_Aplysia_californica	F	34	A	0
Starfish_A	Starfish_DN53885_cf._Sola1-1_AC_Sola_Aplysia_californica	F	34	C	0
Starfish_A	Starfish_DN53885_cf._Sola1-1_AC_Sola_Aplysia_californica	F	34	G	0
Starfish_A	Starfish_DN53885_cf._Sola1-1_AC_Sola_Aplysia_californica	F	34	T	1
Starfish_A	Starfish_DN53885_cf._Sola1-1_AC_Sola_Aplysia_californica	R	17	A	3
Starfish_A	Starfish_DN53885_cf._Sola1-1_AC_Sola_Aplysia_californica	R	17	C	0
Starfish_A	Starfish_DN53885_cf._Sola1-1_AC_Sola_Aplysia_californica	R	17	G	7
Starfish_A	Starfish_DN53885_cf._Sola1-1_AC_Sola_Aplysia_californica	R	17	T	4
Starfish_A	Starfish_DN53885_cf._Sola1-1_AC_Sola_Aplysia_californica	R	18	A	0
Starfish_A	Starfish_DN53885_cf._Sola1-1_AC_Sola_Aplysia_californica	R	18	C	7
Starfish_A	Starfish_DN53885_cf._Sola1-1_AC_Sola_Aplysia_californica	R	18	G	0
Starfish_A	Starfish_DN53885_cf._Sola1-1_AC_Sola_Aplysia_californica	R	18	T	0
Starfish_A	Starfish_DN53885_cf._Sola1-1_AC_Sola_Aplysia_californica	R	19	A	0
Starfish_A	Starfish_DN53885_cf._Sola1-1_AC_Sola_Aplysia_californica	R	19	C	6
Starfish_A	Starfish_DN53885_cf._Sola1-1_AC_Sola_Aplysia_californica	R	19	G	0
Starfish_A	Starfish_DN53885_cf._Sola1-1_AC_Sola_Aplysia_californica	R	19	T	1
Starfish_A	Starfish_DN53885_cf._Sola1-1_AC_Sola_Aplysia_californica	R	20	A	7
Starfish_A	Starfish_DN53885_cf._Sola1-1_AC_Sola_Aplysia_californica	R	20	C	0
Starfish_A	Starfish_DN53885_cf._Sola1-1_AC_Sola_Aplysia_californica	R	20	G	0
Starfish_A	Starfish_DN53885_cf._Sola1-1_AC_Sola_Aplysia_californica	R	20	T	0
Starfish_A	Starfish_DN53885_cf._Sola1-1_AC_Sola_Aplysia_californica	R	21	A	0
Starfish_A	Starfish_DN53885_cf._Sola1-1_AC_Sola_Aplysia_californica	R	21	C	10
Starfish_A	Starfish_DN53885_cf._Sola1-1_AC_Sola_Aplysia_californica	R	21	G	0
Starfish_A	Starfish_DN53885_cf._Sola1-1_AC_Sola_Aplysia_californica	R	21	T	8
Starfish_A	Starfish_DN53885_cf._Sola1-1_AC_Sola_Aplysia_californica	R	22	A	0
Starfish_A	Starfish_DN53885_cf._Sola1-1_AC_Sola_Aplysia_californica	R	22	C	3
Starfish_A	Starfish_DN53885_cf._Sola1-1_AC_Sola_Aplysia_californica	R	22	G	0
Starfish_A	Starfish_DN53885_cf._Sola1-1_AC_Sola_Aplysia_californica	R	22	T	0
Starfish_A	Starfish_DN53885_cf._Sola1-1_AC_Sola_Aplysia_californica	R	23	A	4
Starfish_A	Starfish_DN53885_cf._Sola1-1_AC_Sola_Aplysia_californica	R	23	C	7
Starfish_A	Starfish_DN53885_cf._Sola1-1_AC_Sola_Aplysia_californica	R	23	G	3
Starfish_A	Starfish_DN53885_cf._Sola1-1_AC_Sola_Aplysia_californica	R	23	T	0
Starfish_A	Starfish_DN53885_cf._Sola1-1_AC_Sola_Aplysia_californica	R	24	A	0
Starfish_A	Starfish_DN53885_cf._Sola1-1_AC_Sola_Aplysia_californica	R	24	C	0
Starfish_A	Starfish_DN53885_cf._Sola1-1_AC_Sola_Aplysia_californica	R	24	G	0
Starfish_A	Starfish_DN53885_cf._Sola1-1_AC_Sola_Aplysia_californica	R	24	T	1
Starfish_A	Starfish_DN53885_cf._Sola1-1_AC_Sola_Aplysia_californica	R	25	A	0
Starfish_A	Starfish_DN53885_cf._Sola1-1_AC_Sola_Aplysia_californica	R	25	C	0
Starfish_A	Starfish_DN53885_cf._Sola1-1_AC_Sola_Aplysia_californica	R	25	G	0
Starfish_A	Starfish_DN53885_cf._Sola1-1_AC_Sola_Aplysia_californica	R	25	T	3
Starfish_A	Starfish_DN53885_cf._Sola1-1_AC_Sola_Aplysia_californica	R	26	A	0
Starfish_A	Starfish_DN53885_cf._Sola1-1_AC_Sola_Aplysia_californica	R	26	C	1
Starfish_A	Starfish_DN53885_cf._Sola1-1_AC_Sola_Aplysia_californica	R	26	G	1
Starfish_A	Starfish_DN53885_cf._Sola1-1_AC_Sola_Aplysia_californica	R	26	T	10
Starfish_A	Starfish_DN53885_cf._Sola1-1_AC_Sola_Aplysia_californica	R	27	A	1
Starfish_A	Starfish_DN53885_cf._Sola1-1_AC_Sola_Aplysia_californica	R	27	C	0
Starfish_A	Starfish_DN53885_cf._Sola1-1_AC_Sola_Aplysia_californica	R	27	G	0
Starfish_A	Starfish_DN53885_cf._Sola1-1_AC_Sola_Aplysia_californica	R	27	T	10
Starfish_A	Starfish_DN53885_cf._Sola1-1_AC_Sola_Aplysia_californica	R	28	A	1
Starfish_A	Starfish_DN53885_cf._Sola1-1_AC_Sola_Aplysia_californica	R	28	C	2
Starfish_A	Starfish_DN53885_cf._Sola1-1_AC_Sola_Aplysia_californica	R	28	G	0
Starfish_A	Starfish_DN53885_cf._Sola1-1_AC_Sola_Aplysia_californica	R	28	T	37
Starfish_A	Starfish_DN53885_cf._Sola1-1_AC_Sola_Aplysia_californica	R	29	A	1
Starfish_A	Starfish_DN53885_cf._Sola1-1_AC_Sola_Aplysia_californica	R	29	C	0
Starfish_A	Starfish_DN53885_cf._Sola1-1_AC_Sola_Aplysia_californica	R	29	G	1
Starfish_A	Starfish_DN53885_cf._Sola1-1_AC_Sola_Aplysia_californica	R	29	T	20
Starfish_A	Starfish_DN53885_cf._Sola1-1_AC_Sola_Aplysia_californica	R	30	A	0
Starfish_A	Starfish_DN53885_cf._Sola1-1_AC_Sola_Aplysia_californica	R	30	C	0
Starfish_A	Starfish_DN53885_cf._Sola1-1_AC_Sola_Aplysia_californica	R	30	G	0
Starfish_A	Starfish_DN53885_cf._Sola1-1_AC_Sola_Aplysia_californica	R	30	T	2
Starfish_A	Starfish_DN58580_cf._P-35_HM_P_Hydra_vulgaris	F	17	A	12
Starfish_A	Starfish_DN58580_cf._P-35_HM_P_Hydra_vulgaris	F	17	C	9
Starfish_A	Starfish_DN58580_cf._P-35_HM_P_Hydra_vulgaris	F	17	G	1
Starfish_A	Starfish_DN58580_cf._P-35_HM_P_Hydra_vulgaris	F	17	T	14
Starfish_A	Starfish_DN58580_cf._P-35_HM_P_Hydra_vulgaris	F	18	A	4
Starfish_A	Starfish_DN58580_cf._P-35_HM_P_Hydra_vulgaris	F	18	C	2
Starfish_A	Starfish_DN58580_cf._P-35_HM_P_Hydra_vulgaris	F	18	G	11
Starfish_A	Starfish_DN58580_cf._P-35_HM_P_Hydra_vulgaris	F	18	T	25
Starfish_A	Starfish_DN58580_cf._P-35_HM_P_Hydra_vulgaris	F	19	A	20
Starfish_A	Starfish_DN58580_cf._P-35_HM_P_Hydra_vulgaris	F	19	C	6
Starfish_A	Starfish_DN58580_cf._P-35_HM_P_Hydra_vulgaris	F	19	G	4
Starfish_A	Starfish_DN58580_cf._P-35_HM_P_Hydra_vulgaris	F	19	T	19
Starfish_A	Starfish_DN58580_cf._P-35_HM_P_Hydra_vulgaris	F	20	A	22
Starfish_A	Starfish_DN58580_cf._P-35_HM_P_Hydra_vulgaris	F	20	C	6
Starfish_A	Starfish_DN58580_cf._P-35_HM_P_Hydra_vulgaris	F	20	G	11
Starfish_A	Starfish_DN58580_cf._P-35_HM_P_Hydra_vulgaris	F	20	T	73
Starfish_A	Starfish_DN58580_cf._P-35_HM_P_Hydra_vulgaris	F	21	A	4
Starfish_A	Starfish_DN58580_cf._P-35_HM_P_Hydra_vulgaris	F	21	C	33
Starfish_A	Starfish_DN58580_cf._P-35_HM_P_Hydra_vulgaris	F	21	G	34
Starfish_A	Starfish_DN58580_cf._P-35_HM_P_Hydra_vulgaris	F	21	T	59
Starfish_A	Starfish_DN58580_cf._P-35_HM_P_Hydra_vulgaris	F	22	A	33
Starfish_A	Starfish_DN58580_cf._P-35_HM_P_Hydra_vulgaris	F	22	C	39
Starfish_A	Starfish_DN58580_cf._P-35_HM_P_Hydra_vulgaris	F	22	G	65
Starfish_A	Starfish_DN58580_cf._P-35_HM_P_Hydra_vulgaris	F	22	T	170
Starfish_A	Starfish_DN58580_cf._P-35_HM_P_Hydra_vulgaris	F	23	A	270
Starfish_A	Starfish_DN58580_cf._P-35_HM_P_Hydra_vulgaris	F	23	C	26
Starfish_A	Starfish_DN58580_cf._P-35_HM_P_Hydra_vulgaris	F	23	G	341
Starfish_A	Starfish_DN58580_cf._P-35_HM_P_Hydra_vulgaris	F	23	T	65
Starfish_A	Starfish_DN58580_cf._P-35_HM_P_Hydra_vulgaris	F	24	A	84
Starfish_A	Starfish_DN58580_cf._P-35_HM_P_Hydra_vulgaris	F	24	C	103
Starfish_A	Starfish_DN58580_cf._P-35_HM_P_Hydra_vulgaris	F	24	G	132
Starfish_A	Starfish_DN58580_cf._P-35_HM_P_Hydra_vulgaris	F	24	T	136
Starfish_A	Starfish_DN58580_cf._P-35_HM_P_Hydra_vulgaris	F	25	A	287
Starfish_A	Starfish_DN58580_cf._P-35_HM_P_Hydra_vulgaris	F	25	C	48
Starfish_A	Starfish_DN58580_cf._P-35_HM_P_Hydra_vulgaris	F	25	G	108
Starfish_A	Starfish_DN58580_cf._P-35_HM_P_Hydra_vulgaris	F	25	T	82
Starfish_A	Starfish_DN58580_cf._P-35_HM_P_Hydra_vulgaris	F	26	A	178
Starfish_A	Starfish_DN58580_cf._P-35_HM_P_Hydra_vulgaris	F	26	C	28
Starfish_A	Starfish_DN58580_cf._P-35_HM_P_Hydra_vulgaris	F	26	G	84
Starfish_A	Starfish_DN58580_cf._P-35_HM_P_Hydra_vulgaris	F	26	T	193
Starfish_A	Starfish_DN58580_cf._P-35_HM_P_Hydra_vulgaris	F	27	A	84
Starfish_A	Starfish_DN58580_cf._P-35_HM_P_Hydra_vulgaris	F	27	C	101
Starfish_A	Starfish_DN58580_cf._P-35_HM_P_Hydra_vulgaris	F	27	G	112
Starfish_A	Starfish_DN58580_cf._P-35_HM_P_Hydra_vulgaris	F	27	T	36
Starfish_A	Starfish_DN58580_cf._P-35_HM_P_Hydra_vulgaris	F	28	A	16
Starfish_A	Starfish_DN58580_cf._P-35_HM_P_Hydra_vulgaris	F	28	C	8
Starfish_A	Starfish_DN58580_cf._P-35_HM_P_Hydra_vulgaris	F	28	G	37
Starfish_A	Starfish_DN58580_cf._P-35_HM_P_Hydra_vulgaris	F	28	T	134
Starfish_A	Starfish_DN58580_cf._P-35_HM_P_Hydra_vulgaris	F	29	A	104
Starfish_A	Starfish_DN58580_cf._P-35_HM_P_Hydra_vulgaris	F	29	C	18
Starfish_A	Starfish_DN58580_cf._P-35_HM_P_Hydra_vulgaris	F	29	G	5
Starfish_A	Starfish_DN58580_cf._P-35_HM_P_Hydra_vulgaris	F	29	T	43
Starfish_A	Starfish_DN58580_cf._P-35_HM_P_Hydra_vulgaris	F	30	A	8
Starfish_A	Starfish_DN58580_cf._P-35_HM_P_Hydra_vulgaris	F	30	C	2
Starfish_A	Starfish_DN58580_cf._P-35_HM_P_Hydra_vulgaris	F	30	G	1
Starfish_A	Starfish_DN58580_cf._P-35_HM_P_Hydra_vulgaris	F	30	T	13
Starfish_A	Starfish_DN58580_cf._P-35_HM_P_Hydra_vulgaris	F	31	A	1
Starfish_A	Starfish_DN58580_cf._P-35_HM_P_Hydra_vulgaris	F	31	C	0
Starfish_A	Starfish_DN58580_cf._P-35_HM_P_Hydra_vulgaris	F	31	G	0
Starfish_A	Starfish_DN58580_cf._P-35_HM_P_Hydra_vulgaris	F	31	T	3
Starfish_A	Starfish_DN58580_cf._P-35_HM_P_Hydra_vulgaris	F	32	A	0
Starfish_A	Starfish_DN58580_cf._P-35_HM_P_Hydra_vulgaris	F	32	C	0
Starfish_A	Starfish_DN58580_cf._P-35_HM_P_Hydra_vulgaris	F	32	G	0
Starfish_A	Starfish_DN58580_cf._P-35_HM_P_Hydra_vulgaris	F	32	T	3
Starfish_A	Starfish_DN58580_cf._P-35_HM_P_Hydra_vulgaris	F	33	A	0
Starfish_A	Starfish_DN58580_cf._P-35_HM_P_Hydra_vulgaris	F	33	C	1
Starfish_A	Starfish_DN58580_cf._P-35_HM_P_Hydra_vulgaris	F	33	G	0
[truncated: 63,619 more rows]
