# Supplementary material for: Metagenomic sequencing suggests a diversity of RNA interference-like responses to viruses across multicellular eukaryotes
Source: PLoS Genet. 2018 Jul 30;14(7):e1007533. doi: 10.1371/journal.pgen.1007533 (PMC6085071; doi:10.1371/journal.pgen.1007533)
Supplement: S6 Table — Counts of key RNAi related genes identified in transcriptomes of target taxa along with GenBank accession numbers for sequences. (XLSX) [file pgen.1007533.s015.xlsx]

## Sheet: RNAi related genes
	Sponge	Anemone	Starfish	Dog Whelk	Brown Alga	Earthworm
Ago	2	2	1	1	1	3
Ago-3 (Piwi)	1	0	1	1	(1)*	1
Piwi/Aub	1	1	1	1	0	1
Dcr	1	2	1	1	1	1
Zucchini	1	1	1	1	0	1
Hen-1	1	1	1	1	0	1
RdRP	1	3	0	0	0	3
Notes
*Phylogenetic analysis suggests that this PIWI is likely to be derived from a contaminating Lophotrochozoan.
Earthworms genes were not submitted to GenBank as multiple species were represented in our sample. Therefore these counts should be treated with caution.

## Sheet: GenBank accessions for genes
Gene name	GenBank Accession
Halichondria_panacea_putative_Piwi-2	MF288049
Asterias_rubens_putative_Piwi-2	MF288050
Nucella_lapillus_putative_Piwi-2	MF288051
Fucus_serratus_putative_Dicer_partial	MF288052
Halichondria_panacea_putative_Dicer	MF288053
Asterias_rubens_putative_Dicer	MF288054
Nucella_lapillus_putative_Dicer_partial	MF288055
Fucus_serratus_putative_Argonaute	MF288056
Actinia_equina_putative_Zucchini	MF288057
Halichondria_panacea_putative_Zucchini_partial	MF288058
Asterias_rubens_putative_Zucchini	MF288059
Nucella_lapillus_putative_Zucchini	MF288060
Actinia_equina_putative_Piwi-1	MF288061
Halichondria_panacea_putative_Piwi-1	MF288062
Asterias_rubens_putative_Piwi-1	MF288063
Nucella_lapillus_putative_Piwi-1	MF288064
Actinia_equina_putative_Hen-1_partial	MF288065
Halichondria_panacea_putative_Hen-1_partial	MF288066
Asterias_rubens_putative_Hen-1	MF288067
Nucella_lapillus_putative_Hen-1	MF288068
Actinia_equina_putative_DicerB	MF288069
Actinia_equina_putative_DicerA	MF288070
Actinia_equina_putative_Argonaute-2	MF288071
Halichondria_panacea_putative_Argonaute-2	MF288072
Actinia_equina_putative_Argonaute-1_partial	MF288073
Halichondria_panacea_putative_Argonaute-1	MF288074
Asterias_rubens_putative_Argonaute-1	MF288075
Nucella_lapillus_putative_Argonaute-1	MF288076
