# Supplementary material for: Metagenomic sequencing suggests a diversity of RNA interference-like responses to viruses across multicellular eukaryotes
Source: PLoS Genet. 2018 Jul 30;14(7):e1007533. doi: 10.1371/journal.pgen.1007533 (PMC6085071; doi:10.1371/journal.pgen.1007533)
Supplement: S7 Table — PCR primer names and sequences, thermocycler conditions, and PCR recipes for virus prevalence, and RT-negative (EVE detection), assays. (XLSX) [file pgen.1007533.s016.xlsx]

## Sheet: PCR primers and conditions
Host_shortname	Host_species	Virus	PCR assay no. (if multiple)	Amplicon size (approx.)	primer F name	primer F sequence	primer R name	primer R sequence	PCR cycle
Starfish	Asterias rubens	Millport starfish parvo-like virus 1	NA	438	St_Mp_Parvo1_747F	GGCCACGATTAATCCCCAAC	St_Mp_Parvo1_1185R	TCTCTTCCCTACCATCCCCA	"56_30SEC"; Melt; 94C for 5min. Cycle (35x); 94C for 15sec, 56C for 30sec, 72C for 30sec. Final extension; 72C for 5min.
Starfish	Asterias rubens	Caledonia starfish parvo-like virus 1	NA	672	St_Ca_Parvo1_927F	TGATCAAACTCACGCGCAAA	St_Ca_Parvo1_1599R	AGCTGACTGAGGCCATTCTT	"56_30SEC"; Melt; 94C for 5min. Cycle (35x); 94C for 15sec, 56C for 30sec, 72C for 30sec. Final extension; 72C for 5min.
Starfish	Asterias rubens	Caledonia starfish parvo-like virus 2	NA	382	St_Ca_Parvo2_961F	CACGGGCACACAAAAGAAGA	St_Ca_Parvo2_1343R	TTAAATGGCGGGTTGTTGCA	"56_30SEC"; Melt; 94C for 5min. Cycle (35x); 94C for 15sec, 56C for 30sec, 72C for 30sec. Final extension; 72C for 5min.
Starfish	Asterias rubens	Caledonia starfish parvo-like virus 3	1	420	St_Ca_Parvo3_361F	GCTGAGGTGCCGGTAAAATT	St_Ca_Parvo3_781R	CCTGTTCGTGAGTGTATGCG	"56_30SEC"; Melt; 94C for 5min. Cycle (35x); 94C for 15sec, 56C for 30sec, 72C for 30sec. Final extension; 72C for 5min.
Starfish	Asterias rubens	Caledonia starfish parvo-like virus 3	2	248	St_Ca_Parvo3_40F	ATACCGCATGAACCAAGCTT	St_Ca_Parvo3_288R	GATGTACCCGTAGTCCTCGT	"56_30SEC"; Melt; 94C for 5min. Cycle (35x); 94C for 15sec, 56C for 30sec, 72C for 30sec. Final extension; 72C for 5min.
Earthworm	Lumbricus spp., and Amynthas spp.	Lothians earthworm bunya/orthobunya-like virus 1	NA	501	Ea_Lo_Orthob1_159F	TGGATCACAAGCTGGGTACA	Ea_Lo_Orthob1_660R	ATGGCCTTTGTAAGATGCAA	"58_30SEC"; Melt; 94C for 5min. Cycle (35x); 94C for 15sec, 58C for 30sec, 72C for 30sec. Final extension; 72C for 5min.
Earthworm	Lumbricus spp., and Amynthas spp.	Lothians earthworm bunya/arena-like virus 1	NA	485	Ea_Lo_Bunya_1_10F	TTCTTCACTCAGCTTGTTGCAT	Ea_Lo_Bunya_1_495R	TGATGACCCAAATTCTGCTG	"58_30SEC"; Melt; 94C for 5min. Cycle (35x); 94C for 15sec, 58C for 30sec, 72C for 30sec. Final extension; 72C for 5min.
Earthworm	Lumbricus spp., and Amynthas spp.	Lothians earthworm picorna-like virus 1	NA	496	Ea_Lo_Cosa_1_1690F	AAGCCCACACATGACACAAA	Ea_Lo_Cosa_1_2186R	AATGACCAACGTCCTGATCC	"58_30SEC"; Melt; 94C for 5min. Cycle (35x); 94C for 15sec, 58C for 30sec, 72C for 30sec. Final extension; 72C for 5min.
Whelk	Nucella lapillus	Caledonia dog whelk rhabdo-like virus 1	NA	574	Wh_Ca_rhabdo1_104F	CTTCTGCGTCCGAATCAAGG	Wh_Ca_rhabdo1_607R	CATCTCGCAATGCTTCCAGT	"56_45SEC"; Melt; 94C for 5min. Cycle (35x); 94C for 15sec, 56C for 30sec, 72C for 45sec. Final extension; 72C for 5min.
Whelk	Nucella lapillus	Caledonia dog whelk rhabdo-like virus 2	NA	604	Wh_Ca_rhabdo1_310F	TCAAGGTGGTCGGAATGTGA	Wh_Ca_rhabdo1_914R	CGGTTGCAGAGTAGGGAGAT	"56_45SEC"; Melt; 94C for 5min. Cycle (35x); 94C for 15sec, 56C for 30sec, 72C for 45sec. Final extension; 72C for 5min.
Whelk	Nucella lapillus	Barns Ness dog whelk orthomyxo-like virus 1	1	607	Wh_BN_Ortho1_1808F	GGTGCTAGCGAAACAGTCAG	Wh_BN_Ortho1_2385R	ATGTTGAGTTTGGCAGCGTT	"56_45SEC"; Melt; 94C for 5min. Cycle (35x); 94C for 15sec, 56C for 30sec, 72C for 45sec. Final extension; 72C for 5min.
Whelk	Nucella lapillus	Barns Ness dog whelk orthomyxo-like virus 1	2	610	Wh_BN_Ortho1_466F	AAAGACCCTTACCCTCTGCC	Wh_BN_Ortho1_1076R	CTCACGACCTCCTCAGCTAG	"56_45SEC"; Melt; 94C for 5min. Cycle (35x); 94C for 15sec, 56C for 30sec, 72C for 45sec. Final extension; 72C for 5min.
Whelk	Nucella lapillus	Barns Ness dog whelk narna-like virus 1	NA	654	Wh_BN_Narna1_599F	ACATACAACCTCCACCTGCA	Wh_BN_Narna1_1253R	CCAGCAAATTCAGCCACCTT	"56_45SEC"; Melt; 94C for 5min. Cycle (35x); 94C for 15sec, 56C for 30sec, 72C for 45sec. Final extension; 72C for 5min.
Whelk	Nucella lapillus	Barns Ness dog whelk bunya/arena-like virus 1	NA	589	Wh_BN_BunAre1_230F	CCATCACACTTCCTCCACCT	Wh_BN_BunAre1_819R	TCAAGAATGCAGGCAGGAAC	"56_45SEC"; Melt; 94C for 5min. Cycle (35x); 94C for 15sec, 56C for 30sec, 72C for 45sec. Final extension; 72C for 5min.
Whelk	Nucella lapillus	Caldedonia dog whelk bunya/orthobunya-like virus 1	NA	670	Wh_BN_BunOr1_1352F	CGGTTGTGTCTCTCATGCTG	Wh_BN_BunOr1_2022R	GGTGTTGACATCAGGCCAAG	"56_45SEC"; Melt; 94C for 5min. Cycle (35x); 94C for 15sec, 56C for 30sec, 72C for 45sec. Final extension; 72C for 5min.
Anemone	Actinia equina	Caledonia beadlet anemone dicistro-like virus 1	NA	645	An_Ca_Dic1_5554F	AAAGGTGACAACATGGTGGC	An_Ca_Dic1_6199R	ACTCCTCGACAGCACATTCA	"56_45SEC"; Melt; 94C for 5min. Cycle (35x); 94C for 15sec, 56C for 30sec, 72C for 45sec. Final extension; 72C for 5min.
Anemone	Actinia equina	Millport beadlet anemone dicistro-like virus 1	NA	565	An_Mp_Dic1_376F	GGTTGCCCACGAACAGATTT	An_Mp_Dic1_941R	GGCAAACCTTGTACTGTGGG	"56_45SEC"; Melt; 94C for 5min. Cycle (35x); 94C for 15sec, 56C for 30sec, 72C for 45sec. Final extension; 72C for 5min.
Anemone	Actinia equina	Millport beadlet anemone dicistro-like virus 2	NA	611	An_Mp_Dic2_3511F	TACAGGTTGGGTAGCAGCAA	An_Mp_Dic2_4122R	AAAGCCGTGTCGATTCGTTC	"56_45SEC"; Melt; 94C for 5min. Cycle (35x); 94C for 15sec, 56C for 30sec, 72C for 45sec. Final extension; 72C for 5min.
Anemone	Actinia equina	Millport beadlet anemone dicistro-like virus 3 isolate A	NA	620	An_Mp_Dic3A_190F	GACACATGTTTTGCCGGCTA	An_Mp_Dic3A_810R	GAACTGGTTTTGGGCTGGAC	"56_45SEC"; Melt; 94C for 5min. Cycle (35x); 94C for 15sec, 56C for 30sec, 72C for 45sec. Final extension; 72C for 5min.
Anemone	Actinia equina	Millport beadlet anemone dicistro-like virus 3 isolate B	NA	180	An_Mp_Dic3B_54F	ATACGTTGAGGTTTGCGCTG	An_Mp_Dic3B_234R	TGGATTCAGAGGACTTGGTTCA	"56_45SEC"; Melt; 94C for 5min. Cycle (35x); 94C for 15sec, 56C for 30sec, 72C for 45sec. Final extension; 72C for 5min.
Anemone	Actinia equina	Millport beadlet anemone Nora virus-like virus 1	NA	428	An_Mp_Nora1_18F	AGTTCCATCAGAGAGCCGTT	An_Mp_Nora1_446R	ACTTGAGCTTCATCTGTTCGA	"56_45SEC"; Melt; 94C for 5min. Cycle (35x); 94C for 15sec, 56C for 30sec, 72C for 45sec. Final extension; 72C for 5min.
Anemone	Actinia equina	Barns Ness beadlet anemone picorna-like virus 1	NA	497	An_BN_Pic1_233F	ATCGAAGGAGAGCAAATCCA	An_BN_Pic1_730R	TTCCGCTGAGTTCATCATTG	"58_30SEC"; Melt; 94C for 5min. Cycle (35x); 94C for 15sec, 58C for 30sec, 72C for 30sec. Final extension; 72C for 5min.
Anemone	Actinia equina	Millport beadlet anemone tombus-like virus 1	NA	500	An_Mp_Tomb1__278F	TAGGCAGTGGGAGAAAGGAC	An_Mp_Tomb1__778R	GCACCAATTCCTCGTCTACC	"56_45SEC"; Melt; 94C for 5min. Cycle (35x); 94C for 15sec, 56C for 30sec, 72C for 45sec. Final extension; 72C for 5min.
Anemone	Actinia equina	Millport beadlet anemone noda-like virus 1	NA	497	An_Mp_Noda1_590F	CGCCAACCACCACAATAAG	An_Mp_Noda1_1087R	TAACCCAATCCCAAAAACCA	"58_30SEC"; Melt; 94C for 5min. Cycle (35x); 94C for 15sec, 58C for 30sec, 72C for 30sec. Final extension; 72C for 5min.
Anemone	Actinia equina	Barns Ness beadlet anemone sobemo-like virus 1 Fragment 1	NA	501	An_BN_Sob1F1_645F	CCCCATGACTACCTTGATGG	An_BN_Sob1F1_1146R	CGCCTTGACCTCAGAAAAGA	"58_30SEC"; Melt; 94C for 5min. Cycle (35x); 94C for 15sec, 58C for 30sec, 72C for 30sec. Final extension; 72C for 5min.
Anemone	Actinia equina	Barns Ness beadlet anemone sobemo-like virus 1 Fragment 2	NA	589	An_BN_Sob1F2_171F	GGGGAGGTGGAGGCTTATAC	An_BN_Sob1F2_760R	CAAGCGACTCCTTGCAATGT	"56_45SEC"; Melt; 94C for 5min. Cycle (35x); 94C for 15sec, 56C for 30sec, 72C for 45sec. Final extension; 72C for 5min.
Anemone	Actinia equina	Barns Ness beadlet anemone sobemo-like virus 1 Fragment 3	NA	511	An_BN_Sob1F3_506F	GGAAGTGGTGGGAGAACTCA	An_BN_Sob1F3_1017R	TACGCTGTGAGGGATCAACA	"58_30SEC"; Melt; 94C for 5min. Cycle (35x); 94C for 15sec, 58C for 30sec, 72C for 30sec. Final extension; 72C for 5min.
Anemone	Actinia equina	Caledonia beadlet anemone sobemo-like virus 1	NA	488	An_Ca_Sob1_10F	AACGCCAGAGAGGAAGTTGA	An_Ca_Sob1_498R	GTCTGAGTGACCCGCATGTA	"58_30SEC"; Melt; 94C for 5min. Cycle (35x); 94C for 15sec, 58C for 30sec, 72C for 30sec. Final extension; 72C for 5min.
Anemone	Actinia equina	Caledonia beadlet anemone chuvirus-like 1 Segment 1	1	487	An_Ca_Chu1S1_804F	TTGTCCAACCCAGGTAGCTC	An_Ca_Chu1S1_1291R	CGTGATGCTGAATTGTTCCA	"58_30SEC"; Melt; 94C for 5min. Cycle (35x); 94C for 15sec, 58C for 30sec, 72C for 30sec. Final extension; 72C for 5min.
Anemone	Actinia equina	Caledonia beadlet anemone chuvirus-like 1 Segment 1	2	515	An_Ca_Chu1S1_1407F	TGTGTTCAGGAGCAAAGCTG	An_Ca_Chu1S1_1922R	TGCATACAGTCATCACCGAAC	"58_30SEC"; Melt; 94C for 5min. Cycle (35x); 94C for 15sec, 58C for 30sec, 72C for 30sec. Final extension; 72C for 5min.
Anemone	Actinia equina	Barns Ness beadlet anemone chuvirus-like 1 Segment 1	1	502	An_BN_Chu1S1_30F	GATGTCCACCACTGAGCAGA	An_BN_Chu1S1_532R	TACCGGCCCTTATGTTTTCA	"58_30SEC"; Melt; 94C for 5min. Cycle (35x); 94C for 15sec, 58C for 30sec, 72C for 30sec. Final extension; 72C for 5min.
Anemone	Actinia equina	Barns Ness beadlet anemone chuvirus-like 1 Segment 2	2	500	An_BN_Chu1S2_16F	CGTGTGGACGCAACAAACTA	An_BN_Chu1S2_516F	GCCTATGATCCGAGACCAGT	"58_30SEC"; Melt; 94C for 5min. Cycle (35x); 94C for 15sec, 58C for 30sec, 72C for 30sec. Final extension; 72C for 5min.
Anemone	Actinia equina	Barns Ness beadlet anemone chuvirus-like 1 Segment 2	3	486	An_BN_Chu1S2_10F	GACAATATGGCGGGTGAGAC	An_BN_Chu1S2_496R	TCCCTCTTCCCCCTAGAGAA	"58_30SEC"; Melt; 94C for 5min. Cycle (35x); 94C for 15sec, 58C for 30sec, 72C for 30sec. Final extension; 72C for 5min.
Anemone	Actinia equina	Caledonia beadlet anemone parvo-like virus 1	NA	497	An_Ca_Parvo1_494F	CTGCCCTAGACAAACGGGTA	An_Ca_Parvo1_991R	CCCCTGCATCTTCATTATCC	"58_30SEC"; Melt; 94C for 5min. Cycle (35x); 94C for 15sec, 58C for 30sec, 72C for 30sec. Final extension; 72C for 5min.
Sponge	Halichondria panicea	Barns Ness breadcrumb sponge picorna-like virus 3	NA	459	Sp_BN_Pic3_66F	CCATATGGTGCGGAAGTTCG	Sp_BN_Pic3_525R	TCCGTACTGTCCAAAGGCTT	"56_45SEC"; Melt; 94C for 5min. Cycle (35x); 94C for 15sec, 56C for 30sec, 72C for 45sec. Final extension; 72C for 5min.
Sponge	Halichondria panicea	Barns Ness breadcrumb sponge aquatic picorna-like virus 1	NA	481	Sp_BN_AqPic1_610F	ATTTCACTTCAAGCCTGGCG	Sp_BN_AqPic1_1091R	GGGAAGAAAGCATTGCACCA	"56_45SEC"; Melt; 94C for 5min. Cycle (35x); 94C for 15sec, 56C for 30sec, 72C for 45sec. Final extension; 72C for 5min.
Sponge	Halichondria panicea	Barns Ness breadcrumb sponge aquatic picorna-like virus 2	NA	652	Sp_BN_AqPic2_111F	ACAAGTTGTTCCACGCGATC	Sp_BN_AqPic2_770R	CGTCGCAATTCAGCAAAAGC	"56_45SEC"; Melt; 94C for 5min. Cycle (35x); 94C for 15sec, 56C for 30sec, 72C for 45sec. Final extension; 72C for 5min.
Sponge	Halichondria panicea	Barns Ness breadcrumb sponge aquatic picorna-like virus 3	NA	509	Sp_BN_AqPic3_473F	TGACACTCAGAGCGGAAACT	Sp_BN_AqPic3_1133R	GCGTAGAGAAGCAGCTAGTTG	"56_45SEC"; Melt; 94C for 5min. Cycle (35x); 94C for 15sec, 56C for 30sec, 72C for 45sec. Final extension; 72C for 5min.
Sponge	Halichondria panicea	Barns Ness breadcrumb sponge aquatic picorna-like virus 5	NA	495	Sp_BN_AqPic5_5205F	GAATTGCCGAGTAGCTCCAG	Sp_BN_AqPic5_5700R	CGGTTGAGCAAACCTAGCAT	"60_30SEC"; Melt; 94C for 5min. Cycle (35x); 94C for 15sec, 60C for 30sec, 72C for 30sec. Final extension; 72C for 5min.
Sponge	Halichondria panicea	Barns Ness breadcrumb sponge dicistro-like virus 1	NA	495	Sp_BN_Dic1_2968F	TGTGGAAAACTGCTTGTTGC	Sp_BN_Dic1_3463R	AATCGTAGACGGTGGGAGTG	"60_30SEC"; Melt; 94C for 5min. Cycle (35x); 94C for 15sec, 60C for 30sec, 72C for 30sec. Final extension; 72C for 5min.
Sponge	Halichondria panicea	Barns Ness breadcrumb sponge dicistro-like virus 2	NA	499	Sp_BN_Dic1_1361F	TTGTCACCAGGCACATGAAT	Sp_BN_Dic1_1860R	ATTAGGCTTGCGAAACTCCA	"60_30SEC"; Melt; 94C for 5min. Cycle (35x); 94C for 15sec, 60C for 30sec, 72C for 30sec. Final extension; 72C for 5min.
Sponge	Halichondria panicea	Barns Ness breadcrumb sponge picobirna-like virus 1	NA	502	Sp_BN_Picob1_949F	ATGGCAGCGTCTGAAAGTCT	Sp_BN_Picob1_1451R	ATCCCACGACTAGCTTCACG	"60_30SEC"; Melt; 94C for 5min. Cycle (35x); 94C for 15sec, 60C for 30sec, 72C for 30sec. Final extension; 72C for 5min.
Sponge	Halichondria panicea	Barns Ness breadcrumb sponge tombus-like virus 1	NA	503	Sp_BN_Tomb1_1023F	GCCTACCTTCGGGGACTTAC	Sp_BN_Tomb1_1526R	GTGCCAATCGTGAAGACAGA	"60_30SEC"; Melt; 94C for 5min. Cycle (35x); 94C for 15sec, 60C for 30sec, 72C for 30sec. Final extension; 72C for 5min.
Sponge	Halichondria panicea	Barns Ness breadcrumb sponge tombus-like virus 2	NA	496	Sp_BN_Tomb2_889F	CTCACTTACGGAGCCTTTCG	Sp_BN_Tomb2_1385R	GTAGCTGGCCTGACTGGGTA	"60_30SEC"; Melt; 94C for 5min. Cycle (35x); 94C for 15sec, 60C for 30sec, 72C for 30sec. Final extension; 72C for 5min.
Sponge	Halichondria panicea	Barns Ness breadcrumb sponge tombus-like virus 3	NA	492	Sp_BN_Tomb3_146F	CAACACTGCTCCGTCAAAAG	Sp_BN_Tomb3_638R	CTTCCTTGGCACCACTCTGT	"60_30SEC"; Melt; 94C for 5min. Cycle (35x); 94C for 15sec, 60C for 30sec, 72C for 30sec. Final extension; 72C for 5min.
Sponge	Halichondria panicea	Barns Ness breadcrumb sponge noda-like virus 1	NA	464	Sp_BN_Noda1_28F	AAGAACAAAACCCGCAAGAA	Sp_BN_Noda1_492R	GAACTGCTGAGAGCCAGCTT	"60_30SEC"; Melt; 94C for 5min. Cycle (35x); 94C for 15sec, 60C for 30sec, 72C for 30sec. Final extension; 72C for 5min.
Sponge	Halichondria panicea	Barns Ness breadcrumb sponge noda-like virus 2	NA	487	Sp_BN_Noda2_10F	CACCCAGGATATGGGAAACC	Sp_BN_Noda2_497R	CCTCTTCCACTTCTCGCTTT	"60_30SEC"; Melt; 94C for 5min. Cycle (35x); 94C for 15sec, 60C for 30sec, 72C for 30sec. Final extension; 72C for 5min.
Sponge	Halichondria panicea	Barns Ness breadcrumb sponge hepe-like virus 1	NA	552	Sp_BN_HepVi1_47F	AGTGTTTCGCTATGCAACCA	Sp_BN_HepVi1_599R	AATCCGGAGAACTTTTGCCG	"56_45SEC"; Melt; 94C for 5min. Cycle (35x); 94C for 15sec, 56C for 30sec, 72C for 45sec. Final extension; 72C for 5min.
Sponge	Halichondria panicea	Barns Ness breadcrumb sponge hepe-like virus 3	NA	545	Sp_BN_HepVi3_205F	AGCAACCCATCCCCAGATAG	Sp_BN_HepVi3_750R	CGCCCGACCTTTCTCTAGTT	"56_45SEC"; Melt; 94C for 5min. Cycle (35x); 94C for 15sec, 56C for 30sec, 72C for 45sec. Final extension; 72C for 5min.
Sponge	Halichondria panicea	Barns Ness breadcrumb sponge hepe-like virus 4	NA	503	Sp_BN_HepVi4_2806F	AAGTATTTCCCGGCACCTCT	Sp_BN_HepVi4_3309R	TGCTTTGTCTTTGGTGTTGG	"60_30SEC"; Melt; 94C for 5min. Cycle (35x); 94C for 15sec, 60C for 30sec, 72C for 30sec. Final extension; 72C for 5min.
Sponge	Halichondria panicea	Barns Ness breadcrumb sponge narna-like virus 1	NA	504	Sp_BN_Narna1_364F	TTCTCGGCCCTTGAGAGTAA	Sp_BN_Narna1_868R	GCCATGATTGGATGATAGGG	"60_30SEC"; Melt; 94C for 5min. Cycle (35x); 94C for 15sec, 60C for 30sec, 72C for 30sec. Final extension; 72C for 5min.
Sponge	Halichondria panicea	Barns Ness breadcrumb sponge narna-like virus 3	NA	489	Sp_BN_Narna3_448F	TTGACAGCCCAAAGGATGAT	Sp_BN_Narna3_937R	AAAGAAGGACCCAGCCCTAA	"60_30SEC"; Melt; 94C for 5min. Cycle (35x); 94C for 15sec, 60C for 30sec, 72C for 30sec. Final extension; 72C for 5min.
Sponge	Halichondria panicea	Barns Ness breadcrumb sponge narna-like virus 5	NA	506	Sp_BN_Narna5_343F	TCCCAGATGGAGTTTACCAAA	Sp_BN_Narna5_849R	CGATAGCGTAATGCCAAGGT	"60_30SEC"; Melt; 94C for 5min. Cycle (35x); 94C for 15sec, 60C for 30sec, 72C for 30sec. Final extension; 72C for 5min.

## Sheet: Standard PCR ingredients
For a single reaction (20 µl)
Ingredient	Concentration	Volume
10x NH4-based Reaction Buffer	10x	2 µl
dNTPs	10mM total	0.6 µl
MgCl2	50mM	0.5 µl
primer F	10 uM	1 µl
primer R	10 uM	1 µl
taq	5U/µl	0.1 µl
template		2 µl
triple distilled (3’D) H20		15 µl
