# Supplementary material for: Metagenomic sequencing suggests a diversity of RNA interference-like responses to viruses across multicellular eukaryotes
Source: PLoS Genet. 2018 Jul 30;14(7):e1007533. doi: 10.1371/journal.pgen.1007533 (PMC6085071; doi:10.1371/journal.pgen.1007533)
Supplement: S1 Data — Raw meta-transcriptomic contigs generated by Trinity that have detectable sequence similarity (using Diamond) to virus proteins in GenBank, provided in compressed (gzipped) fasta format. Contig titles are annotated using the species name of the top match, followed by the percentage identity of that match in the sequence, and the e-value associated with that match. The contigs have not been curated, and are likely to include chimeric assemblies. As such, they are not suitable for submission to GenBank, and should be treated with caution. (GZ) [file pgen.1007533.s017.gz]

Archive with 1 entries (1 files):
- pgen.1007533.s017
