# Supplementary material for: Metagenomic sequencing suggests a diversity of RNA interference-like responses to viruses across multicellular eukaryotes
Source: PLoS Genet. 2018 Jul 30;14(7):e1007533. doi: 10.1371/journal.pgen.1007533 (PMC6085071; doi:10.1371/journal.pgen.1007533)
Supplement: S1 Data — Raw meta-transcriptomic contigs generated by Trinity that have detectable sequence similarity (using Diamond) to virus proteins in GenBank, provided in compressed (gzipped) fasta format. Contig titles are annotated using the species name of the top match, followed by the percentage identity of that match in the sequence, and the e-value associated with that match. The contigs have not been curated, and are likely to include chimeric assemblies. As such, they are not suitable for submission to GenBank, and should be treated with caution. (GZ) [file pgen.1007533.s017.gz › pgen.1007533.s017]

>Anemone_DN16352_c0_g1_i1_len=1181_Ixodes_scapularis_associated_virus_2_28.5%_p=1.1e-04
GAGAGATTGTTTGAATCGATGTCTGTGACAACCTTTTTGAACAACCTGTGGGAATCTGCCTCGGAACCGGCTCCATTGACTTTGGAGCAGGTCCGGGAACAGTTTCCCCACCTGTTTGAACAACGGCCTTCGAGCGCATTCCTGCGAGCCGCAGCTGGCAGGGCCGTGGAGACCACCTCGGGCTTCTTTAAAGGCACCGTCCCCGAAACGGTGCCTCTTAAATGGGTGCTCGGGGCTGGGGCCTTGGCAGTTGCGGCCTATTATGTTAAGGACCCCCTTTGTAAGGGGGTGGTTAGTACTAGTAGTGCTTTGTCTGCGGTTTGCCGCAGTCTATTTGGAAAGGTGAAGATCCGCTCCGTGCCACTAAATGACTACCTAGCGGAGTCAGTGGTGGCAGGGAGTCAGGAGATGAGCATGATCCACTGTAGATCACAAGTCAAGGTTCTGACTAGGGACAACACTGATTGGGTTATTCAGGGGTCGGCGATACGTGTCGCCACCCCCGATAGTAAATCCTATTTGATCATGCCCCAGCACGTATGTGCTGCGTCTGATCACGTGGCTGTCTCTGATTGGAAGCAGAAACATGTGATTGAAATAGATGTGGACCAGCTCATCCCCATAGCCACTGATGTCTGCGCCCTCCCCATGACTACCTTGATGGAGACCCAGTTGGGTGCTAGGGTGGCCTCTATAGGCCACCTCCCAGCAGGGCAAACCCTCACGGTTCAGGTCGTGGGAGTGGGTGATAGAGGCACCATGGCACCGATCTCAAATGGCCCTTGTTTTGGATCACTCAGCTACACTGGCACGACCCTTCCTGGCTACTCGGGCGCACCTTATGTGATGAACGGAACCACTGTTTTGGGGATACATACCCATGGAGGCAAAACCAATGGAGGTTTTGCTCTGGGTTATCTCCATGCGATGTTGAAGTCCGCCACCAAGGTGCGTGATGAGAGCTCTGAGGATTGGGCCAGGAGCCTGATGTCTGGTAAGGATGAGGGCTATACGCTCACCCAAGTAGGCGAAGACACCGTAGTAGGCACGCGGGATGGTAGATACCATGTTACTAGCGGGGATGTGGCCCAGCAACTGAAGGACAGGGCTCTGGGTTGGAAGAAGCTCTTTTCTGAGGTCAAGGCGCCGAAGGGCTCTTGGGCTGACGAAGAACCGGAGAT
>Anemone_DN18366_c0_g1_i1_len=2143_Beihai_paphia_shell_virus_4_62.6%_p=6.4e-237
CCAAATATCCGTTCATTCTCCAATGGTTTGGCACCCTTCTAGATGCTATCATTGGATTTGGAACAGGATATGTTGTGAGCAAGATTCTGATCTATCTTTTGCAAGGATTTGAAAAACCTAAAGCAGAGACACCAACTGTCATTCCACCTGTTGAAGAACCTCCTATTGCAACTGTGGATCCTCCAAATGATGCAACTCAAGGAAGTTGGTACAACAAGGGCCAGCCGACAGACAATCGAAGGAGAGCAAATCCAACTCCAGCACCTAGAGTCTTCCAGACTGAAAGTGAAGCTGTCTTGCCATTGATAAGGAATAACATTGCTCTTTTGTACTGGAACAAGGATAGTTATATTCGTGTTTTGGGACTAAAGAACAAGGTTTTTGTCATGTGTGCTCATCAGTATCCTCTAGTGGAAAACAAGACTGTTCTACTTAAGAGGCCTGGTAACCATCAAGTTATTGAGCACTCATTTCCTATCACAAAAGAGAATGTGAGATTCACATATGACAATGAAGGAAAGAAGACTGATCTCCTGTTTGTTGATATTGGTTTCACCGGACCAACATTCAGAGACATCACAAATCATATCTTACCCAACAAAGATCTCTCACGAGTTCATGGACAGGATGGATTTCGATTTGTGATGTTTCCTGATAACAGAGTCGAGGTTCACCAGATTGTCAGGGCAAATCTTGAGAAGAACTTAGATGTCAATGATGAACTCAGCGGAACAATTTTGTATCCAATGGGGGTCACAGCTACTGGAACTTCCAGTCCTGGACATTGTGGTTCTGTCATTGTTATGACAAATACTTCTATCTTTGGAAGTACTGGAAAGATCTCTGGTCTTCATGCTTTTGGAGGTCCTGGTCTAACTGGATATACACCAATGGTCAAAGAGACTGTTGAATCTGCGATTGAGTCTTTCACAACACCGAAATTCTCTAGTGACTATCCAGGAGCCCAACCAATTGAAACAAAATTTGATTACTATTCAAACTTTTCGATGATTGATGATGGACAGTACCTTATGAGTACATGTGAGATTGAGAAGACACCTATTCATGGTTTAGTCTTTCCAGTTACACATGCTCCTTCGGTTCTACATCCAGCTGACAATCGATTAAATGATGAAATTCGAGAGAATTTCACACCTCAGTTGATTGCTAAGACGAACAAATCAGTTGGATGGTTCAAGGATTTGAATGAAGTTGAGAATGTGCGTGACAGTATGATTGAAACTTTTTGTAGTGACTATGAAGTTACTCGAAGAGTTGAACCAAGACTCCTCACTGATGATGAAATCATCAATGGTTCACAAACGAATGAATGGACAAAAGAACTAGGATTGGTCATGAATACTTCTCCAGGATTTCCTTTCAACAAAGTCTCTGGAAAGGGAAAACATCCCTTCTTTGATGAACATCAAGATGTCGAGACGGGAAGAATTATCAGATCCTTCAAAGAAGGAACTGGTCTTTTGGAAAGAGTCCATCAAAGAGAGGAATTGGCCAAAGAAGGAATGGTTCCTGGAGATTCTGTCTATTTGGATTGCATGAAATCAGAACTTCGACCTTTAGCTAAGGTGCACAATGGATCAACACGGATCATTAATGCACCACCTTTGGATTTGATGATTTTGGTCGGGAAATACATGGGAGCTTTTCGTGAGTTCTTCATGGATCCTGACAATGTCGGAGAACCCTTGGAATCTGCTTTGGGAGTCGATCCAAAAATCTTCTTTCCGAAGTATGCTAGGCATTTCTCAAAAGCGTCTCACGTTTTTGGAGTTGATTATTCTAAATATGATTCAACTATTCCAGCGGAATTGTATCGAATATCAGCTCAAGTGATTAATGCTTGGTATGCTAAGAATACCAACAGAACGAAAGAAGAACTCGAAGCAGACAATAGGGTTCGAGAGGTGATCTTCTTTGAGATAGCGAACACTCAACATCTCTATGGAAATTTCCTCTATCGAGATCATCATGGATTGCCTTCAGGAGTTCCTGGTGGTTACACAACCATCTGCAACATTCTTGTCAACATGTTCTTGTCTCGGATGGCTTTTAGTCGGACAAGTCTCCCCCTGAGCCTTTTTTAGGAAATACATCAAGTGTGTATTTATGTGGGATGACAACA
>Anemone_DN21147_c0_g1_i1_len=3111_Hubei_picorna-like_virus_66_35.0%_p=7.3e-43
GTTTTTTTTATACCATACCTTTTATTTTCGGATTATGAGTTACGATTCAGATCCCATTAAATCTCAGGATATACGTATACCTGAGTCGGATGCGTCCGCCCCTAAGCAAGAAGTAGATTGTGCTTCGATCATTGAAGGGAAAATCAATGACAACACAGTGAACAATCAAGAATTTTTCGAAACAGACCCGTGGGATTGCGATTCCATTCCCGATGAAAACATCGACCCAGTCGATGCAATCTTTTCTCCTAAAAATTTTATGAAAGAAGATGTCGGAAAAGGTCCAAGTGTTACGATGCGTCGTAATGCTAAAATAAAAAATAAAAATAAAAAACAAAAACAAGAGGAAACTCAAGCTCGTTTAAGTGAAGAACGCGAACGTAAACGCTTGGAAAAACTCGAGTTGATCAAACAACAAGGTGATCAACCTGTTAAATCAACTAAAAACGGACAACGTAAGGTAGATGTTATCAAACAAAAATTTAATAACACTACTGTAAAGGATGCGAAGCAAATTAAACATATGGAATTACAACCTGTGTATAATGATCGCAGACTTTATAATGATAAGTCATTTGATGGAGATAAAGTTATCCCCGTCAAAATCATCGATGAAGAGGTTCAGGATGATTATTCTGAATTTAAAATTTACTATCATTATCTTCAGCGCAATCAAGCCGATGATTCATCATTCACATATGGCAATACTCAAATAAAGAAGACTGTCGATGTGGAAAGATCAGAAACAAAAATTAGCAAAACCAAAGATAAATTTAATAAACGCTATTTATCTAAAGCTAATTTTTCTTTTGATTTAGAGGGTAAACCTCTTTTAAAACAACAAAAAATGAATTCAAATAAGAATTTAGTTGATGATGCAACTCAAGCTTTACAGCTTCCAGTTCCATCAAGTTCTCCGGAACCAATTTCCCAGGAATGGGAACCCAAAATAGGAAGTGTTTTTACGACCTATTACAATCAACTCAAAGAGATTAACGATGAAACACGCGTTGATGAAACTGAGGAAATTGTCAAACAATCTTATGATTTCTTCATAAGTACATCTGAAGATTCTGCTTTTAGCAAAATTTCAGAAGTTCCAGATTTGGAACTTAAAGGTTTTTATACCTATGTTACGAAGATAGCAGATTTATATAATGTAAATCTCTTTCCAAGGAACAATGAATCTAACGATTCAAACAGTGGAGCTTCCACTGTCCTTAACGAAATTGAAACAATGGAAACAATTAAGGAAAAGGAAATCGTTTCATCTCCTAGCGTATGCCAAGAAGATCAAACTTTAACTGCACTCAAGCAGTTATCAGCTCAAGTAGCTTCTTTAACAGCAGCCCTGTTAAAACAATCTGAAGAATTATCTTCATTAAGAAGCGAATTAGCTGAAAAAGATCGTCAGATCTTAGCTCTCAAAGAGCAACCTTTACCCAAAGTAGAGGTTAAGGAAGAAATTCCACAACCATCAACATCAGTTGATAAGAAACAACAAAAAGTTTCTGATGAAAAACCATCGACTTCTAAGGAAGCACCAAAAATGCCTCCACGAGCGAAGACCGCTCCAATCAAGAAGTTTAAAGATGATGGTGTTAACAAATTAGTTAATATGGCTAAAGCCGAAACTCCAGTTCAAAAGATGGAAGTTATAAAAAATAACATTATCCTATCTGAAGAACAGAAGAAATTGGCCGTAAACCAAGAAGTCAGAAATGTCAAGGCTGAAAAAGTTAATGAGAAAACATTCTCTGAAAAACTTGCAGCTAATTTGGTTAGATCCAAGAGTTCAGTTCGCTGGACTCCTAAGATTGAAGCCAAATCCGCATCTCCCAGACCAAAGGGAATTCAGGAAAAGGTTTGGATTAACATCCTCAAACAAACACCTGAAACCCTCGAAAATTGGGAAGCGAAAAGAAAGCTTAAGATCTTTGATCAATATAAAAAGCTTTTCTACGCACAACATGTCAAACTTTCTTTGCAATGGACTGAGGCTGCCATCAAGGCACAAACACCCAAAGCGAAAAATGATTGGCTTGTAACACCAGGAAAGATTCTCGCTTTATTGCGTAAAGAAGACCTGGACAAGGTTTTACCAGCTATTCAAAGCTGGCGAAATAGCGCAGCAACTTTCGTCCCAAAAGACGGTAAGATAAGCGCAGGATGGGCTAAGACCTCATCTCCTCAAAAACAATAATTTAATTATGGTTCAACCCCTAATTGAGTTTATTGTTGCAAAAGAAGGACAACCGTTCTTGATTTTTGTAACGGCGATATTACATTTTATATCGGCTCACTACTTTGACTCCCACTCATTCTTTATGTTGATGTGGACAGCCATTAGTACGAGACTTTATTTAAGTTATATCGGTGTAAATCTAGCAGAGAAAATCGTCGCTGGATTTGACATGATCTTGGAACGTATTTCACGTATCTTGAGCAGAAACCTTACTCAAGTTGTGCAAGACGTTTCAAGTGGGTTGCAAGAAGCTGGAGCTACCTTAACAGGAACCTCCGGTTTTTCTTCCATCGCACATGAATTTTCTAAACATAAAATCGGTTTAGGAGCATGTGCATCAACACTTTCAAAGGCTACCAACGTCACTGAAGTGTTGGAAGAGGCAGTTAAAGTTTCTAGTCTTTTAGGCTTGGAGACCTCGATTGTTAATTCTACTATTGGGAGAATTTCAACTATGGCTGGTCAAGCAATTGATCCCATGGTTCAACATGGCGGTTTAGAGGAAATGGAGAAATTCATTCCCTTGATCGCATCGACAGCAGCATTTGCTGATGTCGAATTTGGAGATATCCAAATTGGCAAACATATGGATCGTTGCGCACGGAATATTAAATCCGCAGAGGTTATTGCGCAACACGTAAGATCCATAGCCGAATCAACAGGTTTGTGTAAAAGCGCAAACTGGCAGATCATTCAAGACCTTAACGAAATGGTTAATGAATTGAAAGAAGATCATATTTGGATCTGCCACACTCTGGCTCTTCAGGGGTCACTCTTTGTGAAACCCGAAAATTACGACAGAGTTTTGAAATATCGTGAGAGAGTTAAAAACGCCTCACAGGTATTACGGAATATCAACATTCCTG
>Anemone_DN2470_c0_g1_i1_len=721_Beihai_picorna-like_virus_73_59.2%_p=5.3e-74
ACGAATCCAAGGACGAAACGTGGAAAGAAACCATGTTACGTCGTCTTCATTACAGCGAGTTGAAGGCAACAGTGGAAGGATGGACGACTAAAGCTATGAATTGGGTGAAAGAAAACCCTGTGCACGCAGCAGTGTTGGGTTTCTTGCCATTGATGGGTGTGATGCTCTATTACATGGCGGCTGGTGATTCGACCACAAAAGAGGATTGTGAGACTGAATTAACAAATTCTGGTGACGCGAAGACGAAGAAGAAGGTCAAAACAATTGAGTTAGGGAGTTCAGGAGACCGAAGCACAAGAGTGAAAACAAAACACGTGGAGCTTGGAGGTTCGGGAGACAACAAGACGAAGACTAAGATCAAACATGTAGAGAATTTGGTTGACACACGAGATGTGATGACAGAAGGCAAGACCCTAGAGACACATGCACAGACAGATGCAAATAGCTTCGAATTGTCGAAAAAGATCTTGAACAATGCCTACGGGGTGAAACGTGATGGAGGAGAAATCTTGTTCCGTTTGACGTTTTTGAGAGGAAGAACAGCCTTGACCATGTCACATTGCCAAACTGTACTCCATGGGGAATTGATTTTAGTGAATTCTATGAATCCCAAGGGGTTGAGGGTCAATGCAGAGGATTTGGTTGTAGTTAGTCACAAAGAACATGACTTGGCTTTGATCCAATTTCCTCGGCACTTTCGAGATCACGCTGATATTTTGCC
>Anemone_DN28227_c0_g1_i1_len=730_Basavirus_sp._37.7%_p=2.9e-35
CCGGGAATACGCAAGTTTGAAAAAGTCCCCTTTGATGAAATGGTTTACGTTCCACGTAAAACAAAGTACTCCAAATCAATTCTTCATGATCATCTGATCGAGAAGGAAGGATTTGCTGGTGGCCGTCAGCCTTCCGTACTCCATGCTAATGATGACCGTGTTCTCAATGGATCTGATCCAATAGAAAACGGCATCAAGAAAATCGCTGCTGTAGAGCATAAACCTGTAAATCAAGAGGTAGTAGACCTCGCTGTAGAATCTAATATAGAATTCCTAGAAAGCCGCCTTAAGTGGCCAATAGGTAAACGACAACTCACTCTCCGTGAAGCCATCCAGGGTATCCCTGGACATCTTAATTCCATCAAACTCGGTTCTGGACCAGGCTGGCCCCTAGCCCAAGAAGCACGACGACGAAAAGGAAAGAAAGACTGGATATGGTTTGAAGGAGATACCGCCCACTGGACTCAACGACTTGAAGACATGGTAATGGAATTCAGACGTAGAGCTAACGCAGGTGAAGAGCCGAATAATATTTGGCTTGGCTACCTTAAGGATGAACTCAAGTCTGACGCGAAAATAGCTACGGCTACTACTCGTCTGACTTGGGCTTCAAACATGATCGCCACCCTCTCTTTCCGTATGGATTTTGGGTGTGTGTTGATTGCGTTTAATAGCTCTACGTGTGAAATCGATTCGGCCATTGGTATGAATCAATATTCATACGACATGG
>Anemone_DN30412_c0_g1_i1_len=801_Basavirus_sp._30.2%_p=5.5e-19
GGCCATTTCCGATTCCTCACGACCCGCAACCACAAATCTGGAAATTTTTACACAACCATCATGAACGACCGTGTCAACAACCTCTACTCCCGCATCTGCTGGTACTTTTGGTGCCTTGAACACGGACGCATCCTCGCTTATGATGATTGGGTAAGAATGTGCACTCTAGGGGACGACCATGTCCTCTCCACAAAAGATCCCGACTACACTGCAACTGAATACAAACGACTACTGGAAACTCACCTCGGACAAGAATACACGAATACTGATAAAACGACTGATATGGCTCCTCTCAAATCCTTTGATGAAATTTCATTTCTAGGTGCTGTTCCTCGTCTCGTAAATGGACGTTGGACTGGCGCTGCTGCCATGAAAACTTTGAAGGTAACACCATGCTGGACTACTGACTGCAATCTCTCTCTCGACCAAGTAACAACTCAACTTTGTGAAATGGCTTCACAATGGGACCGCAAGACTTATACTGACTACGTAACATCTCTCAAGAACGCTTATCAAGAAAATGACCTGACCTTTCCAACACTACCTGGCTATCTCGAACTACAACAAACTGTCGCTACAAGAACTTCAACAACTGATGGGGTTTTCTTTCCTTATGGAGAGGAATTCTCACCAGAAGGTGAAGTTCCAGGACCTGCTACCGAAATAACTGACTCAACCGTAGAAACACCGACCTTGACATCTTTCCAAACTGGACGTGTCGTTGAACCTGTCTCATCAACAGGAATGCCCGACATTTCCGGCCTCGCTATCTCTGAAACTGCTCTCGACCTTGCTTTTGGC
>Anemone_DN34795_c0_g1_i1_len=974_Wenzhou_Crab_Virus_2_93.5%_p=5.7e-180
CAGTGTCCAAAAGGGACCCCATTGCTGGAAGCATGGATAAGGAACTGTGACCCAAAACAACCCTTCATTGTTGACAAATTTGGAGCCTATAGAATCGATGACTGGGTGCTTGTCGAGCTCGGACCAAACATGAAGTACAATAGACTGGAAAACTACCTCCCTTACTTGAAGGATCGTACTATATCCATTTTGCGGTCTAAAGTAATGAATGATTACCTCAAGTCAACAGAGAGGAGGAAAATCCCATGGTCGGAGACGAGGCTTCTCTTGTACTACATGATGCACAATGCGAACATGGTGGACCATACCCAATACCTAGACAAGTATGAAAGATCAGTGAACTTATCGGAACTGGCTGATTACCTTGTCATCAGATTAGTCCCGAAGGAACTGGAACTAAAGCCTTTCTTCCGGTTTTTTGGTTGCAAGACGTACGAAGATAGAACTAGGATGACTGTTCAGACCATTAACGCAAAGCACTTTCTAGACATGTATTCCGATGAACAAGCCATGACACTGGGGGAACTAGATATCTCTAAGAAGTTGTACGCTTTTAGGAACCTCAAGGCAGCCTATAAGGGATATGAAGTCCTCTATATCAACCTCGACTGTTCGGCGTGGAACAACGCATTTAGACATGAAACAGTCTCTCAAATTGCAGCGGAAACCTTGGACAAAGTGTTTGGAACTAGCCTCTTTAACAAGACACATTTGGCCTACCAGCAAGGTTTGTTCTACGTCCCTGGTATGGTAGATGATATCTACTGGGAGGGCCAACAAGGGGGCATAGAAGGGTTGGACCAAGACACATGGGTCTGGGTGTACATCAATCAGATCAAGACAGCCATGCTGGACCACGACGTCAACTATCATGTGTTCTGCAAGGGTGATGACTTCCGAATTGCCGTGCTGATCTCACCGAGGCATCTTTCTGAGAGGACGATGCTGGAATGGAAGAGTGCCTTGGTCAAGCC
>Anemone_DN3596_c0_g1_i1_len=919_Beihai_paphia_shell_virus_4_48.2%_p=2.8e-75
CACAAAACGATCAATTCGATTCTCCTAGGTTTAGGAGTTGAGATTGGCTCAGGCTATTTGACAAAGATACCATTCTTTTCTACTCAAGGAGAGAGTGATACTAACATCAATTATGTCAGAGTTGTTGTTGCCCTCATCGGTTTCATTTTCACCGTTGGTCATGGATTTTGTTCTCCTCAAGATTTTTTCAAGGGATTTATGACTTCTTTCAAATTGCAAAATATTGGAAGAACGTCTGTTGGAGTTCTCTTCTTAATTGAAGGGGTCATTTCAGCTATCTCTTGGATTAAATCTCAGTTCACAGAAACTGAAGTTTCTCCTGGAGTTCTTTTCTTCAAACGAGAGAAAATGCTCGTCAATCTCTTCATCGATGAGATTCATGAACTCGCTGCTCTTCCAAGGAATACGATTTACAATTCTTTTGATGTCCGTCGAAGATGGATTAAGGCAAGCAAGAGTGCGGAAGTCATTAGGAGACACATTTCTTATCTCCCGAAGATTGATTCTGCCATGACCAATTTGAAGAATCTTTGTGACAAAGCCATTGAAAGGGCTACAGTAGCAAAAACTGCTCCACCAACAGCAGTGAGACCAAGACCACCAGTTCTCACTCTCATTGGTAAACCTCAAGGAGGAAAGTCTACCCTAACATCTAGTTTTATACCACGAATTGTGCATAAAATGATGGATTGGGAATATACACCTCCTTATGTTTATCCACCTGGAGAGAAATTCTTTTCTGGCTATTGTGCTGACCGTATTGTTGTTTTTGATGATCTCGGTCAATCAAGAACTCCAGAACAGTGGACAAATTTCACCACTTTGATTAGTGATGTGAATGCCACCGTTCCAATGGCAGCACTTTCGGAGAAGGGAACTCTCTTCAATTCAAATGCAGTTTTGTGTACTGTCAATAAAG
>Anemone_DN398_c0_g1_i1_len=602_Hubei_picorna-like_virus_60_76.5%_p=3.5e-87
ATCTCCACACTCTTCATGACGCTCGTAAGAACGATTTTTATCGTGAAACTAATGATGATTTAGATGATGATAATATGGCAGAACGTCCACATTTGGTCTTGTTCTTGCTTATGTCACTTCAAAACCCACTTCAGCCAGGAGTTATCACACGTGTCAGAATTGCTTCAAGACTTGCAACAGTTGGTGAAGGCAATCCATTCCGACCACTCGACCCAGCCGATGATGAGACAACACCAGAAACTGCCACAACACCAATTCCACAAAATCGTTTCCAAACGGTTTTCCCACATGATATGAACAAACGTATTTGGCTCTACGCAGATGGACAGTTGAGTGCTTCTTCAGCTCCAGATCAGAATGAATTTTATCCTGATATGTCTTTTGAAGCAAGAAAGAATGGTATCATTGGTGGACAAACAGGAGCAACGGGTTCCGATGACAAATCAACATATTACAATGTTGAAAATTGGTCACAAACAGACACAGTCGATACCTTGGCACAAACATGGCCATGGATGCGAGGAAAGTCTGTTGCAACATCGGACTATGTCACTGTGTATATCTCTACTGTGACTAACATGGATCAACAAAACTTCTATGCA
>Anemone_DN40812_c0_g1_i1_len=8950_Hubei_picorna-like_virus_66_41.2%_p=0.0e+00
ATTACGGAATATGAACATTCCTGCGATTAAGAATAATCAGATTGTTACTGAGTGTAATCATATTTTGATGAAAGCTCAGGATTATATTAATCAGATTGAAATTATTCGTAAGAGTATTGGTATTCGCCCAAAACCCGTGGGTGTTTGCATTTATGGAGACAGCCACATTGGTAAAACCGAAGTTGTTGATCAATTGGTTCAACGTGTTAAGAAACGTTTAGCTGAGAGACCAGAACTTTTTGGTGATGCCATGGGTTGGGCAAAATGGGACGCTAATCAAAGAGAAGAATTTGATAGCGGATACCACGGACAAGAAATTGTCTACATGGATGATGCATTCCAAGATAAGCAGAATAAAGACCACCTTATGTGGTATACTTATATTTCTTCGTCTTGTGTAGGCACTATCCAGGGTATAGCTGAACAAAAAGGCTTACCTTTCAGAGGTTTATTATGTATAACAACATGTAACGAGCTGCCAACAAAATCGATAGCCGTTAATCATATTGCTGCTCTGCATAATAGATTTCCACTAACCTACCACTTCAAGAAAGTTGGACAGTTCCAGAAATGGGACGAGGGAGGTAGAGATTTCCCTCATCTGAATATCAGACATGGTACGATGAGTGAATTCGTTGCGAATACTCGCACTCGCACAGACGCTATTGGTAATACAGTAACGAGTGATGCAGATTTTCCCGAATGTAATCTTGAAGGGATGGTTGATCAAGTTGTCAATGAAATGATTAGAGAAATGACTTTCTACAACTTGAAAATGAGTACGACGATGGCATTACCATTTGAACCTCATGGAGACTCAGACGAAGAACCAGATCAAACGTCAGAACATCTTCTCAACGCGCTAATGGGCTCTTGCTCAGAAGGTTCGGAAGAGATAGATAATGACAATTCATCTGAATTTCTTGATGAAGTTCTTGGACCGATTCCAGACACAACACACAGTCTGTCACCAAGAACTGTAACTTTCAACGATCAAGTTGAAGAAGTTACAATTGATCAAGTTTTGATCGAAGAAGAACCAGCAGATCTAGTTCGACTAGATTCTACTATCACCGCTGGTACATCTAATGATCACCTTTCAACTGATCAACGCCGACGCGCCGTTCAAATTCATCGAATAGCGCGCGCGGTAGCCGAAGATATGGCTAATGCGCTTGCGCGCATTGAAATTGATACTGTTGACAGTCTCGATAATTGGGTTACGTTTTTACGTGATTCAAATAATCGACCGGTTGATTTATCAAATTTTAGAGAGTCTGATGGACTTTATAGCTTTTTATCGGCTTTAGGTGCATATCATGTACCTGCCTCCAGAATGGAAGATTTCAAGAGTGAATTCATACAACAAAGAATTTTGAAGTGTGCAGATCATCTTGACACTGAATATTTATGGGGGCCTGCTTTCCACATGGGAACTGTATTATACTTAGTCTCACCTGATTTAAAGGTAGCTTTGGACAATGCATTTCTCAACCCATGGAGAAGGCGCGCTCAACATTGGGCCCGAAGGCTCTATAGATTTATTATAGATCCACATAACCATCGGAATTTCGCAGCTTCTGTGGTTCCAATTGCAGAACAACATCTATTCCCAATTGAGTGGTTAATGAATCCTTTCTATTCTAGTGCGCTCTTCTTGCGAAGTTTCACTCGAGTAAGATATCGACATGGTGTTCGTCCTTTCTGGGCTTCTGAATTTTCATTTAGGGGCGTGGTTTATACGACCATCAGTTCAGTCGAAGCTCCGATGTGGCTTGCCGCAAAAGCTTTTGAGTATATCGAAACGATATCACTCCGCTTATCTCGTCACATGATGGGATTAATGCTTCAATTGCTGGAATATTTCGGTGTAGATGTTTCTGGATATTGGCAGACCATCGCCAGTATTTCAGAACATATGCTTTCCGAAGTAATAACCCTTGGAGTATCAGGCTTATTAATTTATATTGTATATAAATTATTTAAAATGCTTTTCAGCAAAAAGGAAGATCCTATTGAAATGCATGAATCAAAAAATGAGTTTGGTAAAGGGAAACGCGTCCAGCGCCAGAAGAAGGAAAAACAACGAACCCTTCAAGTCAGAGCTTTTCAACCGAGATCCTCTGACGAATTTGCCTGTGAATCTGAATGTAAAGATGAAGATTTTCAGGTAGAAATCGAGAATAAGACTTATACCAAAGTCGGTGCTTGTAATGATAAAACATCTTTCTATAGTACTAAAACTCTCGATTATTGTTTCGGACAACTTGATATCTGTCCAGAGACAAAATATTGCGATTTCTTGAAAGATAGAAATTGCCATATTGTCGCAAGCAGTTCAGATTATGATGATTTCGTATTGGAAAAATCAGAACTGATCAGCTTGAAACGGATTACCGTTCTCGTTAATAAGACAGAAGGTTGTGGTGTAGAAATACGCTTCAATCTAGTCGGAAATGAGGAAACTGTCAGAAAACAATTCACTGAATTTGTCGGACGGTTACAACATCTAATAATATGTGATTGGCAAGGAGAAATCATTTGTCGAGCTATTGAAGATGTTTATCATTTCAAAATCAACCTGGTGGGCCTGACCACGACTATCCAAGGTCTACCACGAGGGTTTATTAGACGAGAACTTGCTAGTCTAAACAAAATCGCTGAAGACGTAAAGGGTTTGAAAGCTATGACCTCAGTAATCGCTGAGGACGTGTTTACACAACACGGCGCTGACGAATCTATTTCTCTGATGAATTTACTTGTTGGAAGACACCAAGTCTTTGTTTCTATTGCAGATATAAACAACATTGATTCAGATGAGATTCGAAAGTTTGCTTACGGATTAGGGCATTTAGATATAATACTCTTTACTGCTCATTTATATGAAGTAGGTGATTTCGTCAAATTTTGGCGATGGAATAGCCGAGGTAATGTCCAAGGCTATCAAATCTGCGTTGTTGAACAAGTAGATAACGTTAGAGATCTCGGAATCGCTCGAATTATATCAAAAGAGCGCTTCAGAGCTGCTTTATTATCGAAAGGTATTAGAGCAACATGCAGGCTAATGGCACCTATGCAAGATCGATTTAGGTCGCTGGAACCGCATTTGTGCGATGATGCTACTTGGAGAGAATTGACAGACGAACAGTCATGTCTTGTATTTTTACCATCATCTGGCAGCATGTCAATGGGCAGAGTGTCTGTGGACGGACACGTCAATAGATTAACTCGCCTTAGTGATAATACTTTAGTGTCCAAACCCACTAATTTCATCAAGCTTTCAGCTTTAAATCTTAACGTAGCATTAGCTCGTAAAGGTGATTGTGGAGGTATTATCATGTCCTGCAAAGATCGATACCAATCAAAGGTAATCGGTTATCATTGTGGTGGAAACGCTGCAAACTGGTACGGAACGATTCTTCGAAAAGAGGATATCGCTATGTTCGTACCGCACAGTTCTGAGGATGATCTATTCCGGAAATTAATAGTTTCAGGAAAACCTACAGATCTCCCCAATGGACCAGAGTGCACTTTTATTGGAAAGTATGCTTTTAAGACTAAACCTGCTGGTGATAAATCACTTATTCATTGGCGATATAGTCCGTTCTTCGAAGAATTCGAAGAACAGTTACAACCAGGTCCACTGGATGGAAATGATCCCCGAATCAAAATCGAGCTCCCTCGAAACGGAATTGGGGAAAAGAGCCTTCTATTAATACCTAACAGTGTTATGTGCTCTTCTCTTCCACCTATGGATGCGCAAGTTCTAAAGATTTGCATTGAAGATCTAACTTCAGAAATGAATCATAAGATCGGCTTCATCAAGAAGACCCCCGATGATATGGAAAAACTTCTCGAAATCGGCTTAAATGGCGATAGAGAGAATGTATTCTGTACTGGGATGGAGCTTGACAAAGCTTGCGGATTACCTTGGAACGAACTTCCTGGTTGTACCAAAAAGAATCATTTCCTTCAGAATGATGATGGATGGATTTCTTTTCGCGAGGATATAAACGGTGCTCGCTTGAAAACCCGAGTTAAACGAAAGTTAACATCAGCTCGGCGAGGAGAAAGAATTATTTCACTAAGTAATTCAAAGCTGAAAGATGCTTTAATAAAACTCTCCGCAGTCGAAAATGCTAAAACTCGTGTTTTCCATTGTATCCCAGTTGATAAAGTCATCTGTGATGCAGCGTTATTTGGTAATTTTAAAGAAGCCTATTCACAGGGATTTCTTAAACTAAATCACGCAGTAGGTGTGAATCCACATTCCTTACAGTGGAGGGCCATCTATGATCATCTTAATCGACACCCAAATGTGTTTGATATGGATTTTTCAAACTATGATAAACATCTTCATAGTGAATTAATGCATGGAGCATTTTCGATCATCAGAAATGTTATCCAAAATGTCCAACCGGACGGATGGGATGACGCTCGTGCTATATTAGAAGAAGAATCAATTAGAACATATGTTGTTGATTATGATACAGTATATCGAACAGAGAGAGGTAACAAAAGTGGCGAATATCTAACCACCGTTATCAATTGTATCTGTAACGATATATTATCCTACTATACCTGGATCAAAACCACAGGGATAGAGGATTTAACTGAATTCCGCGCTAACGTTGCGGGAGTCAGTTTTGGAGACGATAAAATCGAATCGGTTTCTGATGAATTTGCTGAAAGGTATAACTACTTTACGGCGAAGGAAGTCATGAGTTCGATAGGTCATATCATAACTCCAGGAGCTAAAGATGGAGTGGAAAGAGATTTCTGCCCTATTGATCAAGCTCAATTTCTTAAAAGAGGAATCGTAGAATGGGAATGCTTAACATCAGCCCCATTACTACAGAGATCAATTGAATCTCCTTTCGTATGGACACAGATAGATACATCTGAACATTCGATATGGTATAATTTGGTCGAGCAGACGCTGTTCGAAGCAGTTCTGCACGGTCCAGAATACTATGACACTTTTAGAGGTAAACTCGGAAAGTGCAATGACGAAGGCTTAAAATCTGCCATTTCGCCATTATTGACTGTAACCTACGGAAAAGCAGTGCAAAAGTATCGGGAACGATATTATGAAATTAAAACTCATTTATGTACTTCGGAGAGGTAATTGTTTTGGCATCTGTAATAGTCTGTCTATACGGACTTTATGATGCTTCGATTTCTTATTTAAGAAACCGTCAATCCGTCGTGGTTGAAATTGTTGAAAACGAAAATCATGAGCACTAACATTGGTGATCTGATTTTTGACTCTGGTAAGACATTATTCGAAATTCTAGATTCTCTGGATGTTGCGAATGTGTCTCAACAGTTAGATTCAGCAAATATGCGACTCGACGAAGTCAATGATCAACTTAGACAACTGAGTTCGATTGTTGATACGAACCAAGCAAACAACAACGCTTCGTTCATTTCAGTTAATACACAATTAGATGATATCAACATCGAAGTTGCAGCATTAACTGTTCAACTAGCACCGCTAGTAGTTGAGATTGACAACCTCAGCGCTCAAGTTTCACAACTTGCTAATGTGGTATTACCCATTGATTCAAGATTAAGCCAGATTGAGGATAACATAACAGCGTTACAAACTCAAGTTTCAGGCTTACTTGCTTTAAATGCCGCGATACAAAATCGACTAAACGCTATGGAAGTAGCTATCGATAATCTTCAAACTTCGTTAAATGCGTTAACATCACGCGTTTTAACTCTCGAAGTTACAAAAGATCAGAATCAACAACTCCGTTTGGGAAATGAGTATTTATGCTCTTACCGAGTCGGAAATCCTGGAACAACATATTTTTTCAGGATTGTTTATTCAGGTAGCATTACAACCAAGATTCTAGCGAATGTCGGTTATCAAGCCACTGTGTTGAGTTCAATTGATAACTCAGCAACAACCAGATCGGTATATCTGTGTGCTCCATTTGACACTTTTTCAGTCAGTGGAAGGTATAATTACCCTATGATACAAGGCCCCTGCCAAATTTCATTTGTGGTTAATAATTCCAGTCCCATTCAGGGATATATAACAACACTTTAAATAATGAATTCGACCCAAGAAATCAGAATTTTCGATATGCCACGTTGCTTACGCAGCGGGTTTACCGCATTGCCGCGTGTCGGCAGAGATCCTTCATTGGATAATGGAAATATTATTTCCGAGGTTGGGGAACCAATTTATATAAGAACACCTGCTTGTATGGACGACTTTCAAGCATATCCTCTTCGAAAACATCGAAAAGTGAAATTACCAGATCACGTATTTGGTAAAGCTGATTTTGGTAACGCATTTTCAGCGTTCTTACCTAGAGTGGTTTCTCTACCAGCGATAGGAACATCTATCGTGTTACAACCACGAGTAACACCTGAACAGGCGACTTTGATCAACCTGTACAGAAATGCACATGCCGATTTCATCTGGATAGTGCATATTCCTTCTCCCCTTGGAGTGGGAGTTCTGGTGGAAGTATACGCGCCGGAAATCGACTTAACAACAAAAACTCGTTCAGTTCGATTCCGTCCGGCTGGTGTAAACACCATCGCATTTCATGTGCCATGGAGTAGCGACCTTTCTGTCGTTCCTCGTACCGCTGGTCGAATAGGCCAAAGCGGTGGAGCTATAACCATTCGAGTTGTAGAGGATAATACCACTGACCAAGTTAACACCCCCTTAGCGGTCACAGTTTATCAAGCATGTGTAAATGTAAGATGTAACACCAAAGTTCCATCGACCATCGAATTTGAAACTATTCCAGGTTTCGAATTCATTCCACAACCAGAACCAGTGGAACCACCCCCCCCAGAGGAAGATGGAGTTTTCGAATTCCATGGAGGAGATGAGCCGACTGTTGAGGTCCAAGCCGAAGGTGTAGGAGATGTTGCAGAACAAATCCAACTTGACGCGACGCCCGCAACTGAGTTAGCTCCCGAGGCTGAAAAACCTTCTGGAAAGGCGGAAGTTCCATCAGAGAGCCGTTCTACCCGAAATAACATCGGATTACCATCTACAAGGTGGTTTGAAGCAGGAATCTTCACAATAGGGACAGATAACTTACTGACCTGGCAAAATCTTTTTGTCAATCCCTATAATCTCATCGGAAGAGGAGAAAATATAAGTAAACCTTATAGAAGAAATGTTTGGGTATCAGGCTCGAATAAGGCTGGATACGTCAGAACAATGAGAGTAAAAATCGTCATTGCTCGTCCACCGTCAGTTTCCGGAGTCGTTGAATTTCAAGATTCTAGGAACGATTCATCAAGATACATCGTTGAAATTGGTGGAAATAAGGAATTTGATTTAATTCCGAGATATTTTGCAGGAGCGATAGCTCAAGCGAGACCTCGATATTATAATAATCGATTCCTTCGAACAGATGAAGCTCAAGTTGATTGGCGTTATCGTGTAACAGGTTTTAACCGAACATCAGAAACAGCTGATGTTAGTGTCAGGATCTTGTACAAAGTAGGTAGCACTTACTTTGACGTCCCCACTAAACCCCGTCCTGAAACATCAACCTTAGGATGGTTAGTGGAGCAGTTTAACGATTTTGTTGAACAAAAAGATCTACAGGTACTTAACAAAGAACCGATAGTGGGATTTGTATTCCATGGAGATGACGAAGGCGATAACACTTTCGATACGTCCGATAAAATGGCCCCGTATGCAGGCGAAGGATCCTACACAGGAGAAATCAATGCAGGCGAAGCCTTTAATGAAGACATCGATCAAGATGATTTTGCAGTCGAAATCTGGAATGGAGTCCTTCCAGTTGGTTCAATCGTTACAATACCTTTGAACATGTCAGTTATTCCTGATGAAGCAGGTACTGGTGGCATAAGCACAATCGCTCAGAAATTTGAACGTAATGCTCATATTGTACCGACTGGTGAAGGTAATCTAGGTCCCAGCCTTGGTTACTATACTATTGAAACCCGTCTTCCGACGACGATTAGTGGTCAGATTAGTCATGTCAGTCTCCCCGGAGACATGTCAGACGAAGCAGCTGCATTCGCTTTTGGATTGGGTAATATCCTTAGTATCGCTACCTCAGCCCTTCAGGCTTTAGGTGGTCCCACAGTCAGTGCTGGTATTACAGCAGGACGAGCTATCTTTGATGTTATCAAAAATATTGGAGGTAAGCTAATCAATAAGAGTGATTCTGATTCTGCCAATCAGCCCTCTGCAAGCGGACCTATTGATGTGTCTCGCTTCGTTAATTTTCTGAAGCCCATCTTTCAGAATGAAGAACAGGATCCGACCTTCGGTTCTTTACTCGTTCAAGCTCGAGATTTTCTCGGGTTCGATGGAGCAGCTTTGGAGAACATTCCAGCCCGCATCTGGGCGAGAATGGATAAATCCATGGTTGAGCGATCTCTATTCGACCGTTTGTTGGTCCCCTCCAACACAATGGCGAATGAGATAGTGATCCCCTACGATCGTTGGGGTCATATCGTGGACTTATTTGGATCTCATCCAGATACGTTCAAAGCTGGTACGCACCAAAATGCGTGCTGGTTGAAATTCATTAGTGTCATCCGTCACCAGGCACTAAGGAGTGACGTTACATCACTCAAATTAAAGGACATCCTCGATTATGAGGTAACTCCTGACGACGAACTTGCTATATCAAAGATCATCACTGATAAGCAGTTGTCGTTGCTGCCGTAAAGGTTTCAGTACGAAATTCGGTCTTTCCCAGGATACTTTTTCTACGCGTTTCGTATTGGATTATTCACAGCTCTGCGGAAAATGAATAAGACCCAGCCCTAGTTAGGTCTTTTTCCTCAGTTCTTATCCAGCCTTTACGGCCGGATAGGAAAAAGGTTTTTTAACTTAACTAATCTCGAATAGCTTAACTTCGGTTGAGCCTTAAAGGTGGTTTGCTTACGCGAACCATAACAACATGCGTGTTTATGATAAGGAGTTAGC
>Anemone_DN41338_c0_g1_i1_len=817_Acanthamoeba_castellanii_mamavirus_32.4%_p=5.6e-03
GATGCCACAGAAGCTGATACAACCCTTGTGGGCGTGGCGGACGATGACTCAGAACCTTATACCCCTGAAGTGTACTCCAGATCTCCTGAGAACGATTCGGAACCATACACCCCAGGAGCGTACTCTCCTGTATTGTCACTGTCAGGCGATGAATCGGATCCAGATCTGTTCAGCTGTAAATATATGAGTGATTCGTCTGCTTATAACCCCGAGTCTCACTGCCCAGTAGATATGAGCACGTCGAGTGTATCTGGAAACGAAGCAGACAATGAGGTGTCTACTGGAGTCTCGAGTCCTGAATTTTCTTCCAACCAAAACATTACCTTGAGTTTGAGTTTAAAAAAGAAGCCAAGTGCAAAGAAAGTTTGTTTAGAGAGTTACGTTGGCTACTCCAGCTTGGATAAGGAGTCTTCCACTGATGATGCTGGGCGAACAAATCCAGAAGCTTACCGTCCTGAGAGTTTTGTTCCGCTATCCAAGCCCACTGCAGCAAGGAGAAGTTCTAACAGAAACAGCGCACGCGTCCATTCAAGGTCGAAAAGCGATGACAAGCGAGTTACAACCACAACAAAAAATAAGGAATTCAGCATCGAGAAAGGCGACAGGCCCCATACTTTGCAGAAATCGGTCCCTTCTACAAGTACAAAGCCTGCAATAACTCGTGGGAAGGAACGTAAGTCAAGAGAGGAAAACGCAACGGGCTGCAAGCGAAAACCTCTCAAGAGCTTTGTAGCAATGCCTTGTACGAACAAGAGAGCTAAAGAAGACGAGGTTGGGAAAAAGGTGGTTCATGCTAGCTCTAAAACTAAGAAAAAAT
>Anemone_DN42470_c0_g1_i1_len=689_Wenzhou_Crab_Virus_2_82.9%_p=5.8e-110
ATAGACCAGCTAGCTAAACTAAAGCCTCTGTGTCGATATGATATCAAGAAATTCGATTGCACATTCCACTGGTCGAAACAGATGGCCCACGTCAAGGTGAGTTCTCGAGGAGAATTCCTTATGACAAGAACAGCCCTACTAGGTTTCCACAACAAAGTCTGCGATCTTCTATCGGTTCTACTCCTGGCTATGTACACATCTGGTGTTTGCTACCCCATTGATGCCAGTGAGGTCACATTGGAACTCGCTAGAGAACTTTGTCGTCTCCATTGCCAAATGGGAGATAAATATTTCCCAGTAGCCGGATCGCTTGAAGCCTTGGTAGTGGCTGTCACCTTGGGCGAAGTTGATGGTCCTGAAAACCAAGAGCTCTACGATAACCTCTGTGACACCCTCGTGGATGAAGTTTCCTTTGAATTTCGAGGAAGTCACTTGGAGAGGATACTCGTTTCTGCTCCCATTGAGTTTCGCCACGAGTTAGGGTGTTTGTCTAAGATAGCCGGCCATCCGTATGGGAAAGTCTTCAAAGGAGCTCAGAAACTTTACCAGAGGACTCAAGAAGTAAAGCATTTAGATACCACCCATCTTCAAAACTGTGTTAACCTAGCTAAAGAAAGCTATGTGAGGAATTACATCTTTAGGCATAGAAAATGGCCATTGGTGAAATTCTCCCAGTGTCCAAAAGGGAC
>Anemone_DN42965_c0_g1_i1_len=1650_Wenzhou_shrimp_virus_9_45.1%_p=1.4e-85
ATTGCGGTTCATTTCTTGATCAAACAGACCCAGGTTTAACAGCCATGGTGTTCAAATGCCCGAAATGCTCGAGGCAGTTTAAGACCAAGGCTGGGCTGAGCCAGCATGAGGTTGACAAACATACCTCCGCACCCCCGCAGTCGGTGCGGAGGCGGCAGTCAGCCCCTGTTAGCTTAGCTACTACTGCCGGACCCACCAGGGCGGCGGGAACCGTTAGATTGTGGGGCCGGGATGAGCGGTTGTTCACTGCCGATTATGATGGGCAGGGACCAACCGCTATGAAGACCGGCCAATTGATCCAACGCATCCCCCTGGTACCTGGCATAGTGCAGAGATTGGAGACCATGGCACGTGGCTTTCAGAGAATCAAGTACGACAAAGTTTCTCTGGAAATCGACGCCAAGGGCTCCACCTCTGTCAGCGGAGGCTACCTGGCCGTGTTTGTGTCTGACCCTTCAGATGAGCCAGACCTAGCACGGGCAGGAGCCTATTCAGGAGCTGTGGGAAGGAAGTGGTGGGAGAACTCAACTATCTCCGCCACTAATCTCTCACCGCTGTTTTACACCTCTCTTTCCCGGGAAGTGAGAACAGCGTCCCCTGGATATTTCGCAGTATTTTGTGACGGCAAGCCGTCGCAGGATGTTTCACTGACCTATCGTCTCACTTGGGAGACCACATTGTCAGTCCCCAGTATGGAGGATGAAGCTACCCTCAGAGAGGTCGATGTTGTAGTCGACCTCTGGTCCAAGGCCGGTTCAGCGGCCGTGGCAACTGAGGGTGGAGTTCAGAAACCACTGGTTGATCTCATCTCCCCCGTTCCCCCCGTAGGTACGGTTCTGCGCTTACCATTTCCAGTGAGCGTGGAGTACTCGGAGGGTTCGGGTGACACTGGGACCATTCAGGCCATGTTTTTGATAGTGACCTCTGATGGAAAACTTACCTTGTCCAATGACCGCTCTACTGCTGTGAAGCAGTGGCAGAGCGACTTGGCTATAAGGTTGTTGATCCCTCACAGCGTATCATTGATCGTGGATCAGGGGGAAGACCCCCGGAGCGGCCTCGCTACCCACTTTTCGAGATCGCTCCGGAGCAGTGGCAAGAGTGGAACGATGGAACAGCACTCATCCACAAAGTGCTTAGAGATATCCGGCGCTTGCTCAAAAACAGACTTGAGCAGATCCAGTCAGAATTGGACAGCAAAGCACCAGCACGTGGCGAGATCTTCATTATTGGAGCCCTCCCCGAAGGAGGCGTCTATCAGACTGAGCCCCTCCCCATTATCGGAGGCGAGGCTCGCCTGTGCGACGCAGATGGCGGGGGCGGGGAGGATCTTCGCCAAGGGCCTTTGCGTCGAGGGGAAGAGTTGGGAGCTCACGGTGAGTCCGTCGATTGATGGACTCATGGAGCACCCACCGGAGTGGTACAATGAGTTCTGGCTTCGTACAGCCAGAGGCTCAGTCACTTGCAACTCTCCCGCTCGTGCAGCAGAGGTGCTTCCGACCCTCCGACGACTTTTGTTGTCGGAGTATGACATTGATGATGTCCTAGACTCTTCGATGCCATCCTCCGACCCAGAGGACGTCGGGGGCTTTGAAGTGTTGGGCTGAGGCTGCACTGCGTGGTATTACGGCCCGCATTCAGAAGGAAAAC
>Anemone_DN43387_c0_g1_i1_len=1374_Beihai_chuvirus-like_virus_2_31.5%_p=1.9e-64
GACAAACCGCTGGAAGTCCTGATACTCGTGATCATGAGCGCAAAAATTTGTGTCTAAACTTTCTATGTAAGGCTTGTAGGGGGATACTGCAATCAAGTATACTTCACCCCCTAAGTTACTTTGAGGACACCGGACGCAATACACATATCTACAGTAACGTCTTAAGAGCCCAATTCCATCTACAATTATATTGCAGAATCCTAGATTAGCCTTGCATATTAGGATTGCATCATGAGTAGCTGACGATAGAAATATCTTTATCACATTTTGGATGATAGATTCAGATGCTTGTCTATTACTCCATGGGACATCTGCATCACAAGTCACTATAGAGTATAATATCGAAGGATGCGAAAGTGCTTCTTTACATTCCTCAGTGGCCAAGTCATATATCCCACCATCCAAGTGCTGTGTATCTACTTTGTTATCGTTGTTAGCAAGAGATAGACATGCAGAATACGGAAATATATTTTTCCCATGTCTGGATGGCAAAGTGTTAAATGTAATGATGCTATTGGTAGTAGCAGATGATATATATTCCACAAACCCCCCATATCCATCTGCAGATACAAGAGCATGGATATAATCAGGGAATTCCCTAGTAATTCCGCATACTGACAAAGCATAGTCCAGCTTGTTGAGAGATGATGTGCATGATCCGTATAATCTAAAGCTGTGAGCCTGATCCAGGATTAATTTTTCATATGTAAAATCAACCTCTAGACACTTATCATCACATTGATAAGCCTTACCACAGATGGCTGATCTGGGAACATAAAGATGATTACTATTCTTTAATTGAGTCCCATGATGTTTGATTGTTTCAGTCTTTGCCCTTATATCAATATGACCTTCATCTGATGATACTATTGTTTTGATATCATACATATCATCACATATAAGTTGGCTACTGCGAACAGCCAATATACTGGATTGGATATCAGCTACTCCAACATTGACAATTAAGTCATCAGCTAATCGTAATACGGAATCTCTCATATCATCATCTATCGTGTCCACTGTAATTTCAGTAACAATTGTTTTCCACGGCCATGTTGGGAAAGATGTCATCATCCAATCCAAATACTTTCCGGCTCCTATATCCACATCATCCATGATCATAGACATAAGGGCAGGATCTAAAACTAGATAATCTGATAATTTTAATCTGTTGTAACTATTCATGTTCCAATTATTTGATAGCTTATCAATCAGAGCTTCCATATCAATATCCATTAACATTATATAAACTGCTCGTCTAGTTATTGATCTTCTTAGATGATCATCAGTACTTCCTGGTACCCATTGCTTTGTAACTTCCATGAAATGTAGATGAACCATTCGACATTTCATTGGCATCATATATTGCTGAGA
>Anemone_DN43415_c0_g1_i1_len=2069_Beihai_chuvirus-like_virus_2_59.6%_p=5.1e-228
CAGGAACAATGAACTGTGTATTCTCATAAGCTTCATGAATCTTATGCATACAGTCATCACCGAACAGATTAGAGAGTGTCTCTCTCAATATAGGTTTTACTGTCTCATCTCTGAAGCAATTATTCCATCCACTGCTATCGAAGTTGACGTAAAGCACTCTGTAACCAGAATAGGCTTTCAGTATAGTACGGAATGCATATAGTCTTTTCGATATATCCGTTTCACTCAAAGTCATGGCTTGCTCATCACAATATAAGTCTAGAAATTTTGATACATTCTTTTCTTGAGCTAGATTCCTTAGCCTATCGTGATAACATTTGACTCCAAACCCCCTAAATTCTATCTTGTGCTCCTTTTCCTTAGGGACCAGCCTTATGATCAAATAATCAGCTAACTCCTCAAGATCATCACATTTGGTATATTCTGATAGAAATTTTTGATGGTCTATCTTTTTTAACGGATTGAGAAGATAGTATAAGAGTAATCTTGTATCAGCCCATTTACCTCTTATTGTCTGATCATGATTAATGTATTGTTGTACAGCTTTGCTCCTGAACACAGAAATTGACTTGTCCTTTAGGAAAGGTATTACATTTTCTAATTGTTGGAACTCTAATATCTTGCCTAATTCAACGCGACTCCAATCAATGTTTTCAACTTTCCTGAATCTAGCAGATATACTCGGATGGTCTGGATCCTTATTCCTCATCTGAGCCTGAAGTAAAGGATCTGACCCTGGTACTTCCATCTCGATAGTACACGGGGGCCACCTCTTATGCCTGGCTATATAATTCTTGACAAATGTCTCCTTAGATTTGTTTACGACCCATGATAACGATTCATATGTCAAGAATTTCTTCTTTGTTGTTCTTTTATGGAGTTTAATAGACCCTGCCTTCATGTCTACAAAAGGATGCCCTAAGACTTTAGACAAACAGCCCATCTCATTCCTCAGAGGGATAGGGGCTTTGAGAAGGATGCTCCTTATATGACTATTCATATAGTCGAACTTGAGGGATTTGATGAGATCGTCCTGGATGTTTTGAAGTAATTCATCATTAAGCCAGTCTTCTGATTCTAAGAGAGTCTCTGCTATAACCATACCCTCTAAACTTCCTGATATCATAGCAAACTTATCTTTGTATCTGTAAGCTAATCTTGCCATTTCCCTTATAAGATCTACAACAAGACTATAAGCGTTATCAGGATGGCATATACCTGTTTGGTACTGTATTAGAATCAAGACAGATAATAGATCAGATAATTTATTATGAATGAGCAGTATATATGTCTGTGGCACCCAATACCTAGTGCAATCGGATGTTATTATACAACATGTTTTTGATCCGTAGATTACCTCTACATCTAGTTCCTGGATATTGATTTTATTTTCCTTGGACAAAATCTCGACTTTATCATCGTCACTATTTGTATTAGGAATCTTCCTCCTGGAATGTGCTGTTTTATCAATGATAGATCTGAATACGTTGGATATGTGCATTAGATTGGTGATCAATGGAGTTGGTTGCATATCATTCAACTTATTATGGAGATCCTGGGTGGATTTATTTCCTGATGGTAAGAAATTAGAGCTCATCGCATACCCATGCTGAAACTTTAGGTTCTTCTTTGCTAATAGATAGCATCTTCTCAGTGACCTGGTGGGAGATCCTGACAGTATCTCTCCGTTATCAGATCTCCTAATTATATCTTGCAATATGTTAGCATAGCACCCATTATGAGTTGATGAGTCTAATAGATCATTTTTACTTACATGCTTGAGCAATAATTTGACATCAAATGGCTGTCTTGTTAATGTCTCTTCTTCCAATATCTTTTTTGATATTCTAATAGGTGCATCTCTCAAGGCAGTATCCAGTTTTTTGTCATATACTATGGATGTAGGATGATCCCAGAGCAGCTGTTTTTGTGACTCTGAGAAGCTCATAGTGTCTTTATGATATGGTTATATATATTGATGGATAAAAATAACAAGCGAAATCTAAATAAGAACAGATGAAAATATAACACTGATGACGATAATATATATATATTATAGTAGTTGTATA
>Anemone_DN44553_c0_g1_i1_len=1503_Wenzhou_shrimp_virus_9_53.6%_p=3.0e-116
TCTCCTTCCCTCCTTTTCTGGGGACGGGGGCCCTTTTCCCCCGCCGCCAGACCCCCCCCCCCCCCCCGGATTTATCCGAGATGGAGTTGCCCAAATGGGCGGGCAGTTTGTCAGAAGGAGAGCGGCGGTGGATCCAGAAATTGATGGATGCCTGCAAGCCCTCTTCCCAGACGAGCTATACTCCGCAGCAGTACATGGATATGTACCGGCAGACCCAACAACTGGGGCTGTTTCCCGTTCTTTCGAGACGCAAGCCAAAATTGCTGCTGGCGCTCGCCGATCTTATGATCGGCCTACACCAGTAGAGCTTGACACTGTGCTCGCTTGGACGGAGAGTAAATATAGTGCTCTGCGACACGCACTTCCTGACGATTTCCTCTCCAAGGACCATTTCGTGCGATGCTTACACAGGCTTGATCTTACATCTAGCCCGGGTTACCCCTTTATGAGGGAGGCCTCGACGAATGGTCAATGGCTGGGTTGGACCTTCCAGCCCGATCCAGTTAGAGTTGATCTCCTTTGGGAGTACGTGAAGCAGGTGATTCGAGGAAAGTTTGAACATCTCTACAGAGTCTTTGTCAAGGATGAAGTGCATAAAACATCCAAGGCCGAGGCGGGGAGGTGGAGGCTTATACTGGCCTCCGCGTTGCCCGTCCAGATGGTCTGGCACATGCTCTTTGGTGACATGAACGACATGGAAGCGGCGAAAGTTTTCGAGACCCCTTCCCTTTATGGCATGAGTTTTTGTGCTGGGGGTTGGAAGTATTTCAAGGACTACGCTGCCTCTAAAGGCTTGACCCATGCCGTTGACAAGTCGGGGTGGGACTGGAATGCCCCAGGTTGGGTTTTCCAGGCTGATCTCGAAGTGCGTAGGCGGCTGTGCGTGAATGTTACTGACGAGTGGTGTGCTTTGGCAGATGCTATGTACAGGGATGCTTTCCTTGATTCTAGATTAGTTATGCCTGATGGCACTATTTATAAGCAGCAGTTTGCTGGGTTCATGAAATCAGGAGTCGTGAACACCATTTCCACGAATTCCCGCGCGCAGTGGATGCTTCATTGTTTAGCTTCACTGCGGGTGGGGACGCAACCTTCGCCTCTTGTTGCATGTGGTGATGACACCCTGCAGTCTCAGTACCCCCCCGGCTATCTTTATGAGCTGGGGAGGGCAGGATGTCTCATCAAACATTGCAAGGAGTCGCTTGAGTTTATGGGTTTCTCGTTCGATGGCAAGATAGTGCCCCTCTATGAGGAGAAGCACGTGGCCACCGTGAGATACAAAGCTCAGGTGATATCTGAGGTGCTCGATGCTTATTGTAGAATGTATGCTCACGCCCCCCTCTATGATTCATGGGCCAAACTAGCTCGTAAGTTAGGAGTAAGCTTGATGTCTCGTTCCTTTTATAGGACCTTCATGGATTCTCCATATCCACTGAGGGTCTAAGGCGGACTCAACTAGTTGTTAGGTAAGGGCCGTAGTTCCACGCGGGTTCCTGGGAGATC
>Anemone_DN4668_c0_g1_i1_len=2294_Beihai_paphia_shell_virus_4_47.0%_p=4.6e-196
GCTAAGAAGATCACTTGTCCACTCTATGGACTGGTCAATGTCGGCGAATCGAGACATTCCCCTTTTCACTCTTCCCTTTCCAAAGACTTTGATTGACTCAAATTCCTTTCCAGGAACTCAAGTCTTTGACATTCATGAATATTTGAATGCAGAATCTCTGTCATTCTATATCATGGTGTCTGCCCCCCCTTTTGCCAGGGGTGCCTTACAGATTTTCTGGCTACCATCCATTGTGAATGAAATTCAAAACAATGGAACCAATGGTCGTTCACCAAGTCTCCAGGCAATCAACCCTGACACGATGATTGAGACTTTCTCTACGATTATTAACCTTGGTGATGGCAACGCCGCAACTTTCTTAGTTCCCCTCACCAACGCTATTCAAAATCTGAGATTGCCTCTCCCCCCTTATCATACCGATGTCACCGATCCTATTCCAAGGAGAGAACATTTTCATTCATGGGGAAATCTATTTGGGAGGATTTTCAATCCCTTGGATGGGGTTGCCACAGGATACAATGACATTAGGATTAATGTCTACGCTGAACTCAAGACACCACATTTGTCTCTTTTGAGAAACTTCCAAACTCAAGGAGCTGCATTATCCATTGCTGGAGAAGCAGTTATTTCAGGAGCTGCCATGGGAGTGTCCAATGCTATTGTGGATTCAGTTGGAAGAAACTGTACTCAATTCACAACAGCTCATGATGAGTTTACGCTCAATGCAATGTCCACTGGTGACAGTCGAATGATTGAAACTCTCGCGTTTGTCCCTAATGATACACAAACATCTCCCGAAAATTCAGTCCCACAATCACCTGAGACCCATCTTTCTGCGATTATATCAAAGAAATCTCGGTTTCATGTGCTCAAATGGAACCCTTCTGATACATTCAACCAACAACTTGATGTTTTCAGAATTCAACCTTTCCTTGGCGTGGGAATCAAAGAGACAAGTCTCTGGGGAGACGTCGTGATAAACATGAGCAATCTTGCTTATGTCTCACAGATGTTCACCTTTTATAGGGGATCGATCTCATTGACATTTGAGGTTGTTGCTAATTCCTTTATGAGAGGAGCTTTGCTTTTCTTTTATACCCCACATGGGAAGGAATTACCAGCAGACTACAATGAGAAGACAGCGTTGCCTTATGTTTCTCTTAACATCGAGGAAAAACGCTCTGTCACGATCAAGATCCCTTATAATGAGGTGACTGATTGGCTAACGATGCCGATTCTCAAGATCTCCGAAGGAACAAGCAACCCAACGATAAACTTTTTGTCAACGCTTGGCAATATTTTTGTTGTTGTTCAGAACCCTCTTCGAGCGACTGATGCCGATACGATTGGCCCAGTAGAAATCAATTGCTATTGTCATTCTGATGATATGCAGTTTCGATTTCCTGTCACGAATCCCAATTTGTCTCCAGTTGGAAGATCTCTTCCTGAGCCTATTCCACCCATGAGGACTCTGAGTGAAGAGACAAATCTCGATCCAAGAGAATGGAAAACTCAGGGAGAAACTCCTGAATTGGTCAACATCTTTGGAGAAGCTGCCGAACCGACAGAATCATCATTGATGCCAAATGATCACATGGATCTGCTCCAGTTGGTTACTCGCCGTGAACACATCGCGACAGTAAAATCAACAGGGATGTATTCAAGATTGAGATTTCCAATTCCACTTGTGATTCGGAAATACATGAAAGGTACGGACAATGCGTATGTACCAGGAACTCCATACAATTTTCTTAGGAATATGTTTGCATGGACAACTGGTTCTCATGTCATTTCTGTCATGCAAGATGGCAACACGATTGACTCAGCGAACATGGTTTTCAGAGCCACATACAACAATGAGTATGATTTCAGGTCAATCTTCACAAGAGATTTCATCCAAGAGGAAATCACTGAGGCTGAGTATATTGAGGCACTTTCATCTGATGCTGCTTTGATTACTCAGAAATCGGTGGCTCCAAGGATTGAAGTACAGATCCCGTGGTATACTGTCTTTCGACAATTGCCATCACCGATCATGTTTCTTCCTGAGAATCTCCTTCCACCAAACAATGCTTCAAAAGCAACTGCGATGGTTTATGCTGTTCTTGAAGTCAGCATCCGTTGGACCTATGGATATGGCAACACTTTGTCATTTTTTCACAATCCTGGACCAGGCTTCAAGATGAATCAGTTTCTTGGAACTCCGTTTCCACAGACAATCTATGAACCAATCCCAGCGGTCAGATCTCCACCACCAACTAAGGAAGTTGAGGAGATCCTTCAGCAAACAACCC
>Anemone_DN49470_c0_g1_i1_len=1305_Wenzhou_Crab_Virus_2_86.6%_p=3.9e-224
ATCTCAAGGGTACTTCCGATATGATGATTCGATCCCGGCCCCTTGTCCAGCAGCTCTTGCCCAGACGATGCGGGAAGAACTGTGGGACCGAAAGATAACCACTATAACAATGCCACCAATGTCACATCTTGTTTCAGTAATGCCCAGTCCTGACCATTGGCCAGATGAACACCAAGCCGCTAATCATTTCACCTACCATGTAGCATCTCAGGCAACAGAGGCCTTGAGGAACAACGCAAGCGAGCACTGGTTAGTATCTGGACATCCACCTTTCCTAGGACATGCTACTCGTACAGGACAAATTGAGCCCCAGATGAATTTTATTATGAAGAATACTATGGTACTAAAGCTAAAGAACCTCCTAGACCTGAGGAGATGGGTGGACGTACCTGTGTACAATCCAGATGGGACCACAAGCCCGAGCAACCTAAAGGAAGTGATAGAAACAGTGATTCAATTGTACACTGAACTTCCAATTACGGAACTCGACCCTTTTGCCGGAAGAAAAAGATCCGGTACAACACAACACCACCTCCGTTCGTCAGGTTTCATAGAGAGCGTTGTTCCTAACACGCTATCCAACACGTATCAGCAGGTTGTAGGGTCATCCAACAGTCATCAGACCTTCACGACAAGTGGAGAGCACTTCCTGACAAACTTTCTACATATTCACTGTTGGGTAATTCATGCACTGACAGAAAGATTAGAATATGCCCCACTTCGAGGAACATGTGGGGAGTACTGGGCAGTTACAACTTCGTGCGTGTTCTGCTCTAAGCCAATACGAGAAGAGGGGGTATGTCTAGACATGAACTTCCTCCCTAGTTCTGACCTAGAACCTCTCCTAGTATGCAATATTACGGAATCTACAAAGGAGATAGTGGTAGAGTCTATGAAAGAATTCCAGAAAGAAGAAATTGTCTGCACCAAGGTCTATGATCAGCTTACTTATAGGAGAGCCTGCATCGGTGTACTCCAAGAGGTTGTTCGAATGACTTACGACAACCATTTGCAGCTGCAGTCTCGTCATGGACAACACAGCATGACCTTGGAGGCTCAATCAGTTCTAACAAACCTGTCATTAAAGACCAGTTCTCGAATTATCGGGGACACAGAACTAAAGAGGTCGGATATCAAACATATCGTTCCTTCTCTAGCAGCATGTGCGTATGAATACGGAACAACTCGCCTTTCAGGCATGACCAAAGAGAATGCACCTATGCTTTTCAGCAACATTCCTGGATCAGAGCTCCCATGGTATCGGCTAGTTGAAAGGATACACACACTTGGTAAACTAAAGAGATC
>Anemone_DN50046_c0_g1_i1_len=1357_Wenling_partiti-like_virus_13_42.4%_p=8.2e-89
CTTGGCACCATGCTATGCGCCCTTCCCGCTTTATTAAACCCTATTACTTTCGATGCAAAAGGCAAGGATGGACCAGGAGGATTACGAGCGACCGTTCTCTCCGCCTGTGGTGGGATGGATACCAAAAATGTCGAAGATTTGCTCGAAGTGCACAATGGGATGAAGAGAGGTTGGATTTGGCTATTTCGTCCGTTCAAAAAGAAATGCAGCAGAGATTCGGACGCCTGCAAGCCATTCCACTTGACCAAGTGAGAGACACCTTTCAAGACCTATCACGCTCCGCCGGACACTGTTTTTTTGATAAGTATTCTTGCAAACGGGACATACCACAGTGTGAATTGGATGAGTGTGAGCGTGTGCTGCAGTATAAGGGACCTAAAGACCTCCCCCCTTATATGATTTCATTCCGTAATCAAATCAGGAAAGGAGAGCCAAAACAGCGAATCATCTTAGTGAGTCCCGGACCTCTTGCTATGGTTGAGAAGCGATTCGCGTGGCCCCTTCAAAAAGCGATGGAGCACGGGGCGTATCCTCGTCCTTGGGCAACCGGTTGGTGTTGGTTCGCCTCTGGCGGTTCTCAAGTGACACCGTTTATTGAAGATCCCACTACAGTCAGCCTCGACTTCGAGAAGTTTGATTACAGTCCCCCAACTTTCCTGATCAGAAAAATCTTCAAAATGATGATGTCTCTATTCGAACTCACCCCCTCAGAATTAGCAATTTTCAAGGGTATCTCTCGTTCCCATGTGGACTCCCTTGCCAAGTATGGAGACCGGGTCTATCATCTTGATCAAGGTATTCGAACAGGATCGTCCTTCACACACGTTATTGGCACGTTGGTGTGTATGGTTATGATCAGGTATCTGTGTGGTATTGATATCTCTGCTATAAGCTATGGCGATGACGCGATGTACCGGGGGGGACCACCTCTGAAGACCGTGTGTCGTCGGGCAGAAAGTACCAGCTTTCGGATTAGTCGTACTAAATCCAAGCACGGAGTGCAGTGGCTGGGTTACAAGTGGCGCGATGATAGATGGGTGTGCGAAGATCCAGACAGAAGATGGGCTCAGTATTTTTGGCCTGAAAAACCCGGGTGTCCCGAGGCTAGGCTTCAAGCTCTGTTCCTAAACTGTTTGTCCGACCCCATGCGCGTTCCACTAAAAAAAGCTCTTGTAGAGTTAAGTCTTGGTGTAGTTCTCCAGGAGACGGCTGAGTTGATAGGTGCTCACCGTTACCCCATCACCATTGAACCTGGTGCCGACATATTCGAGGTCGAAAAGCGTATGAAGCGCTACCATCGTCTTGATTGATGTATTCCGCTGTGTCAGCGATGAGGCGAAAGCCCGCACGCCCCTGG
>Anemone_DN52513_c0_g1_i1_len=1282_Alphanodavirus_HB-2007/CHN_27.5%_p=5.5e-28
GTCAAGTCGAAGAGTTTTGTGATGGCTGGTAAAAAGAAGAAACCCAGAGCACCGCCCCAACAGGCGACTGCGGGGCCTAAACCCCAGAATCCTAAAAAGAAACGCGGCAAGAAAAAGAGTAAGTCCTCTGGCTTACAACATCTAGATGAGGGATTTTTGAAGTGTGCTTATGCACATGTAGATTTCCCTCAGACGGGGTTCAGAGGCATTCCCGATGGAACTACTGAAAACGTTTTCTCTTTGGATAATTGCTCAACACTCAACATCTCTGTGCCGAAAGGGGAAACTCATTACTTTCTCTTTCTGGCGGTTCCGCAGACTCGCTTTTACAAGGCGTCTGCTAAGAACGCAAAGGGTGAGAGTTTGGGCTTGGACCAGGAGTGGTGGGGTTACCCCTACCCGACGTCTAATGTTATGTTCCACAAACCGACAGGTTCTAGTGTGGTTTCCTCTTATGGGGAGGAGGCGTCTCAGTATCGTTTCGCGTCAAATTTTGGCGAGTTCACGAACGTTACGCCGACTCTCAACCAGGGGGGCCAGATTCGAGTTGTCGAGGCAAGGTTGGCTTTAACCACTGTAATTCAGGGTTCGCCAACCACCACAATAAGCGGTGCTTTTAGCACTTCTTTTGAGTTGACGGGGATGCCAAAGAACATGGACGAGAACGTTTATTGCGATAATGCAAAGAACGGTGCCTACTTTGTCATGAAGAATGATTCTTCTGAGTTTAAGTGGTGCAATGTGATAGATACCCTAAAAGATGAGCTTTACATTCCGATGGGAAACGGCGGCAAATTGGTCGTCGAATCCACTAGGAGTGAAAATCCTTTCACCTTCCATGGGTTAGATTCTGGCTTTACAGCCAAGATTGTGGCTATCACTGCGCCATCTTCAGCTGCTCAAGACTTCACGCTCAAGACCGGGCAATGCGTCGAGTATAAGCCGAGACCTGATACTTTACTTGCCAAAGCGGCGAAGTTGCCTCCTGCCCTGGATCAACGTTCGCTGGCGGCTTATCGTGCCATAGCTAAGAGCTTGCCTCTGGCTGTTCCCCGTTCCAAGAATTCTGGTTTTTGGGATTGGGTTAAAGGCGCTGTTCGCTCGATTTCTGGAGCTCTCTCTGGCATCCCAGGCCCGGTTGGTCTGATTGCCAAGGGAGTCAATGGAATCTTCTAGATCTCTCCTGGTACCATAGTATGGAGCTTTGCTCCTCCACCTGACACTCGTTTTTCCAGTACGTTAACTGGAACCCTATTCCTAGCGCGTTGGGGCCCACAGATCG
>Anemone_DN52528_c0_g1_i1_len=2118_Wenzhou_Crab_Virus_2_86.7%_p=0.0e+00
CGAGAACTGGTCTTTAATGACAGGTTTGTTAGAACTGATTGAGCCTCCAAGGTCATGCTGTGTTGTCCATGACGAGACTGCAGCTGCAAATGGTTGTCGTAAGTCATTCGAACAACCTCTTGGAGTACACCGATGCAGGCTCTCCTATAAGTAAGCTGATCATAGACCTTGGTGCAGACAATTTCTTCTTTCTGGAATTCTTTCATAGACTCTACCACTATCTCCTTTGTAGATTCCGTAATATTGCATACTAGGAGAGGTTCTAGGTCAGAACTAGGGAGGAAGTTCATGTCTAGACATACCCCCTCTTCTCGTATTGGCTTAGAGCAGAACACGCACGAAGTTGTAACTGCCCAGTACTCCCCACATGTTCCTCGAAGTGGGGCATATTCTAATCTTTCTGTCAGTGCATGAATTACCCAACAGTGAATATGTAGAAAGTTTGTCAGGAAGTGCTCTCCACTTGTCGTGAAGGTCTGATGACTGTTGGATGACCCTACAACCTGCTGATACGTGTTGGATAGCGTGTTAGGAACAACGCTCTCTATGAAACCTGACGAACGGAGGTGGTGTTGTGTTGTACCGGATCTTTTTCTTCCGGCAAAAGGGTCGAGTTCCGTAATTGGAAGTTCAGTGTACAATTGAATCACTGTTTCTATCACTTCCTTTAGGTTGCTCGGGCTTGTGGTCCCATCTGGATTGTACACAGGTACGTCCACCCATCTCCTCAGGTCTAGGAGGTTCTTTAGCTTTAGTACCATAGTATTCTTCATAATAAAATTCATCTGGGGCTCAATTTGTCCTGTACGAGTAGCATGTCCTAGGAAAGGTGGATGTCCAGATACTAACCAGTGCTCGCTTGCGTTGTTCCTCAAGGCCTCTGTTGCCTGAGATGCTACATGGTAGGTGAAATGATTAGCGGCTTGGTGTTCATCTGGCCAATGGTCAGGACTGGGCATTACTGAAACAAGATGTGACATTGGTGGCATTGTTATAGTGGTTATCTTTCGGTCCCACAGTTCTTCTCGCATCGTCTGGGCAAGAGCTGCTGGACAAGGGGCCGGGATCGAATCATCATATCGGAAGTACCCCTGGATGTCTCTACCCAGGACTTTTGTTGCTCTCCAAGATTGAAGCTTGCTTTCACAACGGAGCAATTTCTGGATGAGTCTCACTCCCTTCTTCCGACCGTTTCTAGTCCTTACCATTACAGCCTCCAAGACACTTTTTCCAGTCTCAAACCTTCGGGTGAGCTCACCCAGAATGGAAATCGGTAGGGCACTGTAGATGACGGAAAAAACCTTTACAGGCTGATGCGGAGACTCCGACATCATTTGGACAAGAGCTTTTGTCACCGGTGATTCAGCAGCCCTCACGAGCTGGATGATTTCCTTGTTCTTGGCGATCCTCTTGATTTCAGGAATAAGAGCTTGCCTCATAACAAAGCTTGGGGCTGGTGGCTTCCTAATGGGGAGGGAGTAAGGATCTGCATAGAGTGTGGAGAGATCAATCTTTCTAGAGGTTGAGAAACGGAGGAACTGTCTTAGATGCTCCCAGATAGGAGGGTAGCTCACACTGCAAAAGGAACACAAATCAATGAAGGGGCTCAACAGATCTGACTCTGCCCTCACATACATATTATGGAGGAAGATGACAGGGAAACCACCTAGAAGAGAAGGTACCATAAGTAGGGCCACAAGAGCGTCGTCAGGGAGTTTTGTATAATGATCATCCATCAGGAGATAGAAGTAGCTCCAAACAAGGGCAACCATATAAGGCGCATAGCAAACTGTCATGACCTTACAGGCGGAGTGGGCATTGCTGAATGTCGAACCTATGTAATCATCCAGACAGTTGAGGAAGGCGTTGTTTGAGCCGTACACTTTCTGGATCTTTCTAAATCCCTCGGGGAGCTCGATTTTACCTACTGATGCATGCTTAGAGAAGGTAAAGTATCGGGGAGAGCCGTAACTATCCTGTACCTTGATAGAATGACCTGCTTTCCTGGTGACATCAGCGATGGACTTGACCAAGGCACTCTTCCATTCCAGCATCGTCCTCTCAGAAAGATGCCTCGGTGAGATCAACACGGCAATTCGGAAGTCATCACCCTTGCAG
>Anemone_DN53576_c0_g1_i1_len=3096_Drosophila_C_virus_68.8%_p=4.6e-305
ATTCAACTCATGTATTTGATGATAATGTTTACATGTGGACGCATAGCCAACCTTCAGGCAACCCTTTCACAGTAATAATAAATTCGATTTATAATTCAATTGTTATGAGAATGGCATGGCGAATTGTAATGAGCTCACACGGACTCTCTGGAATGAATCATTTTAACAAATTTGTTTCTATGGTAAGTTATGGTGATGATAATGTTTTGAATATTTCGCAATCGGTTATTGATTTATTTAATCAACAAACAATTGCGGAAGCTTTAGAATCTATTGCACATACTTATACAGATGAAACTAAATCTGGAGAAATGATTAAATTTCGGAGTTTAAAGGACGTTAATTTTTTAAAAAGATCTTTTGTGTTTAGTGAAGAACTTCAGCGTTATATTGCACCTCTTGAAGAAAGAGTAATATATGAAATGTTGAATTGGACACGAAATACTATAGATCCTGATGAAATTTTAATGATGAATGTTGAAACTGCAGCTCGTGAAATGGCGCTACATGGGCGGAACAAATTTAATAATTTTGTTTCTGAATTGCGCCAGATTGAGAATTGTTTTAGGATACCTCCGTGTCTTTTAACATATCCTGAATATCTTTATGATATGAAGGAAAATTCCCAATCTTTCTTTAATTAAAACAAGTTAAGATGTGATCTTCAAAATTGAAATAATTTTCTCAGGCTAAATTCATTTTGTATGCTATCTTAACTCTTGGTGTTACCTATTTAGGTTTACTTCCAGGATGCACCGAGGCAGCCCCTCATAAATCCAGGAACCCTGAGTGCTTGATATTTGTTTAGGTAGACGATATCGATAAGAAATTTACCTGCTGACTTTCAAAAAACAAACTCAAACTCAAATCCAGAAATTGCTAATTCTAGCATCTCGACTGAACAACAAGAAATTGTACATTTCGCAAGCGAAGGAGTTACTCCCACGACTAGCGCAGTCCCTGATATTGTTAATCTTTCAACAGATTATTTGGATATGACAACAAGAGAAGATCGCATTCACAATGTGCGTGATTTTCTTCAGCGACCAATTGTCATACGAACAGGACTCTGGGCTTCTAGTGTAGTACCTGAGACCACAGGGGCTCAGTTATATACTGCTAATTTTCCAGAAGTCTTAATTTCAAATTCCATGTATCAGGAAAAGTTGCGTGGTTTTGTAGGATTGCGAGCGACTTTAGTCATTAAAGTTCAAGTTAATTCTCAGCCTTTTCAACAAGGGAGATTACTTCTTCAATACTTTCCATATGCTCAGTATATGCAAAGTCGTGTTGAAATTGTCAATAAAACGTTGCAAGGTCGATCTGGTTGTCCCCGTACTGACTTGGATATTAGTATGGGAACAGAAATTGAAATGCGAATCCCATATGTTTCCCCACATGTATATTATAATCTTATTACTGGACAAGGTTCTTTTGGTGCTATATATTTAAATGTATATAGTCAACTAAGAGATCAAGTATCTGGTACTGGATCAATTGAATACACTGTTTGGGCACATATGGAAGATGTTGATGTACAATATCCAACTGGTGCAGCAATATTTACTGGCTCTTCTCCAAATTTTTCTAATCTCGCTAATAAACTCGCATCTGGAAAAATGACAGGTGATGAAGTTAGAGATATGTACTCTTCTAGTACATATAAAGAACCTCCTGCTGCTATTTTTGCTCAGGCTGGTCTTGAATTAACCCAACTTAAAAATAATAATTCCCCTTCTCAGGGAATTGGTCAAATTTCTGAAGGATTAAGCACCTTATCTCGAATTCCTATAATTGGTAACATGTTTACGAAACCTGCTTGGATAAGTGCAGCGGCTGCGAACATTTTTAAACATTTAGGTTATTCAAAACCTACCGTTCAAGGTTTGCCATGTGAATCTAAGTTGCGTGGACAGACACGTATGGCTAATTATGATGGTGCTGATACTTCACACAAACTTGCACTTTCTTCTTCAAACGAAATTGAAACCAAAAGTGGTCTTTCTGGAACTTCTTCAGATGAAATGGCCCTTTCTCATGTTCTTTCTATTCCAAATTTTTGGGATAAATTTATTTGGCCATCAACTGGAGCGGGTTCTGCTTCTGGTAGTGTTTTGTGGGACAATTTTGTCACACCTTTTAAGGTCAAAAATTTTTCATCCACAGTTACCAATATTTTTCGTACAACCCATATGGGTTATGTAGCAAATTCTTTTGGTTTATGGCGTGGAAGTATAGTTTACACTTTTAAATTTGTTAAAACTCAATTTCATTCTGGTAGATTGCAAATTTCTTTTATCCCTTTTTATTATAATTCTACCATCTCTACCGGTGTACCAGACACTTCTAAGGCTCAACGTATGATTGTTGATCTTCGAACTTCAACAGAAGTATCTTTTACTGTGCCTTATGTTTCTTCAAGACCTTGGATGCATTGTATTCGTCCCGAATCTTCTTGGTTGGGAACAAATAATGCAAAGATGTTTAATGCTGTAACTGGAATTATTCGTGTTGAAGTTCTTAATAAGCTCGTCGCTTTTAACAATGTTTTTCCTTCTATAGAAACTATAGTTGAGGTTCATGGTGGTCCAGATTTGACTTTTGCAAATCCTACCTGTCCTTCCTATATACCCTATGGAGGTGCAATAGCTGCTACAACTGACGAAGCAAGTGCTAATGAAATCAAACAAGAATATTCTGTTCGACCTATAGCTCAAACATCAGTAATGGGTGCCAATGAAGCAATTCCTAGGAATGATGCTCAAAAGGGCGTTCATCCTGATTCAATTGATACTCATATTATTTCATCTAATTGGTCTCCTGAGGCGAATTGCATTGGAGAGAAAATAATGTCTATAAGACAACTCATCAAACGTTTTGGACAATTTAATGCTAATAGCATTACTTTGAATTCGGATCCAACAGCTGCTACAGCTTTTGACTCTATAGCACTAGCTCCTTTTTCACATCAAATTGCTCCTACTTCAACAACTTCAGTTACACGTAGGATGACACAATTAGATTATTATTATTATCTTTATGCTTTTTGGCGAGGTTCGATGAGATATAAATTAATTTCTGAGACAACAGAAAATG
>Anemone_DN54335_c0_g1_i1_len=2256_Wenzhou_Crab_Virus_2_86.1%_p=0.0e+00
CTTTCCTAGTAACATCAGCGATGGACCTGACCAGGGCACTCTTCCATTCTAGCATCGTCCTCTCAGAAAGATGTCTCGGTGAGATCAACACGGCAATTCGGAAGTCATCACCCTTGCAGAACACATGATAGTTGACGTCGTGGTCCAGCATGGCTGTCTTGATCTGATTGATGTACACCCAGACCCATGTGTCTTGGTCCAACCCTTCTATGCCCCCTTGTTGGCCCTCCCAGTAGATATCATCTACCATACCAGGGACGTAGAACAAACCTTGCTGGTAGGCCAAATGTGTCTTGTTAAAGAGGCTAGTTCCAAACACTTTGTCCAAGGTTTCCGCTGCAATTTGAGAGACTGTTTCATGTCTAAATGCGTTGTTCCATGCCGAACAGTCGAGGTTGATATAGAGGACTTCATACCCCTTGTAGGCTGCCTTGAGGTTCCTAAAGGCGTACAGCTTCTTAGAGATATCTAGTTCCCCCAGTGTCATGGCTTGTTCATCGGAATACATGTCTAGAAAGTGCTTTGCGTTAATGGTCTGAACAGTCATCCTAGTTCTATCTTCGTACGTCTTGCAACCAAAAAACCGGAAGAAAGGCTTTAGTTCCAGTTCCTTCGGGACTAATCTGATGACAAGGTAATCAGCCAGTTCCGATAAGTTCACTGATCTTTCATACTTGTCTAGGTATTGGGTATGGTCCACCATGTTCGCATTGTGCATCATGTAGTACAAGAGAAGCCTCGTCTCCGACCATGGGATTTTCCTCCTCTCTGTTGACTTGAGGTAATCATTCATTACTTTAGACCGCAAAATGGATATAGTACGATCCTTCAAGTAAGGGAGGTAGTTTTCCAGTCTATTGTACTTCATGTTTGGTCCGAGCTCGACAAGCACCCAGTCATCGATTCTATAGGCTCCAAATTTGTCAACAATGAAGGGTTGTTTTGGGTCACAGTTCCTTATCCATGCTTCCAGCAATGGGGTCCCTTTTGGACACTGGGAGAATTTTACCAGTGGCCATTTTCTATGTCTAAAGATGTAATTCCTCACATAGCTTTCTTTAGCTAGGTTAACGCAGTTTTGAAGATGGGTGGTATCTAGGTGCTTCACTTCTTGAGTCCTCTGGTAGAGTTTCTGGGCTCCCTTGAAGACTTTTCCATATGGATGGCCGGCTATCTTAGACAAACACCCCAACTCATGGCGAAACTCAATGGGAGCAGAAACGAGTATCCTCTCCAAGTGACTTCCTCGAAATTCAAAGGAAACTTCATCCACGAGGGTGTCACAGAGGTTATCGTAGAGCTCTTGGTTTTCAGGACCATCAACTTCGCCCAAGGTGACAGCCACTACCAAGGCTTCAAGCGATCCGGCTACTGGGAAATATTTATCTCCCATTTGGCAATGGAGACGACAAAGTTCTCTAGCGAGTTCCAATGTGACCTCACTGGCATCAATGGGGTAGCAAACACCAGATGTGTACATAGCCAGGAGTAGAACCGATAGAAGATCGCAGACTTTGTTGTGGAAACCTAGTAGGGCTGTTCTTGTCATAAGGAATTCTCCTCGAGAACTCACTTTGACGTGAGCCATCTGTTTCGACCAATGGAATGTGCAATCGAATTTCTTGACATCATATCGACACAGATGTTTCAGTTTAGCTAGCTGTTCCATATCAGCCCTTTCAATATCAACATCTTCAACATGGGCAAATTTGTTCACCATCTTCTGGAGTTCCCAGACAAGGAATGCAAGGTTTTGGATGACTGGTGGGCAAGGCCTGGTCTGGAAAACCTCCAAGAAAGATTCTTCTAAACCCTGTGGGTCGGGGCAATTAATGTTCTGATTCATATACTGCCTCTGGATCTTGAGGTTACACGCCGCCAACCGGATAGCCCTCTTGGACCAACTATGGTGCGGGGGTGCTATACAGGATCTTTGCATTTCCGTCCGTGTTACCCACGAGAGGAAAGTAGGGTAAGCAGTGCTTTTAGCGGTGAACCAAAGGGGGACGGAAGGAGGAAAATGCGAGTTGAAAAGCTTGTCATCTTGAGTTGACTCATCCTGCCTAGTCCGAGACAGATAGGCTACAAGAGTTTCTTCGCGCAAAGCAACGTCCAGTTTCCGGTTGAAAGTGTAAAACCCAGGGTGTTGACGTGTGACGGTATGCTGCCCAAAATATGAATCCATTGTTAATAGCCAAGAAAACCGGGTCTAAAAACATGATAGATTTAACATTGTTGGGTCTTCGTAATGGTGCT
>Anemone_DN58244_c0_g1_i1_len=2235_Beihai_chuvirus-like_virus_2_52.9%_p=1.8e-224
TGTCAATTCTAGAGATTCTCGGGCAGCATATGATCTGACTGGGATGTTGAAGTCAATTTGTCTATTAATAACTGAAATAAATATAGTGAATCCTACAAATGATGCAGCACTGGCAGGATTTTCATAACAAGCAGGAGGATGAGAGAGAGACATCTGGGATAATAGCAATACTATAGGGCCCAATCTACCACATTTATGAATAGCTTCTAGTAACTCAAACCAAGGAAGCTCATAGCTATGGATCTTTTGCAGATATAATAATAGATTTGTCTTATCAAAATCCTTAATCTTCATGATAATAAAGTCATATATTATAGGGACCATTCCAATGACTATAGAATATAGGGGTAATTTCTTGATCTCAGTAAATCCTATATTTCTGTTGGTAGTGGCATGAGTCAAATTTACCAATGTATTTTTACCAGCTGATGTCAATGCATGCTGTGTGAACCGCGATTGAATGGTCGTTTGGATATTGTAATGATGTTGGACAAATTCAGCAACAACACATCCTATAGCAAGTTCATCATCTGGATCATCATCATTACCAACATCTTTAATAGCTCTATCTTGAAAGTCATTGTAAGATGTCAAAATTAATCTCTTCGATACTTGTTCCAATCGACATGAATTGAGAATGGGAGGAGGACATGTCGGTAGATATGAAGGATTTATCACAATAGGTTTTTCGTCAATAGGTGTGGTACAATAACTACATGTAGTAGTAACAGACCAAATGGATCTGACACAAGTTAGTTCAGACGATGTCTCTAGCTCAATTTGAATGGTATGGATACATTCGCACATTATGTGCAAAAAGTTAATTGTGTAATGCAAATCTGAATTTACTAAGGTCTGATGAGAATCACTAGTCCCCACGACATTTTGATACATATTACTCAGCACATTAGGAACAATTGCCTCTCTGAACCTTGGAGCTCTAGCGTGATGCTGAATTGTTCCACTCTTTCTTTTAGATGAGAAGGGTGCCAAATCCTCTGCAGAAATATTAGTGTATCCATTGAGAATGACAGTTATGAGATCTATGAGATTGCTATCCAAAGTATTACCATCTGAATCCGTGATGCTTACATTTACCCATGACATCAGATCAAGAAGATTTTTAACTTTCACTATAAGAGGATCCTTCTCTTGGAAGCTAACTTGAGGTGTAATATTTCCTGTCCTGGTTGTATACCCAAGAAAAGGGGTACAATCAGACACTTGCCAATGTGGTGATGCCTTATCATCTATAGCAATGGATGGTGTATTAAACTGATATGTGAAATGATTCTTCCTAGCAAAATCTGATGAAGCAACATCCGATGGTCTAAATAAAGCCATTTGATGTTGCAGGGGAGGCATTGATACACCATGTACATATATACCCCATGTTTTATTCCTGATGATTTGAGCTACCTGGGTTGGACAATCTCCTTGCTTAGGTAATGCCAAGTATCTAGTGGATGATAACGTTAGCATTGAAATCTTTTCAAACCTCCATTGTTGTAGGGTCTCTTCAGCTTGAAGTACCCTTAACAATTGTCTGTCCACTGAGGATCTCCTTGTCCTCATCATAATAAGATCTAAAATAGATCTACCAGTTTCAAATTTCTTTAGAAGCTCAGCTAGAATTCCTTCAGGAGTAGCGCTGTAGATAGTTGACATAATCTTTGCATTAAAAGGTCGTGCCGAGGACATAGTCCGGATAATTTGCTTGTTAAACGCAGAATCACATGCTCTTAGCAATTCGCGTATATCTTGATTTCGTATCTTCCTCTTAAGGGCTGGCATGATAAATGATCTTAGTACTGCTACAGGCAATTTCGGTGTTTCTACATTTATAGAGTATGGATCACGGAATAGTCTTCCTAGGTCTTGTGTTTGTATAGATTTATGACAAAGGAAGTTTGTCATACTTTTATAAAGCTTTTTATCATTATTTTCAGCATATATACACATGTTTATGAAGGGGGATAATAAATCTGATTCAGCTCTGATTCTCATATTGTGGAGATATATAATAGGAAAACCTCCCAGTGTATTAGGGATTAGCAATAGAGCACACATCTCATCATCTGACACATTCTTATAGTACATACTGATATTTAATTGCCAATAACTCCATATGAGTGCTACAAAGTAAGCACTGTATGTATTACACATACATTTGCATGCGCTATGTGCATTACTAAAAGAACTAGCAATGTACTCATCTAGCACAGATATCATGGC
>Anemone_DN59477_c0_g1_i1_len=5225_Beihai_picorna-like_virus_76_45.5%_p=0.0e+00
TTTCATACACAATTTGGCCCACAGTTAAGATGGACTCTGTAACAGACAAAATATCGACCGATTTGCAGCAATCAAATGAAGCATATTTCGACAGAAAACATGAACCATGCGGACGATATATTCTTAATAGTTATATCTTACTTGAACCTTTGAGTACGTTGATTATGGAACACACATGGAACTGATTAGGTCGATACGATTTTAACACAAACTTTTTGCAAGTATAAAGCAATGACTAGTTTTCAAAAAGAAAACCGGTATTTACACCGTAAGTAAAAAATAATTTTTTCCAGCCTTCCTGAATATAGTAAGGAAAGGTATTGGCGAAATGGAAAATTTTATTTTATTTAAACATAGTTTGTTGAAAACTATTCAAAATTTCATTATGCGATTTTTAATTGAGACGTCTTATTAATAGACTAGGTACTAATTAATCTAACGCATAGTTTTACAAGGCAGCAACACCGCATCAATGGATCCTAACCATAGATGAAAAGAAGAAAAAACAAATCATGCAACAAAATAAAAATGATTGGGAGAGCTCTGAAACGATAGGCCCATTAGAAAAGCTCAACAAGAAACAGGTTTTTGTTCATACCTTTTTTGGTATGATCATTTTTGATGACGACATTAGCAATTTCATTCCAACTATTGAAGTTTTACGACAATATTTGGAAGATTCGGACAAGGAATTAACTGATTTACTCTTTTCGCAACCGGCCCAAGAAATAAAACCCTTAGCCATTATTCTAAGCTCTTTATTTTTTGATGAAATTTTTGATGAATTGATTTTTGAACTTCCAATGCGAATTTATTCACTATTTCCAACTGACTTTGATTTTTCAAATGAAGGGAGATGGTTTGAATTGATGGATCAATGGAAGAATATTGAAGATACACATGCTAAAGCTTTGTTGATCTGTGGAGATGTTGAAAGCAATCCAGGACCAATACCATCGCGCCCTGTACCACCCCGTAATAACGACCCTAGGAGTGTACAGTTGGAAAAGGCGATTTGGAAAAAAGAAGCTAAAGTACGTTCCTTAATTAGAGAAATTCAACGAATGGACAAACATATCAACCCACGCGCACAAGGATTAGTGAATGATTTTAAGAAAGTTATTAAGAATTCGGCACAAAGTTTAAATCCAGATAGAATTGATTGCTTATCTCAGGATATAAATAGTATTGCTCGTTTTATTGATAACCATTTACCTTCTCTTCAAGCAAGTTTTGAAACAACAGGTGTTCATATTTCAGATAATTTAGTATCGATTAAGGATGATTTAATTAAGGTTCTTATTTTGCTAATTTTGTTTAAGCTTTTTATGCAATTTAAAAAATATCGGTGTGCAATAGTTTTAGTTTTATTATTTGTTTGTCAACATTATAATTTACATAGTAAGATTATTGAATTAGTTAAAGAATTATTAACTTGCGTTTCAGGAGCAACTCCTGTTATTTCTCCAACTGTCGATTTACAGGAAAGAGCTCAAACAGAGGTAAGAGATAGATTGAATGAAATTCGAAATCGTTATGAAGATAGACCACGTGCTCAAATGGACACAGAAGAATTAATTTACAGTCCTGCATTTCAACTTATCGGAAAAATTATGTTTGCATTTTTGGCTTTTGTTTGTATTAAGAAGATACCAGGTAAGCAAGATTGGGATACATATATAACACGTTTAGATCGTATTCCAAAAGCTCATGAAGGATCAAAGAAAATTTTAGATTTTACAACCGAATATTGGAACTTGGCACATGAATCAATTAAAATGATGGTTTTGGGTAAAACACGTGAGGAATTACGTGCTGCGGCTGGAATTTATCCTGAAATTGATGAATGGGCTATGGAAGTTAGAAAATATTTGGACTTAGAAGAACGAAATAAAATTGATGTTGATATTTTAATTGCAAATAAAGTCGAAAAATTATGGAGTAAAGGTTTAGAATTTAAAGCTGATAAATTATTGTCACGTGAAGCAGATCGATTGGTGAGTAGCATGCTTATGCCTGCTCGCACATTGTTTGAATATGTGACCTCAAGTCCTATTAAGGGTGGAGGTCCTCGTATGAAACCAGTGTGTGTTTGGCTTTGTGGAGAATCAGGAATTGGAAAAACTGAAGTTATTTATCCTTTATGTATTGACGTTTTGCGACAAATGGGTTTAACTACTGAAAATGATTATCAACATCAGGTTTATGCTAGACAAGTTGAAACAGAATTTTGGGATGGTTATAAAGGACAAAAAATTGTTATTTATGATGATGCATTCCAGAAGAAAGATGATAGAGTTAATGGTAATCCTGAATTGTTTGAGGTTATAAGAAGTTGTAATACTTTTCCTCAACATTTGCACATGGCTGCTTTACATGAAAAGAACACTTTCAGTGCAGCAGAACTCATGCTTTATACTACAAATGAAATGGATGTTGAAATTGCTTCTTTGACTTATCCAGCTGCTTTTAAAAATCGAATGTACGAACATGCTTATGTTGTTCAATTAAAACCTCAATATACTATTAATAAAACAGATAATTACGGTAATCCACATATAACTTTGGATCATTCTAAACTTAATCCTGAAAAACCAATTGATTTGGATATTTATCTCTTTCAAAAAATGAATCAAAATTATGAAAAAGTAGGAGAACCCCTTGAATATAAAGAGTTTTCAAATTTGATTACAGAAGAATGGATGCGTAAAAAGAAAGAAAGTTTTGATAAATTAGAATTTTTAAAACAATATGCAACACGTCCTATGGCACAAGTAGAAACTTTTTATGATTGTGATTTTGATTTTGCTAGCGATATTTCAACTCGTTTACACGCTGGAGAAAATTTAACGTCAATTGAGTATGATTATGCAGCAGATGAAGAAAAATTTAATCAGTACATTTCTTGGAAATCGCATAGTAAACCTGTTACTGTTTGGCAGAAATATATAGACCGCTTTGATTCAGTTTATTCTTCTTTTAAAAATAAATTTACTAGTTTAAAAAATGAAGTTTTAGAAATAATTAAAGATCATCCTTATTTGTCAATGTTGGGTTTAGTTGGAACCTTTTTAACTATTTTTGGTTTATATACTAGTATTTCAAATGCTTTTGGTGGAAAAGATGAACCTGATATTGAAAGTGGTGAAATTGAGGCTGAAATTAATCACAGTGGCGATTCGCGAACAATTAAAGCAACAAAACCACATGTTGAGATTTCTGCAAGTGGAGATATAAGAACACAGAAAACTCCGCGACCAGTTGTAGAAATTTCAACAAGTGGTGATGTACGAACACAGAAAGTAATGCGACCACAGATTGAGTCTGATAATGATGCTAACTACCTTGCGGATTTTATAAATGGACGAAGACCGCAATCTCAAGGATGTTCCGATCCTTCAGCTTTAATGTTAGTTACAGATGTTTTGTATAAAAATACTTATAAATTACTCTTAAAACATGATTCTAAAGTAGTTTCTATTGGTAACGTAACTTTTCTTACAGGTTGGGTAGCAGCAATGCCTTATCATTTTTTGCAAGCTCTTTTTCTCAATAATTATCTTAATGGTACTTTTATTTTAACACAAGACGGAGTTCATGATTTAATACAATTTCCTGTTTCTCATATAGCTATTGATAAAAATAATGAGCTTGTTTTAAATAATGCAGTGCGTTTGGAACATTTATCAGGCGATCCACAAGATTGTGTAGTATTTTGTTTGCATAAACAAATGTGTCAGCCACATCGAAATATTTTACCACATATTGTTAAGCAAGATGATTTAAAAATGTTAACAGGTTATATGAAAGGAACAATGTCGACTTTTTATAAACATCATGGGCAATTTTTCCGTATGTATCATACTTTTGGAGACATAACATCAGTAGATTCTTCAATTGAAATTGATTTAGATCTTGAGCGCAATCATCATTATACACAGCGTTCTTATTATAGTTATCAAGTTTCAACTGTTCATGGAGATTGTGGATCAGTTATTGGAATATTTTCAAAACGAATGATTAGGAAAATAATCGGAATGCATATAGCGGGTGACGCTAACGGAATTGCTTATGCATGTCCTTGGACCTTTGAACGAATCGACACGGCTTTATCTAAATTGGAAAAGATTTCTGGACCAATTGTGCAAATGGAATATGCTCTTGATACTTTAATTGACCCTTTTTCACAACCAGCATTACCAGATGGTGGTTTTGTGGCAATTGGGAAATCAAGTATCAGAAATGGACAAGCGACAAAAACAGCTTTACTTAGATCTAGAATCTATGGTAAGTTACGGCAACCGACTATGGCTCCTGCTATTTTGAAACCAATATTTATTGATGGAAAAATGATAAATCCTTTGATGAATGGGCTTAAGAAATGTGGTAAAACTCCTGCACTTCTTGATAATGATGAAATTAATGCATGTTCTAATGATATAAGTAGATTAATAAGAACCAATTTTGCAAATATTGATATAAATTTTTATAAGAGAGTTTTGTCTTACGAACAAGCAGTTAAGGGAGCTGATGATGACTTTATGACTTCAGTTAATAGAGTTACTTCACCAGGTTTTCCTTATTCACAGCAACGCAGCGGACAAGTAGGTAAAACTAAGTGGTTGGGTAGTAATGAAGATTTTGATTTCACATCCGAAAATTCATTACAAATGCAACAAGATGTTAAAAATTTAATTAATGATTGTAAAAATGGAATAATTCGAGGTGTATATTGTGCAGATACTCTTAAAGATGAAAAACGTGATTTGGAAAAAGTTGCAGTAGGAAAAACTCGCGTTTTTTCTGCATGTCCAATTCACTTTGTTTTGGCTTTTCGCCAATATTTTTTGGGATTTTCTGCATGGTGTATGCACAATCGTGTCGATAATGAGATCGCAGTTGGCACAAATCAATATTCATTGGATTGGAATAAAATAGCTCTTAGACTTAAACGCAAAGGAAATCCAGTAATTGCTGGTGATTTTTCAAATTTTGATGGATCATTAAATGCACAAATTCTTTGGGCTATTTTAGAAATTATTAATGACTGGTATGACGATGATATTGAAAACAAGAAAATTCGTATTGGTTTATGGACGCATGTTGTACATTCAACTCATGTATTTGATGATAATGTTTACATGTGGACGCATAGCCAACCTTCAGGCAACCCTTTCACAGTAATAATAAATTCGATTTATAATTCAATTGTTATGAGAATGGCA
>Anemone_DN62534_c2_g2_i1_len=780_Lymphocystis_disease_virus_-_isolate_China_36.6%_p=7.7e-30
GTTTTACCTTGCTTATCATCTAACTTCAGTTGAGCAAAACCAATTGTACGAATTAAAAGTTTTGCATTGAAAATCTTAAAATAGGATATGACGTCATAGTTTCGGTAAAAGCCCTTACCGGCCGGAGGCTTTGGATCGATCGAACGTTTGTCACACATGCCATATTGAAATTATGCTGGCCAAGTACGGAGTTCTTATTTTAGCCGTTCTGATATTATCAATAACGGTGATATATGCGACTCATATTTGCGGCTTGTGTCCAGCTGGATTCTTTTATAAAGGGTGTGTGAATAATTCGTCTCCATTTTGCGAGAGGTGCACTGAAGGCACATTCAAAGTTGGACAAAATAGCATAACACAATGTACCAAGTGCAGACAGTGTGGACTGAATAGTGTTATAATTAACAAATGTAATGTAACGCACGACACAAAGTGTCGATGCCGAGATGGTTATTATTTCGATAAAGATAAATCACAGTGTATCAGATGCTCGAAATGTGTAGGGAAAAATAACGTCGTAGTCAGGAAATGCAACGGCACGCACAACACGGTTTGCAGGTGTAAGGATGGTTATTATTTCGACACTGGAGCATTATATTGTTCGCGATGTAAAAACTGTAAGAGAGGCCATGGAGTGGTGAAGAACTGCACGAGTACAACCAACACACGATGTCAAAGATGTGTTAGGGGAATAACATTTTCTAATCTAGGAAGTAAAACAGAACCTTGTCGTTCGTGTAAAAAGTGTGGGCCAAACGAACAAGTAGATTTACATTGTAA
>Anemone_DN62534_c2_g2_i2_len=861_Lymphocystis_disease_virus_-_isolate_China_37.2%_p=3.7e-28
GTTTTACCTTGCTTATCATCTAACTTCAGTTGAGCAAAACCAATTGTACGAATTAAAAGTTTTGCATTGAAAATCTTAAAATAGGATATGACGTCATAGTTTCGGTAAAAGCCCTTACCGGCCGGAGGCTTTGGATCGATCGAACGTTTGTCACACATGCCATATTGAAATTATGCTGGCCAAGTACGGAGTTCTTATTTTAGCCGTTCTGATATTATCAATAACGGTGATATATGCGACTCATATTTGCGGCTTGTGTCCAGCTGGATTCTTTTATAAAGGGTGTGTGAATAATTCGTCTCCATTTTGCGAGAGGTGCACTGAAGGCACATTCAAAGTTGGACAAAATAGCATAACACAATGTACCAAGTGCAGACAGTGTGGACTGAATAGTGTTATAATTAACAAATGTAATGTAACGCACGACACAAAGTGTCGATGCCGAGATGGTTATTATTTCGATAAAGATAAATCACAGTGTATCAGATGCTCGAAATGTGTAGGGAAAAATAACGTCGTAGTCAGGAAATGCAACGGCACGCACAACACGGTTTGCAGGTGTAAGGATGGTTATTATTTCGACACTGGAGCATTATATTGTTCGCGATGTAAAAACTGTAAGAGAGGCCATGGAGTGGTAAAGAACTGCACGAGCACAACCAACACACGATGTCAAAGATGTGTTAAGGTGAGTCGACGCTGAATTTAATTACCTAGATTGACGATTTCATGAAGCATGATAGAGGTACGATGGTGTTGTTCAAGATGATGGCTATGATGATGTGGTGATGACGATGATGGTAGAAATAACGATAAATAATGGTGATGCTGATAATGATCGCTATGATGATGATGGATGAT
>Anemone_DN62534_c2_g2_i3_len=1933_Lymphocystis_disease_virus_-_isolate_China_35.8%_p=6.2e-29
GTTGAAATTTCACGTGCGCAGATCTTAAACTCAGTACCTACAATGGATCACTTCAAAACCATTCTCGTAATTTTCTCAAGTGTATGTATACATGTTGCTATTTCTATTTTATTCATATTCTAGAAATTTTGTAGATCTATTTCTTTGTTTCTTTCTTTGCATTACGAAATTTGTAAGAATCTATCTAACACTGACAAGAGCTGAAGAAGATGAAACAAACAAAACTCCATATATTTTCTTAAATGATAATAGTAGCACTGAGAGAATTTTTTTCTTTGACTGGATTTATTCAGTGGTGAATTATTTTCTAGAGGAAGAATATATCGGATACGCAAGCATCCTTCATTCCGCATTCCCCTTAGGCACGTAATAACCCAGTACTGAAGCTCGAAAGAAAAAAAAACCGAACTAGAATTAAAATTTATTTCTTCAAAGATTCTATTTTGACATAACATTAAAATCTAGCCATCATTTCTGTCCTTTTTTCTTAATGTCCACAAGGAAACATTGAGTAATCGATTTCCGCCATACTTGTCAAAGCTAACACGCGTCGACACGTCTTGGCGCATCGAATAGAAGCTGTCATAAAACTGCATTCTTTTTCTTTAATTAAAAACTCCTAGGTCCTGGCTAGAGCTTTGTGATTATCGATCGTCTTTGTGTTTTTAGTTAACGTATGTCAATCTAATTATACATTTGGATTTTCGATTTATTGTCCTAGTTTTTAAGGGAAATTTAATTAGCTTGTACGTGTTATTAAGGTACAAATGTTTTAAAAGGCTAAGATTGTGAAGATTGTTTTCCATGTCATACTGGAGACATTGGTCTGTGAATAGTTCTTAAGGTGATTAATTTACAATGTCCAATTCCTAGTCATTTTGATTCCAGGTACCTTAGGCATGATTAGCTTTTTTGAGTGTGGTTTAGAAAACTTGTTTGCTGCAGATTTTAGAAGGCTGTCGGCAACCAAAGTGTTTGGTTTCCAAAGAGTCGCGCTCGCAATGTTTTTGTCGATAGGTTTTTATCCTGAGAACGCTAAACTTTCTTCATTTTGCATCCGTACTTGCTTCGATAACAATTGAGAACTAGTCGTTTGTTTTTGAAAGGAAGAAAGAAAAAAATCGAAGCTGGAGAAAACCTTAGAACGGAAAAATCTGGACGAGAAAGAAGAAGAGCATAAAAACGGAATAACGTTTCATTTACCTCAACCTCAAATGGCACTTCTTATTGATTCATTCCTTCGAGCAAGTGCTTGGGTACCAATTTTTGTATAATAGCTTTGTTCTTCATATCCTGTAATACGATGTCTTTTGACTCTCTCTCATCCCCAATTCCTTACAAATGTAATACGTTTAAACCATGCTTTCTTGTTTTTGCAGGTGATATATGCGACTCATATTTGCGGCTTGTGTCCAGCTGGATTCTTTTATAAAGGGTGTGTGAATAATTCGTCTCCATTTTGCGAGAGGTGCACTGAAGGCACATTCAAAGTTGGACTAAATAGCATAAGACAATGTACCAAGTGCAGACAGTGTGGACTGAATAGTGTTATAATTAACAAATGTAATGTAACGCACGACACCAAGTGTCGATGCCGAGATGGTTATTATTTCGATAAAGATAAATCACAGTGTATCAGATGCTCGAAATGTGTAGGGAAAAATAACGTCGTAGTCAGGAAATGCAACGGCACGCACAACACGGTTTGCAGGTGTAAGGATGGTTATTATTTCGACACTGGAGCATTATATTGTTCGCGATGTAAAAACTGTAAGAGAGGCCATGGAGTGGTAAAGAACTGCACGAGCACAACCAACACACGATGTCAAAGATGTGTTAAGGGAATAACATTTTCTAATCTAGGAAGTAAAACAGAACCTTGTCGTTCGTGTAAAAGGTGTGGGCCAAATGAACAAGTAGATTTACATTGTAA
>Anemone_DN62534_c2_g2_i4_len=2649_Lymphocystis_disease_virus_-_isolate_China_36.3%_p=5.7e-27
GTTGAAATTTCACGTGCGCAGATCTTAAACTCAGTACCTACAATGGATCACTTCAAAACCATTCTCGTAATTTTCTCAAGTGTATGTATACATGTTGCTATTTCTATTTTATTCATATTCTAGAAATTTTGTAGATCTATTTCTTTGTTTCTTTCTTTGCATTACGAAATTTGTAAGAATCTATCTAACACTGACAAGAGCTGAAGAAGATGAAACAAACAAAACTCCATATATTTTCTTAAATGATAATAGTAGCACTGAGAGAATTTTTTTCTTTGACTGGATTTATTCAGTGGTGAATTATTTTCTAGAGGAAGAATATATCGGATACGCAAGCATCCTTCATTCCGCATTCCCCTTAGGCACGTAATAACCCAGTACTGAAGCTCGAAAGAAAAAAAAACCGAACTAGAATTAAAATTTATTTCTTCAAAGATTCTATTTTGACATAACATTAAAATCTAGCCATCATTTCTGTCCTTTTTTCTTAATGTCCACAAGGAAACATTGAGTAATCGATTTCCGCCATACTTGTCAAAGCTAACACGCGTCGACACGTCTTGGCGCATCGAATAGAAGCTGTCATAAAACTGCATTCTTTTTCTTTAATTAAAAACTCCTAGGTCCTGGCTAGAGCTTTGTGATTATCGATCGTCTTTGTGTTTTTAGTTAACGTATGTCAATCTAATTATACATTTGGATTTTCGATTTATTGTCCTAGTTTTTAAGGGAAATTTAATTAGCTTGTACGTGTTATTAAGGTACAAATGTTTTAAAAGGCTAAGATTGTGAAGATTGTTTTCCATGTCATACTGGAGACATTGGTCTGTGAATAGTTCTTAAGGTGATTAATTTACAATGTCCAATTCCTAGTCATTTTGATTCCAGGTACCTTAGGCATGATTAGCTTTTTTGAGTGTGGTTTAGAAAACTTGTTTGCTGCAGATTTTAGAAGGCTGTCGGCAACCAAAGTGTTTGGTTTCCAAAGAGTCGCGCTCGCAATGTTTTTGTCGATAGGTTTTTATCCTGAGAACGCTAAACTTTCTTCATTTTGCATCCGTACTTGCTTCGATAACAATTGAGAACTAGTCGTTTGTTTTTGAAAGGAAGAAAGAAAAAAATCGAAGCTGGAGAAAACCTTAGAACGGAAAAATCTGGACGAGAAAGAAGAAGAGCATAAAAACGGAATAACGTTTCATTTACCTCAACCTCAAATGGCACTTCTTATTGATTCATTCCTTCGAGCAAGTGCTTGGGTACCAATTTTTGTATAATAGCTTTGTTCTTCATATCCTGTAATACGATGTCTTTTGACTCTCTCTCATCCCCAATTCCTTACAAATGTAATACGTTTAAACCATGCTTTCTTGTTTTTGCAGGTGATATATGCGACTCATATTTGCGGCTTGTGTCCAGCTGGATTCTTTTATAAAGGGTGTGTGAATAATTCGTCTCCATTTTGCGAGAGGTGCACTGAAGGCACATTCAAAGTTGGACTAAATAGCATAAGACAATGTACCAAGTGCAGACAGTGTGGACTGAATAGTGTTATAATTAACAAATGTAATGTAACGCACGACACCAAGTGTCGATGCCGAGATGGTTATTATTTCGATAAAGATAAATCACAGTGTATCAGATGCTCGAAATGTGTAGGGAAAAATAACGTCGTAGTCAGGAAATGCAACGGCACGCACAACACGGTTTGCAGGTGTAAGGATGGTTATTATTTCGACACTGGAGCATTATATTGTTCGCGATGTAAAAACTGTAAGAGAGGCCATGGAGTGGTAAAGAACTGCACGAGCACAACCAACACACGATGTCAAAGATGTGTTAAGGTGAGTCGACGCTGAATTTAATTACCTAGATTGACGATTTCATGAAGCATGATAGAGGTACGATGGTGTTGTTCAAGATGATGGCTATGATGATGTGGTGATGACGATGATGGTAGAAATAACGATAAATAATGGTGATGCTGATAATGATCGCTATGATGATGATGGATGATGACAATGATGATGATGATGGCTATGATGATGAACACTATGACAGTGGTGAGCGGGTCCCGGATAATGATGGTGATGATAACGATGATGATGATGATAATGGCTATGACTTTAATGATTAAAGCGACATGAAAGAGAATAACCCGTGAATAACTCTGGTTATAATGGAAGCGATGGTCAATGATAGGGGTGATGAAGCTCGTTGATGACGACAACGATCCTTTCTTTGATATATACTCGATATATAATTTTTCTTTTCTTTTTCCTCCCAGGGAATAACATTTTCTAATCTAGGAAGTAAAACAGAACCTTGTCGTTCGTGTAAAAGGTGTGGGCCAAATGAACAAGTAGATTTACATTGTAATCGAAAGAGAGATACAATCTGCAAAGCTGTTCCTGAGAACAAAATTAAAACTTTTATATTACAAAACAAATCAAAATGGCCAGAATCGTTCTCTAACGGAACGACAGGAAGACCAAAGACAACGAGCATCCCTACAGAGCTCTTTGATGCTACGAACGGTATAGATGGTCCAACCTCTAGTATAGTGGGGGCCAAGCAGATAACGTCAAAGAAAAATAGAACTAGTAATGGTGGCTTCTCGACCGTTAAAACGATATCGACGATCGTTGGAGG
>Anemone_DN62534_c2_g2_i5_len=2631_Lymphocystis_disease_virus_-_isolate_China_36.3%_p=4.4e-27
GTTGAAATTTCACGTGCGCAGATCTTAAACTCAGTACCTACAATGGATCACTTCAAAACCATTCTCGTAATTTTCTCAAGTGTATGTATACATGTTGCTATTTCTATTTTATTCATATTCTAGAAATTTTGTAGATCTATTTCTTTGTTTCTTTCTTTGCATTACGAAATTTGTAAGAATCTATCTAACACTGACAAGAGCTGAAGAAGATGAAACAAACAAAACTCCATATATTTTCTTAAATGATAATAGTAGCACTGAGAGAATTTTTTTCTTTGACTGGATTTATTCAGTGGTGAATTATTTTCTAGAGGAAGAATATATCGGATACGCAAGCATCCTTCATTCCGCATTCCCCTTAGGCACGTAATAACCCAGTACTGAAGCTCGAAAGAAAAAAAAACCGAACTAGAATTAAAATTTATTTCTTCAAAGATTCTATTTTGACATAACATTAAAATCTAGCCATCATTTCTGTCCTTTTTTCTTAATGTCCACAAGGAAACATTGAGTAATCGATTTCCGCCATACTTGTCAAAGCTAACACGCGTCGACACGTCTTGGCGCATCGAATAGAAGCTGTCATAAAACTGCATTCTTTTTCTTTAATTAAAAACTCCTAGGTCCTGGCTAGAGCTTTGTGATTATCGATCGTCTTTGTGTTTTTAGTTAACGTATGTCAATCTAATTATACATTTGGATTTTCGATTTATTGTCCTAGTTTTTAAGGGAAATTTAATTAGCTTGTACGTGTTATTAAGGTACAAATGTTTTAAAAGGCTAAGATTGTGAAGATTGTTTTCCATGTCATACTGGAGACATTGGTCTGTGAATAGTTCTTAAGGTGATTAATTTACAATGTCCAATTCCTAGTCATTTTGATTCCAGGTACCTTAGGCATGATTAGCTTTTTTGAGTGTGGTTTAGAAAACTTGTTTGCTGCAGATTTTAGAAGGCTGTCGGCAACCAAAGTGTTTGGTTTCCAAAGAGTCGCGCTCGCAATGTTTTTGTCGATAGGTTTTTATCCTGAGAACGCTAAACTTTCTTCATTTTGCATCCGTACTTGCTTCGATAACAATTGAGAACTAGTCGTTTGTTTTTGAAAGGAAGAAAGAAAAAAATCGAAGCTGGAGAAAACCTTAGAACGGAAAAATCTGGACGAGAAAGAAGAAGAGCATAAAAACGGAATAACGTTTCATTTACCTCAACCTCAAATGGCACTTCTTATTGATTCATTCCTTCGAGCAAGTGCTTGGGTACCAATTTTTGTATAATAGCTTTGTTCTTCATATCCTGTAATACGATGTCTTTTGACTCTCTCTCATCCCCAATTCCTTACAAATGTAATACGTTTAAACCATGCTTTCTTGTTTTTGCAGGTGATATATGCGACTCATATTTGCGGCTTGTGTCCAGCTGGATTCTTTTATAAAGGGTGTGTGAATAATTCGTCTCCATTTTGCGAGAGGTGCACTGAAGGCACATTCAAAGTTGGACAAAATAGCATAACACAATGTACCAAGTGCAGACAGTGTGGACTGAATAGTGTTATAATTAACAAATGTAATGTAACGCACGACACAAAGTGTCGATGCCGAGATGGTTATTATTTCGATAAAGATAAATCACAGTGTATCAGATGCTCGAAATGTGTAGGGAAAAATAACGTCGTAGTCAGGAAATGCAACGGCACGCACAACACGGTTTGCAGGTGTAAGGATGGTTATTATTTCGACACTGGAGCATTATATTGTTCGCGATGTAAAAACTGTAAGAGAGGCCATGGAGTGGTAAAGAACTGCACGAGCACAACCAACACACGATGTCAAAGATGTGTTAAGGTGAGTCGACGCTGAATTTAATTACCTAGATTGACGATTTCATGAAGCATGATAGAGGTACGATGGTGTTGTTCAAGATGATGGCTATGATGATGTGGTGATGACGATGATGGTAGAAATAACGATAAATAATGGTGATGCTGATAATGATCGCTATGATGATGATGGATGATGGCTATGATGATGAACACTATGACAGTGGTGAGCGGGTCCCGGATAATGATGGTGATGATAACGATGATGATGATGATAATGGCTATGACTTTAATGATTAAAGCGACATGAAAGAGAATAACCCGTGAATAACTCTGGTTATAATGGAAGCGATGGTCAATGATAGGGGTGATGAAGCTCGTTGATGACGACAACGATCCTTTCTTTGATATATACTCGATATATAATTTTTCTTTTCTTTTTCCTCCCAGGGAATAACATTTTCTAATCTAGGAAGTAAAACAGAACCTTGTCGTTCGTGTAAAAGGTGTGGGCCAAATGAACAAGTAGATTTACATTGTAATCGAAAGAGAGATACAATCTGCAAAGCTGTTCCTGAGAACAAAATTAAAACTTTTATATTACAAAACAAATCAAAATGGCCAGAATCGTTCTCTAACGGAACGACAGGAAGACCAAAGACAACGAGCATCCCTACAGAGCTCTTTGATGCTACGAACGGTATAGATGGTCCAACCTCTAGTATAGTGGGGGCCAAGCAGATAACGTCAAAGAAAAATAGAACTAGTAATGGTGGCTTCTCGACCGTTAAAACGATATCGACGATCGTTGGAGG
>Anemone_DN66663_c0_g1_i3_len=1196_Apis_mellifera_filamentous_virus_42.3%_p=4.5e-03
ATTTTATCAGTCGAACACTTCACGAAGTTTAAGAAGCGGCAAAAAATAAAATATGTTTTATCTTGATTTGAATGCTTGTTTTAAGCTTAAAAAGATATTTGCGGTACTTACTTCTTCTAAAGGCATATTAATGCTGACAAATTTAAGAGACAAGTAAATTTGGCCGGTTCGAGCAAACCTGCAAATGATGTTGACTTGGATGCGAAGATCGAATCTTGTTCACAGCAGCCCATAAATAATTTGGACCAAGGGAGCATAATATAATTGGTGCTCTTTTGATAAGACCCTTAAAGTACAGCACAAAAAAGTACCATTAAATTTGTGCGCCATAAATATATATGTATATGTACATAAGCAGAAAGGTACCCTACGTCTAATGGTGTGGAGAGAAGACATCAAATCACGGTCTATTTTTGCCAGCCAAGTATTCGAAAAGATCGTTCTAAATGAACATTGAAACTTCCTAGTCAAAGACACTGTAGTTCTGCAGCCTATATTGTGGCATTTTTTAATGTTCTCTGCTCAGCTAGATGTAATAGAGACAATAGTGGCTCTATCTCAGTAATGGAAGTATGGTGCACATTCAAAGATATTATTGATGGTGTAGTTGTTTTTCACAAATCCGGAAGTGAAAGTCTTCAGCTTTCAAATTACTGTCGAACCCGGATGCAACAACCTCTAGGATGTTCAAGTGAGAACTTGAAATAATTCAGTGTGTTGGACTTTAGGAAAAGGATTCCTCATATTTGAGGAACAACCACGTGTGGCGAACTCTTAGCTTGAATACTGATCACGATGTCACCAGACACTCTGTCTTATCAGGGGAGGAAGAGGAAGAAATCAATTCCACTGATCAACACCTTGTGCTCATAAGCGGCGAGGGAGGCGCTTTATCCAAGAGAGGGATTACAAACAATGCTACGGTTTTGTGGCCTAACGCGACCGTTTTTTACACCTTTAACGAAACCATGGGTATGTTTCCCTATGAAAGAAATCATGGATGGTCAGACGGTCAATCGGAGGGATGAAGGAACGGACGGACGGACGGACGAACAAACGGACGAGCGGATGGACGAACGGACGGACGGACAGACGAACAAACGGACGGACGATCGGACGGATGATTGAGCGGACGGACGGACGAACTAATATCAAACCACTAGAGATCTTGTGAAAAAAGGCATGAAAATGTGGGA
>Anemone_DN69831_c0_g2_i11_len=1905_Turkey_parvovirus_TP1-2012/HUN_33.6%_p=7.5e-14
AGAAGTGTTAGGAGAAATACACTTATATAGGTACATTGCCAGGTGCGTTATTGGGTTGCCATGTGGTACATTCTTTTGCTTACCATCTTCAATTTCGATGGTTTGAAAATGACTGTAATGGCGCCGACTGCTATGCGTAAAAATTTATGCGGGAGATAAAGACTGGGTACCAAAACCTTTACCATGAGCATACGGCGGGAGGCGCGTTCATATTTAATGATTTCTGCAGTCCCGTTTTAAGTCGAGTATGAGTTAATTGCAGTTGGTAATATTAATTGGTAAATTTTCAATTGTCATGTATAGTTCCTTTCCCAGCCATATATGGGCAAAAGGTCGTGACCCTGCTGACAGATATGTGTCAAAAAGTGACATAATCCTGAGTGACAGACGATGACAGATGATGACAGATAATGACAGATGAGCTGACAGATGTTGACAGATTTGATTGACAGGTGTTAATTGATTGATTGACAGGTGATGACAGATCTGTCAAAATTTTTGATTGACAGGTCAAAGGTCACGCCCAGGAACTTTTCATCGCCCCTATGTCAACATCCGGTTCAACGGTTTAATAGATTTTATTGTACTTTCTTCAGTTTTAAAGCTAATTACATGGGGTTTTCTACTAATTAAATCTCATCCATGATATCTTGAAGCCTTTCCACACTTGGAGTACAAAAATTCATTGCTGCTTCATCAAGAGAACTGCCTAAAACTATGACTTCCGGTCCCTGAATTTGGCGCAACATTTCAGACAACCTTTTCTTCTTAGGGTGAGGGGTTTCCCCTGCATCTTCATTATCCCTCTTAGGGGTAGAGGTATTTAATAACCCACTCTGTGTAAGAACAGGGTATTCGTCATTTCCGGTAGACTCGATTGACACACTAGCGAGACTATCTTCTTCCGGTTCCTCTTCGATTGAGGTGCTGACGTCATTTCCGTTAGTCTGAGCCATGTCAATCAAAGCAAGCTGATTTAAATATTTAATCCAAGCCCCAGGGTGGATAGCCTTAGTATATTGTTTGAGCCATGCCTGTGGTTTCCAATTAGTGTAAACAAAGCAACGGTTTCTAAGTGCTTGTTTGTCAACCTCGCTTGTAATAGTACACCAAGGAAAACCGTTAACTGTCATGAATACGGGTGTCCTTTTAAGGACTTGTGGCTGTTGGTGTTTGACATTAATAGAACAATCAGTTCCCGCGAAAATCTGTTTGAATTCTTCCACTTGAACTGAATTCATTAAACATTCCTCGTATAGAATTACCCGTTTGTCTAGGGCAGGAGACCAGCAAAAGCCCGCGCTTTCCGACTTGTTGATGACAGCTAGACTGTCAGTGGCTTGAACTATTGACTTTACAAGTAGGGTTTTCCCCGAATTAGGCGCGCCTTGAATAATTAAGCAGTTTTTCTTAACGATATTCTTATTGAATATATTCTGTACTGCACGTGTGAAATCCATGAGGTTTACACCTTGGTCACTTAGCAACCGTTCGATGATCACGTGACTCTTTCCGATAGAGTGAAACTTCTTCCGGTCAAACTTCTTCACAGGGCACCCACTCAGCATTGGGACACACAGTGGAATATCCTCCCTTACCAGTACCTGGACTACTATCTCACCAAATCTGATGGTGAATTTCTCTCCCAATTTGGAAAGGTCAAGATCGAATCCGTTGAGGTCGAGTGTTCCAACTTCGTTGCCCATAGCGACCAAGAAACGACGCAGGGTCGATGAAAAGGCGATGAAAAGTTCTCGGGCGTGACCTTTGACCTGTCAATCAAAAATTTTGACAGATCTGTCATCACCTGTCAATCAATCAATTAACACCTGTCAATCAAATCTGTCGGCACCTGTCAGCTCATCTGTCATTATCTGTCATCATCTGTCATCGTCTGTCACTCAG
>Anemone_DN69831_c0_g2_i2_len=1855_African_swine_fever_virus_Georgia_2007/1_50.6%_p=3.9e-59
CAACAAATTGCCACTCGCGCTCATCAAGGCTACTGTCAACCATTTTTAACAGCATCCACATCTTCTTTAAAGAGGCTTCTCCATTTGGCTTTCTGTTTCAAAGGACAGGAAGGGATCGTATTTTGGACTACTTAAACTTACAAGGTCCACCAGTCTGGCGAAGGATCATCGGCAACAGTTGGGAATGGCGTAGGAGTGATGATGGGATCGGCGGTGCCTCTCCTCAAGGTGCCCCGCAAGGATAATCCCTCATAAAGATCCTGAGCTATGCTATATCGCGACATATGATCTGCAAACCTATAAGCGAATTCTGTTTTCTTTAAGCGTGTTGGATTCTTAAGTCTGAATTCGTTCCAGAAGTAATTTATGTCATTCTCTACTTCTTCGTCTTTGCATACCTCTTCTGCTATGAAGCAGAACTCCTCGTCGTTATCCTTAAAGAAGTTCGATGTGCTGGCGTCGATGGTTGGGGATGGCACGAGGGTAACTTTTCCCCCATACTCTTTAGACAGTCTTCGCCAGAAGTGTATTAGGATAGACAACATAGCTTCCTGGTGTTTAGGAGAGTCAGCATAGTAGTTGACGAAGTTGGAGTTCTCCTTTTTTTCGTTCGGCTGTGTGGGGTTATTTACAAACCTTACTTTAAAGTCGTACTTCATTAGGCGCCTGGTCGTTCCATAGTCATTCTCGCCCCCTAAGGTTGGTTTGTAGTTCGACGTGGCCACTAAGGTTGCAAAGACCTTAAATACCTCCTGCTGCTTATGCAGTTCTCGGCTGGTCGTAACACCGAGGTTAACCATCTCCTTAAGGCGGCCTGTGTCTAATACCTCACGCCTACGTGACTCCTCAAAGTAAGCAAACCTTCTTCCACTGAGTCTCATTAGTGCACTGTTTGCATCGTTAGCCTTTTCCCTTTCCCTACCACAAAGTAGTCCTATACCTAACTTAGTGGCGTATTGTGGTCCAAGCGTATCACCTACCATTCTTAGTAGGAATGTCTTACCATTCCTTCCACCGCCGACCCATAACATCATTATTGGTTCCTTAAAGGCCTGATGAATAGCAGTCGAAAGGTACATCATTATCTTTAATCGGGCGTCTAATTCTGGTATGATATCTTTAATTGCTCATAGGAGTTCTTTAGTTTCTGGGTTGGATGGGTTAAAGGGCGCATAGTCACAAGGTACAGACTTAGATATCTTATACTCATGAAACCCTTGAATTGGTTCTGGATCATGATCTTCACCAGTCTTTGGAAGTACCAACACACCACTCCTAGTGCCGAGTATGAATTCCTCCTGATCCATTTCTTCTATACAGCCTTCGATGCATAATTCATGACCTACTTGATCTTCTACCTTCCTAAGGAATGTGTTATCCCTTAACTTAAGCCTTTGACCTTTGATTCCAGGACTATCTTCTTGTAGCTCATACACCAACTCCAGCATAGCGTCAAACGCATCCTCTTGAACCAACTTACGTAATACCGGAGGGGAGGTAGTAGATATCTTATACTTCCATACACTAGTTTTGTTGATACACCTTCTTAAGTCATCAGGCCTGGTAAAGCTTATCCACTTCCAATTCTTTTTATCGTTCTTTTCTACGTAATCAGTCCTAACGGTGTCTCTTAACATCTCACCTATTGCCCTACCGACGGAGAACGTCGTAAGGGTGACGTGATCTTCTCTTAAACAGGCATCCAGCCTACCTTTATTTGTTTCATGATTTCATGGTATGCTACTGGATCGCCCTCACGTGCGTAGTAGAATAAGGTAGCTACCGTTAAACTCTGGTGGAGGCTCGTAGCGATTCTGACGTGCAAATCGATCGTCAAATTTGGGTATAGGGGAGA
>Anemone_DN69831_c0_g2_i3_len=2916_African_swine_fever_virus_Georgia_2007/1_50.6%_p=7.4e-59
CAACAAATTGCCACTCGCGCTCATCAAGGCTACTGTCAACCATTTTTAACAGCATCCACATCTTCTTTAAAGAGGCTTCTCCATTTGGCTTTCTGTTTCAAAGGACAGGAAGGGATCGTATTTTGGACTACTTAAACTTACAAGGTCCACCAGTCTGGCGAAGGATCATCGGCAACAGTTGGGAATGGCGTAGGAGTGATGATGGGATCGGCGGTGCCTCTCCTCAAGGTGCCCCGCAAGGATAATCCCTCATAAAGATCCTGAGCTATGCTATATCGCGACATATGATCTGCAAACCTATAAGCGAATTCTGTTTTCTTTAAGCGTGTTGGATTCTTAAGTCTGAATTCGTTCCAGAAGTAATTTATGTCATTCTCTACTTCTTCGTCTTTGCATACCTCTTCTGCTATGAAGCAGAACTCCTCGTCGTTATCCTTAAAGAAGTTCGATGTGCTGGCGTCGATGGTTGGGGATGGCACGAGGGTAACTTTTCCCCCATACTCTTTAGACAGTCTTCGCCAGAAGTGTATTAGGATAGACAACATAGCTTCCTGGTGTTTAGGAGAGTCAGCATAGTAGTTGACGAAGTTGGAGTTCTCCTTTTTTTCGTTCGGCTGTGTGGGGTTATTTACAAACCTTACTTTAAAGTCGTACTTCATTAGGCGCCTGGTCGTTCCATAGTCATTCTCGCCCCCTAAGGTTGGTTTGTAGTTCGACGTGGCCACTAAGGTTGCAAAGACCTTAAATACCTCCTGCTGCTTATGCAGTTCTCGGCTGGTCGTAACACCGAGGTTAACCATCTCCTTAAGGCGGCCTGTGTCTAATACCTCACGCCTACGTGACTCCTCAAAGTAAGCAAACCTTCTTCCACTGAGTCTCATTAGTGCACTGTTTGCATCGTTAGCCTTTTCCCTTTCCCTACCACAAAGTAGTCCTATACCTAACTTAGTGGCGTATTGTGGTCCAAGCGTATCACCTACCATTCTTAGTAGGAATGTCTTACCATTCCTTCCACCGCCGACCCATAACATCATTATTGGTTCCTTAAAGGCCTGATGAATAGCAGTCGAAAGGTACATCATTATCTTTAATCGGGCGTCTAATTCTGGTATGATATCTTTAATTGCTCATAGGAGTTCTTTAGTTTCTGGGTTGGATGGGTTAAAGGGCGCATAGTCACAAGGTACAGACTTAGATATCTTATACTCATGAAACCCTTGAATTGGTTCTGGATCATGATCTTCACCAGTCTTTGGAAGTACCAACACACCACTCCTAGTGCCGAGTATGAATTCCTCCTGATCCATTTCTTCTATACAGCCTTCGATGCATAATTCATGACCTACTTGATCTTCTACCTTCCTAAGGAATGTGTTATCCCTTAACTTAAGCCTTTGACCTTTGATTCCAGGACTATCTTCTTGTAGCTCATACACCAACTCCAGCATAGCGTCAAACGCATCCTCTTGAACCAACTTACGTAATACCGGAGGGGAGGTAGTAGATATCTTATACTTCCATACACTAGTTTTGTTGATACACCTTCTTAAGTCATCAGGCCTGGTAAAGCTTATCCACTTCCAATTCTTTTTATCGTTCTTTTCTACGTAATCAGTCCTAACGGTGTCTCTTAACATCTCACCTATTGCCCTACCGACGGAGAACGTCGTAAGGGTGACGTGATCTTCTCTTAAACAGGCATCCAGCCTACCTTTATTTGTTTCATGATTTCATGGTATGCTACTGGATCGCCCTCACGTGCGTAGTAGAATAAGGTAGCTACCGTTACTCCTCCTGGGGTTGGTTGTGCGGCCCAAATGTAACTAATGCTAGGTAAGCGCCTATCTTCCTTATGAGGGTACCAATGCGCAAACTCTTCTGCAAGGATACGATACCTATCCCTTAAGGTAAGCTCGGTTTCTGACGCTAGCGCAAAGAGGATACGAACGTACGTATCGTACGTATCCGTTAGTCTGAGCCATGTCAATCAAAGCAAGCTGATTTAAATATTTAATCCAAGCCCCAGTATATTGTTTGAGCCATGCCTGTGGTTTCCAATTAGTGTAAACAAAGCAACGGTTTCTAAGTGCTTGTTTGTCAACCTCGCTTGTAATAGTACACCAAGGAAAACCGTTAACTGTCATGAATACGGGTGTCCTTTTAAGGACTTGTGGCTGTTGGTGTTTGACATTAATAGAACAATCAGTTCCCGCGAAAATCTGTTTGAATTCTTCCACTTGAACTGAATTCATTAAACATTCCTCGTATAGAATTACCCGTTTGTCTAGGGCAGGAGACCAGCAAAAGCCCGCGCTTTCCGACTTGTTGATGACAGCTAGACTGTCAGTGGCTTGAACTATTGACTTTACAAGTAGGGTTTTCCCCGAATTAGGCGCGCCTTGAATAATTAAGCAGTTTTTCTTAACGATATTCTTATTGAATATATTCTGTACTGCACGTGTGAAATCCATGAGGTTTACACCTTGGTCACTTAGCAACCGTTCGATGATCACGTGACTCTTTCCGATAGAGTGAAACTTCTTCCGGTCAAACTTCTTCACAGGGCACCCACTCAGCATTGGGACACACAGTGGAATATCCTCCCTTACCAGTACCTGGACTACTATCTCACCAAATCTGATGGTGAATTTCTCTCCCAATTTGGAAAGGTCAAGATCGAATCCGTTGAGGTCGAGTGTTCCAACTTCGTTGCCCATAGCGACCAAGAAACGACGCAGGGTCGATGAAAAGGCGATGAAAAGTTCTCGGGCGTGACCTTTGACCTGTCAATCAAAAATTTTGACAGATCTGTCATCACCTGTCAATCAATCAATTAACACCTGTCAATCAAATCTGTCGGCACCTGTCAGCTCATCTGTCATTATCTGTCATCATCTGTCATCGTCTGTCACTCAG
>Anemone_DN69831_c0_g2_i4_len=2048_African_swine_fever_virus_Georgia_2007/1_50.6%_p=3.9e-59
CAACAAATTGCCACTCGCGCTCATCAAGGCTACTGTCAACCATTTTTAACAGCATCCACATCTTCTTTAAAGAGGCTTCTCCATTTGGCTTTCTGTTTCAAAGGACAGGAAGGGATCGTATTTTGGACTACTTAAACTTACAAGGTCCACCAGTCTGGCGAAGGATCATCGGCAACAGTTGGGAATGGCGTAGGAGTGATGATGGGATCGGCGGTGCCTCTCCTCAAGGTGCCCCGCAAGGATAATCCCTCATAAAGATCCTGAGCTATGCTATATCGCGACATATGATCTGCAAACCTATAAGCGAATTCTGTTTTCTTTAAGCGTGTTGGATTCTTAAGTCTGAATTCGTTCCAGAAGTAATTTATGTCATTCTCTACTTCTTCGTCTTTGCATACCTCTTCTGCTATGAAGCAGAACTCCTCGTCGTTATCCTTAAAGAAGTTCGATGTGCTGGCGTCGATGGTTGGGGATGGCACGAGGGTAACTTTTCCCCCATACTCTTTAGACAGTCTTCGCCAGAAGTGTATTAGGATAGACAACATAGCTTCCTGGTGTTTAGGAGAGTCAGCATAGTAGTTGACGAAGTTGGAGTTCTCCTTTTTTTCGTTCGGCTGTGTGGGGTTATTTACAAACCTTACTTTAAAGTCGTACTTCATTAGGCGCCTGGTCGTTCCATAGTCATTCTCGCCCCCTAAGGTTGGTTTGTAGTTCGACGTGGCCACTAAGGTTGCAAAGACCTTAAATACCTCCTGCTGCTTATGCAGTTCTCGGCTGGTCGTAACACCGAGGTTAACCATCTCCTTAAGGCGGCCTGTGTCTAATACCTCACGCCTACGTGACTCCTCAAAGTAAGCAAACCTTCTTCCACTGAGTCTCATTAGTGCACTGTTTGCATCGTTAGCCTTTTCCCTTTCCCTACCACAAAGTAGTCCTATACCTAACTTAGTGGCGTATTGTGGTCCAAGCGTATCACCTACCATTCTTAGTAGGAATGTCTTACCATTCCTTCCACCGCCGACCCATAACATCATTATTGGTTCCTTAAAGGCCTGATGAATAGCAGTCGAAAGGTACATCATTATCTTTAATCGGGCGTCTAATTCTGGTATGATATCTTTAATTGCTCATAGGAGTTCTTTAGTTTCTGGGTTGGATGGGTTAAAGGGCGCATAGTCACAAGGTACAGACTTAGATATCTTATACTCATGAAACCCTTGAATTGGTTCTGGATCATGATCTTCACCAGTCTTTGGAAGTACCAACACACCACTCCTAGTGCCGAGTATGAATTCCTCCTGATCCATTTCTTCTATACAGCCTTCGATGCATAATTCATGACCTACTTGATCTTCTACCTTCCTAAGGAATGTGTTATCCCTTAACTTAAGCCTTTGACCTTTGATTCCAGGACTATCTTCTTGTAGCTCATACACCAACTCCAGCATAGCGTCAAACGCATCCTCTTGAACCAACTTACGTAATACCGGAGGGGAGGTAGTAGATATCTTATACTTCCATACACTAGTTTTGTTGATACACCTTCTTAAGTCATCAGGCCTGGTAAAGCTTATCCACTTCCAATTCTTTTTATCGTTCTTTTCTACGTAATCAGTCCTAACGGTGTCTCTTAACATCTCACCTATTGCCCTACCGACGGAGAACGTCGTAAGGGTGACGTGATCTTCTCTTAAACAGGCATCCAGCCTACCTTTATTTGTTTCATGATTTCATGGTATGCTACTGGATCGCCCTCACGTGCGTAGTAGAATAAGGTAGCTACCGTTACTCCTCCTGGGGTTGGTTGTGCGGCCCAAATGTAACTAATGCTAGGTAAGCGCCTATCTTCCTTATGAGGGTACCAATGCGCAAACTCTTCTGCAAGGATACGATACCTATCCCTTAAGGTAAGCTCGGTTTCTGACGCTAGCGCAAAGAGGATACGAACGTACGTATCGTAAGACTTAGCGATGTGGTCAGGAAGTATCTCCATACACCCACTGCACCGGTATGGTTTCTCAAAATATGATCCATATTTTACTTTACCG
>Anemone_DN69831_c0_g2_i7_len=4487_African_swine_fever_virus_Georgia_2007/1_50.6%_p=7.9e-59
CAACAAATTGCCACTCGCGCTCATCAAGGCTACTGTCAACCATTTTTAACAGCATCCACATCTTCTTTAAAGAGGCTTCTCCATTTGGCTTTCTGTTTCAAAGGACAGGAAGGGATCGTATTTTGGACTACTTAAACTTACAAGGTCCACCAGTCTGGCGAAGGATCATCGGCAACAGTTGGGAATGGCGTAGGAGTGATGATGGGATCGGCGGTGCCTCTCCTCAAGGTGCCCCGCAAGGATAATCCCTCATAAAGATCCTGAGCTATGCTATATCGCGACATATGATCTGCAAACCTATAAGCGAATTCTGTTTTCTTTAAGCGTGTTGGATTCTTAAGTCTGAATTCGTTCCAGAAGTAATTTATGTCATTCTCTACTTCTTCGTCTTTGCATACCTCTTCTGCTATGAAGCAGAACTCCTCGTCGTTATCCTTAAAGAAGTTCGATGTGCTGGCGTCGATGGTTGGGGATGGCACGAGGGTAACTTTTCCCCCATACTCTTTAGACAGTCTTCGCCAGAAGTGTATTAGGATAGACAACATAGCTTCCTGGTGTTTAGGAGAGTCAGCATAGTAGTTGACGAAGTTGGAGTTCTCCTTTTTTTCGTTCGGCTGTGTGGGGTTATTTACAAACCTTACTTTAAAGTCGTACTTCATTAGGCGCCTGGTCGTTCCATAGTCATTCTCGCCCCCTAAGGTTGGTTTGTAGTTCGACGTGGCCACTAAGGTTGCAAAGACCTTAAATACCTCCTGCTGCTTATGCAGTTCTCGGCTGGTCGTAACACCGAGGTTAACCATCTCCTTAAGGCGGCCTGTGTCTAATACCTCACGCCTACGTGACTCCTCAAAGTAAGCAAACCTTCTTCCACTGAGTCTCATTAGTGCACTGTTTGCATCGTTAGCCTTTTCCCTTTCCCTACCACAAAGTAGTCCTATACCTAACTTAGTGGCGTATTGTGGTCCAAGCGTATCACCTACCATTCTTAGTAGGAATGTCTTACCATTCCTTCCACCGCCGACCCATAACATCATTATTGGTTCCTTAAAGGCCTGATGAATAGCAGTCGAAAGGTACATCATTATCTTTAATCGGGCGTCTAATTCTGGTATGATATCTTTAATTGCTCATAGGAGTTCTTTAGTTTCTGGGTTGGATGGGTTAAAGGGCGCATAGTCACAAGGTACAGACTTAGATATCTTATACTCATGAAACCCTTGAATTGGTTCTGGATCATGATCTTCACCAGTCTTTGGAAGTACCAACACACCACTCCTAGTGCCGAGTATGAATTCCTCCTGATCCATTTCTTCTATACAGCCTTCGATGCATAATTCATGACCTACTTGATCTTCTACCTTCCTAAGGAATGTGTTATCCCTTAACTTAAGCCTTTGACCTTTGATTCCAGGACTATCTTCTTGTAGCTCATACACCAACTCCAGCATAGCGTCAAACGCATCCTCTTGAACCAACTTACGTAATACCGGAGGGGAGGTAGTAGATATCTTATACTTCCATACACTAGTTTTGTTGATACACCTTCTTAAGTCATCAGGCCTGGTAAAGCTTATCCACTTCCAATTCTTTTTATCGTTCTTTTCTACGTAATCAGTCCTAACGGTGTCTCTTAACATCTCACCTATTGCCCTACCGACGGAGAACGTCGTAAGGGTGACGTGATCTTCTCTTAAACAGGCATCCAGCCTACCTTTATTTGTTTCATGATTTCATGGTATGCTACTGGATCGCCCTCACGTGCGTAGTAGAATAAGGTAGCTACCGTTACTCCTCCTGGGGTTGGTTGTGCGGCCCAAATGTAACTAATGCTAGGTAAGCGCCTATCTTCCTTATGAGGGTACCAATGCGCAAACTCTTCTGCAAGGATACGATACCTATCCCTTAAGGTAAGCTCGGTTTCTGACGCTAGCGCAAAGAGGATACGAACGTACGTATCGTACGTATCCGTTAGTCTGAGCCATGTCAATCAAAGCAAGCTGATTTAAATATTTAATCCAAGCCCCAGTATATTGTTTGAGCCATGCCTGTGGTTTCCAATTAGTGTAAACAAAGCAACGGTTTCTAAGTGCTTGTTTGTCAACCTCGCTTGTAATAGTACACCAAGGAAAACCGTTAACTGTCATGAATACGGGTGTCCTTTTAAGGACTTGTGGCTGTTGGTGTTTGACATTAATAGAACAATCAGTTCCCGCGAAAATCTGTTTGAATTCTTCCACTTGAACTGAATTCATTAAACATTCCTCGTATAGAATTACCCGTTTGTCTAGGGCAGGAGACCAGCAAAAGCCCGCGCTTTCCGACTTGTTGATGACAGCTAGACTGTCAGTGGCTTGAACTATTGACTTTACAAGTAGGGTTTTCCCCGAATTAGGCGCGCCTTGAATAATTAAGCAGTTTTTCTTAACGATATTCTTATTGAATATATTCTGTACTGCACGTGTGAAATCCATGAGGTTTACACCTTGGTCACTTAGCAACCGTTCGATGATCACGTGACTCTTTCCGACAGAGTGAAACTTCTTCCGGTCAAACTGTTTCTCAGTCAACAATGTGTACCACTCCTTATTTATCTCTTCCATTTCTAACAAACTAGCAGCCATCTTAACTTTGGCGCCAAAATTACGTAAATCAGCTGACATTAATTTAAACAAAAATGCCCAATCAGTAATGGCCTGGTAATTAACCCACTCCTCCCCCTCTACATTTTGAACTTCGTCACGCTGTCTCTTAGCTTCGTTACTTGCGTTACGTACTACATTAATTAATTCACCCCTTTCAGTTGTATTGTAACGGCTCATTAGATTCATCAGCTTACTCATATCTTGACTCGTTTTGGTTTCCTTGATGTAGTCTTTTCTGTTAGGTCTAATGCCTCTCTCTCCTGTTTGTGGCTAAAAAAAAAAAAAAAATTTAATATCTAACTTTTTAATTAATAACTAACTTTTTAATTTATACAAGAACTTACCGTTGGTGCATCTGAAGTACTTCCCTCTCCTGCTCTTTCTTGCGGCCCATCCGTGCCATCAACTTCCTGCCTAGCTCGAAAGCGATCGTACTGAGCGAGAAGTGAGCCTTTTCCGCTAACAAACGCTCGTGGATTTCTGGATAAGTATTCAAGAAAATTTTCAAGATCTCCCCAGATAGCTTTCGAAGAAATACTAATCCCCCGTCCATACACCCGTCGGTACAATCGAGTGCGGCTTGTGTTGTTGTGTTCTGTTCCATCAGGGTCGCTCCATGGCCCTCGCACGATGGCATGATAATGGTCTCCATGAACCCTACATCTATGATCTCCAAAGTGTCTGAAAAGGAGATAGTCTCCATAACCATCTCGGGAGTTCCACTCATTTTCGGCTCCTGCATATGAGGTAAATACAATTCCTGAATCTTGTTGTACTAAAGGCATTTTGGCGCAACTGAATTTATAACCGTTGGTGTCTGATGTTTTATTGCGGTTTGATATACTAGATTTCCTAACAATGGAGGGAGTATTAATATATGTATATCATATTTTGCATAAGGAAGTAATATTGCATTATATGTAACATCTTTTATCTTAACAAACTCATAAGCAGCAGAATCTCTGATATTAAACTCTTTCATGGGAGGGAGGAAACAAATGCATATCCTATTTTATAAGAGAGTAATATAGCTGGCATACAAAACATCTTTTATTTCAACAAATTGTAAACAGCATTATGGTTTTGAGCATTGAAGTTTGATATATACTAGATTATTGTAGAAGGGAGGGAGAAAATTCATATCAATTTTGCATTAGGAATTAATATGGTTCATCATTATGGTCACTTTTCACACCAGAAGGCACACAAAGCCTACACATTATCTCCCCAAAAGCACTCCCCAAAATAATATAGCTGCACCATTCAAAATATCTTTCTATTTGAAGCATGATGATTGACAGGGTCCTTGTTTTGAGCATCATTACAGGAAAATAACAGACTAGATTTTTAGCAATTCAAGTAAATACTGTATTAATGAATAATGAAATATTGTTCTGATAAAGAAGAGACAGAAATCAGAATAGGTTCCCACTTATAACCTAGCTACTACTTGAACAACAATAGAATTACAATGTTATTATTATGAAATCGTTTGTTATTAAATTCTTCTTCTCTCTATCTCACAGCTGTAGTAATAGACAGGTATTGACAGTTAATTTCAATTGCAAATTATTGGAAAATCAAATGTTATGGATTTCTTCTTCCTCTATCTCACAACTGTAGTAACAGACAGGTAGTGATAATTAATTCAATTGCATATCATTGGAAAATCAAATGTTATTGACTTCTTCTTCCTCTATCTCACAACTGTAGTAACAGACAGCTAGTGATAATTAATTAAATTGCATATCATTGGAAAATCAAATGTTATTGACTTCTTCTTCCTCTATCTCACAACTGTAGTAACAGACAGGTAGTGATAATTATTAAATTGCATATCATTGA
>Anemone_DN69831_c0_g2_i8_len=2841_African_swine_fever_virus_Georgia_2007/1_50.6%_p=3.9e-59
CAACAAATTGCCACTCGCGCTCATCAAGGCTACTGTCAACCATTTTTAACAGCATCCACATCTTCTTTAAAGAGGCTTCTCCATTTGGCTTTCTGTTTCAAAGGACAGGAAGGGATCGTATTTTGGACTACTTAAACTTACAAGGTCCACCAGTCTGGCGAAGGATCATCGGCAACAGTTGGGAATGGCGTAGGAGTGATGATGGGATCGGCGGTGCCTCTCCTCAAGGTGCCCCGCAAGGATAATCCCTCATAAAGATCCTGAGCTATGCTATATCGCGACATATGATCTGCAAACCTATAAGCGAATTCTGTTTTCTTTAAGCGTGTTGGATTCTTAAGTCTGAATTCGTTCCAGAAGTAATTTATGTCATTCTCTACTTCTTCGTCTTTGCATACCTCTTCTGCTATGAAGCAGAACTCCTCGTCGTTATCCTTAAAGAAGTTCGATGTGCTGGCGTCGATGGTTGGGGATGGCACGAGGGTAACTTTTCCCCCATACTCTTTAGACAGTCTTCGCCAGAAGTGTATTAGGATAGACAACATAGCTTCCTGGTGTTTAGGAGAGTCAGCATAGTAGTTGACGAAGTTGGAGTTCTCCTTTTTTTCGTTCGGCTGTGTGGGGTTATTTACAAACCTTACTTTAAAGTCGTACTTCATTAGGCGCCTGGTCGTTCCATAGTCATTCTCGCCCCCTAAGGTTGGTTTGTAGTTCGACGTGGCCACTAAGGTTGCAAAGACCTTAAATACCTCCTGCTGCTTATGCAGTTCTCGGCTGGTCGTAACACCGAGGTTAACCATCTCCTTAAGGCGGCCTGTGTCTAATACCTCACGCCTACGTGACTCCTCAAAGTAAGCAAACCTTCTTCCACTGAGTCTCATTAGTGCACTGTTTGCATCGTTAGCCTTTTCCCTTTCCCTACCACAAAGTAGTCCTATACCTAACTTAGTGGCGTATTGTGGTCCAAGCGTATCACCTACCATTCTTAGTAGGAATGTCTTACCATTCCTTCCACCGCCGACCCATAACATCATTATTGGTTCCTTAAAGGCCTGATGAATAGCAGTCGAAAGGTACATCATTATCTTTAATCGGGCGTCTAATTCTGGTATGATATCTTTAATTGCTCATAGGAGTTCTTTAGTTTCTGGGTTGGATGGGTTAAAGGGCGCATAGTCACAAGGTACAGACTTAGATATCTTATACTCATGAAACCCTTGAATTGGTTCTGGATCATGATCTTCACCAGTCTTTGGAAGTACCAACACACCACTCCTAGTGCCGAGTATGAATTCCTCCTGATCCATTTCTTCTATACAGCCTTCGATGCATAATTCATGACCTACTTGATCTTCTACCTTCCTAAGGAATGTGTTATCCCTTAACTTAAGCCTTTGACCTTTGATTCCAGGACTATCTTCTTGTAGCTCATACACCAACTCCAGCATAGCGTCAAACGCATCCTCTTGAACCAACTTACGTAATACCGGAGGGGAGGTAGTAGATATCTTATACTTCCATACACTAGTTTTGTTGATACACCTTCTTAAGTCATCAGGCCTGGTAAAGCTTATCCACTTCCAATTCTTTTTATCGTTCTTTTCTACGTAATCAGTCCTAACGGTGTCTCTTAACATCTCACCTATTGCCCTACCGACGGAGAACGTCGTAAGGGTGACGTGATCTTCTCTTAAACAGGCATCCAGCCTACCTTTATTTGTTTCATGATTTCATGGTATGCTACTGGATCGCCCTCACGTGCGTAGTAGAATAAGGTAGCTACCGTTACTCCTCCTGGGGTTGGTTGTGCGGCCCAAATGTAACTAATGCTAGGTAAGCGCCTATCTTCCTTATGAGGGTACCAATGCGCAAACTCTTCTGCAAGGATACGATACCTATCCCTTAAGGTAAGCTCGGTTTCTGACGCTAGCGCAAAGAGGATACGAACGTACGTATCGTACGTATCCGTTAGTCTGAGCCATGTCAATCAAAGCAAGCTGATTTAAATATTTAATCCAAGCCCCAGTATATTGTTTGAGCCATGCCTGTGGTTTCCAATTAGTGTAAACAAAGCAACGGTTTCTAAGTGCTTGTTTGTCAACCTCGCTTGTAATAGTACACCAAGGAAAACCGTTAACTGTCATGAATACGGGTGTCCTTTTAAGGACTTGTGGCTGTTGGTGTTTGACATTAATAGAACAATCAGTTCCCGCGAAAATCTGTTTGAATTCTTCCACTTGAACTGAATTCATTAAACATTCCTCGTATAGAATTACCCGTTTGTCTAGGGCAGGAGACCAGCAAAAGCCCGCGCTTTCCGACTTGTTGATGACAGCTAGACTGTCAGTGGCTTGAACTATTGACTTTACAAGTAGGGTTTTCCCCGAATTAGGCGCGCCTTGAATAATTAAGCAGTTTTTCTTAACGATATTCTTATTGAATATATTCTGTACTGCACGTGTGAAATCCATGAGGTTTACACCTTGGTCACTTAGCAACCGTTCGATGATCACGTGACTCTTTCCGACAGAGTGAAACTTGAACTTCGTCACGCTGTCTCTTAGCTTCGTTACTTGCGTTACGTACTACATTAATTAATTCACCCCTTTCAGTTGTATTGTAACGGCTCATTAGATTCATCAGCTTACTCATATCTTGACTCGTTTTGGTTTCCTTGATGTAGTCTTTTCTGTTAGGTCTAATGCCTCTCTCTCCTGTTTGTGGCTAAAAAAAAAAAAAAAATTTAATATCTAACTTTTTAATTAATAACTAACTTTTTAATTTATACAAGAACTTACCGTTGGTGGACCCTGAGTAATAGCCTGGACACCATAACACAAC
>Anemone_DN69831_c0_g2_i9_len=1830_Turkey_parvovirus_TP1-2012/HUN_33.6%_p=6.2e-14
AGAAGTGTTAGGAGAAATACACTTATATAGGTACATTGCCAGGTGCGTTATTGGGTTGCCATGTGGTACATTCTTTTGCTTACCATCTTCAATTTCGATGGTTTGAAAATGACTGTAATGGCGCCGACTGCTATGCGTAAAAATTTATGCGGGAGATAAAGACTGGGTACCAAAACCTTTACCATGAGCATACGGCGGGAGGCGCGTTCATATTTAATGATTTCTGCAGTCCCGTTTTAAGTCGAGTATGAGTTAATTGCAGTTGGTAATATTAATTGGTAAATTTTCAATTGTCATGTATAGTTCCTTTCCCAGCCATATATGGGCAAAAGGTCGTGACCCTGCTGACAGATATGTGTCAAAAAGTGACATAATCCTGAGTGACAGACGATGACAGATGATGACAGATAATGACAGATGAGCTGACAGATGTTGACAGATTTGATTGACAGGTGTTAATTGATTGATTGACAGGTGATGACAGATCTGTCAAAATTTTTGATTGACAGGTCAAAGGTCACGCCCAGGAACTTTTCATCGCCCCTATGTCAACATCCGGTTCAACGGTTTAATAGATTTTATTGTACTTTCTTCAGTTTTAAAGCTAATTACATGGGGTTTTCTACTAATTAAATCTCATCCATGATATCTTGAAGCCTTTCCACACTTGGAGTACAAAAATTCATTGCTGCTTCATCAAGAGAACTGCCTAAAACTATGACTTCCGGTCCCTGAATTTGGCGCAACATTTCAGACAACCTTTTCTTCTTAGGGTGAGGGGTTTCCCCTGCATCTTCATTATCCCTCTTAGGGGTAGAGGTATTTAATAACCCACTCTGTGTAAGAACAGGGTATTCGTCATTTCCGGTAGACTCGATTGACACACTAGCGAGACTATCTTCTTCCGGTTCCTCTTCGATTGAGGTGCTGACGTCATTTCCGTTAGTCTGAGCCATGTCAATCAAAGCAAGCTGATTTAAATATTTAATCCAAGCCCCAGGGTGGATAGCCTTAGTATATTGTTTGAGCCATGCCTGTGGTTTCCAATTAGTGTAAACAAAGCAACGGTTTCTAAGTGCTTGTTTGTCAACCTCGCTTGTAATAGTACACCAAGGAAAACCGTTAACTGTCATGAATACGGGTGTCCTTTTAAGGACTTGTGGCTGTTGGTGTTTGACATTAATAGAACAATCAGTTCCCGCGAAAATCTGTTTGAATTCTTCCACTTGAACTGAATTCATTAAACATTCCTCGTATAGAATTACCCGTTTGTCTAGGGCAGGAGACCAGCAAAAGCCCGCGCTTTCCGACTTGTTGATGACAGCTAGACTGTCAGTGGCTTGAACTATTGACTTTACAAGTAGGGTTTTCCCCGAATTAGGCGCGCCTTGAATAATTAAGCAGTTTTTCTTAACGATATTCTTATTGAATATATTCTGTACTGCACGTGTGAAATCCATGAGGTTTACACCTTGGTCACTTAGCAACCGTTCGATGATCACGTGACTCTTTCCGACAGAGTGAAACTTGAACTTCGTCACGCTGTCTCTTAGCTTCGTTACTTGCGTTACGTACTACATTAATTAATTCACCCCTTTCAGTTGTATTGTAACGGCTCATTAGATTCATCAGCTTACTCATATCTTGACTCGTTTTGGTTTCCTTGATGTAGTCTTTTCTGTTAGGTCTAATGCCTCTCTCTCCTGTTTGTGGCTAAAAAAAAAAAAAAAATTTAATATCTAACTTTTTAATTAATAACTAACTTTTTAATTTATACAAGAACTTACCGTTGGTGGACCCTGAGTAATAGCCTGGACACCATAACACAAC
>Anemone_DN71681_c0_g1_i5_len=864_White_spot_syndrome_virus_73.6%_p=1.3e-12
GGACTCCATGTTACTCTCGACACCAGTAAGCATAAACGTTCATTCCATTGCCAGTCCTGAGTCCTTGGTCACTGAGGAATGCAGAATGCCATGGAAACCAAGCAAAGCCGACCTCGTTTTTCTTTCTCGACTGTTTTCCACATTATCCATGTTTGTATTTCTATTGGCCTCGTAATCGCCGTCGTTCGTAACCAACTTGTCAACGAATCGAGGTTTGAGAAACTTGAGAGAAACGATTGCAAATCTCCCATCAGTGAGGAAACGAAAAGGAAAAACGAAGTGAAAAAGTCACTTGACTCCATCACTGACGAGAATATTATAAAGTCCCATGATGTAACGACTGTTCATTCATTGGCTAAAAGGACGTCATTAGACAAGCAATTGGTTTCTGGATACAAGGAAGAATTGTATAAAGCCGCAGCTAGTGCTGAACCATTCCTTGCCAACCAATCAAGCACCACCAGGATCATAGAGGAAGGTGAAGGCTCCTTAAACGATACCAGATCATCAACTGGTACAACGACTGAAATTCCCGTGTCATCTACGACGATGGCTAAAGGATCTTTAAAAGGGAATCAAGTAAATAAGACAAAGCCGTCTTCAGAGCCTAAGACCCTTAAAAACCTTTTGAGCAAAGAACGTTACCTAATTTCCTGCTTCAAAGAGTTAAAATATTTTATAGAGAATCAATTTAAATCCGGTGAAGTAGACGAAAACATAACAAAAGGATGCCAACGTTTGAGAGGTCCTAAAGGCGAGCCTGGTGAGAAAGGCAAACAAGGAGAAAAAGGAGAAAAAGGAGAAAAAGGAGAAAAAGGAGAAAAAGGAGAAAAAGGAGAAAAAGGAGAAAAAGGAGAAAAAGGA
>Anemone_DN72790_c0_g1_i1_len=3573_Beihai_sobemo-like_virus_17_41.4%_p=1.9e-62
GGAGGAAATTAACGCCAGAGAGGAAGTTGAATGTATGAGGAATTGCTTAAGGAAACCTCGCACTTGCGTGCTGAGGGATGATCTGCATTGTCTTAAATACGTTCCCGAGATTGTTGCCTTATTTGAGGCGCCTCTCGGTACTTCCAAGGTGGTTGAGTTAGCCGGTTGGTTACAAAGTTTTCCAGGTTTTATAATCTGGACAGGTAGGTATCTGTGGAGTTATGTTTCCTTAATTGGATTCATAGCAATTCTTGTATTTCTAATCCTCTGGAAGACAGCGAGAGATTCAGTTAGCTGGATCTTCCACTGGCTTCTAATGGAGAAAGGTCATATTTCGAGCAGTAAAGCTGACATAATTGGGAAGACTGTTTTAGAACGTGAAGTTTTTCAACAAGTCGATAAAGCACCGAGATGTCAGGTGGCTGTTTGTACTAAGAACTCTGAGGGAGACTATGTCCCCATTGCTCAGGGTTTCTTTGTACATGCGGGTCACTCAGACAAAGACGTGCTAGCTACTGTAGCCCATGCGCTTGTTTCACTCGGCAGCCATTTTTGGATAACTGCTGACAGGAAAAAGTTTGTCAAAGTTGCATCTGATACAGCTCAACATGGCCATGCATTCATAACGGATTTAGTATATTTTGAACTGCCCGTAGGCTCTGCCACACGATTGGGATGCAATCAAGCTAAGATCGCTGATTGTGTTCCCAATGGATCTACTGTAAGTTTATATGCTGTCGGTCTTTCAACAGACGGACGAAATATAATGAGTACAGGTAGCATCTCCGATTCAATTGATGGAGATGCTTGCATCCTTGCTTGTCATACAGCATGCTCCCGTCCTGGCTTTTCAGGTTCACCTATAATGGTTGGGATGGACAAAGTTGCTGCGGTACATACCAGTTCATTAACTGGAGTGCTTAACGCCGGGTTTTGGGCTGTTCCAGCCTTTACCAAGCCAGAGCGCCTTTGTACTACACAATTTGAAGCCCTTCACGGGGCGTCCGCCGATGTGTATCTAGGTGATACTTTCGGGGGGGTAGCTGTCCTCAGACGCGAACTCGCTAATGGGGAACATCAATTGGTATATCGTGACAGCAAAGGAAGAATGGGAACAATCTTATGCACTAGACAGGAGTATGAGGAGGAACAGCGTAACAAGGCTGGGAATCCTAATAACTGCCTCGATTCTGATGATGATGAGGATGACTATGTGTTCTATGAGGAAGAGGCCCGAAAAGCTCGAAAGGGTGGCTTAGTGCTGGAGTCAAAAACTCCAAGGCCGATTGAGAATATCAATTATGATAATTTGACAACGGCTTTAACAGCATACGCTAACCTTCTTAAAGACGCAGCTGAAATTAAGCAAACCATTGCAATCCTTCAACAAGGTAGCGCTTTGGCTCTTGCAAGCCGCGAGCCCGAAAGGACTTATCAGCTTGCTGCTGACGTGGAGGTCCTAAATGGACTTGCCGTCATGGTTTCAGCTAATCTTACGACCACGACTGAACTACTCGCAAGAGTGGCTAAGAAGAGTGAGGAAGATGAAAACGTCTCGAAGAGGTGGCAGCGATACCGCCACAACCACCGAGCTCAAATGCCAAAACCTACATCGGAGGTTAATGCCAAATTTGCCGAAATGCTTGAAAGAATGGAGCTTTATAGCTCAATCCTTGAGGGCATTGAGAAGCGTCCAGATGGAGAACCCGTGGAGGAATATGGCAACATTGCGCGAGAGTCTATTGACTTGAGCGGAGTGTTGTCCCGTCACGGTCTCAAAATCGAGGATCCTTTTCGCCAGGGCAAGGCAAAGACCACACCGGAGCCCAGAATGGCCACTATTCAGAAGAAGCTCGCAACCAGCGTGCCTCAACCGGAAAAGCCTTCCTGGAGCCCAGAATACGCAGACGGCCCAATCCGACAAAAGACAATGTTGGAGGAATACGCCGAATGCGAGTTAGCCATCAAACAACGAGAACTACAAGTCAAAGAGACACTGGCGTCCGCAGCTGCAAAGCTACAGGATTGCCAGACGCACAAGCTGTTGCCGGCGCATCCATGCCCGGTAGCTCAGGAGCAGTCTCCTTCGAGTCCTACCAAGACTACGAAAACTTTGCCAGTGGTCCAGCCGTTGTCCAAGTCTCAAAAGAAGAGATTGAGGAAGTCTTTGGTGAAACCACCTACTCAAAGCCCCCCAAATCAGCCGATAGGGGGGCCATCCTCCACAGTCTCAGGCTGCACGAACGAATCAATCGTGCCGCCAGGGACCGTGAGTGCGCAAATAAAGAAAGTTTGTCATCAGGAGTGGAGAGCTTTAAAGAACAACATCATGACTTCAGAGCCCACGCCTGCACTCAGTCCGATTGCCTCGCAAGCTGCGAGGAAAGCGGCCTTCCAATAGATCCTAGTTGCTACGATGCAACAAACTTTCACAAATTTCAATCCTGGATTTCATCCTTCACTGACGTTGAGTCTGACAGTCGGGTTCTTGACCCGCGTTCCAGCCCTGGACATCCATGGCTCGCCTACGGTAATACTAATGGCGAAGCTTTTGGTTACATTCCTGGTGTTGGTTACCGCGGGCCTAATTGCCTGCTGTTGTACAATAAGTTATTGGAGAGGTGGGAGGAGCTGCTTGAAGCTCCGGTTTGTGATCCAATAAATCCATTCATAAAACAGGAAGGGCATAAACCTTCAAAAGTTGATGAGGGAAGATGGAGACTTATTTCGGGAGTTGGAGCCACTGATCAGTTGGTGGCCGAGCTCTTGTTTGGGTCTTTTATGCGACGTGTAAAAACGCATGGTTTTTGGAAAGGGATGCCAGTTGGCTGGTCCTATATACAGGAGGGTGGTCTCAGAGCATTTCTAGAGCTTTCAGAAGGTCTAGATGTATGTGCTGACCGCTCTTCTTGGGACTGGACAGTTACGCAACCTTTGGCAGAAGCGATGATAGAGCTGCTATGTTTCTATGCCGTTGATGAGCCACGTGCTAGGAATCATTGTGTAGCCATGTTAGGGCCCAAAGTTTTTAAATTTTGTGGTACCGAAGTGGATATTGATTTCTGGTGTATGGTTTCCGGTTGGAAGCTTACGCTTATCTTTAATCTATTTTGTCAAATCCTGCTCCATTATTATGCTGAGATCCGTCTTGGACGTGATTTCGGTAGAATAATAGCCATGGGAGATGATACTTTGCAAGAGGGAGTTGTTGGCGATGATTATTTTCGTTGCATTAGTGAAACGGGAGCGGTAATACGCGACCTAGACGTAAAACGTGAGTTTTGCGGCTTTCACTTCTGCGAAGAATCGTATAATCCATCATATGTCGACAAACATTCCTTTAATTTGCAGAATATTTCGCCTGATACACTAGTTGAAACCCTCACTTCATATTGTTATGTATATGCATTTGATACCGAAAGGTTCAATTTTCTGTCATCTTGGTTGGATAAGTTGGGTTCACCAACTCCTGACAGGGATCAGATCAGAGTGATGGTACACGGTGAGAGCCGCTTCGGCTCCCGGCAACAACGTGTGGTTTAGATTACGGACTACATTGAAAGTACCAACGCG
>Anemone_DN75061_c0_g1_i1_len=3895_Hubei_tombus-like_virus_15_70.4%_p=8.3e-150
CTGTTTAATACCCAAATACGTTGACATGTCAGAAAAGATGGCAACCCCCCCTACTGCTGCCCAGCGGCTCGATGATGGAAAGACGGATCGAGTGGCTAAACCTGGCCAGCAACAGGGAAGACGCGAGCCCACACGCGGTGGGGAGGGGAGGAAGCCCCCTTCAGGGAAACCTGGAAACAAAGCTCCGGGAAACTTCAGCAAGCGACGCCCTCAGCAAGCGTCGCTGAACAGCAAACACCGCTGGTCGAGCCAGGATCTAACGCGCGCAAGCCCGAAGGAACTGAGCGAACGAGTCGACAGACTGCAAAAGCTTGTGGAAGATCTTCAACGCAAGCTGAATTCAAAGAATTCCAACGGCAGGTCCGCCGTTGTCATAGGCAGTGGGAGAAAGGACTTACCCAGTTCAATGGGTGGGCGCACCATGTCAGCCCCTCTTCCACTATCATCGCAGCCTTCCACAAGGAACACCGCCAAGCTTCGGCCTGGTCCGAGCGCAAGACGTGTCCGGAGTGTGGAAGCCGTGCAATTTGCAGGGGTGGGGAAGAGGAAATCACCCACAAGTCAGGCTGGAAAGCCGAAGCCCGTTCAATCTACTGTTACCGCTGCGAAGGTTTCTCAAGAGACTGGAACAGCCCCACAACAGGTTGAAAGCCCCGCTGGGGCCCCAGCCACGCCCCCCGTCAAGGCGCGTGAGCTCCCCCGTCACAAGGGGGTCTCCTTCGCGGAAACCGTCAAGGCAGGCGCCGTCGAAACCTCCACCAAACCCGTCTTTAAGACTGGTTTGATTGTTGAGCATCGCGGCGAAATCATTCCCAAGCGCACAAAACGTGTCTTGCGAACTGATGATCTGCGTTGGGTAGACGAGGAATTGGTGCATTTCCTACGCATGGAATTTGCATTCAAACCTCGAACTGCAGAAACCTTCCAGTTGATGCACACCCAACTCCGCAAACACCTGCGGACGTTTGACACCGGCAACTACACTCAAAAACAGATCTATGATCTGAGTGTTGAGGTTGTTGCTGCTGCCGTGTTGATCTCGCCTATGGAACAGGGTGTTCGGGCGGGACTAAAGGATGAGGATGCCCTCGAGGAATTGAGGAAGAACAACAAGTTTGTTGTTGAGGGCCTAGTTGGTAGAACCGGAGCATTGTGGAAGAAGAAATTCACAATGCCCGGTAAAACCAAATAGGAACTCCGCACCCTGTCTGCTATCTGTGTAGGCCGCAAACCATCCAGCGGTCGAACCCTGCCCGGAAGCAGTATTAACGCCAGGGATTGCGCTTGTCATTGTACGCGCAGAACCACCAGACTCTTTAATTATGGAGAGGCTGATCTTAACAACAGCTTCGTCTGGACACACAAGGGATGTGTGTGTAACGAACTCGTGGCTCTGAAACAAAGACATCAACTAGACACTGGGCTCAGGTATAGGTCGAACATCGACTTGACTAAGTATTTGAGACCACTGCTAAAGACACTTAGCCCCTGCGACGAGGACACTGTTATCCAACACAGTGCAGGCGCTAAGCGTAAACTCTTACTTTCCGCGAAGGAATCTTTGAGGGCATATCCTATCCAAACCGAGGATGCCAACGTTAAAATGTTTTTGAAGGCTGACAAAGCCCACATTTTTGACGATGAGCTTAATCCAGAGTTTGGGGCCCCCAGATGTATACAATACCGCAACAAGCGCTATTGCCTTCGACTCGCCACTTATTTGCACCAGGTGGAGAAGAGTGTGTACAGACATGAGGATGCTTCAGGCACCGCATGCTTTGCGAAGAGCCGCAATCTGACACAACGCGGAAGTGATCTTTGGAGAAAGTTTGAACATTTCTCAGATCCGACCATCATCTGCATCGACCATTCAAAATTCGATGCACACTGCAACGTTGACTTGCTGAAACTCGAACATGGGTTTTACAAGCGTTGTTTTCCCAAACTTGACAGACATGAACTTGGAAAGTTGTTGGCGATGCAAATCACCAATAAGGGGAACACTAAGCACGGCACCCGCTACGAAACGCGCGGAACACGGATGTCCGGGGACCAGAACACGGGACTCGGCAACTCCATCATTAATTATGCCATGTTAGCCGCATTTGCGGAGCATAATAAATGGGAGGCCTGCTTTTACGTTGACGGTGATGACTCTGTCATGATTGTGGAGGGAAGTGTCAAACCTGATCCTAAATTCTTTGAACAGTTTGGTATGAAGACCAAACTAGAGTGTGTGACTAGGGAATTCAGACAGCTTGAATTCTGCCAAACACGGCCGGTTTACGATGGAACATCATGGAGGTTAGTGCGCAATCCACAGCGCCTGCTAGCGCGACTTCCTTGGGCTATTCGTACAATCGAACCAAGTTACAAAGCCAAGTACCTAAGGTCAGTGGGTCTCTGTGAGATGGCACTGGGTGTTGGGCTGCCGATAGGTCAATACATCGGCGAAACTCTGTCCAAATTGGGCAAAGGATACATGATCACGGGCAACCATCATAGGGCCCAACAGGAGTACATGAGGCCCTGCAGCGTCAAACTCATACCACCGAGTTATGAAGCAAGGCTGGAATACGAACTTACATGGGGGATTCCAGTCGCAGAACAGTTGCGTATAGAACGCTCAACAATCGAGCTCCCGGAGGCGGGTGATTACCTTCATTTTGATGAGGATCCGTTCCGATAGTCACTATGTCCAATAGGAGTAGAAATGGAGGCAGAAGCCGAATACCCGCACCCGTGAACGGCGGAGCAAACCGTTCAAAACGCAATTATACCCCAACTGTACGTGCAAACGGTCAAGCGCGAACACCCCTTCTCCCGGTAGGAGTGAACAACATGGCAACGATGCCCAAAGCGTCGCAAGACTATGTCGTTCGAGGAGAAGAAGTAGCTGCCATTATCAATGTGCCAGCTGGGTCTACGCCTGGGCAGATCATCTACAACCAGAGGATCACCCCATTGACAGTGCGAAGGTTAGGAATCCTTTCGGGCGCCTGGCAGAGAATCGACTGGAAACAGGCTTCACTGCATTTGGTAGCTCTTAACGGTTCGTTAGTTCAGAGTGGTTATACGATGGGATGGGTCGAGGACCCTGAACTTAGTATCCCCGTGAACTCGTCAGATATTATACCGTTTCTGACAGCACTTCGCTCTACCACGGTCAGACAGGCCTGGGTGGAATCAGAATCCGGAGTCCAAGTGGCAACACAGGACAAGCCGGAAATGTACACTCAGCCCGGTAGCGACGTCCGTCGTTACTCACCTGGCCGATTGGTCGTTGCCGTGGCAGGTGACGTAGCAACTGCAGCAACCTTCCAGTTGATGCTTCGCTACAATGTGCGACTTTATGTCCCACTTGCTTTGACTGCTTCAGCGAATCCGGAGACTGATGGTTACACAGCCATCACTCCAACGGCACCCAACGCAACGTTGTCTACATCGTCCATCACCTATCCAGGTATTGGATCCAATGTCAGACCCGATTCGGTCGTGGTAACAACTGCGCCCATCGTTGGTATAGTGGGGGCAACAACAAACCCCGCACCTCCCAGCTCGTGGAGATTGTTCCCAACCGGAACTTCTCTTCAAGTTGGTACGTTAGCCGCTGGTAGCAGAGCCACTTTCCAGACAGGTGGCGTTAACTACGGCTTTAGCTTCATTGATTTAGTCGGAGGCCAATTCAGAGCATTCAACCCAGAACCACCCACCGGAACTGTAACAAGTTACTCGGTGTACACGTACACAACCTCGTAAATGATGACAGGCTTACCGGATCCAGTTATCTCAATATGACCACTTATCAGATCGGAATGTGAAGAAATTGGGAAAAATCCTTCGGGAGGGGCACCCAATTTTGTTTAAGATGGAAGCGTTATACGTCAAATCCGCC
>Anemone_DN75480_c1_g2_i1_len=651_Paramecium_bursaria_Chlorella_virus_AR158_30.0%_p=2.8e-05
CTTCATCTTTGGGCAATGCTGGAACTACACTTAAGCTCAAATAGTGACAGTAGCGTTGTTGACCACAATACCTTGAAGAAGGACCTCTTAGGCACAATTTTTAAGCATCTTGTTGCTTGTGGAGTAAAACTAAATGGAAGAAATAACAATGAGGAAACACCTATCCATCTGTGTAGATCATGGACTGCTGTCAAACTTTTAATAGATGCTGGAGCAAACCCTAAAGTCTTGGATTCAGAGGGTTGCTCACCTCTCCTGGTTGCATCAAGAAAACTTTCCTATACATTTAATGATAGTCTCTTTGAAGATGTTTCACAAGAACCAAAACCTTTTTGGAAAATTATTCTTGAGTGCAATCTTGATCCATGGTGTGTGGACAGTCATGGCACATCTGTTTTAAGCATTCTCATTCAAAATGGAGCCGTTGACTTATCCAAAGCATTAGTGGAAATTGCTTGTGAGGAGAACTACATTCAAACTGATACCATAGCAGTTTCACTCTTAAATGCTATTTGTCAAGACTGCTCCATGCGCAAGCAGTGGAAGAGCATCCTTGTAGAGATGATTTTAAAGTCAAGGAAGACTAAACCCATCAGTTATGAAAGCAATAAAGATAATGCACTTCATCTCTGCTGTAGAAACATTGTAAAA
>Anemone_DN75480_c1_g2_i3_len=726_Paramecium_bursaria_Chlorella_virus_AR158_30.0%_p=5.3e-05
CTGGAGTTGTTTCCATGTTCAATACCAAGTACTAAAGTGGCTGTCAATAAAAGGGATGCCAATCTCAACTCTCCACTTCATCTTTGGGCAATGCTGCAACTACATTTAACCTCAAAGAGTGACAGTAGTGTTGCTGACCACAATGCCTTGAAGAAGGACCTCTTAGGCACAATGTTTAAGCATCTTGTTGCTTGTGGAGTAAAACTAAATGGAAGAAATAACGATGAGGAAACACCAATGCATCTGTGCAGATCTTGGACTGCTGTCAAACTCTTAATAGATGCTGGAGCAAACCCTAAAGTCTTGGATTCAGAGGGTTGCTCACCTCTCCTGGTTGCATCAAGAAAACTTTCCTATACATTTAATGATAGTCTCTTTGAAGATGTTTCACAAGAACCAAAACCTTTTTGGAAAATTATTCTTGAGTGCAATCTTGATCCATGGTGTGTGGACAGTCATGGCACATCTGTTTTAAGCATTCTCATTCAAAATGGAGCCGTTGACTTATCCAAAGCATTAGTGGAAATTGCTTGTGAGGAGAACTACATTCAAACTGATACCATAGCAGTTTCACTCTTAAATGCTATTTGTCAAGACTGCTCCATGCGCAAGCAGTGGAAGAGCATCCTTGTAGAGATGATTTTAAAGTCAAGGAAGACTAAACCCATCAGTTATGAAAGCAATAAAGATAATGCACTTCATCTCTGCTGTAGAAACATTGTAAAA
>Anemone_DN75622_c0_g1_i1_len=9552_Beihai_picorna-like_virus_85_39.6%_p=0.0e+00
AGTGTAATATACTACCGTGTAATCATGGCCGTCCTAGGCTGTCCCCTAGGATGATGATTGGTACACACAATGTTATTTCACACTGTGCAATGTTTAACCTCAATCGCCCCATATTCAGACGCAAGTAGTTGATTGAATATGTCTCGATTGTTGTATTAGTTTTAAGGACCCTTACCTTGTTATAAATTAGATTGTATTTCTTTTTGGAGGATTTTAAATGAACATGGATCAAGCAGGATAGATTACAGTAAAAATATACTTATAGATACGATTGCCCTCTCATTTAATTGGACTAGATGTTATTTTGCAAGTGCCACAAAAGTATTGCGTTTATGCAAGGTGATGGATTACTCCTTAATAACATGCCATTTATTTGGGTTATATTAGTTCTGGTATTTATAAGTGTTAGGCGTTTGTGCTGGTTCCCAGTAGGTACGATTTCCGCCACTGTTTGAACATCGAGAAGTGTTTGTTTTAAATATTATATTTAGAAATCTGTTTTTGATATAGCATAATTAGGGATTTAGTTTTAAGATTTTAGTTTTAAGGTTGGGATGTGTTTCGACTGCCCTTTTTCAACTATGATGAAGTTATCTTGTGAAAATAAAAAGTCTGGTTATCCTGCTATCAATATTGAAACTTTGGGTGAAGTTCAATATTTCTGGTCACCCAATTACTTGCTCGAATCCTTGGACAATGCTCGACATTTATCTAATCTTATTCCCTTGATTTTCGATACTAAATTGAAGTATACTGATTTGTATGAAGAATTCCTTAGTAGTGGTCCCTCTACTCTCCAACATTTGGCTGTTGTGAATATGTTGAGAATATATGATTGTAGATGCGGTAATTTCCCCTCCCACGTTTTGAATAAATTGTCTAAAAGTTCCCAAATTAATGATTGTTTGAAGTTAGCTTATTTTAGAATGTTAGATCCATTAATATTAGAAGTTATTATAGAGGTTGGTGATTGGGGCAAAACTGTTAAATTACATTATAGTCCTGATTTTATTCCTGGAGTATTTTATAGTCATGAGGCTCCATTTAATGTTACCCAAATTTTCTTTGAGTTGAGCAGAACATATGTTTTTAGTTTTGGTACTATTAAATTCGACGGCATTAATGTGGAAGTAGTTTTTGAAAGTGATTATTTTAATTATAGTTTTATGCAATTGATGTTATCTGGAGATGTCGAGAGTAACCCTGGCCCTCCAATTTTATCAAAAGAAGAAGATAAGTCTAAAGTTAAAGTAATTAGTTCACTGAAGAAAGAGGTTGCTTTGTTGAAGCGTAAATTAGATAAACATGATAGATATGTACAACGTAATTTAGAATTGGAAAAGAGAGATAGACAACGTAATCGAAAGGAGTCTAGTGCAGCGAAGCGGTATGCTGAAGGAATGTTTGAACCTGTAAAGGAAGGGTTAAGGAGAGCTGTACGCGATACCATGAATGCTGCGCATGATCCCCAAGTTGTATCAGAGGCCATTAAAACAACTACAGTTGCTGGAGCGACAGCAATTAATCCCACATTAGGCATAGGTTTAGGAACGATAGGTTGGGGCACTAGGCTCTCTAATGCTACGAGTAAAATTAATCCCTTATTAGATATGATGGCTGATCTCCTTAAACAAGTCAAAGACAGTATTACTAATTTAACTGAAATGTTTTCTTTCCCAAAAGATGTGAATATATTGCAGTGCATATCTGGAGTTTATGGTTGCGTCACAGCTATAATGAGTAGAAGTAAATGTGGTTTAATTGTGCATGCCATTAGTTTAGCGAATGCCCTTACGGCAGATTTTAAAACGATAGCGAATTTGTTCCCACTTAACCTAGAAGAAGATAAAGTTGTTTATGAATCCCAAGAAGGAGAACATCCAGTTGCCCAATCTTTAATTTCTGATATGATGTCTACTGCAATCGGTGAGGCAGACGTAGTACCCGCGGCGGGTTTGTTAGCATTTATTTTAGGTTTATTTACAGTTTTATGCAAGGGTGCATGTAGTGGTTCAGAAATGGTTAAATATTTTGGTGCTGCAGGTAGAGCGATAACTGGTTTTTCAGGAATTAGAAACATGTATAATTGGATAACGTCTTACTTTAGTGATATTTACTATAAAACTGTTTATGGAGTGGATGCTGCAACATATGATTTTATGAAGGATTACCCCAAATTGGCTAAATTATTTGCAGCAGTTAAAGTTCTTAAAGCTCACGTGACTGAAGAGCAAATTAATCAATCAGAAGAGATATGTGATCAAATTTTAGCAATGGAACAGGAATTAACCAAATTTGAACTAGTGGCAGCACGTGGTAATGATAGAATAAACATGAGTATAGTTAAGTCACTTAAAGGTGCTTTGAATAAGTTTGTAGTGCTGGCGGAGAAGAGTCCCGCTAGGAATGTTAAGTTGCGAACTGCACCGTTCAGTTTGTATTTGTATGGTTACCCTGGTGTGGGTAAGAGTGTTTTGGCATCTTCTTTAACAACTAAATTTTATTTCGACTATCTTAAAGGTGACGGTTTTACATTTGCTAATTCTAAATTTAATAGGCTGGCCACAGAAGAGTTTTGGGAAGGTTATGCAAATCAACCTATAGTAGAGATGGATGATTTTGCAAATATTAAAGATTCATCTATTAAACCTGACAATTCATTTAAGGAATTGATTCATATGTGTAACACTGCCCCGTATCCCCTTCCTATGGCCTTTGGTAAGAAAGGTAATATGTATTTTGATTCTAAACTTATTCTTGCTTCTTCAAATCAAGAAATTCCTGAAATTAAGAGTATGGTTGATCCCTTTGCTGTGTACCGTAGATTTAACGTTTGTGCGGAAATAACGATAGACCCCGCTCAAGGTGTGTTAGCTGGACGCGATAGTAGTGGTAAGGAATTTTATAAAATAGATACATCTAAAAGTCAAGAATTTCAGAAGGACCCTTATGTAATTAATCTGTATAAGATAGATTATGACCACCAGAAGAAAAATGCGATTAGAACTAACATTAGAGATAAACAAGGATTAACATTTACACAGTTTTACGATTATATTAGAGAGAAGTACGATCACTCTAGAGAGACTCAGTTGGACTTGTTGGCATCTATTAAGAAAGATGCTGGTTTGGAAGTGAATGTTGAATCTACAGAAAATTCAGTTACGACTTTAGCACATATTAAGCGTGTGTTTGATGAAGATATTCTCTTAGGTAGTATAGCTAAAGAAAAGGATGATTTTCAGGATTCGCCTGAAGATCCGGATAGAGATGAAGATTTGCCCCCAATTTACACTGGTAGTGGACCTGGATTATTAAATTCCCTTAAGGAATTTTTCTTAGAGAGGTGCTCACACTTTAAAGCATATGTGAGCGAGGCTTGGAGTAGAGTTAAGAGCGGATTGTCTAAGTGTGGAGATACACTTAGAGGCGTAGCCGAGTTTCTTTTATCTTGCGTGTCAAATACGTGTGACACAGTTTATTCACTTTTAACTACTCACCTTTCCCTTCCGGTTTTTGCCACTGTAGGTGCAGCTATTGCGGCTGCGTTTGCTTGGTGGTTGAAACCTTGTGCGAGTGCTCTGGCGATGAAGAGTGAGAAGAGAGCTTGTTCTTTTGTAAAGTTCCCAACCCCTAATGGTTCCCCTTGCTTTAATTGTAGTGTTTGTAAGTGTGTAGCTTTCCCCAAGTATGGTAATATGTTAGAGTATTACAATCAAAAGTTATTCACCCCTCAGATTAGAAAAGAAATAATTTCTTTAGGTTTAGACAATGCGAAGATTGTAGAGATTCAGAAAGGAATCTTCGATTGTAAGCAAGTGTATGCTCAGAAAGCGTACGAACAAGCTCCACTTGTTCCACGTCCCACGGCGTATGCTCAGAAGGTGTATGAACATGCTCCGGTTGTACCGAAGCATGCTGCGTATGCGCACGCGAAAGTTGATTCTCGAGAGTGTGTCAAAATTCGAACAGACACACAGATTGGTAGTATGAGGTATGCGGAAGGCGATCAAGTCCGCATTGAACAGACGACACAGGTTTTGCTACGAAATTCAGTATGGTTGCAAGCCATAGATGGTAGAGGTATGATGAGTAGAAGTAATGGTGTTTTCCTTTGCGGGAGAACGTTAATAACAACTGCTCACACGATCTTGAACGACCCTACAGGTAGTCCCTTAAAGACTATTTGTATTAGAAATCCCTATTCGACTGAACCTTCAGTTCAGATTCCCTTCGAAGAATGCAAAATTTCTCAATTAAAGAAAATGGATAATTCATTGATAGATCTAGTTTTAATCACTTTTCCCCCTGCTGTACCCAGTAGGCCCAAAATTTTGTCACGTTTTATTGACAGTAAAGCTATTGATTTAATGAAGGAAGGCCAATTAATTTTGGCCGGATTTTATGAAGTTAATGGTAAAACTGTTGTTCAAGAGAAGTATCCTGTGAAATTTGAGGTTCATACTCAATCATTAGCAGAATATTATCAACACCAACCCGGAACATGTCCTAAGACGACGACAGGATGTGTTTGTCCCATTAAAATTTCAAGTTTTGTGGAATACGATCTGGATACGAAGACTGGAATGTGTGGATCTTTACTATCTATTTCTAATAGATCTATACATACGAAATTAGTTGGCTTGCATGTGGCTGGTGGATCGGGAGCACTCTCTCTTGGAGTGCTCTTGACCCATCAGTTGCTGATGGCTAACTTGACTGACCATGTCAAACAATTTGCCCTTCCTGACAATTATCTAATTGATGGGAGGTATCCTTATATGCAAAGTTTTGTAGACGATACATATAAGGTGAAGCTGGTAGATGAAGGTGATTGTTTGTCTGTGGGTGTTGCACCTAAGTGCAATGCTCCTAACAAGACGCAGTTATCTAAATCTTTGCTTTATGGCAAATTGAATGACCCTCAAACTCGACCTGCCATTCTTAGCCCGACATTTATTGAAGGCGAAAGAGTGGACCCTATGAATAGGGGGATCAAAAAGTTGTTCAAACCTCAGGTTTGGATTGACTCTGATATTCTCATGGTTGCTTTGCATGACACATTTCAGGACATTGGGCTTCCCAAAAGGAAACCTCGTGTCTTGAGTTATGAAGAAGCAATTATGGGAGTTGAAGATGATCCCTTTATTCGTTCTCTGAATCGGACTACTTCTCCGGGCTACCCTTACAATTTGACTAATAAGTCGAAGGGTAAGAGTGCCTGGCTAGGAAGTGGAATGGAATTTGATCTTACGAACTTGGAATTGAGAGGTGATGTTGAATCACTTCTTGATATGGCGAAGAGAGGAATACGTGGAGATGCAATTTCAATGGCAACATTGAAGGACGAGAAAAGATCATTATCAAAGGTACTGGCTGGCAAGACCCGAGTGTTTGAGGCTTGTCCTCAACACTTGGTTATTGCCATGCGACAGTATTTTGGTTCTTTTGTCGGTTGGATAACTGAGAAAAGGATAGATAATGGTATTGCGATTGGCATCAATCCGTATTCCCTCGAATGGACGAAGTTAGCTACTAGGTTGTTATCGAAAGGTGACAACATGGTGGCTGGCGACTTTAGTAACTTTGACGGAAGCTTATCATATCAAGTGCTTAGTGCGATTTGCGAACATATCTGTAATTGGTATGATGATAGTGAAGAAAATGTGCTCATAAGACATTGTCTTTGGGAGCATATTTGTAGCGCTGATGTGATAGTGAATGACGAAGTTATTCGGCAAACTCATTCCCAGCCCTCTGGGAATCCTATGACTGCTGTCATCAACTCAATATATAATAAGTGTATCTCTCGTGTTGCGTATTTATTACTTAAACAAGAGAGAGGTGAAGCTATTGTTTGTGATTATCGCAAACATGTAGTGGATATTTATTATGGAGATGATGATATAAAGTCTATTGACTCTGAAACTGTACCCTGGTTTAACCAAGTTTCTATTACTAGAATCATGGAGAAAATCGGGATGACCTATACGGACGAGACTAAGGGGGTGACAGACGTTGAGTGTAAAAGCTTGATTAATGTTGCCTTCTTGAAACGGAAGTTTGTGTTGCAGATGGACGGGACTTACTTGGCTCCTATGGAGGTGAGTAACATTCTAGAAATCTGCAACTGGGTGAAGGGCAAAGCTATTAGACAGTCCACAATTGAAAATTGTGAATGTGCTGTCGAGGAGTTAGCTCTTCATCCGCGGGAAGTGTATGAGCACTGGTGTGAGCTCATACGTGGTTTATTGCGTGATTGCGGAGTGGACTTCCATTATTTGACCTGGTTTGAACAAAAACAGGTTTACATGGAGGCTCGCTTTAATTTTGCGTTGAACTACAATCCCATCTGGTAACACTACAAAAGTGTGATCTTTAAATTTAAACTAATCGGGATAACTTAAATTTAACTGCTGCTTTTGTTTCCATAGAGTGTGGCTGTGCTCTGGTGATACAGCTCCCAACCTCTGGGTGAATAGTCATCTACCCCAGTTGTATAACATGACTTCGAAAACTGTATCTTATGATTTGGATCAAAATTCTGTTGTTGACGAAACTCGGGGAAACCTTCTTACAGATGTGCAAATGTCTGCTGAAGCAACTCCAATGAAATCGACAACTACTATTATGGCTTTGAACGACCGAACGACTCACGACATACGAACGATTCTTGAACGACCGATAAATCTTGGTACTTTTGCGTGGAGTAGCACCGACACCGTTATTCCAATTCAGCTCTCCTACGCTGCATATACTACACCTAGTGGTATTGCGTTGCAGGAGTGGAATTTTCCACAAGAGCTGTTTGCAAACTCAACTAATTTAGTTGATAAGTTGCAAAAGTATCAATATTTAAAGGCGGATATAGAAATTGAAATCAAAGTCAATGCTCAACCTTTTCTTCAAGGTGCGTTGATGATGGTTTACAATCCATACTTTGCGTTAACTAACAAATTCCGCAGTGATGGTACCCGCTTCCTGGCTTCTGCTACTTCTTGTCCCCACAAGATTTTGAGCCTGGAGGAGGGTAATTCTATGAAATTAATTTGTCCCTACGCTAACATATATGACTTATTTGATTTATCAAACACAGATAATCAGTTTGGAACTGTGCAGCTTTACGTGTTCTCTCCTCTTGTGGGAAGTGAACCAACATCAGTGAAGTACACAGTTTTTGCTAGATTGATTAATCCGCAGTTTTATGTTCCTTCTCATAAGGAAAATAATTCTGCTTTGTTAGATCAAAGAGCGCGACAGAGGTTAGTGAGATCTGGTGTAAGATTTGCTGAGAGCGATACGAGACCTTCTGCTTGCAAGGATTCTGGCGAAACTCATGCGAGAGGACCCATTTCCCGAATAGCAAAGGGTGTGTCTATGATTGGTGATGTGTTATCATCTGTTCCTGTTATAGGGAACATTGCCGCAAGCGTTGCTTGGGTATCACGAATCATTGGAAATACTGCTTTGGCTTTTGGTTATTCTAAACCAGTGACTACTAATACTGTTGCACTTCGTGCTATCAAACCTAATCAAACTCTGATACATACGGAGGGACAGGACAATGCTTCTACTCTTGCATTATTGCAAGACAATGGCATTGACGGTTCTTCCTTTATACCGGAGGTTGCAGATGAGATGGCACTAAGTCATATATTTTCGCGTCCAAATTTCTTTCATTCTGTCACGGTTGATACCGCCCAGTTTTCTGGTAACAAATTGTTGACTTCATGGGAGGTATCTCCATTTAGTGGATATCAGTATGGTGAATCTAGTGATCCACAAACCCTATTTCTTGGAAGTTTTGCCTATACAAGTCTTTGTATGGGTACCTTGTGGAGAGGAACTATTAATTACGATATTAACGTAATTAAGACTTCATTCCATCAAGGTAGGTTTGCTGTAGTCTTTTTACCGGAAACGACTATTAGTGAAATTCCTGCGACACTCGGAGAGTTGCTTACGACAAATTATAATGTTGTTTGTAACTTGAAGGATAGACAAGATGAAATGGGGAGAGTGACATTTAGAATTTCCGTACCATTTATTAGTAACACTAATTGGAGAGAATCCTATAAAGTTGACCCCGCTACCAGAGAACTGGACGCTACCACCCTCGACACTATGACTGGTTGCTTGGCGATATATTCCTTAGTTGATCTTTCTCACCCTCCAACTGTGAGCAATGAAGTTTCTTTCTTCGTAGCCCATAGTGGTGGGGATGATTATACAATATCTCGTCCAGTTCTAAATTTGGCCCCAGGGTATCCCGCGAGGTATGCCCAATCCGATGTTGGTCCTGTTATGATTCCGCGGGATGAAAATTTATTGGTACCACAACATACTAGTGCAGATGTAACTGCCCAGACAACAGGTGAATACTTTGTCTCCCTTCGATCATTTATTAAACGATTTGGTAAAATTGCAAAACTTGATCCCTCTCCAAATTTTATTTCTCTGAAACAATTTCAGTTTGACGAAGATCCGGCTGGTCCGAGATCTTCAACGATTTATGGAGGTATTAGGCGAGCTCCTTTATACCCAAACCCCTTTTATATGGTTTCTTTCTTATATAGATTCTATAATGGTTCTGTTTCATACAAGATTATTCCAAATAATCTTGGAGCAAAGGGAGAGGCATATTTGTCTTTCTCCGAGCTTCTCGATGGAATAGCACCATCTAGCGAAATTTCAGACACTGGGCAACCATTGTTTGAGCAGTTACAAATTGTATCTAGTTGTTTTGAAACGCGCACCCCTTTTTATAGAGGTGTTCGTGGAGATGTGGTCGGAACTACTCAAGCACCCGTGCTTGGAGCTCCGAGAACTAATTTACGATTCAGCTCCGCTACGTCCGACGTGGCTAACATTTATGAAGCAGCAGGTGATGACTTTAGTTTTTATTTTCTCATTGGGCCGCCTCCAATGTGTGATATTTCTTACACATTGGATCCGGTTACTTTAAACAATGTTGAGAATTTTAACTTGGTCCCAGCTAATGCTACCTCGCTAGATGTGACTCCTACTTATATACAATTTAATGGTATTGCCATTACTCCTATTCCCAATATTAATACTGGCAACCCTGTCCCCATATATAATGCAGCTGGCACATCTATTGAAACTGTAACTTTGACGTACTCAGGTGGCCGCACCAAGATTCTAAATTACAACAAAATGGCATATGTACCAACTTCGTTGACTACACGTGCTTTAAGAGTCTATATTGCGGATGCTGGTGACTTGGATGTAGCTATTACGTTAGCTGCTTTCCAAGCCAAGAGTCCGGCACCGATACAGTTTCTCCAACAACCCGATCGAGAGTAATATTCTTCAAATATTGCTCTTTCCCTCATGGGAAATGGTCCCCGTCCTTAAAACCCGGCGGTCCTATAGTTTTATACATAGTATGAACACCTCCCATGTGGGGGTGATTAGTATTTTGTTAAAGGACTATAGGTTCAGTTTCTCATTCTTTTAGATTGGCATTGTCCCTATTTGGTTTTCCCTTTAACGGGGGGTCCCTAACCGCTTCCCGGTTTGGAACCCGAG
>Anemone_DN75850_c1_g2_i3_len=1046_Paramecium_bursaria_Chlorella_virus_IL-3A_33.3%_p=3.9e-22
CTGGAATCTGGGGACTAAAAGCAAATGGATGGGCAACCAGAACGAAGTAATAAATCACAGCACAAAATATGACGATGAAATACCACTCACTGAAGCCGCCAAATCAGGAAATATTGACTTACTAAAAAGGCTGTTACAAAAAGAAGATCTTAATGTGGATGTCACGGATCAATTTGAGCTAACTCCTCTAGCTTATGCTGCGAGAAATGGTCATACAGAATGTATAAAGGCACTGATATCTGCCGGGGCCAGAATCGATGGGCTTGGGCGGAATAAAACGTCGACCATTCCTACGGAACCTCTTCATTTAGCTGTACGAAATAATCGGGTAAAATGTGTGCAGGTTTTAATCGCTACAGGCTGTGATGTGGACATTAAGAATAATCGTGTTGGTAAGACGCCATTGCACGTAGCTTGTCATGCATCACAACAAGAATGTATCATGCTGTTGGTTTCGGCTGGTTGTGATGTTAATGCTGTTGACGCATATGGAAACACTCCTCTTTTTACGTCCTGTTTTTACTCTCATGATGGTCATGATATTCTTAAGATATTGTTGAATGCTGGTGCCAATGTCAATCAAGTGTCAAAACGCTATGATCAATATTCACCCCTTCACATATGTGTGTGCATGAATAAACACAAAAGTACTGAGTATCTACTGAAGAGTGGAGCTTACATGAATACTACTGATCGCGAGGGATTAAGACCAATAGACAAAACTGAAAAAGGCTCATCAAGTTGGAGGGTTTTAAAATCTTATGAAGGTAAGTAAGGTTGAGATTGATGCAAAAAATTACAACTGAGGCAACAAAAACACACTTATTGTAAGGCATCACTTTAACACCTTAAATGAGTGCAGTCAATCCTAGCTCCAATCAAATCTCTGCTCTACAGTAATTCTCTACAAATCATTCATTCTAAATCTCAATCACCCTGACTTGCCTTTCTTAGTTTGGGTGTAATGTTTTCCGAATACAGACCACCTGTCATTCTCTAGAGTATTATTTCTTTGTTAACTGGTTGTGCATGAGAAGACACATGAA
>Anemone_DN76155_c3_g2_i10_len=818_Trichoplusia_ni_ascovirus_2c_33.3%_p=1.3e-07
TGGAGAAAAAGGCCAAAAAAACGAACCAAACAAGGCATTAGATAAGGTGTATACACCCCAAACAATGGATACAACTCAGTCATCAGAAGCAAAAAAACGACAGAGATATCCTTCTCCATACTCACCAACAAGCCCTACTAAAATGGCCAGAACAGACCAGCATTGCCCTGAATCACAAGCAACATTTACTACAGACCCTGGAAATGACTCTAATAAAGATGCAAACGATTATAGAAACAGAAGTCCACACAGTACTATTTCTAGGTCAACGCTTGATCAAAGCCCAACAAGTTCTGGACATGAATACAGTCGTGATGCAGAGCGAAGAGACCGTCATTCCCAGGGAGAAGATGGAAGGTTTAGTCCAAGCAGAAGGCGTAGTTCATCAGGAAGATACTCGCCTGATTCAAGAACAGTTGAGAAATCCCCCGAGAGATACTCTCCAACATTTCCAAGCTCTCCAGTAAAAGATACTCCAGGGACAACCGATTCAGCATCAGCTGATAGATCCAGCAAGGATACGCCAACATACTTCAGAAGTTTACTGAAATCCCGCTCTAAGAGTCCCGCAAAATCCCACTCTAGGAGTCCCGTCAGATCCCGCTCTAGCAGTCCCGTGAAAACTCGCAATAAGAGTCCTGTGAGGTCCCGTTCTAGGAGTCCCGTGAGGTCCCGCTCTAGGAGTCCCGTCAGATCTCACTCGAGGAGTCCCGTGAAATCTCGTACTAGGAGTTCCGTGAGATCCCGCTCTAGGAGTCCCGTGAGGTCCCGCTCTAGGAGTCCCGTCAGATCTCACTCGAGGAGTCCCGTGAAATCTC
>Anemone_DN76155_c3_g2_i10_len=818_Trichoplusia_ni_ascovirus_2c_34.0%_p=1.5e-16
TGGAGAAAAAGGCCAAAAAAACGAACCAAACAAGGCATTAGATAAGGTGTATACACCCCAAACAATGGATACAACTCAGTCATCAGAAGCAAAAAAACGACAGAGATATCCTTCTCCATACTCACCAACAAGCCCTACTAAAATGGCCAGAACAGACCAGCATTGCCCTGAATCACAAGCAACATTTACTACAGACCCTGGAAATGACTCTAATAAAGATGCAAACGATTATAGAAACAGAAGTCCACACAGTACTATTTCTAGGTCAACGCTTGATCAAAGCCCAACAAGTTCTGGACATGAATACAGTCGTGATGCAGAGCGAAGAGACCGTCATTCCCAGGGAGAAGATGGAAGGTTTAGTCCAAGCAGAAGGCGTAGTTCATCAGGAAGATACTCGCCTGATTCAAGAACAGTTGAGAAATCCCCCGAGAGATACTCTCCAACATTTCCAAGCTCTCCAGTAAAAGATACTCCAGGGACAACCGATTCAGCATCAGCTGATAGATCCAGCAAGGATACGCCAACATACTTCAGAAGTTTACTGAAATCCCGCTCTAAGAGTCCCGCAAAATCCCACTCTAGGAGTCCCGTCAGATCCCGCTCTAGCAGTCCCGTGAAAACTCGCAATAAGAGTCCTGTGAGGTCCCGTTCTAGGAGTCCCGTGAGGTCCCGCTCTAGGAGTCCCGTCAGATCTCACTCGAGGAGTCCCGTGAAATCTCGTACTAGGAGTTCCGTGAGATCCCGCTCTAGGAGTCCCGTGAGGTCCCGCTCTAGGAGTCCCGTCAGATCTCACTCGAGGAGTCCCGTGAAATCTC
>Anemone_DN76155_c3_g2_i10_len=818_Trichoplusia_ni_ascovirus_2c_40.0%_p=5.9e-21
TGGAGAAAAAGGCCAAAAAAACGAACCAAACAAGGCATTAGATAAGGTGTATACACCCCAAACAATGGATACAACTCAGTCATCAGAAGCAAAAAAACGACAGAGATATCCTTCTCCATACTCACCAACAAGCCCTACTAAAATGGCCAGAACAGACCAGCATTGCCCTGAATCACAAGCAACATTTACTACAGACCCTGGAAATGACTCTAATAAAGATGCAAACGATTATAGAAACAGAAGTCCACACAGTACTATTTCTAGGTCAACGCTTGATCAAAGCCCAACAAGTTCTGGACATGAATACAGTCGTGATGCAGAGCGAAGAGACCGTCATTCCCAGGGAGAAGATGGAAGGTTTAGTCCAAGCAGAAGGCGTAGTTCATCAGGAAGATACTCGCCTGATTCAAGAACAGTTGAGAAATCCCCCGAGAGATACTCTCCAACATTTCCAAGCTCTCCAGTAAAAGATACTCCAGGGACAACCGATTCAGCATCAGCTGATAGATCCAGCAAGGATACGCCAACATACTTCAGAAGTTTACTGAAATCCCGCTCTAAGAGTCCCGCAAAATCCCACTCTAGGAGTCCCGTCAGATCCCGCTCTAGCAGTCCCGTGAAAACTCGCAATAAGAGTCCTGTGAGGTCCCGTTCTAGGAGTCCCGTGAGGTCCCGCTCTAGGAGTCCCGTCAGATCTCACTCGAGGAGTCCCGTGAAATCTCGTACTAGGAGTTCCGTGAGATCCCGCTCTAGGAGTCCCGTGAGGTCCCGCTCTAGGAGTCCCGTCAGATCTCACTCGAGGAGTCCCGTGAAATCTC
>Anemone_DN79708_c0_g1_i2_len=1523_Paramecium_bursaria_Chlorella_virus_FR483_35.1%_p=4.5e-10
ATGCCAATGCCAATGCCAATGCCAATGCCAATGCCAATGCCAATGCCTATGCCACAACCAATGCCAATGCAGATGCCCTTCGGCAACCCATGTGTCCCAACACCATACAATCCATGCCCCCAGAAACAGGCTAAGGCCAAAAAACCTGCACCAAAGAAACCAAAAGCACCTGGTGCCCCAAAACCATTGGTTCTCAATGGAATGACATCACCATTTATAAGTGGTTATGTTCTACCAGGACCACCACCACCATACATCCCACAACCCCCAATGATCCAGTTTACAGGAAGCAACCCATGTCTACCAAGCCCAATGAATCCTTGTGTTAAACGTGGGCCAGTCGCTCGCCCAAAGCCAAAGAATGCAAAGGCAGTTGCCAAGAACACCACACCTTACCAATCTTATGGAGGTATTGACTATCACCAACACCAAGTGACTCCCCCAGTTCAATCAATGCCTTATAATCCATATGGTTCAGCTTATGGATCAGCTCTCCCTAGCCCCCTCGGAGTACCTCTTATCCCGGGGATGAACTACCCTAAATGTTTACCTAACCCCACTAACCCATGCAAGCCACTTAAGTTTAAACAGCCCAAGTTTAAGCCAGTTATTATTAAGCTGAAGTCTACACCAATTCAGATCAAGGTACCTCAGAATCCCAATTTGGCTTCATTGATGCAGATTCCATTATCAAACCAACCCTGTCATTCGTCCTGTAGTACACAGAGCTTTTGCCCATCCTACTGCTCTAAGCGTTGCTGCATGCAAAGAGGAAAACGCCACGAGTAACATTGAACCTATCGGTATTGAAAACTTGAAATAATCTTACTATAATGCAGTATTTTGAAAATTTTGTTTTCAAATCTGTGTAAAAAAAAAAAAAGTTTTGAAAAGTCAACAGAACATATCTTTAACGTGGATTTTTCTTTTTTACTCTAGCGTGGAAGTGGTAAAGAAAAGTATGGATATAAAATACCCTAACACCAAAAAGCGAACGATATCAGTTTATCTTAATAAAGAAAATGATAAAGTATAAGATAAAATTAGTAAATAACAACTTAGAGAGTTTAAAAAAAGATGCTAATCTTAGGTCATAGAAAAGACTTTCAAATTGCTATGGAAAAAACATTTTTCCACTTTCCTTTGTTTCACTTTTTAAAGCACGAAGGACAACGGAGAATTGCTGACATTATTTTCTATTAGCATACTAAAATGTTACTCTAAAAGGCCGGATTTCAATGCATCTCTTACCTCGTTGAATTTGGGAATACTATATTTGAACGTCAATTGCTCAACGCATTTGATATCCGACTAAGGAAAATCATTTCAAAACAAAACCGAATGAAAATAGTAAAATATATTTCAGATTCACGATATAAAACACAAGGGATATTGAGTTTGTTAAAACACGTTTGGGCCTGAACATTTTGATTGCAAGTAAATATATATATATATATATACTCAAATCTTTACAATTTAAAGAAATTCAATTGAGAGTTTGAATCATTTTTCTCGATTTGCGA
>Anemone_DN81004_c0_g1_i1_len=9089_Drosophila_C_virus_65.4%_p=0.0e+00
ATCTCGGAAACACCGTACATCAGATGGCCTCAAGCAAAATGAGACTCTGAAACAGACAATTTTTTATTCCCTGCCGATTTGCAGAAATCAAAAGAAGCATATTTTAATTATAACATGAACCATGAGGTGAGCGTATTCTTAATAGTTATGCTACACTGTGAACCTTTTATTTTTAATTATGGAACACACTTAGACCTGATTAAGCTCGGATAAATATTTTTGCTCATAATTTAATTTTAATTAACTCTCATTGCACTTAATTATTTGAAACATTTTTGTTTCAAATTTTTATTTTATTATACGACTCTCGCTAATACAATGATTCTTTATTGGGTATCTTATTGAATGCTGATCTTGATTGATATGTGCATAATGATATAACGTAATACTTTTTTAAAGGTCATTGGCCTGTGTGTTTTATCGGTACAAGGTGCGCTGGAAGTGTTGAATCTATGATCTATACGGATTCTTTATTCCCTAGTTAAGGCGTTTACGTTCTACAGTCATGTGTAGAAGGAACACGGCAGTTCCCTTGCAGGTTAACTCAAACCGATGCCCCGGATAATATGGCTTGTTTAAATGAAAAAACTTATCTTAAAGAGTTGTCATCAGACAACAAACAAATATTTGTACCCACATTCTTCGGAATGATTATATTCGACTCTAGCTTATACAATTTTGTGCCCACTGTTGAAATTCTACGACAATATCTTGATAATGCTGATGAAATTTTGAATGATTTGATTTTCTCAGATCCTAAAGTAGAAATTCTTCCTCTTGCTCGTGTTTTAAATTCATTATGTTTTGATGAAATATTTGATGAACTCATTTTCGAGTTACCTATGCGAACATACTGTTTATTTCCTGAAAATTTTAATTTCCAAAATGAAGGACACTGGTTTGTATTGATGGATATTTGGAAAGAAATGGAACATGCACACGTTAATAAATTAAAAATGTCAGGAGATGTTGAATCAAATCCTGGTCCTGTGCAATCGCGCCCCGTGAACACTCAAAACAACGACCCTCGAGTGACACGGTTGGAAAATGCGATAGCTAGACGTGATTTAAAGATTCGCACTCTGCTACGACAAATGCAACGTGCAGCAAAGCGTCCAAGAGCTCAAGGCATGTTTGGCGATATAAAAACTTTCGTCAGAAAAGCCGCTGAGATTCCAGATTCTGAAAGAATTGATGGTGTTGCTAGTGATATTAATCGTATTACTAATTTTTTGGATTCAATGCTGCCTATTTTACAAACAAATTTCGCTCAAACTGGATTAGAAATAACTGATAAATTAGTTTCTATTAAGGATGATTTAATCAAAGTCATTATCTTGGTTTTATTGATTAAGCTTTTCATGAGGTTTAAAAAGTATCGAAGTGCAGTTGCGTTAGTTTTACTTTTCGTTTGTCAACATTATGGTATGCATCACAAAATTATCGAATTAGTCCGAGATCTCATTGCACAAATCCGAAAACCAACAGCTCAAATGGAAACTGAAGAATTCATTTACAGTTCAGCTTTTCAAACATGTGGAAAAATTTTATTTGCTGTTTTAGCTTTCATCTGTGTCAAAAAGATTCCAGGAAAACAAGATTGGGATACGTATTTGTTACGTTTGGATCGTTTGCCTAAAGCACAAGCTGGTGCTCAAAAGATTTATGATTTCACGACTGAATATTGGAATTTGGCGCATGAATCAATTAAGATGATGGTGCTAGGAAAGTCTCGCGAAGAATTGCGTGCGGCAGCTGGAATTTATACTGAAATTGATGAATGGGCTTCGAAAATTCGTAAGTATCTTGATCTGGAGGAACGAAATAAGATTGATGTCGACGTTGTTGTTGCAGCTGAAGTTGAACAATTGTGGAAAAGAGGTTTGGAATTCAAGGCTGATAAGTTGCTATCTCGCGAAGCGGACAAGTTGGTAACAACTATGTTGATGCCTGCTCGTTCTCTTTTCGAGTATGTGTCCACTAGTCCTATCAAAGGTGGTGGACCACGTATGAAACCTGTTTGTGTTTGGCTTTGTGGTGCTTCTGGAATTGGTAAAACAGAAATGATTTATCCTCTGTGTATCGATGTGTTGCGTGAAATGGGATTGAAAACAGCTGATGATTATCAGCATCAAGTTTATGCTCGTCAAGTTGAAACAGAGTTCTGGGATGGTTACAAAGGACAAAAAATCGTTATTTATGATGACGCTTTTCAGAAAAAAGATGATCGTGTGACTGCAAATCCCGAAGTGTTTGAAGTGATTCGTAGCTGTAATACTTTTCCTCAGCATTTGCACATGGCAGCTTTGCAAGAGAAGAATACATTCAGCGCTGCGGAATTGATGCTGTATACAACCAATGAAATGCAAGTTGAAATTAATTCTTTAACTTTTCCTGACGCTTTTAAAAACCGTATGTACGAGAACGCTTATGTTGTGACACCGAAGGAACAATATAGGAAGTATGAGCCCGTGGAAGGTAGAGAAAGAGCAATTAGTCTGGATTTGACTAAAATCGATCAAAATAAAGCTATTGATTTATCTATTTATCAATTCCAAAAGATGAACAAAAACATGGAAGCTGTGGGTGAACCCATAGATTATGACGACTTCGCAAAAATGATTACTATGCAATGGAAAGCAAAGAAACAACAAAGTATGGACAAATTGAAATTTTTGGAAAATTACGCTACACGACCTGTTGCTCAAATGGAAACTGATGAATTTGTTGATTGTACTTTTGATTTCGCGTCTGATATTTCAACTCGCATAACAGCAGGAGAGAATCTGGAAGCTATCGAATATAGTTATTCTTTAAACGACTCGGTTTTTGATGCTTATCGCGAGTGGAAAAAAACAAATGTGAAAATAAATATTTGGCAAAATTACATAGATCGTTTCAATGTAGTATATGCTTCGTTTAAAGCTAAATTAGCTTCTTTGAAGGAAGAAACTTTAAAAGTTTTAAGTGAACACCCATATTTGTCATTGTTGGGTTTTGTCGGTATTGTAATTTCGATGTTCGGTTTATATCAAATTTTTGTTTCGGATGATAAAGTTGAAGAAGATCATGATGTAGATTACTGTTTTTCATGTGATCCCACGAACGTTTTGTGCCGTGCTGAATATAAAGACGTTGAATTTTTCGGTGCCAAGCATTGTTGTAACTGCAGAGCGAAAGCAGAAATCACTGCTAGTGGAGATGTGCGAACGATTAGACAAATGCGACCAAAAACTGAATTAGCTGCGAGCGGTGATGTGCGAACACAAAAAACAGTTCGTCCGAAAGTGGAATCGCGACCAATTTCTGAATGGGATATTCAAGATCAACGCAATCATGTGGAATCACTGTATTCCGGTAGTTTAGTGGGTAATGGTGTTTTACGTTTTATGAAAAAAAATAAAATGGGTATCTATTCTGATAAATACGTCAAATCGGAACTTTCAGCGAGCGGTGATGTGCGTACACAAAAACAAGTGCGAGTGCATGTGGAAGGTGAAGCTGCGACTAATGAATGTGATGCCGAATTTTTGGCAGATTTTGTGAATGGTAAAACTCCAGTTGCTCAGGGTTGTTCGGATCCTCAGTCATTAATGCTAGTGACAGATTTGTTGTACAAAAACACTTACAAAATGATGTGTAAGCGAGGTGAAGATTCTTATTTTATAGGAAATGTCACGTTTGTTAAAGGATGGGTTGCTTCAATGCCGTATCATTTCATCGAAGGTATGGCTTTGCGTGAGTTATATGACACAACGATATGCTTGACGCAAGATGGTGTCACAGATTTAATACAATTTCCTGCAAAGTTTTTATTGCGCAAAACAGAACATGGGTTCTCAATGTCACAGAATGTAGTTCGATTGGAACATATGGATGGCGGTGATCAAGATTGCGTTGTTTTTTGTCTTCACAAACAAATGTGTCAACCGCATCGTAACATTATGCCACACATTGTGAGACAAGAAGATTTGAAGTCATTAACTGGAGCAATGAAGGGAACTATGTCAACTTTTCATAGACATAGCGGACAATTAATGCGCATGTATCACACGTTTGGAGAAATTAATGCTGTGGACCAAACTATTGAAATTGATTTGAGTGTTGAATTAAAAAAATCTTATTTGCAACGATCTTATTACACGTATCGTGTGTCAACAGCAGAAGGGGATTGTGGTTCTTTGATTGGTATTTTTTCGAAAAGAATGACTCGCAAATTGATTGGAATGCATATTGCAGGGGACGCTGATGGTATTGCATATGCTTGTCCTTGGACTTTCGAACGTTTGGATATTGCAATTGCGAAACTTGCACAAATTCATGGTCCAGTCGCTCAGATGGAATATGCTGTTGATCATATGGTTAACACGCACGTAGTACCGAAAATGCCGGAAGGTGGATTCGTCGCTGTAGGTAAATCAACTTTGCGCGTAGGTCAAGCGGTCAAATCAACATTGTTAAAGTCACGTATTTACGGAATTTTGAGACCACCTACTATGGCTCCGTCTGTGTTAGTACCTACAAAAATAGATGGTGTTTGGGTGCATCCTTTGTTGCAAGGACTTAAAAAATGTGGTGTGACGCCTTCTTTGCTGGAGGAAGCAGATTTATCAGCGTGTTGTAACGATATCAATCGTGGTTTGCGAACGAATTTTTGCGGTCGTGATGTTGGAATTTATGCCCGGGTGCTTACTTATGAAGAATCTATTCAAGGTACTGAGGATGAGTATATGGGCGCGAAAAATCGATTATCATCAGGTGGATTCAGATACAACCAAGAAAAAGGAAATAAACCCGGACAAACAAAATGGTTTGGAGCTAATGAAATTTTTGATTTTGTTTCTAAGGATGCGCTTGCTATGCGTCAGGACGTTACTGATTTAATCAGTGATTGTCGAAGTGGAGTGATTCGCGGTGTGTATTGTGTCGATACGTTAAAAGACGAAAAACGAGATTTGGCAAAAGTAGCTTGTTGTAAAACTAGAGTTTTTTCAGTTTGCCCTGCTCATTTCGTAGTAGCTTTTCGACAATATTTTCTGGGTTTTTCCGCTTGGTGCATGCATAATCGTATTGACAATGAAATTGCTGTGGGAACAAATCAGTATTCGTTAGATTGGAACAGAATAGCCACTCGTCTTAAGAAAAAAGGTAAGGCAGTGATCGCAGGTGATTTTTCAAATTTTGATGGCTCTTTGAATGCACAAATTTTGTGGGCAATTTTGGACATTGTGAATGAATGGTATGATGATGGTGAAGAAAATAAGCGCATACGTACAGGTTTGTGGGCGCACGTCGTGCATTCAACTCACGTTTTCGACGATAATGTTTATATGTGGACACATAGCCAACCTTCAGGCAACCCTTTCACTGTGATTATTAATTCTATTTATAATTCTATTGTGATGAGGTTAGCGTGGAGAATCGTTATGTTTCCATATGGTAAATCGGGGATGGATCAATTTCAAAAATATGTCTCTATGATCAGTTATGGAGATGACAATGTCTTAAATATTTCATCAGAGGTTTCCGATGCTTTTAATCAACAAAGTATTGCCGAAGCCCTCTCGACTATATCGCATACATACACGGACGAAGGTAAGACCGGAGAAATTGTTAAAACACGCACTCTAGGAGAAGTCAATTTTCTAAAGAGAGGTTTTGTTTTTTCGGAAGAAGTGCAACGTTACATTGCTCCTCTCGAGGAACGTGTGATTTATGAAATGATCAATTGGACTAGAAATACGGTAGATCCTGATGAAATTTTAATGGCAAATGTACAAACAGCGGCTCGTGAAATGGCGTTACACGGTCGCGAAAAATTCGACAATTTCTGTAAAGAAATACGCCAAATAGAAGGAAAATTTCGTATTCCTCCGCAAATACTTACATATGCAGAGTATGTGTTGGATATGCGTATGAATGCGGAAAATTTCTTCGATTAGTTAGAATGTGATCTTTGATTATTAAATAAATTTTTCAGGCTAAAATTAATTTTCAACTGCTATTCTAATATTTACGTTACTTATTTAAGTTTACTTCCAGGATGCGTAAAGGCAGCCCCTTAAAAATCCAGGAACCCTGAATGCTCACTAATTGTTTAAGTAGATAATAGTGCTAAGAAATTTACTTGCTAACTTTCAAAATAATTCAAACAATCCAGAAATGGAAAACTCAGCTCTCACTACGGAACAGCAAGAAATTGTTCATTTCGCAAGTGAAGGCATCATACCCACAACTAGCGCGGTCCCTGATATTGTCAATCTTTCTACAAACTATCTAGATATGACTGCTAGGGAAGATCGCACGCATACGGTGGTGGATTTTTTGTCTCGTCCCATTGTGGTTCACACTGGTACTTGGGCTACAACTGTAGTGCCAGAAGACACAAACTCACAACTGTACACTGCTAATTTTCCTGAAGCTTTGATAAGTAATGCTATGTATCAAGAGAAACTCGCTGGTTTCGTTGGTTTAAGAGCAACTCTAGTTATTAAGGTACAAGTTAATTCACAACCTTTTCAACAAGGGCGATTATTATTACAATATTTCCCTTACGCTCAATATATGCCAAACCGAGTAGCTTTAGTTAATTCTACGTTACAAGGTAGGTCCGGTTGCCCACGAACAGATTTAGATTTAAGTGTGGGTACAGAAATAGAAATGAGAATACCTTATGTATCTCCTCACGTATATTATAATTTAATCACGGGACAGGGTTCTTTTGGTGCAATTTATTTAAATGTTTATAGTCAATTAAGAGATCAAGTTTCTGGCACCGGAACAATTGAATATACTATCTGGGCGCACATGGAAGATGTTGACATTCAATACCCAACAGGTGCTGCCATTTTCACAGGGTCTTCTCCTAATTTTACAAATTTAGCTAACAGATTAGCATCTGGGAAAATGACTGGAGACGAAGTTCGAGAAATGTACAAAGATGAATCGTATAAGGAAAAACCTGCTAGAATTTTCGCTCAAGCAGGTTTTGAATTATCTCAGTTGAAACAAAATAATTCTACTTCTACAGGTATAGGGCAAATTTCTGAAGGTCTATCAACTCTATCTAAAATTCCTGTTATTGGCAATCTATTTACAAAACCCGCTTGGATTTCATCACAAGCTGCAAACATTTTCAAATTGTTGGGATTTTCTAAACCCACAGTACAAGGTTTGCCGTGCGAGAGTAAATTGCGTGGGCAAGTGAGGATGGCGAATTTTGACGGAGCTGATACATCACATAAATTAGCTTTATCCTCTTCCAATGAAATTGAAACTAAAAGCGGTCTTTCTGGAACTTCTTCTGATGAGATGGCTTTGTCTCATGTTCTTTCTATTCCAAACTTTTGGGATACCTTCTCATGGCCTTCTACTGGTACTGGATCTGAAACTGGTTCCATTTTGTGGGATAATTATGTTACACCTATGAAAATCAAACCATATTCTGATACTATAAGTGACAGATTCCGTACTACACATATGGGTTATGTTGCCAATAGTTTTGGAATGTGGCGAGGTAGTATAGTGTATACATTTAAATTCGTCAAAACGCAATACCATTCTGGTAGGTTGCGAATCAGTTTTATTCCTTTCTATTTTAATTCAACGATTTCCACAGGTACTCCCGACGTATCTAAAACACAAAAAATGATTGTTGACCTGAGAACTTCAACTGAAGTTTCCTTTTCTATTCCTTACGTTTCTTCAAGACCATGGATGTATTGCATTCGCCCCGAGTCTTCGTGGTTGGGTACAAATAATATTAAGATGTACAACGCTGTAACAGGTATTGTGCGTGTAGAAGTATTGAATAAGTTGGTGGCAGCGAACAGCGTCTATCCTTCTATTGACACAATTGTTGAAGTCAACGGAGGACCAGATTTAACGTTCGCTAATCCAACTTGTCCATCTTATGTACCCTATGGTGGTGTTTTAACTGCAGCCGCTTCTGAAAGAGCAGCTAATGAAGTTCAACAAGAATATTCAGTGGTTAAACCTAAGGCACAAATGTCCATGATGGGTGCTAATGAAGCCGTGCCGCGGAATGAAGCCCAAAAAGGAGTGCATCCACCATCTATCGATACACATCAAATCGATGCAAACTGGTCACCGGAAGCTCATTGTACTGGAGAAAAAATAATGTCTATTCGTCAATTGATTAAGCGTTTTGGCAGAGTTAATAATGGTGCTCTTACCATGAATAGTGCTGCTACAAGTTCTCTAATTTTAGCTCCTTTTTCTCAACGTATTGCTCCAACTGCTGTTGCTGCAAGTCGCCAATATACACAATTAGATTATTATTATTATCTTTATGCTTTTTGGCGAGGTTCGATGAGATATAAATTAATTTCTGAGACAACAGAAAATGTTGTCCCAACTTCTCCAGCCGGTAGAAAGAAAAGTCAATTCTCTTGGGATATAAGTATGTTTAGTTCTTTACAGGATACTATGAATACTATTATTAATCTTTTCAGTACATCTGTTAATATTATTGTTCCATTTCGTATGGGTAATAGCATTAACAATTCTGTCGGTTCTAATATTATTGTTGATCCTTCAGTTGAGGGCGTTGTGGAATTTGAAGTTCCATATTATAACATTTCTCATATATCACCTGGAACACAATATAGTTCTACTGATCGTGCTCTGAATGTTGATAATATTCTTCGTGGACATATTCCTCCATGTGCTGTCATTCTTAGACCAAGAACTGCGCCTTCTACAGACAATGTTGTTTTTACAACATTCTGGCGCGCCCCTGGAGATGACTTTTCTCTCTCCTATCTTGTTGGTGTACCACCTTTGGTAAATCTTTCAAGATAAACTCTTTCCCCTTTTTGTGATTCTAAAAAGTTTCAAAAATGTTTAAATTATCTAAAATAGTGAATATAGATTCAATAATTTTAATGGAAAGTTTAACTCACTTCACTACCCCTTTACCAACGGGTTTAATACATTTTCTTCTCGAAGGACACTTTGTCTTTCTTTCTTCTCAAAGTTAGAGTCCTTCGGGGCTAGCTGGTTTTTCTCACTTTTCCAGTTTACTGACACTAAGTGAAATTTAAAATTGCTAATTTTATGTATTAAAG
>Anemone_DN82076_c2_g1_i1_len=5203_Beihai_picorna-like_virus_71_33.7%_p=1.1e-98
AAATTTTTGATTTCAATGTAACTAATTCAGTAAATGCTTCGTTGTTTGGTGTGGATCTATCAGCTTTTCAGAGATGCCTTTCAGGTATAAAGTGGAAAGAAGCTACAATGTCTCTTTTTCAATTTTTTACTACTGCCTATTCATTTTTCCGTGCTGCAAGCAAAGGAGATGTTACGCTCTTGATGAGCTTGACAGCTTCTATCGTAAATCCAGTTTCGTTTCGTGATGCTACTCAATTTTTCCGTTTAAGAACTCAGGGCATCGAAGATATTAGGCCCATGGTTACTACTGGCATTTTGGGCTTGATAGCCGCTTTATTAGGTGCCAAATGGATAATGCTACTTTCAGGACTTACAAGAACATTGACTACTATTTGTGAATTTTCCGGCGTCGACTTCAGGACATATATGTCTAAACTTTTCTTTGCTCTCGGCTTAGACGTTGCTAAAATTGCTGAAGATATTCAGCCAGGTTTCTATAAAGATTGGTACGAGACTACATCGTACCTTCTCGATCATCCTCCTAAAGACATGAAGAAAGAACTTCGTATGATTTTAATTGCCGTTGACCAATCCGCTTCCGTAGAAAAATCTTTTCTAGCTACTTCAAAGAACTCTGCAGCCTTTATCCATTTTCAAAAATTGTTGACAAGACTTCGTACTCGTAAAATCGAACTAGAACAGAAAGGAGTTGCAGCTGAACCACGTGTAGAACCAGTGTTAGTGCAACTTGCAGGAGAGAGCGGTGTCGGCAAATCTAATTTAGCTTATTTTTTGTCTGCAGACATAATGGCAGGCGATTCAGAATACGATCCGAATGACTATACTAAATCTTTTTATTTTCGTAACGTTGAGACAGAGTTTTGGGATGGCTATTGTGGTCAGCCAGTTGTCGTTTATGACGACTATGGACAGAAAACAGATAGTTCCGCAGCTCCGAATCCAGAATTCCATGAAATAATCCGAATGTGTAATATTGCTCCTTATACTTTGCATATGGCAAAGCTCGCAGATAAAGGCACAACTCCATTTAGTGCCAAAGTAATTATTTTGACTAGTAACAAGATTTCGTATAATATCCAGTCATTGACTCATAGTATGGCTCTTAATCGTAGAATGAACAAACGTGTAATTGTAAAAAATCATGACAAGTATGTAATCAATGGTAAGTTGGACTTCACTAAAGCCAAAGTACCTACTGACGTTTACTATTTTGAAGAAGTAGACGTAGACGACAAACCAATAAGAACTCTTTCGTATGCAGAACTAGTAAAAGAACTCAGAGAAGAAAAATCAAGCACTGCAGCTTTTTGTAATCAACGTATCGGCTTCCTTCAAGAATATGCTAAGGCGTCTCATGCTTTTGCAGTAGAAAACAATAACAAGACAGACTTATGGGGCGGAGAAGATAAGCCTTTAGAGGTTAATTTCATCGCTCCTCCACCAGTTTCCAGTGCAATACCAGAACGACTACAGAGAGAACTCACTAAGGAAGAATTGCGTGAGCGTGGGCAAGAGACTAAGCAGCAACAAGAACGTGAGAAACAAGAATCTATTTTAATAGCAACTGCCAAGAAACAAGAATTTCAAATCGAACTAGAACAACTCCGTCACAAGAATCGCATGGAAGAAAGTGCGCAATTCAATCGTAGAAAAGGAGTCAAGACTCAAGGTGACGACGAATCTAGTCAGTTGTACGACGCATATGTAAGGATGCAATCCACTGAAGAAGAGCCAAATCTGACTACACCTAATTTTTTCTCTCGTATGTATCATTGGAAAGACACATGTTTTGCCGGCTATGCTGAACGCCGAGATCTATTTCGTAAATTTTCACTTTTTGTTTTTGCCACTATCTCTTTGGTCAGTATCTCTAAGTTAGTAGGAAGGTTTTTCCAAATGTCACAATCAACGCGAGAGACGGAATCTCGTAGAAACAGTCCAAACCGTAAACGTAACAATCCTCATGGAAAGAATAAGATCAGAGTCACAGAAGAAAGTGATGAGGAGGACCTTTTCCGCAAATTATATATTCACAAGACTACAAAGAAAAAGACTTTTTGGGAAGGCAAAGAACTTGGTGCTGCCCATGAGCACTTGTCTCCGGAACAATTGGACAGATATTTACTGTATTCTGAATCTCATCATTTCGATAAGGGTTTTTTCTGTTTTGCGCGATGTCCGAACGATGCTCCAGGAGGAAAATCTAAAGCTCACCATGTATGTAAGAAATGTAAGGGGATTGTTGTGCAGTTAGCTCCAGATGGTGTATGTTATTCATGTAAAGGAATTGATATGGAAAAATGGTATTTCCATGGTAAGTGTGATATTCATAGTGAAGTCAATATTGCGGAGGAGTTACTCAATGACGATGGCTCTTGGTGTCCAGCCCAAAACCAGTTCGTATGTGGTACGTGTATCAGTTGTAAAAAGAAAACAAGAGTTCTTTCTCATCAACATTGTTTGTTGTGTTGTAATAACAAGTTTGGTGAAGAGAACGTGATTGATGACAATTTGTTTCATGAAGCGTGTCCTATGTGTGATCTCAGTGCAGAGGGTCTGTTAGACAAGAATACAGACGAAAAAGTTTCTCGTAAAGTGTACAATAATATAGTAATAGTAGGTTCAGAAAAAACTAGTTTCATGATGAGTGGTGTTATGATAGATGGGAGTACCCTTATGGTTCCCAGACACTATGTAGATAGACTCCAGACTCAAAAATCCGATTTGTATATAACTCTAAATGCTCAAGCTTCGCCTATGCGATATCAACTTTCCGAATGTAGATTAAAACAAATGTCAAATGTAACTAATGCAAAAGATGGAGTTCTTATAACTCTGCCCAGACTACTTATGGGCTTTCCTAGTATCAGAAAATTTTTTATGACCGAATCACAGGTCGTCAAGCTCACGAAAACTAGAGCTATGTTGATTGGGTGGACTCCAGTGTCTATCCGTGGGAAATCGCGTCAAATGTTTTACCAGAAGTTCTTCGAAGCCAAAACAGTGGACACACCGTTCGATTATGAAGGGAGTGATGGTGTTTACTCAATGGTGCAAGGCATGGAATACGAGAACGCAGAGACAAAGAATGGACATTGTGGGAGCTTATTGATAGCTTATGGTAATGGAATGGCAGCGTGCATTGTGGGAATGCATGTCTGCGGTGGCCTCAACTATGGTGCTTCGACGCTTGTAACTAGAGAAGAATTAGGTGGTCCCCAATTAGGTGCAGACCTAAAACTAATTACGCATGAGACGGCGCATCCAACGCGCAAACCAGAAGGCACCTTTGTATATCACGGAACAGTTCCAGGAAGTAAACCTCGCCTAGAAAGTAAAATTTTTGAGTCACCGATCAATGAGCTAAATACTCCAACCAAGAAACCAGCATATCTTGAAAAAGTTATGGTACAAGGACAGTTAGTGGACCCGTTACTTAAAGCAGCAAAGAAGAGTGGTGTTGTTCCTCCCAGGATCAATACAGAACGACTAAAATCAGCAGTGAATACAGCAGAAAATATTCTATTCCGCGATACAGACCCTAAGTATCGGCGAATTTTGACTCAACAAGAAGCAATTTTTGGTGCACATGACATTCAGATGAAACGACTTGATCCTACGACTTCAATGGGATATGGCTACAAATCAGGAGGTAAGCGAGAATACATCGATTACGATGCAAAGACTATAAAACAAGAATTTCAAGACAAGATCAGTGAGAGACGCAAGAATCTAGAGAAAGGTGAAAGAACAGCAACAGTGTGGGTTGATACCCCAAAAGATGAACTAAGACCGATAGCTAAAGCAGATCAAGGCAAGACAAGACTTTTTAGTGTGGGACAAGCAGATTACGTGGTAGAGTTTCGACGTATGTTTGGTGGCTTTATTTCGCATTTGGTTAAGGGGAGGATTGACAATACTATTGGTATTGGATTAAACCCCTTTGGCCCAGAGTGGACGAAGTTGGCAAATAGACTTAGGTCGAAAGGAAAGAAAGTAATTGCAGGAGATTTTGGCAACTATGATGGCACAGAGGTAGCAGAGATTTTGTGGTCGATATTGGATATTGCGAATGATTGGTACGATGATGAGTTTAAAGATCAGCGGTACTTGTTGTGGGTTGAACTCGTGAATTCTATTCACTTGTTGGACACACTTTTGTATGGCTGGACTCATTCCAATCCTTCGGGAAATCCAATGACAGGACACATAAATTCTGTTTATCAGTTGGTTGCTTGGTTGTATATCTGGCCAGCAATGGTTCCGGAAGAATTCTCACCTCTAGAGAATTTTGAGAGATTCATGTCAGTAATCACTTATGGAGATGACAATGTTGTTAATGTTGCAGATGAGGTAGCCCCTTACGTGACGCAGCAAACAGTAACAAAGGCATTCTATGAGGAATTAGGTATGGAATACACAGATGAGAACAAGACAGGAGAAGACGTTGCACCTCATCGTCTTTTGACAGAAGTAAGTTTCTTGAAGAGGAAGTTTGTTCAGAAATCAGCACTTGAGTGGCTTGCACCATTGGACAAAGACACGATCGAAGAAATACCCTTGTGGTGTAGATATCGACCAGGTTTTAGCCTTTGGGAGCAGATGCAAAACAATATAGATGCAGTGATGAATGAAGCAGCACTTCATGGACAGGAGTACTTCGATGAATTAAGATCTAAGTACATCAGGCAATTCAGAATGTTTGGTCATTTCCCGGAAATGATGACGTTGGAAGAGTATCGACACAGGCAACTGTTCGATGGTGAGTATTGGTAGGTCCGTTTCAGATTATGTAAATATTTCCGATTTTTCAGTTTTTTGTATTATAAAGTGTAGAACCGACCTGGGGACGCTGTATTCCCGTAGACTTATGTAAGAAATAAGGTGTGAAAAGTTACAGTGTACTAGTGGTGTTCTGGTCAGGATAGAGAAATCCATAATTCCTAACAGACATCATGTCAAAGTAGAAATAATACTATAAAGTTCGTTACTCTGGGTCGCAGAGTTGCCATTCTTGACGAGATGGTTAAAGATCAAGTCCGTGAGAATACACGTAAACATTCCATATCTCAGGTGGTGAGATTGAAAGTGTGAGAGCTTTTTAAAGAAATATCAACGATGGTACTACTCAATCGTAAAATGTAGTAAAATGTTTGACAATTTTATAAAATTGCAAGAGTAATCTTGGGACGGAGAATTGG
>Anemone_DN82076_c2_g1_i2_len=8208_Beihai_picorna-like_virus_71_33.7%_p=1.6e-98
AAATTTTTGATTTCAATGTAACTAATTCAGTAAATGCTTCGTTGTTTGGTGTGGATCTATCAGCTTTTCAGAGATGCCTTTCAGGTATAAAGTGGAAAGAAGCTACAATGTCTCTTTTTCAATTTTTTACTACTGCCTATTCATTTTTCCGTGCTGCAAGCAAAGGAGATGTTACGCTCTTGATGAGCTTGACAGCTTCTATCGTAAATCCAGTTTCGTTTCGTGATGCTACTCAATTTTTCCGTTTAAGAACTCAGGGCATCGAAGATATTAAGCCTATGGTCACTACTGGCATTTTGGGCTTGATAGCCGCTTTATTAGGTGCCAAATGGATAATGCTACTTTCAGGACTTACAAGAACATTGACTACTATTTGTGAATTTTCCGGCGTCGACTTCAGGACATATATGTCTAAACTTTTCTTTGCTCTCGGCTTAGACGTTGCTAAAATTGCTGAAGATATTCAGCCAGGTTTCTATAAAGATTGGTACGAGACTACATCGTACCTTCTCGATCATCCTCCTAAAGACATGAAGAAAGAACTTCGTATGATTTTAATTGCCGTTGACCAATCCGCTTCCGTAGAAAAATCTTTTCTAGCTACTTCAAAGAACTCTGCAGCCTTTATCCATTTTCAAAAATTGTTGACAAGACTTCGTACTCGTAAAATCGAACTAGAACAGAAAGGAGTTGCAGCTGAACCACGTGTAGAACCAGTGTTAGTGCAACTTGCAGGAGAGAGCGGTGTCGGCAAATCTAATTTAGCTTATTTTTTGTCTGCAGACATAATGGCAGGCGATTCAGAATACGATCCGAATGACTATACTAAATCTTTTTATTTTCGTAACGTTGAGACAGAGTTTTGGGATGGTTATTGTGGTCAGCCAGTTGTCGTTTATGACGACTATGGACAGAAAACAGATAGTTCCGCAGCTCCGAATCCAGAATTCCATGAAATAATCCGAATGTGTAATATTGCTCCTTATACTTTGCATATGGCAAAGCTCGCAGATAAAGGCACAACTCCATTTAGTGCCAAAGTAATTATTTTGACTAGTAACAAGATTTCGTATAATATCCAGTCATTGACTCATAGTATGGCTCTTAATCGTAGAATGAACAAACGTGTAATTGTAAAAAATCATGACAAGTATGTAATCAATGGTAAGTTGGACTTCACTAAAGCCAAAGTACCTACTGACGTTTACTATTTTGAAGAAGTAGACGTAGACGACAAACCAATAAGAACTCTTTCGTATGCAGAACTAGTAAAAGAACTCAGAGAAGAAAAATCAAGCACTGCAGCTTTTTGTAATCAACGTATCGGCTTCCTTCAAGAATATGCTAAGGCGTCTCATGCTTTTGCAGTAGAAAACAATAACAAGACAGACTTATGGGGCGGAGAAGATAAGCCTTTAGAGGTTAATTTCATCGCTCCTCCACCAGTTTCCAGTGCAATACCAGAACGACTACAGAGAGAACTCACTAAGGAAGAATTGCGTGAGCGTGGGCAAGAGACTAAGCAGCAACAAGAACGTGAGAAACAAGAATCTATTTTAATAGCAACTGCCAAGAAACAAGAATTTCAAATCGAACTAGAACAACTCCGTCACAAGAATCGCATGGAAGAAAGTGCGCAATTCAATCGTAGAAAAGGAGTCAAGACTCAAGGTGACGACGAATCTAGTCAGTTGTACGACGCATATGTAAGGATGCAATCCACTGAAGAAGAGCCAAATCTGACTACACCTAATTTTTTCTCTCGTATGTATCATTGGAAAGACACATGTTTTGCCGGCTATGCTGAACGCCGAGATCTATTTCGTAAATTTTCACTTTTTGTTTTTGCCACTATCTCTTTGGTCAGTATCTCTAAGTTAGTAGGAAGGTTTTTCCAAATGTCACAATCAACGCGAGAGACGGAATCTCGTAGAAACAGTCCAAACCGTAAACGTAACAATCCTCATGGAAAGAATAAGATCAGAGTCACAGAAGAAAGTGATGAGGAGGACCTTTTCCGCAAATTATATATTCACAAGACTACAAAGAAAAAGACTTTTTGGGAAGGCAAAGAACTTGGTGCTGCCCATGAGCACTTGTCTCCGGAACAATTGGACAGATATTTACTGTATTCTGAATCTCATCATTTCGATAAGGGTTTTTTCTGTTTTGCGCGATGTCCGAACGATGCTCCAGGAGGAAAATCTAAAGCTCACCATGTATGTAAGAAATGTAAGGGGATTGTTGTGCAGTTAGCTCCAGATGGTGTATGTTATTCATGTAAAGGAATTGATATGGAAAAATGGTATTTCCATGGTAAGTGTGATATTCATAGTGAAGTCAATATTGCGGAGGAGTTACTCAATGACGATGGCTCTTGGTGTCCAGCCCAAAACCAGTTCGTATGTGGTACGTGTATCAGTTGTAAAAAGAAAACAAGAGTTCTTTCTCATCAACATTGTTTGTTGTGTTGTAATAACAAGTTTGGTGAAGAGAACGTGATTGATGACAATTTGTTTCATGAAGCGTGTCCTATGTGTGATCTCAGTGCAGAGGGTCTGTTAGACAAGAATACAGACGAAAAAGTTTCTCGTAAAGTGTACAATAATATAGTAATAGTAGGTTCAGAAAAAACTAGTTTCATGATGAGTGGTGTTATGATAGATGGGAGTACCCTTATGGTTCCCAGACACTATGTAGATAGACTCCAGACTCAAAAATCCGATTTGTATATAACTCTAAATGCTCAAGCTTCGCCTATGCGATATCAACTTTCCGAATGTAGATTAAAACAAATGTCAAATGTAACTAATGCAAAAGATGGAGTTCTTATAACTCTGCCCAGACTACTTATGGGCTTTCCTAGTATCAGAAAATTTTTTATGACCGAATCACAGGTCGTCAAGCTCACGAAAACTAGAGCTATGTTGATTGGGTGGACTCCAGTGTCTATCCGTGGGAAATCGCGTCAAATGTTTTACCAGAAGTTCTTCGAAGCCAAAACAGTGGACACACCGTTCGATTATGAAGGGAGTGATGGTGTTTACTCAATGGTGCAAGGCATGGAATACGAGAACGCAGAGACAAAGAATGGACATTGTGGGAGCTTATTGATAGCTTATGGTAATGGAATGGCAGCGTGCATTGTGGGAATGCATGTCTGCGGTGGCCTCAACTATGGTGCTTCGACGCTTGTAACTAGAGAAGAATTAGGTGGTCCCCAATTAGGTGCAGACCTAAAACTAATTACGCATGAGACGGCGCATCCAACGCGCAAACCAGAAGGCACCTTTGTATATCACGGAACAGTTCCAGGAAGTAAACCTCGCCTAGAAAGTAAAATTTTTGAGTCACCGATCAATGAGCTAAATACTCCAACCAAGAAACCAGCATATCTTGAAAAAGTTATGGTACAAGGACAGTTAGTGGACCCGTTACTTAAAGCAGCAAAGAAGAGTGGTGTTGTTCCTCCCAGGATCAATACAGAACGACTAAAATCAGCAGTGAATACAGCAGAAAATATTCTATTCCGCGATACAGACCCTAAGTATCGGCGAATTTTGACTCAACAAGAAGCAATTTTTGGTGCACATGACATTCAGATGAAACGACTTGATCCTACGACTTCAATGGGATATGGCTACAAATCAGGAGGTAAGCGAGAATACATCGATTACGATGCAAAGACTATAAAACAAGAATTTCAAGACAAGATCAGTGAGAGACGCAAGAATCTAGAGAAAGGTGAAAGAACAGCAACAGTGTGGGTTGATACCCCAAAAGATGAACTAAGACCGATAGCTAAAGCAGATCAAGGCAAGACAAGACTTTTTAGTGTGGGACAAGCAGATTACGTGGTAGAGTTTCGACGTATGTTTGGTGGCTTTATTTCGCATTTGGTTAAGGGGAGGATTGACAATACTATTGGTATTGGATTAAACCCCTTTGGCCCAGAGTGGACGAAGTTGGCAAATAGACTTAGGTCGAAAGGAAAGAAAGTAATTGCAGGAGATTTTGGCAACTATGATGGCACAGAGGTAGCAGAGATTTTGTGGTCGATATTGGATATTGCGAATGATTGGTACGATGATGAGTTTAAAGATCAGCGGTACTTGTTGTGGGTTGAACTCGTGAATTCTATTCACTTGTTGGACACACTTTTGTATGGCTGGACTCATTCCAATCCTTCGGGAAATCCAATGACAGGACACATAAATTCTGTTTATCAGTTGGTTGCTTGGTTGTATATCTGGCCAGCAATGGTTCCGGAAGAATTCTCACCTCTAGAGAATTTTGAGAGATTCATGTCAGTAATCACTTATGGAGATGACAATGTTGTTAATGTTGCAGATGAGGTAGCCCCTTACGTGACGCAGCAAACAGTAACAAAGGCATTCTATGAGGAATTAGGTATGGAATACACAGATGAGAACAAGACAGGAGAAGACGTTGCACCTCATCGTCTTTTGACAGAAGTAAGTTTCTTGAAGAGGAAGTTTGTTCAGAAATCAGCACTTGAGTGGCTTGCACCATTGGATAAGGACACGATCGAAGAAATACCCTTGTGGTGTAGATATCGACCAGGTTTTAGCCTTTGGGAGCAGATGCAAAACAATATAGATGCAGTGATGAATGAAGCAGCACTTCATGGACAGGAGTACTTCGATGAATTAAGATCTAAGTACATCAGGCAATTCAGAATGTTTGGTCATTTCCCGGAAATGATGACGTTGGAAGAGTATCGACACAGGCAACTGTTCGATGGTGAGTATTGGTAGGTCCGTTTCAGATTATGTAAATATTTCCGTTTTGTTTTTTACAGTTTTTTGTATTTTAAAATGTATAACCGATTTGGGGACGCTGTATTCCCGTAGACTTATGTAAGAAATAAGGTGTGAAAAGTTACAGTGTACTAGTGGTGTGCTGGTCAGGATAGAGAAATCTAGAATTCCTAACAGACATCATGTCAAAGTAGAAATAATACTATAAAGTTCGTTACTCTGGGTCGCAGAGTTGCTTTTCTTGACGAGAAGGTTAAAAAACAAGTCCGTGAGAATACACGTAAACATTCCATATCTCAGGTGGTGAGATTGAAAGTGTGAGAGCTTTTTAAAGAAATATCAACGATGGTACTACTCAATCGTAAAATGTAGTAAAATGTTTGACAATTTTATAAAATTGCAAGAGTAATCTTGGGACGGAGAATTGGGGGGAACTAGCGAGCCCTTTTCAGAATCTTCGTTTTTCCCTCTCGTGCGAGTGAGGTTAAAAGCGTAGCTATAAACAAACCTAGCCAGTGAAATAACGCAGTCGCTGGTATTTGTATGCGTTGCAACATCTACAGAACAAATTGGTACTTCCAATGAACACACTATTTATGAACAAGAAACACCAGTAATGGCAAAGAATGACGTGATTACCTTTTCGGAACCTGTCATTGTGGAAACACATGACGACTGTGGAACAGGTAAGGTAGAAGTAGGATCAAGTAATGACATAGTTAGAACAATTACAACGTTTTTGGAACGACCGCACCAGGTTCATTCTGGTGTGTGGTCTTCTAGTGACGCTGTTGGTCATGAACTATTTGGCTTTACTTTTCCACATAACATGGGGATGTTGACATCCGTTATGGAGAAGATAGCTCGGTTCACTTTCCTAAAGTGTGATTGTGTTTTTACTGTGAAAGTAAATGCTACTCCTTTCCAGCAAGGTTTAGCGTTGGCAAGACAAATGCCACTTACAGGGTATTCGATACCAGGGGATCTAGTAAGTATGACAGTTCCATCCAGGACTGTTTGTAATTTAGAGGAGGCAACTCCTATTTCCTTTCCGTGTCGTTTTCTTGGTCCATTGAATTGCATTGACTTGACATCAGATCATATCCAAGATATTTGGCGTTTTCAGTTGATGGTATATTCACAATTGATGGGTCCAACAAGCGCAGAAAAAGTTACGTTTCAGGTTTTCATGAGAATGGAAAATATTGAATTGACTGTTCCTAATCCAAGGAGTGTTAGTTTAAAATTGTTTCCTGAGTATCATGAACATTTGAAACGTGAATTAAGAAAACATGTAGGTCCGCAAGGTCTACAGGAAGATCAAGGGAAACTTGGATTGGTTTCTGGTATAGCATCCACTGTCGGGGGGATAGCTAGCGCTCTGGATTTTATTCCAGGAGCGGGTTTAGTGAAAACAGTGACTGACACTGTGGGAGGTATTGCTAGTATTTTTGGTTTTGGAAAAACCACAAATAGTGATAAGACTATGATTATGCGTCAACAATTTTGTCGATCATTTGGACAAGGTGATGGAGTTGATGAGTCAAAACGCTATGTTTCTAACACAGCCGCTTCCTCAGTATCTCCAGTTCCGTCCGATATGGATGAAATGTCGATTACGCATATAACACGATCACCAGCATATCTTATGTCTGTTGAGTGGACTACTGCTCACAAACCAGGACATGTTCTTGTTGATATTCCAGTTCATCCTGGCGTAATCAATAGCAAGATCAAATCAACACCACAGAGCGTTCCTACTCCTTTAGCTTGGGCTACTGGTCCAGCAACATACTGGACAGGAGATATAACTTATTTAATTACGGTTGTAAAGAATAAGTTTTTCTCAGGATTGTTGAATGTAATGTGGGTTCCTGGTATGGGAACAGGCACCGTTGATATCAACTCTAGTGTTCGTCACTATTTGGATATTCGTGCTACCTCGTATTATCTTGTAACAATACCTTATAAGGCACAATTGCCCTATTTACCATGTCTTACTACTCCAAGTACGTACAAGTCAAATGGTCATTTAAGGATAGTTGTAACTAATGAGTTAATTGCGCAGGCCGCAGTTGCACAGAAAGTACAGGTGTACGTTGAGGTTTGCGCTGGTCCGCAATTTGCCCTCATGTACCCAAATCAAGTTTGGTATCAGGCTCCTAAAAATTTAGTCGCGCAGAGCGCCCCTGAAAATTTCAATTACTCTACTTGGCAAAGAGATGCAAGAGCTGGTTTGTGCAATTATTACATTGAACCAAGTCCTCTGAATCCAGAAATTATTGGCGATCCACTTTTGAGCGTAAAGACTTTATTAGCTAGGTTTGCAAAAGCCTATAATATGACTACTGACCAAGAGTATTATCTCTCTCATGAGGAGATCACTCGGTCAGAATTTCATCATCGGTTATTGAGGTCTTTTGCTTATTATAGGGGAGCTATAAGAGCAAAGATTCCAGATGGATATCCGTCCATTGCAATGATGCCGTCAGGAAGATCGTCTACTACGATGGGCTATGACGAAAATGGTAGCATTATGAATGTTTACGTACCCTCTCACGAGAAAATATGTGAATTTGAAATGCCTTATATCAGTCCTCAGAATGTAGCTTCATTGTCTCAATTTACTTATGTTGATGATATTGATCTAAGACTTAATCGTGTTATGTATGTGTATGCGCAGCCAAGAACATCTTGTGCTTTGTATGTCGCCGTGGGTGACGACTTTCAAGCCACATGGTTTTATACCACTGCTTTCTACAGAGATGCAGCTAGGGCTCCACCTACATCAGTAACTGTCGAAGATTCTTTAGAAGAAACACTTTTGTAAATCATGTACTTAATTGTATGTGTGACAGCTTTTGTATATGCTTCACTTAATTGTGCGGCACTGACAAGATTCACTTAATTGTGCGTTTATTGTCACCAAGTAGCCCCACCATTCGGGTGGGAGAGTCTTACCGCAAGGTACGACTTAAAACTATTACGCGTTCTCTTTCGCGTAGTGTAAACACACCCTTCGGGGTGCGTGCAGGCTGCACTTGATTGTGTGGCGTCCCTATCGCCATTCGGGCGTAGGACAAAAAACCACGGACGTTACCTCAAAAACGTTCGCGCAGTCTTTACCTTAATTGGTTGAGCATAAATTTGGTTAGAATCCAGCGGGTCTCATAAGCCCGTCTGCTAAATGCAGATTTTAGGATATTAATATCTCCACCCTTGCTAGTCTTTGGTGGTTCGGCTGTAAGTCGGTTCAAAACCGACCTAAATCTCGAATCGTGCGCTAAAGACGGTGCTCCTAGTGAGCTAAGTAAGCGTGCGTACGAGAAACTTTCTAAGGAAGTTTCCTCTCGCCGGCTAGCAATGGATGCTAGTTCACGAGAGGTTTTTCCGCCTTTGAACGTGCCTATAAAAAGAGATATTCTGG
>Anemone_DN82076_c2_g1_i3_len=2106_Formica_exsecta_virus_1_38.6%_p=3.8e-35
ATTTTTTGCTCTCGGTTTAGATGTCGCTAAAGTTGCTGAAGATATTCAGCCAGGTTTCTATAAAGATTGGTACGAGACTACATCGTACCTTCTCGATCATCCTCCTAAAGACATGAAGAAAGAACTTCGTATGATTTTAATTGCCGTTGACCAATCCGCTTCCGTAGAAAAATCTTTTCTAGCTACTTCAAAGAACTCTGCAGCCTTTATCCATTTTCAAAAATTGTTGACAAGACTTCGTACTCGTAAAATCGAACTAGAACAGAAAGGAGTTGCAGCTGAACCACGTGTAGAACCAGTGTTAGTGCAACTTGCAGGAGAGAGCGGTGTCGGCAAATCTAATTTAGCTTATTTTTTGTCTGCAGACATAATGGCAGGCGATTCAGAATACGATCCGAATGACTATACTAAATCTTTTTATTTTCGTAACGTTGAGACAGAGTTTTGGGATGGCTATTGTGGTCAGCCAGTTGTCGTTTATGACGACTATGGACAGAAAACAGATAGTTCCGCAGCTCCGAATCCAGAATTCCATGAAATAATCCGAATGTGTAATATAGCTCCTTATACTCTGCATATGGCAAAGCTCGCAGATAAAGGCACAACTCCATTTAGTGCCAAAGTAATTATTTTGACTAGTAACAAGATTTCGTATAATATCCAGTCATTGACTCATAGTATGGCTCTTAATCGTAGAATGAACAAACGTGTAATTGTAAAAAATCATGACAAGTATGTAATCAATGGTAAGTTGGACTTCACTAAAGCCAAAGTACCTACTGACGTTTACTATTTTGAAGAAGTAGACGTAGACGACAAACCAATAAGAACTCTTTCGTATGCAGAACTAGTAAAGGAACTCAGAGAAGAAAAATCAAGTACTGCAGCTTTTTGTAATCAACGTATCGGCTTCCTTCAAGAATATGCTAAGGCGTCTCATGCTTTTGCAGTAGAAAACAATAACAAGACAGACTTATGGGGCGGAGAAGATAAGCCTTTAGAGGTTAATTTCATCGCTCCTCCACCAGTTTCCAGTGCAATACCAGAACGACTACAGAGAGAACTCACTAAGGAAGAATTGCGTGAGCGTGGGCAAGAGACTAAGCAGCAACAAGAACGTGAGAAACAAGAATCTATTTTAATAGCAACTGCCAAGAAACAAGAATTTCAAATCGAACTAGAACAACTCCGTCACAAGAATCGCATGGAAGAAAGTGCGCAATTCAATCGTAGAAAAGGAGTCAAGACTCAAGGTGACGACGAATCTAGTCAGTTGTACGACGCATATGTAAGGATGCAATCCACTGAAGAAGAGCCAAATCTGACTACACCTAATTTTTTCTCTCGTATGTATCATTGGAAAGACACATGTTTTGCCGGCTATGCTGAACGCCGAGATCTATTTCGTAAATTTTCACTTTTTGTTTTTGCCACTATCTCTTTGGTCAGTATCTCTAAGTTAGTAGGAAGGTTTTTCCAAATGTCACAATCAACGCGAGAGACGGAATCTCGTAGAAACAGTCCAAACCGTAAACGTAACAATCCTCATGGAAAGAATAAGATCAGAGTCACAGAAGAAAGTGATGAGGAGGACCTTTTCCGCAAATTATATATTCACAAGACTACAAAGAAAAAGACTTTTTGGGAAGGCAAAGAACTTGGTGCTGCCCATGAGCACTTGTCTCCGGAACAATTGGACAGATATTTACTGTATTCTGAATCTCATCATTTCGATAAGGGTTTTTTCTGTTTTGCGCGATGTCCGAACGATGCTCCAGGTGGAAAATCTAAGGCTCACCATGTATGTAAGAAATGTAAGGGGATTGTTGTGCAGTTAGCTCCAGATGGTGTATGTTATTCATGTAAAGGAATTGATATGGAAAAATGGTATTTCCATGGTAAGTGTGATATTCATAGTGAAGTCAATATTGCGGAGGAGTTACTCAATGACGATGGCTCTTGGTGTCCAGCCCAAAACCAGTTCGTATGTGGTACGTGTATCAGTTGTAAAAAGAAAACAAGAGTTCTTTCTCATCAACATTGTTTGTTGTGTTGTAATAACAAGTTTGGTGAAGAGAACGTGATTGATGACAATTTGTTTCATGA
>Anemone_DN82550_c0_g1_i1_len=1039_Hubei_picorna-like_virus_77_20.9%_p=1.2e-05
AACATCTCACCAGCATCAGTTTTCTGGAATTGGAGTCAGGTTCTTAATATTGAAAAGGACATAAATGCAAAATCAACCTTGCTAACAAGTGTTCTTGCCAAAGGCAAATTGAAAATCAATTCTACCATCGTGAAGCAATTTACCGAAACATGTAATCAATTTCTTGCTAACAAAGCAACTTTTCAATCTTCAATCACGATGAGACGTGCCCCTGTCGTAGTTTATTTTGAGGGCTCATCTGGAACAGGAAAATCTCGTTCAGTTCCTTTGCTTATGGATTTGGTTTCAAAGCAAATCGGACTTCAGATCACCAGTTGGTCTCGTCCACGTAGAAATGCCTTTGATGATGGATATTGTGATCATAACACAATTGTTGATGATGATTTCGGCCAATTTGAAGAATCTCGTTCTTCAGATGCTGCATTTTTCCTAGATGTAGCTGGAACAACACCTTTTCAAGGCAATCAAGCTGAAATTGATCGAAAAAAGAGTATGATTTCGCCACTTTTCTTTGTTGTTACCAGTAACATGGAATTAAATAGCAACAATTTCAAGATGGCAAATAGCTCTGCTCTTTGCAGAAGGGTTGATTTTTATGTGAAAACATTTAAAATCGACAAAAATGCTGGTTACAATGATCACAAGAATGTTGGTTACAAGATCTATGGAAAAAGACACAACATTCGTGTCGACTTGAATAACAGTGCTAATCCTACATTGGATGACACCCACATGGTTTTAACTGGATCAACTCTCGATTCTTTGGCTATGCATGTTGTTAGAAAACACAATGATTTGAACAGAGATTTTCGCAAACAAGTCGACACAGTTTTGACAGCTGAATCTCGAATTGCTACTCAAAAACCACAATTCTTGAAACTTGATCAACAAGAACATCTCAAACGTTCTGTCACAGGCCAACTTCGTCATTTCATTTTGCTTGGCCCACCTGGAATTGGAAAAACCTATCTCTCGAGAACTCTTAACACCACACGTGTTTATCAAGAGTTTTATGAAGGAGATCTTCAAACAACCTTGC
>Anemone_DN83222_c0_g1_i1_len=656_Atlantic_halibut_nodavirus_96.1%_p=1.5e-112
CTGACAGCGACCACACCTTCGACGCAATTCAAGCGCCTCGTGGCGCGGCCGCTGCCAAGTCGTGGGAAAGCAGAACAATCCGACCCCAGCATGCCCGCGCACTCCTCTGGACCTCGGTCGGGAAGGAGCAGCGTTTGACATCCCCGGGCCGGCTGATACTCCTGTGTGTCGGCAACAACACTGACGTCGTCAACGTGTCAGTGCTGTGTCGCTGGAGTGTGCGTCTCAGTGTTCCATCTCTCGAGACACCTGAAGATACATTCGCTCCAATCCTAACCCTGGGACCACTCTACAACGACTCCCTTGCACCCAACGATTTCAAATCGATACTTCTTGGCTCTACCCAGCTTGACATCGCCCCTGACGGAGCCGTCTATTCATTAGATCGGCCGCTGTCCATTGACTACAGTCTGGGCACTGGTGATGTCGACCGTGCCGTTTACTGGCATGTGAAGAAAGCTGCTGGCAATGCGGGAACACCTGCGGGGTGGTTCCACTGGGGGCTATGGGATAATTTCAACAAAACATTCACACAGGGCGCTGCCTACTATTCTGATGCGCAGCCTCGACAGATCTTGCTGCCAGTGGGCACGCTCTTCACCCGAGTTGACTCGGGAAACTAACCGGGTCATCCGGTTCCCTGGTGCGTATCGTTG
>Anemone_DN83391_c0_g1_i1_len=700_Beihai_picorna-like_virus_90_24.9%_p=5.7e-04
TACAATTCCACCGCATGTCCTACTCAATATTGAGTCTGGAAAAGTCTTGAAGATCCGTTGTCCGTATGTGAATCCATCACAATACATTGACCTCAGAACTCATGACGATGCTACGTTTGGAACTGTAAAGGTTGCCACCTACAGTCCGTTGTTAGGACCTACTTCAGCTGAGAAGGTTGAAATGACTTTCTTCCTTTCTCTTGAAGATGTAGAGCTTTCTATTCCTAACCCTTGTGACTTAACAAGTTTCATACGACCGACGTACTACGAAATTACAGACAAAATCAACAAAGAAGAAGAAATTGAGTGGAAGAAGTTTGAAGCTGAAATGCTTAGAAGAAAACAGAATACAATCGTTGTTAAAGAACAAGAAAGACAAGAAGAACTAGAAGAACAAGAAGAAAGGCTGGAAGAGGAAGTTGATGGACTTGAAACTCGTGAAGACATAGCCCCACAAGGAATCATATCTGATGTTTCAAATACCGTTAGTTCCATCGCAAGAACCCTACCAATACCCGGCAAATCACTCATTACTGGTGTTGCCGATACAGTTGGAAGTATTGCCTCTGTGTTTGGTTTTTCCAAACAAAGTGGGATAACTGACGTTAAACCTCTCAAACAGGTTCCTGCATCATGTATGGCGCAAGCCGATGGTGTGGATATGTCCAAGAGATTCGTTCTCAATAATGATGCTTGTTCC
>Anemone_DN84049_c0_g1_i1_len=603_Beihai_picorna-like_virus_73_68.5%_p=4.8e-68
CCGATCTGTCTATTACACCAGGCCGGCCTAGTCACAGCGAAAACTGAGATGCTGGAGACACAAATTGGATTGGACGTTGTTTTCATTGGATCGCACTTCTTGGAACGAGGAGCTCTGGGAATGATGGGAGACTACGTGAGAATGACATTGTGGAAAAATTGTTACATCTGGAAATGCATCTTTTTCCTGACACAAGTCCTGATCACACTACTAACCTTTGGCCAGTATTGGCAAACACCATTCACACCACTGTCCCCGTGGATGAGTTATGAAGGAAGAAATTTCGGACAGCACGACAGAGCAGGGGTCTTGAGCGAATGGAGGAAGGCACAAGACAGCAAAGCCCGATCTTTGTCGGTAGAGTGGAGGAGAATTCCTATTGCGGGATGTGTGCCACTGAAAATCCAGGCTATTCCGCCCTCCGTTTTTGAGGCTCAGTTTAACTCAACTGACCAGGTTTACATAAACCAACGAGTTGCTATGCAAAAAGATATGATTGAACAACAACAAATTACAACTTTTCGTGAAGAGTTGCCTGACTCAACTGCAAGAATTGTCGCGAAGGATCCTTCAAGCTTGGTTGGTCTTCCTTCTGAATCTCTG
>Earthworm_DN10563_c0_g1_i1_len=1141_Belmont_virus_25.9%_p=9.5e-17
GTTTGAAATAAGCTGTATGTGTGATTGAGATATTGCTATTCCGTCACATAGAATTTCTGTGAATCCACTCTTATCTGATGTGAATGATGATTCAACCACTAATCCACTTTCACATTTGAAACAACCGTGGCATGCTGTTAGTTTGAAATTTGTTATTGCTGCCTTTTCAATTAGTGTTTCAGGTTTTTTACCTTTGATAGTGAAAATGAAGTTTAGATCATTCATTACTTCTCCAACTTTGTAAATTTTGTCAGCAACATGTCTGAGATTGTGCTCAGAATGCAAATTTCTAATCAATTTGAAGTTATTTTTGCAGCAAGATTTGAAAGTGAAAAATCGATTTCTTGAAAAGAAACAATTATGTTTGTAATCAGCATCATCAGAATCACAATCAAAATATGGAGTCATTCCGTCAACATGTTGCAGTGTGCCAAATCTATTTGAAAATTCAGACCTATCATTAATTGGGCCAGAATACAAATGGCCTTTGTAAGATGCAAATATCTTACCAACATCATCTTTGGAATCTCCATCGAATGTGAATCCATATTTCTTCTGTGCAATTAGTTCTGTTGAAGATATATTTCTGCAGAAGGCTTTTGATTGAAATAATACACATAATTCAATTGATTTCTTCTCTCCTGTTATCTTGTAGACATCAGCACAATCACCTAATTTTGGTTCCATCCAGCAGGTTCCACATGTGCAACCGGTACCTATTGAGAAACATCCGGATCCGTCACAAGACCAACTACTTGTATCTTCTGACGAAATTATTTTGTTGTTCACAGTTTTTGAACCAAGTTTGTCTTTACACTTGTCACAATTTTCTGTACAAGTATCGGTGCTTTCATATTTCATGAAGGCATCACAAGTTCTGTACAAAAAATTAATGCTGAGCTCTTCAAATGTGTTTGAGACTTTTACATCCAAATGTTGTCTCACTTCTCCATCAAAGATGATGTACCCAGCTTGTGATCCAGGGATTCCTTTTATTATGCCATTGATAGTGTATTCTATCATAGAATCTGATGTTTCTTCCTTTTTAACATCACTGAGTGAAATCCTAGCATATTCACTTCCTGTGTATTTTGATTTGTATTCTTGGAATCCATCTTGAGTTAGAGACTTCAAATCAAAT
>Earthworm_DN106072_c0_g1_i1_len=616_Shingleback_nidovirus_1_26.7%_p=2.9e-12
CTCTGATGACTTCACCGACAGAGAAGAATCAAAACTCAAAGAAGCAGCTGCAACAGGCGCTAGAGAGGAAAAAGCAAGTGGAGCAGCATCTAAAGGAACAGAGGCAGAAAACGGAGAAATATCTGGCGCAGTTGAAAGAGAAGCGGGAACAGGAACAACAGCGCGCTCTAGCGACGAGACAAGAGAAAGCCAGACGACTGGCAGAAAGATCACGAGTGCATAATCTGCAAGCCAATCAGAAGCTAAAAGAAGTGAAAGAAAGCAAGAAAATGACGATGGAAGAATTGATGGCCGTCCACGAGGAGAAGCAAGCGCATCTGACGGCTGCGGAGTTGAAAGTCAGACAGCTGCGAGAAAGTGAAAAGGCGAAGATAGAAAGTGAAATTCGAAGGAAGTTGGAAAGATCTCAACAGAAGCAACAACAGCTCGAAGAAGAACTGACAAGATGGCAGACCGAGCTACTGGAATACCGACAAATCCAAGAGACGAATGCACAGAGCCTGGCTCAGGCGGCTCTTGCGAAGAAACGAGAGACACTGGCCAAGGAACGAGAGACAAAGGAAAGGCAACAAAAGGAGAATCTGACGAGGATGCTGGAAAGGGAGAGCGAATGGAG
>Earthworm_DN129860_c1_g1_i2_len=680_Lymphocystis_disease_virus_Sa_32.7%_p=1.1e-20
AAAATATTTCAAAGTGCCTAGAGTATGTTCGCCCATACGCATTGTTGCCCAGATATGTAAACATTCATCCTCATTATATTTTGACGAACGGCTTGAGAATTCCAACCATACGTTCAGTCCGTCATCACTACCTTCGGTAATATTCCACAACGTAAATCCAATCGCTAACCAATCGTCTCTATCATCCGCTCTTCTATCACTCAGTAACTTCACGAGAACTTCCGCTTCAGCTACGGTTGCTGTGATATTCTCCTTCGTAAAGTTAGGCCGATGTATTTTCAGTTCCGCGCGTTTCTCTACAATAGGTGTTATTACGCCAGGTTTGGGTGTGTAATAATACTCAATTCGACCGTACAACACGATAGAGAGAATACGGGGTAGATAGTAAAAAATACGGGCTTTGGCCTTTTTCGAATGAGCTGCTAGAATAATTCGCTGTTCATTCTTGAACGTCGATATTTTGTAATCACCTAGCGCGTCTTCGAACGATATTTCCTTCTGAGTATAATCGAAACATTTGGTAGCGATGTATGGCTGACCGTCGGGCTTCGAAGAACCGTATAGTAACCAATGAACTTTACAAACATTAGCGTCTATGAACTCAAAATCGGTTGTATCATCGTCCGCTCTGAGACGATTGAATAACCCTGCAAGTGTGTCTTGTACTTTCGGAATAATAT
>Earthworm_DN130688_c0_g1_i1_len=731_Port-miou_virus_24.6%_p=2.1e-03
GTCGTCGTCATCCGTTATTTCTATGAGTGACTTCCTGTTCATGATTTGATGACACGATGGCTTCCGAGAGAAATTTCTCCGTTTCCCTGCGATATTCTTTGCTGATCGCATTCTTAATTCTCATTATACATGCACTGTCTTCAGACTACGGCGTCAACGGAGAGGACCAACCGGATAAAAACCTATCAAATCCAGATAAGCCAGCAGGTAAAGGAGTTGTAGAAGCGAAAAGTTCAGACTCTGTTCCAGGCACAAATGAAGCGACAAAGAAAACAGGAAAAAAGAGAAGACCTAGGTCATCTCTGAGTCCTCTTGGCTCAGTCACTGTTAAAATGGGTGTTGAAGATCCAAAACAAGCACCAAGCAAACCAAAGGATGTGCCTCAACAAATCGCAAGTCCTGTTGATAATGATGGGAAAGGTCGGATTGGGGCGACTGGCACACCAAAGGCTGTAAAAGCTGTAGCAGTAAATACGGACGAGGACGATGAGAATGAGGACGACAAGGACGATGGGAAGGACGTTGAGAAGGAGAACAAGAAGGACGACATTGCGAAGAAAGATGAAAAGGAAACATCACGTAAGAAACCGTCAAATACAGGTGATGCAGCCGGGTTGAATGAAGCGGCATACGATGGCGAAGATGACGAACAAGACGAGATTCAGTTAAACCCTTCGGGAAACACTTTTGCCGAGAACAAGAACAATGCTCCGCTGCGCAAGAAGCCAGTG
>Earthworm_DN132869_c1_g3_i1_len=656_Duck_adenovirus_2_46.5%_p=1.9e-06
AAAACCCCTACCTCTACTACAACCTCTACCTCTACCACGACTTCAACTCCTACTACCAAAACTACTACAAGTACCTCTACCACCAGTACCACAACTACTCGGCGCTATTCACTAGCAACTGCATCAGATGGTGGGACAGCGCCGTCAAGTACACAGACAGTTAACATCACTTATCTGCCAAAAATCAACAGCGATTCCAATTCTATAAATTATGATCTGGCATTAGGACTCGGTATCGGTCTTGGGGGAGGATTGTTGCTGGCAGTGATCGTATGGCTTGCTCTACTTACAATATGTGGTTGTAGGCCCTAGAAAGATTCGCGAAACGAAATATACATTGATAAATCTGCAAAGACAAACCACTGGAAACCAGAAGACAACTGCGAGCAATTCCTACGACAACAACACATTCAACGATGCATCAGGAACGACCGAAGGGCAGGGAGAAGACTTACCATACGAAGCTGTAGAACTTCAGGGTAATGAACAGGAGGTGTATGAGCGGATGACTGACGAGGACCAATGCAGAGTGATTGGCGGATACCGCAATACAATTTATGCAAATACCGGCCAAATATATAAATGAGATATACATACATACATACATACATACATACATACATACATACATACATACATACATACATACATACATA
>Earthworm_DN135729_c1_g1_i1_len=667_Heterosigma_akashiwo_virus_01_26.6%_p=2.0e-06
TCTGTCGTTCGGTTGGTTTCGGCGTTTTCCTTTCAGAGACGCGTTTCGGTAAATGGACTCGATCTCGTCGAGATAGCGTCTGGCGAGATCTTAGCAGAAATTCTCTGAGGACAGGACTTCTATTTAACGGACACAGTCCGAGTTCGTCTGGAAAAAAGAAGAGAACCATGTTTTCTGATACGCCAGTCGTTTACCAGTTGACTTTGGTCACGCTGTTCGCTTTTGCTGGCATGCTTCTGCTGCCGTCCTCTGCTTTGGCCAGACCGAGTCGCCATTTCAAGGAGTTGATTCTCCACGAACGAGTCGTTCCATTTGATGATTCCATGGTCGGTGATGATTATTATGAAGCAATTGATGGTGATGAAGCTGGCAGTTTCCACATCCCAGCTGCTGATGTTGCAACTCATACGACCACTGTTCGTGCTACTAACTCTGGCTCCGATACAAGGCTCACCAGCAGCGCCCAGAAAGTCATCGCTGCAAGTGAAACTGCAACGGAACAATCGTCAACGGTCAAAAGTGTAAACGAAGAAGTGAAGACTTCGAAACATTTTGAGAAAAGTAACGATGATGACGACGATGATGATGACGGCGCGGATGACAAGGATGAAGATGACGATAAGAATGAAGAAGATGACGAATATGAAGAAGATGACGTAGATGAAGA
>Earthworm_DN140792_c1_g3_i5_len=1190_Paramecium_bursaria_Chlorella_virus_AR158_32.5%_p=5.8e-09
TCAAGTACTCCGACAACAGCTGCTCCTTCAACTACTACCCAAACAAATCTACCTTTGACAGTAAAAACTCCTGCAGCTTCTACATCTTCTGAGACTACGTCTGCGGTTGAACTTCCGTCTCTCAGTAGTCCTGGTTACACTGCGACGGACACCCGTTCAGCATCGACGTCATCGACTGCTTTGTTGGGAGTAAAGAATGAAGCCAACTCTAACAAGATTGTTGCCATAGCAATAGGAGTCGCAGTTGGTGGATTCGTTCTTCTGTGCATCATCGTTTCCGTCTTGGTCTGCGTTTGTATCTACTGTCGAAAAAAGAAGAGGAAGAAGAAGCAGTCATCGTCGTCGGCCATTGGTCCAATTGTAAGTTCAGCTCAAGTGAACAGCCAACAGCGAACCGTTCCTATGCACACTGTTAGTTCCTCGATCTCCAATCACGGCGGCACTCTGTCGACAGGGGTCGCATCAACCACCGGAAGTAGATCCGGAGAGGAAATCTATTCGGAGATCAATGACGCCACCATCGGAGTAACGATCATCCACAGCGGAACTCTGAAATCACACGATCCATCGACCGTCGAACACCAGTTCAGTGTTCGATACACCGTTGGGTCGCCAACCACATCCGCCGCTGGAACGAAGCACAAGGCTCACCCGTGGCAACGGCGACTCAAGGGAAGACCCCCACAGCTGGACGAGGAAGGCGCCTGGGACCAGCCCCCGGAGTCGCCACCTCCATACCTGGACAAGTCGCTGGAGCAGCCAGTGAAACACACCAAGAGAAGCAAATTGGGAAAGAGCAAGCTGTACATGCCACCTGGAGACGCAGGAGAATCGGACACGGATGTCCAGCTTAATCCACTCTACGGAATGATGCAGAAGAATGGCAAGAGCAGCCAGGATGACTACATGTACTAAGACGAACGCAGGAGACGTTGCAGGAGAACGCAGAGCCTCTCTACTGCAAACAATCAAGGAGGATCAAGGGGCAGAAGTAATTCGTGAACTACGTTTCACACTTCCCACGTACACTGTCTCTGTTTGATTTTGCTTTGTACGTTCGTCTTATATGCTTGTCTCCCTATACCAGATTGTTGCCTACCTATTGTCCACTTATCTATCCACCGTTATCGATGTCTAAGCTGCATATGTGTGGCTGTCTTATTGACTCTCTCTACCTACCTGTCTGTTTG
>Earthworm_DN141406_c0_g1_i2_len=7990_Changping_earthworm_virus_1_31.8%_p=6.3e-85
GCATGATACATTTTAAAATTCCCATTTTGGGACGTTGATTATTGCGTGATATAATCATTTTCCTTTGGACGTTGACTGTTGCGTGATTCAGTCGTCTTTTTCCTCTTGTGTTATTTTCTCTATTTAATAAATCCAAAAACAAATAGAGTTTAGTTTCCATTTTATATTATTTCGGGCATCGTTTTGGTCAAGCGATGTAGATCATATGTATGATCATTTGTTAGCTTATGTTTAGGAAAGCATTACGAATATTCTTAAGATACAGGAGTTTTGCTTGCGGCGTGGTACCCGTAAGACCTCACACCAGAAAATTAGTTATTTTAATTTGTTGTCTCACTGCCTTGACCCGTTGCGATTAGAAAGTACCAGGATTGGTGCCATGTGCTTCCGTTATATCCTGCGAAATCGATAATGTCGACTGCGGCTGGATGGGCTTTGTTTCAGGGCAACATTGAGAAATACCAAAAATATGTTTATGTGTGAGTGGCTCCCGAGGTCGGGGATATTCACTGTGATGGGCTTCTGAACATAAGAGTACTAACATGTGTGAGTACTTGTGATGTGACCACCTTTTTAAACATTATGAATTCGACACATTTGCATGCCCCCGAATTCTGTACCACAAACTTCAGTCTTGTTGGAGGAAGAAGCCTCCATGTTGATATTTCTCGTTCACGCAAGGTTGTGATTCGAGCAATGCCGTATGATGTGATATACGCGCATCCTGTCACTGTGAACATCTTTGACAACCTCAATATGCATTGCATATTTACTTTTGAGAATGTCCATCATCTGTACATATCGCGGAATGTTATGCCATGTGCCTTCTCGTACGATATACGTGTTACACGGCCGTATGTGCGTTCCTTGTCTGTTTCCTGCCCAAATTTACGTTCAGACGCAATCGTCCAGACGACTGATCAACCGAGAACACCTTTCCTTATTTCGCTTCTTCGGCGTTGTGTGGGTGTGAATCAATCTAAGGAAATGTCGATTGTCGATCAAGGTGAGAAACCACAGGAAATCGATTCGCAAGTTGTTCGGAATCCCGCGTTTGTCGCCCCGCTGTTAGTTGAGGAACCAGACATGAAGCGCCTCTTTGCACGTGATTACTTTTACCAGAATTACGAGGTGAATATGGCCACTCCTGCTAACAATTTGCTTTTTTCCATATCGTTGCCGTGTGACCTTTTGCGCAAGAAATACCCCTTCTTTGGAGTGTTAGCAACTCACGCGATTGTTCGGACTGATTTGCGTGTGACTGTAAAGTTTAATGTTTCTCCATTCCACGCAGGCATGATAATGATGGCATGTTATCCAGCCAATAATGTGTATGCTACATGCCCTCAAGACGTAATGTTACTACCCCACAATATTATCAATTTGGGACACGAAAATTCCGGTACGCTCCTTGTTGAACACATAACCCCTTTCAAATTCATGCAAGTTTTGAATCCAACTGAAGCATTGATGAATCAGGTTCTATCAATATATGTGTGGAATAAACTTGTTTCATCCGCAGACTATCCTCAAATCATCAATTGCTCGGTTTATTTCAAGTTTGAGAACACTATGGTTACCATGAAGCGACCGTATCGTGCCGTCGAACAGATGGCTTGGATATACAATCAGCCTATCCAAATTGCCAACGAACTTAGTGATGATATTACTGCGTCTTTGGCGCAAGAAACTACCTGGGGCAAAATTGGAAGTTTCGGATCTACCTTGCTGCGCTATTTTACGTCCGTTGGTTCTTACACTGCGAAGCTTTTGAGCCTCGGATTGTTTGACTCTCCATCGGAGTATGTGAATACCATGAGTGAAGCGACCGTGGTTGATGTTCCAAAGAAATGTATATCTTTTCGAGTGTGCAGTGGAGATGTCATGCTCAATAAGAAATATCGACCTATAGACATGTCTCATTATGTGCGTGTTCCTGGACGTGTCGGAGTTGCGCATTGGTCTGTTGGTTTTCCAACTGGGAAGACCATGATGGCGTTACCATTAAGCTTGGTGATGTTTGAGATAAATGCTCTTGGTTATTATTCGGTCCCTGTTGTGGAATTGGCGCGCCATTATGAATACTGGCGTGGAGATTTAATTTATACATTTGAGGTTGTTGCAACCAAATTTCACCAAGGACAGGTTCTCATTGGTTGGAGTCCATTTTCCAAGCCCACACATGACACAAATGATGAATTGCGTCAAGTCTACAATAAGAGTTTCGACATTGGTAAAGAGAATACTTTTTCCATTGAGTGTCCATTCATTTCTTTCCAAGAGTGGAAACGAACCAATGAAATTTCCCAAGGCGCCCTCATTTTGAATGTTCAAAATCCGCTTGTTGCCCCCAGCGCTGTGGCACCGAATATTGAAATTAATGTGTACTTGTCAGCTGGGTCCAATTTTTGGTTCGCGTGTCCACGGAACGTTCGTTACGCAACTGCTCAATCCTTGTGGAGACCATTAAAGGAAATCACAACTCCACCAACATATCTAAAGGATCATACTCACTTTAATGTATTGTTAAAGCGACCTCATATGATGTACAATTCTTCAGTTGTGCTTAAGAAGGATACTTGGTGTCTGGCTGCTTTACTCCCAACAACTGATATTCCTTCCATTCCAGTTGGTTGTTATTTGCACCGAGGATCAGGACGTTGGTCATTCACCACCACTATGAGCAAAACCCAAGAAGTGGTTTTTATGGCACGTTGTTGTTATGCAGGTGAACGCCAGAACATCACTTTCCCCAATCTTGATCACAGTTCATCGAGCTTTGCATTGCGCGGGGGTTCGGTATTGTTAAACCCCAACAGTGATTCAATGTTTCGGATTGAAATCCCTCATATGTCCATGTTAGAATACCTACCACACCGTGGATTGACCGAGTTCTCACCAGAGGCTTCGAATCATCAGGCTGTTGTTGAGCTTTATGCTTATTCCGCCTCTGCGACGAATTTCGATATTTTCTTGAGATGGGAAGGAGGGGATGATTTTGCCATTTTCCACCCACTACCCAATCCGGCACGTTCGATTGGGCGTAATTTAATCATACCTTACATGACGGGCAATAGTACGCCTAAACCATTTGTGTGCAGCGACAATATGGCAACGACTCTTGCATGGAAATTGTGGGCAGAAGGTCCAACAGACATTGCGGATCCACAGTCACATATTTGGAACGATGGTGTTTCAAACGCTTGGAATCAAGTCATTTTCAATGACAATTTTTTTGTCACGGGGTATCTGTTTAGAACGCGTCTTGAAAATACTGCAATGACGCTCCGTTTGTTTTATAAGAACCATTACAATTGGGATTCTTGGGTACCCTTGTCCACACAGAGTCCTGACGATCGTGGACATTTTCAACTCAATATGAATGATCCCGTTCTTGCCCGCGCGATTAAAGTTGAAGTCCAGGGTCCGAAAGATGCAGACAAACGCCTCATTACCGGTGCAGTGTATGGTTATCCACTTGAGGGTTCACTGACTGTGTCTTCTGTCCTGCGATTTAGGCGTGCAGTTTATCAAATGAAAGTTGCACAAGCACGAGAGCAGTCATTGTTCGGAGCATTCAGTGCGATTAAAGCAATTGGGGGACTGTGGGATTCCATATCAGGAGTGTGTGCGAAGTTGAAGGATGACACATGGTTCAATGACATGATGCAATTGTTTCTTATACATATAATGGGCATTGCTAATTCATTGCAATGCCTTATGCTGGGAGGAACTCCATGGGCGTGCATTGCTACCATAACTGCGTGTATATATTTCCTGTGCCGACGCTTTTTGGGGGTCGCTACTCCTCCTGAAGTTCCGCAGTCTAAATTTTACATTTTCAAGAAGTGGCTTGGCCTTGAACAAGGAGGTTACTTGACGGAGATTGTGAAACTTTTAGGGACAGTGACCTTCATGATTGGATCAGTGTTTAAATTCTCATTGCCCTCAGAATACTACGAATACGTAGCTTTATCTGCTGAAGGGAATGACAATGTTCTACATCGCTTCGTGTGTTTCATCAAATACTTCTTTTATGGGAAATCTTTGTTGGAAGAATTACGTCAAAAGCAAATTGATCGTACACTTATATTCCTGGAAGATTTTCGCTTTTTTGAGAGGAACGGTTGCGTTACACCTGCGGCAATGCGTGGTAATGGGATGAAAATGTACCATGATTTGCGCGAACGTGCGACTGAACTGGAATCCTTATCAATGAAGTTTAAGTTTCCCGTACCATTGATGCGCGAAATTCGGGAAAACATCACTACACTTGATGCGATAATAAAGAATTCACTTGAGAAGAAATCACAACCTGAACCTGTTGGTATTTTTTTCTATGCAAAGCCTGGTGTGGGAAAGTCCTTCTTGTGTTCTCACTTCTTAGCTCATCATGTGCTCACAGAATTGGGCTATAAACCTGGAGATAACACCGATGAATTCGTGTACAATATGCCTGTTACTAAACAACGTTTTATGGACGGTTATAACCAGCAACCGTGGGTTGCGGTTGATGAATTTTTACAATCTGTCGATTGCGAAGATGCATTGCAAGTGATAAATTTGATTTCAACAAGTTGCAATCCCGTAAATATGGCAGAGCTTAAAGAGAAGAAAATGTTGTTTAAGTCTCCAATTGTTTGTTGTTGTTCGAATGCTGCGACATTCCATTCGGTAAAGGGCATACATGATGTTGAAGCGCTCGTGAGGCGCTTTCCTTTGACGTATGAAATCACGTTGCACAATGATTGGATGACAAATGGCAAGCTAAACGCAAAGAAGCTCATTGATGCTCTGATTGGAAAGAAGGGCAGAGAGGTGTTGGATGTGTTAGACACTGTGTTTATATTTAAGCCGCGTGAGATGGTTATGGGTTCAAGGCATACGAATCACAGTAGTGCAAACAAAGTGTATTCTGAATTAGTGAAGGAGATCTCTGATTTAGTTTCGTCACGTGAAAAAGTTTTCCGGGAAATGAAGGGTGTTGAACAAATTTCAGCGCAATTTTTGACAATGGAAGACTATTATGACATCAACGAGCTGCGAACAATGATGACTGAAATGCGTGATGAATATCCAAAGATGATGGACATACTTGGTGAGAACTTTGATTATTTCAAAGCGCTTGAATTGCATTTGCCGACCTTGCCACATAGGGTTTTTATGAGATATGCTAAACGGAGTGCCAAATTGGATCGCATTGATTCGGGTGAACATATCTTGACAATGAGATTAACGAAGTTCCATGATGTACATGAAATTCGACCAGGTGAAGAAGAATGTTTACGTGAAGACATCAACCGGTATGTGTTCAAGTGGATTACCATTCCTGAGATTTTGGTTTTCAATAAGGAGAAACCATCGTGGTTACCGCAATCATGGTATGACTTCATGATTCGAGAACCTTGGGAAGGCCTTAAAATTGGCTTCTTTTCGAGAATGATGGGTTATGCAGATGACCACCCTATGGTAACAGCACTGGCTGCCTTTCTAGCCACTTTCACAATTACGATGTCAGCGATTATTGGTTATTATGTATGGAAAGGAGGACCAATAATTGAGAAGGATGAGAAAATTGCTAATGGAGAGCCCTTCACGACAGTTGTTAAGAAAACAGTGCATTATGAACCGCAAGCCTATAATGGACGTGCCAAGATAACTCGCTTGCCCAAAATCTTTGGTCAGTCTCAAGATGCGTGGTTGAACAACCAAAAGGAAGTTGATCAAATTGAGAAAATTAGGAGGAACATCGTTCGCGTTATGGCTGTCGCTGTGAAACCAGACGGGGAGTTTGAGCCTTACGCGATAGAGATGCACGCACTCTTTCTAAATTCACGCACATTGATTATGAATGAGCACTTTTATCGCGAATACCGGCGGATGTCTTCGGTAAATAAAGTTGTCATTGTCACTTCGTATGATTCTGATGGTCATACTGTATTGGAGCGTCGTATTCCAGTGGATGAGCTAACCTCTCATTCTGTTAGTGCCGGTGGCCAAGACGTTGATATGCGCGTTGTCAACGTACCCGATTTTCCGGGAATGAAAGATCTTTCGCATTTCATTGCACCAGATCATTTTTGCGAAGATGGGGCGTCTGCTACACTACTACCTGGACATAATGGACAACCATGTGTGTCTGGAATTGTTGGTGATTATAGTATGTGTGAAACCTCCAATGGACAATGGTATTCCCTTGATTTACATCCAAAAGATGGTATAACTGTGGCTGGTGATTGTGGACGTCCATGGGTTGTTGTGCGCAAATCTGAAGTGCGCATTCTTGGCATTCATGCGAGTTTGTGTGATGATTCTATTCTTGGGATAGCAACCATACGCTTGTGTGATATGAAGTTGTCAGGTCACATTGAAAGTGCTGTTCAATTACGATCAGGGAAGTGTCAATTGTTTAATGAGAAGTGTGTGAATTCGGTGGCGCATACTACAGACTTCGTACAAACTGGATATGTGTTTGGTGATATAGAATGGGTGCCAAGTGCGAAGGGCTATGCAGCGTTGCAATTAAACAGTGCTAAGTATCATGAGAGGGGTTGGATTGACCCAGAAACCATTGTGACACGTGCTGTTGTCTCCTATTGGAAATCTCTCGTGAAGGTGCCTCAATTGCGCACTTTTGATTTTGCGAAAGCACTCAATGGAACATCAATCATGCGCTCAATTGTGTTATCTACGTCGTGTGGTTATTTGAAGTTTGCGGGTTATCATGAGGGGAAAAATGACCTTTTAGAACGGGTGGATAATGAACTCATATTCACTGAGAAGGCGCGCACGTACGTTAGTCCAATGCTTGGGAAAACATTCGTCGATCATCTTGACGAATGTGATAAGCAAATACGCAAACGTGTCGCATTCCCAATGTTATGGGTTTCGGCATTGAAGGATGAATTGGTGAGCCCCGAGAAGAGGTCAATTATGAAAACCCGTGTAATTGAGCAACCCGGTTTAGACTATTTGATTTTGGTTCGGAAGTACTTTGGGGATTTCTTGGATTGGTACAAATCACATGCGGGGACCATATTCAAACATGCAATTGGCATTGACAAAGAAGTCGCCTGGAAAGATATTGCACTCGAGCTACTGCGTTTTTCACCAGTTGGTCTGGCATTTGATTATAGCCAATGGGATGGCTCCGTTCCACCATGGTGCTTTGACATTTTTTCTCAGTTCACTGATGAATTCTACGTTTATAACACTGAGGATTGTAATGCTAGAGCAACTTTGTTGTACATGCTGAGGTGCAGTAATTTGCTAGTGGCTGACGAAGTACGTCTGACTGATCGTGGAAACAAAAGTGGAAACCCTTTCACTGATGTGTTCAACTCTATATGTAATGCAAGTGTGTTGATGGTTGGCTATGCGTACTTGCAGTCATGGAACGGACGTGCAATCAATTTGAACACATTTGATCGCGATATGCGCATTGTAACGTATGGAGATGACGTTATATGTGCTGTGAAATCTAATCAACTTACCACACTTAACGGTCCCGCATTTGCGCATATTCTTGGCGCTTTTGGATTTACATTAACTGATTCCCTTAAATCAGAGCGTGGACTCGCTTCGTATGTTGACATACTTTCTCCTGAGTTCACATTTCTTAAGACCCCCTTTGTGTACGATAAGTGTGATCGTGTGTGGTTGGCACCACTTCCTATGAAAGTCATCATGCGTGAACTTATGTGGATTCCTCGGAAAATGTTTGGAAACCAAGTGGACAAAGAACAACGCGTGTATAACGTTGCGCGCTTTCTTGCGCACTACCCGTTGGATGAGTATCAGCGCATGACTGACGAAATGCGCAAGCAGGGACTGGATGTCCCTTACGATTGGAGACAATTACGTGACGAGTTAGTTTGGAAGCAGGCTACCTACTGTCGCGGTTCATTCGCATAACACCTCCCACACGTACTGACTAAGAGTTTAACACTTTACTTTGGTTCTTGTGAACTACGTTTTAACTGCTAGATCG
>Earthworm_DN145403_c0_g1_i1_len=1089_Wuhan_snail_virus_2_37.2%_p=1.0e-44
GTTGCATGCCTTGAATTGAATCTTCAATTTTCATCATTGATGCAAGTGATTTCGACACATATTTCTCATAAATCCAGTCAAGAGTTTCATTTTTCCCTTTGATGTAATCATCAGAGCATAAAAATTGGTACACATGTGAAGGAATTTCAACATGTTTGGTTGAACCTCTGATTAACCTAACATCCATAAAATCCCACTGATCTTCAAATATCTGTTTCATCCCAAGAAATGTTGCTCTGTAGTTAACACCAGGTATCATATGAGGTGCCCATTTGCTGTGATCTTTATTCTTTGCAATGAAGAATATCTTATCCTCTTGATATAGAGGGTTTGTTATCACATTTGTAGACAATGATGTTGCATCTTCAACAACATAATATTTTGCTTTGGGATGTGACAAACCTTCAATGAGTTCCTTTGAAGAGATCAACTTGTTGATGGATTTTGCAATCTGCTCAGCCATGAAACCTATTAATTTGGTGTCAGTTTCCTGAATGCCTAATTCTCTTTTGCCACCAATTTGAGATTTTGGTGCCAATCCATAAAAATCATTCTTGAACTCCATTGCGCAATCTTCTGCCATTTTCTGAATTGATGACCCAAATTCTGCTGGATCAAAAGATTTTGTTATAAATCTTTTGGCAAGTTCAATGATCACTTTAGATCTAACATTGTGAGGTATTTCCCACAACATCCTACTTCTGTTGTTTATCAGTTTTTTGAAAGGTAAATCTCTGATTTGCAAACACTTTCTCAAACAAAGGGAATAATAAACAACAGGATCAAAGACAAAGCTTGTGAAAAGAGCTGATGCAAACAATTGATTTAATGCTGATAGACCTTCTTCAGATGAGCAACTCATTTTAATTGAAATCAGGGTGTTGACTCCTTCAAATAGACTGAAAGTGAGTGAACAGAAAAACTGTGTCAATCTCTTGTTCTTAAAACCCAACAGCTCATAAAAAATTGAGGCTTGTCTGTTCATTTCAATGTCACTTACCTTTGTATCTAAGCTATCATCAAATTTGGTTGAGAAGCTCATTGGCAAGAAATTTGATGCAACAAGCTGAGTGAAGAAGATTAAAGCAG
>Earthworm_DN146398_c0_g1_i1_len=913_Ectocarpus_siliculosus_virus_1_46.9%_p=1.0e-50
CGTCCCCTGAGCCTTACCAAGCCAACGGCAACCCACCAGCTAACGGGCACCCTTGTTTGAATAGTGAGCCTTGCAACCTCTCGCCCTTATTCCTCAGGCAGCCGATTCGGGGAACGATGGCACGCTTTGTGTTTTTCGTGGCTTGTGGAATTCTGGTGGGTGCCAAGGCCCTTGAGGTTATCACCCCCGCGGAGGACGATATCGTCATCGCCGACAGAACCTACACGATCGAGTGGGTGGACGGAAACTCGGACAGCCGTTTCGAGATCGATCTCTACTTCTGTGGCTCGGTGTGCATGGAAGATGAGTGCGGTGAGTGGGTGACCGCCTTGTGCCCCTACGCCGAGACTGGCTGCCCCGACAGCGAGGGGGACTACGACATCGTCATGCCGGAGCCCCTTTCTGGTAGCTCTGGCAGCGGCTACAAGGTCCGCGTGGCCGATGTGAACGACGAAGAGTCCGCCGACTGCTCCGCCGACTTCTTCCTTCTAGCATCGGTCGAGGCTCCTGACGGGGGTGCTACCCACGGCCCCACCATCGAAGTGACCTCCCCTGACGACGGCGACGTGGCAATGGCTGGTGACGAGTACACCGTTGAGTGGGACTACGACAACGGCGTTGGCTCCAAGGTTGACCGCTTCGCGATCGACCTTTACATGTCGGACGGCGACGGAGACTGCGGAACCTATGTGGTTACCCTCTGCGACAAGCCGAGCATCGGCTGCAAAGATTCCCAGGGAGACTACGACGTGACCATTCCCGAAGACACCTCATCCGGCATGTACAAGATCCGCGTCGGCCCCTTCGAAGAAGACTCGCTTTTCGACTGCTCCGGCGAGTTCGAGATCATCGGCGAAGACGACGATTCTGAGTCCATGTCGTTCAGGTTCTAAATAGAAGGCGGTGGCGGGAG
>Earthworm_DN4857_c0_g1_i1_len=598_Epizootic_haematopoietic_necrosis_virus_31.7%_p=1.1e-04
CTTACAGATACAGAACCAGTTGCAACTGTTGTAAAACAACCAGAGATTAGAGAAAATGAAGAAACTGTTGTTGAGCAAGCGGAGTCTAAAGAACCCGTTGTATCTGTCCAGGACCAACTGGAGTTTGGGGAAAAACAACCGGTTTCAACCGTTACAGAACAACTGGATATCAGTGCAGAAGAACCCGTTTCAACTGATAAAGAACAACTCAAGATTGAAGCTAAAGAACAAGTCAAAGAACAACCAGAAACCGGGGAAAGAAAACCAGTTGTTAAATTCGCAGAGCAACCAGAGATCATAGAAGCGGAACCCGCTGCAACCGTTACACACGAGCCAGGATTCGGATTTTCCCCGACTGATCGCTCCCCAACAAAAGAGGCAGTCATGCTAACCATTGAATCCGTGGACGTTAGCGACATCCAACTGGACCGGCCATTCCAGGAAGCCTCGGCCGCCCCTGAGATCCAAGTCGAGAATGCAAGGCCGGTGATTGTGGACTGGACCGAGCTGAAACTGGAAAAGCAGGGAAACCTTGACCTGTCTCCTGTTCGGGAGAAGACAATCATCCCTGTTGAAAGTCTTCGGCCATGCAGAGAGG
>Fucus_DN10174_c0_g1_i1_len=673_Pandoravirus_inopinatum_41.6%_p=1.8e-28
GGAATCTTGAGGGACTCCGAGCGTCGGTGGCGGCGTGCGACAGTAACTGGACATCAAGTGCAAGAGCTTATGCAGTTACTGCGGTCGCAGCCGAAGCAGGCCATCTAGGAGTGCTTCGATGGGCGATATACAGTGGATGCGCCTGGTGTGAAAAGACCTGCGCAAAAAATGCCGCAGCGGGGGGGCACTTGAAGGTATTACGGTGGCTGCGAAAAATGGGATGTCCCTTGGACCAGTCGACGTGCAGTCAGGCTGCTCAAGGCGGGCATTTGCATGTTCTCAAGTGGGCGAGGGAGCAAGGATGTCCCTGGGACGAGAAGACGTGTAGCAGCGCGGCTGCGGGGGGGCATTTAGACGTAGTAAAGTGGGCAAGGGCTCAAGGTTGTCCCTGGAGAAAAAATACATGCAGAAATGCAGCCGACGGCGGGCACTTGGAGCTGCTGCAGTGGGCTCAGAGTCATGGATGTCCCTGGGATAGCGGCACGTGCCAGGCAGCGGCCAGTAACGGGCACCTGGAGGTACTTAAGTGGGCCAGCGCTCAAGGATGCCCGTGGGATTATGCAATCTGCTCGATTGCAGTGAAGTTTGGGCACCTAGATATCCTCAAGTGGGCCTGGGAACAGGGGTGCCCGTGGAACGATTTCACGTGCCCCGTTGCCGCCATCAGGGGGCC
>Fucus_DN10174_c0_g1_i1_len=673_Pandoravirus_inopinatum_52.8%_p=2.4e-60
GGAATCTTGAGGGACTCCGAGCGTCGGTGGCGGCGTGCGACAGTAACTGGACATCAAGTGCAAGAGCTTATGCAGTTACTGCGGTCGCAGCCGAAGCAGGCCATCTAGGAGTGCTTCGATGGGCGATATACAGTGGATGCGCCTGGTGTGAAAAGACCTGCGCAAAAAATGCCGCAGCGGGGGGGCACTTGAAGGTATTACGGTGGCTGCGAAAAATGGGATGTCCCTTGGACCAGTCGACGTGCAGTCAGGCTGCTCAAGGCGGGCATTTGCATGTTCTCAAGTGGGCGAGGGAGCAAGGATGTCCCTGGGACGAGAAGACGTGTAGCAGCGCGGCTGCGGGGGGGCATTTAGACGTAGTAAAGTGGGCAAGGGCTCAAGGTTGTCCCTGGAGAAAAAATACATGCAGAAATGCAGCCGACGGCGGGCACTTGGAGCTGCTGCAGTGGGCTCAGAGTCATGGATGTCCCTGGGATAGCGGCACGTGCCAGGCAGCGGCCAGTAACGGGCACCTGGAGGTACTTAAGTGGGCCAGCGCTCAAGGATGCCCGTGGGATTATGCAATCTGCTCGATTGCAGTGAAGTTTGGGCACCTAGATATCCTCAAGTGGGCCTGGGAACAGGGGTGCCCGTGGAACGATTTCACGTGCCCCGTTGCCGCCATCAGGGGGCC
>Fucus_DN12738_c0_g1_i1_len=533_Cedratvirus_A11_27.3%_p=6.0e-05
CAACGCAGCGAAATGCGATACGTCTTGCGACTTGCAGACTCCAGTGAATCATCAAAACTTTGAACGCACCTTGCGCTTCCGGGAAATCCCTGGGAGCTGCCACTCCGAAAGACGGAATCTTGCCGCAGCCCTCGTTTCTGCACTTTCTCCTTGTAACGTTGACCATTTCGTCCAGTGCATGCTTCCCACAATACTCTGCCGTTTTCGTACCTACCGCTCCGAACAACGACTCCTTGCCGCAGCCTTCGGTTCTGCAATTTCTCTTTGTGACGTTGACCATCTCATCTGGGGCGTGCTGTGCACAGTAATCCGCCGTTTTCGTACCTGCCACTCCGAAAGACGGAATCTTGCCGCAGCCCTCGTTTCTGCACTTTCTCCTTGTAACGTTGACCATTTCGTCCAGTGCATGCTTCCCACAATACTCTGCCGTTTTCGTACCTACCGCTCCGAACAACGACTCCTTGCCGCAGCCTTCGGTTCTGCAATTTCTCTTTGTGACGTTGACCATCTCATCTGGGGCGTGCTGTGCACAG
>Fucus_DN12738_c0_g1_i1_len=533_Cedratvirus_A11_27.8%_p=2.0e+00
CAACGCAGCGAAATGCGATACGTCTTGCGACTTGCAGACTCCAGTGAATCATCAAAACTTTGAACGCACCTTGCGCTTCCGGGAAATCCCTGGGAGCTGCCACTCCGAAAGACGGAATCTTGCCGCAGCCCTCGTTTCTGCACTTTCTCCTTGTAACGTTGACCATTTCGTCCAGTGCATGCTTCCCACAATACTCTGCCGTTTTCGTACCTACCGCTCCGAACAACGACTCCTTGCCGCAGCCTTCGGTTCTGCAATTTCTCTTTGTGACGTTGACCATCTCATCTGGGGCGTGCTGTGCACAGTAATCCGCCGTTTTCGTACCTGCCACTCCGAAAGACGGAATCTTGCCGCAGCCCTCGTTTCTGCACTTTCTCCTTGTAACGTTGACCATTTCGTCCAGTGCATGCTTCCCACAATACTCTGCCGTTTTCGTACCTACCGCTCCGAACAACGACTCCTTGCCGCAGCCTTCGGTTCTGCAATTTCTCTTTGTGACGTTGACCATCTCATCTGGGGCGTGCTGTGCACAG
>Fucus_DN12738_c0_g1_i1_len=533_Cedratvirus_A11_31.5%_p=1.8e-09
CAACGCAGCGAAATGCGATACGTCTTGCGACTTGCAGACTCCAGTGAATCATCAAAACTTTGAACGCACCTTGCGCTTCCGGGAAATCCCTGGGAGCTGCCACTCCGAAAGACGGAATCTTGCCGCAGCCCTCGTTTCTGCACTTTCTCCTTGTAACGTTGACCATTTCGTCCAGTGCATGCTTCCCACAATACTCTGCCGTTTTCGTACCTACCGCTCCGAACAACGACTCCTTGCCGCAGCCTTCGGTTCTGCAATTTCTCTTTGTGACGTTGACCATCTCATCTGGGGCGTGCTGTGCACAGTAATCCGCCGTTTTCGTACCTGCCACTCCGAAAGACGGAATCTTGCCGCAGCCCTCGTTTCTGCACTTTCTCCTTGTAACGTTGACCATTTCGTCCAGTGCATGCTTCCCACAATACTCTGCCGTTTTCGTACCTACCGCTCCGAACAACGACTCCTTGCCGCAGCCTTCGGTTCTGCAATTTCTCTTTGTGACGTTGACCATCTCATCTGGGGCGTGCTGTGCACAG
>Fucus_DN132_c0_g1_i1_len=1063_Cafeteria_roenbergensis_virus_BV-PW1_38.5%_p=7.9e-30
ATGTCATCTGGCCCGCCTCCCTGAAGCAGTTGACATTTGGATTGCGCTTCGATCAGCCTTTGAAGGAAGTCGCTTGGCCTCCTACTCTGCAAAGGCTGACGTTTGGACACAATTTCAACCAACCCGTCGATAAGGTCACCTGGCCCAAGTCGCTTCGCCAACTTACATTTGGTTGGGACTTTAACCAGCCGGTCAGTAACGTGCAGTGGCCGACGTCGTTGCAGGCGATCACGTTCGGTGGCTACTTCGACCAATCAATTGCAAACGTCGCTTGGCCAAGCTCATTACAGGAGCTCAAGTTCGGGCAGGATTTCAACCAGCCGATTACGAAGACCATATGGCCCCCGTCTCTTCAACGGCTAACGTTCGGGTCACGATTCAACCAACCGATCGAAAACGTTGCTTGGCCAGCCGCACTGCAGCAGTTGGCATTCTGGTCTTGCTTCAATCAGTCGGTTGGGAGCGTAGCGTGGCCGGCGTCGCTACAGCAGCTGACGTTTGGCTGGTGTTTCAACCAGGCAATCGAGAATGTTGCCTGGCCATCGTCTTTGAAGCAGCTTACGTTTGGGTATTGTTTCAACCAGCCAATCGACAAGGTAGTGTGGCCGGATGCGCTAGAAACGCTGGAGCTCGGGTGGGATTTTAATAAGCCAATAGACGGAGTCATGTGGCCAGATAACCTGCGAAAGCTCACATTCGGAGATAACTTCAACCAGCCGATCTCAAACGTCGTGTGGCCGAGGTCGCTTAAAGATCTGACGTTCGGGCACGAGTTTACTCAACCGATAGACACCGTGGCGTGGCCGGTCTCACTACACCATATAACACTAGGAGAAAAATTCACCCAACCGATCGAAGCCTTGGAACGTCGTGGGATCGTCGTTGTATGCCGCAGGTGCTCTGGTCGGCCCTCGCTACTGTAAGCAACGAAGTTGCATCGTTTTGCAAGAGAATGGTGTGTAATTCTCGGGATGTATGTGTGGTCGAACCCATCGTTAGGTGGTCTAGCAGGTAACCTGCACACCTGCTACTGCGGAATTCGTGAGTTCGATTCTTACCAAAG
>Fucus_DN132_c0_g1_i1_len=1063_Cafeteria_roenbergensis_virus_BV-PW1_50.5%_p=1.4e-79
ATGTCATCTGGCCCGCCTCCCTGAAGCAGTTGACATTTGGATTGCGCTTCGATCAGCCTTTGAAGGAAGTCGCTTGGCCTCCTACTCTGCAAAGGCTGACGTTTGGACACAATTTCAACCAACCCGTCGATAAGGTCACCTGGCCCAAGTCGCTTCGCCAACTTACATTTGGTTGGGACTTTAACCAGCCGGTCAGTAACGTGCAGTGGCCGACGTCGTTGCAGGCGATCACGTTCGGTGGCTACTTCGACCAATCAATTGCAAACGTCGCTTGGCCAAGCTCATTACAGGAGCTCAAGTTCGGGCAGGATTTCAACCAGCCGATTACGAAGACCATATGGCCCCCGTCTCTTCAACGGCTAACGTTCGGGTCACGATTCAACCAACCGATCGAAAACGTTGCTTGGCCAGCCGCACTGCAGCAGTTGGCATTCTGGTCTTGCTTCAATCAGTCGGTTGGGAGCGTAGCGTGGCCGGCGTCGCTACAGCAGCTGACGTTTGGCTGGTGTTTCAACCAGGCAATCGAGAATGTTGCCTGGCCATCGTCTTTGAAGCAGCTTACGTTTGGGTATTGTTTCAACCAGCCAATCGACAAGGTAGTGTGGCCGGATGCGCTAGAAACGCTGGAGCTCGGGTGGGATTTTAATAAGCCAATAGACGGAGTCATGTGGCCAGATAACCTGCGAAAGCTCACATTCGGAGATAACTTCAACCAGCCGATCTCAAACGTCGTGTGGCCGAGGTCGCTTAAAGATCTGACGTTCGGGCACGAGTTTACTCAACCGATAGACACCGTGGCGTGGCCGGTCTCACTACACCATATAACACTAGGAGAAAAATTCACCCAACCGATCGAAGCCTTGGAACGTCGTGGGATCGTCGTTGTATGCCGCAGGTGCTCTGGTCGGCCCTCGCTACTGTAAGCAACGAAGTTGCATCGTTTTGCAAGAGAATGGTGTGTAATTCTCGGGATGTATGTGTGGTCGAACCCATCGTTAGGTGGTCTAGCAGGTAACCTGCACACCTGCTACTGCGGAATTCGTGAGTTCGATTCTTACCAAAG
>Fucus_DN132_c0_g1_i1_len=1063_Cafeteria_roenbergensis_virus_BV-PW1_51.9%_p=1.1e-20
ATGTCATCTGGCCCGCCTCCCTGAAGCAGTTGACATTTGGATTGCGCTTCGATCAGCCTTTGAAGGAAGTCGCTTGGCCTCCTACTCTGCAAAGGCTGACGTTTGGACACAATTTCAACCAACCCGTCGATAAGGTCACCTGGCCCAAGTCGCTTCGCCAACTTACATTTGGTTGGGACTTTAACCAGCCGGTCAGTAACGTGCAGTGGCCGACGTCGTTGCAGGCGATCACGTTCGGTGGCTACTTCGACCAATCAATTGCAAACGTCGCTTGGCCAAGCTCATTACAGGAGCTCAAGTTCGGGCAGGATTTCAACCAGCCGATTACGAAGACCATATGGCCCCCGTCTCTTCAACGGCTAACGTTCGGGTCACGATTCAACCAACCGATCGAAAACGTTGCTTGGCCAGCCGCACTGCAGCAGTTGGCATTCTGGTCTTGCTTCAATCAGTCGGTTGGGAGCGTAGCGTGGCCGGCGTCGCTACAGCAGCTGACGTTTGGCTGGTGTTTCAACCAGGCAATCGAGAATGTTGCCTGGCCATCGTCTTTGAAGCAGCTTACGTTTGGGTATTGTTTCAACCAGCCAATCGACAAGGTAGTGTGGCCGGATGCGCTAGAAACGCTGGAGCTCGGGTGGGATTTTAATAAGCCAATAGACGGAGTCATGTGGCCAGATAACCTGCGAAAGCTCACATTCGGAGATAACTTCAACCAGCCGATCTCAAACGTCGTGTGGCCGAGGTCGCTTAAAGATCTGACGTTCGGGCACGAGTTTACTCAACCGATAGACACCGTGGCGTGGCCGGTCTCACTACACCATATAACACTAGGAGAAAAATTCACCCAACCGATCGAAGCCTTGGAACGTCGTGGGATCGTCGTTGTATGCCGCAGGTGCTCTGGTCGGCCCTCGCTACTGTAAGCAACGAAGTTGCATCGTTTTGCAAGAGAATGGTGTGTAATTCTCGGGATGTATGTGTGGTCGAACCCATCGTTAGGTGGTCTAGCAGGTAACCTGCACACCTGCTACTGCGGAATTCGTGAGTTCGATTCTTACCAAAG
>Fucus_DN132_c0_g1_i1_len=1063_Cafeteria_roenbergensis_virus_BV-PW1_54.0%_p=1.3e-85
ATGTCATCTGGCCCGCCTCCCTGAAGCAGTTGACATTTGGATTGCGCTTCGATCAGCCTTTGAAGGAAGTCGCTTGGCCTCCTACTCTGCAAAGGCTGACGTTTGGACACAATTTCAACCAACCCGTCGATAAGGTCACCTGGCCCAAGTCGCTTCGCCAACTTACATTTGGTTGGGACTTTAACCAGCCGGTCAGTAACGTGCAGTGGCCGACGTCGTTGCAGGCGATCACGTTCGGTGGCTACTTCGACCAATCAATTGCAAACGTCGCTTGGCCAAGCTCATTACAGGAGCTCAAGTTCGGGCAGGATTTCAACCAGCCGATTACGAAGACCATATGGCCCCCGTCTCTTCAACGGCTAACGTTCGGGTCACGATTCAACCAACCGATCGAAAACGTTGCTTGGCCAGCCGCACTGCAGCAGTTGGCATTCTGGTCTTGCTTCAATCAGTCGGTTGGGAGCGTAGCGTGGCCGGCGTCGCTACAGCAGCTGACGTTTGGCTGGTGTTTCAACCAGGCAATCGAGAATGTTGCCTGGCCATCGTCTTTGAAGCAGCTTACGTTTGGGTATTGTTTCAACCAGCCAATCGACAAGGTAGTGTGGCCGGATGCGCTAGAAACGCTGGAGCTCGGGTGGGATTTTAATAAGCCAATAGACGGAGTCATGTGGCCAGATAACCTGCGAAAGCTCACATTCGGAGATAACTTCAACCAGCCGATCTCAAACGTCGTGTGGCCGAGGTCGCTTAAAGATCTGACGTTCGGGCACGAGTTTACTCAACCGATAGACACCGTGGCGTGGCCGGTCTCACTACACCATATAACACTAGGAGAAAAATTCACCCAACCGATCGAAGCCTTGGAACGTCGTGGGATCGTCGTTGTATGCCGCAGGTGCTCTGGTCGGCCCTCGCTACTGTAAGCAACGAAGTTGCATCGTTTTGCAAGAGAATGGTGTGTAATTCTCGGGATGTATGTGTGGTCGAACCCATCGTTAGGTGGTCTAGCAGGTAACCTGCACACCTGCTACTGCGGAATTCGTGAGTTCGATTCTTACCAAAG
>Fucus_DN13551_c0_g1_i1_len=1176_Cafeteria_roenbergensis_virus_BV-PW1_40.0%_p=2.8e-48
CGAGAACGTAAGATGGCCGCCTTCGCTACAGCAAATTACCTTGCCCGGGTGGTTCAATCGATCCGTAATCGGCGTCCAATGGCCGAGCTCTTTGAAGCGTTTGTCTTTGGGAGTCTGCTTCAACCAGCCGATCTCAAGCTGTATATTGCCGGACTCGCTTGAGCAGCTGGAGTTTGACGGGAACTTCAACCAGCCAATTACTGGTGTACGCTGGCCTGCCTCGCTGCAGCACCTGTCGTTCGGGTCTAAGTTCAACCAACCTATCGCGGGGGTAGCGTGGCCGGCTTTGCTGCGCACGCTCACGCTCGGGCGGGAATTTAACCGCCCTCTCGTTGTTGTACAATGGCCGTCCTCGCTGGAACGACTGACGTTTGGGGATGGTTTCAACCAGCCGATCGAGGAAGTGGCATGGCCGGCTTCGTTGCGAGAGCTAGCTCTGGGGTACACCTTCAACCAGTCGGTAAAAACAGTAATTTGGCCGGCTTGTCTTGAGCAGCTCATGTTCAGCGCGCTCTTCAACCAACCGATCATTGGAGTTGCTTGGCCCACCTCCCTCCGGCGGCTTGAGTTCGGGAGCAGCTACGACAAGTCTGTCGACGGCGTAGTGTGGCCCGACTCGCTGCAGTGGTTGGCCTTCGGGCGAAACTTTGACCAAGCCATCACCGAGGTGAAGTGGCCCAGCTCGCTCAAGCAGCTGACGTTTGACGAATACTTTAATCAGCCAATTATTGGGGTGAGGTGGCCGGATTCCCTTGAGCTTCTCAAGTTCGGGGCAGATTTCAACCATCTGATCGACGAAGTGGTCTGGCCCACGTCGCTGCAGCATCTTACGTTTGGGCATGACTTCAACTCTCCGATCAAAGGCGTGACATGGGCGCCCTATTTGAGGAATTTGACGTTCGGACATCGCTTCAACCAACCCATCACTGAAGTAGTCTGGCCCGCTCATCTCAACTGCCTGACCTTCGGCGCTCGGTTCAACCAGCCTATCGCTGATGTGGTCTGGCCATCAACACTCCACGACCTGACTTTCGGGCAATATTTCAAGCAGTCAATCGCCGACATCAAGTGGCCTAAATCACTTCGGCGGCTGAGGATCTACAAAACAAACGTGGATCTAAAATCTGCACACGATGGTATGGTTGCCCAGTGCTGAAGGGCGGAAAGCGTTTTTAT
>Fucus_DN13551_c0_g1_i1_len=1176_Cafeteria_roenbergensis_virus_BV-PW1_44.3%_p=2.3e-39
CGAGAACGTAAGATGGCCGCCTTCGCTACAGCAAATTACCTTGCCCGGGTGGTTCAATCGATCCGTAATCGGCGTCCAATGGCCGAGCTCTTTGAAGCGTTTGTCTTTGGGAGTCTGCTTCAACCAGCCGATCTCAAGCTGTATATTGCCGGACTCGCTTGAGCAGCTGGAGTTTGACGGGAACTTCAACCAGCCAATTACTGGTGTACGCTGGCCTGCCTCGCTGCAGCACCTGTCGTTCGGGTCTAAGTTCAACCAACCTATCGCGGGGGTAGCGTGGCCGGCTTTGCTGCGCACGCTCACGCTCGGGCGGGAATTTAACCGCCCTCTCGTTGTTGTACAATGGCCGTCCTCGCTGGAACGACTGACGTTTGGGGATGGTTTCAACCAGCCGATCGAGGAAGTGGCATGGCCGGCTTCGTTGCGAGAGCTAGCTCTGGGGTACACCTTCAACCAGTCGGTAAAAACAGTAATTTGGCCGGCTTGTCTTGAGCAGCTCATGTTCAGCGCGCTCTTCAACCAACCGATCATTGGAGTTGCTTGGCCCACCTCCCTCCGGCGGCTTGAGTTCGGGAGCAGCTACGACAAGTCTGTCGACGGCGTAGTGTGGCCCGACTCGCTGCAGTGGTTGGCCTTCGGGCGAAACTTTGACCAAGCCATCACCGAGGTGAAGTGGCCCAGCTCGCTCAAGCAGCTGACGTTTGACGAATACTTTAATCAGCCAATTATTGGGGTGAGGTGGCCGGATTCCCTTGAGCTTCTCAAGTTCGGGGCAGATTTCAACCATCTGATCGACGAAGTGGTCTGGCCCACGTCGCTGCAGCATCTTACGTTTGGGCATGACTTCAACTCTCCGATCAAAGGCGTGACATGGGCGCCCTATTTGAGGAATTTGACGTTCGGACATCGCTTCAACCAACCCATCACTGAAGTAGTCTGGCCCGCTCATCTCAACTGCCTGACCTTCGGCGCTCGGTTCAACCAGCCTATCGCTGATGTGGTCTGGCCATCAACACTCCACGACCTGACTTTCGGGCAATATTTCAAGCAGTCAATCGCCGACATCAAGTGGCCTAAATCACTTCGGCGGCTGAGGATCTACAAAACAAACGTGGATCTAAAATCTGCACACGATGGTATGGTTGCCCAGTGCTGAAGGGCGGAAAGCGTTTTTAT
>Fucus_DN13551_c0_g1_i1_len=1176_Cafeteria_roenbergensis_virus_BV-PW1_46.6%_p=5.0e-66
CGAGAACGTAAGATGGCCGCCTTCGCTACAGCAAATTACCTTGCCCGGGTGGTTCAATCGATCCGTAATCGGCGTCCAATGGCCGAGCTCTTTGAAGCGTTTGTCTTTGGGAGTCTGCTTCAACCAGCCGATCTCAAGCTGTATATTGCCGGACTCGCTTGAGCAGCTGGAGTTTGACGGGAACTTCAACCAGCCAATTACTGGTGTACGCTGGCCTGCCTCGCTGCAGCACCTGTCGTTCGGGTCTAAGTTCAACCAACCTATCGCGGGGGTAGCGTGGCCGGCTTTGCTGCGCACGCTCACGCTCGGGCGGGAATTTAACCGCCCTCTCGTTGTTGTACAATGGCCGTCCTCGCTGGAACGACTGACGTTTGGGGATGGTTTCAACCAGCCGATCGAGGAAGTGGCATGGCCGGCTTCGTTGCGAGAGCTAGCTCTGGGGTACACCTTCAACCAGTCGGTAAAAACAGTAATTTGGCCGGCTTGTCTTGAGCAGCTCATGTTCAGCGCGCTCTTCAACCAACCGATCATTGGAGTTGCTTGGCCCACCTCCCTCCGGCGGCTTGAGTTCGGGAGCAGCTACGACAAGTCTGTCGACGGCGTAGTGTGGCCCGACTCGCTGCAGTGGTTGGCCTTCGGGCGAAACTTTGACCAAGCCATCACCGAGGTGAAGTGGCCCAGCTCGCTCAAGCAGCTGACGTTTGACGAATACTTTAATCAGCCAATTATTGGGGTGAGGTGGCCGGATTCCCTTGAGCTTCTCAAGTTCGGGGCAGATTTCAACCATCTGATCGACGAAGTGGTCTGGCCCACGTCGCTGCAGCATCTTACGTTTGGGCATGACTTCAACTCTCCGATCAAAGGCGTGACATGGGCGCCCTATTTGAGGAATTTGACGTTCGGACATCGCTTCAACCAACCCATCACTGAAGTAGTCTGGCCCGCTCATCTCAACTGCCTGACCTTCGGCGCTCGGTTCAACCAGCCTATCGCTGATGTGGTCTGGCCATCAACACTCCACGACCTGACTTTCGGGCAATATTTCAAGCAGTCAATCGCCGACATCAAGTGGCCTAAATCACTTCGGCGGCTGAGGATCTACAAAACAAACGTGGATCTAAAATCTGCACACGATGGTATGGTTGCCCAGTGCTGAAGGGCGGAAAGCGTTTTTAT
>Fucus_DN13551_c0_g1_i1_len=1176_Cafeteria_roenbergensis_virus_BV-PW1_46.7%_p=4.6e-27
CGAGAACGTAAGATGGCCGCCTTCGCTACAGCAAATTACCTTGCCCGGGTGGTTCAATCGATCCGTAATCGGCGTCCAATGGCCGAGCTCTTTGAAGCGTTTGTCTTTGGGAGTCTGCTTCAACCAGCCGATCTCAAGCTGTATATTGCCGGACTCGCTTGAGCAGCTGGAGTTTGACGGGAACTTCAACCAGCCAATTACTGGTGTACGCTGGCCTGCCTCGCTGCAGCACCTGTCGTTCGGGTCTAAGTTCAACCAACCTATCGCGGGGGTAGCGTGGCCGGCTTTGCTGCGCACGCTCACGCTCGGGCGGGAATTTAACCGCCCTCTCGTTGTTGTACAATGGCCGTCCTCGCTGGAACGACTGACGTTTGGGGATGGTTTCAACCAGCCGATCGAGGAAGTGGCATGGCCGGCTTCGTTGCGAGAGCTAGCTCTGGGGTACACCTTCAACCAGTCGGTAAAAACAGTAATTTGGCCGGCTTGTCTTGAGCAGCTCATGTTCAGCGCGCTCTTCAACCAACCGATCATTGGAGTTGCTTGGCCCACCTCCCTCCGGCGGCTTGAGTTCGGGAGCAGCTACGACAAGTCTGTCGACGGCGTAGTGTGGCCCGACTCGCTGCAGTGGTTGGCCTTCGGGCGAAACTTTGACCAAGCCATCACCGAGGTGAAGTGGCCCAGCTCGCTCAAGCAGCTGACGTTTGACGAATACTTTAATCAGCCAATTATTGGGGTGAGGTGGCCGGATTCCCTTGAGCTTCTCAAGTTCGGGGCAGATTTCAACCATCTGATCGACGAAGTGGTCTGGCCCACGTCGCTGCAGCATCTTACGTTTGGGCATGACTTCAACTCTCCGATCAAAGGCGTGACATGGGCGCCCTATTTGAGGAATTTGACGTTCGGACATCGCTTCAACCAACCCATCACTGAAGTAGTCTGGCCCGCTCATCTCAACTGCCTGACCTTCGGCGCTCGGTTCAACCAGCCTATCGCTGATGTGGTCTGGCCATCAACACTCCACGACCTGACTTTCGGGCAATATTTCAAGCAGTCAATCGCCGACATCAAGTGGCCTAAATCACTTCGGCGGCTGAGGATCTACAAAACAAACGTGGATCTAAAATCTGCACACGATGGTATGGTTGCCCAGTGCTGAAGGGCGGAAAGCGTTTTTAT
>Fucus_DN13551_c0_g1_i1_len=1176_Cafeteria_roenbergensis_virus_BV-PW1_47.0%_p=5.9e-91
CGAGAACGTAAGATGGCCGCCTTCGCTACAGCAAATTACCTTGCCCGGGTGGTTCAATCGATCCGTAATCGGCGTCCAATGGCCGAGCTCTTTGAAGCGTTTGTCTTTGGGAGTCTGCTTCAACCAGCCGATCTCAAGCTGTATATTGCCGGACTCGCTTGAGCAGCTGGAGTTTGACGGGAACTTCAACCAGCCAATTACTGGTGTACGCTGGCCTGCCTCGCTGCAGCACCTGTCGTTCGGGTCTAAGTTCAACCAACCTATCGCGGGGGTAGCGTGGCCGGCTTTGCTGCGCACGCTCACGCTCGGGCGGGAATTTAACCGCCCTCTCGTTGTTGTACAATGGCCGTCCTCGCTGGAACGACTGACGTTTGGGGATGGTTTCAACCAGCCGATCGAGGAAGTGGCATGGCCGGCTTCGTTGCGAGAGCTAGCTCTGGGGTACACCTTCAACCAGTCGGTAAAAACAGTAATTTGGCCGGCTTGTCTTGAGCAGCTCATGTTCAGCGCGCTCTTCAACCAACCGATCATTGGAGTTGCTTGGCCCACCTCCCTCCGGCGGCTTGAGTTCGGGAGCAGCTACGACAAGTCTGTCGACGGCGTAGTGTGGCCCGACTCGCTGCAGTGGTTGGCCTTCGGGCGAAACTTTGACCAAGCCATCACCGAGGTGAAGTGGCCCAGCTCGCTCAAGCAGCTGACGTTTGACGAATACTTTAATCAGCCAATTATTGGGGTGAGGTGGCCGGATTCCCTTGAGCTTCTCAAGTTCGGGGCAGATTTCAACCATCTGATCGACGAAGTGGTCTGGCCCACGTCGCTGCAGCATCTTACGTTTGGGCATGACTTCAACTCTCCGATCAAAGGCGTGACATGGGCGCCCTATTTGAGGAATTTGACGTTCGGACATCGCTTCAACCAACCCATCACTGAAGTAGTCTGGCCCGCTCATCTCAACTGCCTGACCTTCGGCGCTCGGTTCAACCAGCCTATCGCTGATGTGGTCTGGCCATCAACACTCCACGACCTGACTTTCGGGCAATATTTCAAGCAGTCAATCGCCGACATCAAGTGGCCTAAATCACTTCGGCGGCTGAGGATCTACAAAACAAACGTGGATCTAAAATCTGCACACGATGGTATGGTTGCCCAGTGCTGAAGGGCGGAAAGCGTTTTTAT
>Fucus_DN13551_c0_g1_i1_len=1176_Cafeteria_roenbergensis_virus_BV-PW1_47.8%_p=1.9e-89
CGAGAACGTAAGATGGCCGCCTTCGCTACAGCAAATTACCTTGCCCGGGTGGTTCAATCGATCCGTAATCGGCGTCCAATGGCCGAGCTCTTTGAAGCGTTTGTCTTTGGGAGTCTGCTTCAACCAGCCGATCTCAAGCTGTATATTGCCGGACTCGCTTGAGCAGCTGGAGTTTGACGGGAACTTCAACCAGCCAATTACTGGTGTACGCTGGCCTGCCTCGCTGCAGCACCTGTCGTTCGGGTCTAAGTTCAACCAACCTATCGCGGGGGTAGCGTGGCCGGCTTTGCTGCGCACGCTCACGCTCGGGCGGGAATTTAACCGCCCTCTCGTTGTTGTACAATGGCCGTCCTCGCTGGAACGACTGACGTTTGGGGATGGTTTCAACCAGCCGATCGAGGAAGTGGCATGGCCGGCTTCGTTGCGAGAGCTAGCTCTGGGGTACACCTTCAACCAGTCGGTAAAAACAGTAATTTGGCCGGCTTGTCTTGAGCAGCTCATGTTCAGCGCGCTCTTCAACCAACCGATCATTGGAGTTGCTTGGCCCACCTCCCTCCGGCGGCTTGAGTTCGGGAGCAGCTACGACAAGTCTGTCGACGGCGTAGTGTGGCCCGACTCGCTGCAGTGGTTGGCCTTCGGGCGAAACTTTGACCAAGCCATCACCGAGGTGAAGTGGCCCAGCTCGCTCAAGCAGCTGACGTTTGACGAATACTTTAATCAGCCAATTATTGGGGTGAGGTGGCCGGATTCCCTTGAGCTTCTCAAGTTCGGGGCAGATTTCAACCATCTGATCGACGAAGTGGTCTGGCCCACGTCGCTGCAGCATCTTACGTTTGGGCATGACTTCAACTCTCCGATCAAAGGCGTGACATGGGCGCCCTATTTGAGGAATTTGACGTTCGGACATCGCTTCAACCAACCCATCACTGAAGTAGTCTGGCCCGCTCATCTCAACTGCCTGACCTTCGGCGCTCGGTTCAACCAGCCTATCGCTGATGTGGTCTGGCCATCAACACTCCACGACCTGACTTTCGGGCAATATTTCAAGCAGTCAATCGCCGACATCAAGTGGCCTAAATCACTTCGGCGGCTGAGGATCTACAAAACAAACGTGGATCTAAAATCTGCACACGATGGTATGGTTGCCCAGTGCTGAAGGGCGGAAAGCGTTTTTAT
>Fucus_DN19214_c0_g1_i1_len=761_Cafeteria_roenbergensis_virus_BV-PW1_53.7%_p=1.7e-07
ATGGGGTCGCGTGGCCGGCTTCGCTTCAGCAGCTCACCTTCGGATACGATTTCAACCAGCCGATCGACATGGGCTTGTGGCCGGCGTCGCTAGAGCAGATCACCGTGGGGCACACATTCAACCAGGCTATCGATGGCGTTGCATGGCCAGCGTCGTTCCAGCGTCTCATCATATTCCGTAAAAACTTCCAGGTTCTTACACGCATCGACCTTGCCCATCTTTCTGCCGTAGGCTGCCAACGCCCTCAGACGAAAAATTCTAATAGAGGTTCTGGGTCCGGGCATAATAGGCGTGTGCAGTTCATGAGACAAGGGCTGGGACATCGATGGACGCCGTGTTAGCTCCCTTTTTTCTTCCTTCGCCACGAACCGCTAGCTCTAGATGCAAAAGCTTCCAGTAGCGTGATAGCATCTTACGGTTGGCATCGATGGTCCTGCAAGGAATGGCGCTGTGGTGGGATCGCGTGGGGGTACACCAAGCAGCGATAAACTACTCTGCGGCAAATACTGGTCAGGCAAATGAGTTGTAAATACTACCGCAATCATTTGAATTAGTTTACATGTTCAGTATCGGTGTAGGCCACTAATGCTTTATTTGTACTGGAGTACCGCGAATCTATATTGTACAGTATTTGATTACTTTGATGACGTGTGGATAAGGAAGCTGCGCGCGATATTGTTTCATTTTAAACGTTGGGCGAAGTGCATATTGATCTATTATGTCGACAGCAGGAATGAAATCGGTCATGGAGAGGAGAACAG
>Fucus_DN1995_c0_g1_i1_len=707_Ostreococcus_tauri_virus_2_62.0%_p=7.7e-30
TCGGCTACAAGATCATCGCGGCCATCGGCGTGAAGATCGCCAAGATCACCCCTTCCCGAGGCTTCAGCATCGAGCTAGGCGCGGCCGTTATGATCATCATCGGGACGCGTCTAGAGTTCCCGCTCTCCACTACGCACTGCCAAGTCGGAGCCACCGCTGGAGTGGCTCTTCTCGAGGGGATCGGCGGCATCAACAGCGTCGTGCTCGTCAGGACAGCCGCCGGCTGGGTGATCACGATCGTCGTTTGCGGCCTGTCCTGCGCTCTCCTTTTCGCCCAGGGTGCTTACGCGCCCTACGTCAACGACACGATAGACCTCGACTCCATCTCAAGGGCTTGAGCATGGCGCGATGATTCTTTCACTCTCTCGGAACGGACGCGGCGGCTGTTGAATAATTACATGTGTTGTATACTGGTATCCTTTATGTTTCGATGTGTTCTAGTGCGAGTTTTGAACGCTGTCTCCACGCCGCTATCTTCGCGCGAGCGATTTCGCGCGGTGGGCCTGGTTCGTGGTATGCGCGTCTCCGTCACTTGCCATATTTTGTCCTTTTGACTCTAATCGTTTGCGTGGTGCGATCGAGATGATTCGATCAATATATATATATATATATACCGGTATATATGTGAAGAAACTAAACAAAACAAAAAGTAGATGTGGTTTTGTTTCCTATCAACCTGCTATATATACTCTTTTACTCGCTTTGGG
>Fucus_DN20254_c0_g1_i1_len=1404_Cafeteria_roenbergensis_virus_BV-PW1_39.8%_p=2.8e-30
CTCTTTGAAGCGTTTACCGCACTCTCTTGCGAACGACTTCAATACTACGAATAGCGTCTTGGCACTTGAACCACGAACAGCTTGGTAACAAGACGAAAATACACTCGACGGAGCGTGAGGCCCTAGGAGTGGCAATAAAAGATGCGCACATCCTGCTCTTCGAGAAGTTCTGCAGACTCGGTGTAATCTTGACTAAAGTCTAGCTGCCGTAACGAGGCGGGCCAAATCACAGAAGCGACGGGTTGTGTGAACGACTTGCCAAATGTGAGATGTCGCAGCGACGTCGGCCAGATCGCGTTTTCGACTGGCTGGTTGAAGTCCCAACCGAGCTTTAGCTGTTGTAGGGAAGCCGGCCACACAATATTGGCGATTGGATGGTTAAAACGTACTCCGAACTTTAGAGTCCGCAGCGATGCCGGCCATTCAACGTTGTCAAGTGGTTGGTTGAACGCCCAACCGAACTCCAGCCGCTCCAGCGAAGACGGCCACGCAGCGCCCTCGATCGGCTGGTTGAAGCACCACCCGAAGACAAGCCCTCGAAGCGCTGTCGGCCATGAGACCCGATCAATTGCCTGATCAAAATCCATCCCAAACCTCAGCTGTTGGAGCGATGGCGTCCACGTCACGTTGTCCAGTGATTGGTTGAAATTTCTTCCGAAGGTCAAGACTTCGAGCGAGGGCGGCCACGCGACATTAGAGATCGGCCGGTTAAAATGGAGACCGAACGTGAGCTCCCGCAACGAGGCCGGCCAGGAGACACCCTCAATCGCTTTGTTGAAACAAATGCCGAACGTCAACCTCTGCAGGGAGGCGGGCAAGACGGCCTCGTCGATCACTCGGTTAAACCAGTCTCCGAACGTGAGCGTTTGCAGCGACGCAGGCCACACAACGTGGTCTATTGACCCGTTGAAATGCGCCCCGAAGGAAATGTGCTTCAGCTCGGGTGGCCACCACGCTTTATCCACCCATTGTGGCGGGGTCTGCCCGACTGATGGCGGGGACGACCCAATCTCGAACAGCTTGCTCCCCTCCGAAATGCACGCCGCAGACGTCTCCCACGCGATGGCGTGCACTCGGACAGCAGGCACTCGCCGGGCGCAGCGCATGTGGGGGCGTCGATCTTTTGCACGGCGCAGCCAGAGTTGGTGCGGGGTACGCGAGGTGACCACTACGCGCGATGTCGCCAACGCACGGTACGCGACGCTCACGTCCACACACACGAGCTGCAGCTGCTTCGCTGGTACGTACCATTGCTGCGAACCGGTTGCGTGGTTGAGAGCTAGAAGCAGTGCATCCAGACCGAGGCCAAGTACTGATGACGTCCACCACAAAAAAACAAAACAGGTCATGCAAGAAAAGGCGCGAAATGCTGAAGAGTAGTGGGGACAAGAGGGCGATATGGAC
>Fucus_DN20254_c0_g1_i1_len=1404_Cafeteria_roenbergensis_virus_BV-PW1_41.1%_p=3.6e-38
CTCTTTGAAGCGTTTACCGCACTCTCTTGCGAACGACTTCAATACTACGAATAGCGTCTTGGCACTTGAACCACGAACAGCTTGGTAACAAGACGAAAATACACTCGACGGAGCGTGAGGCCCTAGGAGTGGCAATAAAAGATGCGCACATCCTGCTCTTCGAGAAGTTCTGCAGACTCGGTGTAATCTTGACTAAAGTCTAGCTGCCGTAACGAGGCGGGCCAAATCACAGAAGCGACGGGTTGTGTGAACGACTTGCCAAATGTGAGATGTCGCAGCGACGTCGGCCAGATCGCGTTTTCGACTGGCTGGTTGAAGTCCCAACCGAGCTTTAGCTGTTGTAGGGAAGCCGGCCACACAATATTGGCGATTGGATGGTTAAAACGTACTCCGAACTTTAGAGTCCGCAGCGATGCCGGCCATTCAACGTTGTCAAGTGGTTGGTTGAACGCCCAACCGAACTCCAGCCGCTCCAGCGAAGACGGCCACGCAGCGCCCTCGATCGGCTGGTTGAAGCACCACCCGAAGACAAGCCCTCGAAGCGCTGTCGGCCATGAGACCCGATCAATTGCCTGATCAAAATCCATCCCAAACCTCAGCTGTTGGAGCGATGGCGTCCACGTCACGTTGTCCAGTGATTGGTTGAAATTTCTTCCGAAGGTCAAGACTTCGAGCGAGGGCGGCCACGCGACATTAGAGATCGGCCGGTTAAAATGGAGACCGAACGTGAGCTCCCGCAACGAGGCCGGCCAGGAGACACCCTCAATCGCTTTGTTGAAACAAATGCCGAACGTCAACCTCTGCAGGGAGGCGGGCAAGACGGCCTCGTCGATCACTCGGTTAAACCAGTCTCCGAACGTGAGCGTTTGCAGCGACGCAGGCCACACAACGTGGTCTATTGACCCGTTGAAATGCGCCCCGAAGGAAATGTGCTTCAGCTCGGGTGGCCACCACGCTTTATCCACCCATTGTGGCGGGGTCTGCCCGACTGATGGCGGGGACGACCCAATCTCGAACAGCTTGCTCCCCTCCGAAATGCACGCCGCAGACGTCTCCCACGCGATGGCGTGCACTCGGACAGCAGGCACTCGCCGGGCGCAGCGCATGTGGGGGCGTCGATCTTTTGCACGGCGCAGCCAGAGTTGGTGCGGGGTACGCGAGGTGACCACTACGCGCGATGTCGCCAACGCACGGTACGCGACGCTCACGTCCACACACACGAGCTGCAGCTGCTTCGCTGGTACGTACCATTGCTGCGAACCGGTTGCGTGGTTGAGAGCTAGAAGCAGTGCATCCAGACCGAGGCCAAGTACTGATGACGTCCACCACAAAAAAACAAAACAGGTCATGCAAGAAAAGGCGCGAAATGCTGAAGAGTAGTGGGGACAAGAGGGCGATATGGAC
>Fucus_DN20254_c0_g1_i1_len=1404_Cafeteria_roenbergensis_virus_BV-PW1_41.7%_p=5.6e-31
CTCTTTGAAGCGTTTACCGCACTCTCTTGCGAACGACTTCAATACTACGAATAGCGTCTTGGCACTTGAACCACGAACAGCTTGGTAACAAGACGAAAATACACTCGACGGAGCGTGAGGCCCTAGGAGTGGCAATAAAAGATGCGCACATCCTGCTCTTCGAGAAGTTCTGCAGACTCGGTGTAATCTTGACTAAAGTCTAGCTGCCGTAACGAGGCGGGCCAAATCACAGAAGCGACGGGTTGTGTGAACGACTTGCCAAATGTGAGATGTCGCAGCGACGTCGGCCAGATCGCGTTTTCGACTGGCTGGTTGAAGTCCCAACCGAGCTTTAGCTGTTGTAGGGAAGCCGGCCACACAATATTGGCGATTGGATGGTTAAAACGTACTCCGAACTTTAGAGTCCGCAGCGATGCCGGCCATTCAACGTTGTCAAGTGGTTGGTTGAACGCCCAACCGAACTCCAGCCGCTCCAGCGAAGACGGCCACGCAGCGCCCTCGATCGGCTGGTTGAAGCACCACCCGAAGACAAGCCCTCGAAGCGCTGTCGGCCATGAGACCCGATCAATTGCCTGATCAAAATCCATCCCAAACCTCAGCTGTTGGAGCGATGGCGTCCACGTCACGTTGTCCAGTGATTGGTTGAAATTTCTTCCGAAGGTCAAGACTTCGAGCGAGGGCGGCCACGCGACATTAGAGATCGGCCGGTTAAAATGGAGACCGAACGTGAGCTCCCGCAACGAGGCCGGCCAGGAGACACCCTCAATCGCTTTGTTGAAACAAATGCCGAACGTCAACCTCTGCAGGGAGGCGGGCAAGACGGCCTCGTCGATCACTCGGTTAAACCAGTCTCCGAACGTGAGCGTTTGCAGCGACGCAGGCCACACAACGTGGTCTATTGACCCGTTGAAATGCGCCCCGAAGGAAATGTGCTTCAGCTCGGGTGGCCACCACGCTTTATCCACCCATTGTGGCGGGGTCTGCCCGACTGATGGCGGGGACGACCCAATCTCGAACAGCTTGCTCCCCTCCGAAATGCACGCCGCAGACGTCTCCCACGCGATGGCGTGCACTCGGACAGCAGGCACTCGCCGGGCGCAGCGCATGTGGGGGCGTCGATCTTTTGCACGGCGCAGCCAGAGTTGGTGCGGGGTACGCGAGGTGACCACTACGCGCGATGTCGCCAACGCACGGTACGCGACGCTCACGTCCACACACACGAGCTGCAGCTGCTTCGCTGGTACGTACCATTGCTGCGAACCGGTTGCGTGGTTGAGAGCTAGAAGCAGTGCATCCAGACCGAGGCCAAGTACTGATGACGTCCACCACAAAAAAACAAAACAGGTCATGCAAGAAAAGGCGCGAAATGCTGAAGAGTAGTGGGGACAAGAGGGCGATATGGAC
>Fucus_DN20254_c0_g1_i1_len=1404_Cafeteria_roenbergensis_virus_BV-PW1_43.4%_p=1.2e-60
CTCTTTGAAGCGTTTACCGCACTCTCTTGCGAACGACTTCAATACTACGAATAGCGTCTTGGCACTTGAACCACGAACAGCTTGGTAACAAGACGAAAATACACTCGACGGAGCGTGAGGCCCTAGGAGTGGCAATAAAAGATGCGCACATCCTGCTCTTCGAGAAGTTCTGCAGACTCGGTGTAATCTTGACTAAAGTCTAGCTGCCGTAACGAGGCGGGCCAAATCACAGAAGCGACGGGTTGTGTGAACGACTTGCCAAATGTGAGATGTCGCAGCGACGTCGGCCAGATCGCGTTTTCGACTGGCTGGTTGAAGTCCCAACCGAGCTTTAGCTGTTGTAGGGAAGCCGGCCACACAATATTGGCGATTGGATGGTTAAAACGTACTCCGAACTTTAGAGTCCGCAGCGATGCCGGCCATTCAACGTTGTCAAGTGGTTGGTTGAACGCCCAACCGAACTCCAGCCGCTCCAGCGAAGACGGCCACGCAGCGCCCTCGATCGGCTGGTTGAAGCACCACCCGAAGACAAGCCCTCGAAGCGCTGTCGGCCATGAGACCCGATCAATTGCCTGATCAAAATCCATCCCAAACCTCAGCTGTTGGAGCGATGGCGTCCACGTCACGTTGTCCAGTGATTGGTTGAAATTTCTTCCGAAGGTCAAGACTTCGAGCGAGGGCGGCCACGCGACATTAGAGATCGGCCGGTTAAAATGGAGACCGAACGTGAGCTCCCGCAACGAGGCCGGCCAGGAGACACCCTCAATCGCTTTGTTGAAACAAATGCCGAACGTCAACCTCTGCAGGGAGGCGGGCAAGACGGCCTCGTCGATCACTCGGTTAAACCAGTCTCCGAACGTGAGCGTTTGCAGCGACGCAGGCCACACAACGTGGTCTATTGACCCGTTGAAATGCGCCCCGAAGGAAATGTGCTTCAGCTCGGGTGGCCACCACGCTTTATCCACCCATTGTGGCGGGGTCTGCCCGACTGATGGCGGGGACGACCCAATCTCGAACAGCTTGCTCCCCTCCGAAATGCACGCCGCAGACGTCTCCCACGCGATGGCGTGCACTCGGACAGCAGGCACTCGCCGGGCGCAGCGCATGTGGGGGCGTCGATCTTTTGCACGGCGCAGCCAGAGTTGGTGCGGGGTACGCGAGGTGACCACTACGCGCGATGTCGCCAACGCACGGTACGCGACGCTCACGTCCACACACACGAGCTGCAGCTGCTTCGCTGGTACGTACCATTGCTGCGAACCGGTTGCGTGGTTGAGAGCTAGAAGCAGTGCATCCAGACCGAGGCCAAGTACTGATGACGTCCACCACAAAAAAACAAAACAGGTCATGCAAGAAAAGGCGCGAAATGCTGAAGAGTAGTGGGGACAAGAGGGCGATATGGAC
>Fucus_DN20254_c0_g1_i1_len=1404_Cafeteria_roenbergensis_virus_BV-PW1_43.9%_p=3.2e-55
CTCTTTGAAGCGTTTACCGCACTCTCTTGCGAACGACTTCAATACTACGAATAGCGTCTTGGCACTTGAACCACGAACAGCTTGGTAACAAGACGAAAATACACTCGACGGAGCGTGAGGCCCTAGGAGTGGCAATAAAAGATGCGCACATCCTGCTCTTCGAGAAGTTCTGCAGACTCGGTGTAATCTTGACTAAAGTCTAGCTGCCGTAACGAGGCGGGCCAAATCACAGAAGCGACGGGTTGTGTGAACGACTTGCCAAATGTGAGATGTCGCAGCGACGTCGGCCAGATCGCGTTTTCGACTGGCTGGTTGAAGTCCCAACCGAGCTTTAGCTGTTGTAGGGAAGCCGGCCACACAATATTGGCGATTGGATGGTTAAAACGTACTCCGAACTTTAGAGTCCGCAGCGATGCCGGCCATTCAACGTTGTCAAGTGGTTGGTTGAACGCCCAACCGAACTCCAGCCGCTCCAGCGAAGACGGCCACGCAGCGCCCTCGATCGGCTGGTTGAAGCACCACCCGAAGACAAGCCCTCGAAGCGCTGTCGGCCATGAGACCCGATCAATTGCCTGATCAAAATCCATCCCAAACCTCAGCTGTTGGAGCGATGGCGTCCACGTCACGTTGTCCAGTGATTGGTTGAAATTTCTTCCGAAGGTCAAGACTTCGAGCGAGGGCGGCCACGCGACATTAGAGATCGGCCGGTTAAAATGGAGACCGAACGTGAGCTCCCGCAACGAGGCCGGCCAGGAGACACCCTCAATCGCTTTGTTGAAACAAATGCCGAACGTCAACCTCTGCAGGGAGGCGGGCAAGACGGCCTCGTCGATCACTCGGTTAAACCAGTCTCCGAACGTGAGCGTTTGCAGCGACGCAGGCCACACAACGTGGTCTATTGACCCGTTGAAATGCGCCCCGAAGGAAATGTGCTTCAGCTCGGGTGGCCACCACGCTTTATCCACCCATTGTGGCGGGGTCTGCCCGACTGATGGCGGGGACGACCCAATCTCGAACAGCTTGCTCCCCTCCGAAATGCACGCCGCAGACGTCTCCCACGCGATGGCGTGCACTCGGACAGCAGGCACTCGCCGGGCGCAGCGCATGTGGGGGCGTCGATCTTTTGCACGGCGCAGCCAGAGTTGGTGCGGGGTACGCGAGGTGACCACTACGCGCGATGTCGCCAACGCACGGTACGCGACGCTCACGTCCACACACACGAGCTGCAGCTGCTTCGCTGGTACGTACCATTGCTGCGAACCGGTTGCGTGGTTGAGAGCTAGAAGCAGTGCATCCAGACCGAGGCCAAGTACTGATGACGTCCACCACAAAAAAACAAAACAGGTCATGCAAGAAAAGGCGCGAAATGCTGAAGAGTAGTGGGGACAAGAGGGCGATATGGAC
>Fucus_DN20254_c0_g1_i1_len=1404_Cafeteria_roenbergensis_virus_BV-PW1_44.7%_p=4.1e-58
CTCTTTGAAGCGTTTACCGCACTCTCTTGCGAACGACTTCAATACTACGAATAGCGTCTTGGCACTTGAACCACGAACAGCTTGGTAACAAGACGAAAATACACTCGACGGAGCGTGAGGCCCTAGGAGTGGCAATAAAAGATGCGCACATCCTGCTCTTCGAGAAGTTCTGCAGACTCGGTGTAATCTTGACTAAAGTCTAGCTGCCGTAACGAGGCGGGCCAAATCACAGAAGCGACGGGTTGTGTGAACGACTTGCCAAATGTGAGATGTCGCAGCGACGTCGGCCAGATCGCGTTTTCGACTGGCTGGTTGAAGTCCCAACCGAGCTTTAGCTGTTGTAGGGAAGCCGGCCACACAATATTGGCGATTGGATGGTTAAAACGTACTCCGAACTTTAGAGTCCGCAGCGATGCCGGCCATTCAACGTTGTCAAGTGGTTGGTTGAACGCCCAACCGAACTCCAGCCGCTCCAGCGAAGACGGCCACGCAGCGCCCTCGATCGGCTGGTTGAAGCACCACCCGAAGACAAGCCCTCGAAGCGCTGTCGGCCATGAGACCCGATCAATTGCCTGATCAAAATCCATCCCAAACCTCAGCTGTTGGAGCGATGGCGTCCACGTCACGTTGTCCAGTGATTGGTTGAAATTTCTTCCGAAGGTCAAGACTTCGAGCGAGGGCGGCCACGCGACATTAGAGATCGGCCGGTTAAAATGGAGACCGAACGTGAGCTCCCGCAACGAGGCCGGCCAGGAGACACCCTCAATCGCTTTGTTGAAACAAATGCCGAACGTCAACCTCTGCAGGGAGGCGGGCAAGACGGCCTCGTCGATCACTCGGTTAAACCAGTCTCCGAACGTGAGCGTTTGCAGCGACGCAGGCCACACAACGTGGTCTATTGACCCGTTGAAATGCGCCCCGAAGGAAATGTGCTTCAGCTCGGGTGGCCACCACGCTTTATCCACCCATTGTGGCGGGGTCTGCCCGACTGATGGCGGGGACGACCCAATCTCGAACAGCTTGCTCCCCTCCGAAATGCACGCCGCAGACGTCTCCCACGCGATGGCGTGCACTCGGACAGCAGGCACTCGCCGGGCGCAGCGCATGTGGGGGCGTCGATCTTTTGCACGGCGCAGCCAGAGTTGGTGCGGGGTACGCGAGGTGACCACTACGCGCGATGTCGCCAACGCACGGTACGCGACGCTCACGTCCACACACACGAGCTGCAGCTGCTTCGCTGGTACGTACCATTGCTGCGAACCGGTTGCGTGGTTGAGAGCTAGAAGCAGTGCATCCAGACCGAGGCCAAGTACTGATGACGTCCACCACAAAAAAACAAAACAGGTCATGCAAGAAAAGGCGCGAAATGCTGAAGAGTAGTGGGGACAAGAGGGCGATATGGAC
>Fucus_DN20254_c0_g1_i1_len=1404_Cafeteria_roenbergensis_virus_BV-PW1_46.4%_p=7.0e-66
CTCTTTGAAGCGTTTACCGCACTCTCTTGCGAACGACTTCAATACTACGAATAGCGTCTTGGCACTTGAACCACGAACAGCTTGGTAACAAGACGAAAATACACTCGACGGAGCGTGAGGCCCTAGGAGTGGCAATAAAAGATGCGCACATCCTGCTCTTCGAGAAGTTCTGCAGACTCGGTGTAATCTTGACTAAAGTCTAGCTGCCGTAACGAGGCGGGCCAAATCACAGAAGCGACGGGTTGTGTGAACGACTTGCCAAATGTGAGATGTCGCAGCGACGTCGGCCAGATCGCGTTTTCGACTGGCTGGTTGAAGTCCCAACCGAGCTTTAGCTGTTGTAGGGAAGCCGGCCACACAATATTGGCGATTGGATGGTTAAAACGTACTCCGAACTTTAGAGTCCGCAGCGATGCCGGCCATTCAACGTTGTCAAGTGGTTGGTTGAACGCCCAACCGAACTCCAGCCGCTCCAGCGAAGACGGCCACGCAGCGCCCTCGATCGGCTGGTTGAAGCACCACCCGAAGACAAGCCCTCGAAGCGCTGTCGGCCATGAGACCCGATCAATTGCCTGATCAAAATCCATCCCAAACCTCAGCTGTTGGAGCGATGGCGTCCACGTCACGTTGTCCAGTGATTGGTTGAAATTTCTTCCGAAGGTCAAGACTTCGAGCGAGGGCGGCCACGCGACATTAGAGATCGGCCGGTTAAAATGGAGACCGAACGTGAGCTCCCGCAACGAGGCCGGCCAGGAGACACCCTCAATCGCTTTGTTGAAACAAATGCCGAACGTCAACCTCTGCAGGGAGGCGGGCAAGACGGCCTCGTCGATCACTCGGTTAAACCAGTCTCCGAACGTGAGCGTTTGCAGCGACGCAGGCCACACAACGTGGTCTATTGACCCGTTGAAATGCGCCCCGAAGGAAATGTGCTTCAGCTCGGGTGGCCACCACGCTTTATCCACCCATTGTGGCGGGGTCTGCCCGACTGATGGCGGGGACGACCCAATCTCGAACAGCTTGCTCCCCTCCGAAATGCACGCCGCAGACGTCTCCCACGCGATGGCGTGCACTCGGACAGCAGGCACTCGCCGGGCGCAGCGCATGTGGGGGCGTCGATCTTTTGCACGGCGCAGCCAGAGTTGGTGCGGGGTACGCGAGGTGACCACTACGCGCGATGTCGCCAACGCACGGTACGCGACGCTCACGTCCACACACACGAGCTGCAGCTGCTTCGCTGGTACGTACCATTGCTGCGAACCGGTTGCGTGGTTGAGAGCTAGAAGCAGTGCATCCAGACCGAGGCCAAGTACTGATGACGTCCACCACAAAAAAACAAAACAGGTCATGCAAGAAAAGGCGCGAAATGCTGAAGAGTAGTGGGGACAAGAGGGCGATATGGAC
>Fucus_DN20254_c0_g1_i1_len=1404_Cafeteria_roenbergensis_virus_BV-PW1_48.1%_p=5.8e-20
CTCTTTGAAGCGTTTACCGCACTCTCTTGCGAACGACTTCAATACTACGAATAGCGTCTTGGCACTTGAACCACGAACAGCTTGGTAACAAGACGAAAATACACTCGACGGAGCGTGAGGCCCTAGGAGTGGCAATAAAAGATGCGCACATCCTGCTCTTCGAGAAGTTCTGCAGACTCGGTGTAATCTTGACTAAAGTCTAGCTGCCGTAACGAGGCGGGCCAAATCACAGAAGCGACGGGTTGTGTGAACGACTTGCCAAATGTGAGATGTCGCAGCGACGTCGGCCAGATCGCGTTTTCGACTGGCTGGTTGAAGTCCCAACCGAGCTTTAGCTGTTGTAGGGAAGCCGGCCACACAATATTGGCGATTGGATGGTTAAAACGTACTCCGAACTTTAGAGTCCGCAGCGATGCCGGCCATTCAACGTTGTCAAGTGGTTGGTTGAACGCCCAACCGAACTCCAGCCGCTCCAGCGAAGACGGCCACGCAGCGCCCTCGATCGGCTGGTTGAAGCACCACCCGAAGACAAGCCCTCGAAGCGCTGTCGGCCATGAGACCCGATCAATTGCCTGATCAAAATCCATCCCAAACCTCAGCTGTTGGAGCGATGGCGTCCACGTCACGTTGTCCAGTGATTGGTTGAAATTTCTTCCGAAGGTCAAGACTTCGAGCGAGGGCGGCCACGCGACATTAGAGATCGGCCGGTTAAAATGGAGACCGAACGTGAGCTCCCGCAACGAGGCCGGCCAGGAGACACCCTCAATCGCTTTGTTGAAACAAATGCCGAACGTCAACCTCTGCAGGGAGGCGGGCAAGACGGCCTCGTCGATCACTCGGTTAAACCAGTCTCCGAACGTGAGCGTTTGCAGCGACGCAGGCCACACAACGTGGTCTATTGACCCGTTGAAATGCGCCCCGAAGGAAATGTGCTTCAGCTCGGGTGGCCACCACGCTTTATCCACCCATTGTGGCGGGGTCTGCCCGACTGATGGCGGGGACGACCCAATCTCGAACAGCTTGCTCCCCTCCGAAATGCACGCCGCAGACGTCTCCCACGCGATGGCGTGCACTCGGACAGCAGGCACTCGCCGGGCGCAGCGCATGTGGGGGCGTCGATCTTTTGCACGGCGCAGCCAGAGTTGGTGCGGGGTACGCGAGGTGACCACTACGCGCGATGTCGCCAACGCACGGTACGCGACGCTCACGTCCACACACACGAGCTGCAGCTGCTTCGCTGGTACGTACCATTGCTGCGAACCGGTTGCGTGGTTGAGAGCTAGAAGCAGTGCATCCAGACCGAGGCCAAGTACTGATGACGTCCACCACAAAAAAACAAAACAGGTCATGCAAGAAAAGGCGCGAAATGCTGAAGAGTAGTGGGGACAAGAGGGCGATATGGAC
>Fucus_DN229_c0_g1_i1_len=583_Ectocarpus_siliculosus_virus_1_53.2%_p=2.8e-07
TAAACAAATACAGCACTAGTGTCGGCGTTGACGGCAATGCTCTTGTTTGCGCGAACTGGCTTGGATCGCCACTCCTCTTGCAGCTCGCCTTCCGTAGTAGAATACGACGAGATATCAACAATGTCTACATGTGCCTTCTCTACTTGTTCGGCAAGCGTTAGAACTGACATGTTCTCATTGTTTCGTATCTAGAGAAACACTTTTCCGTCGTGATACCAGATCCCAACGTATATGAGATTCGGAAACCTCGTAAGGGCATGTTCCAAAATAGTACTGAGGTCAATACAAGATGGGTTGGCCTGCGCCCTGAGCTTCCTGTGACGCAGCGCCATTTATACTAGCATCATAAAATATTTTAGCTCATCAAGACGCACGGGGGTGAAGCTGAACGGTGGTGACAAGTGTAGGTTTTCCTAACCCATATACAGGCGGCAAGTGGACTTTCTAGCATGTAATTAGCCATAAGACTCTTCGTCATATACACACATTCCTTCTCAGATCGAAGACGCGAAAAGTTCTTCGCCTGAGACGCGTTTGTGTGTTCGCGTCTTCGAGTCTTCGCTTCTCCGATCCGAGAGCCGGT
>Fucus_DN26637_c0_g1_i1_len=738_Ectocarpus_siliculosus_virus_1_38.4%_p=8.8e-40
TCCTACTACTTGGCCTCCAACATCATCATCAGGAATGGCGCCACCCTGGAGATCGACGGCAAGCATGAGGGAAGCGGGGACTGCGAGACTCTTCTCCTGGCGGCCGGACCTACAATCAATGGGACTGATTCTCTCAATATTCGCGCTCACGGAGGCAACCTAGTGATTAACAGTACCAAGATTTTCTCGTGGGACATCGCAGAGGGCACTTACGACACGAACGTGGACGATGGCCGACCCTATATCAGCGCAATCACAGAGATTATCACCGGCCGCGAGGTCGACCTCTGCAACGACGATCCCGATAAAGGCACTACTGGCTACAGCACTGGGCAAGCCAAGGAAGACATGGGAGTGGCCAGGATGGACATCTACAACTCCGAGCTTGCATACCTGGGTTGGTACAACAGCGAATCCTACGGTGTTTCTTACAAAGCGCGAGGCCTTTGCAAGACCCTGAACAACCTTGACATCTTCGACGACGACCAGGATTTCGACTACGCCGTCTACGGCGACATTGACAGCTCGGAAATTCACCACAACTACTTCGGACACTACTCGTACGGTCACCAGGGAGGGGAGTGGACCAACAACGTGGTGCACGACAACATTGGCTACGGCTTTGACCCTCACGACGACAGCGACCACTTGCTTATCGAGGGTAACGAGGTCTACAACAACGGATGGCACGGAATCATCGCATCGAAGCGATGCACCGACGTCACCATCAAGAAGAAC
>Fucus_DN27493_c0_g1_i1_len=816_Cafeteria_roenbergensis_virus_BV-PW1_31.5%_p=5.0e-14
GTTGGTAGTCCTGCTTGAGATCTCCATCACAATTGTAACTTGCAAGCTCTAACTGCTGTGGCGTTCCTTAGACACAGGATCTGGTTGTTTGAACGGCGATACTGGTGTGGACGCTTCTGGTGCGCTTGGAGGACGTGGGACTTGGGGTTTGAAAGACTTGTGGTGCTTAGGTAAACGGGGAGAGGAGTACAAACCGGGCAGGCAGGATGGAGCCGAATCAAGCAGGTCCAAGTCGGTGTCTCGATGCCTTCATGATCGCCCTCAATTAGGCCAACAGCAGCGGATTTTATTCTTCGACGTTGCAACTCTAACTGGCTTCGCTTCAATTCTGCGTGGTTTGCCGAAGCGTGTCCACGTTGCACGTGATGGTAAAATATGGTATGCCTACCTTGATGCTCGAAGATGCTCCCGTGTCTGATATCAAGGTCAAGAAAAGGCGATGCACCCGTGTTCCGACCATTAAGCCTCTCATATTGACGTTGGGGCTTTCTGTGTCTTGGTTAAGGCGATTTTCGAGTGAGACCTTGGCGAACGTGGCACAGCTAACGTTGTTGGTGTGCTATAACGACGAAGTCAACCATGTTGCATGGCCATCATCGCTCCAGCGACTTACGTCCGAGTACGGTTTTAACCAGGGAGTCGACAGGGTCGTGTGGCCAACGTCGCTACAGCAGCTCAAGTTCGGGCCTAATTTTAACCAGACGATCGACGGGGTCGTTTGGCCGATTTGCCTCCAGCATCTCACGTTCGGATATCGTTTCGACCAGGCGATCGACCGGATCTCCTGGCCAGTTTCGCTACAGCGTCTCACGTTCG
>Fucus_DN27493_c0_g1_i1_len=816_Cafeteria_roenbergensis_virus_BV-PW1_48.2%_p=3.1e-16
GTTGGTAGTCCTGCTTGAGATCTCCATCACAATTGTAACTTGCAAGCTCTAACTGCTGTGGCGTTCCTTAGACACAGGATCTGGTTGTTTGAACGGCGATACTGGTGTGGACGCTTCTGGTGCGCTTGGAGGACGTGGGACTTGGGGTTTGAAAGACTTGTGGTGCTTAGGTAAACGGGGAGAGGAGTACAAACCGGGCAGGCAGGATGGAGCCGAATCAAGCAGGTCCAAGTCGGTGTCTCGATGCCTTCATGATCGCCCTCAATTAGGCCAACAGCAGCGGATTTTATTCTTCGACGTTGCAACTCTAACTGGCTTCGCTTCAATTCTGCGTGGTTTGCCGAAGCGTGTCCACGTTGCACGTGATGGTAAAATATGGTATGCCTACCTTGATGCTCGAAGATGCTCCCGTGTCTGATATCAAGGTCAAGAAAAGGCGATGCACCCGTGTTCCGACCATTAAGCCTCTCATATTGACGTTGGGGCTTTCTGTGTCTTGGTTAAGGCGATTTTCGAGTGAGACCTTGGCGAACGTGGCACAGCTAACGTTGTTGGTGTGCTATAACGACGAAGTCAACCATGTTGCATGGCCATCATCGCTCCAGCGACTTACGTCCGAGTACGGTTTTAACCAGGGAGTCGACAGGGTCGTGTGGCCAACGTCGCTACAGCAGCTCAAGTTCGGGCCTAATTTTAACCAGACGATCGACGGGGTCGTTTGGCCGATTTGCCTCCAGCATCTCACGTTCGGATATCGTTTCGACCAGGCGATCGACCGGATCTCCTGGCCAGTTTCGCTACAGCGTCTCACGTTCG
>Fucus_DN28397_c0_g1_i1_len=997_Cafeteria_roenbergensis_virus_BV-PW1_32.4%_p=6.5e-02
ATCTCCTGACCTTCGGTTCCTGCTTCAACCGACCAATTAAAGACGTCGAGTTCCCATCGACGTTGGAATGTCTCAGTTTTGGTATAGCCTTCGATCAACCCATCGAGGGGGTGAGATGGCCAAGGAGCTTGAGACGCCTGTCCTTCAGCGCGAACTTCAATCGCCCGGTGGAAAGTTCGGAGTGGCCGCCCGGATTGACCCACTTGATTTTCGACAGCTACGCTTTCAATCAACCCGTGGAGCGGGCGACTTGGCCCCGAGGCCTCAGTGAGCTCTACCTGGGGAACGCGTTCAACCAAAACGCGAGCCACATTTCATGGCCCCCCGGGATCACGAAATTGTATTTCGGCGAAAGATTCAACAAGCCGGTGAAGAGCATGACCTGGCCTACCTCTGTGGAGGAGGTGTCCTTCGGTTACAACTTCAACCAGCCCTTGAAAGACGTGGTGTGGCCAGAATCCCTTCGACGAGTGCAATTGGGCGTGCGCTTCAGGCAGAGCCTTTCCGGAACACAGTGGCCCGCCGGTTTGGAGGTGCTCGACCTGGCATCCTGCCACATGGCGTGGGCCGAGGGGCCCGCGGAAGGCTTCGAGCGCTGGCCTCACGGGTTGACCATCATATCGACCCCACGGATGAATCTCCTCGATCTTCAGCAGAAGTGAAGTACGAACAGCCTCATCAACTTTGACAGGTGCCGGCGGTGAAGAAACCGGTTTCAACCCGATGGAGGCGTTTCCTCAGTTCTCGTTTTGTAACTGGTAAGAGAAGGTAACCTTGTCGGCAAAGCTGTTTGGCTGATCGACACAAGGTTAGGTTTGATCTGGTGGAGTATATCTTGGGTCGCTCCGGCTTCTCCTCGAAAGTATTTTTTCAGGGCGTGCGGTGTATGCTCGCTTGCGAAAGGTGCGTGTGTGTATTGTGTGTGTGTGTGTGTGTGTATTTATTAAATTGCACATAACCGCGCAAACCGGCCCTGTCATCCTAGTCATTATATGCC
>Fucus_DN28397_c0_g1_i1_len=997_Cafeteria_roenbergensis_virus_BV-PW1_38.5%_p=5.7e-22
ATCTCCTGACCTTCGGTTCCTGCTTCAACCGACCAATTAAAGACGTCGAGTTCCCATCGACGTTGGAATGTCTCAGTTTTGGTATAGCCTTCGATCAACCCATCGAGGGGGTGAGATGGCCAAGGAGCTTGAGACGCCTGTCCTTCAGCGCGAACTTCAATCGCCCGGTGGAAAGTTCGGAGTGGCCGCCCGGATTGACCCACTTGATTTTCGACAGCTACGCTTTCAATCAACCCGTGGAGCGGGCGACTTGGCCCCGAGGCCTCAGTGAGCTCTACCTGGGGAACGCGTTCAACCAAAACGCGAGCCACATTTCATGGCCCCCCGGGATCACGAAATTGTATTTCGGCGAAAGATTCAACAAGCCGGTGAAGAGCATGACCTGGCCTACCTCTGTGGAGGAGGTGTCCTTCGGTTACAACTTCAACCAGCCCTTGAAAGACGTGGTGTGGCCAGAATCCCTTCGACGAGTGCAATTGGGCGTGCGCTTCAGGCAGAGCCTTTCCGGAACACAGTGGCCCGCCGGTTTGGAGGTGCTCGACCTGGCATCCTGCCACATGGCGTGGGCCGAGGGGCCCGCGGAAGGCTTCGAGCGCTGGCCTCACGGGTTGACCATCATATCGACCCCACGGATGAATCTCCTCGATCTTCAGCAGAAGTGAAGTACGAACAGCCTCATCAACTTTGACAGGTGCCGGCGGTGAAGAAACCGGTTTCAACCCGATGGAGGCGTTTCCTCAGTTCTCGTTTTGTAACTGGTAAGAGAAGGTAACCTTGTCGGCAAAGCTGTTTGGCTGATCGACACAAGGTTAGGTTTGATCTGGTGGAGTATATCTTGGGTCGCTCCGGCTTCTCCTCGAAAGTATTTTTTCAGGGCGTGCGGTGTATGCTCGCTTGCGAAAGGTGCGTGTGTGTATTGTGTGTGTGTGTGTGTGTGTATTTATTAAATTGCACATAACCGCGCAAACCGGCCCTGTCATCCTAGTCATTATATGCC
>Fucus_DN28397_c0_g1_i1_len=997_Cafeteria_roenbergensis_virus_BV-PW1_43.8%_p=2.7e-40
ATCTCCTGACCTTCGGTTCCTGCTTCAACCGACCAATTAAAGACGTCGAGTTCCCATCGACGTTGGAATGTCTCAGTTTTGGTATAGCCTTCGATCAACCCATCGAGGGGGTGAGATGGCCAAGGAGCTTGAGACGCCTGTCCTTCAGCGCGAACTTCAATCGCCCGGTGGAAAGTTCGGAGTGGCCGCCCGGATTGACCCACTTGATTTTCGACAGCTACGCTTTCAATCAACCCGTGGAGCGGGCGACTTGGCCCCGAGGCCTCAGTGAGCTCTACCTGGGGAACGCGTTCAACCAAAACGCGAGCCACATTTCATGGCCCCCCGGGATCACGAAATTGTATTTCGGCGAAAGATTCAACAAGCCGGTGAAGAGCATGACCTGGCCTACCTCTGTGGAGGAGGTGTCCTTCGGTTACAACTTCAACCAGCCCTTGAAAGACGTGGTGTGGCCAGAATCCCTTCGACGAGTGCAATTGGGCGTGCGCTTCAGGCAGAGCCTTTCCGGAACACAGTGGCCCGCCGGTTTGGAGGTGCTCGACCTGGCATCCTGCCACATGGCGTGGGCCGAGGGGCCCGCGGAAGGCTTCGAGCGCTGGCCTCACGGGTTGACCATCATATCGACCCCACGGATGAATCTCCTCGATCTTCAGCAGAAGTGAAGTACGAACAGCCTCATCAACTTTGACAGGTGCCGGCGGTGAAGAAACCGGTTTCAACCCGATGGAGGCGTTTCCTCAGTTCTCGTTTTGTAACTGGTAAGAGAAGGTAACCTTGTCGGCAAAGCTGTTTGGCTGATCGACACAAGGTTAGGTTTGATCTGGTGGAGTATATCTTGGGTCGCTCCGGCTTCTCCTCGAAAGTATTTTTTCAGGGCGTGCGGTGTATGCTCGCTTGCGAAAGGTGCGTGTGTGTATTGTGTGTGTGTGTGTGTGTGTATTTATTAAATTGCACATAACCGCGCAAACCGGCCCTGTCATCCTAGTCATTATATGCC
>Fucus_DN28397_c0_g1_i1_len=997_Cafeteria_roenbergensis_virus_BV-PW1_46.6%_p=3.8e-34
ATCTCCTGACCTTCGGTTCCTGCTTCAACCGACCAATTAAAGACGTCGAGTTCCCATCGACGTTGGAATGTCTCAGTTTTGGTATAGCCTTCGATCAACCCATCGAGGGGGTGAGATGGCCAAGGAGCTTGAGACGCCTGTCCTTCAGCGCGAACTTCAATCGCCCGGTGGAAAGTTCGGAGTGGCCGCCCGGATTGACCCACTTGATTTTCGACAGCTACGCTTTCAATCAACCCGTGGAGCGGGCGACTTGGCCCCGAGGCCTCAGTGAGCTCTACCTGGGGAACGCGTTCAACCAAAACGCGAGCCACATTTCATGGCCCCCCGGGATCACGAAATTGTATTTCGGCGAAAGATTCAACAAGCCGGTGAAGAGCATGACCTGGCCTACCTCTGTGGAGGAGGTGTCCTTCGGTTACAACTTCAACCAGCCCTTGAAAGACGTGGTGTGGCCAGAATCCCTTCGACGAGTGCAATTGGGCGTGCGCTTCAGGCAGAGCCTTTCCGGAACACAGTGGCCCGCCGGTTTGGAGGTGCTCGACCTGGCATCCTGCCACATGGCGTGGGCCGAGGGGCCCGCGGAAGGCTTCGAGCGCTGGCCTCACGGGTTGACCATCATATCGACCCCACGGATGAATCTCCTCGATCTTCAGCAGAAGTGAAGTACGAACAGCCTCATCAACTTTGACAGGTGCCGGCGGTGAAGAAACCGGTTTCAACCCGATGGAGGCGTTTCCTCAGTTCTCGTTTTGTAACTGGTAAGAGAAGGTAACCTTGTCGGCAAAGCTGTTTGGCTGATCGACACAAGGTTAGGTTTGATCTGGTGGAGTATATCTTGGGTCGCTCCGGCTTCTCCTCGAAAGTATTTTTTCAGGGCGTGCGGTGTATGCTCGCTTGCGAAAGGTGCGTGTGTGTATTGTGTGTGTGTGTGTGTGTGTATTTATTAAATTGCACATAACCGCGCAAACCGGCCCTGTCATCCTAGTCATTATATGCC
>Fucus_DN28397_c0_g2_i1_len=997_Cafeteria_roenbergensis_virus_BV-PW1_32.4%_p=6.5e-02
ATCTCCTGACCTTCGGTTCCTGCTTCAACCGACCAATTAAAGACGTCGAGTTCCCATCGACGTTGGAATGTCTCAGTTTTGGTATAGCCTTCGATCAACCCATCGAGGGGGTGAGATGGCCAAGGAGCTTGAGACGCCTGTCCTTCAGCGCGAACTTCAATCGCCCGGTGGAAAGTTCGGAGTGGCCGCCCGGATTGACCCACTTGATTTTCGACAGCTACGCTTTCAATCAACCCGTGGAGCGGGCGACTTGGCCCCGAGGCCTCAGTGAGCTCTACCTGGGGAACGCGTTCAACCAAAACGCGAGCCACATTTCATGGCCCCCCGGGATCACGAAATTGTATTTCGGCGAAAGATTCAACAAGCCGGTGAAGAGCATGACCTGGCCTACCTCTGTGGAGGAGGTGTCCTTCGGTTACAACTTCAACCAGCCCTTGAAAGACGTGGTGTGGCCAGAATCCCTTCGACGAGTGCAATTGGGCGTGCGCTTCAGGCAGAGCCTTTCCGGAACACAGTGGCCCGCCGGTTTGGAGGTGCTCGACCTGGCATCCTGCCACATGGCGTGGGCCGAGGGGCCCGCGGAAGGCTTCGAGCGCTGGCCTCACGGGTTGACCATCATATCGACCCCACGGATGAATCTCCTCGATCTTCAGCAGAAGTGAAGTACGAACAGCCTCATCAACTTTGACAGGTGCCGGCGGTGAAGAAACCGGTTTCAACCCGATGGAGGCGTTTCCTCAGTTCTCGTTTTGTAACTGGTAAGAGAAGGTAACCTTGTCGGCAAAGCTGTTTGGCTGATCGACACAAGGTTAGGTTTGGTCTGGTGGAGTATATCTTGGGTCGCTCCGGCTTCTCCTCGAAAGTATTTTTTCAGGGCGTGCGGTGTATGCTCGCTTGCGAAAGGTGCGTGTGTGTATTGTGTGTGTGTGTGTGTGTGTATTTATTAAATTGCACATAACCGCGCAAACCGGCCCTGTCATCCTAGTCATTATATGCC
>Fucus_DN28397_c0_g2_i1_len=997_Cafeteria_roenbergensis_virus_BV-PW1_38.5%_p=5.7e-22
ATCTCCTGACCTTCGGTTCCTGCTTCAACCGACCAATTAAAGACGTCGAGTTCCCATCGACGTTGGAATGTCTCAGTTTTGGTATAGCCTTCGATCAACCCATCGAGGGGGTGAGATGGCCAAGGAGCTTGAGACGCCTGTCCTTCAGCGCGAACTTCAATCGCCCGGTGGAAAGTTCGGAGTGGCCGCCCGGATTGACCCACTTGATTTTCGACAGCTACGCTTTCAATCAACCCGTGGAGCGGGCGACTTGGCCCCGAGGCCTCAGTGAGCTCTACCTGGGGAACGCGTTCAACCAAAACGCGAGCCACATTTCATGGCCCCCCGGGATCACGAAATTGTATTTCGGCGAAAGATTCAACAAGCCGGTGAAGAGCATGACCTGGCCTACCTCTGTGGAGGAGGTGTCCTTCGGTTACAACTTCAACCAGCCCTTGAAAGACGTGGTGTGGCCAGAATCCCTTCGACGAGTGCAATTGGGCGTGCGCTTCAGGCAGAGCCTTTCCGGAACACAGTGGCCCGCCGGTTTGGAGGTGCTCGACCTGGCATCCTGCCACATGGCGTGGGCCGAGGGGCCCGCGGAAGGCTTCGAGCGCTGGCCTCACGGGTTGACCATCATATCGACCCCACGGATGAATCTCCTCGATCTTCAGCAGAAGTGAAGTACGAACAGCCTCATCAACTTTGACAGGTGCCGGCGGTGAAGAAACCGGTTTCAACCCGATGGAGGCGTTTCCTCAGTTCTCGTTTTGTAACTGGTAAGAGAAGGTAACCTTGTCGGCAAAGCTGTTTGGCTGATCGACACAAGGTTAGGTTTGGTCTGGTGGAGTATATCTTGGGTCGCTCCGGCTTCTCCTCGAAAGTATTTTTTCAGGGCGTGCGGTGTATGCTCGCTTGCGAAAGGTGCGTGTGTGTATTGTGTGTGTGTGTGTGTGTGTATTTATTAAATTGCACATAACCGCGCAAACCGGCCCTGTCATCCTAGTCATTATATGCC
>Fucus_DN28397_c0_g2_i1_len=997_Cafeteria_roenbergensis_virus_BV-PW1_43.8%_p=2.7e-40
ATCTCCTGACCTTCGGTTCCTGCTTCAACCGACCAATTAAAGACGTCGAGTTCCCATCGACGTTGGAATGTCTCAGTTTTGGTATAGCCTTCGATCAACCCATCGAGGGGGTGAGATGGCCAAGGAGCTTGAGACGCCTGTCCTTCAGCGCGAACTTCAATCGCCCGGTGGAAAGTTCGGAGTGGCCGCCCGGATTGACCCACTTGATTTTCGACAGCTACGCTTTCAATCAACCCGTGGAGCGGGCGACTTGGCCCCGAGGCCTCAGTGAGCTCTACCTGGGGAACGCGTTCAACCAAAACGCGAGCCACATTTCATGGCCCCCCGGGATCACGAAATTGTATTTCGGCGAAAGATTCAACAAGCCGGTGAAGAGCATGACCTGGCCTACCTCTGTGGAGGAGGTGTCCTTCGGTTACAACTTCAACCAGCCCTTGAAAGACGTGGTGTGGCCAGAATCCCTTCGACGAGTGCAATTGGGCGTGCGCTTCAGGCAGAGCCTTTCCGGAACACAGTGGCCCGCCGGTTTGGAGGTGCTCGACCTGGCATCCTGCCACATGGCGTGGGCCGAGGGGCCCGCGGAAGGCTTCGAGCGCTGGCCTCACGGGTTGACCATCATATCGACCCCACGGATGAATCTCCTCGATCTTCAGCAGAAGTGAAGTACGAACAGCCTCATCAACTTTGACAGGTGCCGGCGGTGAAGAAACCGGTTTCAACCCGATGGAGGCGTTTCCTCAGTTCTCGTTTTGTAACTGGTAAGAGAAGGTAACCTTGTCGGCAAAGCTGTTTGGCTGATCGACACAAGGTTAGGTTTGGTCTGGTGGAGTATATCTTGGGTCGCTCCGGCTTCTCCTCGAAAGTATTTTTTCAGGGCGTGCGGTGTATGCTCGCTTGCGAAAGGTGCGTGTGTGTATTGTGTGTGTGTGTGTGTGTGTATTTATTAAATTGCACATAACCGCGCAAACCGGCCCTGTCATCCTAGTCATTATATGCC
>Fucus_DN28397_c0_g2_i1_len=997_Cafeteria_roenbergensis_virus_BV-PW1_46.6%_p=3.8e-34
ATCTCCTGACCTTCGGTTCCTGCTTCAACCGACCAATTAAAGACGTCGAGTTCCCATCGACGTTGGAATGTCTCAGTTTTGGTATAGCCTTCGATCAACCCATCGAGGGGGTGAGATGGCCAAGGAGCTTGAGACGCCTGTCCTTCAGCGCGAACTTCAATCGCCCGGTGGAAAGTTCGGAGTGGCCGCCCGGATTGACCCACTTGATTTTCGACAGCTACGCTTTCAATCAACCCGTGGAGCGGGCGACTTGGCCCCGAGGCCTCAGTGAGCTCTACCTGGGGAACGCGTTCAACCAAAACGCGAGCCACATTTCATGGCCCCCCGGGATCACGAAATTGTATTTCGGCGAAAGATTCAACAAGCCGGTGAAGAGCATGACCTGGCCTACCTCTGTGGAGGAGGTGTCCTTCGGTTACAACTTCAACCAGCCCTTGAAAGACGTGGTGTGGCCAGAATCCCTTCGACGAGTGCAATTGGGCGTGCGCTTCAGGCAGAGCCTTTCCGGAACACAGTGGCCCGCCGGTTTGGAGGTGCTCGACCTGGCATCCTGCCACATGGCGTGGGCCGAGGGGCCCGCGGAAGGCTTCGAGCGCTGGCCTCACGGGTTGACCATCATATCGACCCCACGGATGAATCTCCTCGATCTTCAGCAGAAGTGAAGTACGAACAGCCTCATCAACTTTGACAGGTGCCGGCGGTGAAGAAACCGGTTTCAACCCGATGGAGGCGTTTCCTCAGTTCTCGTTTTGTAACTGGTAAGAGAAGGTAACCTTGTCGGCAAAGCTGTTTGGCTGATCGACACAAGGTTAGGTTTGGTCTGGTGGAGTATATCTTGGGTCGCTCCGGCTTCTCCTCGAAAGTATTTTTTCAGGGCGTGCGGTGTATGCTCGCTTGCGAAAGGTGCGTGTGTGTATTGTGTGTGTGTGTGTGTGTGTATTTATTAAATTGCACATAACCGCGCAAACCGGCCCTGTCATCCTAGTCATTATATGCC
>Fucus_DN28397_c0_g3_i1_len=997_Cafeteria_roenbergensis_virus_BV-PW1_32.4%_p=6.5e-02
ATCTCCTGACCTTCGGTTCCTGCTTCAACCGACCAATTAAAGACGTCGAGTTCCCATCGACGTTGGAATGTCTCAGTTTTGGTATAGCCTTCGATCAACCCATCGAGGGGGTGAGATGGCCAAGGAGCTTGAGACGCCTGTCCTTCAGCGCGAACTTCAATCGCCCGGTGGAAAGTTCGGAGTGGCCGCCCGGATTGACCCACTTGATTTTCGACAGCTACGCTTTCAATCAACCCGTGGAGCGGGCGACTTGGCCCCGAGGCCTCAGTGAGCTCTACCTGGGGAACGCGTTCAACCAAAACGCGAGCCACATTTCATGGCCCCCCGGGATCACGAAATTGTATTTCGGCGAAAGATTCAACAAGCCGGTGAAGAGCATGACCTGGCCTACCTCTGTGGAGGAGGTGTCCTTCGGTTACAACTTCAACCAGCCCTTGAAAGACGTGGTGTGGCCAGAATCCCTTCGACGAGTGCAATTGGGCGTGCGCTTCAGGCAGAGCCTTTCCGGAACACAGTGGCCCGCCGGTTTGGAGGTGCTCGACCTGGCATCCTGCCACATGGCGTGGGCCGAGGGGCCCGCGGAAGGCTTCGAGCGCTGGCCTCACGGGTTGACCATCATATCGACCCCACGGATGAATCTCCTCGATCTTCAGCAGAAGTGAAGTACGAACAGCCTCATCAACTTTGACAGGTGCCGGCGGTGAAGAAACCGGTTTCAACCCGATGGAGGCGTTTCCTCAGTTCTCGTTTTGTAACTGGTAAGAGAAGGTAACCTTGTCGGCAAAGCTGTTTGGCTGATCAACACAAGGTTAGGTTTGGTCTGGTGGAGTATATCTTGGGTCGCTCCGGCTTCTCCTCGAAAGTATTTTTTCAGGGCGTGCGGTGTATGCTCGCTTGCGAAAGGTGCGTGTGTGTATTGTGTGTGTGTGTGTGTGTGTATTTATTAAATTGCACATAACCGCGCAAACCGGCCCTGTCATCCTAGTCATTATATGCC
>Fucus_DN28397_c0_g3_i1_len=997_Cafeteria_roenbergensis_virus_BV-PW1_38.5%_p=5.7e-22
ATCTCCTGACCTTCGGTTCCTGCTTCAACCGACCAATTAAAGACGTCGAGTTCCCATCGACGTTGGAATGTCTCAGTTTTGGTATAGCCTTCGATCAACCCATCGAGGGGGTGAGATGGCCAAGGAGCTTGAGACGCCTGTCCTTCAGCGCGAACTTCAATCGCCCGGTGGAAAGTTCGGAGTGGCCGCCCGGATTGACCCACTTGATTTTCGACAGCTACGCTTTCAATCAACCCGTGGAGCGGGCGACTTGGCCCCGAGGCCTCAGTGAGCTCTACCTGGGGAACGCGTTCAACCAAAACGCGAGCCACATTTCATGGCCCCCCGGGATCACGAAATTGTATTTCGGCGAAAGATTCAACAAGCCGGTGAAGAGCATGACCTGGCCTACCTCTGTGGAGGAGGTGTCCTTCGGTTACAACTTCAACCAGCCCTTGAAAGACGTGGTGTGGCCAGAATCCCTTCGACGAGTGCAATTGGGCGTGCGCTTCAGGCAGAGCCTTTCCGGAACACAGTGGCCCGCCGGTTTGGAGGTGCTCGACCTGGCATCCTGCCACATGGCGTGGGCCGAGGGGCCCGCGGAAGGCTTCGAGCGCTGGCCTCACGGGTTGACCATCATATCGACCCCACGGATGAATCTCCTCGATCTTCAGCAGAAGTGAAGTACGAACAGCCTCATCAACTTTGACAGGTGCCGGCGGTGAAGAAACCGGTTTCAACCCGATGGAGGCGTTTCCTCAGTTCTCGTTTTGTAACTGGTAAGAGAAGGTAACCTTGTCGGCAAAGCTGTTTGGCTGATCAACACAAGGTTAGGTTTGGTCTGGTGGAGTATATCTTGGGTCGCTCCGGCTTCTCCTCGAAAGTATTTTTTCAGGGCGTGCGGTGTATGCTCGCTTGCGAAAGGTGCGTGTGTGTATTGTGTGTGTGTGTGTGTGTGTATTTATTAAATTGCACATAACCGCGCAAACCGGCCCTGTCATCCTAGTCATTATATGCC
>Fucus_DN28397_c0_g3_i1_len=997_Cafeteria_roenbergensis_virus_BV-PW1_43.8%_p=2.7e-40
ATCTCCTGACCTTCGGTTCCTGCTTCAACCGACCAATTAAAGACGTCGAGTTCCCATCGACGTTGGAATGTCTCAGTTTTGGTATAGCCTTCGATCAACCCATCGAGGGGGTGAGATGGCCAAGGAGCTTGAGACGCCTGTCCTTCAGCGCGAACTTCAATCGCCCGGTGGAAAGTTCGGAGTGGCCGCCCGGATTGACCCACTTGATTTTCGACAGCTACGCTTTCAATCAACCCGTGGAGCGGGCGACTTGGCCCCGAGGCCTCAGTGAGCTCTACCTGGGGAACGCGTTCAACCAAAACGCGAGCCACATTTCATGGCCCCCCGGGATCACGAAATTGTATTTCGGCGAAAGATTCAACAAGCCGGTGAAGAGCATGACCTGGCCTACCTCTGTGGAGGAGGTGTCCTTCGGTTACAACTTCAACCAGCCCTTGAAAGACGTGGTGTGGCCAGAATCCCTTCGACGAGTGCAATTGGGCGTGCGCTTCAGGCAGAGCCTTTCCGGAACACAGTGGCCCGCCGGTTTGGAGGTGCTCGACCTGGCATCCTGCCACATGGCGTGGGCCGAGGGGCCCGCGGAAGGCTTCGAGCGCTGGCCTCACGGGTTGACCATCATATCGACCCCACGGATGAATCTCCTCGATCTTCAGCAGAAGTGAAGTACGAACAGCCTCATCAACTTTGACAGGTGCCGGCGGTGAAGAAACCGGTTTCAACCCGATGGAGGCGTTTCCTCAGTTCTCGTTTTGTAACTGGTAAGAGAAGGTAACCTTGTCGGCAAAGCTGTTTGGCTGATCAACACAAGGTTAGGTTTGGTCTGGTGGAGTATATCTTGGGTCGCTCCGGCTTCTCCTCGAAAGTATTTTTTCAGGGCGTGCGGTGTATGCTCGCTTGCGAAAGGTGCGTGTGTGTATTGTGTGTGTGTGTGTGTGTGTATTTATTAAATTGCACATAACCGCGCAAACCGGCCCTGTCATCCTAGTCATTATATGCC
>Fucus_DN28397_c0_g3_i1_len=997_Cafeteria_roenbergensis_virus_BV-PW1_46.6%_p=3.8e-34
ATCTCCTGACCTTCGGTTCCTGCTTCAACCGACCAATTAAAGACGTCGAGTTCCCATCGACGTTGGAATGTCTCAGTTTTGGTATAGCCTTCGATCAACCCATCGAGGGGGTGAGATGGCCAAGGAGCTTGAGACGCCTGTCCTTCAGCGCGAACTTCAATCGCCCGGTGGAAAGTTCGGAGTGGCCGCCCGGATTGACCCACTTGATTTTCGACAGCTACGCTTTCAATCAACCCGTGGAGCGGGCGACTTGGCCCCGAGGCCTCAGTGAGCTCTACCTGGGGAACGCGTTCAACCAAAACGCGAGCCACATTTCATGGCCCCCCGGGATCACGAAATTGTATTTCGGCGAAAGATTCAACAAGCCGGTGAAGAGCATGACCTGGCCTACCTCTGTGGAGGAGGTGTCCTTCGGTTACAACTTCAACCAGCCCTTGAAAGACGTGGTGTGGCCAGAATCCCTTCGACGAGTGCAATTGGGCGTGCGCTTCAGGCAGAGCCTTTCCGGAACACAGTGGCCCGCCGGTTTGGAGGTGCTCGACCTGGCATCCTGCCACATGGCGTGGGCCGAGGGGCCCGCGGAAGGCTTCGAGCGCTGGCCTCACGGGTTGACCATCATATCGACCCCACGGATGAATCTCCTCGATCTTCAGCAGAAGTGAAGTACGAACAGCCTCATCAACTTTGACAGGTGCCGGCGGTGAAGAAACCGGTTTCAACCCGATGGAGGCGTTTCCTCAGTTCTCGTTTTGTAACTGGTAAGAGAAGGTAACCTTGTCGGCAAAGCTGTTTGGCTGATCAACACAAGGTTAGGTTTGGTCTGGTGGAGTATATCTTGGGTCGCTCCGGCTTCTCCTCGAAAGTATTTTTTCAGGGCGTGCGGTGTATGCTCGCTTGCGAAAGGTGCGTGTGTGTATTGTGTGTGTGTGTGTGTGTGTATTTATTAAATTGCACATAACCGCGCAAACCGGCCCTGTCATCCTAGTCATTATATGCC
>Fucus_DN3094_c0_g1_i1_len=620_Pandoravirus_inopinatum_58.6%_p=8.3e-22
ATCGCGAGCGGCTGCAGGGTGGACGCATGCACGTGCACTGAGGCGGCGAAGGAGGGTCATTTGTCACTCCTGCAATGGGCACGCGCGCACGGCTGCCCCTGGGATGAGCTAACGTGCAGTGCCGCGGCAGGACGAGGACACTTGGCCGTCCTGCAGTGGGCCCGAGCGAACGGTTGCCCGTGGGACCCTCTAGTCTGCCGCAGGGTCGCCAGTTACGGGAGGCACAAGCATGTGGTGGAGTGGCTGAAAGGGCGATCGGAGCTGTCGATTACCGCCTGGATCGTTCGCGCCTTCGTGGTGGACACCTCCCAATCCCTCGCGAGCTCCTGAGGGTGCGCCCTCGAACTTTACACACCGGAGACACCTTTGATCACTTCATGCTTGTTGCGTTGTTTGGGTTGGGAAGGCAGCAATGTCACATACTACCTAGCATCCCGATTCGAAGGACTCTGATATGTCTTGAAGGTTGGTGCACTCCAACGTTGTTGTTTGTGATCGTTATGTTCTTCGGTTGATTGTGTCTATTAATAGCTCTATGCAGCAGCTCCTTATCATAAATATATATATATATATGTAGTAGATATAATAGATACCAGGTATAAATATATACCGGTATAAAG
>Fucus_DN3094_c0_g2_i1_len=620_Pandoravirus_inopinatum_58.6%_p=8.3e-22
ATCGCGAGCGGCTGCAGGGTGGACGCATGCACGTGCACTGAGGCGGCGAAGGAGGGTCATTTGTCACTCCTGCAATGGGCACGCGCGCACGGCTGCCCCTGGGATGAGCTAACGTGCAGTGCCGCGGCAGGACGAGGACACTTGGCCGTCCTGCAGTGGGCCCGAGCGAACGGTTGCCCGTGGGACCCTCTAGTCTGCCGCAGGGTCGCCAGTTACGGGAGGCACAAGCATGTGGTGGAGTGGCTGAAAGGGCGATCGGAGCTGTCGATTACCGCCTGGATCGTTCGCGCCTTCGTGGTGGACACCTCCCAATCCCTCGCGAGCTCCTGAGGGTGCGCCCTCGAACTTTACACACCGGAGACACCTTTGATCACTTCATGCTTGTTGCGTTGTTTGGATTGGGAAGGCAGCAATGCCACATACTACCTAGCATCCCGATTCGAAGGACTCTGATATGTCTTGAAGGTTGGTGCACTCCAACGTTGTTGTTTGTGATCGTTATGTTCTTCGGTTGATTGTGTCTATTAATAGCTCTATGCAGCAGCTCCTTATCATAAATATATATATATATATGTAGTAGATATAATAGATACCAGGTATAAATATATACCGGTATAAAG
>Fucus_DN3169_c0_g1_i1_len=1059_Betegovirus_SF_34.7%_p=2.3e-41
GCTTGACTGATTTCAGTAAAATGGACGGTCACTATAGCAAAGCGGCTCGCGCCCTCGAGGTGATTCTTCTCAACAAGCTTTTTGGTCAGAACAATCCAATTGTATCAGCTTTGTTGAAAGCATCACAAGAACCAAGGGGCGTTACCAAGCACGGAATTTTCTACAGCGTCGGCCTCTCCATGATGAGTGGCCACCCACAAACCAGTGCCCTAAACTCACTACTAAACGCTTTCATTGCCTGGAACGCGTTTGTCACTCTTGGCCATTCCGGCCTAGAAGCTTGGACCAAACTCGGAGTTTACGGTGGCGACGACGGCATCACTGCTGACTTGTCATCCACAGCTTTCACTAGAAGTGCGAAGCAGATGGGCCAGGTAGCCACTCTTGACATTGTTGAGAGGGGTTGCCTTGGGGTCAACTTTCTAGCAAGATGGTACGGCCCCGATGTTTGGTATGGCGATCCAAACAATATGTGCGACTTGTTGCGTCAACTCCGCAAGTTCCACACGACACCTAAATCATCCGTTGTCCCTGAGATGAAGTTGTCACAAAAGGCTTGTTCGTACTACGTCACTGACGGTTCCACACCCGTCATTGGTGACCTTGTCACGAAGGTTAAACAATGCGTTAAACCTACGGACAGCCAAGAGTTGTGGTCTTGGACCTCCAAGATCACAACCAGGGATTCTTACAAGGAGGTCAACCATAGGGAAGATTGGATGGATGATTATGCCACTGGCAATTTCTCATGCTCCATCCCTGAGTTCAATTTCGACAAATTCGAGCACTGGCTTGCCAATTGCCTAACTGTCGACGACCTCTTGAATCCACCTCTACTACATCCCGTCATACATCCAACAGCTGCTAAGAGCGCTAGTGTTATCGACGGGATGCTTGTACCTGGCTCTGAGCAAAAGGGCCCTCTCCCTAGTGTCCGACTGTTGGAAAGCGCTTCTTCTAAGAAACGCAGTTCTTCAAAAGGGAAAGAGGAGAAGAAAGTGCCACCACAAACCCGACGCACCCGCGGTAAGCGAGGTGGAAGGTCAAGTAAATCCAAAC
>Fucus_DN34916_c0_g1_i1_len=654_Ectocarpus_siliculosus_virus_1_39.5%_p=3.0e-31
TCTAGAACACCTAAATACTGCGCACAGCACTCGCAAGACGGGATGGTCGACGTACACAGTAGGAAGTGCAAAATCGAAGGCTGCGGCAAGCAACCTTCATTCGGCGTGCCTGGTACGAGAAAGGTGGAGCACTGCGCACAACACGCTACGGAGGGGATGATCGATGTCCTCAACAAGAGATGTGTACAAGAAGGGTGCATCACGCAGGCATACTTCGGAAGGCTAGGGGGCAAAAAAGAGTTCTGCAGACTGCACGCCAAGGACGGAATGATCAACATCATCATTAAGAAGTGCGATCACGAAGGCTGCATCAAGCGGGCGTCGTTTGGCAGGCAAGGTACCAGAACGAGAATATTCTGCAGACAACACTCGCAAGCGGGGATGGTTGATATCACCAGAAAGGGTTGTATCCAGCCGGACTGCATGAGGTTGGCGTCAGTCGGCAAAGACAGCAACGGAAAGGCGACTCACTGCTCACAACACGCTGCTGATGGCATGTATAAAGTTGGTTACAAAATGTGCATACACGAAGGCTGCACCAAGCGACCATCCTTCGGCGTGGCTGGTTCAAAAAAGGTGGAACACTGCGCACAACACGCCCCTGACGGGATGGTCGACGTAGTACGCAAGAAGTGCGCCGACAAAGATTGCGAC
>Fucus_DN36161_c0_g1_i1_len=1550_Sclerophthora_macrospora_virus_A_24.4%_p=2.2e-21
GTTTGCCCTCATGACCAATCATGTGCCCTGGTACTACCAAATGTCCGCAACCGACCAACGTCGCGAACGCATGGGTAGTCGTGCCTGGCACTGGAGTAAGGACCTCACCGTAGGTGAGCGAATTGACCCCGTACCTGACAACGCCATTGTCGTCATGGTCGATGTAGACTATTATCTGCATGACTACGAACTATGCAAGTCGAACCCCATCCTCCTCTACACTGCCTGCCCTACCAAGGTTGGTAATGATCTAGGGGAGAAGACTTGGCATTTCGAACAAGACGGCAGCAGGCACCTGCTTTGCACCAACGTCTCCGGCTCTGCTGGTGATGGCGCCTATAAGCACCAACTTTGGGACTATGGCCCTGATGTCATTTCGATGCCCTACATCGCTGATTTCAGCTTTGGCCTTTGTCCATCTGTTGGTAGACGGTTTGGCAAGTTGTCACACCACCTGTTCCCTTGGTTGTCCCCAAGGATTCACTATCACGTGAATTCCAAACGGAACGATGACTACCACGCATGGGTTCTCCTTACCCCCATGGGCTTCACCAATTGGTGGGGAAACCTCAAGTCCTTTAAACTTGAACGCCATGACCTAAAACGGTTAACTCCGTGTAACGGTAATAGCGTCCGCCTCGACATCATAACCAAGAAAGGTATGATGTCAAGTCTGGGCCTCGTCAAGAATCGACTCTCCGTTGAGACCCCTCGGAGTGTCGCCGACATGCTCGGTGTTGCCCGTGGCCTTTCCGGTAAGAAACTCACTTCCTACAAAGTCCAGTCTCTCACTGGCCTCAAGTCCAGTTCCATGGACTTCTGTAGAAGCGTGCTTCTAGCTGCCCATTACGAAGATGGCATCTCGGACCCATCCCAGGTTCCTGCCAACTTCGTCCACCACTTTGATGTCCTTTGTCAGGGAATCCAAACAAACACTGATGAACTCAAGACTGTGGTGGAGGCATTTATGAAGCCAATCATCGACGGTGCATCCGCACCGTACAGCTCCAAATCCAATGACAATTCAACCGTTTTCCGAAGAGTCATTGAGGTTCGTCCTAACGACGAAGATCCAAATTCCGCTCTCACCCAGCGTATGCGCCAATTCTGTAACCTTGTTCACAGTAGCATTGGCAGCTTGACCCCCTTTGGTGAGTCGGAAATTCTCGCAATCGCAAATGGCGCAGCACAACTGCGCCGTGCTGAAGCCGGATTGGACGAGCTGACACCAACCGACTGCGCAACCATTCGGTCCTTCATGAAGGCCGAGTCGTATTCCAAGGCTTGCGCACCCAGGAACATTTCACCCCTGCCCGATGGACTCCGTCTTCGGGCCATGCAGGTTTGGGCTCCTTTAGGAGCCGCCATGAAGAGATTACACTTCTACGCTTTCGGCAGGGACCCTGTAGAAACGTCACACCTCGTAGCGGATGTGTGCTTCCACGCCAAGGAAACCGCTTGCTTGACTGATTTCAGTAATGGACGGTCACTATAGCAAAGCGGCTCGCGCCCTCGAGGTGATTCTTCTCAACAAGCTTTTTGGTCAGAAC
>Fucus_DN38442_c0_g1_i1_len=1070_Rhizoctonia_solani_mitovirus_2_40.4%_p=4.7e-10
CACAGATATGAACATTAGTTCATTGTCATCGGGATTGAACACTCGTCTATGGGTTATAGGATATCCTAAACACCTCCGACATGGCTACGTTAGCCTTGTTCTTAAGTGGTTAGGATGTTCGGGAAGAGATTGGACGATTAAGAGACTTAAGTCTCTAAAGGTCGATCTCTTTCGTTCCCGTGCCGGTCTTCCTCTTCTAACTTGGGTTCGCAAGAACCGTAAGGGAGAATGGAAAGGCCCCATAGGTCTACTTTTCAAATGGGCAAAGCGGTCGGAAAGAAATTTCCGTAAGGCCATCCAGGCCTTAATGCTCTACTCCACTTTCATCTATGATGAAGTGACTGAAAAGCAGAGAGATAAGTTTTTATCTGCCGTTAAGGCAGATAAACCTATCTTATCTCAACAGTTTAGGAATCGTTTCAGCAATGCGCTGAAACGTCATCTTCCTAGACTCCAACTTGATAGGTGTGATAATCGACTCCTCTCCTACCGGGGTTCCCCCAGTAGAAAAAGACCGGTTGTCGGATCACGGACCAGTGTCCGTCAGGACTCTAGTTCAGCTAGTGAATTGGCAATTTTTGATACCCCTTGGGGTTTCAACCTTTTGCATCATTTTCCTAGTGTGATCCAACCTGTCATCGCAGGAATGAGTGTTAACACTACGTCATGGTTTCAACCATGGTCGTATGTTGACCCTTGCCAAGTGATTGGAGGCAAGATCGCATTTCTGCAGGAGGCTGGAGGTAAGTTAAGGAGTATTGCTTCTCCTTATCTTCTCCACCAATTGGCTTTAAAACCATTGGGAAATTCCCTTTACAAGGAACTTCGCAACCTTCCATGGGATTGTACCCATGACCAATCGAAACCTATCGTTTCACTACAAGAGCACCTACGTAACGGAAGGACGGTCCACTCTGTGGATCTGTCTTCTGCTACAGACTTCTTCCCGTTGGATATCCAAATGGATGTTCTCAGGTCGAGGTTTGGTGACATTCCAGATGTCAATTACTTCGAGACTATCAGCCAATCACAATGGTTTTGTGAAAAAGCTACAGTCCGTTGGAACAGAG
>Fucus_DN40504_c1_g1_i1_len=509_Ectocarpus_siliculosus_virus_1_37.0%_p=4.4e-11
ATCTAAAACGTCAATGGGCGGATGGTCAACTTCACGACAACTTAGAAAGCATAATGTACTGCAGAATTGAAGGTTCTGGTAAAAATACGTTGTTTGGGTTATTGTGCATAGCGCGCCGGGACGGGATGTTGGACGTTTGCAACAGAAAGTGAACAACCGCAGGCTGCGGCAAGCGGCAATCGTTCGGAGTGTTGGCACGAAAATGGCAGAAATTTGTGCACAACACGGGAGGAATGGGATGGCCGATATTCTCAACAGAAAGAAGTGCAGAACTGAAGGCTGCGACAAGGAGCCGTCGTTCGGAATAGCCGACACAAGAGCGTCCAAATACTGTGCACAGCACGCGAACAACGGAATGATCGACGTAAGGAGCAGAAAGTGCAGGACTGGAGGCTGCGGCAAGCGGCCGTCGTTCGGAGAAGCCGGCGCAAGAACGGCGGAATACTGTGCACAGCACGCTCCAATCGGGATGATATCCTTCGAGACTATAAAGGAATGTAAAAGGGAAG
>Fucus_DN40504_c1_g1_i1_len=509_Ectocarpus_siliculosus_virus_1_42.0%_p=1.5e-14
ATCTAAAACGTCAATGGGCGGATGGTCAACTTCACGACAACTTAGAAAGCATAATGTACTGCAGAATTGAAGGTTCTGGTAAAAATACGTTGTTTGGGTTATTGTGCATAGCGCGCCGGGACGGGATGTTGGACGTTTGCAACAGAAAGTGAACAACCGCAGGCTGCGGCAAGCGGCAATCGTTCGGAGTGTTGGCACGAAAATGGCAGAAATTTGTGCACAACACGGGAGGAATGGGATGGCCGATATTCTCAACAGAAAGAAGTGCAGAACTGAAGGCTGCGACAAGGAGCCGTCGTTCGGAATAGCCGACACAAGAGCGTCCAAATACTGTGCACAGCACGCGAACAACGGAATGATCGACGTAAGGAGCAGAAAGTGCAGGACTGGAGGCTGCGGCAAGCGGCCGTCGTTCGGAGAAGCCGGCGCAAGAACGGCGGAATACTGTGCACAGCACGCTCCAATCGGGATGATATCCTTCGAGACTATAAAGGAATGTAAAAGGGAAG
>Fucus_DN43243_c1_g1_i1_len=503_Ectocarpus_siliculosus_virus_1_47.8%_p=1.4e-28
CGAGATGATCGTCCTCTGCAGCAGAAAGAAGTGCAGAACCGAAATTTGCGTTAAGCAACCATCGTTTGGAGTGGCTGGGTCGAAAACGGCGGAGTACTGTTCACAGCACGCTACAGACGGGATGGTCAACGTCGTCAGCACGAAGTGCAAAACCGAAGGCTGCGGCAAGAAACCGTCGTTTGGAGTGGAAGGTACGAAAACTGCAGAGTACTGTGTACGGCATGCTCCGGGTGGGATGGTCGTCGTCCTCAGCAGAAAAAAATGCAGAACCGAAATTTGCGACAAGCAACCGTCGTTTGGAGTGTCTGGGTCGAAAATGGCGGAGTACTGTGCAGAGCACGCTACAGACGGGATGGTCAACGTCGTCAGCACGAAGTGCAAAACCGAAGGCTGCGGCAAGAAACGATTATTTGGAGTGGCAGGTACGAAAACTGCAGAATACTGTGCACATCACGCCCTGGATGGGATGGTTGACGTCAACAACAGAAAGTGTAGAACCGAAG
>Fucus_DN44369_c0_g1_i2_len=1077_Ectocarpus_siliculosus_virus_1_41.7%_p=2.6e-41
CAAGTCTCAAAGAGGTGGGCCGTTGTTGCCCAAAGAGGCGGGCGACCGAATCTAAAAAGTCATTAGCACGATTATTCGCTGTGGCGGAAGGATATCTCAGTTTCTCTGTGCCTGAGGCGGCCTATACTACGCCTTTGCGCTGCTGGCGGACGGCGAGCAGCTGATTGGCGAGGGGGCCGAAGAGCAATCGCCCTCGTCGCACGCATCCTCTCACCCGTAAAAATCATCTCTTTACGCTTTCAGGTCGCTCGGAGGGGCTCTGGTTACACGTAGGTGCTGCGTTGGGCAACGGGAAGGGCGGAGCGATGGAAAATACTGGCGGGGGCGAGCCCAACACCACGGATTCAATCGATGTGCTGAAGTGCCTCCGGTGCGGGCAGGAAGGGTGCTCCAATGTCCCGGCATTTGGTTACCACGGAGAGGGACCGACCTTGTGCAGCGAACACGCAACCCCGGTCATGGTGCAGCTCGTTGCTCTCCGCTGCGAGCAAGCTGGTTGTAGCGCACGGCGAACGTTCGGCTTTGATGGAGGCGAGGCTCGCCTTTGCGCCAGTCACAAGCACGAGGGCATGGTGGACCTCATGAAGCGGAGATCTCAGTGCGTGATTTCAAACTGCACCAAGCTTTCCACCTACGGTTACGATGGCTTGCTGGCGCGGTACTGCTTCAGCCACAAATCCAGCGGCATGGTCTACCTGAAGAACCGGAAACGGTGCGAGTACTACGAATGCACGCGGCAGCCAACGTACGGCATGGACGGTCAGCGGGCCAAGTTCTGCTCCTCGCACAAGGAGGACGGGATGATAGACGTGAAGAACTGTCGGTGCAAGCACCCCGGGTGCACGAGGCAGCCGAACTATGGCCACGAGGGAGGCCGGGCGAAGTACTGCTCGTCGCACAAGCTGGCAAAGATGGTGAACGTTGTCAGTCGGCGATGCGAGTTCCCCGCGTGCAAGAGACAGCCAATCTACGGGTACGAGGGCGAGAAGGCAACGTTCTGCCCGATGCATCGCTTGGACTCGATGATGGACGTGGTCAACCGGCACTGCGAGTACCCCGGCTGCACCAAGACCCCCA
>Fucus_DN47407_c0_g1_i1_len=1059_Paramecium_bursaria_Chlorella_virus_CVA-1_36.9%_p=2.4e-25
CGCATCGGGATTCACTTCGTGCGCCCACTGACTGGCACTAACAGTTTGTCCCCCTCTATCGCCAGCAACATTCAAAAAGTACTGAGGCAGCGGAAGAAGAGCAGAGCACCTATCTGGATTATCTACTGTAACGCGACAACCCTGCTGAACATCATCGGATAATCGCTTCGCACTATAACGAGTAGGCCGCGTGCACCCTCGGAAAAGAGTGAACCTCGTAGACAGGGCGTGGTCTTGTAATGCGGCGATTGTCTTCGGTACAAAAGTCTAACGGGGAGCCCTTGCGGGAACGGAGTGCTAATCTGGGAGGAGGAAAAAATGAGGCTGACTTACGGGCCGCCACTCGCGGGGCCATCATGGCCGGAGATACGGGATTTGTTCGACACCTCCTGCTTCAGCGGGAAACCTTTGTCGGCGCCAAGCCCAAGTTGATGAAGGATCTCCACCTTGCAGTTAAGCTGGGCAACGAGCCAATCGTGACGCTGCTGTTGAGACACGGAGCGGGGGTCAACGCCCTCGACAGCAGAGGGCGCACCCCGCTTCACCTGGCTTGCATACACGGCCACCTTTCCGTGGCAATCGCTCTCCTGGAACACGGTGCCGATATGGGCATCATATTCACCGATGAAAACAACTACGAGCACTGCGCACTGAGCTTCGCGGCTCGGATGGGCCACGAAGACGTAATGAGGGCCTTGATTAAGCAGGGGCTGGACGTGAACAAGGCAAATTCTCGGGGTTTGACAGCACTTCACTACGCCGCGGTCCGCAACCAGCCGCGAAGCATCGAGATTCTGGTCGAGAATGGGGCCGACATCGAAGCCCGCGTTTCTGAAGCCGGAGGTGGGGGGACTGCCCTCCACGCATCTGCTGTGATGCGCTGCTACGATGCCACGGCGGCCCTCTTGAAGCACGGTGCCAGCGTCAAGGCACGAAACGCGTTCGGGTACACCCCGCTGCACGGAGTTGCGCGGCAGGCGGGGAGGGATGGCGCGCTCGAGATCGCCGACCTCTTGTTGACACGTGGGGCCGACGAAACAGCTGTCGATCAGGATGGCC
>Fucus_DN47407_c0_g1_i1_len=1059_Paramecium_bursaria_Chlorella_virus_CVA-1_43.0%_p=4.5e-08
CGCATCGGGATTCACTTCGTGCGCCCACTGACTGGCACTAACAGTTTGTCCCCCTCTATCGCCAGCAACATTCAAAAAGTACTGAGGCAGCGGAAGAAGAGCAGAGCACCTATCTGGATTATCTACTGTAACGCGACAACCCTGCTGAACATCATCGGATAATCGCTTCGCACTATAACGAGTAGGCCGCGTGCACCCTCGGAAAAGAGTGAACCTCGTAGACAGGGCGTGGTCTTGTAATGCGGCGATTGTCTTCGGTACAAAAGTCTAACGGGGAGCCCTTGCGGGAACGGAGTGCTAATCTGGGAGGAGGAAAAAATGAGGCTGACTTACGGGCCGCCACTCGCGGGGCCATCATGGCCGGAGATACGGGATTTGTTCGACACCTCCTGCTTCAGCGGGAAACCTTTGTCGGCGCCAAGCCCAAGTTGATGAAGGATCTCCACCTTGCAGTTAAGCTGGGCAACGAGCCAATCGTGACGCTGCTGTTGAGACACGGAGCGGGGGTCAACGCCCTCGACAGCAGAGGGCGCACCCCGCTTCACCTGGCTTGCATACACGGCCACCTTTCCGTGGCAATCGCTCTCCTGGAACACGGTGCCGATATGGGCATCATATTCACCGATGAAAACAACTACGAGCACTGCGCACTGAGCTTCGCGGCTCGGATGGGCCACGAAGACGTAATGAGGGCCTTGATTAAGCAGGGGCTGGACGTGAACAAGGCAAATTCTCGGGGTTTGACAGCACTTCACTACGCCGCGGTCCGCAACCAGCCGCGAAGCATCGAGATTCTGGTCGAGAATGGGGCCGACATCGAAGCCCGCGTTTCTGAAGCCGGAGGTGGGGGGACTGCCCTCCACGCATCTGCTGTGATGCGCTGCTACGATGCCACGGCGGCCCTCTTGAAGCACGGTGCCAGCGTCAAGGCACGAAACGCGTTCGGGTACACCCCGCTGCACGGAGTTGCGCGGCAGGCGGGGAGGGATGGCGCGCTCGAGATCGCCGACCTCTTGTTGACACGTGGGGCCGACGAAACAGCTGTCGATCAGGATGGCC
>Fucus_DN48763_c0_g2_i1_len=1220_Cafeteria_roenbergensis_virus_BV-PW1_35.5%_p=5.5e-03
CGAAGATGTGCCATTAGGGAGGAAAGCTAACCTCGCGAGCTCAGAAGGCAGAGCCCTAGGCGAAACCAGATCGTATCTGTCCAGTTAAGGTCTGCATGGATGATGACAGGGGAGGTGCTGTCGGAAGATGCGGGTCATGGGAGATGGCTGATGCGGCTGAGGTCTCGTCGTCTGAATTAGTGGGCAGGTCTCTCGGTGCGGCCGCTTTGCAAGTGGTCGTGAGCCACTGCCTACGGGAAGGCATTGGATGCGATCCGGAAATCCGCAAGAACTTGCAGCTGGTGTCTCTCACGATATGCGCCGCATGCCGTGATTCCGCTGTCCTGTGCGTGCGAGTCGACACCCTCTCGCCTCTTCTCTTCGCAAGGGCGTATCGGTCGCGGGTCCCCACCCTGAGGGCTCTTGGCATGATCTTGGAACACTCGTTGGAGCCCTTGTCGCCCCCGATCGTGCTGCTGGAAGGCTTGCGATGCTTGACGTTCTCAGGAGACTTCGATCTTCCCGTGGACCGAGTCGCGTGGCCGTCAACGGTCGAGGAGCTGAGCGTCGGCGGAAGATTTAACCAACCTGTCCACCGAGTCGCGTGGCCACCGCGCTTGCGGAAGCTAGGTTTCGGGGCATTCTTCAACCAGCCCGTCGAGGGAGTGACGTGGCCGACATCCCTTCGAACGTTGACCTTCAGACGCGAATTCGACCGTCCGATCGCCGGAGCCAAGTGGCCCGCCTCGTTGCAGGAGCTAACGTTCGGATTGCTGTTTAACCAGCCTCTCGTTGGGGTGGCGTGGCCGGCAACGCTCAAGAAGTTGTCGTTCGGCATGTCGTTCAATCGGCCGATCGTTGGGGTTCCGTGGCCAGATTCGCTGGAAGAACTCACCTTTGGCCAGTGTTTCGACCAGTCGATCGTAGGAGTAGTGTGGCCAGCGTCGCTGCAGCAGCTGTCGTTAGGAGCATTCTTTAACGAGCCTGTCCTGGGAGTGGAGTGGCCGGCAATGTTGCGGAAGCTATCCTCGTGTAGGTCGTTCGACCAGCCGATCGTCGGGGTAATTTGGCCGGACTCGCTGCAGCACCTGTCATTCGGCTCGCGCTTCAAACAGCCTATCGTCGGAGTGAATTGGCCGGTGTCGTTGCGGACCCTATCGTTCGGCAAGTACTTCAACCAGCCGATCGACGGCGTGGAGTGGCCGGCGTCGTTGCAGAGGCTGTCGTTCGGCAGCGAGTTC
>Fucus_DN48763_c0_g2_i1_len=1220_Cafeteria_roenbergensis_virus_BV-PW1_41.4%_p=4.0e-22
CGAAGATGTGCCATTAGGGAGGAAAGCTAACCTCGCGAGCTCAGAAGGCAGAGCCCTAGGCGAAACCAGATCGTATCTGTCCAGTTAAGGTCTGCATGGATGATGACAGGGGAGGTGCTGTCGGAAGATGCGGGTCATGGGAGATGGCTGATGCGGCTGAGGTCTCGTCGTCTGAATTAGTGGGCAGGTCTCTCGGTGCGGCCGCTTTGCAAGTGGTCGTGAGCCACTGCCTACGGGAAGGCATTGGATGCGATCCGGAAATCCGCAAGAACTTGCAGCTGGTGTCTCTCACGATATGCGCCGCATGCCGTGATTCCGCTGTCCTGTGCGTGCGAGTCGACACCCTCTCGCCTCTTCTCTTCGCAAGGGCGTATCGGTCGCGGGTCCCCACCCTGAGGGCTCTTGGCATGATCTTGGAACACTCGTTGGAGCCCTTGTCGCCCCCGATCGTGCTGCTGGAAGGCTTGCGATGCTTGACGTTCTCAGGAGACTTCGATCTTCCCGTGGACCGAGTCGCGTGGCCGTCAACGGTCGAGGAGCTGAGCGTCGGCGGAAGATTTAACCAACCTGTCCACCGAGTCGCGTGGCCACCGCGCTTGCGGAAGCTAGGTTTCGGGGCATTCTTCAACCAGCCCGTCGAGGGAGTGACGTGGCCGACATCCCTTCGAACGTTGACCTTCAGACGCGAATTCGACCGTCCGATCGCCGGAGCCAAGTGGCCCGCCTCGTTGCAGGAGCTAACGTTCGGATTGCTGTTTAACCAGCCTCTCGTTGGGGTGGCGTGGCCGGCAACGCTCAAGAAGTTGTCGTTCGGCATGTCGTTCAATCGGCCGATCGTTGGGGTTCCGTGGCCAGATTCGCTGGAAGAACTCACCTTTGGCCAGTGTTTCGACCAGTCGATCGTAGGAGTAGTGTGGCCAGCGTCGCTGCAGCAGCTGTCGTTAGGAGCATTCTTTAACGAGCCTGTCCTGGGAGTGGAGTGGCCGGCAATGTTGCGGAAGCTATCCTCGTGTAGGTCGTTCGACCAGCCGATCGTCGGGGTAATTTGGCCGGACTCGCTGCAGCACCTGTCATTCGGCTCGCGCTTCAAACAGCCTATCGTCGGAGTGAATTGGCCGGTGTCGTTGCGGACCCTATCGTTCGGCAAGTACTTCAACCAGCCGATCGACGGCGTGGAGTGGCCGGCGTCGTTGCAGAGGCTGTCGTTCGGCAGCGAGTTC
>Fucus_DN48763_c0_g2_i1_len=1220_Cafeteria_roenbergensis_virus_BV-PW1_43.0%_p=5.3e-30
CGAAGATGTGCCATTAGGGAGGAAAGCTAACCTCGCGAGCTCAGAAGGCAGAGCCCTAGGCGAAACCAGATCGTATCTGTCCAGTTAAGGTCTGCATGGATGATGACAGGGGAGGTGCTGTCGGAAGATGCGGGTCATGGGAGATGGCTGATGCGGCTGAGGTCTCGTCGTCTGAATTAGTGGGCAGGTCTCTCGGTGCGGCCGCTTTGCAAGTGGTCGTGAGCCACTGCCTACGGGAAGGCATTGGATGCGATCCGGAAATCCGCAAGAACTTGCAGCTGGTGTCTCTCACGATATGCGCCGCATGCCGTGATTCCGCTGTCCTGTGCGTGCGAGTCGACACCCTCTCGCCTCTTCTCTTCGCAAGGGCGTATCGGTCGCGGGTCCCCACCCTGAGGGCTCTTGGCATGATCTTGGAACACTCGTTGGAGCCCTTGTCGCCCCCGATCGTGCTGCTGGAAGGCTTGCGATGCTTGACGTTCTCAGGAGACTTCGATCTTCCCGTGGACCGAGTCGCGTGGCCGTCAACGGTCGAGGAGCTGAGCGTCGGCGGAAGATTTAACCAACCTGTCCACCGAGTCGCGTGGCCACCGCGCTTGCGGAAGCTAGGTTTCGGGGCATTCTTCAACCAGCCCGTCGAGGGAGTGACGTGGCCGACATCCCTTCGAACGTTGACCTTCAGACGCGAATTCGACCGTCCGATCGCCGGAGCCAAGTGGCCCGCCTCGTTGCAGGAGCTAACGTTCGGATTGCTGTTTAACCAGCCTCTCGTTGGGGTGGCGTGGCCGGCAACGCTCAAGAAGTTGTCGTTCGGCATGTCGTTCAATCGGCCGATCGTTGGGGTTCCGTGGCCAGATTCGCTGGAAGAACTCACCTTTGGCCAGTGTTTCGACCAGTCGATCGTAGGAGTAGTGTGGCCAGCGTCGCTGCAGCAGCTGTCGTTAGGAGCATTCTTTAACGAGCCTGTCCTGGGAGTGGAGTGGCCGGCAATGTTGCGGAAGCTATCCTCGTGTAGGTCGTTCGACCAGCCGATCGTCGGGGTAATTTGGCCGGACTCGCTGCAGCACCTGTCATTCGGCTCGCGCTTCAAACAGCCTATCGTCGGAGTGAATTGGCCGGTGTCGTTGCGGACCCTATCGTTCGGCAAGTACTTCAACCAGCCGATCGACGGCGTGGAGTGGCCGGCGTCGTTGCAGAGGCTGTCGTTCGGCAGCGAGTTC
>Fucus_DN48763_c0_g2_i1_len=1220_Cafeteria_roenbergensis_virus_BV-PW1_46.9%_p=2.3e-62
CGAAGATGTGCCATTAGGGAGGAAAGCTAACCTCGCGAGCTCAGAAGGCAGAGCCCTAGGCGAAACCAGATCGTATCTGTCCAGTTAAGGTCTGCATGGATGATGACAGGGGAGGTGCTGTCGGAAGATGCGGGTCATGGGAGATGGCTGATGCGGCTGAGGTCTCGTCGTCTGAATTAGTGGGCAGGTCTCTCGGTGCGGCCGCTTTGCAAGTGGTCGTGAGCCACTGCCTACGGGAAGGCATTGGATGCGATCCGGAAATCCGCAAGAACTTGCAGCTGGTGTCTCTCACGATATGCGCCGCATGCCGTGATTCCGCTGTCCTGTGCGTGCGAGTCGACACCCTCTCGCCTCTTCTCTTCGCAAGGGCGTATCGGTCGCGGGTCCCCACCCTGAGGGCTCTTGGCATGATCTTGGAACACTCGTTGGAGCCCTTGTCGCCCCCGATCGTGCTGCTGGAAGGCTTGCGATGCTTGACGTTCTCAGGAGACTTCGATCTTCCCGTGGACCGAGTCGCGTGGCCGTCAACGGTCGAGGAGCTGAGCGTCGGCGGAAGATTTAACCAACCTGTCCACCGAGTCGCGTGGCCACCGCGCTTGCGGAAGCTAGGTTTCGGGGCATTCTTCAACCAGCCCGTCGAGGGAGTGACGTGGCCGACATCCCTTCGAACGTTGACCTTCAGACGCGAATTCGACCGTCCGATCGCCGGAGCCAAGTGGCCCGCCTCGTTGCAGGAGCTAACGTTCGGATTGCTGTTTAACCAGCCTCTCGTTGGGGTGGCGTGGCCGGCAACGCTCAAGAAGTTGTCGTTCGGCATGTCGTTCAATCGGCCGATCGTTGGGGTTCCGTGGCCAGATTCGCTGGAAGAACTCACCTTTGGCCAGTGTTTCGACCAGTCGATCGTAGGAGTAGTGTGGCCAGCGTCGCTGCAGCAGCTGTCGTTAGGAGCATTCTTTAACGAGCCTGTCCTGGGAGTGGAGTGGCCGGCAATGTTGCGGAAGCTATCCTCGTGTAGGTCGTTCGACCAGCCGATCGTCGGGGTAATTTGGCCGGACTCGCTGCAGCACCTGTCATTCGGCTCGCGCTTCAAACAGCCTATCGTCGGAGTGAATTGGCCGGTGTCGTTGCGGACCCTATCGTTCGGCAAGTACTTCAACCAGCCGATCGACGGCGTGGAGTGGCCGGCGTCGTTGCAGAGGCTGTCGTTCGGCAGCGAGTTC
>Fucus_DN48763_c0_g2_i2_len=1278_Cafeteria_roenbergensis_virus_BV-PW1_35.5%_p=5.7e-03
CGGCTGTAGAGAACCTCCAAATTCCTTCCGAAGCTACAGGTTAGAGGACGCCAGCTTGGCCCGGCCAACTGCGGCTCATCAAAAACTGTTGTTGCGCGAAAGTTATTGGATCGGGGGTACCCCAACCTGGAGGGCTGAGAGCCAGAGGTCTGCATGGATGATGACAGGGGAGGTGCTGTCGGAAGATGCGGGTCATGGGAGATGGCTGATGCGGCTGAGGTCTCGTCGTCTGAATTAGTGGGCAGGTCTCTCGGTGCGGCCGCTTTGCAAGTGGTCGTGAGCCACTGCCTACGGGAAGGCATTGGATGCGATCCGGAAATCCGCAAGAACTTGCAGCTGGTGTCTCTCACGATATGCGCCGCATGCCGTGATTCCGCTGTCCTGTGCGTGCGAGTCGACACCCTCTCGCCTCTTCTCTTCGCAAGGGCGTATCGGTCGCGGGTCCCCACCCTGAGGGCTCTTGGCATGATCTTGGAACACTCGTTGGAGCCCTTGTCGCCCCCGATCGTGCTGCTGGAAGGCTTGCGATGCTTGACGTTCTCAGGAGACTTCGATCTTCCCGTGGACCGAGTCGCGTGGCCGTCAACGGTCGAGGAGCTGAGCGTCGGCGGAAGATTTAACCAACCTGTCCACCGAGTCGCGTGGCCACCGCGCTTGCGGAAGCTAGGTTTCGGGGCATTCTTCAACCAGCCCGTCGAGGGAGTGACGTGGCCGACATCCCTTCGAACGTTGACCTTCAGACGCGAATTCGACCGTCCGATCGCCGGAGCCAAGTGGCCCGCCTCGTTGCAGGAGCTAACGTTCGGATTGCTGTTTAACCAGCCTCTCGTTGGGGTGGCGTGGCCGGCAACGCTCAAGAAGTTGTCGTTCGGCATGTCGTTCAATCGGCCGATCGTTGGGGTTCCGTGGCCAGATTCGCTGGAAGAACTCACCTTTGGCCAGTGTTTCGACCAGTCGATCGTAGGAGTAGTGTGGCCAGCGTCGCTGCAGCAGCTGTCGTTAGGAGCATTCTTTAACGAGCCTGTCCTGGGAGTGGAGTGGCCGGCAATGTTGCGGAAGCTATCCTCGTGTAGGTCGTTCGACCAGCCGATCGTCGGGGTAATTTGGCCGGACTCGCTGCAGCACCTGTCATTCGGCTCGCGCTTCAAACAGCCTATCGTCGGAGTGAATTGGCCGGTGTCGTTGCGGACCCTATCGTTCGGCAAGTACTTCAACCAGCCGATCGACGGCGTGGAGTGGCCGGCGTCGTTGCAGAGGCTGTCGTTCGGCAGCGAGTTC
>Fucus_DN48763_c0_g2_i2_len=1278_Cafeteria_roenbergensis_virus_BV-PW1_41.4%_p=4.2e-22
CGGCTGTAGAGAACCTCCAAATTCCTTCCGAAGCTACAGGTTAGAGGACGCCAGCTTGGCCCGGCCAACTGCGGCTCATCAAAAACTGTTGTTGCGCGAAAGTTATTGGATCGGGGGTACCCCAACCTGGAGGGCTGAGAGCCAGAGGTCTGCATGGATGATGACAGGGGAGGTGCTGTCGGAAGATGCGGGTCATGGGAGATGGCTGATGCGGCTGAGGTCTCGTCGTCTGAATTAGTGGGCAGGTCTCTCGGTGCGGCCGCTTTGCAAGTGGTCGTGAGCCACTGCCTACGGGAAGGCATTGGATGCGATCCGGAAATCCGCAAGAACTTGCAGCTGGTGTCTCTCACGATATGCGCCGCATGCCGTGATTCCGCTGTCCTGTGCGTGCGAGTCGACACCCTCTCGCCTCTTCTCTTCGCAAGGGCGTATCGGTCGCGGGTCCCCACCCTGAGGGCTCTTGGCATGATCTTGGAACACTCGTTGGAGCCCTTGTCGCCCCCGATCGTGCTGCTGGAAGGCTTGCGATGCTTGACGTTCTCAGGAGACTTCGATCTTCCCGTGGACCGAGTCGCGTGGCCGTCAACGGTCGAGGAGCTGAGCGTCGGCGGAAGATTTAACCAACCTGTCCACCGAGTCGCGTGGCCACCGCGCTTGCGGAAGCTAGGTTTCGGGGCATTCTTCAACCAGCCCGTCGAGGGAGTGACGTGGCCGACATCCCTTCGAACGTTGACCTTCAGACGCGAATTCGACCGTCCGATCGCCGGAGCCAAGTGGCCCGCCTCGTTGCAGGAGCTAACGTTCGGATTGCTGTTTAACCAGCCTCTCGTTGGGGTGGCGTGGCCGGCAACGCTCAAGAAGTTGTCGTTCGGCATGTCGTTCAATCGGCCGATCGTTGGGGTTCCGTGGCCAGATTCGCTGGAAGAACTCACCTTTGGCCAGTGTTTCGACCAGTCGATCGTAGGAGTAGTGTGGCCAGCGTCGCTGCAGCAGCTGTCGTTAGGAGCATTCTTTAACGAGCCTGTCCTGGGAGTGGAGTGGCCGGCAATGTTGCGGAAGCTATCCTCGTGTAGGTCGTTCGACCAGCCGATCGTCGGGGTAATTTGGCCGGACTCGCTGCAGCACCTGTCATTCGGCTCGCGCTTCAAACAGCCTATCGTCGGAGTGAATTGGCCGGTGTCGTTGCGGACCCTATCGTTCGGCAAGTACTTCAACCAGCCGATCGACGGCGTGGAGTGGCCGGCGTCGTTGCAGAGGCTGTCGTTCGGCAGCGAGTTC
>Fucus_DN48763_c0_g2_i2_len=1278_Cafeteria_roenbergensis_virus_BV-PW1_43.0%_p=5.5e-30
CGGCTGTAGAGAACCTCCAAATTCCTTCCGAAGCTACAGGTTAGAGGACGCCAGCTTGGCCCGGCCAACTGCGGCTCATCAAAAACTGTTGTTGCGCGAAAGTTATTGGATCGGGGGTACCCCAACCTGGAGGGCTGAGAGCCAGAGGTCTGCATGGATGATGACAGGGGAGGTGCTGTCGGAAGATGCGGGTCATGGGAGATGGCTGATGCGGCTGAGGTCTCGTCGTCTGAATTAGTGGGCAGGTCTCTCGGTGCGGCCGCTTTGCAAGTGGTCGTGAGCCACTGCCTACGGGAAGGCATTGGATGCGATCCGGAAATCCGCAAGAACTTGCAGCTGGTGTCTCTCACGATATGCGCCGCATGCCGTGATTCCGCTGTCCTGTGCGTGCGAGTCGACACCCTCTCGCCTCTTCTCTTCGCAAGGGCGTATCGGTCGCGGGTCCCCACCCTGAGGGCTCTTGGCATGATCTTGGAACACTCGTTGGAGCCCTTGTCGCCCCCGATCGTGCTGCTGGAAGGCTTGCGATGCTTGACGTTCTCAGGAGACTTCGATCTTCCCGTGGACCGAGTCGCGTGGCCGTCAACGGTCGAGGAGCTGAGCGTCGGCGGAAGATTTAACCAACCTGTCCACCGAGTCGCGTGGCCACCGCGCTTGCGGAAGCTAGGTTTCGGGGCATTCTTCAACCAGCCCGTCGAGGGAGTGACGTGGCCGACATCCCTTCGAACGTTGACCTTCAGACGCGAATTCGACCGTCCGATCGCCGGAGCCAAGTGGCCCGCCTCGTTGCAGGAGCTAACGTTCGGATTGCTGTTTAACCAGCCTCTCGTTGGGGTGGCGTGGCCGGCAACGCTCAAGAAGTTGTCGTTCGGCATGTCGTTCAATCGGCCGATCGTTGGGGTTCCGTGGCCAGATTCGCTGGAAGAACTCACCTTTGGCCAGTGTTTCGACCAGTCGATCGTAGGAGTAGTGTGGCCAGCGTCGCTGCAGCAGCTGTCGTTAGGAGCATTCTTTAACGAGCCTGTCCTGGGAGTGGAGTGGCCGGCAATGTTGCGGAAGCTATCCTCGTGTAGGTCGTTCGACCAGCCGATCGTCGGGGTAATTTGGCCGGACTCGCTGCAGCACCTGTCATTCGGCTCGCGCTTCAAACAGCCTATCGTCGGAGTGAATTGGCCGGTGTCGTTGCGGACCCTATCGTTCGGCAAGTACTTCAACCAGCCGATCGACGGCGTGGAGTGGCCGGCGTCGTTGCAGAGGCTGTCGTTCGGCAGCGAGTTC
>Fucus_DN48763_c0_g2_i2_len=1278_Cafeteria_roenbergensis_virus_BV-PW1_46.9%_p=2.4e-62
CGGCTGTAGAGAACCTCCAAATTCCTTCCGAAGCTACAGGTTAGAGGACGCCAGCTTGGCCCGGCCAACTGCGGCTCATCAAAAACTGTTGTTGCGCGAAAGTTATTGGATCGGGGGTACCCCAACCTGGAGGGCTGAGAGCCAGAGGTCTGCATGGATGATGACAGGGGAGGTGCTGTCGGAAGATGCGGGTCATGGGAGATGGCTGATGCGGCTGAGGTCTCGTCGTCTGAATTAGTGGGCAGGTCTCTCGGTGCGGCCGCTTTGCAAGTGGTCGTGAGCCACTGCCTACGGGAAGGCATTGGATGCGATCCGGAAATCCGCAAGAACTTGCAGCTGGTGTCTCTCACGATATGCGCCGCATGCCGTGATTCCGCTGTCCTGTGCGTGCGAGTCGACACCCTCTCGCCTCTTCTCTTCGCAAGGGCGTATCGGTCGCGGGTCCCCACCCTGAGGGCTCTTGGCATGATCTTGGAACACTCGTTGGAGCCCTTGTCGCCCCCGATCGTGCTGCTGGAAGGCTTGCGATGCTTGACGTTCTCAGGAGACTTCGATCTTCCCGTGGACCGAGTCGCGTGGCCGTCAACGGTCGAGGAGCTGAGCGTCGGCGGAAGATTTAACCAACCTGTCCACCGAGTCGCGTGGCCACCGCGCTTGCGGAAGCTAGGTTTCGGGGCATTCTTCAACCAGCCCGTCGAGGGAGTGACGTGGCCGACATCCCTTCGAACGTTGACCTTCAGACGCGAATTCGACCGTCCGATCGCCGGAGCCAAGTGGCCCGCCTCGTTGCAGGAGCTAACGTTCGGATTGCTGTTTAACCAGCCTCTCGTTGGGGTGGCGTGGCCGGCAACGCTCAAGAAGTTGTCGTTCGGCATGTCGTTCAATCGGCCGATCGTTGGGGTTCCGTGGCCAGATTCGCTGGAAGAACTCACCTTTGGCCAGTGTTTCGACCAGTCGATCGTAGGAGTAGTGTGGCCAGCGTCGCTGCAGCAGCTGTCGTTAGGAGCATTCTTTAACGAGCCTGTCCTGGGAGTGGAGTGGCCGGCAATGTTGCGGAAGCTATCCTCGTGTAGGTCGTTCGACCAGCCGATCGTCGGGGTAATTTGGCCGGACTCGCTGCAGCACCTGTCATTCGGCTCGCGCTTCAAACAGCCTATCGTCGGAGTGAATTGGCCGGTGTCGTTGCGGACCCTATCGTTCGGCAAGTACTTCAACCAGCCGATCGACGGCGTGGAGTGGCCGGCGTCGTTGCAGAGGCTGTCGTTCGGCAGCGAGTTC
>Fucus_DN51061_c0_g1_i1_len=2033_Ectocarpus_siliculosus_virus_1_38.2%_p=1.1e-38
GAAAAATCTACGAGTATACACGATTTGCGCTGTGTTAAATTTTCCAACTGGAAGACCGAGACCTTGAAATCGCTTACCATTGTCCCCAGATTTCCCACAGCCGTCACTACACGTGTCGTAACTGAGGTGACGTGGATAACGGCATTGACAGCTGTTGCGATAAGCAAAGGAAAGCATGGTGAAGAAATGCGACCGGGCAGGCTGCCCGAAGGTGCCAAGCTTTGGCGTAGCTGGCAGCAGCAAGAGGGAGTATTGCCGAAGTCACGCCCAGGAAGGCATGGCCAACCTGACAAGGAAAATGTGTGGCCGTACAGACTGTTCACGGTTTGTAAATTCTAGATTACGTGGCAACCCCGGGCGGGAGTTCTGCCCACAACACACTGAAAAGGATGTGGCCAACGTGAATAGCAAGATGTGTGGCCGCGAAGGCTGCTCGATGTTGGCAACCAATGGTTTGGCAGGCTGGCGAAAGAGGGAATTATGTTCACAGCACGCCGATGAGGGCGTGATGAAAATGATCCAGACGTGCGGCCATCTAGGCTGCTCTATCGTGGCAAACTTCGGCTTCTTAGACGGCCGGAAGAAGGAGTCATGTGCCCGACACGCCAAGGAGGGCATGGTGAACCTAAGGATCCCGAGGTGCGGCCGTCAAGGCTGCCTTACGCTAGCGAGCTTCGGCTTTGTGGGCAGCCGCAAGAAAGAGTTCTGTGCGCGTCACGCCCAGGAGGGCATGGTGAATTTCAACACCAAAAAGTGCGGTCGGGGAGGCTGTGGGAAGCAAGCGACTTTCGGCTTTGCCGGCGGCGGTAACCGGGAATATTGTTCGGAACACGCGGCGACGGGAATGGTGGACTTGAGTCGCAGAAAATGTGAACGATCAGGCTGCTGTAAAGAAGCAAGCTTCGGCGTGGCGGGCAGCCGCAAGCGCGAGTTTTGTGTCCAGCACGCAGAAAACGGTATGGTGAGTGTCACTGGCAAGACTTGCGGACGCGAGGGCTGCAGGAAAGAGGCAAGCTATGGCGCTGTAGGCAGCCGTAGGCGTGAGTTCTGTGTTCAACACGCTGAAGAGGGCATGGTAAACGTCAAAAGCAGAAGGTGCCGCCGTGGGGGATGCTCGAAGCTGGCGAGCTTCGGCATGGCGGGTAGTCGAAAGCGGGATTTCTGTTTACAGCACGCCGAGGTAGGTATGGTGAACCTCAGTGGCTATAGGTGTACCCACGGAGGCCGTGTAGGGTGCTCTAAGCTGGCGATATTTGGATTTACAGGAGACCGCAAGCTGGTGTTTTGTGCGCAACACGCGACAAGAGGAATGGTTAATCTTGAGTCTCTTCATACGACTACAGAGACATGTGGCAAGTCTACACACCCCGTTAGAGACCGACAGGTGAGGGGCAGCGATAGTACTGACGGCGGAACTAGTAGATACACAGGCGACGTTGTAGCTACTTCCATGCCGAGAGCTCCATCGCCAACAACACGGGCCAGGTCTCCAAAGCGAGTCCGCACATCAGCCACCACGAACCAGGACATCAAGTCCGAGGTAGTGATATCGTTTGTGCCTGCAGCGGGATGTTGAAGTCGTGTGCGGCTATTCCGGCCAGCGGCGCCGGGAGCGGAGTTCGTGTGCTGAGTAACAAGCTCGTGAATGGGTCTCCTGCTCGTCCGATTCGCAAAGTAATTGATGGAAGATATTGTTGCGATACGGGGGTGTATAATGGCTCTTCTTTATGGTTAGGGCTGGTTTAAGTTTCAGCTCATTGTATTGTGGGCGTTACCTAGGGTGGGGATCTGGTCACACGCTAAGTTGATGATAGTAATGTAATGAACGCGTGGAAGGGGTGGGCAGACCGGATGATGCATCACTAAGTTTCGATCAGCTATCGATGTCATGCCATGAGCTTACGTCGCAAGCCTCATGACGAAGGTATAACCCCGCCACTAGTGTGCAAAGTACCAACGATAGCGATAGCCCGAGCCCATGTAATCTTCGTCAGCTCTCGACAGTAAAAAAAAAAAAAAAAAAAAAATACAGC
>Fucus_DN51061_c0_g1_i1_len=2033_Ectocarpus_siliculosus_virus_1_43.9%_p=1.8e-49
GAAAAATCTACGAGTATACACGATTTGCGCTGTGTTAAATTTTCCAACTGGAAGACCGAGACCTTGAAATCGCTTACCATTGTCCCCAGATTTCCCACAGCCGTCACTACACGTGTCGTAACTGAGGTGACGTGGATAACGGCATTGACAGCTGTTGCGATAAGCAAAGGAAAGCATGGTGAAGAAATGCGACCGGGCAGGCTGCCCGAAGGTGCCAAGCTTTGGCGTAGCTGGCAGCAGCAAGAGGGAGTATTGCCGAAGTCACGCCCAGGAAGGCATGGCCAACCTGACAAGGAAAATGTGTGGCCGTACAGACTGTTCACGGTTTGTAAATTCTAGATTACGTGGCAACCCCGGGCGGGAGTTCTGCCCACAACACACTGAAAAGGATGTGGCCAACGTGAATAGCAAGATGTGTGGCCGCGAAGGCTGCTCGATGTTGGCAACCAATGGTTTGGCAGGCTGGCGAAAGAGGGAATTATGTTCACAGCACGCCGATGAGGGCGTGATGAAAATGATCCAGACGTGCGGCCATCTAGGCTGCTCTATCGTGGCAAACTTCGGCTTCTTAGACGGCCGGAAGAAGGAGTCATGTGCCCGACACGCCAAGGAGGGCATGGTGAACCTAAGGATCCCGAGGTGCGGCCGTCAAGGCTGCCTTACGCTAGCGAGCTTCGGCTTTGTGGGCAGCCGCAAGAAAGAGTTCTGTGCGCGTCACGCCCAGGAGGGCATGGTGAATTTCAACACCAAAAAGTGCGGTCGGGGAGGCTGTGGGAAGCAAGCGACTTTCGGCTTTGCCGGCGGCGGTAACCGGGAATATTGTTCGGAACACGCGGCGACGGGAATGGTGGACTTGAGTCGCAGAAAATGTGAACGATCAGGCTGCTGTAAAGAAGCAAGCTTCGGCGTGGCGGGCAGCCGCAAGCGCGAGTTTTGTGTCCAGCACGCAGAAAACGGTATGGTGAGTGTCACTGGCAAGACTTGCGGACGCGAGGGCTGCAGGAAAGAGGCAAGCTATGGCGCTGTAGGCAGCCGTAGGCGTGAGTTCTGTGTTCAACACGCTGAAGAGGGCATGGTAAACGTCAAAAGCAGAAGGTGCCGCCGTGGGGGATGCTCGAAGCTGGCGAGCTTCGGCATGGCGGGTAGTCGAAAGCGGGATTTCTGTTTACAGCACGCCGAGGTAGGTATGGTGAACCTCAGTGGCTATAGGTGTACCCACGGAGGCCGTGTAGGGTGCTCTAAGCTGGCGATATTTGGATTTACAGGAGACCGCAAGCTGGTGTTTTGTGCGCAACACGCGACAAGAGGAATGGTTAATCTTGAGTCTCTTCATACGACTACAGAGACATGTGGCAAGTCTACACACCCCGTTAGAGACCGACAGGTGAGGGGCAGCGATAGTACTGACGGCGGAACTAGTAGATACACAGGCGACGTTGTAGCTACTTCCATGCCGAGAGCTCCATCGCCAACAACACGGGCCAGGTCTCCAAAGCGAGTCCGCACATCAGCCACCACGAACCAGGACATCAAGTCCGAGGTAGTGATATCGTTTGTGCCTGCAGCGGGATGTTGAAGTCGTGTGCGGCTATTCCGGCCAGCGGCGCCGGGAGCGGAGTTCGTGTGCTGAGTAACAAGCTCGTGAATGGGTCTCCTGCTCGTCCGATTCGCAAAGTAATTGATGGAAGATATTGTTGCGATACGGGGGTGTATAATGGCTCTTCTTTATGGTTAGGGCTGGTTTAAGTTTCAGCTCATTGTATTGTGGGCGTTACCTAGGGTGGGGATCTGGTCACACGCTAAGTTGATGATAGTAATGTAATGAACGCGTGGAAGGGGTGGGCAGACCGGATGATGCATCACTAAGTTTCGATCAGCTATCGATGTCATGCCATGAGCTTACGTCGCAAGCCTCATGACGAAGGTATAACCCCGCCACTAGTGTGCAAAGTACCAACGATAGCGATAGCCCGAGCCCATGTAATCTTCGTCAGCTCTCGACAGTAAAAAAAAAAAAAAAAAAAAAATACAGC
>Fucus_DN51061_c0_g1_i1_len=2033_Ectocarpus_siliculosus_virus_1_44.0%_p=4.1e-46
GAAAAATCTACGAGTATACACGATTTGCGCTGTGTTAAATTTTCCAACTGGAAGACCGAGACCTTGAAATCGCTTACCATTGTCCCCAGATTTCCCACAGCCGTCACTACACGTGTCGTAACTGAGGTGACGTGGATAACGGCATTGACAGCTGTTGCGATAAGCAAAGGAAAGCATGGTGAAGAAATGCGACCGGGCAGGCTGCCCGAAGGTGCCAAGCTTTGGCGTAGCTGGCAGCAGCAAGAGGGAGTATTGCCGAAGTCACGCCCAGGAAGGCATGGCCAACCTGACAAGGAAAATGTGTGGCCGTACAGACTGTTCACGGTTTGTAAATTCTAGATTACGTGGCAACCCCGGGCGGGAGTTCTGCCCACAACACACTGAAAAGGATGTGGCCAACGTGAATAGCAAGATGTGTGGCCGCGAAGGCTGCTCGATGTTGGCAACCAATGGTTTGGCAGGCTGGCGAAAGAGGGAATTATGTTCACAGCACGCCGATGAGGGCGTGATGAAAATGATCCAGACGTGCGGCCATCTAGGCTGCTCTATCGTGGCAAACTTCGGCTTCTTAGACGGCCGGAAGAAGGAGTCATGTGCCCGACACGCCAAGGAGGGCATGGTGAACCTAAGGATCCCGAGGTGCGGCCGTCAAGGCTGCCTTACGCTAGCGAGCTTCGGCTTTGTGGGCAGCCGCAAGAAAGAGTTCTGTGCGCGTCACGCCCAGGAGGGCATGGTGAATTTCAACACCAAAAAGTGCGGTCGGGGAGGCTGTGGGAAGCAAGCGACTTTCGGCTTTGCCGGCGGCGGTAACCGGGAATATTGTTCGGAACACGCGGCGACGGGAATGGTGGACTTGAGTCGCAGAAAATGTGAACGATCAGGCTGCTGTAAAGAAGCAAGCTTCGGCGTGGCGGGCAGCCGCAAGCGCGAGTTTTGTGTCCAGCACGCAGAAAACGGTATGGTGAGTGTCACTGGCAAGACTTGCGGACGCGAGGGCTGCAGGAAAGAGGCAAGCTATGGCGCTGTAGGCAGCCGTAGGCGTGAGTTCTGTGTTCAACACGCTGAAGAGGGCATGGTAAACGTCAAAAGCAGAAGGTGCCGCCGTGGGGGATGCTCGAAGCTGGCGAGCTTCGGCATGGCGGGTAGTCGAAAGCGGGATTTCTGTTTACAGCACGCCGAGGTAGGTATGGTGAACCTCAGTGGCTATAGGTGTACCCACGGAGGCCGTGTAGGGTGCTCTAAGCTGGCGATATTTGGATTTACAGGAGACCGCAAGCTGGTGTTTTGTGCGCAACACGCGACAAGAGGAATGGTTAATCTTGAGTCTCTTCATACGACTACAGAGACATGTGGCAAGTCTACACACCCCGTTAGAGACCGACAGGTGAGGGGCAGCGATAGTACTGACGGCGGAACTAGTAGATACACAGGCGACGTTGTAGCTACTTCCATGCCGAGAGCTCCATCGCCAACAACACGGGCCAGGTCTCCAAAGCGAGTCCGCACATCAGCCACCACGAACCAGGACATCAAGTCCGAGGTAGTGATATCGTTTGTGCCTGCAGCGGGATGTTGAAGTCGTGTGCGGCTATTCCGGCCAGCGGCGCCGGGAGCGGAGTTCGTGTGCTGAGTAACAAGCTCGTGAATGGGTCTCCTGCTCGTCCGATTCGCAAAGTAATTGATGGAAGATATTGTTGCGATACGGGGGTGTATAATGGCTCTTCTTTATGGTTAGGGCTGGTTTAAGTTTCAGCTCATTGTATTGTGGGCGTTACCTAGGGTGGGGATCTGGTCACACGCTAAGTTGATGATAGTAATGTAATGAACGCGTGGAAGGGGTGGGCAGACCGGATGATGCATCACTAAGTTTCGATCAGCTATCGATGTCATGCCATGAGCTTACGTCGCAAGCCTCATGACGAAGGTATAACCCCGCCACTAGTGTGCAAAGTACCAACGATAGCGATAGCCCGAGCCCATGTAATCTTCGTCAGCTCTCGACAGTAAAAAAAAAAAAAAAAAAAAAATACAGC
>Fucus_DN51771_c0_g1_i1_len=604_Cedratvirus_A11_31.6%_p=1.0e-12
GTGGGAAGCACGCACCGGACAGAATGGTCAACGTTACAAGGAGAAAGTGCAGAAACGAGGGCTGCGGCAAGATTCCGTCTTTCGGAGTGGCAGGTACGAAAACGGCGGAGTACTGTTCACAGCACGCCCCAGATGGGATGGTCAACGTCACAAAGAGAAATTGCAGAACCGAGGGCTGCGGCAAGGAGTCGTTGTTCGGAGCGGTAGGTACAAAAACGGCAGAGTTTTGTGGGAAGCATGCACTGGACGAAATGGTCAACGTAACAAGGAGAAAGAAGTGCAGAAACGAGGGCTGCGGCAAGATTCCGTCTTTCGGAGTGGCAGGTACGAAAACGGCGGAGTACTGTTCACAGCACGCCCCAGATGGGATGGTCATCGTCACAAGGAGAAATTGCAGAACCGAGGGCTGCGGCAAGGAGTCGTTGTTCGGAGCGGTAGGTACAAAAACGGCAGAGTATTGTGGGAAGCATGCACTGGACGAAATGGTCAACGTAACGAGGAGAAAGTGCAGAAACGAGGGCTGCGGCAAGATTCCGTCGTTCGGAATGGCAGGTACGAAAACGGCGGAGCACTGCAGACAGCACGCACCGGATGGGATGAGATC
>Fucus_DN52258_c0_g1_i1_len=1913_Beihai_narna-like_virus_26_31.8%_p=2.3e-52
GGACCTTCCCCATGAGGCTCGTCGCCTCATGAAACACTCTCGTATCCTTAGTAAAGGAGTAAAGATTATGGACATTAGTCCTGTGTTAAAAGGGATGAGAACCCGACTTTGGGTACTAAAGATACCTCGATCCGTTCAAGATCAGATTTTATCTGATGTTGAAAAGTGGGTTGAGGCATCCGGAAAGGAATGGACCATTAAGAGGTTTAAATCTCTTAAGGTTGATCTTTTCCGACAAAAAGCCGGTCTCCCTACTCTTACCTGGGCCCGTAAGGGCCGTTCAGGCAAGTTTAAAGGATGGATCGGTTGGCTATTTGGTAAAGCATTGCAATCTGAACATATGTTCAGGAGGGCTATTCAAGTCCTTATGCTCTACTCTAGCTTTGTCTTTGACAAAGTTACAGATAGCCAATTCTCTAAGTTTCGGAACGCGGTTACCGCACCCAAAGCCAAAGTGGCTGAAGAGTGGTTGAATCGTTTCCGTCGTAGTATAAGCCGTAGCTGGCCTAAATTACATGCTTCGAGAATCGATAATCGGCTGATCACTTTTAAGGGTTCTCCCTCAAAACGTCGACCAGTGGTTGGAAGTGCTTCTTCTGTACCTCAGGACACTTCGTCCATGACGGAACTTAAGATACTTGAGACCCCTTGGGGCCTCTCACTTCTTAGCCAGTTTAAACAATTGTTTAAACCCGTACTGGAAGGAATGACAGTTGACCCCACTCGTTGGTTTATTCCAACAAGAGAGGTAGACGCTTACCAATTGATTGGTGGTAAGGTTGCATTTCTTCAAGAACCTGGAGGTAAATTAAGGAGTATTGCATCTCCTTATTTATTGCACCAGCTAGTGTTAAAACCACTAGGATATTCCCTCTACGAGGGTCTAAAAGTTCTTCCATGGGATTGCACCCATGACCAGTCTAGACCTATCCAGGTCCTGACGAGATCGTTACGTGAGGGTAAGATTGTTCACTCTGTGGACCTTTCCTCGGCCACTGACTTCTTTCCTTTAGAAGTCCAGTTGGAGTGTCTTAGGGCACGTTTCGGTAGTATACCAGATATAGACTACTTTAGTCTCATATCTCGTTCCCAATGGCACTGTGCCTCGGGGATGATACGTTGGAACAGAGGCCAGCCTCTCGGATTATATCCGAGTTTTGCTACCTTTGCAATGACGCATGGTATGCTTCTTTGGTTTCTTTCGGATTGTATTTACAATCATGATTTCTTCGTCTTAGGTGACGATGTTGTCATTACTTCTTGTGAACTTCACAAAAGGTATGTAGAAACCTTAGACTCGTGGGGTTGCCCGTATTCCCCTGACAAGTCGATTTCATCAGATCAAATCTGTGAATTCGCAGGTAAGGTGATTACATCAAAGTCAGTCACTTCACAGTTGAAGTGGCGCGAGATGTCCAACGATAACTTCGTTGATCTCTGTAGACTTTTGGGCCCCCGATCTAGAGTTCTCCTTTCGAAGAAGCAAAAAGAGGTGTTTGATTTGATCAAACATTGTTCACTACCCCTTGGTTTGAATTTCTCTTACCAAGATAGTGACCTCCGTTCCATGACTGAGAATTCAGTCAAGGTGTTTGCATCTGAGAAAAGGATTCCAGATTCATCAGTGGATCTAGGTGGAACTCTCCATAAGAATTCTTATGGTGAACCCACAATTAATACCAAACTTGATGGTAACATCATGTATGATATTAATGCCACTTTCGTCGAGAAAGTGGACGAATTGTTGTCTTCATGTCTTCCTTGGTATACTACCAAGAGAAGAGAACACATGAAGTCGGTTCCAGAAACTCTCCACCCCGGAGAGTTACCGGTAGCCGCTCCTATTTCTAGGATGACAGCATTGGATAGGTATCGAAGGTATTTACCTTCTAGTACCTAAACGGCGTTTTCAC
>Fucus_DN52707_c0_g1_i1_len=3858_Hubei_noda-like_virus_2_40.7%_p=4.9e-149
AGGATACGAAGGCTCCAGAATCCAATTCTGGGGTAAAGACTTCAACGCCCAACATGTTGACGCGGCTCCTACAGACGCGCACATGGTGGCCATGGTCGACGTCGATTACTACGTTGACATGGTTAGCGACCTGGCTGACAACTTCCAGCCGACTATCCTCTACACGTTCCAGCCCGACAACGCGGCCGCGACACGTGATGATTATAGTTTCACCTTCCACGACGACCAAACTGTCGACTACGTGGTGAATGGTGGAGGCCGTTACAGGCACCAAATCTGGAACTACGGCACGGACTGTACGCGAGTAACCAAGACTTTCCTTGGAATTCCGTACAAGACTGCCGTATACCTGGTTGACCGCAGGAGAGTGTCCCCGGACCATTACCTAGTCAACCTCACACCTGTGGCTCGCTGGTTCGGCATCAACGCCGTTCTCAGCAAGTACATCGGAGACGAAGAGCTAACCCGCTTCGTGCCAGTCGTCGGCCAGTTCACCCGCATATTCGTACAAGGGAAGAACGGCCTCCAAGTGTCGACGGCCGAAGCGGGCAAGTACGCCTGCGGGACCATACCCGCAGACACGGACGACGCGTTAAGCATCCTAGCTGACAACCAGTCAGTGAAGCTAACGCAGTCCGCAGTCCTGAGCCACATCACCGACGGCGATCTCATCGCCAGGCGCGTCTCCAGCGCGCCAATTCTGGCATACCACCTGTCAAAACCTGATCGTCTCAAGCACGCCTACGTCTTCCCCGTCGAGGACGCAGTCAGGTCATACCAGGTAGTGTCCGAACTCCAAGACCTGGAGGCAAAACCGACGCTAATTCCGTTCATGTCGCCGATCATCCACGGGGCTTTCGCCCCTGTGGATACACTCGCCAACGAGCAGTGGTGCATCAAGACACGGGTTACGGACCTCAAACCGAAACCCCTGCACCTGACAGCATACATCGACGAAACCATGAGGGAGTTCGCTCAGTTTCTGGTACCAAACGCACACTCACTAGACCCAGCAGACCTGGAAGAAGTGTATGAGCGTCAACACCGACCCACGCAGCAGCATATTCTCCGTACTTCTGAAAACGAGACGCCGCGCCGAATCTTCAAGAGCTTCATGAAACGTGAGGCCAACGGCAACTGCAAGGACCCCAGGAACATTAGCACCATCAATGGTCCCGACAAACGTGACTTTTCACGGTTCGTATACCCCCTCAGCGACTTGTTAAAAGTAGCCCCGTGGTACGCGTTCGGCAAGACTCCAATCGCCATTTCTGAGCGAGTTGTAGAAGTACTGGCCGATGCGGAGACGGGAGTGAACACAGACTTCAGTCGCTTCGATGGGAGGATATCCAACCTGTTGAGACACTTAGAGAAGATCGTCTTCACTCGGGCCTACAAGCAGTGCTACGTTCCTGAACTCCTGGACCTACTCCGGTCCCAGCAGAACCTACGAGGAAAAGGCCGACACGGCACTTCGTACGACAGCGGAACATCGCGTGGTTCTGGTTCACCAGAGACCTCAGCTAGCAACACCTTCGACAACGCCTTTGTCGCCTACTTAGCCCTACGCTCTGAGGCAACACAGGGGCGCCGCCGCTCTCCCGAAGAGGCCTGGAACGGCCTAGGGATTTACGGGGGCGACGACGGAATGACAGCGAACGTGAGCCCAGACGCGTATCAACGCGCAGCATCCCAGCTCGGACTCAAGCTGGAGTGCGACCAGGTCAAAAGAGGCAGCATCGGCATCACCTTCCTGGCCCGTGTATACGGGCCTGATGTGTGGTACGGTGACACTGCTTCCTGCTGCGACATCCCGCGGCAATTGGCAAAGTTCCACACCACGGTCAACATGGGGCCATCCATAACCCCCATCCAGAAGCTGAGGGAGAAAGCCCGCTCTTTCTACCTCACAGATGAGAACACGCCGGTCATCGGTCCACTAGCGACTAAGGTGACCAGCCTTTTCGGAGAGACGGACTACGACGACCGCCTCCGGACCATGGCTCGTTGGGATACTCAAGGACCCAAAGACATCCAATACCCAAACCCACCCCGGGAATGGATGTCTGAGTACAGCACGATCGCCTTGTCGGACATACAGTTCGACCACTCAGCCTACAGCAAATGGCTGAGTGCCGCCACAGTCGACACCATCTTGCGGCCACCTCTCTGCGCTCTACCCGTAGAGCCGAAGGCCAAGGTGGCAGTAAACGTCGATGGTGTAGTGGTAAAACCAGCGGCCCCCACCAGGGGGCCAAAGCCTGCACAGAAGAAGTCCAGAACCCGGAAACCCAAGGCCTCGGCCAAAGGACTTCCGGGTGGCGACGCCAAGCCTAAGGAGTTAGCTCCTAAGCTGGCGCGCCGTTCTGAGAAAGAACGCCGTCCGCGGCGCGTAGTACCCAGCAAATGAGCTGGGACACGGGTGCTGGGCGGGCCACTAACTTGGAGTGGCCTGTCATATTTAAGCTATCATTAGCCCAGCATCCTTACAAATTGACATGAGTCCTCGTAATCGCACTCGCAAACCAGGCGCCGGCAACAAGCCGGTGCCTGTAGCCAACCGTCCTGCCGCTCAGCGCACGACGGAACTGGCTAATGTGCCATTTCGCGGAACGGAACGGTTGACATCTGTCACCGGTGGTGAGGCGAATTTCATCAAGACTTTCCACCTCAACCCCGGGTTGCAAGACACGTTTTCTGTAGGCCATTTCCAGGCCCAGAACTACGACAAGTACTTGCTCACCGGGAGGAACAGCGTGCGATACACGCCCGCTTGTTCTACCTTGACCACCGGTTCCGTTTACATTCTGATCGATTATGACCCTACCGATAGAGCCCCCTCCACTGAGGAGGAGTTCGCAGACAATGAACTTACCATGACTTGCCCCACTTGGGGTAAGATGTCCGCGCCTATTCAGGCGTCCCGAATGGACAACTGCAGGAAGCTCATCCGTACTGGCCCGACTGTTGAAAGCAAGCTTCTCACGGACGCTTGCGCCATTCACATCGGTGCCTTTGGGTTTGGGGATACCATTGGCATTGGCCACATTCACATTGACTACTCAGCCAAGTTGTTTGTGCGTCAACCGTCGCCAACCTCTCTGCCTCTGCCAAGGAACACTTTAGCACTTGTGCCCGCCGAACTTGTCGTCTCCACTGACGACGCTGTGATCTTCTCCAGTGACAAGTTCAACACCCTCGGCACAGTCACGGACGGCAACAACGTCGTCATGAAGCGCGGGGTTTACCTAGTCGACGTCCGACTGGGGTTCAACCTCCAAGCTTCTACGCCCAACGTGTTCCTATCTGCCGAGATCCGGCGCAATGGCATCAGGATTGGCCAATCCCCTGTCGTATTTTCAGAATCTGGCTTCGACGCTAAATCACTTAGCCTCGTCTCCAACGGAAACATCGTCCAGTTCCGTGAAGGAGACATCTTTTCCGTGCACGTCTTTCACGACCACAACGGTACGGTCTCCATCATCGCTGACCGTTCTCTCGTGACCGCTAGACTGGTCTAACATGCCTAAGTCTACCCGGTCTGCACGCTCAAAGAAGTCTCGGAGAGCAAAGAGCACTACGTCATCCACGGCGACTGTGCCCAACGTTCAGCAACAGCCACCAATGGCTGCCCACGTTGCGTTCTCAGCACCCACGAACCCCTCTCGTCCGCCAAGTACGAAGGGGCCGTTTGCACACTTCCCTGATGGTTACTACAACCTCTACAAGGGAGTTTGGATCCCAGCACGCAAGAAGAACACTATCTTCTTCAGCGGCGGGACCCATGAAATAATCAACGGCAGGTTATACCTTGCCTGATGATTAGCGAGCTTGAACTCGATCCAAGAAACCCACAGA
>Fucus_DN52707_c0_g2_i1_len=764_Sanxia_noda-like_virus_1_38.9%_p=8.3e-33
AGGATACGAAGGCTCCAGAATCCAATTCTGGGGTAAAGACTTCAACGCCCAACATGTTGACGCGGCTCCTACAGACGCGCACATGGTGGCCATGGTCGACGTCGATTACTACGTTGACATGGTTAGCGACCTGGCTGACAACTTCCAGCCGACTATCCTCTACACGTTCCAGCCCGACAACGCGGCCGCGACACGTGATGATTATAGTTTCACCTTCCACGACGACCAAACTGTCGACTACGTGGTGAATGGTGGAGGCCGTTACAGGCACCAAATCTGGAACTACGGCACGGACTGTACGCGAGTAACCAAGACTTTCCTTGGAATTCCGTACAAGACTGCCGTATACCTGGTTGACCGCAGGAGAGTGTCCCCGGACCATTACCTAGTCAACCTCACACCTGTGGCTCGCTGGTTCGGCATCAACGCCGTTCTCAGCAAGTACATCGGAGACGAAGAGCTAACCCGCTTCGTGCCAGTCGTCGGCCAGTTCACCCGCATATTCGTACAAGGGAAGAACGGCCTCCAAGTGTCGACGGCCGAAGCGGGCAAGTACGCCTGCGGGACCATACCCGCAGACACGGACGACGCGTTAAGCATCCTAGCTGACAACCAGTCAGTGAAGCTAACGCAGTCCGCAGTCCTGAGCCACATCACCGACGGCGATCTCATCGCCAGGCGCGTCTCCAGCGCGCCAATTCTGGCATACCACCTGTCAAAACCTGATCGTCTCAAGCCGCCTACGTCTTCCCCGTCGCGGACGC
>Fucus_DN53105_c0_g1_i1_len=926_Ectocarpus_siliculosus_virus_1_44.9%_p=1.0e-11
CTGCTTCTTCTTCCATTGTTTACTGCCTATACCACTCTCGCCGGACCAGCTTTGATCTTTCCCCCAGCTTCTGCGCCGCTTGGCCAGAAAATTGTTAGTCTCAACGGAGGCTAGTCGCCTGAGATTGCCTGAGATTACCTGAGATTTAGGCCTCAAGGGAAAGGGAAGGAGAGGTCCGGCAGGTCCCAGCCAGCAACAATCAATCACCTACAATACTAGTCTACTCTTATACTAGTCTGTCTCTGTCATTATGAGTCACTGGTTATTACTAGTACTTTTGTATGCGGGCGCGATTTCCTTGGTCGCTATCGTCACAAAAGCTGATAACGAGGTCATTCCGGAGCCCGATTGTGATGCGACAGTGGCTGTGAGCGTGCGATACTCAAGTACGTCCGAGCGGCTATACCTGGAAGCGATCGATGCGGACGAGCGGGGTGGATGTGTGACTTTAGGCCAAATTTTTGTGGCTCGCGATGGGAAGGCTCCGTTGTATGCGGTGGATCCTGACACTGGCGAACGCACTCCCAATGCAACCGGGACGTGGCTCCTAACGGAATCGCTTTACATTGAGGACGGTATAACTCTGAATGTGAGTAACTAACTATCAAAATGTTCAGGAAAATGTTATGATCTTATTATACAACCGTGCTGCTAAATGTGTCATCGTAAGAAGTATTACGGTAAGCGTTACACCGCCTGATGTAGGGTTGCCTGGTAACACCACCGCTTCCGATTTGCCATCTCCAGGCCTTTTCCGTGCGGAAACGAGCAGTTTGTAGTAGTATTAATAGTATAATAGTAGTAGCTATTGTTCCGGAGGACCGCTACCAGTTGCATGTTGCGAAGCCTGATATTTCCCTAAATTTGCGGCCCCCGCTTTCTTTGGACCACAAAAAAAATCACACAAGTGGACATCATGTTATTTT
>Fucus_DN53105_c0_g1_i2_len=1241_Ectocarpus_siliculosus_virus_1_47.9%_p=6.5e-78
CTGCTTCTTCTTCCATTGTTTACTGCCTATACCACTCTCGCCGGACCAGCTTTGATCTTTCCCCCAGCTTCTGCGCCGCTTGGCCAGAAAATTGTTAGTCTCAACGGAGGCTAGTCGCCTGAGATTGCCTGAGATTACCTGAGATTTAGGCCTCAAGGGAAAGGGAAGGAGAGGTCCGGCAGGTCCCAGCCAGCAACAATCAATCACCTACAATACTAGTCTACTCTTATACTAGTCTGTCTCTGTCATTATGAGTCACTGGTTATTACTAGTACTTTTGTATGCGGGCGCGATTTCCTTGGTCGCTATCGTCACAAAAGCTGATAACGAGGTCATTCCGGAGCCCGATTGTGATGCGACAGTGGCTGTGAGCGTGCGATACTCAAGTACGTCCGAGCGGCTATACCTGGAAGCGATCGATGCGGACGAGCGGGGTGGATGTGTGACTTTAGGCCAAATTTTTGTGGCTCGCGATGGGAAGGCTCCGTTGTATGCGGTGGATCCTGACACTGGCGAACGCACTCCCAATGCAACCGGGACGTGGCTCCTAACGGAATCGCTTTACATTGAGGACGGTATAACTCTGAATGTGCACGGCGGGGATGATGGCGATACTGACGAGCTTAGACTTCTTTCGGACTCGTCGACCTTCGTCAACCTCCGCGCCCACGGCGGAAGCCTCAGTTTCCACGATACCAAGGTTTTCTCTTGGGATGAGGGTGCCAACACCTACGATAAAGATATTGATGACGGACGCTCCTACATCAGTGTCATTTCGGAAATTATCACCACCGAAACCGAAACCTGCAGTGGAAGCGCCAAGAACACAATGGGCGAGGCGCGCATGGATATCGACAACAGCGAGATGGGGTACTTGGGCTACAAAGATAGCGAGGCTTACGGTCTTACGTGGAAGGTCAGAGGGTTCTGCCAAGACAAGAGCAACCCGGAGATATTCGACGTGGTGAACGTGTATGGCAATATTTATGACTCCGATATCCACCACAACTACTTCGGTGTCTACACTTACGGCCACCAGCAGGGTGACTGGAGGAGGAACGAGATGCATGATAATATCGAGTACGGATTCGACCCGCACGACGATAGTGACATGCTCAACATCCACGACAATACAGTGTACGACAACGGGAACCATGGCATCATCGCCTCCAAGCGCTGCAACGATGTCTCCATCCAGGACAACATAGTTTATGGCGGTGGTAATGCCGGCCTTTTCTTGC
>Fucus_DN53177_c0_g1_i1_len=1797_Cafeteria_roenbergensis_virus_BV-PW1_34.7%_p=3.3e-24
AGTTAAACTGCCTTCTCCGACTAGGATCGACATCAAGTTGAAGCATCCTTCTGTGCCTGTCAACGGCGAGAAGCTCTCCCTTTTTTATTGGACGCACGTTCATCGCGTGTATCGGACGCGCGTTCTGCCCCAGCAATGACCGCATCGGTGGAAGGACGAAGGCTCGGTCTGGATGTGTTGCTCTTGACCCTCAACAACGCCATCGAAGATCAAGTGTGGTACGTGTCGTTCAAGCCTCTGCACCTCGTGTGCTCAGAGTTATGTATTGCTTGCCGGAACCGCAACCTACTTACGTGGCACGTCGCGCTCACCGACGATAAAGCACGAAACGTTTGGCTGCGTCGCCGTCGAGGCGCCGTGTTCAGGACTCTGCATAGACGCCCACGTCTGCCACCCGCTCGAGTACGTGCGGCCACCTGGGAGCTACCCGCACGTTACATCCCTCGGAGACCTAATCAACGGTTGTTCACTTTGGCCAGAACAGAGATGAGGCCACGGCGATCCTCATTGATGCCGTGGCTACGCTTGGAAGTGGATGAAGTCTGGTTTTCGGGTCATCTAGAACAACTGACGTTCGGCGGCGAGTTCAACAATGCGATAGACGATGTTTCGTGGCCGGGAACGCTGCGGCGACTCACCTTCGGATGGAATTTCAATCAGCCAATCACGGACGTCACGTGGCCGGCTTCCCTGAGATCGCTAATTTTCGGATGGCGGTTTAACCAGCCAATCGACAGGGTCGGGTGGCCAGCCTCGCTCCAGCATGTGCAGTTTGGATCGGGTTTCAACCAGCCCATCACCCAAGTCGTGTGGCCTGACCGTCTTCGGGTGGTGATATTTGGTTCAAACTTCAACCGATCGATCACCTGCGTGACGTAGCCGGTCTTGCTGAAGCAACTAACCTTCGGGGTGAGTTTCAACCGACCCATTCACGATTTCGCGTGGCCTGAAGCTCTAGAACTCTTGAAGTTTGGCCATGGTTTCAACCAACCAGTCCAAGATGCTGCTTGGCCAGTGAGGTTGAAGCATCTTACACTCGGGGTCTGCTTTAACCAGCCAATCGACGGCATCATCTGGCCGGTTACTCTGCAGAGTTTGACGTTTGGCACGAGTTTCAACCGACCTCTTTCCGGAACATCATGGCCGGCATCCCTGCAGCAGCTGACGTTCGGTTATGACTTCAGCCATCCACTTCAAGATGTCAGTTGGCCGCCGTTTTTAAAGCAACTGGCGTTCGGATATTGCTGCAATCAGCCAATCGACTACGTCAGGTGGCCGACGTCGTTAAAGCAGCTGACGTTCGGGCACTGTTTCAACCGTGCTGTGCATGACGTTGAGTGGCCAAGTTCACTGCAAAAGCTCACCTTTGGTACGAACTTCAACCGATCAGTTAAAGGAGTGATGTGGTCACAGTCTCTAGAGCACCTGACGTTCGGGTACGACTTTAATCAGGCTATCGGGAGAGTAGTGTGGCCCACCTCGCTACAGCAGCTGACGTTTGGACACCGATTCAACCAACGAATAGAGGGTCTAGTCTGGCCGGCTTCGCTGCAGAGGCTGAAGTTTGGGATTTACTTCAACCAACAAATCTCCGAAACGAGATGGCCGATCTCGTTGAAGGTGCTAATATTTGGCGAATGCTTCGACCAGCCGATCGACCAGGTCTCATGGCCGCCCGAGCTCCGAAGGTTGGTATTTGGGGCGGGTTTTGACCAGCCAATAAGCCGGGTGACGTGGCCGATCTCGCTCCGTAAGCTTTCGTTTGGGAAGAGTTTCGACCAGCCAGTTGAAGGCGTC
>Fucus_DN53177_c0_g1_i1_len=1797_Cafeteria_roenbergensis_virus_BV-PW1_39.9%_p=6.9e-30
AGTTAAACTGCCTTCTCCGACTAGGATCGACATCAAGTTGAAGCATCCTTCTGTGCCTGTCAACGGCGAGAAGCTCTCCCTTTTTTATTGGACGCACGTTCATCGCGTGTATCGGACGCGCGTTCTGCCCCAGCAATGACCGCATCGGTGGAAGGACGAAGGCTCGGTCTGGATGTGTTGCTCTTGACCCTCAACAACGCCATCGAAGATCAAGTGTGGTACGTGTCGTTCAAGCCTCTGCACCTCGTGTGCTCAGAGTTATGTATTGCTTGCCGGAACCGCAACCTACTTACGTGGCACGTCGCGCTCACCGACGATAAAGCACGAAACGTTTGGCTGCGTCGCCGTCGAGGCGCCGTGTTCAGGACTCTGCATAGACGCCCACGTCTGCCACCCGCTCGAGTACGTGCGGCCACCTGGGAGCTACCCGCACGTTACATCCCTCGGAGACCTAATCAACGGTTGTTCACTTTGGCCAGAACAGAGATGAGGCCACGGCGATCCTCATTGATGCCGTGGCTACGCTTGGAAGTGGATGAAGTCTGGTTTTCGGGTCATCTAGAACAACTGACGTTCGGCGGCGAGTTCAACAATGCGATAGACGATGTTTCGTGGCCGGGAACGCTGCGGCGACTCACCTTCGGATGGAATTTCAATCAGCCAATCACGGACGTCACGTGGCCGGCTTCCCTGAGATCGCTAATTTTCGGATGGCGGTTTAACCAGCCAATCGACAGGGTCGGGTGGCCAGCCTCGCTCCAGCATGTGCAGTTTGGATCGGGTTTCAACCAGCCCATCACCCAAGTCGTGTGGCCTGACCGTCTTCGGGTGGTGATATTTGGTTCAAACTTCAACCGATCGATCACCTGCGTGACGTAGCCGGTCTTGCTGAAGCAACTAACCTTCGGGGTGAGTTTCAACCGACCCATTCACGATTTCGCGTGGCCTGAAGCTCTAGAACTCTTGAAGTTTGGCCATGGTTTCAACCAACCAGTCCAAGATGCTGCTTGGCCAGTGAGGTTGAAGCATCTTACACTCGGGGTCTGCTTTAACCAGCCAATCGACGGCATCATCTGGCCGGTTACTCTGCAGAGTTTGACGTTTGGCACGAGTTTCAACCGACCTCTTTCCGGAACATCATGGCCGGCATCCCTGCAGCAGCTGACGTTCGGTTATGACTTCAGCCATCCACTTCAAGATGTCAGTTGGCCGCCGTTTTTAAAGCAACTGGCGTTCGGATATTGCTGCAATCAGCCAATCGACTACGTCAGGTGGCCGACGTCGTTAAAGCAGCTGACGTTCGGGCACTGTTTCAACCGTGCTGTGCATGACGTTGAGTGGCCAAGTTCACTGCAAAAGCTCACCTTTGGTACGAACTTCAACCGATCAGTTAAAGGAGTGATGTGGTCACAGTCTCTAGAGCACCTGACGTTCGGGTACGACTTTAATCAGGCTATCGGGAGAGTAGTGTGGCCCACCTCGCTACAGCAGCTGACGTTTGGACACCGATTCAACCAACGAATAGAGGGTCTAGTCTGGCCGGCTTCGCTGCAGAGGCTGAAGTTTGGGATTTACTTCAACCAACAAATCTCCGAAACGAGATGGCCGATCTCGTTGAAGGTGCTAATATTTGGCGAATGCTTCGACCAGCCGATCGACCAGGTCTCATGGCCGCCCGAGCTCCGAAGGTTGGTATTTGGGGCGGGTTTTGACCAGCCAATAAGCCGGGTGACGTGGCCGATCTCGCTCCGTAAGCTTTCGTTTGGGAAGAGTTTCGACCAGCCAGTTGAAGGCGTC
>Fucus_DN53177_c0_g1_i1_len=1797_Cafeteria_roenbergensis_virus_BV-PW1_41.2%_p=1.6e-39
AGTTAAACTGCCTTCTCCGACTAGGATCGACATCAAGTTGAAGCATCCTTCTGTGCCTGTCAACGGCGAGAAGCTCTCCCTTTTTTATTGGACGCACGTTCATCGCGTGTATCGGACGCGCGTTCTGCCCCAGCAATGACCGCATCGGTGGAAGGACGAAGGCTCGGTCTGGATGTGTTGCTCTTGACCCTCAACAACGCCATCGAAGATCAAGTGTGGTACGTGTCGTTCAAGCCTCTGCACCTCGTGTGCTCAGAGTTATGTATTGCTTGCCGGAACCGCAACCTACTTACGTGGCACGTCGCGCTCACCGACGATAAAGCACGAAACGTTTGGCTGCGTCGCCGTCGAGGCGCCGTGTTCAGGACTCTGCATAGACGCCCACGTCTGCCACCCGCTCGAGTACGTGCGGCCACCTGGGAGCTACCCGCACGTTACATCCCTCGGAGACCTAATCAACGGTTGTTCACTTTGGCCAGAACAGAGATGAGGCCACGGCGATCCTCATTGATGCCGTGGCTACGCTTGGAAGTGGATGAAGTCTGGTTTTCGGGTCATCTAGAACAACTGACGTTCGGCGGCGAGTTCAACAATGCGATAGACGATGTTTCGTGGCCGGGAACGCTGCGGCGACTCACCTTCGGATGGAATTTCAATCAGCCAATCACGGACGTCACGTGGCCGGCTTCCCTGAGATCGCTAATTTTCGGATGGCGGTTTAACCAGCCAATCGACAGGGTCGGGTGGCCAGCCTCGCTCCAGCATGTGCAGTTTGGATCGGGTTTCAACCAGCCCATCACCCAAGTCGTGTGGCCTGACCGTCTTCGGGTGGTGATATTTGGTTCAAACTTCAACCGATCGATCACCTGCGTGACGTAGCCGGTCTTGCTGAAGCAACTAACCTTCGGGGTGAGTTTCAACCGACCCATTCACGATTTCGCGTGGCCTGAAGCTCTAGAACTCTTGAAGTTTGGCCATGGTTTCAACCAACCAGTCCAAGATGCTGCTTGGCCAGTGAGGTTGAAGCATCTTACACTCGGGGTCTGCTTTAACCAGCCAATCGACGGCATCATCTGGCCGGTTACTCTGCAGAGTTTGACGTTTGGCACGAGTTTCAACCGACCTCTTTCCGGAACATCATGGCCGGCATCCCTGCAGCAGCTGACGTTCGGTTATGACTTCAGCCATCCACTTCAAGATGTCAGTTGGCCGCCGTTTTTAAAGCAACTGGCGTTCGGATATTGCTGCAATCAGCCAATCGACTACGTCAGGTGGCCGACGTCGTTAAAGCAGCTGACGTTCGGGCACTGTTTCAACCGTGCTGTGCATGACGTTGAGTGGCCAAGTTCACTGCAAAAGCTCACCTTTGGTACGAACTTCAACCGATCAGTTAAAGGAGTGATGTGGTCACAGTCTCTAGAGCACCTGACGTTCGGGTACGACTTTAATCAGGCTATCGGGAGAGTAGTGTGGCCCACCTCGCTACAGCAGCTGACGTTTGGACACCGATTCAACCAACGAATAGAGGGTCTAGTCTGGCCGGCTTCGCTGCAGAGGCTGAAGTTTGGGATTTACTTCAACCAACAAATCTCCGAAACGAGATGGCCGATCTCGTTGAAGGTGCTAATATTTGGCGAATGCTTCGACCAGCCGATCGACCAGGTCTCATGGCCGCCCGAGCTCCGAAGGTTGGTATTTGGGGCGGGTTTTGACCAGCCAATAAGCCGGGTGACGTGGCCGATCTCGCTCCGTAAGCTTTCGTTTGGGAAGAGTTTCGACCAGCCAGTTGAAGGCGTC
>Fucus_DN53177_c0_g1_i1_len=1797_Cafeteria_roenbergensis_virus_BV-PW1_42.6%_p=5.9e-98
AGTTAAACTGCCTTCTCCGACTAGGATCGACATCAAGTTGAAGCATCCTTCTGTGCCTGTCAACGGCGAGAAGCTCTCCCTTTTTTATTGGACGCACGTTCATCGCGTGTATCGGACGCGCGTTCTGCCCCAGCAATGACCGCATCGGTGGAAGGACGAAGGCTCGGTCTGGATGTGTTGCTCTTGACCCTCAACAACGCCATCGAAGATCAAGTGTGGTACGTGTCGTTCAAGCCTCTGCACCTCGTGTGCTCAGAGTTATGTATTGCTTGCCGGAACCGCAACCTACTTACGTGGCACGTCGCGCTCACCGACGATAAAGCACGAAACGTTTGGCTGCGTCGCCGTCGAGGCGCCGTGTTCAGGACTCTGCATAGACGCCCACGTCTGCCACCCGCTCGAGTACGTGCGGCCACCTGGGAGCTACCCGCACGTTACATCCCTCGGAGACCTAATCAACGGTTGTTCACTTTGGCCAGAACAGAGATGAGGCCACGGCGATCCTCATTGATGCCGTGGCTACGCTTGGAAGTGGATGAAGTCTGGTTTTCGGGTCATCTAGAACAACTGACGTTCGGCGGCGAGTTCAACAATGCGATAGACGATGTTTCGTGGCCGGGAACGCTGCGGCGACTCACCTTCGGATGGAATTTCAATCAGCCAATCACGGACGTCACGTGGCCGGCTTCCCTGAGATCGCTAATTTTCGGATGGCGGTTTAACCAGCCAATCGACAGGGTCGGGTGGCCAGCCTCGCTCCAGCATGTGCAGTTTGGATCGGGTTTCAACCAGCCCATCACCCAAGTCGTGTGGCCTGACCGTCTTCGGGTGGTGATATTTGGTTCAAACTTCAACCGATCGATCACCTGCGTGACGTAGCCGGTCTTGCTGAAGCAACTAACCTTCGGGGTGAGTTTCAACCGACCCATTCACGATTTCGCGTGGCCTGAAGCTCTAGAACTCTTGAAGTTTGGCCATGGTTTCAACCAACCAGTCCAAGATGCTGCTTGGCCAGTGAGGTTGAAGCATCTTACACTCGGGGTCTGCTTTAACCAGCCAATCGACGGCATCATCTGGCCGGTTACTCTGCAGAGTTTGACGTTTGGCACGAGTTTCAACCGACCTCTTTCCGGAACATCATGGCCGGCATCCCTGCAGCAGCTGACGTTCGGTTATGACTTCAGCCATCCACTTCAAGATGTCAGTTGGCCGCCGTTTTTAAAGCAACTGGCGTTCGGATATTGCTGCAATCAGCCAATCGACTACGTCAGGTGGCCGACGTCGTTAAAGCAGCTGACGTTCGGGCACTGTTTCAACCGTGCTGTGCATGACGTTGAGTGGCCAAGTTCACTGCAAAAGCTCACCTTTGGTACGAACTTCAACCGATCAGTTAAAGGAGTGATGTGGTCACAGTCTCTAGAGCACCTGACGTTCGGGTACGACTTTAATCAGGCTATCGGGAGAGTAGTGTGGCCCACCTCGCTACAGCAGCTGACGTTTGGACACCGATTCAACCAACGAATAGAGGGTCTAGTCTGGCCGGCTTCGCTGCAGAGGCTGAAGTTTGGGATTTACTTCAACCAACAAATCTCCGAAACGAGATGGCCGATCTCGTTGAAGGTGCTAATATTTGGCGAATGCTTCGACCAGCCGATCGACCAGGTCTCATGGCCGCCCGAGCTCCGAAGGTTGGTATTTGGGGCGGGTTTTGACCAGCCAATAAGCCGGGTGACGTGGCCGATCTCGCTCCGTAAGCTTTCGTTTGGGAAGAGTTTCGACCAGCCAGTTGAAGGCGTC
>Fucus_DN53177_c0_g1_i1_len=1797_Cafeteria_roenbergensis_virus_BV-PW1_42.9%_p=5.7e-61
AGTTAAACTGCCTTCTCCGACTAGGATCGACATCAAGTTGAAGCATCCTTCTGTGCCTGTCAACGGCGAGAAGCTCTCCCTTTTTTATTGGACGCACGTTCATCGCGTGTATCGGACGCGCGTTCTGCCCCAGCAATGACCGCATCGGTGGAAGGACGAAGGCTCGGTCTGGATGTGTTGCTCTTGACCCTCAACAACGCCATCGAAGATCAAGTGTGGTACGTGTCGTTCAAGCCTCTGCACCTCGTGTGCTCAGAGTTATGTATTGCTTGCCGGAACCGCAACCTACTTACGTGGCACGTCGCGCTCACCGACGATAAAGCACGAAACGTTTGGCTGCGTCGCCGTCGAGGCGCCGTGTTCAGGACTCTGCATAGACGCCCACGTCTGCCACCCGCTCGAGTACGTGCGGCCACCTGGGAGCTACCCGCACGTTACATCCCTCGGAGACCTAATCAACGGTTGTTCACTTTGGCCAGAACAGAGATGAGGCCACGGCGATCCTCATTGATGCCGTGGCTACGCTTGGAAGTGGATGAAGTCTGGTTTTCGGGTCATCTAGAACAACTGACGTTCGGCGGCGAGTTCAACAATGCGATAGACGATGTTTCGTGGCCGGGAACGCTGCGGCGACTCACCTTCGGATGGAATTTCAATCAGCCAATCACGGACGTCACGTGGCCGGCTTCCCTGAGATCGCTAATTTTCGGATGGCGGTTTAACCAGCCAATCGACAGGGTCGGGTGGCCAGCCTCGCTCCAGCATGTGCAGTTTGGATCGGGTTTCAACCAGCCCATCACCCAAGTCGTGTGGCCTGACCGTCTTCGGGTGGTGATATTTGGTTCAAACTTCAACCGATCGATCACCTGCGTGACGTAGCCGGTCTTGCTGAAGCAACTAACCTTCGGGGTGAGTTTCAACCGACCCATTCACGATTTCGCGTGGCCTGAAGCTCTAGAACTCTTGAAGTTTGGCCATGGTTTCAACCAACCAGTCCAAGATGCTGCTTGGCCAGTGAGGTTGAAGCATCTTACACTCGGGGTCTGCTTTAACCAGCCAATCGACGGCATCATCTGGCCGGTTACTCTGCAGAGTTTGACGTTTGGCACGAGTTTCAACCGACCTCTTTCCGGAACATCATGGCCGGCATCCCTGCAGCAGCTGACGTTCGGTTATGACTTCAGCCATCCACTTCAAGATGTCAGTTGGCCGCCGTTTTTAAAGCAACTGGCGTTCGGATATTGCTGCAATCAGCCAATCGACTACGTCAGGTGGCCGACGTCGTTAAAGCAGCTGACGTTCGGGCACTGTTTCAACCGTGCTGTGCATGACGTTGAGTGGCCAAGTTCACTGCAAAAGCTCACCTTTGGTACGAACTTCAACCGATCAGTTAAAGGAGTGATGTGGTCACAGTCTCTAGAGCACCTGACGTTCGGGTACGACTTTAATCAGGCTATCGGGAGAGTAGTGTGGCCCACCTCGCTACAGCAGCTGACGTTTGGACACCGATTCAACCAACGAATAGAGGGTCTAGTCTGGCCGGCTTCGCTGCAGAGGCTGAAGTTTGGGATTTACTTCAACCAACAAATCTCCGAAACGAGATGGCCGATCTCGTTGAAGGTGCTAATATTTGGCGAATGCTTCGACCAGCCGATCGACCAGGTCTCATGGCCGCCCGAGCTCCGAAGGTTGGTATTTGGGGCGGGTTTTGACCAGCCAATAAGCCGGGTGACGTGGCCGATCTCGCTCCGTAAGCTTTCGTTTGGGAAGAGTTTCGACCAGCCAGTTGAAGGCGTC
>Fucus_DN53177_c0_g1_i1_len=1797_Cafeteria_roenbergensis_virus_BV-PW1_43.1%_p=1.9e-80
AGTTAAACTGCCTTCTCCGACTAGGATCGACATCAAGTTGAAGCATCCTTCTGTGCCTGTCAACGGCGAGAAGCTCTCCCTTTTTTATTGGACGCACGTTCATCGCGTGTATCGGACGCGCGTTCTGCCCCAGCAATGACCGCATCGGTGGAAGGACGAAGGCTCGGTCTGGATGTGTTGCTCTTGACCCTCAACAACGCCATCGAAGATCAAGTGTGGTACGTGTCGTTCAAGCCTCTGCACCTCGTGTGCTCAGAGTTATGTATTGCTTGCCGGAACCGCAACCTACTTACGTGGCACGTCGCGCTCACCGACGATAAAGCACGAAACGTTTGGCTGCGTCGCCGTCGAGGCGCCGTGTTCAGGACTCTGCATAGACGCCCACGTCTGCCACCCGCTCGAGTACGTGCGGCCACCTGGGAGCTACCCGCACGTTACATCCCTCGGAGACCTAATCAACGGTTGTTCACTTTGGCCAGAACAGAGATGAGGCCACGGCGATCCTCATTGATGCCGTGGCTACGCTTGGAAGTGGATGAAGTCTGGTTTTCGGGTCATCTAGAACAACTGACGTTCGGCGGCGAGTTCAACAATGCGATAGACGATGTTTCGTGGCCGGGAACGCTGCGGCGACTCACCTTCGGATGGAATTTCAATCAGCCAATCACGGACGTCACGTGGCCGGCTTCCCTGAGATCGCTAATTTTCGGATGGCGGTTTAACCAGCCAATCGACAGGGTCGGGTGGCCAGCCTCGCTCCAGCATGTGCAGTTTGGATCGGGTTTCAACCAGCCCATCACCCAAGTCGTGTGGCCTGACCGTCTTCGGGTGGTGATATTTGGTTCAAACTTCAACCGATCGATCACCTGCGTGACGTAGCCGGTCTTGCTGAAGCAACTAACCTTCGGGGTGAGTTTCAACCGACCCATTCACGATTTCGCGTGGCCTGAAGCTCTAGAACTCTTGAAGTTTGGCCATGGTTTCAACCAACCAGTCCAAGATGCTGCTTGGCCAGTGAGGTTGAAGCATCTTACACTCGGGGTCTGCTTTAACCAGCCAATCGACGGCATCATCTGGCCGGTTACTCTGCAGAGTTTGACGTTTGGCACGAGTTTCAACCGACCTCTTTCCGGAACATCATGGCCGGCATCCCTGCAGCAGCTGACGTTCGGTTATGACTTCAGCCATCCACTTCAAGATGTCAGTTGGCCGCCGTTTTTAAAGCAACTGGCGTTCGGATATTGCTGCAATCAGCCAATCGACTACGTCAGGTGGCCGACGTCGTTAAAGCAGCTGACGTTCGGGCACTGTTTCAACCGTGCTGTGCATGACGTTGAGTGGCCAAGTTCACTGCAAAAGCTCACCTTTGGTACGAACTTCAACCGATCAGTTAAAGGAGTGATGTGGTCACAGTCTCTAGAGCACCTGACGTTCGGGTACGACTTTAATCAGGCTATCGGGAGAGTAGTGTGGCCCACCTCGCTACAGCAGCTGACGTTTGGACACCGATTCAACCAACGAATAGAGGGTCTAGTCTGGCCGGCTTCGCTGCAGAGGCTGAAGTTTGGGATTTACTTCAACCAACAAATCTCCGAAACGAGATGGCCGATCTCGTTGAAGGTGCTAATATTTGGCGAATGCTTCGACCAGCCGATCGACCAGGTCTCATGGCCGCCCGAGCTCCGAAGGTTGGTATTTGGGGCGGGTTTTGACCAGCCAATAAGCCGGGTGACGTGGCCGATCTCGCTCCGTAAGCTTTCGTTTGGGAAGAGTTTCGACCAGCCAGTTGAAGGCGTC
>Fucus_DN53177_c0_g1_i1_len=1797_Cafeteria_roenbergensis_virus_BV-PW1_43.3%_p=6.2e-47
AGTTAAACTGCCTTCTCCGACTAGGATCGACATCAAGTTGAAGCATCCTTCTGTGCCTGTCAACGGCGAGAAGCTCTCCCTTTTTTATTGGACGCACGTTCATCGCGTGTATCGGACGCGCGTTCTGCCCCAGCAATGACCGCATCGGTGGAAGGACGAAGGCTCGGTCTGGATGTGTTGCTCTTGACCCTCAACAACGCCATCGAAGATCAAGTGTGGTACGTGTCGTTCAAGCCTCTGCACCTCGTGTGCTCAGAGTTATGTATTGCTTGCCGGAACCGCAACCTACTTACGTGGCACGTCGCGCTCACCGACGATAAAGCACGAAACGTTTGGCTGCGTCGCCGTCGAGGCGCCGTGTTCAGGACTCTGCATAGACGCCCACGTCTGCCACCCGCTCGAGTACGTGCGGCCACCTGGGAGCTACCCGCACGTTACATCCCTCGGAGACCTAATCAACGGTTGTTCACTTTGGCCAGAACAGAGATGAGGCCACGGCGATCCTCATTGATGCCGTGGCTACGCTTGGAAGTGGATGAAGTCTGGTTTTCGGGTCATCTAGAACAACTGACGTTCGGCGGCGAGTTCAACAATGCGATAGACGATGTTTCGTGGCCGGGAACGCTGCGGCGACTCACCTTCGGATGGAATTTCAATCAGCCAATCACGGACGTCACGTGGCCGGCTTCCCTGAGATCGCTAATTTTCGGATGGCGGTTTAACCAGCCAATCGACAGGGTCGGGTGGCCAGCCTCGCTCCAGCATGTGCAGTTTGGATCGGGTTTCAACCAGCCCATCACCCAAGTCGTGTGGCCTGACCGTCTTCGGGTGGTGATATTTGGTTCAAACTTCAACCGATCGATCACCTGCGTGACGTAGCCGGTCTTGCTGAAGCAACTAACCTTCGGGGTGAGTTTCAACCGACCCATTCACGATTTCGCGTGGCCTGAAGCTCTAGAACTCTTGAAGTTTGGCCATGGTTTCAACCAACCAGTCCAAGATGCTGCTTGGCCAGTGAGGTTGAAGCATCTTACACTCGGGGTCTGCTTTAACCAGCCAATCGACGGCATCATCTGGCCGGTTACTCTGCAGAGTTTGACGTTTGGCACGAGTTTCAACCGACCTCTTTCCGGAACATCATGGCCGGCATCCCTGCAGCAGCTGACGTTCGGTTATGACTTCAGCCATCCACTTCAAGATGTCAGTTGGCCGCCGTTTTTAAAGCAACTGGCGTTCGGATATTGCTGCAATCAGCCAATCGACTACGTCAGGTGGCCGACGTCGTTAAAGCAGCTGACGTTCGGGCACTGTTTCAACCGTGCTGTGCATGACGTTGAGTGGCCAAGTTCACTGCAAAAGCTCACCTTTGGTACGAACTTCAACCGATCAGTTAAAGGAGTGATGTGGTCACAGTCTCTAGAGCACCTGACGTTCGGGTACGACTTTAATCAGGCTATCGGGAGAGTAGTGTGGCCCACCTCGCTACAGCAGCTGACGTTTGGACACCGATTCAACCAACGAATAGAGGGTCTAGTCTGGCCGGCTTCGCTGCAGAGGCTGAAGTTTGGGATTTACTTCAACCAACAAATCTCCGAAACGAGATGGCCGATCTCGTTGAAGGTGCTAATATTTGGCGAATGCTTCGACCAGCCGATCGACCAGGTCTCATGGCCGCCCGAGCTCCGAAGGTTGGTATTTGGGGCGGGTTTTGACCAGCCAATAAGCCGGGTGACGTGGCCGATCTCGCTCCGTAAGCTTTCGTTTGGGAAGAGTTTCGACCAGCCAGTTGAAGGCGTC
>Fucus_DN53177_c0_g1_i1_len=1797_Cafeteria_roenbergensis_virus_BV-PW1_43.9%_p=5.2e-70
AGTTAAACTGCCTTCTCCGACTAGGATCGACATCAAGTTGAAGCATCCTTCTGTGCCTGTCAACGGCGAGAAGCTCTCCCTTTTTTATTGGACGCACGTTCATCGCGTGTATCGGACGCGCGTTCTGCCCCAGCAATGACCGCATCGGTGGAAGGACGAAGGCTCGGTCTGGATGTGTTGCTCTTGACCCTCAACAACGCCATCGAAGATCAAGTGTGGTACGTGTCGTTCAAGCCTCTGCACCTCGTGTGCTCAGAGTTATGTATTGCTTGCCGGAACCGCAACCTACTTACGTGGCACGTCGCGCTCACCGACGATAAAGCACGAAACGTTTGGCTGCGTCGCCGTCGAGGCGCCGTGTTCAGGACTCTGCATAGACGCCCACGTCTGCCACCCGCTCGAGTACGTGCGGCCACCTGGGAGCTACCCGCACGTTACATCCCTCGGAGACCTAATCAACGGTTGTTCACTTTGGCCAGAACAGAGATGAGGCCACGGCGATCCTCATTGATGCCGTGGCTACGCTTGGAAGTGGATGAAGTCTGGTTTTCGGGTCATCTAGAACAACTGACGTTCGGCGGCGAGTTCAACAATGCGATAGACGATGTTTCGTGGCCGGGAACGCTGCGGCGACTCACCTTCGGATGGAATTTCAATCAGCCAATCACGGACGTCACGTGGCCGGCTTCCCTGAGATCGCTAATTTTCGGATGGCGGTTTAACCAGCCAATCGACAGGGTCGGGTGGCCAGCCTCGCTCCAGCATGTGCAGTTTGGATCGGGTTTCAACCAGCCCATCACCCAAGTCGTGTGGCCTGACCGTCTTCGGGTGGTGATATTTGGTTCAAACTTCAACCGATCGATCACCTGCGTGACGTAGCCGGTCTTGCTGAAGCAACTAACCTTCGGGGTGAGTTTCAACCGACCCATTCACGATTTCGCGTGGCCTGAAGCTCTAGAACTCTTGAAGTTTGGCCATGGTTTCAACCAACCAGTCCAAGATGCTGCTTGGCCAGTGAGGTTGAAGCATCTTACACTCGGGGTCTGCTTTAACCAGCCAATCGACGGCATCATCTGGCCGGTTACTCTGCAGAGTTTGACGTTTGGCACGAGTTTCAACCGACCTCTTTCCGGAACATCATGGCCGGCATCCCTGCAGCAGCTGACGTTCGGTTATGACTTCAGCCATCCACTTCAAGATGTCAGTTGGCCGCCGTTTTTAAAGCAACTGGCGTTCGGATATTGCTGCAATCAGCCAATCGACTACGTCAGGTGGCCGACGTCGTTAAAGCAGCTGACGTTCGGGCACTGTTTCAACCGTGCTGTGCATGACGTTGAGTGGCCAAGTTCACTGCAAAAGCTCACCTTTGGTACGAACTTCAACCGATCAGTTAAAGGAGTGATGTGGTCACAGTCTCTAGAGCACCTGACGTTCGGGTACGACTTTAATCAGGCTATCGGGAGAGTAGTGTGGCCCACCTCGCTACAGCAGCTGACGTTTGGACACCGATTCAACCAACGAATAGAGGGTCTAGTCTGGCCGGCTTCGCTGCAGAGGCTGAAGTTTGGGATTTACTTCAACCAACAAATCTCCGAAACGAGATGGCCGATCTCGTTGAAGGTGCTAATATTTGGCGAATGCTTCGACCAGCCGATCGACCAGGTCTCATGGCCGCCCGAGCTCCGAAGGTTGGTATTTGGGGCGGGTTTTGACCAGCCAATAAGCCGGGTGACGTGGCCGATCTCGCTCCGTAAGCTTTCGTTTGGGAAGAGTTTCGACCAGCCAGTTGAAGGCGTC
>Fucus_DN53177_c0_g1_i1_len=1797_Cafeteria_roenbergensis_virus_BV-PW1_44.6%_p=1.1e-99
AGTTAAACTGCCTTCTCCGACTAGGATCGACATCAAGTTGAAGCATCCTTCTGTGCCTGTCAACGGCGAGAAGCTCTCCCTTTTTTATTGGACGCACGTTCATCGCGTGTATCGGACGCGCGTTCTGCCCCAGCAATGACCGCATCGGTGGAAGGACGAAGGCTCGGTCTGGATGTGTTGCTCTTGACCCTCAACAACGCCATCGAAGATCAAGTGTGGTACGTGTCGTTCAAGCCTCTGCACCTCGTGTGCTCAGAGTTATGTATTGCTTGCCGGAACCGCAACCTACTTACGTGGCACGTCGCGCTCACCGACGATAAAGCACGAAACGTTTGGCTGCGTCGCCGTCGAGGCGCCGTGTTCAGGACTCTGCATAGACGCCCACGTCTGCCACCCGCTCGAGTACGTGCGGCCACCTGGGAGCTACCCGCACGTTACATCCCTCGGAGACCTAATCAACGGTTGTTCACTTTGGCCAGAACAGAGATGAGGCCACGGCGATCCTCATTGATGCCGTGGCTACGCTTGGAAGTGGATGAAGTCTGGTTTTCGGGTCATCTAGAACAACTGACGTTCGGCGGCGAGTTCAACAATGCGATAGACGATGTTTCGTGGCCGGGAACGCTGCGGCGACTCACCTTCGGATGGAATTTCAATCAGCCAATCACGGACGTCACGTGGCCGGCTTCCCTGAGATCGCTAATTTTCGGATGGCGGTTTAACCAGCCAATCGACAGGGTCGGGTGGCCAGCCTCGCTCCAGCATGTGCAGTTTGGATCGGGTTTCAACCAGCCCATCACCCAAGTCGTGTGGCCTGACCGTCTTCGGGTGGTGATATTTGGTTCAAACTTCAACCGATCGATCACCTGCGTGACGTAGCCGGTCTTGCTGAAGCAACTAACCTTCGGGGTGAGTTTCAACCGACCCATTCACGATTTCGCGTGGCCTGAAGCTCTAGAACTCTTGAAGTTTGGCCATGGTTTCAACCAACCAGTCCAAGATGCTGCTTGGCCAGTGAGGTTGAAGCATCTTACACTCGGGGTCTGCTTTAACCAGCCAATCGACGGCATCATCTGGCCGGTTACTCTGCAGAGTTTGACGTTTGGCACGAGTTTCAACCGACCTCTTTCCGGAACATCATGGCCGGCATCCCTGCAGCAGCTGACGTTCGGTTATGACTTCAGCCATCCACTTCAAGATGTCAGTTGGCCGCCGTTTTTAAAGCAACTGGCGTTCGGATATTGCTGCAATCAGCCAATCGACTACGTCAGGTGGCCGACGTCGTTAAAGCAGCTGACGTTCGGGCACTGTTTCAACCGTGCTGTGCATGACGTTGAGTGGCCAAGTTCACTGCAAAAGCTCACCTTTGGTACGAACTTCAACCGATCAGTTAAAGGAGTGATGTGGTCACAGTCTCTAGAGCACCTGACGTTCGGGTACGACTTTAATCAGGCTATCGGGAGAGTAGTGTGGCCCACCTCGCTACAGCAGCTGACGTTTGGACACCGATTCAACCAACGAATAGAGGGTCTAGTCTGGCCGGCTTCGCTGCAGAGGCTGAAGTTTGGGATTTACTTCAACCAACAAATCTCCGAAACGAGATGGCCGATCTCGTTGAAGGTGCTAATATTTGGCGAATGCTTCGACCAGCCGATCGACCAGGTCTCATGGCCGCCCGAGCTCCGAAGGTTGGTATTTGGGGCGGGTTTTGACCAGCCAATAAGCCGGGTGACGTGGCCGATCTCGCTCCGTAAGCTTTCGTTTGGGAAGAGTTTCGACCAGCCAGTTGAAGGCGTC
>Fucus_DN53177_c0_g1_i1_len=1797_Cafeteria_roenbergensis_virus_BV-PW1_44.8%_p=2.0e-90
AGTTAAACTGCCTTCTCCGACTAGGATCGACATCAAGTTGAAGCATCCTTCTGTGCCTGTCAACGGCGAGAAGCTCTCCCTTTTTTATTGGACGCACGTTCATCGCGTGTATCGGACGCGCGTTCTGCCCCAGCAATGACCGCATCGGTGGAAGGACGAAGGCTCGGTCTGGATGTGTTGCTCTTGACCCTCAACAACGCCATCGAAGATCAAGTGTGGTACGTGTCGTTCAAGCCTCTGCACCTCGTGTGCTCAGAGTTATGTATTGCTTGCCGGAACCGCAACCTACTTACGTGGCACGTCGCGCTCACCGACGATAAAGCACGAAACGTTTGGCTGCGTCGCCGTCGAGGCGCCGTGTTCAGGACTCTGCATAGACGCCCACGTCTGCCACCCGCTCGAGTACGTGCGGCCACCTGGGAGCTACCCGCACGTTACATCCCTCGGAGACCTAATCAACGGTTGTTCACTTTGGCCAGAACAGAGATGAGGCCACGGCGATCCTCATTGATGCCGTGGCTACGCTTGGAAGTGGATGAAGTCTGGTTTTCGGGTCATCTAGAACAACTGACGTTCGGCGGCGAGTTCAACAATGCGATAGACGATGTTTCGTGGCCGGGAACGCTGCGGCGACTCACCTTCGGATGGAATTTCAATCAGCCAATCACGGACGTCACGTGGCCGGCTTCCCTGAGATCGCTAATTTTCGGATGGCGGTTTAACCAGCCAATCGACAGGGTCGGGTGGCCAGCCTCGCTCCAGCATGTGCAGTTTGGATCGGGTTTCAACCAGCCCATCACCCAAGTCGTGTGGCCTGACCGTCTTCGGGTGGTGATATTTGGTTCAAACTTCAACCGATCGATCACCTGCGTGACGTAGCCGGTCTTGCTGAAGCAACTAACCTTCGGGGTGAGTTTCAACCGACCCATTCACGATTTCGCGTGGCCTGAAGCTCTAGAACTCTTGAAGTTTGGCCATGGTTTCAACCAACCAGTCCAAGATGCTGCTTGGCCAGTGAGGTTGAAGCATCTTACACTCGGGGTCTGCTTTAACCAGCCAATCGACGGCATCATCTGGCCGGTTACTCTGCAGAGTTTGACGTTTGGCACGAGTTTCAACCGACCTCTTTCCGGAACATCATGGCCGGCATCCCTGCAGCAGCTGACGTTCGGTTATGACTTCAGCCATCCACTTCAAGATGTCAGTTGGCCGCCGTTTTTAAAGCAACTGGCGTTCGGATATTGCTGCAATCAGCCAATCGACTACGTCAGGTGGCCGACGTCGTTAAAGCAGCTGACGTTCGGGCACTGTTTCAACCGTGCTGTGCATGACGTTGAGTGGCCAAGTTCACTGCAAAAGCTCACCTTTGGTACGAACTTCAACCGATCAGTTAAAGGAGTGATGTGGTCACAGTCTCTAGAGCACCTGACGTTCGGGTACGACTTTAATCAGGCTATCGGGAGAGTAGTGTGGCCCACCTCGCTACAGCAGCTGACGTTTGGACACCGATTCAACCAACGAATAGAGGGTCTAGTCTGGCCGGCTTCGCTGCAGAGGCTGAAGTTTGGGATTTACTTCAACCAACAAATCTCCGAAACGAGATGGCCGATCTCGTTGAAGGTGCTAATATTTGGCGAATGCTTCGACCAGCCGATCGACCAGGTCTCATGGCCGCCCGAGCTCCGAAGGTTGGTATTTGGGGCGGGTTTTGACCAGCCAATAAGCCGGGTGACGTGGCCGATCTCGCTCCGTAAGCTTTCGTTTGGGAAGAGTTTCGACCAGCCAGTTGAAGGCGTC
>Fucus_DN53177_c0_g1_i1_len=1797_Cafeteria_roenbergensis_virus_BV-PW1_46.4%_p=7.4e-109
AGTTAAACTGCCTTCTCCGACTAGGATCGACATCAAGTTGAAGCATCCTTCTGTGCCTGTCAACGGCGAGAAGCTCTCCCTTTTTTATTGGACGCACGTTCATCGCGTGTATCGGACGCGCGTTCTGCCCCAGCAATGACCGCATCGGTGGAAGGACGAAGGCTCGGTCTGGATGTGTTGCTCTTGACCCTCAACAACGCCATCGAAGATCAAGTGTGGTACGTGTCGTTCAAGCCTCTGCACCTCGTGTGCTCAGAGTTATGTATTGCTTGCCGGAACCGCAACCTACTTACGTGGCACGTCGCGCTCACCGACGATAAAGCACGAAACGTTTGGCTGCGTCGCCGTCGAGGCGCCGTGTTCAGGACTCTGCATAGACGCCCACGTCTGCCACCCGCTCGAGTACGTGCGGCCACCTGGGAGCTACCCGCACGTTACATCCCTCGGAGACCTAATCAACGGTTGTTCACTTTGGCCAGAACAGAGATGAGGCCACGGCGATCCTCATTGATGCCGTGGCTACGCTTGGAAGTGGATGAAGTCTGGTTTTCGGGTCATCTAGAACAACTGACGTTCGGCGGCGAGTTCAACAATGCGATAGACGATGTTTCGTGGCCGGGAACGCTGCGGCGACTCACCTTCGGATGGAATTTCAATCAGCCAATCACGGACGTCACGTGGCCGGCTTCCCTGAGATCGCTAATTTTCGGATGGCGGTTTAACCAGCCAATCGACAGGGTCGGGTGGCCAGCCTCGCTCCAGCATGTGCAGTTTGGATCGGGTTTCAACCAGCCCATCACCCAAGTCGTGTGGCCTGACCGTCTTCGGGTGGTGATATTTGGTTCAAACTTCAACCGATCGATCACCTGCGTGACGTAGCCGGTCTTGCTGAAGCAACTAACCTTCGGGGTGAGTTTCAACCGACCCATTCACGATTTCGCGTGGCCTGAAGCTCTAGAACTCTTGAAGTTTGGCCATGGTTTCAACCAACCAGTCCAAGATGCTGCTTGGCCAGTGAGGTTGAAGCATCTTACACTCGGGGTCTGCTTTAACCAGCCAATCGACGGCATCATCTGGCCGGTTACTCTGCAGAGTTTGACGTTTGGCACGAGTTTCAACCGACCTCTTTCCGGAACATCATGGCCGGCATCCCTGCAGCAGCTGACGTTCGGTTATGACTTCAGCCATCCACTTCAAGATGTCAGTTGGCCGCCGTTTTTAAAGCAACTGGCGTTCGGATATTGCTGCAATCAGCCAATCGACTACGTCAGGTGGCCGACGTCGTTAAAGCAGCTGACGTTCGGGCACTGTTTCAACCGTGCTGTGCATGACGTTGAGTGGCCAAGTTCACTGCAAAAGCTCACCTTTGGTACGAACTTCAACCGATCAGTTAAAGGAGTGATGTGGTCACAGTCTCTAGAGCACCTGACGTTCGGGTACGACTTTAATCAGGCTATCGGGAGAGTAGTGTGGCCCACCTCGCTACAGCAGCTGACGTTTGGACACCGATTCAACCAACGAATAGAGGGTCTAGTCTGGCCGGCTTCGCTGCAGAGGCTGAAGTTTGGGATTTACTTCAACCAACAAATCTCCGAAACGAGATGGCCGATCTCGTTGAAGGTGCTAATATTTGGCGAATGCTTCGACCAGCCGATCGACCAGGTCTCATGGCCGCCCGAGCTCCGAAGGTTGGTATTTGGGGCGGGTTTTGACCAGCCAATAAGCCGGGTGACGTGGCCGATCTCGCTCCGTAAGCTTTCGTTTGGGAAGAGTTTCGACCAGCCAGTTGAAGGCGTC
>Fucus_DN55203_c0_g1_i1_len=2231_Cafeteria_roenbergensis_virus_BV-PW1_36.8%_p=1.7e-82
CATCATCATCATCATCATCATCATCATCATCATCATCATCATCATCATCATCATCACCATCATCATCATCATCATCATTCTGAGCATCCACATCCGGGGGAAAAACTGTCAAAAGGTTTATTGATAGGAGATGGGGGTTGCTCCCAGCTCATGGACGCTTCGACGAGCCGATGGCCTGACAAAGACAATAGGAACAGGCAAACAAGGGGGTGGCCTCGGGCTGGATGCCTTGCTCGTAGCGCTGAATCACTCCTGTGACCAGCAGCAGCAGTACGTACCGGTCAGGAGCCTACAGCTCGTGTGCGTCGACCTGTGCAGGACGTACCGCTCGTGGTCCATAGCGCACGTGGTCGTGGCAGCGGAGACGCCACGCCGCTTGTGGCTCCGCCATGCGCAGGAGCTGTACGAGAGAAGGCGGCGTACCTTGCGGGTGCCTGCTCTGGGCGTGCGCGCCATCACATGGGACGCGCCAGCTACCCTGATGTTCGAATGCATCTTCCCACGTCAGGGAAATGGCTTGAATTTCGTGGTGGCAGGTCGTCGGTTAAACACGATGTGGTGGCCGGCCTCTCTGGAGGAGATGAAATTCACGGGGCGCTTTTTTAGTTCAGCCTACGAGGTCTTGTGTCCGGACCACTTGCAAGAGCTGACAGTCAGCGAAACGTTTAACGGACCACTTGCCAGCATTGCCTGGCCAAGCTCGCTGCAGCGGCTGACGTTCGGAGGCGATTTTACCTCGCCTATCGAGGAAATGTTTTGGCCGTCCTCAGTTCACGAAACGACCCGCAGCTCGGTTGGTAGATGCAAGGCGACAGACGAGTTGAAGGTCCCCGGCGAGGAGCGTTGGGTGGTGATAAAGAGCAACTTCGACCGCCGAATCGACAATGTCTCGTGGCCGGCGTCGCTGCATCAGCTGAAGTTAGGGACGCGATTCGACCAGCCCATCTGGAATGCATCGTGGCCGGCTTCGCTCCTGCAGCTGACGTTTGGCGGCCGCTTCAACCAGCCCATCGGAGGTGTCGTATGGCCGGAATCGTTGCAACAGCTCGCGTTTGGTTACGACTTCAACCAGTCTGTTGACGACGTCACGTGGCCGGCATTGCTGCTGCAGCTCACGTTTGGCCATGAGTTCAACCAAGCCATCGATAAAACATCCTGGCCGATCTCGCTGCGGCGGCTGGCCTTTGGGTTTGAATATAATCATCCGATCGCAAGAGTCTCCTGGCCGGCGTCGCTGCAGTGGTTGGCTTTCGGCTGGAAATTTAACCATCAGATTGAAGACGTCTCTTGGCCAGCTTCCCTACGGTGGCTGACGTTCGGAAGCGACTTTGACCAGGCTCTCGACAAGGTCGTATGGCCGCCCGGTTTAAGACGGCTGAGGTTTCCCGGGCAGTTCGACCAGTCATTGGACCACGTCTCTTGGCCTGCGTCGCTTCAAGAACTGGCATTTGGTTGGAAATTTAACCGGCCTATCCAGAAAATTGTATGGCCGGCATCGCTGCAGCATCTGACTTTTGGATTCAAGTTCAACCAGGTTATCGACCGAGCCACGTGGCCGGCCTCGCTGCGGAGACTGGCGCTTGGCGGCTGCTTTGACCACCCGATTGAGACAGTCGTGTGGCCTTCCAACTTGCAGCGACTCGTTTTTGGCTGCAAATTCAATCGCCCGATCAAAGAGATCGCTTGGCACGCCCCGCTGCGGGAGCTGACGTTTGGGCGGGCCTTCAACCGAACAGTCGTGGGCGTCTCGTGGCCAACCTCTCTGCGACTGCTTCGACTCGGCACAGATTTCAACCAACCGATCGACGGCGTCGAGTGGCCACACTCACTGAAGAAACTGACGTTTGGGCGCGAATTCAACCAGCCTATCGCGGGCGTTATCTGGCCGGCTTCGCTGCAGCAGCTGGAATTCGGTGGACGTTTCAACCAGCCGATTAGCGCCGTAGTTTGGCCGGGCTCGTTGCAGGAGCTGAGGTTTGGGGAGTCCTTCGACCAACCGGTCGACGGCATCAAGTGGCCGGTTTCCCTAGTGAGGTTGACGATTTGGCATTCATTCAGGCATGCCCTTGAAGGAGTAAAGCGGCTGGGGATCAGCGTCTACATCGATTCTGTTCACTAGGTGCGCTACCCCCAGCAGCCCGCAGCCCTCTTGTACGTGTGTATTGTATACATGGTCATCTCTTTTTGCAGACTGGGCATCAACCGGGTAAGGAAAAGGTTACCAATCCTTC
>Fucus_DN55203_c0_g1_i1_len=2231_Cafeteria_roenbergensis_virus_BV-PW1_37.6%_p=6.4e-53
CATCATCATCATCATCATCATCATCATCATCATCATCATCATCATCATCATCATCACCATCATCATCATCATCATCATTCTGAGCATCCACATCCGGGGGAAAAACTGTCAAAAGGTTTATTGATAGGAGATGGGGGTTGCTCCCAGCTCATGGACGCTTCGACGAGCCGATGGCCTGACAAAGACAATAGGAACAGGCAAACAAGGGGGTGGCCTCGGGCTGGATGCCTTGCTCGTAGCGCTGAATCACTCCTGTGACCAGCAGCAGCAGTACGTACCGGTCAGGAGCCTACAGCTCGTGTGCGTCGACCTGTGCAGGACGTACCGCTCGTGGTCCATAGCGCACGTGGTCGTGGCAGCGGAGACGCCACGCCGCTTGTGGCTCCGCCATGCGCAGGAGCTGTACGAGAGAAGGCGGCGTACCTTGCGGGTGCCTGCTCTGGGCGTGCGCGCCATCACATGGGACGCGCCAGCTACCCTGATGTTCGAATGCATCTTCCCACGTCAGGGAAATGGCTTGAATTTCGTGGTGGCAGGTCGTCGGTTAAACACGATGTGGTGGCCGGCCTCTCTGGAGGAGATGAAATTCACGGGGCGCTTTTTTAGTTCAGCCTACGAGGTCTTGTGTCCGGACCACTTGCAAGAGCTGACAGTCAGCGAAACGTTTAACGGACCACTTGCCAGCATTGCCTGGCCAAGCTCGCTGCAGCGGCTGACGTTCGGAGGCGATTTTACCTCGCCTATCGAGGAAATGTTTTGGCCGTCCTCAGTTCACGAAACGACCCGCAGCTCGGTTGGTAGATGCAAGGCGACAGACGAGTTGAAGGTCCCCGGCGAGGAGCGTTGGGTGGTGATAAAGAGCAACTTCGACCGCCGAATCGACAATGTCTCGTGGCCGGCGTCGCTGCATCAGCTGAAGTTAGGGACGCGATTCGACCAGCCCATCTGGAATGCATCGTGGCCGGCTTCGCTCCTGCAGCTGACGTTTGGCGGCCGCTTCAACCAGCCCATCGGAGGTGTCGTATGGCCGGAATCGTTGCAACAGCTCGCGTTTGGTTACGACTTCAACCAGTCTGTTGACGACGTCACGTGGCCGGCATTGCTGCTGCAGCTCACGTTTGGCCATGAGTTCAACCAAGCCATCGATAAAACATCCTGGCCGATCTCGCTGCGGCGGCTGGCCTTTGGGTTTGAATATAATCATCCGATCGCAAGAGTCTCCTGGCCGGCGTCGCTGCAGTGGTTGGCTTTCGGCTGGAAATTTAACCATCAGATTGAAGACGTCTCTTGGCCAGCTTCCCTACGGTGGCTGACGTTCGGAAGCGACTTTGACCAGGCTCTCGACAAGGTCGTATGGCCGCCCGGTTTAAGACGGCTGAGGTTTCCCGGGCAGTTCGACCAGTCATTGGACCACGTCTCTTGGCCTGCGTCGCTTCAAGAACTGGCATTTGGTTGGAAATTTAACCGGCCTATCCAGAAAATTGTATGGCCGGCATCGCTGCAGCATCTGACTTTTGGATTCAAGTTCAACCAGGTTATCGACCGAGCCACGTGGCCGGCCTCGCTGCGGAGACTGGCGCTTGGCGGCTGCTTTGACCACCCGATTGAGACAGTCGTGTGGCCTTCCAACTTGCAGCGACTCGTTTTTGGCTGCAAATTCAATCGCCCGATCAAAGAGATCGCTTGGCACGCCCCGCTGCGGGAGCTGACGTTTGGGCGGGCCTTCAACCGAACAGTCGTGGGCGTCTCGTGGCCAACCTCTCTGCGACTGCTTCGACTCGGCACAGATTTCAACCAACCGATCGACGGCGTCGAGTGGCCACACTCACTGAAGAAACTGACGTTTGGGCGCGAATTCAACCAGCCTATCGCGGGCGTTATCTGGCCGGCTTCGCTGCAGCAGCTGGAATTCGGTGGACGTTTCAACCAGCCGATTAGCGCCGTAGTTTGGCCGGGCTCGTTGCAGGAGCTGAGGTTTGGGGAGTCCTTCGACCAACCGGTCGACGGCATCAAGTGGCCGGTTTCCCTAGTGAGGTTGACGATTTGGCATTCATTCAGGCATGCCCTTGAAGGAGTAAAGCGGCTGGGGATCAGCGTCTACATCGATTCTGTTCACTAGGTGCGCTACCCCCAGCAGCCCGCAGCCCTCTTGTACGTGTGTATTGTATACATGGTCATCTCTTTTTGCAGACTGGGCATCAACCGGGTAAGGAAAAGGTTACCAATCCTTC
>Fucus_DN55203_c0_g1_i1_len=2231_Cafeteria_roenbergensis_virus_BV-PW1_39.5%_p=4.0e-95
CATCATCATCATCATCATCATCATCATCATCATCATCATCATCATCATCATCATCACCATCATCATCATCATCATCATTCTGAGCATCCACATCCGGGGGAAAAACTGTCAAAAGGTTTATTGATAGGAGATGGGGGTTGCTCCCAGCTCATGGACGCTTCGACGAGCCGATGGCCTGACAAAGACAATAGGAACAGGCAAACAAGGGGGTGGCCTCGGGCTGGATGCCTTGCTCGTAGCGCTGAATCACTCCTGTGACCAGCAGCAGCAGTACGTACCGGTCAGGAGCCTACAGCTCGTGTGCGTCGACCTGTGCAGGACGTACCGCTCGTGGTCCATAGCGCACGTGGTCGTGGCAGCGGAGACGCCACGCCGCTTGTGGCTCCGCCATGCGCAGGAGCTGTACGAGAGAAGGCGGCGTACCTTGCGGGTGCCTGCTCTGGGCGTGCGCGCCATCACATGGGACGCGCCAGCTACCCTGATGTTCGAATGCATCTTCCCACGTCAGGGAAATGGCTTGAATTTCGTGGTGGCAGGTCGTCGGTTAAACACGATGTGGTGGCCGGCCTCTCTGGAGGAGATGAAATTCACGGGGCGCTTTTTTAGTTCAGCCTACGAGGTCTTGTGTCCGGACCACTTGCAAGAGCTGACAGTCAGCGAAACGTTTAACGGACCACTTGCCAGCATTGCCTGGCCAAGCTCGCTGCAGCGGCTGACGTTCGGAGGCGATTTTACCTCGCCTATCGAGGAAATGTTTTGGCCGTCCTCAGTTCACGAAACGACCCGCAGCTCGGTTGGTAGATGCAAGGCGACAGACGAGTTGAAGGTCCCCGGCGAGGAGCGTTGGGTGGTGATAAAGAGCAACTTCGACCGCCGAATCGACAATGTCTCGTGGCCGGCGTCGCTGCATCAGCTGAAGTTAGGGACGCGATTCGACCAGCCCATCTGGAATGCATCGTGGCCGGCTTCGCTCCTGCAGCTGACGTTTGGCGGCCGCTTCAACCAGCCCATCGGAGGTGTCGTATGGCCGGAATCGTTGCAACAGCTCGCGTTTGGTTACGACTTCAACCAGTCTGTTGACGACGTCACGTGGCCGGCATTGCTGCTGCAGCTCACGTTTGGCCATGAGTTCAACCAAGCCATCGATAAAACATCCTGGCCGATCTCGCTGCGGCGGCTGGCCTTTGGGTTTGAATATAATCATCCGATCGCAAGAGTCTCCTGGCCGGCGTCGCTGCAGTGGTTGGCTTTCGGCTGGAAATTTAACCATCAGATTGAAGACGTCTCTTGGCCAGCTTCCCTACGGTGGCTGACGTTCGGAAGCGACTTTGACCAGGCTCTCGACAAGGTCGTATGGCCGCCCGGTTTAAGACGGCTGAGGTTTCCCGGGCAGTTCGACCAGTCATTGGACCACGTCTCTTGGCCTGCGTCGCTTCAAGAACTGGCATTTGGTTGGAAATTTAACCGGCCTATCCAGAAAATTGTATGGCCGGCATCGCTGCAGCATCTGACTTTTGGATTCAAGTTCAACCAGGTTATCGACCGAGCCACGTGGCCGGCCTCGCTGCGGAGACTGGCGCTTGGCGGCTGCTTTGACCACCCGATTGAGACAGTCGTGTGGCCTTCCAACTTGCAGCGACTCGTTTTTGGCTGCAAATTCAATCGCCCGATCAAAGAGATCGCTTGGCACGCCCCGCTGCGGGAGCTGACGTTTGGGCGGGCCTTCAACCGAACAGTCGTGGGCGTCTCGTGGCCAACCTCTCTGCGACTGCTTCGACTCGGCACAGATTTCAACCAACCGATCGACGGCGTCGAGTGGCCACACTCACTGAAGAAACTGACGTTTGGGCGCGAATTCAACCAGCCTATCGCGGGCGTTATCTGGCCGGCTTCGCTGCAGCAGCTGGAATTCGGTGGACGTTTCAACCAGCCGATTAGCGCCGTAGTTTGGCCGGGCTCGTTGCAGGAGCTGAGGTTTGGGGAGTCCTTCGACCAACCGGTCGACGGCATCAAGTGGCCGGTTTCCCTAGTGAGGTTGACGATTTGGCATTCATTCAGGCATGCCCTTGAAGGAGTAAAGCGGCTGGGGATCAGCGTCTACATCGATTCTGTTCACTAGGTGCGCTACCCCCAGCAGCCCGCAGCCCTCTTGTACGTGTGTATTGTATACATGGTCATCTCTTTTTGCAGACTGGGCATCAACCGGGTAAGGAAAAGGTTACCAATCCTTC
>Fucus_DN55203_c0_g1_i1_len=2231_Cafeteria_roenbergensis_virus_BV-PW1_41.6%_p=8.5e-37
CATCATCATCATCATCATCATCATCATCATCATCATCATCATCATCATCATCATCACCATCATCATCATCATCATCATTCTGAGCATCCACATCCGGGGGAAAAACTGTCAAAAGGTTTATTGATAGGAGATGGGGGTTGCTCCCAGCTCATGGACGCTTCGACGAGCCGATGGCCTGACAAAGACAATAGGAACAGGCAAACAAGGGGGTGGCCTCGGGCTGGATGCCTTGCTCGTAGCGCTGAATCACTCCTGTGACCAGCAGCAGCAGTACGTACCGGTCAGGAGCCTACAGCTCGTGTGCGTCGACCTGTGCAGGACGTACCGCTCGTGGTCCATAGCGCACGTGGTCGTGGCAGCGGAGACGCCACGCCGCTTGTGGCTCCGCCATGCGCAGGAGCTGTACGAGAGAAGGCGGCGTACCTTGCGGGTGCCTGCTCTGGGCGTGCGCGCCATCACATGGGACGCGCCAGCTACCCTGATGTTCGAATGCATCTTCCCACGTCAGGGAAATGGCTTGAATTTCGTGGTGGCAGGTCGTCGGTTAAACACGATGTGGTGGCCGGCCTCTCTGGAGGAGATGAAATTCACGGGGCGCTTTTTTAGTTCAGCCTACGAGGTCTTGTGTCCGGACCACTTGCAAGAGCTGACAGTCAGCGAAACGTTTAACGGACCACTTGCCAGCATTGCCTGGCCAAGCTCGCTGCAGCGGCTGACGTTCGGAGGCGATTTTACCTCGCCTATCGAGGAAATGTTTTGGCCGTCCTCAGTTCACGAAACGACCCGCAGCTCGGTTGGTAGATGCAAGGCGACAGACGAGTTGAAGGTCCCCGGCGAGGAGCGTTGGGTGGTGATAAAGAGCAACTTCGACCGCCGAATCGACAATGTCTCGTGGCCGGCGTCGCTGCATCAGCTGAAGTTAGGGACGCGATTCGACCAGCCCATCTGGAATGCATCGTGGCCGGCTTCGCTCCTGCAGCTGACGTTTGGCGGCCGCTTCAACCAGCCCATCGGAGGTGTCGTATGGCCGGAATCGTTGCAACAGCTCGCGTTTGGTTACGACTTCAACCAGTCTGTTGACGACGTCACGTGGCCGGCATTGCTGCTGCAGCTCACGTTTGGCCATGAGTTCAACCAAGCCATCGATAAAACATCCTGGCCGATCTCGCTGCGGCGGCTGGCCTTTGGGTTTGAATATAATCATCCGATCGCAAGAGTCTCCTGGCCGGCGTCGCTGCAGTGGTTGGCTTTCGGCTGGAAATTTAACCATCAGATTGAAGACGTCTCTTGGCCAGCTTCCCTACGGTGGCTGACGTTCGGAAGCGACTTTGACCAGGCTCTCGACAAGGTCGTATGGCCGCCCGGTTTAAGACGGCTGAGGTTTCCCGGGCAGTTCGACCAGTCATTGGACCACGTCTCTTGGCCTGCGTCGCTTCAAGAACTGGCATTTGGTTGGAAATTTAACCGGCCTATCCAGAAAATTGTATGGCCGGCATCGCTGCAGCATCTGACTTTTGGATTCAAGTTCAACCAGGTTATCGACCGAGCCACGTGGCCGGCCTCGCTGCGGAGACTGGCGCTTGGCGGCTGCTTTGACCACCCGATTGAGACAGTCGTGTGGCCTTCCAACTTGCAGCGACTCGTTTTTGGCTGCAAATTCAATCGCCCGATCAAAGAGATCGCTTGGCACGCCCCGCTGCGGGAGCTGACGTTTGGGCGGGCCTTCAACCGAACAGTCGTGGGCGTCTCGTGGCCAACCTCTCTGCGACTGCTTCGACTCGGCACAGATTTCAACCAACCGATCGACGGCGTCGAGTGGCCACACTCACTGAAGAAACTGACGTTTGGGCGCGAATTCAACCAGCCTATCGCGGGCGTTATCTGGCCGGCTTCGCTGCAGCAGCTGGAATTCGGTGGACGTTTCAACCAGCCGATTAGCGCCGTAGTTTGGCCGGGCTCGTTGCAGGAGCTGAGGTTTGGGGAGTCCTTCGACCAACCGGTCGACGGCATCAAGTGGCCGGTTTCCCTAGTGAGGTTGACGATTTGGCATTCATTCAGGCATGCCCTTGAAGGAGTAAAGCGGCTGGGGATCAGCGTCTACATCGATTCTGTTCACTAGGTGCGCTACCCCCAGCAGCCCGCAGCCCTCTTGTACGTGTGTATTGTATACATGGTCATCTCTTTTTGCAGACTGGGCATCAACCGGGTAAGGAAAAGGTTACCAATCCTTC
>Fucus_DN55203_c0_g1_i1_len=2231_Cafeteria_roenbergensis_virus_BV-PW1_42.4%_p=2.6e-110
CATCATCATCATCATCATCATCATCATCATCATCATCATCATCATCATCATCATCACCATCATCATCATCATCATCATTCTGAGCATCCACATCCGGGGGAAAAACTGTCAAAAGGTTTATTGATAGGAGATGGGGGTTGCTCCCAGCTCATGGACGCTTCGACGAGCCGATGGCCTGACAAAGACAATAGGAACAGGCAAACAAGGGGGTGGCCTCGGGCTGGATGCCTTGCTCGTAGCGCTGAATCACTCCTGTGACCAGCAGCAGCAGTACGTACCGGTCAGGAGCCTACAGCTCGTGTGCGTCGACCTGTGCAGGACGTACCGCTCGTGGTCCATAGCGCACGTGGTCGTGGCAGCGGAGACGCCACGCCGCTTGTGGCTCCGCCATGCGCAGGAGCTGTACGAGAGAAGGCGGCGTACCTTGCGGGTGCCTGCTCTGGGCGTGCGCGCCATCACATGGGACGCGCCAGCTACCCTGATGTTCGAATGCATCTTCCCACGTCAGGGAAATGGCTTGAATTTCGTGGTGGCAGGTCGTCGGTTAAACACGATGTGGTGGCCGGCCTCTCTGGAGGAGATGAAATTCACGGGGCGCTTTTTTAGTTCAGCCTACGAGGTCTTGTGTCCGGACCACTTGCAAGAGCTGACAGTCAGCGAAACGTTTAACGGACCACTTGCCAGCATTGCCTGGCCAAGCTCGCTGCAGCGGCTGACGTTCGGAGGCGATTTTACCTCGCCTATCGAGGAAATGTTTTGGCCGTCCTCAGTTCACGAAACGACCCGCAGCTCGGTTGGTAGATGCAAGGCGACAGACGAGTTGAAGGTCCCCGGCGAGGAGCGTTGGGTGGTGATAAAGAGCAACTTCGACCGCCGAATCGACAATGTCTCGTGGCCGGCGTCGCTGCATCAGCTGAAGTTAGGGACGCGATTCGACCAGCCCATCTGGAATGCATCGTGGCCGGCTTCGCTCCTGCAGCTGACGTTTGGCGGCCGCTTCAACCAGCCCATCGGAGGTGTCGTATGGCCGGAATCGTTGCAACAGCTCGCGTTTGGTTACGACTTCAACCAGTCTGTTGACGACGTCACGTGGCCGGCATTGCTGCTGCAGCTCACGTTTGGCCATGAGTTCAACCAAGCCATCGATAAAACATCCTGGCCGATCTCGCTGCGGCGGCTGGCCTTTGGGTTTGAATATAATCATCCGATCGCAAGAGTCTCCTGGCCGGCGTCGCTGCAGTGGTTGGCTTTCGGCTGGAAATTTAACCATCAGATTGAAGACGTCTCTTGGCCAGCTTCCCTACGGTGGCTGACGTTCGGAAGCGACTTTGACCAGGCTCTCGACAAGGTCGTATGGCCGCCCGGTTTAAGACGGCTGAGGTTTCCCGGGCAGTTCGACCAGTCATTGGACCACGTCTCTTGGCCTGCGTCGCTTCAAGAACTGGCATTTGGTTGGAAATTTAACCGGCCTATCCAGAAAATTGTATGGCCGGCATCGCTGCAGCATCTGACTTTTGGATTCAAGTTCAACCAGGTTATCGACCGAGCCACGTGGCCGGCCTCGCTGCGGAGACTGGCGCTTGGCGGCTGCTTTGACCACCCGATTGAGACAGTCGTGTGGCCTTCCAACTTGCAGCGACTCGTTTTTGGCTGCAAATTCAATCGCCCGATCAAAGAGATCGCTTGGCACGCCCCGCTGCGGGAGCTGACGTTTGGGCGGGCCTTCAACCGAACAGTCGTGGGCGTCTCGTGGCCAACCTCTCTGCGACTGCTTCGACTCGGCACAGATTTCAACCAACCGATCGACGGCGTCGAGTGGCCACACTCACTGAAGAAACTGACGTTTGGGCGCGAATTCAACCAGCCTATCGCGGGCGTTATCTGGCCGGCTTCGCTGCAGCAGCTGGAATTCGGTGGACGTTTCAACCAGCCGATTAGCGCCGTAGTTTGGCCGGGCTCGTTGCAGGAGCTGAGGTTTGGGGAGTCCTTCGACCAACCGGTCGACGGCATCAAGTGGCCGGTTTCCCTAGTGAGGTTGACGATTTGGCATTCATTCAGGCATGCCCTTGAAGGAGTAAAGCGGCTGGGGATCAGCGTCTACATCGATTCTGTTCACTAGGTGCGCTACCCCCAGCAGCCCGCAGCCCTCTTGTACGTGTGTATTGTATACATGGTCATCTCTTTTTGCAGACTGGGCATCAACCGGGTAAGGAAAAGGTTACCAATCCTTC
>Fucus_DN55203_c0_g1_i1_len=2231_Cafeteria_roenbergensis_virus_BV-PW1_42.5%_p=1.1e-36
CATCATCATCATCATCATCATCATCATCATCATCATCATCATCATCATCATCATCACCATCATCATCATCATCATCATTCTGAGCATCCACATCCGGGGGAAAAACTGTCAAAAGGTTTATTGATAGGAGATGGGGGTTGCTCCCAGCTCATGGACGCTTCGACGAGCCGATGGCCTGACAAAGACAATAGGAACAGGCAAACAAGGGGGTGGCCTCGGGCTGGATGCCTTGCTCGTAGCGCTGAATCACTCCTGTGACCAGCAGCAGCAGTACGTACCGGTCAGGAGCCTACAGCTCGTGTGCGTCGACCTGTGCAGGACGTACCGCTCGTGGTCCATAGCGCACGTGGTCGTGGCAGCGGAGACGCCACGCCGCTTGTGGCTCCGCCATGCGCAGGAGCTGTACGAGAGAAGGCGGCGTACCTTGCGGGTGCCTGCTCTGGGCGTGCGCGCCATCACATGGGACGCGCCAGCTACCCTGATGTTCGAATGCATCTTCCCACGTCAGGGAAATGGCTTGAATTTCGTGGTGGCAGGTCGTCGGTTAAACACGATGTGGTGGCCGGCCTCTCTGGAGGAGATGAAATTCACGGGGCGCTTTTTTAGTTCAGCCTACGAGGTCTTGTGTCCGGACCACTTGCAAGAGCTGACAGTCAGCGAAACGTTTAACGGACCACTTGCCAGCATTGCCTGGCCAAGCTCGCTGCAGCGGCTGACGTTCGGAGGCGATTTTACCTCGCCTATCGAGGAAATGTTTTGGCCGTCCTCAGTTCACGAAACGACCCGCAGCTCGGTTGGTAGATGCAAGGCGACAGACGAGTTGAAGGTCCCCGGCGAGGAGCGTTGGGTGGTGATAAAGAGCAACTTCGACCGCCGAATCGACAATGTCTCGTGGCCGGCGTCGCTGCATCAGCTGAAGTTAGGGACGCGATTCGACCAGCCCATCTGGAATGCATCGTGGCCGGCTTCGCTCCTGCAGCTGACGTTTGGCGGCCGCTTCAACCAGCCCATCGGAGGTGTCGTATGGCCGGAATCGTTGCAACAGCTCGCGTTTGGTTACGACTTCAACCAGTCTGTTGACGACGTCACGTGGCCGGCATTGCTGCTGCAGCTCACGTTTGGCCATGAGTTCAACCAAGCCATCGATAAAACATCCTGGCCGATCTCGCTGCGGCGGCTGGCCTTTGGGTTTGAATATAATCATCCGATCGCAAGAGTCTCCTGGCCGGCGTCGCTGCAGTGGTTGGCTTTCGGCTGGAAATTTAACCATCAGATTGAAGACGTCTCTTGGCCAGCTTCCCTACGGTGGCTGACGTTCGGAAGCGACTTTGACCAGGCTCTCGACAAGGTCGTATGGCCGCCCGGTTTAAGACGGCTGAGGTTTCCCGGGCAGTTCGACCAGTCATTGGACCACGTCTCTTGGCCTGCGTCGCTTCAAGAACTGGCATTTGGTTGGAAATTTAACCGGCCTATCCAGAAAATTGTATGGCCGGCATCGCTGCAGCATCTGACTTTTGGATTCAAGTTCAACCAGGTTATCGACCGAGCCACGTGGCCGGCCTCGCTGCGGAGACTGGCGCTTGGCGGCTGCTTTGACCACCCGATTGAGACAGTCGTGTGGCCTTCCAACTTGCAGCGACTCGTTTTTGGCTGCAAATTCAATCGCCCGATCAAAGAGATCGCTTGGCACGCCCCGCTGCGGGAGCTGACGTTTGGGCGGGCCTTCAACCGAACAGTCGTGGGCGTCTCGTGGCCAACCTCTCTGCGACTGCTTCGACTCGGCACAGATTTCAACCAACCGATCGACGGCGTCGAGTGGCCACACTCACTGAAGAAACTGACGTTTGGGCGCGAATTCAACCAGCCTATCGCGGGCGTTATCTGGCCGGCTTCGCTGCAGCAGCTGGAATTCGGTGGACGTTTCAACCAGCCGATTAGCGCCGTAGTTTGGCCGGGCTCGTTGCAGGAGCTGAGGTTTGGGGAGTCCTTCGACCAACCGGTCGACGGCATCAAGTGGCCGGTTTCCCTAGTGAGGTTGACGATTTGGCATTCATTCAGGCATGCCCTTGAAGGAGTAAAGCGGCTGGGGATCAGCGTCTACATCGATTCTGTTCACTAGGTGCGCTACCCCCAGCAGCCCGCAGCCCTCTTGTACGTGTGTATTGTATACATGGTCATCTCTTTTTGCAGACTGGGCATCAACCGGGTAAGGAAAAGGTTACCAATCCTTC
>Fucus_DN55203_c0_g1_i1_len=2231_Cafeteria_roenbergensis_virus_BV-PW1_42.7%_p=3.8e-69
CATCATCATCATCATCATCATCATCATCATCATCATCATCATCATCATCATCATCACCATCATCATCATCATCATCATTCTGAGCATCCACATCCGGGGGAAAAACTGTCAAAAGGTTTATTGATAGGAGATGGGGGTTGCTCCCAGCTCATGGACGCTTCGACGAGCCGATGGCCTGACAAAGACAATAGGAACAGGCAAACAAGGGGGTGGCCTCGGGCTGGATGCCTTGCTCGTAGCGCTGAATCACTCCTGTGACCAGCAGCAGCAGTACGTACCGGTCAGGAGCCTACAGCTCGTGTGCGTCGACCTGTGCAGGACGTACCGCTCGTGGTCCATAGCGCACGTGGTCGTGGCAGCGGAGACGCCACGCCGCTTGTGGCTCCGCCATGCGCAGGAGCTGTACGAGAGAAGGCGGCGTACCTTGCGGGTGCCTGCTCTGGGCGTGCGCGCCATCACATGGGACGCGCCAGCTACCCTGATGTTCGAATGCATCTTCCCACGTCAGGGAAATGGCTTGAATTTCGTGGTGGCAGGTCGTCGGTTAAACACGATGTGGTGGCCGGCCTCTCTGGAGGAGATGAAATTCACGGGGCGCTTTTTTAGTTCAGCCTACGAGGTCTTGTGTCCGGACCACTTGCAAGAGCTGACAGTCAGCGAAACGTTTAACGGACCACTTGCCAGCATTGCCTGGCCAAGCTCGCTGCAGCGGCTGACGTTCGGAGGCGATTTTACCTCGCCTATCGAGGAAATGTTTTGGCCGTCCTCAGTTCACGAAACGACCCGCAGCTCGGTTGGTAGATGCAAGGCGACAGACGAGTTGAAGGTCCCCGGCGAGGAGCGTTGGGTGGTGATAAAGAGCAACTTCGACCGCCGAATCGACAATGTCTCGTGGCCGGCGTCGCTGCATCAGCTGAAGTTAGGGACGCGATTCGACCAGCCCATCTGGAATGCATCGTGGCCGGCTTCGCTCCTGCAGCTGACGTTTGGCGGCCGCTTCAACCAGCCCATCGGAGGTGTCGTATGGCCGGAATCGTTGCAACAGCTCGCGTTTGGTTACGACTTCAACCAGTCTGTTGACGACGTCACGTGGCCGGCATTGCTGCTGCAGCTCACGTTTGGCCATGAGTTCAACCAAGCCATCGATAAAACATCCTGGCCGATCTCGCTGCGGCGGCTGGCCTTTGGGTTTGAATATAATCATCCGATCGCAAGAGTCTCCTGGCCGGCGTCGCTGCAGTGGTTGGCTTTCGGCTGGAAATTTAACCATCAGATTGAAGACGTCTCTTGGCCAGCTTCCCTACGGTGGCTGACGTTCGGAAGCGACTTTGACCAGGCTCTCGACAAGGTCGTATGGCCGCCCGGTTTAAGACGGCTGAGGTTTCCCGGGCAGTTCGACCAGTCATTGGACCACGTCTCTTGGCCTGCGTCGCTTCAAGAACTGGCATTTGGTTGGAAATTTAACCGGCCTATCCAGAAAATTGTATGGCCGGCATCGCTGCAGCATCTGACTTTTGGATTCAAGTTCAACCAGGTTATCGACCGAGCCACGTGGCCGGCCTCGCTGCGGAGACTGGCGCTTGGCGGCTGCTTTGACCACCCGATTGAGACAGTCGTGTGGCCTTCCAACTTGCAGCGACTCGTTTTTGGCTGCAAATTCAATCGCCCGATCAAAGAGATCGCTTGGCACGCCCCGCTGCGGGAGCTGACGTTTGGGCGGGCCTTCAACCGAACAGTCGTGGGCGTCTCGTGGCCAACCTCTCTGCGACTGCTTCGACTCGGCACAGATTTCAACCAACCGATCGACGGCGTCGAGTGGCCACACTCACTGAAGAAACTGACGTTTGGGCGCGAATTCAACCAGCCTATCGCGGGCGTTATCTGGCCGGCTTCGCTGCAGCAGCTGGAATTCGGTGGACGTTTCAACCAGCCGATTAGCGCCGTAGTTTGGCCGGGCTCGTTGCAGGAGCTGAGGTTTGGGGAGTCCTTCGACCAACCGGTCGACGGCATCAAGTGGCCGGTTTCCCTAGTGAGGTTGACGATTTGGCATTCATTCAGGCATGCCCTTGAAGGAGTAAAGCGGCTGGGGATCAGCGTCTACATCGATTCTGTTCACTAGGTGCGCTACCCCCAGCAGCCCGCAGCCCTCTTGTACGTGTGTATTGTATACATGGTCATCTCTTTTTGCAGACTGGGCATCAACCGGGTAAGGAAAAGGTTACCAATCCTTC
>Fucus_DN55203_c0_g1_i1_len=2231_Cafeteria_roenbergensis_virus_BV-PW1_42.9%_p=4.5e-115
CATCATCATCATCATCATCATCATCATCATCATCATCATCATCATCATCATCATCACCATCATCATCATCATCATCATTCTGAGCATCCACATCCGGGGGAAAAACTGTCAAAAGGTTTATTGATAGGAGATGGGGGTTGCTCCCAGCTCATGGACGCTTCGACGAGCCGATGGCCTGACAAAGACAATAGGAACAGGCAAACAAGGGGGTGGCCTCGGGCTGGATGCCTTGCTCGTAGCGCTGAATCACTCCTGTGACCAGCAGCAGCAGTACGTACCGGTCAGGAGCCTACAGCTCGTGTGCGTCGACCTGTGCAGGACGTACCGCTCGTGGTCCATAGCGCACGTGGTCGTGGCAGCGGAGACGCCACGCCGCTTGTGGCTCCGCCATGCGCAGGAGCTGTACGAGAGAAGGCGGCGTACCTTGCGGGTGCCTGCTCTGGGCGTGCGCGCCATCACATGGGACGCGCCAGCTACCCTGATGTTCGAATGCATCTTCCCACGTCAGGGAAATGGCTTGAATTTCGTGGTGGCAGGTCGTCGGTTAAACACGATGTGGTGGCCGGCCTCTCTGGAGGAGATGAAATTCACGGGGCGCTTTTTTAGTTCAGCCTACGAGGTCTTGTGTCCGGACCACTTGCAAGAGCTGACAGTCAGCGAAACGTTTAACGGACCACTTGCCAGCATTGCCTGGCCAAGCTCGCTGCAGCGGCTGACGTTCGGAGGCGATTTTACCTCGCCTATCGAGGAAATGTTTTGGCCGTCCTCAGTTCACGAAACGACCCGCAGCTCGGTTGGTAGATGCAAGGCGACAGACGAGTTGAAGGTCCCCGGCGAGGAGCGTTGGGTGGTGATAAAGAGCAACTTCGACCGCCGAATCGACAATGTCTCGTGGCCGGCGTCGCTGCATCAGCTGAAGTTAGGGACGCGATTCGACCAGCCCATCTGGAATGCATCGTGGCCGGCTTCGCTCCTGCAGCTGACGTTTGGCGGCCGCTTCAACCAGCCCATCGGAGGTGTCGTATGGCCGGAATCGTTGCAACAGCTCGCGTTTGGTTACGACTTCAACCAGTCTGTTGACGACGTCACGTGGCCGGCATTGCTGCTGCAGCTCACGTTTGGCCATGAGTTCAACCAAGCCATCGATAAAACATCCTGGCCGATCTCGCTGCGGCGGCTGGCCTTTGGGTTTGAATATAATCATCCGATCGCAAGAGTCTCCTGGCCGGCGTCGCTGCAGTGGTTGGCTTTCGGCTGGAAATTTAACCATCAGATTGAAGACGTCTCTTGGCCAGCTTCCCTACGGTGGCTGACGTTCGGAAGCGACTTTGACCAGGCTCTCGACAAGGTCGTATGGCCGCCCGGTTTAAGACGGCTGAGGTTTCCCGGGCAGTTCGACCAGTCATTGGACCACGTCTCTTGGCCTGCGTCGCTTCAAGAACTGGCATTTGGTTGGAAATTTAACCGGCCTATCCAGAAAATTGTATGGCCGGCATCGCTGCAGCATCTGACTTTTGGATTCAAGTTCAACCAGGTTATCGACCGAGCCACGTGGCCGGCCTCGCTGCGGAGACTGGCGCTTGGCGGCTGCTTTGACCACCCGATTGAGACAGTCGTGTGGCCTTCCAACTTGCAGCGACTCGTTTTTGGCTGCAAATTCAATCGCCCGATCAAAGAGATCGCTTGGCACGCCCCGCTGCGGGAGCTGACGTTTGGGCGGGCCTTCAACCGAACAGTCGTGGGCGTCTCGTGGCCAACCTCTCTGCGACTGCTTCGACTCGGCACAGATTTCAACCAACCGATCGACGGCGTCGAGTGGCCACACTCACTGAAGAAACTGACGTTTGGGCGCGAATTCAACCAGCCTATCGCGGGCGTTATCTGGCCGGCTTCGCTGCAGCAGCTGGAATTCGGTGGACGTTTCAACCAGCCGATTAGCGCCGTAGTTTGGCCGGGCTCGTTGCAGGAGCTGAGGTTTGGGGAGTCCTTCGACCAACCGGTCGACGGCATCAAGTGGCCGGTTTCCCTAGTGAGGTTGACGATTTGGCATTCATTCAGGCATGCCCTTGAAGGAGTAAAGCGGCTGGGGATCAGCGTCTACATCGATTCTGTTCACTAGGTGCGCTACCCCCAGCAGCCCGCAGCCCTCTTGTACGTGTGTATTGTATACATGGTCATCTCTTTTTGCAGACTGGGCATCAACCGGGTAAGGAAAAGGTTACCAATCCTTC
>Fucus_DN55203_c0_g1_i1_len=2231_Cafeteria_roenbergensis_virus_BV-PW1_45.8%_p=4.6e-91
CATCATCATCATCATCATCATCATCATCATCATCATCATCATCATCATCATCATCACCATCATCATCATCATCATCATTCTGAGCATCCACATCCGGGGGAAAAACTGTCAAAAGGTTTATTGATAGGAGATGGGGGTTGCTCCCAGCTCATGGACGCTTCGACGAGCCGATGGCCTGACAAAGACAATAGGAACAGGCAAACAAGGGGGTGGCCTCGGGCTGGATGCCTTGCTCGTAGCGCTGAATCACTCCTGTGACCAGCAGCAGCAGTACGTACCGGTCAGGAGCCTACAGCTCGTGTGCGTCGACCTGTGCAGGACGTACCGCTCGTGGTCCATAGCGCACGTGGTCGTGGCAGCGGAGACGCCACGCCGCTTGTGGCTCCGCCATGCGCAGGAGCTGTACGAGAGAAGGCGGCGTACCTTGCGGGTGCCTGCTCTGGGCGTGCGCGCCATCACATGGGACGCGCCAGCTACCCTGATGTTCGAATGCATCTTCCCACGTCAGGGAAATGGCTTGAATTTCGTGGTGGCAGGTCGTCGGTTAAACACGATGTGGTGGCCGGCCTCTCTGGAGGAGATGAAATTCACGGGGCGCTTTTTTAGTTCAGCCTACGAGGTCTTGTGTCCGGACCACTTGCAAGAGCTGACAGTCAGCGAAACGTTTAACGGACCACTTGCCAGCATTGCCTGGCCAAGCTCGCTGCAGCGGCTGACGTTCGGAGGCGATTTTACCTCGCCTATCGAGGAAATGTTTTGGCCGTCCTCAGTTCACGAAACGACCCGCAGCTCGGTTGGTAGATGCAAGGCGACAGACGAGTTGAAGGTCCCCGGCGAGGAGCGTTGGGTGGTGATAAAGAGCAACTTCGACCGCCGAATCGACAATGTCTCGTGGCCGGCGTCGCTGCATCAGCTGAAGTTAGGGACGCGATTCGACCAGCCCATCTGGAATGCATCGTGGCCGGCTTCGCTCCTGCAGCTGACGTTTGGCGGCCGCTTCAACCAGCCCATCGGAGGTGTCGTATGGCCGGAATCGTTGCAACAGCTCGCGTTTGGTTACGACTTCAACCAGTCTGTTGACGACGTCACGTGGCCGGCATTGCTGCTGCAGCTCACGTTTGGCCATGAGTTCAACCAAGCCATCGATAAAACATCCTGGCCGATCTCGCTGCGGCGGCTGGCCTTTGGGTTTGAATATAATCATCCGATCGCAAGAGTCTCCTGGCCGGCGTCGCTGCAGTGGTTGGCTTTCGGCTGGAAATTTAACCATCAGATTGAAGACGTCTCTTGGCCAGCTTCCCTACGGTGGCTGACGTTCGGAAGCGACTTTGACCAGGCTCTCGACAAGGTCGTATGGCCGCCCGGTTTAAGACGGCTGAGGTTTCCCGGGCAGTTCGACCAGTCATTGGACCACGTCTCTTGGCCTGCGTCGCTTCAAGAACTGGCATTTGGTTGGAAATTTAACCGGCCTATCCAGAAAATTGTATGGCCGGCATCGCTGCAGCATCTGACTTTTGGATTCAAGTTCAACCAGGTTATCGACCGAGCCACGTGGCCGGCCTCGCTGCGGAGACTGGCGCTTGGCGGCTGCTTTGACCACCCGATTGAGACAGTCGTGTGGCCTTCCAACTTGCAGCGACTCGTTTTTGGCTGCAAATTCAATCGCCCGATCAAAGAGATCGCTTGGCACGCCCCGCTGCGGGAGCTGACGTTTGGGCGGGCCTTCAACCGAACAGTCGTGGGCGTCTCGTGGCCAACCTCTCTGCGACTGCTTCGACTCGGCACAGATTTCAACCAACCGATCGACGGCGTCGAGTGGCCACACTCACTGAAGAAACTGACGTTTGGGCGCGAATTCAACCAGCCTATCGCGGGCGTTATCTGGCCGGCTTCGCTGCAGCAGCTGGAATTCGGTGGACGTTTCAACCAGCCGATTAGCGCCGTAGTTTGGCCGGGCTCGTTGCAGGAGCTGAGGTTTGGGGAGTCCTTCGACCAACCGGTCGACGGCATCAAGTGGCCGGTTTCCCTAGTGAGGTTGACGATTTGGCATTCATTCAGGCATGCCCTTGAAGGAGTAAAGCGGCTGGGGATCAGCGTCTACATCGATTCTGTTCACTAGGTGCGCTACCCCCAGCAGCCCGCAGCCCTCTTGTACGTGTGTATTGTATACATGGTCATCTCTTTTTGCAGACTGGGCATCAACCGGGTAAGGAAAAGGTTACCAATCCTTC
>Fucus_DN55203_c0_g1_i2_len=2148_Cafeteria_roenbergensis_virus_BV-PW1_36.8%_p=1.7e-82
CTTGTCTCTCTTTCTCCTGTGCTTGGCGTCGCCACGACGCTTAGGAGATGGGGGTTGCTCCCAGCTCATGGACGCTTCGACGAGCCGATGGCCTGACAAAGACAATAGGAACAGGCAAACAAGGGGGTGGCCTCGGGCTGGATGCCTTGCTCGTAGCGCTGAATCACTCCTGTGACCAGCAGCAGCAGTACGTACCGGTCAGGAGCCTACAGCTCGTGTGCGTCGACCTGTGCAGGACGTACCGCTCGTGGTCCATAGCGCACGTGGTCGTGGCAGCGGAGACGCCACGCCGCTTGTGGCTCCGCCATGCGCAGGAGCTGTACGAGAGAAGGCGGCGTACCTTGCGGGTGCCTGCTCTGGGCGTGCGCGCCATCACATGGGACGCGCCAGCTACCCTGATGTTCGAATGCATCTTCCCACGTCAGGGAAATGGCTTGAATTTCGTGGTGGCAGGTCGTCGGTTAAACACGATGTGGTGGCCGGCCTCTCTGGAGGAGATGAAATTCACGGGGCGCTTTTTTAGTTCAGCCTACGAGGTCTTGTGTCCGGACCACTTGCAAGAGCTGACAGTCAGCGAAACGTTTAACGGACCACTTGCCAGCATTGCCTGGCCAAGCTCGCTGCAGCGGCTGACGTTCGGAGGCGATTTTACCTCGCCTATCGAGGAAATGTTTTGGCCGTCCTCAGTTCACGAAACGACCCGCAGCTCGGTTGGTAGATGCAAGGCGACAGACGAGTTGAAGGTCCCCGGCGAGGAGCGTTGGGTGGTGATAAAGAGCAACTTCGACCGCCGAATCGACAATGTCTCGTGGCCGGCGTCGCTGCATCAGCTGAAGTTAGGGACGCGATTCGACCAGCCCATCTGGAATGCATCGTGGCCGGCTTCGCTCCTGCAGCTGACGTTTGGCGGCCGCTTCAACCAGCCCATCGGAGGTGTCGTATGGCCGGAATCGTTGCAACAGCTCGCGTTTGGTTACGACTTCAACCAGTCTGTTGACGACGTCACGTGGCCGGCATTGCTGCTGCAGCTCACGTTTGGCCATGAGTTCAACCAAGCCATCGATAAAACATCCTGGCCGATCTCGCTGCGGCGGCTGGCCTTTGGGTTTGAATATAATCATCCGATCGCAAGAGTCTCCTGGCCGGCGTCGCTGCAGTGGTTGGCTTTCGGCTGGAAATTTAACCATCAGATTGAAGACGTCTCTTGGCCAGCTTCCCTACGGTGGCTGACGTTCGGAAGCGACTTTGACCAGGCTCTCGACAAGGTCGTATGGCCGCCCGGTTTAAGACGGCTGAGGTTTCCCGGGCAGTTCGACCAGTCATTGGACCACGTCTCTTGGCCTGCGTCGCTTCAAGAACTGGCATTTGGTTGGAAATTTAACCGGCCTATCCAGAAAATTGTATGGCCGGCATCGCTGCAGCATCTGACTTTTGGATTCAAGTTCAACCAGGTTATCGACCGAGCCACGTGGCCGGCCTCGCTGCGGAGACTGGCGCTTGGCGGCTGCTTTGACCACCCGATTGAGACAGTCGTGTGGCCTTCCAACTTGCAGCGACTCGTTTTTGGCTGCAAATTCAATCGCCCGATCAAAGAGATCGCTTGGCACGCCCCGCTGCGGGAGCTGACGTTTGGGCGGGCCTTCAACCGAACAGTCGTGGGCGTCTCGTGGCCAACCTCTCTGCGACTGCTTCGACTCGGCACAGATTTCAACCAACCGATCGACGGCGTCGAGTGGCCACACTCACTGAAGAAACTGACGTTTGGGCGCGAATTCAACCAGCCTATCGCGGGCGTTATCTGGCCGGCTTCGCTGCAGCAGCTGGAATTCGGTGGACGTTTCAACCAGCCGATTAGCGCCGTAGTTTGGCCGGGCTCGTTGCAGGAGCTGAGGTTTGGGGAGTCCTTCGACCAACCGGTCGACGGCATCAAGTGGCCGGTTTCCCTAGTGAGGTTGACGATTTGGCATTCATTCAGGCATGCCCTTGAAGGAGTAAAGCGGCTGGGGATCAGCGTCTACATCGATTCTGTTCACTAGGTGCGCTACCCCCAGCAGCCCGCAGCCCTCTTGTACGTGTGTATTGTATACATGGTCATCTCTTTTTGCAGACTGGGCATCAACCGGGTAAGGAAAAGGTTACCAATCCTTC
>Fucus_DN55203_c0_g1_i2_len=2148_Cafeteria_roenbergensis_virus_BV-PW1_37.6%_p=6.4e-53
CTTGTCTCTCTTTCTCCTGTGCTTGGCGTCGCCACGACGCTTAGGAGATGGGGGTTGCTCCCAGCTCATGGACGCTTCGACGAGCCGATGGCCTGACAAAGACAATAGGAACAGGCAAACAAGGGGGTGGCCTCGGGCTGGATGCCTTGCTCGTAGCGCTGAATCACTCCTGTGACCAGCAGCAGCAGTACGTACCGGTCAGGAGCCTACAGCTCGTGTGCGTCGACCTGTGCAGGACGTACCGCTCGTGGTCCATAGCGCACGTGGTCGTGGCAGCGGAGACGCCACGCCGCTTGTGGCTCCGCCATGCGCAGGAGCTGTACGAGAGAAGGCGGCGTACCTTGCGGGTGCCTGCTCTGGGCGTGCGCGCCATCACATGGGACGCGCCAGCTACCCTGATGTTCGAATGCATCTTCCCACGTCAGGGAAATGGCTTGAATTTCGTGGTGGCAGGTCGTCGGTTAAACACGATGTGGTGGCCGGCCTCTCTGGAGGAGATGAAATTCACGGGGCGCTTTTTTAGTTCAGCCTACGAGGTCTTGTGTCCGGACCACTTGCAAGAGCTGACAGTCAGCGAAACGTTTAACGGACCACTTGCCAGCATTGCCTGGCCAAGCTCGCTGCAGCGGCTGACGTTCGGAGGCGATTTTACCTCGCCTATCGAGGAAATGTTTTGGCCGTCCTCAGTTCACGAAACGACCCGCAGCTCGGTTGGTAGATGCAAGGCGACAGACGAGTTGAAGGTCCCCGGCGAGGAGCGTTGGGTGGTGATAAAGAGCAACTTCGACCGCCGAATCGACAATGTCTCGTGGCCGGCGTCGCTGCATCAGCTGAAGTTAGGGACGCGATTCGACCAGCCCATCTGGAATGCATCGTGGCCGGCTTCGCTCCTGCAGCTGACGTTTGGCGGCCGCTTCAACCAGCCCATCGGAGGTGTCGTATGGCCGGAATCGTTGCAACAGCTCGCGTTTGGTTACGACTTCAACCAGTCTGTTGACGACGTCACGTGGCCGGCATTGCTGCTGCAGCTCACGTTTGGCCATGAGTTCAACCAAGCCATCGATAAAACATCCTGGCCGATCTCGCTGCGGCGGCTGGCCTTTGGGTTTGAATATAATCATCCGATCGCAAGAGTCTCCTGGCCGGCGTCGCTGCAGTGGTTGGCTTTCGGCTGGAAATTTAACCATCAGATTGAAGACGTCTCTTGGCCAGCTTCCCTACGGTGGCTGACGTTCGGAAGCGACTTTGACCAGGCTCTCGACAAGGTCGTATGGCCGCCCGGTTTAAGACGGCTGAGGTTTCCCGGGCAGTTCGACCAGTCATTGGACCACGTCTCTTGGCCTGCGTCGCTTCAAGAACTGGCATTTGGTTGGAAATTTAACCGGCCTATCCAGAAAATTGTATGGCCGGCATCGCTGCAGCATCTGACTTTTGGATTCAAGTTCAACCAGGTTATCGACCGAGCCACGTGGCCGGCCTCGCTGCGGAGACTGGCGCTTGGCGGCTGCTTTGACCACCCGATTGAGACAGTCGTGTGGCCTTCCAACTTGCAGCGACTCGTTTTTGGCTGCAAATTCAATCGCCCGATCAAAGAGATCGCTTGGCACGCCCCGCTGCGGGAGCTGACGTTTGGGCGGGCCTTCAACCGAACAGTCGTGGGCGTCTCGTGGCCAACCTCTCTGCGACTGCTTCGACTCGGCACAGATTTCAACCAACCGATCGACGGCGTCGAGTGGCCACACTCACTGAAGAAACTGACGTTTGGGCGCGAATTCAACCAGCCTATCGCGGGCGTTATCTGGCCGGCTTCGCTGCAGCAGCTGGAATTCGGTGGACGTTTCAACCAGCCGATTAGCGCCGTAGTTTGGCCGGGCTCGTTGCAGGAGCTGAGGTTTGGGGAGTCCTTCGACCAACCGGTCGACGGCATCAAGTGGCCGGTTTCCCTAGTGAGGTTGACGATTTGGCATTCATTCAGGCATGCCCTTGAAGGAGTAAAGCGGCTGGGGATCAGCGTCTACATCGATTCTGTTCACTAGGTGCGCTACCCCCAGCAGCCCGCAGCCCTCTTGTACGTGTGTATTGTATACATGGTCATCTCTTTTTGCAGACTGGGCATCAACCGGGTAAGGAAAAGGTTACCAATCCTTC
>Fucus_DN55203_c0_g1_i2_len=2148_Cafeteria_roenbergensis_virus_BV-PW1_39.5%_p=4.0e-95
CTTGTCTCTCTTTCTCCTGTGCTTGGCGTCGCCACGACGCTTAGGAGATGGGGGTTGCTCCCAGCTCATGGACGCTTCGACGAGCCGATGGCCTGACAAAGACAATAGGAACAGGCAAACAAGGGGGTGGCCTCGGGCTGGATGCCTTGCTCGTAGCGCTGAATCACTCCTGTGACCAGCAGCAGCAGTACGTACCGGTCAGGAGCCTACAGCTCGTGTGCGTCGACCTGTGCAGGACGTACCGCTCGTGGTCCATAGCGCACGTGGTCGTGGCAGCGGAGACGCCACGCCGCTTGTGGCTCCGCCATGCGCAGGAGCTGTACGAGAGAAGGCGGCGTACCTTGCGGGTGCCTGCTCTGGGCGTGCGCGCCATCACATGGGACGCGCCAGCTACCCTGATGTTCGAATGCATCTTCCCACGTCAGGGAAATGGCTTGAATTTCGTGGTGGCAGGTCGTCGGTTAAACACGATGTGGTGGCCGGCCTCTCTGGAGGAGATGAAATTCACGGGGCGCTTTTTTAGTTCAGCCTACGAGGTCTTGTGTCCGGACCACTTGCAAGAGCTGACAGTCAGCGAAACGTTTAACGGACCACTTGCCAGCATTGCCTGGCCAAGCTCGCTGCAGCGGCTGACGTTCGGAGGCGATTTTACCTCGCCTATCGAGGAAATGTTTTGGCCGTCCTCAGTTCACGAAACGACCCGCAGCTCGGTTGGTAGATGCAAGGCGACAGACGAGTTGAAGGTCCCCGGCGAGGAGCGTTGGGTGGTGATAAAGAGCAACTTCGACCGCCGAATCGACAATGTCTCGTGGCCGGCGTCGCTGCATCAGCTGAAGTTAGGGACGCGATTCGACCAGCCCATCTGGAATGCATCGTGGCCGGCTTCGCTCCTGCAGCTGACGTTTGGCGGCCGCTTCAACCAGCCCATCGGAGGTGTCGTATGGCCGGAATCGTTGCAACAGCTCGCGTTTGGTTACGACTTCAACCAGTCTGTTGACGACGTCACGTGGCCGGCATTGCTGCTGCAGCTCACGTTTGGCCATGAGTTCAACCAAGCCATCGATAAAACATCCTGGCCGATCTCGCTGCGGCGGCTGGCCTTTGGGTTTGAATATAATCATCCGATCGCAAGAGTCTCCTGGCCGGCGTCGCTGCAGTGGTTGGCTTTCGGCTGGAAATTTAACCATCAGATTGAAGACGTCTCTTGGCCAGCTTCCCTACGGTGGCTGACGTTCGGAAGCGACTTTGACCAGGCTCTCGACAAGGTCGTATGGCCGCCCGGTTTAAGACGGCTGAGGTTTCCCGGGCAGTTCGACCAGTCATTGGACCACGTCTCTTGGCCTGCGTCGCTTCAAGAACTGGCATTTGGTTGGAAATTTAACCGGCCTATCCAGAAAATTGTATGGCCGGCATCGCTGCAGCATCTGACTTTTGGATTCAAGTTCAACCAGGTTATCGACCGAGCCACGTGGCCGGCCTCGCTGCGGAGACTGGCGCTTGGCGGCTGCTTTGACCACCCGATTGAGACAGTCGTGTGGCCTTCCAACTTGCAGCGACTCGTTTTTGGCTGCAAATTCAATCGCCCGATCAAAGAGATCGCTTGGCACGCCCCGCTGCGGGAGCTGACGTTTGGGCGGGCCTTCAACCGAACAGTCGTGGGCGTCTCGTGGCCAACCTCTCTGCGACTGCTTCGACTCGGCACAGATTTCAACCAACCGATCGACGGCGTCGAGTGGCCACACTCACTGAAGAAACTGACGTTTGGGCGCGAATTCAACCAGCCTATCGCGGGCGTTATCTGGCCGGCTTCGCTGCAGCAGCTGGAATTCGGTGGACGTTTCAACCAGCCGATTAGCGCCGTAGTTTGGCCGGGCTCGTTGCAGGAGCTGAGGTTTGGGGAGTCCTTCGACCAACCGGTCGACGGCATCAAGTGGCCGGTTTCCCTAGTGAGGTTGACGATTTGGCATTCATTCAGGCATGCCCTTGAAGGAGTAAAGCGGCTGGGGATCAGCGTCTACATCGATTCTGTTCACTAGGTGCGCTACCCCCAGCAGCCCGCAGCCCTCTTGTACGTGTGTATTGTATACATGGTCATCTCTTTTTGCAGACTGGGCATCAACCGGGTAAGGAAAAGGTTACCAATCCTTC
>Fucus_DN55203_c0_g1_i2_len=2148_Cafeteria_roenbergensis_virus_BV-PW1_41.6%_p=8.5e-37
CTTGTCTCTCTTTCTCCTGTGCTTGGCGTCGCCACGACGCTTAGGAGATGGGGGTTGCTCCCAGCTCATGGACGCTTCGACGAGCCGATGGCCTGACAAAGACAATAGGAACAGGCAAACAAGGGGGTGGCCTCGGGCTGGATGCCTTGCTCGTAGCGCTGAATCACTCCTGTGACCAGCAGCAGCAGTACGTACCGGTCAGGAGCCTACAGCTCGTGTGCGTCGACCTGTGCAGGACGTACCGCTCGTGGTCCATAGCGCACGTGGTCGTGGCAGCGGAGACGCCACGCCGCTTGTGGCTCCGCCATGCGCAGGAGCTGTACGAGAGAAGGCGGCGTACCTTGCGGGTGCCTGCTCTGGGCGTGCGCGCCATCACATGGGACGCGCCAGCTACCCTGATGTTCGAATGCATCTTCCCACGTCAGGGAAATGGCTTGAATTTCGTGGTGGCAGGTCGTCGGTTAAACACGATGTGGTGGCCGGCCTCTCTGGAGGAGATGAAATTCACGGGGCGCTTTTTTAGTTCAGCCTACGAGGTCTTGTGTCCGGACCACTTGCAAGAGCTGACAGTCAGCGAAACGTTTAACGGACCACTTGCCAGCATTGCCTGGCCAAGCTCGCTGCAGCGGCTGACGTTCGGAGGCGATTTTACCTCGCCTATCGAGGAAATGTTTTGGCCGTCCTCAGTTCACGAAACGACCCGCAGCTCGGTTGGTAGATGCAAGGCGACAGACGAGTTGAAGGTCCCCGGCGAGGAGCGTTGGGTGGTGATAAAGAGCAACTTCGACCGCCGAATCGACAATGTCTCGTGGCCGGCGTCGCTGCATCAGCTGAAGTTAGGGACGCGATTCGACCAGCCCATCTGGAATGCATCGTGGCCGGCTTCGCTCCTGCAGCTGACGTTTGGCGGCCGCTTCAACCAGCCCATCGGAGGTGTCGTATGGCCGGAATCGTTGCAACAGCTCGCGTTTGGTTACGACTTCAACCAGTCTGTTGACGACGTCACGTGGCCGGCATTGCTGCTGCAGCTCACGTTTGGCCATGAGTTCAACCAAGCCATCGATAAAACATCCTGGCCGATCTCGCTGCGGCGGCTGGCCTTTGGGTTTGAATATAATCATCCGATCGCAAGAGTCTCCTGGCCGGCGTCGCTGCAGTGGTTGGCTTTCGGCTGGAAATTTAACCATCAGATTGAAGACGTCTCTTGGCCAGCTTCCCTACGGTGGCTGACGTTCGGAAGCGACTTTGACCAGGCTCTCGACAAGGTCGTATGGCCGCCCGGTTTAAGACGGCTGAGGTTTCCCGGGCAGTTCGACCAGTCATTGGACCACGTCTCTTGGCCTGCGTCGCTTCAAGAACTGGCATTTGGTTGGAAATTTAACCGGCCTATCCAGAAAATTGTATGGCCGGCATCGCTGCAGCATCTGACTTTTGGATTCAAGTTCAACCAGGTTATCGACCGAGCCACGTGGCCGGCCTCGCTGCGGAGACTGGCGCTTGGCGGCTGCTTTGACCACCCGATTGAGACAGTCGTGTGGCCTTCCAACTTGCAGCGACTCGTTTTTGGCTGCAAATTCAATCGCCCGATCAAAGAGATCGCTTGGCACGCCCCGCTGCGGGAGCTGACGTTTGGGCGGGCCTTCAACCGAACAGTCGTGGGCGTCTCGTGGCCAACCTCTCTGCGACTGCTTCGACTCGGCACAGATTTCAACCAACCGATCGACGGCGTCGAGTGGCCACACTCACTGAAGAAACTGACGTTTGGGCGCGAATTCAACCAGCCTATCGCGGGCGTTATCTGGCCGGCTTCGCTGCAGCAGCTGGAATTCGGTGGACGTTTCAACCAGCCGATTAGCGCCGTAGTTTGGCCGGGCTCGTTGCAGGAGCTGAGGTTTGGGGAGTCCTTCGACCAACCGGTCGACGGCATCAAGTGGCCGGTTTCCCTAGTGAGGTTGACGATTTGGCATTCATTCAGGCATGCCCTTGAAGGAGTAAAGCGGCTGGGGATCAGCGTCTACATCGATTCTGTTCACTAGGTGCGCTACCCCCAGCAGCCCGCAGCCCTCTTGTACGTGTGTATTGTATACATGGTCATCTCTTTTTGCAGACTGGGCATCAACCGGGTAAGGAAAAGGTTACCAATCCTTC
>Fucus_DN55203_c0_g1_i2_len=2148_Cafeteria_roenbergensis_virus_BV-PW1_42.4%_p=2.6e-110
CTTGTCTCTCTTTCTCCTGTGCTTGGCGTCGCCACGACGCTTAGGAGATGGGGGTTGCTCCCAGCTCATGGACGCTTCGACGAGCCGATGGCCTGACAAAGACAATAGGAACAGGCAAACAAGGGGGTGGCCTCGGGCTGGATGCCTTGCTCGTAGCGCTGAATCACTCCTGTGACCAGCAGCAGCAGTACGTACCGGTCAGGAGCCTACAGCTCGTGTGCGTCGACCTGTGCAGGACGTACCGCTCGTGGTCCATAGCGCACGTGGTCGTGGCAGCGGAGACGCCACGCCGCTTGTGGCTCCGCCATGCGCAGGAGCTGTACGAGAGAAGGCGGCGTACCTTGCGGGTGCCTGCTCTGGGCGTGCGCGCCATCACATGGGACGCGCCAGCTACCCTGATGTTCGAATGCATCTTCCCACGTCAGGGAAATGGCTTGAATTTCGTGGTGGCAGGTCGTCGGTTAAACACGATGTGGTGGCCGGCCTCTCTGGAGGAGATGAAATTCACGGGGCGCTTTTTTAGTTCAGCCTACGAGGTCTTGTGTCCGGACCACTTGCAAGAGCTGACAGTCAGCGAAACGTTTAACGGACCACTTGCCAGCATTGCCTGGCCAAGCTCGCTGCAGCGGCTGACGTTCGGAGGCGATTTTACCTCGCCTATCGAGGAAATGTTTTGGCCGTCCTCAGTTCACGAAACGACCCGCAGCTCGGTTGGTAGATGCAAGGCGACAGACGAGTTGAAGGTCCCCGGCGAGGAGCGTTGGGTGGTGATAAAGAGCAACTTCGACCGCCGAATCGACAATGTCTCGTGGCCGGCGTCGCTGCATCAGCTGAAGTTAGGGACGCGATTCGACCAGCCCATCTGGAATGCATCGTGGCCGGCTTCGCTCCTGCAGCTGACGTTTGGCGGCCGCTTCAACCAGCCCATCGGAGGTGTCGTATGGCCGGAATCGTTGCAACAGCTCGCGTTTGGTTACGACTTCAACCAGTCTGTTGACGACGTCACGTGGCCGGCATTGCTGCTGCAGCTCACGTTTGGCCATGAGTTCAACCAAGCCATCGATAAAACATCCTGGCCGATCTCGCTGCGGCGGCTGGCCTTTGGGTTTGAATATAATCATCCGATCGCAAGAGTCTCCTGGCCGGCGTCGCTGCAGTGGTTGGCTTTCGGCTGGAAATTTAACCATCAGATTGAAGACGTCTCTTGGCCAGCTTCCCTACGGTGGCTGACGTTCGGAAGCGACTTTGACCAGGCTCTCGACAAGGTCGTATGGCCGCCCGGTTTAAGACGGCTGAGGTTTCCCGGGCAGTTCGACCAGTCATTGGACCACGTCTCTTGGCCTGCGTCGCTTCAAGAACTGGCATTTGGTTGGAAATTTAACCGGCCTATCCAGAAAATTGTATGGCCGGCATCGCTGCAGCATCTGACTTTTGGATTCAAGTTCAACCAGGTTATCGACCGAGCCACGTGGCCGGCCTCGCTGCGGAGACTGGCGCTTGGCGGCTGCTTTGACCACCCGATTGAGACAGTCGTGTGGCCTTCCAACTTGCAGCGACTCGTTTTTGGCTGCAAATTCAATCGCCCGATCAAAGAGATCGCTTGGCACGCCCCGCTGCGGGAGCTGACGTTTGGGCGGGCCTTCAACCGAACAGTCGTGGGCGTCTCGTGGCCAACCTCTCTGCGACTGCTTCGACTCGGCACAGATTTCAACCAACCGATCGACGGCGTCGAGTGGCCACACTCACTGAAGAAACTGACGTTTGGGCGCGAATTCAACCAGCCTATCGCGGGCGTTATCTGGCCGGCTTCGCTGCAGCAGCTGGAATTCGGTGGACGTTTCAACCAGCCGATTAGCGCCGTAGTTTGGCCGGGCTCGTTGCAGGAGCTGAGGTTTGGGGAGTCCTTCGACCAACCGGTCGACGGCATCAAGTGGCCGGTTTCCCTAGTGAGGTTGACGATTTGGCATTCATTCAGGCATGCCCTTGAAGGAGTAAAGCGGCTGGGGATCAGCGTCTACATCGATTCTGTTCACTAGGTGCGCTACCCCCAGCAGCCCGCAGCCCTCTTGTACGTGTGTATTGTATACATGGTCATCTCTTTTTGCAGACTGGGCATCAACCGGGTAAGGAAAAGGTTACCAATCCTTC
>Fucus_DN55203_c0_g1_i2_len=2148_Cafeteria_roenbergensis_virus_BV-PW1_42.5%_p=1.1e-36
CTTGTCTCTCTTTCTCCTGTGCTTGGCGTCGCCACGACGCTTAGGAGATGGGGGTTGCTCCCAGCTCATGGACGCTTCGACGAGCCGATGGCCTGACAAAGACAATAGGAACAGGCAAACAAGGGGGTGGCCTCGGGCTGGATGCCTTGCTCGTAGCGCTGAATCACTCCTGTGACCAGCAGCAGCAGTACGTACCGGTCAGGAGCCTACAGCTCGTGTGCGTCGACCTGTGCAGGACGTACCGCTCGTGGTCCATAGCGCACGTGGTCGTGGCAGCGGAGACGCCACGCCGCTTGTGGCTCCGCCATGCGCAGGAGCTGTACGAGAGAAGGCGGCGTACCTTGCGGGTGCCTGCTCTGGGCGTGCGCGCCATCACATGGGACGCGCCAGCTACCCTGATGTTCGAATGCATCTTCCCACGTCAGGGAAATGGCTTGAATTTCGTGGTGGCAGGTCGTCGGTTAAACACGATGTGGTGGCCGGCCTCTCTGGAGGAGATGAAATTCACGGGGCGCTTTTTTAGTTCAGCCTACGAGGTCTTGTGTCCGGACCACTTGCAAGAGCTGACAGTCAGCGAAACGTTTAACGGACCACTTGCCAGCATTGCCTGGCCAAGCTCGCTGCAGCGGCTGACGTTCGGAGGCGATTTTACCTCGCCTATCGAGGAAATGTTTTGGCCGTCCTCAGTTCACGAAACGACCCGCAGCTCGGTTGGTAGATGCAAGGCGACAGACGAGTTGAAGGTCCCCGGCGAGGAGCGTTGGGTGGTGATAAAGAGCAACTTCGACCGCCGAATCGACAATGTCTCGTGGCCGGCGTCGCTGCATCAGCTGAAGTTAGGGACGCGATTCGACCAGCCCATCTGGAATGCATCGTGGCCGGCTTCGCTCCTGCAGCTGACGTTTGGCGGCCGCTTCAACCAGCCCATCGGAGGTGTCGTATGGCCGGAATCGTTGCAACAGCTCGCGTTTGGTTACGACTTCAACCAGTCTGTTGACGACGTCACGTGGCCGGCATTGCTGCTGCAGCTCACGTTTGGCCATGAGTTCAACCAAGCCATCGATAAAACATCCTGGCCGATCTCGCTGCGGCGGCTGGCCTTTGGGTTTGAATATAATCATCCGATCGCAAGAGTCTCCTGGCCGGCGTCGCTGCAGTGGTTGGCTTTCGGCTGGAAATTTAACCATCAGATTGAAGACGTCTCTTGGCCAGCTTCCCTACGGTGGCTGACGTTCGGAAGCGACTTTGACCAGGCTCTCGACAAGGTCGTATGGCCGCCCGGTTTAAGACGGCTGAGGTTTCCCGGGCAGTTCGACCAGTCATTGGACCACGTCTCTTGGCCTGCGTCGCTTCAAGAACTGGCATTTGGTTGGAAATTTAACCGGCCTATCCAGAAAATTGTATGGCCGGCATCGCTGCAGCATCTGACTTTTGGATTCAAGTTCAACCAGGTTATCGACCGAGCCACGTGGCCGGCCTCGCTGCGGAGACTGGCGCTTGGCGGCTGCTTTGACCACCCGATTGAGACAGTCGTGTGGCCTTCCAACTTGCAGCGACTCGTTTTTGGCTGCAAATTCAATCGCCCGATCAAAGAGATCGCTTGGCACGCCCCGCTGCGGGAGCTGACGTTTGGGCGGGCCTTCAACCGAACAGTCGTGGGCGTCTCGTGGCCAACCTCTCTGCGACTGCTTCGACTCGGCACAGATTTCAACCAACCGATCGACGGCGTCGAGTGGCCACACTCACTGAAGAAACTGACGTTTGGGCGCGAATTCAACCAGCCTATCGCGGGCGTTATCTGGCCGGCTTCGCTGCAGCAGCTGGAATTCGGTGGACGTTTCAACCAGCCGATTAGCGCCGTAGTTTGGCCGGGCTCGTTGCAGGAGCTGAGGTTTGGGGAGTCCTTCGACCAACCGGTCGACGGCATCAAGTGGCCGGTTTCCCTAGTGAGGTTGACGATTTGGCATTCATTCAGGCATGCCCTTGAAGGAGTAAAGCGGCTGGGGATCAGCGTCTACATCGATTCTGTTCACTAGGTGCGCTACCCCCAGCAGCCCGCAGCCCTCTTGTACGTGTGTATTGTATACATGGTCATCTCTTTTTGCAGACTGGGCATCAACCGGGTAAGGAAAAGGTTACCAATCCTTC
>Fucus_DN55203_c0_g1_i2_len=2148_Cafeteria_roenbergensis_virus_BV-PW1_42.7%_p=3.8e-69
CTTGTCTCTCTTTCTCCTGTGCTTGGCGTCGCCACGACGCTTAGGAGATGGGGGTTGCTCCCAGCTCATGGACGCTTCGACGAGCCGATGGCCTGACAAAGACAATAGGAACAGGCAAACAAGGGGGTGGCCTCGGGCTGGATGCCTTGCTCGTAGCGCTGAATCACTCCTGTGACCAGCAGCAGCAGTACGTACCGGTCAGGAGCCTACAGCTCGTGTGCGTCGACCTGTGCAGGACGTACCGCTCGTGGTCCATAGCGCACGTGGTCGTGGCAGCGGAGACGCCACGCCGCTTGTGGCTCCGCCATGCGCAGGAGCTGTACGAGAGAAGGCGGCGTACCTTGCGGGTGCCTGCTCTGGGCGTGCGCGCCATCACATGGGACGCGCCAGCTACCCTGATGTTCGAATGCATCTTCCCACGTCAGGGAAATGGCTTGAATTTCGTGGTGGCAGGTCGTCGGTTAAACACGATGTGGTGGCCGGCCTCTCTGGAGGAGATGAAATTCACGGGGCGCTTTTTTAGTTCAGCCTACGAGGTCTTGTGTCCGGACCACTTGCAAGAGCTGACAGTCAGCGAAACGTTTAACGGACCACTTGCCAGCATTGCCTGGCCAAGCTCGCTGCAGCGGCTGACGTTCGGAGGCGATTTTACCTCGCCTATCGAGGAAATGTTTTGGCCGTCCTCAGTTCACGAAACGACCCGCAGCTCGGTTGGTAGATGCAAGGCGACAGACGAGTTGAAGGTCCCCGGCGAGGAGCGTTGGGTGGTGATAAAGAGCAACTTCGACCGCCGAATCGACAATGTCTCGTGGCCGGCGTCGCTGCATCAGCTGAAGTTAGGGACGCGATTCGACCAGCCCATCTGGAATGCATCGTGGCCGGCTTCGCTCCTGCAGCTGACGTTTGGCGGCCGCTTCAACCAGCCCATCGGAGGTGTCGTATGGCCGGAATCGTTGCAACAGCTCGCGTTTGGTTACGACTTCAACCAGTCTGTTGACGACGTCACGTGGCCGGCATTGCTGCTGCAGCTCACGTTTGGCCATGAGTTCAACCAAGCCATCGATAAAACATCCTGGCCGATCTCGCTGCGGCGGCTGGCCTTTGGGTTTGAATATAATCATCCGATCGCAAGAGTCTCCTGGCCGGCGTCGCTGCAGTGGTTGGCTTTCGGCTGGAAATTTAACCATCAGATTGAAGACGTCTCTTGGCCAGCTTCCCTACGGTGGCTGACGTTCGGAAGCGACTTTGACCAGGCTCTCGACAAGGTCGTATGGCCGCCCGGTTTAAGACGGCTGAGGTTTCCCGGGCAGTTCGACCAGTCATTGGACCACGTCTCTTGGCCTGCGTCGCTTCAAGAACTGGCATTTGGTTGGAAATTTAACCGGCCTATCCAGAAAATTGTATGGCCGGCATCGCTGCAGCATCTGACTTTTGGATTCAAGTTCAACCAGGTTATCGACCGAGCCACGTGGCCGGCCTCGCTGCGGAGACTGGCGCTTGGCGGCTGCTTTGACCACCCGATTGAGACAGTCGTGTGGCCTTCCAACTTGCAGCGACTCGTTTTTGGCTGCAAATTCAATCGCCCGATCAAAGAGATCGCTTGGCACGCCCCGCTGCGGGAGCTGACGTTTGGGCGGGCCTTCAACCGAACAGTCGTGGGCGTCTCGTGGCCAACCTCTCTGCGACTGCTTCGACTCGGCACAGATTTCAACCAACCGATCGACGGCGTCGAGTGGCCACACTCACTGAAGAAACTGACGTTTGGGCGCGAATTCAACCAGCCTATCGCGGGCGTTATCTGGCCGGCTTCGCTGCAGCAGCTGGAATTCGGTGGACGTTTCAACCAGCCGATTAGCGCCGTAGTTTGGCCGGGCTCGTTGCAGGAGCTGAGGTTTGGGGAGTCCTTCGACCAACCGGTCGACGGCATCAAGTGGCCGGTTTCCCTAGTGAGGTTGACGATTTGGCATTCATTCAGGCATGCCCTTGAAGGAGTAAAGCGGCTGGGGATCAGCGTCTACATCGATTCTGTTCACTAGGTGCGCTACCCCCAGCAGCCCGCAGCCCTCTTGTACGTGTGTATTGTATACATGGTCATCTCTTTTTGCAGACTGGGCATCAACCGGGTAAGGAAAAGGTTACCAATCCTTC
>Fucus_DN55203_c0_g1_i2_len=2148_Cafeteria_roenbergensis_virus_BV-PW1_42.9%_p=4.5e-115
CTTGTCTCTCTTTCTCCTGTGCTTGGCGTCGCCACGACGCTTAGGAGATGGGGGTTGCTCCCAGCTCATGGACGCTTCGACGAGCCGATGGCCTGACAAAGACAATAGGAACAGGCAAACAAGGGGGTGGCCTCGGGCTGGATGCCTTGCTCGTAGCGCTGAATCACTCCTGTGACCAGCAGCAGCAGTACGTACCGGTCAGGAGCCTACAGCTCGTGTGCGTCGACCTGTGCAGGACGTACCGCTCGTGGTCCATAGCGCACGTGGTCGTGGCAGCGGAGACGCCACGCCGCTTGTGGCTCCGCCATGCGCAGGAGCTGTACGAGAGAAGGCGGCGTACCTTGCGGGTGCCTGCTCTGGGCGTGCGCGCCATCACATGGGACGCGCCAGCTACCCTGATGTTCGAATGCATCTTCCCACGTCAGGGAAATGGCTTGAATTTCGTGGTGGCAGGTCGTCGGTTAAACACGATGTGGTGGCCGGCCTCTCTGGAGGAGATGAAATTCACGGGGCGCTTTTTTAGTTCAGCCTACGAGGTCTTGTGTCCGGACCACTTGCAAGAGCTGACAGTCAGCGAAACGTTTAACGGACCACTTGCCAGCATTGCCTGGCCAAGCTCGCTGCAGCGGCTGACGTTCGGAGGCGATTTTACCTCGCCTATCGAGGAAATGTTTTGGCCGTCCTCAGTTCACGAAACGACCCGCAGCTCGGTTGGTAGATGCAAGGCGACAGACGAGTTGAAGGTCCCCGGCGAGGAGCGTTGGGTGGTGATAAAGAGCAACTTCGACCGCCGAATCGACAATGTCTCGTGGCCGGCGTCGCTGCATCAGCTGAAGTTAGGGACGCGATTCGACCAGCCCATCTGGAATGCATCGTGGCCGGCTTCGCTCCTGCAGCTGACGTTTGGCGGCCGCTTCAACCAGCCCATCGGAGGTGTCGTATGGCCGGAATCGTTGCAACAGCTCGCGTTTGGTTACGACTTCAACCAGTCTGTTGACGACGTCACGTGGCCGGCATTGCTGCTGCAGCTCACGTTTGGCCATGAGTTCAACCAAGCCATCGATAAAACATCCTGGCCGATCTCGCTGCGGCGGCTGGCCTTTGGGTTTGAATATAATCATCCGATCGCAAGAGTCTCCTGGCCGGCGTCGCTGCAGTGGTTGGCTTTCGGCTGGAAATTTAACCATCAGATTGAAGACGTCTCTTGGCCAGCTTCCCTACGGTGGCTGACGTTCGGAAGCGACTTTGACCAGGCTCTCGACAAGGTCGTATGGCCGCCCGGTTTAAGACGGCTGAGGTTTCCCGGGCAGTTCGACCAGTCATTGGACCACGTCTCTTGGCCTGCGTCGCTTCAAGAACTGGCATTTGGTTGGAAATTTAACCGGCCTATCCAGAAAATTGTATGGCCGGCATCGCTGCAGCATCTGACTTTTGGATTCAAGTTCAACCAGGTTATCGACCGAGCCACGTGGCCGGCCTCGCTGCGGAGACTGGCGCTTGGCGGCTGCTTTGACCACCCGATTGAGACAGTCGTGTGGCCTTCCAACTTGCAGCGACTCGTTTTTGGCTGCAAATTCAATCGCCCGATCAAAGAGATCGCTTGGCACGCCCCGCTGCGGGAGCTGACGTTTGGGCGGGCCTTCAACCGAACAGTCGTGGGCGTCTCGTGGCCAACCTCTCTGCGACTGCTTCGACTCGGCACAGATTTCAACCAACCGATCGACGGCGTCGAGTGGCCACACTCACTGAAGAAACTGACGTTTGGGCGCGAATTCAACCAGCCTATCGCGGGCGTTATCTGGCCGGCTTCGCTGCAGCAGCTGGAATTCGGTGGACGTTTCAACCAGCCGATTAGCGCCGTAGTTTGGCCGGGCTCGTTGCAGGAGCTGAGGTTTGGGGAGTCCTTCGACCAACCGGTCGACGGCATCAAGTGGCCGGTTTCCCTAGTGAGGTTGACGATTTGGCATTCATTCAGGCATGCCCTTGAAGGAGTAAAGCGGCTGGGGATCAGCGTCTACATCGATTCTGTTCACTAGGTGCGCTACCCCCAGCAGCCCGCAGCCCTCTTGTACGTGTGTATTGTATACATGGTCATCTCTTTTTGCAGACTGGGCATCAACCGGGTAAGGAAAAGGTTACCAATCCTTC
>Fucus_DN55203_c0_g1_i2_len=2148_Cafeteria_roenbergensis_virus_BV-PW1_45.8%_p=4.6e-91
CTTGTCTCTCTTTCTCCTGTGCTTGGCGTCGCCACGACGCTTAGGAGATGGGGGTTGCTCCCAGCTCATGGACGCTTCGACGAGCCGATGGCCTGACAAAGACAATAGGAACAGGCAAACAAGGGGGTGGCCTCGGGCTGGATGCCTTGCTCGTAGCGCTGAATCACTCCTGTGACCAGCAGCAGCAGTACGTACCGGTCAGGAGCCTACAGCTCGTGTGCGTCGACCTGTGCAGGACGTACCGCTCGTGGTCCATAGCGCACGTGGTCGTGGCAGCGGAGACGCCACGCCGCTTGTGGCTCCGCCATGCGCAGGAGCTGTACGAGAGAAGGCGGCGTACCTTGCGGGTGCCTGCTCTGGGCGTGCGCGCCATCACATGGGACGCGCCAGCTACCCTGATGTTCGAATGCATCTTCCCACGTCAGGGAAATGGCTTGAATTTCGTGGTGGCAGGTCGTCGGTTAAACACGATGTGGTGGCCGGCCTCTCTGGAGGAGATGAAATTCACGGGGCGCTTTTTTAGTTCAGCCTACGAGGTCTTGTGTCCGGACCACTTGCAAGAGCTGACAGTCAGCGAAACGTTTAACGGACCACTTGCCAGCATTGCCTGGCCAAGCTCGCTGCAGCGGCTGACGTTCGGAGGCGATTTTACCTCGCCTATCGAGGAAATGTTTTGGCCGTCCTCAGTTCACGAAACGACCCGCAGCTCGGTTGGTAGATGCAAGGCGACAGACGAGTTGAAGGTCCCCGGCGAGGAGCGTTGGGTGGTGATAAAGAGCAACTTCGACCGCCGAATCGACAATGTCTCGTGGCCGGCGTCGCTGCATCAGCTGAAGTTAGGGACGCGATTCGACCAGCCCATCTGGAATGCATCGTGGCCGGCTTCGCTCCTGCAGCTGACGTTTGGCGGCCGCTTCAACCAGCCCATCGGAGGTGTCGTATGGCCGGAATCGTTGCAACAGCTCGCGTTTGGTTACGACTTCAACCAGTCTGTTGACGACGTCACGTGGCCGGCATTGCTGCTGCAGCTCACGTTTGGCCATGAGTTCAACCAAGCCATCGATAAAACATCCTGGCCGATCTCGCTGCGGCGGCTGGCCTTTGGGTTTGAATATAATCATCCGATCGCAAGAGTCTCCTGGCCGGCGTCGCTGCAGTGGTTGGCTTTCGGCTGGAAATTTAACCATCAGATTGAAGACGTCTCTTGGCCAGCTTCCCTACGGTGGCTGACGTTCGGAAGCGACTTTGACCAGGCTCTCGACAAGGTCGTATGGCCGCCCGGTTTAAGACGGCTGAGGTTTCCCGGGCAGTTCGACCAGTCATTGGACCACGTCTCTTGGCCTGCGTCGCTTCAAGAACTGGCATTTGGTTGGAAATTTAACCGGCCTATCCAGAAAATTGTATGGCCGGCATCGCTGCAGCATCTGACTTTTGGATTCAAGTTCAACCAGGTTATCGACCGAGCCACGTGGCCGGCCTCGCTGCGGAGACTGGCGCTTGGCGGCTGCTTTGACCACCCGATTGAGACAGTCGTGTGGCCTTCCAACTTGCAGCGACTCGTTTTTGGCTGCAAATTCAATCGCCCGATCAAAGAGATCGCTTGGCACGCCCCGCTGCGGGAGCTGACGTTTGGGCGGGCCTTCAACCGAACAGTCGTGGGCGTCTCGTGGCCAACCTCTCTGCGACTGCTTCGACTCGGCACAGATTTCAACCAACCGATCGACGGCGTCGAGTGGCCACACTCACTGAAGAAACTGACGTTTGGGCGCGAATTCAACCAGCCTATCGCGGGCGTTATCTGGCCGGCTTCGCTGCAGCAGCTGGAATTCGGTGGACGTTTCAACCAGCCGATTAGCGCCGTAGTTTGGCCGGGCTCGTTGCAGGAGCTGAGGTTTGGGGAGTCCTTCGACCAACCGGTCGACGGCATCAAGTGGCCGGTTTCCCTAGTGAGGTTGACGATTTGGCATTCATTCAGGCATGCCCTTGAAGGAGTAAAGCGGCTGGGGATCAGCGTCTACATCGATTCTGTTCACTAGGTGCGCTACCCCCAGCAGCCCGCAGCCCTCTTGTACGTGTGTATTGTATACATGGTCATCTCTTTTTGCAGACTGGGCATCAACCGGGTAAGGAAAAGGTTACCAATCCTTC
>Fucus_DN5529_c0_g1_i1_len=839_Cafeteria_roenbergensis_virus_BV-PW1_47.1%_p=9.7e-18
CTGGAGTTCAGACGTGTGCTCTTCCGATCATTTCAACCAGAGCTTGGACAATGTTGCCTGGCCAGCGTCACTCCAGCAGCTCACGCTTGGGTATCATTTTGACCAGGCAGTCAACGACGTTGCTTGGCCGGAGTCGCTTCAGCAACTCACATTTGGCGATTGTTTCAACCAGGCGATTGACCGAGTCACGTGGCCGGCATTGCTCCAGCGGCTGACATTTGGGGTGAGTTTCAACCAGCCGATCGAGAAGTTTGCGTCGCCATCTCACCTTTAAAATTTTACGATTGGATCATGTTTCGATCAGACGATCGATGCTGTCGTGTGGCCGGCGTCGCTCCCAGGGCTCACTTACTTGCCAGACTATTAACTAGGCGATCGAGGGTTCGTGTAGATGTTGTCGCTGAATGAGGTCACAATTGGTGAGTAGTTATCATGTATAGGTTGGTAACGTCTGTCGCCGGTGTTTCTGGGGGGAGCTCGCCGTTGAATAAGCCATCAGCATGTGTTTGATTGCCTTCGTTTTCACAGCCGGGGTTGGAACGAAATTCCATATGCCTTGCGATTTCGGCCAAAGGACACCCACACTTGGTGGTCATACCTTCAATCTCCTCTAGCCGTCGCGAAGGGATAGGCGCCGCAGTTTTTTGCTGGGTGGTGAAACCTTAGGCGGTTGAGATAGAGAATAGTACCTGTGGTATTAGTAACGTCTGGCAATGCATGCCGGTGGTAGACAATTTGAGTTTTGGCGGTAACATGTCATGACAGCGAGAGACATCTTGGACGATTTCCCGTGTTGTCTTCCATTCTTCAATATCCTCAAAATTGGTTGGAAATAGTAC
>Fucus_DN55324_c0_g2_i1_len=633_Cafeteria_roenbergensis_virus_BV-PW1_49.1%_p=1.4e-38
AGGAACGCATCGGCGAGCATCCAAGTGTGCCATGATACACCACGCTATCTCTGGGTGCATCAGGAAGAGACGAAGCAAACCTGTCCGGGCGTGCCTAGGCTGAGGGTGCGCGCCATAACATGGCGTATCATGTCGTTGGCCTGTATTTCAAAAAACGACCCCCAGGCATCATCACAGCGGTGGCCGATTTCATTGCGGCAGCTGACGTTTGACCGCAGGTTCAATCAGCGGATTGATAATTTAATCTGGCCGACCTTTTTACAACAACTGGGGTTTGGTCAGTGGTTTGACCAGTCGATCGACAACGTTCTATGGCCGGCCTCTTTGCAGCAGCTGACTTTCGGCCATCACTTCAACCAGCCGATCGACAATGTCAAATGGCCGGCCTCTTTGCAGCAGCTGACTTTCGGCTATTGCTTTAACCAGCCATTCGACAATGTCAAATGGTCGGCCTCTTTGCAGCAGCTGACTTTCGGCTATTGCTTCAACCAGCCGATCGACAACATCATATGGCCGGCCCCTTTGCAGCAGTTGGTTTTCGGGCGTAGGTTCAACCAGCCATTCGACAATGTCAAATGGTCGGCCTCTTTGCAGCAGCTGACTTTCAGCGATTGCTTCAACCAGCCGATCGAC
>Fucus_DN55324_c0_g2_i1_len=633_Cafeteria_roenbergensis_virus_BV-PW1_49.1%_p=4.7e-34
AGGAACGCATCGGCGAGCATCCAAGTGTGCCATGATACACCACGCTATCTCTGGGTGCATCAGGAAGAGACGAAGCAAACCTGTCCGGGCGTGCCTAGGCTGAGGGTGCGCGCCATAACATGGCGTATCATGTCGTTGGCCTGTATTTCAAAAAACGACCCCCAGGCATCATCACAGCGGTGGCCGATTTCATTGCGGCAGCTGACGTTTGACCGCAGGTTCAATCAGCGGATTGATAATTTAATCTGGCCGACCTTTTTACAACAACTGGGGTTTGGTCAGTGGTTTGACCAGTCGATCGACAACGTTCTATGGCCGGCCTCTTTGCAGCAGCTGACTTTCGGCCATCACTTCAACCAGCCGATCGACAATGTCAAATGGCCGGCCTCTTTGCAGCAGCTGACTTTCGGCTATTGCTTTAACCAGCCATTCGACAATGTCAAATGGTCGGCCTCTTTGCAGCAGCTGACTTTCGGCTATTGCTTCAACCAGCCGATCGACAACATCATATGGCCGGCCCCTTTGCAGCAGTTGGTTTTCGGGCGTAGGTTCAACCAGCCATTCGACAATGTCAAATGGTCGGCCTCTTTGCAGCAGCTGACTTTCAGCGATTGCTTCAACCAGCCGATCGAC
>Fucus_DN55324_c0_g2_i1_len=633_Cafeteria_roenbergensis_virus_BV-PW1_52.9%_p=1.2e-21
AGGAACGCATCGGCGAGCATCCAAGTGTGCCATGATACACCACGCTATCTCTGGGTGCATCAGGAAGAGACGAAGCAAACCTGTCCGGGCGTGCCTAGGCTGAGGGTGCGCGCCATAACATGGCGTATCATGTCGTTGGCCTGTATTTCAAAAAACGACCCCCAGGCATCATCACAGCGGTGGCCGATTTCATTGCGGCAGCTGACGTTTGACCGCAGGTTCAATCAGCGGATTGATAATTTAATCTGGCCGACCTTTTTACAACAACTGGGGTTTGGTCAGTGGTTTGACCAGTCGATCGACAACGTTCTATGGCCGGCCTCTTTGCAGCAGCTGACTTTCGGCCATCACTTCAACCAGCCGATCGACAATGTCAAATGGCCGGCCTCTTTGCAGCAGCTGACTTTCGGCTATTGCTTTAACCAGCCATTCGACAATGTCAAATGGTCGGCCTCTTTGCAGCAGCTGACTTTCGGCTATTGCTTCAACCAGCCGATCGACAACATCATATGGCCGGCCCCTTTGCAGCAGTTGGTTTTCGGGCGTAGGTTCAACCAGCCATTCGACAATGTCAAATGGTCGGCCTCTTTGCAGCAGCTGACTTTCAGCGATTGCTTCAACCAGCCGATCGAC
>Fucus_DN55324_c0_g2_i1_len=633_Cafeteria_roenbergensis_virus_BV-PW1_55.0%_p=1.1e-38
AGGAACGCATCGGCGAGCATCCAAGTGTGCCATGATACACCACGCTATCTCTGGGTGCATCAGGAAGAGACGAAGCAAACCTGTCCGGGCGTGCCTAGGCTGAGGGTGCGCGCCATAACATGGCGTATCATGTCGTTGGCCTGTATTTCAAAAAACGACCCCCAGGCATCATCACAGCGGTGGCCGATTTCATTGCGGCAGCTGACGTTTGACCGCAGGTTCAATCAGCGGATTGATAATTTAATCTGGCCGACCTTTTTACAACAACTGGGGTTTGGTCAGTGGTTTGACCAGTCGATCGACAACGTTCTATGGCCGGCCTCTTTGCAGCAGCTGACTTTCGGCCATCACTTCAACCAGCCGATCGACAATGTCAAATGGCCGGCCTCTTTGCAGCAGCTGACTTTCGGCTATTGCTTTAACCAGCCATTCGACAATGTCAAATGGTCGGCCTCTTTGCAGCAGCTGACTTTCGGCTATTGCTTCAACCAGCCGATCGACAACATCATATGGCCGGCCCCTTTGCAGCAGTTGGTTTTCGGGCGTAGGTTCAACCAGCCATTCGACAATGTCAAATGGTCGGCCTCTTTGCAGCAGCTGACTTTCAGCGATTGCTTCAACCAGCCGATCGAC
>Fucus_DN55324_c0_g2_i1_len=633_Cafeteria_roenbergensis_virus_BV-PW1_56.0%_p=4.7e-42
AGGAACGCATCGGCGAGCATCCAAGTGTGCCATGATACACCACGCTATCTCTGGGTGCATCAGGAAGAGACGAAGCAAACCTGTCCGGGCGTGCCTAGGCTGAGGGTGCGCGCCATAACATGGCGTATCATGTCGTTGGCCTGTATTTCAAAAAACGACCCCCAGGCATCATCACAGCGGTGGCCGATTTCATTGCGGCAGCTGACGTTTGACCGCAGGTTCAATCAGCGGATTGATAATTTAATCTGGCCGACCTTTTTACAACAACTGGGGTTTGGTCAGTGGTTTGACCAGTCGATCGACAACGTTCTATGGCCGGCCTCTTTGCAGCAGCTGACTTTCGGCCATCACTTCAACCAGCCGATCGACAATGTCAAATGGCCGGCCTCTTTGCAGCAGCTGACTTTCGGCTATTGCTTTAACCAGCCATTCGACAATGTCAAATGGTCGGCCTCTTTGCAGCAGCTGACTTTCGGCTATTGCTTCAACCAGCCGATCGACAACATCATATGGCCGGCCCCTTTGCAGCAGTTGGTTTTCGGGCGTAGGTTCAACCAGCCATTCGACAATGTCAAATGGTCGGCCTCTTTGCAGCAGCTGACTTTCAGCGATTGCTTCAACCAGCCGATCGAC
>Fucus_DN55324_c0_g2_i2_len=625_Cafeteria_roenbergensis_virus_BV-PW1_48.9%_p=1.6e-37
AGGAACGCATCGGCGAGCATCCAAGTGTGCCATGATACACCACGCTATCTCTGGGTGCATCAGGAAGAGACGAAGCAAACCTGTCCGGGCGTGCCTAGGCTGAGGGTGCGCGCCATAACATGGCGTATCATGTCGTTGGCCTGTATTTCAAAAAACGACCCCCAGGCATCATCACAGCGGTGGCCGATTTCATTGCGGCAGCTGACGTTTGACCGCAGGTTCAATCAGCGGATTGATAATTTAATCTGGCCGACCTTTTTACAACAACTGGGGTTTGGTCAGTGGTTTGACCAGTCGATCGACAACGTTCTATGGCCGGCCTCTTTGCAGCAGCTGACTTTCGGCCATCACTTCAACCAGCCGATCGACAATGTCAAATGGCCGGCCTCTTTGCAGCAGCTGACTTTCGGCTATTGCTTTAACCAGCCATTCGACAATGTCAAATGGTCGGCCTCTTTGCAGCAGCTGACTTTCGGCTATTGCTTCAACCAGCCGATCGACAACATCATATGGCCGGCCTCGTTGCAGCAGTTGACGTTTAATGATCGTTCAAGCCATGAAACACGGCCCGGGTTTGGATTCAATCAGCCGATCGACAACGTCACATGGTCAACCTCTTTGCAGC
>Fucus_DN55660_c0_g2_i2_len=3678_Ectocarpus_siliculosus_virus_1_30.8%_p=9.0e-29
CCTTTGGGGACGCATGCACCCCCCGGGCTGCATGGTCGGATTGCTACACTCTGCATCTTCCAGGAGTCCATTTCGAAAGTTCTACTATCCTACAAACCGAACCTTCCGGAATTGTGTTGGGGCATAATTTTAGTGACAGGAAAGAGACCTGTTGATGGCCCAGCTCGGTCTAGTCGTCTTGCTCTTTTGTGATGGCAGTGACTCAGCATATCTCTAAAACACCGCCACACAACGAGCAGTCCGAATTTTTCACGGTTTCCTGCCTTCCAACAAACAAACTCATCCCCTACCTTGGGGGTAAGTGTTTTTGACAGGCTCACTACGAAGGGACGCTGCAGAGGTCGGAACGAGTCAGGAAACAGAAGTCGACTACGCCACGCTTTTGACATCGCCTTTGTGACGAACGCATCACGAGCGCAGCGTACCCTCGCGGCACTGCTGTGTCCCCGAGGTAGACAGACGGGTGCAAGTCCCGATTGGGTTCATTTCTGGCGTCATTTTGTATCCCGTTCGCCTCAAAACCGCCGCACGAGATCGCGACGGTCGTTGTAACGAGCGCGTGAGACCGTTCACGGATCTACAAGCAACCTGAGGTGCACCGTCGTCCGAGGCGAGAGAAATTGCTGGGCGTCCGGGCGACAGAGGCCCACACTTCGGAGTAGCGATAGGTGCGTGCGCGGACTGAAGGCGTGGACCGATCCGCCCCAATCTGACGAAAGAGGGCTCGAGTCATGAACGGAAACTCTCTGGGCAGTTCAACAGCCAACCAGTCTGCCGTGGATGGGATTGCCGCGGAGGGTAGGGTTCGAATGATATCGAATTCCCGTCCGAATATGGACAAGACTACGACGATGTGCTCTCGGCCAGGCTGCAACCAAAAGGTATCGTTTGCTTGGGAAATTGCCAACCGGCGCCCGGTTTGCGCTGCGCATGCTCGACCGATGGAACCCTGTGGGTCGGTGGGATGCAGGAGGAAGGCGTCGCATGGGTTCAGAGGCAGCCGGAAGCTCGAATATTGTGTTGAACACGCCGCTGATGGCATGGTGAATCTCCGTACCAAGAGGTGCAGCCGCCAAGGATGCTTCAAGATTCCGACGTACGGCGTGGAGGGAAGTACCCACAGAGAGTTCTGCGCCCCGCACGCACCTTCGAATTATATCAATATCAATTCCCAAAAGTGTGTCTTCGAAGGCTGCGCGGTCGAGGCATCTTTCGGGATCGGGGGCTCAGGTCCGCGGAAGCTCTGCGCCCAGCATTGCGATAAGAATCTCAACATATTCACCAGTAGCGTTCGTCGCGTGAAACCGGACAGCAACGGCAGTGCAGACGGAGACCCTATGGCGAGGACGGAACTGCCCTACTTACCGGACATGGCGCAAGAAGAGCCTAACGTATTGGATCGCAAGCAGTGCGCCTACGTTGGCTGCTCCAGGAGAAGGTCGCACGGTATCAAGGGCACCGCGAAGCCTCAGTTCTGCCACGAACACGCAGACAAGGGCATGGTCAACGTGGAGATTCAAAGGTGTGACAGCAGAGGGTGCGCAAAGCTTGCGAAGTTTGGAGTAAGAGGAAGCAATAAGAGAGAGTTCTGCGCCCACCACGCCGCACCGGAAATGGTAAGGGATGGCGGCACGGGCACTGATCTCGCTATCGCTGCGATTGGTGAGGCCAGAAAGTCGCACGAGCGTGGAGTGTTTGTGGGTGATTCCCAGTCATCCGGTGGGGAAAATGATACAAATGACGCTAAGCGCGCGGGCAAGAAAAGGACGATTGAAGATGACGCCTACCTGTATACTTCTTGTGGAGAGGTCCACAGCATGCAGCCGGGTAGGAGGACGAGTGATTCTGATATCAGGCAGAAAGCCACGCGGCCTTGGCCTGGCTTCTCGATCCTCCAAACGCAGACAGGGTGGTCAAAATGGAACTGGCCTTCGTCGCTCAGTTCGTGTACGATGTAATATTAATATTGGTTACATGAGCCTTGCACCATCGTGTGCCCTTTTCACGTGTCACAAATAGTGTGGGCCACGTTTCCTTGGCTTATGCGTTCGCTTAACTTTGCTATAACCAGTGCCACGTCAAAGATTGTGTTGAAGGTGTCGTTTTACCCAAAGGCATCCAAGTAGTGAGATGGCGGGAGAGAAATAATATAGCCAAGAGACGAGAATATGTCCATCCTGAACAGCCCTTGGTGTGCGTTCGGAACTCGAGAGGGCAGCACAGGATATGACTACTTTGATGGCTCTGTCTAGTATAGAAACAAAACGCCATCAGTAGCACTTAATTGTGACTTACGTCGTGCCAGGGTAAGTATCCCATAGAGGCCACGCGAGCCGACAAATATGTGGTTAAACACCCCATCCGACGCTCAAAAGATTAATGTATATTAGCTCTGTTGGAAGAGGATTGCTCGGCGTAGATATAAAGTTTTAGGGTCGGCTGTTGCTCAGCCAGGCGTCACACCCATGCCTGGAATGAAACTTAAGGATTTTTGAGCTGGAAAGTACTGGATCCTTTGGAAGTAATTGTTTTTTCTGGGCGATAGTTCTTATAGAAGTCGAGGCAATCTTCCATGTGGCGAGTTTTCATCAATCAGTTTGTGAGGTTTTGGTTTCCCGCCCAGGCTGTGCGGACGGAGCGATGCATCTGTCCTGTCTGCAGCATCCTTTCTGTTGTAGTAATCTAGCAATTACGATATTATGCTAGTCAAATGTGGCGTACGGGACGTGCTATATGTAACCGTTTTGTCGGGACGGGAGGCGACAGAGAAAGATGGCGAAACAGAGTGAAAGGAAATATCCTGCGTCAGTTTTCAGTCGAAGATTACAATAATTGGTGGGTAACCTGACGTGTGTTGCAGTCGGTCCGTCGCATAAATATTTTAAGCCACAGTATTATAGTATTGGTGTTTGATTTTGCTAGCGGGGTACCTTTATTTCTCTCTCAACTCATGAGTTCCTCCCCCAACGGGGAATCAATTACTGTTGTCACGAAAACCGGGAAACCTCTGGCCGGGTCTTAGCTGCACCTATCAGTTTTAGGTTGCCAAGCCGCTACGTAGTCTGGGCAGGAAAAACGATGACGAGTTTCTCCGTAGCAAACAAGGAAAACAGGCTGGAAACCGCAGAAGGATCAAGAATAAGCGCAGGAAGGCTCGAACGCCAAATGAAGCAGATGCGTTGCTCACACGTGCACACGCTCGCCCGGGAGGGGAAGCCTACTCTTCTGGAAAACAGCCCGGCATAGATATTTATGTACACTCGACTTGGCGGAGAGAGACGCATAATGAGCTGAATCAAAAATATGCATGCGCAAAAAATGTTTGCCCGATAATGAAAACGAAATCCCGGCAAGGTGCAAGGTTCTTACCCGATGGAAGATGTCTCGACTGCTCTTGTCAATTTCTAACAAGCTAGAGTATTATTAATATAGCCCACTCGTATAACAGAACAGAAACTTTAGAATCGCGACGGATCGAAACTTACGAGAGCCTGAAGCAGACGATAGGAAGCTTGTCAGTTCTAAGCAGTTGACCACACCGTAGAAACTCGCCCTTGATTATAGACATGGCCCGCCATCTAAGCACACCCCTGTCTTCGTCTTTCATGATGATACACATTTTTGATATCGGCACTAGTCTACCATTCTTGTATGTGCTGGTTCTCGTTCGTAATCTAC
>Fucus_DN55660_c0_g2_i2_len=3678_Ectocarpus_siliculosus_virus_1_32.8%_p=1.4e-18
CCTTTGGGGACGCATGCACCCCCCGGGCTGCATGGTCGGATTGCTACACTCTGCATCTTCCAGGAGTCCATTTCGAAAGTTCTACTATCCTACAAACCGAACCTTCCGGAATTGTGTTGGGGCATAATTTTAGTGACAGGAAAGAGACCTGTTGATGGCCCAGCTCGGTCTAGTCGTCTTGCTCTTTTGTGATGGCAGTGACTCAGCATATCTCTAAAACACCGCCACACAACGAGCAGTCCGAATTTTTCACGGTTTCCTGCCTTCCAACAAACAAACTCATCCCCTACCTTGGGGGTAAGTGTTTTTGACAGGCTCACTACGAAGGGACGCTGCAGAGGTCGGAACGAGTCAGGAAACAGAAGTCGACTACGCCACGCTTTTGACATCGCCTTTGTGACGAACGCATCACGAGCGCAGCGTACCCTCGCGGCACTGCTGTGTCCCCGAGGTAGACAGACGGGTGCAAGTCCCGATTGGGTTCATTTCTGGCGTCATTTTGTATCCCGTTCGCCTCAAAACCGCCGCACGAGATCGCGACGGTCGTTGTAACGAGCGCGTGAGACCGTTCACGGATCTACAAGCAACCTGAGGTGCACCGTCGTCCGAGGCGAGAGAAATTGCTGGGCGTCCGGGCGACAGAGGCCCACACTTCGGAGTAGCGATAGGTGCGTGCGCGGACTGAAGGCGTGGACCGATCCGCCCCAATCTGACGAAAGAGGGCTCGAGTCATGAACGGAAACTCTCTGGGCAGTTCAACAGCCAACCAGTCTGCCGTGGATGGGATTGCCGCGGAGGGTAGGGTTCGAATGATATCGAATTCCCGTCCGAATATGGACAAGACTACGACGATGTGCTCTCGGCCAGGCTGCAACCAAAAGGTATCGTTTGCTTGGGAAATTGCCAACCGGCGCCCGGTTTGCGCTGCGCATGCTCGACCGATGGAACCCTGTGGGTCGGTGGGATGCAGGAGGAAGGCGTCGCATGGGTTCAGAGGCAGCCGGAAGCTCGAATATTGTGTTGAACACGCCGCTGATGGCATGGTGAATCTCCGTACCAAGAGGTGCAGCCGCCAAGGATGCTTCAAGATTCCGACGTACGGCGTGGAGGGAAGTACCCACAGAGAGTTCTGCGCCCCGCACGCACCTTCGAATTATATCAATATCAATTCCCAAAAGTGTGTCTTCGAAGGCTGCGCGGTCGAGGCATCTTTCGGGATCGGGGGCTCAGGTCCGCGGAAGCTCTGCGCCCAGCATTGCGATAAGAATCTCAACATATTCACCAGTAGCGTTCGTCGCGTGAAACCGGACAGCAACGGCAGTGCAGACGGAGACCCTATGGCGAGGACGGAACTGCCCTACTTACCGGACATGGCGCAAGAAGAGCCTAACGTATTGGATCGCAAGCAGTGCGCCTACGTTGGCTGCTCCAGGAGAAGGTCGCACGGTATCAAGGGCACCGCGAAGCCTCAGTTCTGCCACGAACACGCAGACAAGGGCATGGTCAACGTGGAGATTCAAAGGTGTGACAGCAGAGGGTGCGCAAAGCTTGCGAAGTTTGGAGTAAGAGGAAGCAATAAGAGAGAGTTCTGCGCCCACCACGCCGCACCGGAAATGGTAAGGGATGGCGGCACGGGCACTGATCTCGCTATCGCTGCGATTGGTGAGGCCAGAAAGTCGCACGAGCGTGGAGTGTTTGTGGGTGATTCCCAGTCATCCGGTGGGGAAAATGATACAAATGACGCTAAGCGCGCGGGCAAGAAAAGGACGATTGAAGATGACGCCTACCTGTATACTTCTTGTGGAGAGGTCCACAGCATGCAGCCGGGTAGGAGGACGAGTGATTCTGATATCAGGCAGAAAGCCACGCGGCCTTGGCCTGGCTTCTCGATCCTCCAAACGCAGACAGGGTGGTCAAAATGGAACTGGCCTTCGTCGCTCAGTTCGTGTACGATGTAATATTAATATTGGTTACATGAGCCTTGCACCATCGTGTGCCCTTTTCACGTGTCACAAATAGTGTGGGCCACGTTTCCTTGGCTTATGCGTTCGCTTAACTTTGCTATAACCAGTGCCACGTCAAAGATTGTGTTGAAGGTGTCGTTTTACCCAAAGGCATCCAAGTAGTGAGATGGCGGGAGAGAAATAATATAGCCAAGAGACGAGAATATGTCCATCCTGAACAGCCCTTGGTGTGCGTTCGGAACTCGAGAGGGCAGCACAGGATATGACTACTTTGATGGCTCTGTCTAGTATAGAAACAAAACGCCATCAGTAGCACTTAATTGTGACTTACGTCGTGCCAGGGTAAGTATCCCATAGAGGCCACGCGAGCCGACAAATATGTGGTTAAACACCCCATCCGACGCTCAAAAGATTAATGTATATTAGCTCTGTTGGAAGAGGATTGCTCGGCGTAGATATAAAGTTTTAGGGTCGGCTGTTGCTCAGCCAGGCGTCACACCCATGCCTGGAATGAAACTTAAGGATTTTTGAGCTGGAAAGTACTGGATCCTTTGGAAGTAATTGTTTTTTCTGGGCGATAGTTCTTATAGAAGTCGAGGCAATCTTCCATGTGGCGAGTTTTCATCAATCAGTTTGTGAGGTTTTGGTTTCCCGCCCAGGCTGTGCGGACGGAGCGATGCATCTGTCCTGTCTGCAGCATCCTTTCTGTTGTAGTAATCTAGCAATTACGATATTATGCTAGTCAAATGTGGCGTACGGGACGTGCTATATGTAACCGTTTTGTCGGGACGGGAGGCGACAGAGAAAGATGGCGAAACAGAGTGAAAGGAAATATCCTGCGTCAGTTTTCAGTCGAAGATTACAATAATTGGTGGGTAACCTGACGTGTGTTGCAGTCGGTCCGTCGCATAAATATTTTAAGCCACAGTATTATAGTATTGGTGTTTGATTTTGCTAGCGGGGTACCTTTATTTCTCTCTCAACTCATGAGTTCCTCCCCCAACGGGGAATCAATTACTGTTGTCACGAAAACCGGGAAACCTCTGGCCGGGTCTTAGCTGCACCTATCAGTTTTAGGTTGCCAAGCCGCTACGTAGTCTGGGCAGGAAAAACGATGACGAGTTTCTCCGTAGCAAACAAGGAAAACAGGCTGGAAACCGCAGAAGGATCAAGAATAAGCGCAGGAAGGCTCGAACGCCAAATGAAGCAGATGCGTTGCTCACACGTGCACACGCTCGCCCGGGAGGGGAAGCCTACTCTTCTGGAAAACAGCCCGGCATAGATATTTATGTACACTCGACTTGGCGGAGAGAGACGCATAATGAGCTGAATCAAAAATATGCATGCGCAAAAAATGTTTGCCCGATAATGAAAACGAAATCCCGGCAAGGTGCAAGGTTCTTACCCGATGGAAGATGTCTCGACTGCTCTTGTCAATTTCTAACAAGCTAGAGTATTATTAATATAGCCCACTCGTATAACAGAACAGAAACTTTAGAATCGCGACGGATCGAAACTTACGAGAGCCTGAAGCAGACGATAGGAAGCTTGTCAGTTCTAAGCAGTTGACCACACCGTAGAAACTCGCCCTTGATTATAGACATGGCCCGCCATCTAAGCACACCCCTGTCTTCGTCTTTCATGATGATACACATTTTTGATATCGGCACTAGTCTACCATTCTTGTATGTGCTGGTTCTCGTTCGTAATCTAC
>Fucus_DN55660_c0_g2_i2_len=3678_Ectocarpus_siliculosus_virus_1_37.4%_p=2.5e-18
CCTTTGGGGACGCATGCACCCCCCGGGCTGCATGGTCGGATTGCTACACTCTGCATCTTCCAGGAGTCCATTTCGAAAGTTCTACTATCCTACAAACCGAACCTTCCGGAATTGTGTTGGGGCATAATTTTAGTGACAGGAAAGAGACCTGTTGATGGCCCAGCTCGGTCTAGTCGTCTTGCTCTTTTGTGATGGCAGTGACTCAGCATATCTCTAAAACACCGCCACACAACGAGCAGTCCGAATTTTTCACGGTTTCCTGCCTTCCAACAAACAAACTCATCCCCTACCTTGGGGGTAAGTGTTTTTGACAGGCTCACTACGAAGGGACGCTGCAGAGGTCGGAACGAGTCAGGAAACAGAAGTCGACTACGCCACGCTTTTGACATCGCCTTTGTGACGAACGCATCACGAGCGCAGCGTACCCTCGCGGCACTGCTGTGTCCCCGAGGTAGACAGACGGGTGCAAGTCCCGATTGGGTTCATTTCTGGCGTCATTTTGTATCCCGTTCGCCTCAAAACCGCCGCACGAGATCGCGACGGTCGTTGTAACGAGCGCGTGAGACCGTTCACGGATCTACAAGCAACCTGAGGTGCACCGTCGTCCGAGGCGAGAGAAATTGCTGGGCGTCCGGGCGACAGAGGCCCACACTTCGGAGTAGCGATAGGTGCGTGCGCGGACTGAAGGCGTGGACCGATCCGCCCCAATCTGACGAAAGAGGGCTCGAGTCATGAACGGAAACTCTCTGGGCAGTTCAACAGCCAACCAGTCTGCCGTGGATGGGATTGCCGCGGAGGGTAGGGTTCGAATGATATCGAATTCCCGTCCGAATATGGACAAGACTACGACGATGTGCTCTCGGCCAGGCTGCAACCAAAAGGTATCGTTTGCTTGGGAAATTGCCAACCGGCGCCCGGTTTGCGCTGCGCATGCTCGACCGATGGAACCCTGTGGGTCGGTGGGATGCAGGAGGAAGGCGTCGCATGGGTTCAGAGGCAGCCGGAAGCTCGAATATTGTGTTGAACACGCCGCTGATGGCATGGTGAATCTCCGTACCAAGAGGTGCAGCCGCCAAGGATGCTTCAAGATTCCGACGTACGGCGTGGAGGGAAGTACCCACAGAGAGTTCTGCGCCCCGCACGCACCTTCGAATTATATCAATATCAATTCCCAAAAGTGTGTCTTCGAAGGCTGCGCGGTCGAGGCATCTTTCGGGATCGGGGGCTCAGGTCCGCGGAAGCTCTGCGCCCAGCATTGCGATAAGAATCTCAACATATTCACCAGTAGCGTTCGTCGCGTGAAACCGGACAGCAACGGCAGTGCAGACGGAGACCCTATGGCGAGGACGGAACTGCCCTACTTACCGGACATGGCGCAAGAAGAGCCTAACGTATTGGATCGCAAGCAGTGCGCCTACGTTGGCTGCTCCAGGAGAAGGTCGCACGGTATCAAGGGCACCGCGAAGCCTCAGTTCTGCCACGAACACGCAGACAAGGGCATGGTCAACGTGGAGATTCAAAGGTGTGACAGCAGAGGGTGCGCAAAGCTTGCGAAGTTTGGAGTAAGAGGAAGCAATAAGAGAGAGTTCTGCGCCCACCACGCCGCACCGGAAATGGTAAGGGATGGCGGCACGGGCACTGATCTCGCTATCGCTGCGATTGGTGAGGCCAGAAAGTCGCACGAGCGTGGAGTGTTTGTGGGTGATTCCCAGTCATCCGGTGGGGAAAATGATACAAATGACGCTAAGCGCGCGGGCAAGAAAAGGACGATTGAAGATGACGCCTACCTGTATACTTCTTGTGGAGAGGTCCACAGCATGCAGCCGGGTAGGAGGACGAGTGATTCTGATATCAGGCAGAAAGCCACGCGGCCTTGGCCTGGCTTCTCGATCCTCCAAACGCAGACAGGGTGGTCAAAATGGAACTGGCCTTCGTCGCTCAGTTCGTGTACGATGTAATATTAATATTGGTTACATGAGCCTTGCACCATCGTGTGCCCTTTTCACGTGTCACAAATAGTGTGGGCCACGTTTCCTTGGCTTATGCGTTCGCTTAACTTTGCTATAACCAGTGCCACGTCAAAGATTGTGTTGAAGGTGTCGTTTTACCCAAAGGCATCCAAGTAGTGAGATGGCGGGAGAGAAATAATATAGCCAAGAGACGAGAATATGTCCATCCTGAACAGCCCTTGGTGTGCGTTCGGAACTCGAGAGGGCAGCACAGGATATGACTACTTTGATGGCTCTGTCTAGTATAGAAACAAAACGCCATCAGTAGCACTTAATTGTGACTTACGTCGTGCCAGGGTAAGTATCCCATAGAGGCCACGCGAGCCGACAAATATGTGGTTAAACACCCCATCCGACGCTCAAAAGATTAATGTATATTAGCTCTGTTGGAAGAGGATTGCTCGGCGTAGATATAAAGTTTTAGGGTCGGCTGTTGCTCAGCCAGGCGTCACACCCATGCCTGGAATGAAACTTAAGGATTTTTGAGCTGGAAAGTACTGGATCCTTTGGAAGTAATTGTTTTTTCTGGGCGATAGTTCTTATAGAAGTCGAGGCAATCTTCCATGTGGCGAGTTTTCATCAATCAGTTTGTGAGGTTTTGGTTTCCCGCCCAGGCTGTGCGGACGGAGCGATGCATCTGTCCTGTCTGCAGCATCCTTTCTGTTGTAGTAATCTAGCAATTACGATATTATGCTAGTCAAATGTGGCGTACGGGACGTGCTATATGTAACCGTTTTGTCGGGACGGGAGGCGACAGAGAAAGATGGCGAAACAGAGTGAAAGGAAATATCCTGCGTCAGTTTTCAGTCGAAGATTACAATAATTGGTGGGTAACCTGACGTGTGTTGCAGTCGGTCCGTCGCATAAATATTTTAAGCCACAGTATTATAGTATTGGTGTTTGATTTTGCTAGCGGGGTACCTTTATTTCTCTCTCAACTCATGAGTTCCTCCCCCAACGGGGAATCAATTACTGTTGTCACGAAAACCGGGAAACCTCTGGCCGGGTCTTAGCTGCACCTATCAGTTTTAGGTTGCCAAGCCGCTACGTAGTCTGGGCAGGAAAAACGATGACGAGTTTCTCCGTAGCAAACAAGGAAAACAGGCTGGAAACCGCAGAAGGATCAAGAATAAGCGCAGGAAGGCTCGAACGCCAAATGAAGCAGATGCGTTGCTCACACGTGCACACGCTCGCCCGGGAGGGGAAGCCTACTCTTCTGGAAAACAGCCCGGCATAGATATTTATGTACACTCGACTTGGCGGAGAGAGACGCATAATGAGCTGAATCAAAAATATGCATGCGCAAAAAATGTTTGCCCGATAATGAAAACGAAATCCCGGCAAGGTGCAAGGTTCTTACCCGATGGAAGATGTCTCGACTGCTCTTGTCAATTTCTAACAAGCTAGAGTATTATTAATATAGCCCACTCGTATAACAGAACAGAAACTTTAGAATCGCGACGGATCGAAACTTACGAGAGCCTGAAGCAGACGATAGGAAGCTTGTCAGTTCTAAGCAGTTGACCACACCGTAGAAACTCGCCCTTGATTATAGACATGGCCCGCCATCTAAGCACACCCCTGTCTTCGTCTTTCATGATGATACACATTTTTGATATCGGCACTAGTCTACCATTCTTGTATGTGCTGGTTCTCGTTCGTAATCTAC
>Fucus_DN56347_c0_g1_i2_len=1372_Cafeteria_roenbergensis_virus_BV-PW1_37.7%_p=8.3e-29
CTTCAACGTACATATAAGAACAGGCTTCGCGTATCACGAAGTACTCTCTTGGTCGAAATTCCCTGGAAACTCCGTCTGTGGACTGGTCTGCACCGGTAGGGTCTGCATTGGTGATTAATCTTGGCGTCAAATCACAGAGCTACAGCACGCTACTACTTCGATGTCTGTACTCTGTACGGTACAGCATCATATATACAGATAGCGGTGGTGTATCATACGTACGTAATACTTGTAGCCGTTTCAATCGAAACCCACCCATCATTTCGCTGGGAAAAGGGCCTCTACCGGATTAAGCCCGTTGAACGCCCGCATATCCCGATCACCTCAAGCTCGGTGGAAAGCCGGGGAACTTCCCATGATATGCTACTGCAGTGAGAACCACCGTTCAGCTATGATCCAACCGATCGGAGGCATAGCCAATTCTTGTTCGAGTACCTGTAGTGTCTTGTCAGTGGGTGCAATAAACGCTGAAGGTCGGAACACTTGGAGACACGCGCGATCCCTCCGCTTCGCCAACCGGAAGAGCATGTCAGAAACGTCCCCGAGCAAGGCCTACGAACCAGCAAGGTTCCACATATCTCCCTTCCAAGAGGGCCTGCGTGTGGTAGCGGCTTCGGACTGGGTGCCCTTCGAGGACATGCAGACCCTTCAGCTCGCATCGCTCGGTATTTGCAACGACTGTCGAGAAGCCACCTCCATCCAGGTTAACATTGGCAAGAGGACGCTGGAGAGTTTGTGGTCAAACGAGACGCCGGCGGCCAGGAGCGTTGGGGACAGCTCTCTTCACGGCGACGCTAGAAACGGTGGCGAGAGGGGGGGCAGTGGTTGCCACAGCCGCGTGGCGCGCCCTACAATAAAGACTATGGTTTGGAACCGCGCGACACCGTGTCCCGCGCTCCGCCGCAATCTACCGTCGGAGCTGAGGCGGCTGTCGTTCGGCAGGAAATTCGACCAGCCCGTTGCCGACGTTCACTGGCCTCGCGGGTTGGAGGTGATTGCCTTCGGTTACAAGTTTTCGCAGCCGATCGCAGGAGCTCGGTGGCCAGCAATGCTCAAGAAGATCACATTCGGCGATTCTTTCAACCAGCGGCTGTCAGGTGTTGCGTGGCCCGAAGGTCTGAAGGAAATCAAATTCGGGCGAGGATTCCATCAACCCATACGGGGCGTGCGGTGGCCATCGTCTCTGGAAAGACTCGTCTTTGAAAACTACGTGGGAGATCTGTCAGCTACATCTTGGCCTCCAGGGCTTCGGGTGCTGATCATCGGCGGCGCGTTCAATCAACCCATCGTCGGAATCACGCTCCCGAAAAGTCTGGAGGAGTTGGTAATCTCTTCGAACTTCGATCATCCGATCGAGGGCGTAACGTTTCCC
>Fucus_DN56347_c0_g1_i2_len=1372_Cafeteria_roenbergensis_virus_BV-PW1_40.0%_p=2.9e-26
CTTCAACGTACATATAAGAACAGGCTTCGCGTATCACGAAGTACTCTCTTGGTCGAAATTCCCTGGAAACTCCGTCTGTGGACTGGTCTGCACCGGTAGGGTCTGCATTGGTGATTAATCTTGGCGTCAAATCACAGAGCTACAGCACGCTACTACTTCGATGTCTGTACTCTGTACGGTACAGCATCATATATACAGATAGCGGTGGTGTATCATACGTACGTAATACTTGTAGCCGTTTCAATCGAAACCCACCCATCATTTCGCTGGGAAAAGGGCCTCTACCGGATTAAGCCCGTTGAACGCCCGCATATCCCGATCACCTCAAGCTCGGTGGAAAGCCGGGGAACTTCCCATGATATGCTACTGCAGTGAGAACCACCGTTCAGCTATGATCCAACCGATCGGAGGCATAGCCAATTCTTGTTCGAGTACCTGTAGTGTCTTGTCAGTGGGTGCAATAAACGCTGAAGGTCGGAACACTTGGAGACACGCGCGATCCCTCCGCTTCGCCAACCGGAAGAGCATGTCAGAAACGTCCCCGAGCAAGGCCTACGAACCAGCAAGGTTCCACATATCTCCCTTCCAAGAGGGCCTGCGTGTGGTAGCGGCTTCGGACTGGGTGCCCTTCGAGGACATGCAGACCCTTCAGCTCGCATCGCTCGGTATTTGCAACGACTGTCGAGAAGCCACCTCCATCCAGGTTAACATTGGCAAGAGGACGCTGGAGAGTTTGTGGTCAAACGAGACGCCGGCGGCCAGGAGCGTTGGGGACAGCTCTCTTCACGGCGACGCTAGAAACGGTGGCGAGAGGGGGGGCAGTGGTTGCCACAGCCGCGTGGCGCGCCCTACAATAAAGACTATGGTTTGGAACCGCGCGACACCGTGTCCCGCGCTCCGCCGCAATCTACCGTCGGAGCTGAGGCGGCTGTCGTTCGGCAGGAAATTCGACCAGCCCGTTGCCGACGTTCACTGGCCTCGCGGGTTGGAGGTGATTGCCTTCGGTTACAAGTTTTCGCAGCCGATCGCAGGAGCTCGGTGGCCAGCAATGCTCAAGAAGATCACATTCGGCGATTCTTTCAACCAGCGGCTGTCAGGTGTTGCGTGGCCCGAAGGTCTGAAGGAAATCAAATTCGGGCGAGGATTCCATCAACCCATACGGGGCGTGCGGTGGCCATCGTCTCTGGAAAGACTCGTCTTTGAAAACTACGTGGGAGATCTGTCAGCTACATCTTGGCCTCCAGGGCTTCGGGTGCTGATCATCGGCGGCGCGTTCAATCAACCCATCGTCGGAATCACGCTCCCGAAAAGTCTGGAGGAGTTGGTAATCTCTTCGAACTTCGATCATCCGATCGAGGGCGTAACGTTTCCC
>Fucus_DN56347_c0_g1_i2_len=1372_Cafeteria_roenbergensis_virus_BV-PW1_41.3%_p=9.1e-28
CTTCAACGTACATATAAGAACAGGCTTCGCGTATCACGAAGTACTCTCTTGGTCGAAATTCCCTGGAAACTCCGTCTGTGGACTGGTCTGCACCGGTAGGGTCTGCATTGGTGATTAATCTTGGCGTCAAATCACAGAGCTACAGCACGCTACTACTTCGATGTCTGTACTCTGTACGGTACAGCATCATATATACAGATAGCGGTGGTGTATCATACGTACGTAATACTTGTAGCCGTTTCAATCGAAACCCACCCATCATTTCGCTGGGAAAAGGGCCTCTACCGGATTAAGCCCGTTGAACGCCCGCATATCCCGATCACCTCAAGCTCGGTGGAAAGCCGGGGAACTTCCCATGATATGCTACTGCAGTGAGAACCACCGTTCAGCTATGATCCAACCGATCGGAGGCATAGCCAATTCTTGTTCGAGTACCTGTAGTGTCTTGTCAGTGGGTGCAATAAACGCTGAAGGTCGGAACACTTGGAGACACGCGCGATCCCTCCGCTTCGCCAACCGGAAGAGCATGTCAGAAACGTCCCCGAGCAAGGCCTACGAACCAGCAAGGTTCCACATATCTCCCTTCCAAGAGGGCCTGCGTGTGGTAGCGGCTTCGGACTGGGTGCCCTTCGAGGACATGCAGACCCTTCAGCTCGCATCGCTCGGTATTTGCAACGACTGTCGAGAAGCCACCTCCATCCAGGTTAACATTGGCAAGAGGACGCTGGAGAGTTTGTGGTCAAACGAGACGCCGGCGGCCAGGAGCGTTGGGGACAGCTCTCTTCACGGCGACGCTAGAAACGGTGGCGAGAGGGGGGGCAGTGGTTGCCACAGCCGCGTGGCGCGCCCTACAATAAAGACTATGGTTTGGAACCGCGCGACACCGTGTCCCGCGCTCCGCCGCAATCTACCGTCGGAGCTGAGGCGGCTGTCGTTCGGCAGGAAATTCGACCAGCCCGTTGCCGACGTTCACTGGCCTCGCGGGTTGGAGGTGATTGCCTTCGGTTACAAGTTTTCGCAGCCGATCGCAGGAGCTCGGTGGCCAGCAATGCTCAAGAAGATCACATTCGGCGATTCTTTCAACCAGCGGCTGTCAGGTGTTGCGTGGCCCGAAGGTCTGAAGGAAATCAAATTCGGGCGAGGATTCCATCAACCCATACGGGGCGTGCGGTGGCCATCGTCTCTGGAAAGACTCGTCTTTGAAAACTACGTGGGAGATCTGTCAGCTACATCTTGGCCTCCAGGGCTTCGGGTGCTGATCATCGGCGGCGCGTTCAATCAACCCATCGTCGGAATCACGCTCCCGAAAAGTCTGGAGGAGTTGGTAATCTCTTCGAACTTCGATCATCCGATCGAGGGCGTAACGTTTCCC
>Fucus_DN56450_c0_g1_i1_len=2115_Cafeteria_roenbergensis_virus_BV-PW1_38.3%_p=8.4e-46
GGTCGCTTGGTAAACCTTCCAATAGGGAATTCAACTTCGGCGCACAGCTATATTGATCCGTGGCATTGGTTTGAAAGCTACCGGTTGGTCACCTTATACGGTGTTACCTCAGGAAACATGGATTCTCGAGGAGATGACAGCAGAAGCAGAAGCAGCAGCAGCCTATGCCTGGACGCCTTTATCGTGGCCCTTAGCCAAGCCACCGAGGGGCGCTGGTACGTGTCCACCCGTAACCTCCAGCTGGTGTCGCTGCAGCTTTGCCTAGCCGGCCGATCCGTGTCCACTCTCTCGGTGCGCGTGGATGCCAACACGCCGCGAAGCTTGCTGGCTCGTCGAGGGCGCCGCCACATACTGTCGGAGACCGCTGGGTGGAGAACTCGCAGCTCGACCCGCGTCCCCGTGGTACGAGCCCGAGGGGTGACGTGGGAACTTCCCGCAGGGATATGGTCTCAGAGTCGTAGCACAGAGCTTCTGCTGCTGGAACGGCTCGAGTGGCTGGAGTTCGGGAAGCTATTCAAGGGGAGCCTGAACGGGGTTGTCTGGCCGCGGGGACTGAAGCGGGTGAAATTGAACGGGTGCTTCAACCGCTGCGTGGACGGCGCCTCGTGGCCGTCATCGCTGCAGGAGCTGACTCTCGGCGGGAACTTCAATCAGCCCGTCATCGGGATTGCGTGGCCCGCGTCTTTGCGGAGGCTTACCCTGGGTGGAAAGTTCAATCGTCCTATCGCTGGCATCGAGTGGCCAGCGTCTCTGGAAGAACTGGTGTTCGGGCACGATTTCAATCAGCCGATCGTGGACACCACGTGGCCCCTGTCCTTGCGCCTGCTGAAGTTCTGCTCCAACTTTGAGCAGCCCATCGCCGAGGTCGAGTGGCCTCCGCGGCTGGAGCATCTCACGTTAGGGAGCAGCTTCTCCCAACCAAACGGCGGGTTCCGCTGGCCGCGCTGCCTGACGGAGCTGGCGTTCGGGCACTACTTCAATCAGCCGATCGATGGCGTCGTCTGGCCGCCGGCGCTGGAGGATCTTTCGATCGGCAATAAGTTCGAGCAGCCGATCGACGGAGTCGCGTGGCCGGCGTCCCTTCGGCGACTCAAGTTCGGGTATTGGTTCAACACGCCGCTGGAGGGGGTCGCGTGGCCCCCCCAGCTCGAGCGGCTGGAGTTCGGGGAGAAGTTCAATCAGGAGGTGATCGGTGTCGTATGGCCCAAGAGCCTCAAGACGCTCGTGACTCGCGATCACGTGTATCACCCGGTCGACGGCGTGGCCACTCGAGAGTCGCGTCATGCTCGATAGATGGATCGATTTTATCTGTTGGCTCCGTCGATATCGAGCATCACTCGAACTTTCTGTCGGAGGCAGCAGAGCATTTGAGTGCTTTTTGAAGCGACCTGCAGGTGTTGTGGGCTGCAATAAAGGGTTAGTTCCTTTAGGTATGATTACACATACTGTAATACACATACTGCGTAGGAGGTTTTGCCGTGACGGGCGAGATTGAGCATTCGCGTCTCTTCTGTCTGTCCGCCCCTCCTCAAGAGAGCTGTAGATTGCGTTGACGAGGAGGCAGCAGTGAGGATGTTTATCCTCTGGGGGTGGCAATATCTCGGGTATTTATAATATTATGTCGCTACGTAGGGGTCCTCAGTAGCCGGCACCTCCTGAAAAAGCTCTGTCGGCTGCCAAATATACGAGCGTCTAGGGTGTTTGATTTGATCATTTACTTGTGTTTCTTGTGCATGTGGGCCGAATTGTCATCATGGGGCAATCGAGAAGAGTCTTGAGAGCAGTTATAAGCCGATGCTATTATAGACTAGTGTCGTGAGGCAGTTGGGCACTCGTTTAGCCCACCTTTACGCACGTGTCTGTTGGTGTATCAGGGTTTTTGGGGGGTTAAATGTAACATTAGTATTACGAGCACTGTCGATACACAACCTCTAGTCATGGGCCAGATGTGTTCGCGTATAGTATAATGTACCTGGTACGATACATTTTTACTTGTGTTAATATTAGAGAAATCTGGAGTGACGGTTTCTGCCGACCTACGATCTTTCCGTCTTCTACAGCAATAAAACTGTCGGCAACAGGATCCGACTTTTAGGACACCTGCGTGGAAAGAAT
>Fucus_DN56450_c0_g1_i1_len=2115_Cafeteria_roenbergensis_virus_BV-PW1_41.2%_p=1.9e-58
GGTCGCTTGGTAAACCTTCCAATAGGGAATTCAACTTCGGCGCACAGCTATATTGATCCGTGGCATTGGTTTGAAAGCTACCGGTTGGTCACCTTATACGGTGTTACCTCAGGAAACATGGATTCTCGAGGAGATGACAGCAGAAGCAGAAGCAGCAGCAGCCTATGCCTGGACGCCTTTATCGTGGCCCTTAGCCAAGCCACCGAGGGGCGCTGGTACGTGTCCACCCGTAACCTCCAGCTGGTGTCGCTGCAGCTTTGCCTAGCCGGCCGATCCGTGTCCACTCTCTCGGTGCGCGTGGATGCCAACACGCCGCGAAGCTTGCTGGCTCGTCGAGGGCGCCGCCACATACTGTCGGAGACCGCTGGGTGGAGAACTCGCAGCTCGACCCGCGTCCCCGTGGTACGAGCCCGAGGGGTGACGTGGGAACTTCCCGCAGGGATATGGTCTCAGAGTCGTAGCACAGAGCTTCTGCTGCTGGAACGGCTCGAGTGGCTGGAGTTCGGGAAGCTATTCAAGGGGAGCCTGAACGGGGTTGTCTGGCCGCGGGGACTGAAGCGGGTGAAATTGAACGGGTGCTTCAACCGCTGCGTGGACGGCGCCTCGTGGCCGTCATCGCTGCAGGAGCTGACTCTCGGCGGGAACTTCAATCAGCCCGTCATCGGGATTGCGTGGCCCGCGTCTTTGCGGAGGCTTACCCTGGGTGGAAAGTTCAATCGTCCTATCGCTGGCATCGAGTGGCCAGCGTCTCTGGAAGAACTGGTGTTCGGGCACGATTTCAATCAGCCGATCGTGGACACCACGTGGCCCCTGTCCTTGCGCCTGCTGAAGTTCTGCTCCAACTTTGAGCAGCCCATCGCCGAGGTCGAGTGGCCTCCGCGGCTGGAGCATCTCACGTTAGGGAGCAGCTTCTCCCAACCAAACGGCGGGTTCCGCTGGCCGCGCTGCCTGACGGAGCTGGCGTTCGGGCACTACTTCAATCAGCCGATCGATGGCGTCGTCTGGCCGCCGGCGCTGGAGGATCTTTCGATCGGCAATAAGTTCGAGCAGCCGATCGACGGAGTCGCGTGGCCGGCGTCCCTTCGGCGACTCAAGTTCGGGTATTGGTTCAACACGCCGCTGGAGGGGGTCGCGTGGCCCCCCCAGCTCGAGCGGCTGGAGTTCGGGGAGAAGTTCAATCAGGAGGTGATCGGTGTCGTATGGCCCAAGAGCCTCAAGACGCTCGTGACTCGCGATCACGTGTATCACCCGGTCGACGGCGTGGCCACTCGAGAGTCGCGTCATGCTCGATAGATGGATCGATTTTATCTGTTGGCTCCGTCGATATCGAGCATCACTCGAACTTTCTGTCGGAGGCAGCAGAGCATTTGAGTGCTTTTTGAAGCGACCTGCAGGTGTTGTGGGCTGCAATAAAGGGTTAGTTCCTTTAGGTATGATTACACATACTGTAATACACATACTGCGTAGGAGGTTTTGCCGTGACGGGCGAGATTGAGCATTCGCGTCTCTTCTGTCTGTCCGCCCCTCCTCAAGAGAGCTGTAGATTGCGTTGACGAGGAGGCAGCAGTGAGGATGTTTATCCTCTGGGGGTGGCAATATCTCGGGTATTTATAATATTATGTCGCTACGTAGGGGTCCTCAGTAGCCGGCACCTCCTGAAAAAGCTCTGTCGGCTGCCAAATATACGAGCGTCTAGGGTGTTTGATTTGATCATTTACTTGTGTTTCTTGTGCATGTGGGCCGAATTGTCATCATGGGGCAATCGAGAAGAGTCTTGAGAGCAGTTATAAGCCGATGCTATTATAGACTAGTGTCGTGAGGCAGTTGGGCACTCGTTTAGCCCACCTTTACGCACGTGTCTGTTGGTGTATCAGGGTTTTTGGGGGGTTAAATGTAACATTAGTATTACGAGCACTGTCGATACACAACCTCTAGTCATGGGCCAGATGTGTTCGCGTATAGTATAATGTACCTGGTACGATACATTTTTACTTGTGTTAATATTAGAGAAATCTGGAGTGACGGTTTCTGCCGACCTACGATCTTTCCGTCTTCTACAGCAATAAAACTGTCGGCAACAGGATCCGACTTTTAGGACACCTGCGTGGAAAGAAT
>Fucus_DN56450_c0_g1_i1_len=2115_Cafeteria_roenbergensis_virus_BV-PW1_41.6%_p=2.2e-46
GGTCGCTTGGTAAACCTTCCAATAGGGAATTCAACTTCGGCGCACAGCTATATTGATCCGTGGCATTGGTTTGAAAGCTACCGGTTGGTCACCTTATACGGTGTTACCTCAGGAAACATGGATTCTCGAGGAGATGACAGCAGAAGCAGAAGCAGCAGCAGCCTATGCCTGGACGCCTTTATCGTGGCCCTTAGCCAAGCCACCGAGGGGCGCTGGTACGTGTCCACCCGTAACCTCCAGCTGGTGTCGCTGCAGCTTTGCCTAGCCGGCCGATCCGTGTCCACTCTCTCGGTGCGCGTGGATGCCAACACGCCGCGAAGCTTGCTGGCTCGTCGAGGGCGCCGCCACATACTGTCGGAGACCGCTGGGTGGAGAACTCGCAGCTCGACCCGCGTCCCCGTGGTACGAGCCCGAGGGGTGACGTGGGAACTTCCCGCAGGGATATGGTCTCAGAGTCGTAGCACAGAGCTTCTGCTGCTGGAACGGCTCGAGTGGCTGGAGTTCGGGAAGCTATTCAAGGGGAGCCTGAACGGGGTTGTCTGGCCGCGGGGACTGAAGCGGGTGAAATTGAACGGGTGCTTCAACCGCTGCGTGGACGGCGCCTCGTGGCCGTCATCGCTGCAGGAGCTGACTCTCGGCGGGAACTTCAATCAGCCCGTCATCGGGATTGCGTGGCCCGCGTCTTTGCGGAGGCTTACCCTGGGTGGAAAGTTCAATCGTCCTATCGCTGGCATCGAGTGGCCAGCGTCTCTGGAAGAACTGGTGTTCGGGCACGATTTCAATCAGCCGATCGTGGACACCACGTGGCCCCTGTCCTTGCGCCTGCTGAAGTTCTGCTCCAACTTTGAGCAGCCCATCGCCGAGGTCGAGTGGCCTCCGCGGCTGGAGCATCTCACGTTAGGGAGCAGCTTCTCCCAACCAAACGGCGGGTTCCGCTGGCCGCGCTGCCTGACGGAGCTGGCGTTCGGGCACTACTTCAATCAGCCGATCGATGGCGTCGTCTGGCCGCCGGCGCTGGAGGATCTTTCGATCGGCAATAAGTTCGAGCAGCCGATCGACGGAGTCGCGTGGCCGGCGTCCCTTCGGCGACTCAAGTTCGGGTATTGGTTCAACACGCCGCTGGAGGGGGTCGCGTGGCCCCCCCAGCTCGAGCGGCTGGAGTTCGGGGAGAAGTTCAATCAGGAGGTGATCGGTGTCGTATGGCCCAAGAGCCTCAAGACGCTCGTGACTCGCGATCACGTGTATCACCCGGTCGACGGCGTGGCCACTCGAGAGTCGCGTCATGCTCGATAGATGGATCGATTTTATCTGTTGGCTCCGTCGATATCGAGCATCACTCGAACTTTCTGTCGGAGGCAGCAGAGCATTTGAGTGCTTTTTGAAGCGACCTGCAGGTGTTGTGGGCTGCAATAAAGGGTTAGTTCCTTTAGGTATGATTACACATACTGTAATACACATACTGCGTAGGAGGTTTTGCCGTGACGGGCGAGATTGAGCATTCGCGTCTCTTCTGTCTGTCCGCCCCTCCTCAAGAGAGCTGTAGATTGCGTTGACGAGGAGGCAGCAGTGAGGATGTTTATCCTCTGGGGGTGGCAATATCTCGGGTATTTATAATATTATGTCGCTACGTAGGGGTCCTCAGTAGCCGGCACCTCCTGAAAAAGCTCTGTCGGCTGCCAAATATACGAGCGTCTAGGGTGTTTGATTTGATCATTTACTTGTGTTTCTTGTGCATGTGGGCCGAATTGTCATCATGGGGCAATCGAGAAGAGTCTTGAGAGCAGTTATAAGCCGATGCTATTATAGACTAGTGTCGTGAGGCAGTTGGGCACTCGTTTAGCCCACCTTTACGCACGTGTCTGTTGGTGTATCAGGGTTTTTGGGGGGTTAAATGTAACATTAGTATTACGAGCACTGTCGATACACAACCTCTAGTCATGGGCCAGATGTGTTCGCGTATAGTATAATGTACCTGGTACGATACATTTTTACTTGTGTTAATATTAGAGAAATCTGGAGTGACGGTTTCTGCCGACCTACGATCTTTCCGTCTTCTACAGCAATAAAACTGTCGGCAACAGGATCCGACTTTTAGGACACCTGCGTGGAAAGAAT
>Fucus_DN56719_c0_g1_i1_len=803_Bathycoccus_sp._RCC1105_virus_BpV1_48.4%_p=4.7e-63
TACACCACTGGTATTTGGCTCCTGCTCGCCTCATTCTTCGAGCTTCCAGTGTCTACTACCCACTCCACCGTGGGCGGTATCGTTGGTATGGCCATCACCTACGGTGGCGCCGACTGCATCATATGGTACGAGAAGGCCGACATGTTTCCCTACCTCAAGGGCGTGTCCTCTATCGTGGCCTCGTGGGCTCTGTCCCCCATTTTCTCTGGTATCATTGCCGTGATACTTTACTTCATCGTGCGGGCTTTAGTGCTACGGTCCGAGGACGCCCACAAGAGGGCCCTCATCACTTTCCCTTTCCTCGTGACCGTCACGGTTGCGGTGAACGTGTTCTTCATCGTGTACAAGGGCGCCTCGGGTCTTGATTTGGATGAAACCTCCCTCGGAGAAGCCTTCGCTTGGGCGATCGGACTGGGCATTGGCTGTGGTTTGCTGGTCGCCCTCGTTGCACTTCCCTACATGAAAAAACAGATCGCGGCCAAGTACAACGAGGATGGCACTCTCAAGCCCGTCACCGCCAAAATGGGGTACAATGATTCCGCGAAACAGCACGGCGGCATCATCGGCTTTGTGCAGGGCCAGATGAACCAGGACATCCACGCTAGCATCAAGGACTCCCAGTACGTGTCCTCCATCCACGGCAATGCCGAGAAGTTCGACCCGCGCGCCGAGGAGGCCTTCAAGTACGTGCAAGTCTTCACCGCCATATGCGATTCCTTCTCGCATGGCGCCAACGACGTCGCCAACGCCATGGGCCCCTTCGCTGCCATCTATGTGGTTTATACCACCGGCATGGTCTCTGC
>Fucus_DN56719_c0_g1_i2_len=666_Bathycoccus_sp._RCC1105_virus_BpV1_46.5%_p=1.3e-45
TACACCACTGGTATTTGGCTCCTGCTCGCCTCATTCTTCGAGCTTCCAGTGTCTACTACCCACTCCACCGTGGGCGGTATCGTTGGTATGGCCATCACCTACGGTGGCGCCGACTGCATCATATGGTACGAGAAGGCCGACATGTTTCCCTACCTCAAGGGCGTGTCCTCTATCGTGGCCTCGTGGGCTCTGTCCCCCATTTTCTCTGGTATCATTGCCGTGATACTTTACTTCATCGTGCGGGCTTTAGTGCTACGGTCCGAGGACGCCCACAAGAGGGCCCTCATCACTTTCCCTTTCCTCGTGACCGTCACGGTTGCGGTGAACGTGTTCTTCATCGTGTACAAGGGCGCCTCGGGTCTTGATTTGGATGAAACCTCCCTCGGAGAAGCCTTCGCTTGGGCAATCGGACTGGGCGTTGGCTGCGGTTTGGTGGTGGCCTTCGCTGTACTTCCCTACATGAAAAAACAGATCGCGGCCAAGTACAACGAGGATGGCACTCTCAAGCCCGTCACCGCCAGAATGGGGTACAATGATTCCGCGAAACAGCACGGCGGCATCATCGGCTTTGTGCAGGGCCAGATGAACCAGGACATCCACGCTAGCATCAACGACTCCCAGTACGTGTCCGCTATCCACGACAATGCCGAGAAGTTCGACAGATCG
>Fucus_DN56719_c0_g1_i3_len=803_Bathycoccus_sp._RCC1105_virus_BpV1_48.5%_p=7.3e-64
TACACCACTGGTATTTGGCTCCTGCTCGCCTCATTCTTCGAGCTTCCAGTGTCTACTACCCACTCCACCGTGGGCGGTATCGTTGGTATGGCCATCACCTACGGTGGCGCCGACTGCATCATATGGTACGAGAAGGCCGACATGTTTCCCTACCTCAAGGGCGTGTCCTCTATCGTGGCCTCGTGGGCTCTGTCCCCCATTTTCTCTGGTATCATTGCCGTGATACTTTACTTCATCGTGCGGGCTTTAGTGCTACGGTCCGAGGACGCCCACAAGAGGGCCCTCATCACTTTCCCTTTCCTCGTGACCGTCACGGTTGCGGTGAACGTGTTCTTCATCGTGTACAAGGGCGCCTCGGGTCTTGATTTGGATGAAACCTCCCTCGGAGAAGCCTTCGCTTGGGCGATCGGACTGGGCATTGGCTGTGGTTTGCTGGTCGCCCTCGTTGCACTTCCCTACATGAAAAAACAGATCGCGGCCAAGTACAACGAGGATGGCACTCTCAAGCCCGTCACCGCCGATAATGAGTACAAGGAGGCCGGGAAAGAGCGGGGTGGTTTCATCGGCTTCGTGCAGGGTCAAATGAACCAGGACATCCACGCTAGCATCAAGGACTCCGAGTACGTGTCCGCCATCCACGAAAATGCCGAGAAATTCGATCCGCGCGCCGAGGAGGCCTTCAAGTACGTGCAAGTCTTCACCGCCATCTGCGATTCCTTCTCGCACGGCGCCAACGACGTCGCCAACGCCATGGGCCCCTTCGCTGCCATCTATGTGGTTTATACCACCGGCATGGTCTCTGC
>Fucus_DN56728_c0_g1_i2_len=1571_Bathycoccus_sp._RCC1105_virus_BpV1_48.2%_p=2.5e-114
TCCGGTACTTTCAAAGTTGTTTCTGCTAATGTACACCAGTTGTACTCTGGGCCACGAAAGACAGCAGTATAATATTCAAATGTGACCAAGTCATCATATACAGGAGACCAGTGCCAGGGAGTTATACCATTTGTAGAGAGCAGAGAGCAGCCCTCGAGGCAGGTGCAAACGGCCTACTAGCTTGGTGTCCAAGCAACCCCATAATCGTTTATCCTTGCAACCCACCATGAGTGACTCTCAGGAGCGTCTTCTCATCTCAGAGACGACCGATCACTTTCTTTGGATCGTTATCGTCGGCGCCTTCGGGGCATTTTTCGCTGCGTTCGGGATCGGTGCGAACGATGTAGCTAACGCGTTCGCTACCTCTGTCGGGGCCAAGGCCGTGACCCTGAAGCAAGCAATCGTCCTGGCGGGAATCGCAGAGTTTCTTGGAGCTGTACTCTTGGGAAACCACGTCACCAAGGCCGTCCGCGAGTCCATCGTCGATGTGTTTTGCTTCGTCGACAACCCGGGAATGCTCATGTACGGCATGATGTGCATCGTGTACTCGACGGGGGCCTGGCTACTCCTGGCGTCGTACCTCGAGCTGCCGGTGTCCACGACGCACTCGACGGTGGGGAGCATCATCGGCATGGCCATCGCCTACGGGGGCCCGGACTGCGTTGTGTGGCAGCAGAAAACCGATATCTTCCCCTACCTCCGCGGGGTGTCCGCCATCGTGGTCTCGTGGGTGGTCTCGCCACTGGCCTCGGCGGTCCTGTCCTGTGCGCTGTTCTACACCGTGCGCTCTCTCGTCCTGCGGTCGCCGAACGCCTACGAGCGATCCTTTTACGTGTATCCTATTCTTGTCCTCGGCACCGTCGCGGTCAACGTCTTCTTTTTCTTATACAAGGGCGCGAGTTCCCTCGATCTAGACGATACAGACATGGCCAGGGCGCTCAAGTGGGCGCTGGGGCTAGGCGGCGGGTTGGCCCTCATCACCATCCCCACCGCTTTGCCTTACATCAAGAAGAAGGTGGCCATCAGCTTCAACGAAGACGGCACGCAAAGGAGGAAGGAAGCGACTCCGGGAGCTGGGAACCCCGGCGAGTCCCACTCGACCGGCCTGGGTTCGTTCATCAACAGAAGGCTTGACCATGACGTCCACGCCATAGGCCAGGAATCGGAGTACGTGAACGAGATCCACGCCAAGGCCGAGAAGTTTGATCCCCGCGCGGAAGAGGTCTTCAAGTACGTGCAGGTGTTGACTGCCATCTGTGACGCTTTTGGGCATGGCGCTAACGACGTGGCCAACGCCATGGGGCCTTTCGAGATGCTGTACATAGTGTACGTCGACGGAGGAGTCGAAGACGTTGACCATGGCCTCGGGACGGCGGGGCACTTGATCCTAGCGCTCGGGGGGCTCGGCATCGTGCTGGGTCTGGCGCTTTACGGCTACAAGATCATCGCGGCCATCGGCGTGAAGATCGCCAAGATCACCCCTTCCCGAGGCTTCAGCATCGAGCTAGGCGCGGCCGTTATGATCATCATCGGGACGCGTCTAGAGTTCCCGCTCTCCACTACGCACTGCC
>Fucus_DN57273_c0_g1_i1_len=667_Yellowstone_lake_phycodnavirus_3_26.8%_p=1.2e-10
CTCTAACCGGGGGATGCTCAAAAGGTACAGGTGCTGTTCTGATTTTCTTTAAACAATAGCTTCGAATGCCAAACCATGGACGAGATTGACCTCGTCGCTAGCAAGGATGGTGCTTATGCAGATATGGATGACACACATAAAAATAAGCGTTTATCAGACCACGCCTCGGACGGGGTTGGCTACGGCAAGAACAAGAGATGCGCCCATGTCGCCTGCACCAAGCTAGCCTTCCTTGGCATGGCGGGCACAAGAACGGCAGAGTACTGTAGGCAGCACGCCAAGGACACGATGGCCAACCTCAGAATGGAGAGGTTTTCCCATGAAGGCCGCGGCAAAAAAACGACGTTTGGAGTGGATGGAAGGAGAACGACGGGGTACTGTGGACAACACGCCCCGGACAAGACGGTCAGCGTCTCCAGCAAGAAGAGGTGCCGAACAGAAAGATGCAGAAAGCAACCGTCGATCGGAGTAGCCGGTACAAAAACACGTGAGTACTGCGCTCAACACACCTCGAACGGGATGGTTAACGTCCGCAGCAAAAAGTGCAGAGCAGGAGGCTGCGATAAGCGGTCGTCATTCGGAGTGGTCGGTACGAAGAGAGCAGAGTACTGCACTCAACACGCCCCTGACGAGATGGTCATTGTCTCCAGCATAAAGTGCCGAACCG
>Fucus_DN57626_c0_g1_i1_len=608_Plutella_xylostella_granulovirus_46.4%_p=1.1e-05
GTACACTATGAGTTATTGTGTGTCTGTTGATGGTGTGTTTGGTGTGTGCGGGTGGGTGGGGTGGGGGGTGGGGGTGGGGGGGGGTGGGTGGGGGGGGGGGGGGGGGGGGGGGGGTGATTCCAGCGGTGGCCTGGGCGCTTCGATGTAGGTAAAACACAGCCAGGCGATATGAATGGCGCAGGGTTAGCTTTGGGAGCAGCTGTGTCGGTGGTGCTGTGTGTAGCCAGCGTGCCACTTTGGTTTCGTAGGCCTTTAGCCATAGGCACTAGAACGATAATAGCCCCCTCTAAGAGTATATTTGCGTGTGCGAGTAGTCTTTTTGTGATGTGGATTGTGGCTATAGTTCTAGGTGTTTTGGGTGCCGAAGGCAAATGTCCGCAGCAATCGCCCCCTGACCATTGGCAACGAAAATATTGCGAGGAAGACATGGTTTGTGCGCGTGTGTGTGGAGTGTATTTGTATTCGAGCGTATGTGCAAGTGATATTCGCTACCAGCCCATCGGTAAGCCAAGCGCTGTGTTTTTTACTCGTCGTTCAGGCTGCTTGACGCTGCTGGCGCTGCAAAATTATTTCGGTCGGACACATCACCATCCGTCTGTGCGCAGCAG
>Fucus_DN57626_c0_g1_i4_len=869_Plutella_xylostella_granulovirus_45.3%_p=7.8e-02
GTACACTATGAGTTATTGTGTGTCTGTTGATGGTGTGTTTGGTGTGTGCGGGTGGGTGGGGTGGGGGGTGGGGGTGGGGGGGGGTGGGTGGGGGGGGGGGGGGGGGGGGGGGGGTGATTCCAGCGGTGGCCTGGGCGCTTCGATGTAGGTAAAACACAGCCAGGCGATATGAATGGCGCAGGGTTAGCTTTGGGAGCAGCTGTGTCGGTGGTGCTGTGTGTAGCCAGCGTGCCACTTTGGTTTCGTAGGCCTTTAGCCATAGGCACTAGAACGATAATAGCCCCCTCTAAGAGTATATTTGCGTGTGCGAGTAGTCTTTTTGTGATGTGGATTGTGGCTATAGTTCTAGGTGTTTTGGGTGCCGAAGGCAAATGTCCGCAGCAATCGCCCCCTGCCCATTGTCAACGAAAATATTGCGAGAAAGACATGGTTTGTGCGCGTGTGTGTGGAGTGTATTTGTATTCGAGCGTATGTGTAAGTGATATTCGCTGGTCAGCCCATCGGTAAGCCAAGCGCTGTGTTTTTTACTCGTCGTTCAGGCTGCTTGACGCTGCTGGCGCTGCAAAATTATTTCGCATTTCATTATATTTTTTCGGTCGGACACATCACCACCCGTCTGTGCGCAGCAGAAAAAAAATAGCCCCTCTTGAGACACATTGTCGTTTTCGTGGGCGTCGAAGCTGTATGTCGGCCGCATTCACCTGCAGTCGAGGTCACCGCGTTACTTGATGAGTCGACCAGGTCACACTAGTCCTTATGAAAGTCACGCTTCGCTCTAGAAAATCGCAAGGGAGATCTGCTCCGTGTCCCCCCCCCCCCCCCCCTCCTCCCCCCCCCCCCCCCCCTCCGTCCTTACTCCTTCCACTGTT
>Fucus_DN57626_c0_g1_i4_len=869_Plutella_xylostella_granulovirus_46.4%_p=8.9e-06
GTACACTATGAGTTATTGTGTGTCTGTTGATGGTGTGTTTGGTGTGTGCGGGTGGGTGGGGTGGGGGGTGGGGGTGGGGGGGGGTGGGTGGGGGGGGGGGGGGGGGGGGGGGGGTGATTCCAGCGGTGGCCTGGGCGCTTCGATGTAGGTAAAACACAGCCAGGCGATATGAATGGCGCAGGGTTAGCTTTGGGAGCAGCTGTGTCGGTGGTGCTGTGTGTAGCCAGCGTGCCACTTTGGTTTCGTAGGCCTTTAGCCATAGGCACTAGAACGATAATAGCCCCCTCTAAGAGTATATTTGCGTGTGCGAGTAGTCTTTTTGTGATGTGGATTGTGGCTATAGTTCTAGGTGTTTTGGGTGCCGAAGGCAAATGTCCGCAGCAATCGCCCCCTGCCCATTGTCAACGAAAATATTGCGAGAAAGACATGGTTTGTGCGCGTGTGTGTGGAGTGTATTTGTATTCGAGCGTATGTGTAAGTGATATTCGCTGGTCAGCCCATCGGTAAGCCAAGCGCTGTGTTTTTTACTCGTCGTTCAGGCTGCTTGACGCTGCTGGCGCTGCAAAATTATTTCGCATTTCATTATATTTTTTCGGTCGGACACATCACCACCCGTCTGTGCGCAGCAGAAAAAAAATAGCCCCTCTTGAGACACATTGTCGTTTTCGTGGGCGTCGAAGCTGTATGTCGGCCGCATTCACCTGCAGTCGAGGTCACCGCGTTACTTGATGAGTCGACCAGGTCACACTAGTCCTTATGAAAGTCACGCTTCGCTCTAGAAAATCGCAAGGGAGATCTGCTCCGTGTCCCCCCCCCCCCCCCCCTCCTCCCCCCCCCCCCCCCCCTCCGTCCTTACTCCTTCCACTGTT
>Fucus_DN57968_c0_g1_i3_len=2932_Acanthocystis_turfacea_Chlorella_virus_NE-JV-2_37.0%_p=4.9e-47
AGACGAAATGAGCAGACGTGGATTGAACAAGGCGCAGGGGCTAGCCAAGAGTTCTTCTACCGCATGGTCCAGATTCTGACCAGGTCAACTTGGATCGCTTCAATGCCGCGGTTTGCGTGGGATCCTGCGGCTTGTATCGCCGGGCTGCCGTAGAGTCGTTTGGAGGCGTGGCCCCCATTGAGCACTCGGAGGACATGTTCACCGGTTTCAAGATGACCGAGTTAGGCTACAAGATCAAGTATGTCCCGCTCAACTTGGCGATGGGTGTCTGCCCGGTTGAGCCACGGACCCTCTTCATGCAACAATACCGCTGGTGTATGGGAACCCTTTCACTCGTCTCTGAGGCAGAGTTCTGGACGTCGAACATACCTAACATCCACAAGCTGGCCTTCTTGAACGGGCTGTTTTACTATGCGGCGAGCGCACTGTTTGTGTTTCTGGGACCAATGCCATTTTTGCTTATGGTGTGGTTCAAGGGCGAATGGGTGATGTGGTACTACACTGCGTTCGCAATCCCAGCAATGATCTTCTCCGCCATCGTCATCCCTTCGTGGTCAAAGCAGGACATGGTTCGCCGAGGAATGGCCGTCCACAGAGTCAAAGTGATTCAATGTTACGCTCATATGTTTGCAATCAGAGATCGGATCATGGGCACGGTCGCTCCTTGGGTACCCTCTGGCGAGGGAGCTTCGAGGTCGTCTTCTAAGGCCTACGTCTCCTCTGTCCGGCTGCTCGTCGTGTGGAACATCCTCAATACAACTCTGATTATCGGCGGATCAATATGGAGGATGACCGCGTTTCCGTGGTATCACTTTATCGCGGCGGTGATCTTGGCCCTAGCTGCTTGCAGCGTAAGCCTCAGCACGCTCGTGTACTGAGGAGTTCGCTTTGAAGACTACACAGATGTTTCAGATAAGGGCAAGATCTACGTGGTGGCTTCTACTGCCGCGGCGGAGCTCGCACATGGGAGTTTTATCCGAAGGCGGAAACACTATGCTCTCCAAGCGATGGGGCTGCGAAATTGTACGAAACAGGTTTATATCTTCGTGAATAAGTGAAAACAGTAAAGTGAAGTGAAACCGCGGCACAACAGAACTTTTTATGTGTCTAGGGGAAAGCACGAACATGTCATAGTCTCGGCACAGTCGAGTCGGGAACTCGATTTTAATCGTAAAAATGGCTTATCCTTAAAGATGGCCGAATTAACTAAACAAGCAACTAGTCTCTGCGGTATTTATTTGTGCAATGGGGCCTCTCATCCCATCTCTACACTTCTTGACTAAATTCGGTCCAATTTGGTCTCTTTTCTGGACCACTTCCCTGCTTGCTGTCGTACTGCTTGGTTTTACGAGTATGTTCTCTAGATCATGAGGAAGACGTTGTGGTCCAGAAATTTTGTGGTAGTCTGCACTGTGACGAAAAACAGGGAGGTGTCGCTACCTTTTTACGGCTCAGTCGGTGTGATGTAATCGTGCTGGTGGTGACAATGCTACTATCGTACGTTTTGTCCATGTGGGCTCGTTACATCATTTTCTATCAGGTAGTCGTTTTTATGCCTCCTACTTGCTATTGGAAAGATAATATGCTCACGGAGGAGGCATATTCCCCCCCAATGTTTAGCTCACGTCAGCCTAGCGCGTGCACTTGCTGTGGGGATTCCTCGATTTTCCTGGCATAAAAAGTAGAGCCACATCGGAATAACATCATCTGCATATTTACTACGTTACGGCATCAGGGATTAAAACCTTTCAGCACGTCGGCTGCGAAACGATTTATTGGATGATTATCCAGCTTTACGTGGTAAAGCTACACGTACTGTAAAAATGTCCTTTCGATCGCATCGACGAGCGGCTGGGGGTGCGAGGGGCCAGAGTGTCCTATTTTTTATCGAAATTCTTCGACGTACTCTTACCTACGTGTAATATTTTTATGCCAGCGCAGTTCGTGTGCTTGCCTTCATATTTTGTTGTTCTTGCATGCGTTCAATTTTGGTTGGGTGACATGTGATGTGTACTGAGAACACAACTCAGCTTTTTTCTTTCGCGATAATTAGTGGTGTAGAGCGATTTCGCACACAACTAACATCAGTCGTAGACTGTGGTACTGGCTAGGGTGGCTAAAGTCGATCGAGTAGATCAGTCAGGGCTAGCGCTATTCACAAGAGAGGCCTTAGGCCGTTCTATTGCGCTTCGGTGGGATAGGATGCCCTTGTTTGTGTGAGTGTGTAACCCGCATGAGCTGGAGACGTTATTCTTGGGCCTCACAGCGTCATATACTGGAACAGCGTGGAAACGACCTTTGGCTAACGGGAGACGGAGACTATATAATCGCAGGAAAATATGTATGACGCGACTGCCGCTCGGCGCCGTTCAAAGGTATCTGAGTTAGGTAACTGTTGTACATTTTTGTCCAGTTTTCCAGGATCGTCTGCGACGCGCTCGATATGCTGCACTATCGAACTCGTCTGGTATGCACGCTGATATGCTTGTAATCTGAGTGATAAATTGACATGAGATTTTGTAGGAGGAAGGAGGTCATTTTATTTATGTACGGATCAGCGAGTGGGGTGGATTTCCGCCTGGAGTCTGGCGAAAATATTTTTACTATCAAGAGATGTTTAGGTTGGCCCCCTTGGGGGGAGATACTTTGGCTGGCTGTCAAACGTTGCAACAATATCAAGAGAGCACGTGGAGAGTAAGATGTAGAACGTCCTAGTTGATAGTTTGATCCCGGTAAATGAAGCGTACATTTAAAAACGACGATGTGATGTACTGCGGTAATAGTGCCGTCGTCGATGCGATCAAAGTAGCAGTACCATTATGCATACTTGAATTGTCCTTACCCATCTTCGCAGTAGACTTGACAACTAATTACAAGGTGTCCAGATACGCGAGCGAAATTTACTCTATAATGTTAGAGGGTTGTTTTTCTC
>Fucus_DN58087_c0_g1_i1_len=2336_Cafeteria_roenbergensis_virus_BV-PW1_40.6%_p=1.1e-81
TCTGAAAGACGTACGCCTTGGTTCCACGTAGAGGAATGAACAATGTCACGGAGACGAATGGACCGGAGGGAAGCTTTTTATACTCGATCGGTTAGGGGAAGAGCTGGACAACACCGGGAGCGTAAGGATTCGGAAGAAGCAGACCGTGTCCAACCAGGTAACATCGAATACCGCACCCGTACAACACGAACAGTTCTCTATTAAATACTGAGTAGTACAAGATAGAGCTCTACTTTAGAGTAATGATATTTCGAATGCCTTCAGCCCCGGCAGGGTAAGTAGTGCAGTCGAAACCTGCCCGTTGTCTTGAGGGGATGCTCTGCCCTGTCCACGTAGCGGAAGAAAATGAAATGATCGCCATCCCGCGGTATTCTCGACACCGCTCGAACTACGGAATCTGCAGCTACTTTCCCACCCGCCGTTCCACCTAATGAGCCGGGTACGTACAGCAAGCGTACCTAGGTAAGAATCATTAGGCGTCCAGGGTTCAAGGCACATAACGATTTTCTCGAGGTCAAGGCTGTTTACGGTTCCTCGAAGCTCGAAGAAAGTTCAACAGTTTACGCAGGTGCTGTACAGTACCTCGGATGGCGTATTTTTTTACTGTTTCAGGTCCTATAAAGCACCAGGTTTTATAGCCCCCGACGTTCACGCACGGCTGCCTTGCTTTTTCTAATACCTTCCGCTAGGTCTCAATCGGTGTCTAGATGCCTTCAGTATCGCACTCAATCAAGCAGACGGTAGATGGTGGTACACGTCGACCCTGAAACTCCAGCTAGCCTCGCTACAGTTCTGCGCGCTCTGCAGGAGCGCTTCCACCGGAGTACGCCTTACCGTGGAGCGTGGTACCCCAGGATATCTTTGGTCTGAAGGCGATCCCGTTGTCAACGGGCGAGTGACACGCAGCATGACCGCGCCTCGGCAGGTGTCGCTTCCGGAGCTTCGACCCCGTGTATTGATCTGGAAGCTCCCCGAACCTTTCCGAAGCTGCGATGCTTGGGCGAACTTGCAGCATATCGTTTTCGGATGTTACTTCGATTGTTCTGTCGACGACGTGGCGTGGCCAAGAAAACTGAAAAGTTTGAGCTTTGGACGAGGCTTCAGCAAGCCGGTGGATCGTGTGGCGTGGCCGTCGTCCCTCCAGCAGCTCGCGTTCTGGGGCAACTTCAACCAGGAGATCCACGACGTTGCGTGGCCGGTGTCACTGCAGCGACTTACGTTCTGGGACCTGTTTGACCAGCCGATCGACCGGGTTACCTGGCCTCCGTCGCTCCAAGAGCTTGTCTTCGGCACGTGCTTCGATCAGCCGATCGACAAGGTCGCCTGGCCGGCCTCGCTACAGAAGCTTACCTTCCTGCACCGGTTCAACCAGCCGCTTGAAGGAGTGACGTGGCCATCCTCGCTGCGATACATCAGTCTTGGCAGCCTTTTTAATCACCCCATGGACAACGTGGTTCTTCCAGCGTCGCTGTGGGAAATCAAGTTTGGGAACGAATTCAACTGGCCGATTGACCGCGTCTCGTGGCCAGCGTCATTACGGCGGCTAAGGTTCTCGAAGGCGTTCGATCAGCCGATCGCCGGGGTAATGTGGCCGGCGTCTCTGCAACAAATCACTTTCACGGGCGCTTTCGATCAGCCTCTCGATGGTGCCGTTTGGCCCGCGTCGCTGCATCAACTACACCTTGGGTTACACTTCAATCAGCCTCTGGACAGGGTCGCTTGGCCTCCTAGACTTCTAGAACTGGGCATTTGCGGTGTTTTCAACCAGCCCATCTTCGGAATCACGTGGCCAGTGTCATTGCTGCGACTTTCGATCGAGTGGAATTTCGATCAGCCGATCGAAGACGTCTCTTGGCCGGAGTCCCTTCAAGAGCTCTATCTCGGAGATTGCTTCGACCAGCCCATCGACTATGTCGTGTGGCCGAATTCGCTTGAGCAACTCACGTTCGGGAACTGTTTTAGCCAGACGGTCTCCAACGTTCTTTGGCCAGAATCGCTGAGATTTCTCAGATTTGGGCGCAGTTTTCAGTGCTCCCTGTACGGAATCAAATGGCCGGCATCGTTGGAAAAGCTGACGCTCGTGCGCCGACGTTGGGATCCCCTGCCGACATGGCCCGGTGTCGTCGTCTGTAGGTTACGATGATTGAAAAAGAGGGTGTCGGCGCTAAGGCAACCAAGAGGTTGACCTGAGAAAGACGAAATCGCTAGTGTCTTTGCCGAGCTTGGGGGGGGGGGGGGGGGGGAAAGGGGGGCTAGCCCCCCCAAAAAACCGGGGGGGGGGATATTTTCAATGTTTTTTTCCCACAAACCCCCCCGGGGTTCTTTTTTCTTTCTTT
>Fucus_DN58087_c0_g1_i1_len=2336_Cafeteria_roenbergensis_virus_BV-PW1_41.6%_p=7.3e-62
TCTGAAAGACGTACGCCTTGGTTCCACGTAGAGGAATGAACAATGTCACGGAGACGAATGGACCGGAGGGAAGCTTTTTATACTCGATCGGTTAGGGGAAGAGCTGGACAACACCGGGAGCGTAAGGATTCGGAAGAAGCAGACCGTGTCCAACCAGGTAACATCGAATACCGCACCCGTACAACACGAACAGTTCTCTATTAAATACTGAGTAGTACAAGATAGAGCTCTACTTTAGAGTAATGATATTTCGAATGCCTTCAGCCCCGGCAGGGTAAGTAGTGCAGTCGAAACCTGCCCGTTGTCTTGAGGGGATGCTCTGCCCTGTCCACGTAGCGGAAGAAAATGAAATGATCGCCATCCCGCGGTATTCTCGACACCGCTCGAACTACGGAATCTGCAGCTACTTTCCCACCCGCCGTTCCACCTAATGAGCCGGGTACGTACAGCAAGCGTACCTAGGTAAGAATCATTAGGCGTCCAGGGTTCAAGGCACATAACGATTTTCTCGAGGTCAAGGCTGTTTACGGTTCCTCGAAGCTCGAAGAAAGTTCAACAGTTTACGCAGGTGCTGTACAGTACCTCGGATGGCGTATTTTTTTACTGTTTCAGGTCCTATAAAGCACCAGGTTTTATAGCCCCCGACGTTCACGCACGGCTGCCTTGCTTTTTCTAATACCTTCCGCTAGGTCTCAATCGGTGTCTAGATGCCTTCAGTATCGCACTCAATCAAGCAGACGGTAGATGGTGGTACACGTCGACCCTGAAACTCCAGCTAGCCTCGCTACAGTTCTGCGCGCTCTGCAGGAGCGCTTCCACCGGAGTACGCCTTACCGTGGAGCGTGGTACCCCAGGATATCTTTGGTCTGAAGGCGATCCCGTTGTCAACGGGCGAGTGACACGCAGCATGACCGCGCCTCGGCAGGTGTCGCTTCCGGAGCTTCGACCCCGTGTATTGATCTGGAAGCTCCCCGAACCTTTCCGAAGCTGCGATGCTTGGGCGAACTTGCAGCATATCGTTTTCGGATGTTACTTCGATTGTTCTGTCGACGACGTGGCGTGGCCAAGAAAACTGAAAAGTTTGAGCTTTGGACGAGGCTTCAGCAAGCCGGTGGATCGTGTGGCGTGGCCGTCGTCCCTCCAGCAGCTCGCGTTCTGGGGCAACTTCAACCAGGAGATCCACGACGTTGCGTGGCCGGTGTCACTGCAGCGACTTACGTTCTGGGACCTGTTTGACCAGCCGATCGACCGGGTTACCTGGCCTCCGTCGCTCCAAGAGCTTGTCTTCGGCACGTGCTTCGATCAGCCGATCGACAAGGTCGCCTGGCCGGCCTCGCTACAGAAGCTTACCTTCCTGCACCGGTTCAACCAGCCGCTTGAAGGAGTGACGTGGCCATCCTCGCTGCGATACATCAGTCTTGGCAGCCTTTTTAATCACCCCATGGACAACGTGGTTCTTCCAGCGTCGCTGTGGGAAATCAAGTTTGGGAACGAATTCAACTGGCCGATTGACCGCGTCTCGTGGCCAGCGTCATTACGGCGGCTAAGGTTCTCGAAGGCGTTCGATCAGCCGATCGCCGGGGTAATGTGGCCGGCGTCTCTGCAACAAATCACTTTCACGGGCGCTTTCGATCAGCCTCTCGATGGTGCCGTTTGGCCCGCGTCGCTGCATCAACTACACCTTGGGTTACACTTCAATCAGCCTCTGGACAGGGTCGCTTGGCCTCCTAGACTTCTAGAACTGGGCATTTGCGGTGTTTTCAACCAGCCCATCTTCGGAATCACGTGGCCAGTGTCATTGCTGCGACTTTCGATCGAGTGGAATTTCGATCAGCCGATCGAAGACGTCTCTTGGCCGGAGTCCCTTCAAGAGCTCTATCTCGGAGATTGCTTCGACCAGCCCATCGACTATGTCGTGTGGCCGAATTCGCTTGAGCAACTCACGTTCGGGAACTGTTTTAGCCAGACGGTCTCCAACGTTCTTTGGCCAGAATCGCTGAGATTTCTCAGATTTGGGCGCAGTTTTCAGTGCTCCCTGTACGGAATCAAATGGCCGGCATCGTTGGAAAAGCTGACGCTCGTGCGCCGACGTTGGGATCCCCTGCCGACATGGCCCGGTGTCGTCGTCTGTAGGTTACGATGATTGAAAAAGAGGGTGTCGGCGCTAAGGCAACCAAGAGGTTGACCTGAGAAAGACGAAATCGCTAGTGTCTTTGCCGAGCTTGGGGGGGGGGGGGGGGGGGAAAGGGGGGCTAGCCCCCCCAAAAAACCGGGGGGGGGGATATTTTCAATGTTTTTTTCCCACAAACCCCCCCGGGGTTCTTTTTTCTTTCTTT
>Fucus_DN58087_c0_g1_i1_len=2336_Cafeteria_roenbergensis_virus_BV-PW1_42.0%_p=3.4e-83
TCTGAAAGACGTACGCCTTGGTTCCACGTAGAGGAATGAACAATGTCACGGAGACGAATGGACCGGAGGGAAGCTTTTTATACTCGATCGGTTAGGGGAAGAGCTGGACAACACCGGGAGCGTAAGGATTCGGAAGAAGCAGACCGTGTCCAACCAGGTAACATCGAATACCGCACCCGTACAACACGAACAGTTCTCTATTAAATACTGAGTAGTACAAGATAGAGCTCTACTTTAGAGTAATGATATTTCGAATGCCTTCAGCCCCGGCAGGGTAAGTAGTGCAGTCGAAACCTGCCCGTTGTCTTGAGGGGATGCTCTGCCCTGTCCACGTAGCGGAAGAAAATGAAATGATCGCCATCCCGCGGTATTCTCGACACCGCTCGAACTACGGAATCTGCAGCTACTTTCCCACCCGCCGTTCCACCTAATGAGCCGGGTACGTACAGCAAGCGTACCTAGGTAAGAATCATTAGGCGTCCAGGGTTCAAGGCACATAACGATTTTCTCGAGGTCAAGGCTGTTTACGGTTCCTCGAAGCTCGAAGAAAGTTCAACAGTTTACGCAGGTGCTGTACAGTACCTCGGATGGCGTATTTTTTTACTGTTTCAGGTCCTATAAAGCACCAGGTTTTATAGCCCCCGACGTTCACGCACGGCTGCCTTGCTTTTTCTAATACCTTCCGCTAGGTCTCAATCGGTGTCTAGATGCCTTCAGTATCGCACTCAATCAAGCAGACGGTAGATGGTGGTACACGTCGACCCTGAAACTCCAGCTAGCCTCGCTACAGTTCTGCGCGCTCTGCAGGAGCGCTTCCACCGGAGTACGCCTTACCGTGGAGCGTGGTACCCCAGGATATCTTTGGTCTGAAGGCGATCCCGTTGTCAACGGGCGAGTGACACGCAGCATGACCGCGCCTCGGCAGGTGTCGCTTCCGGAGCTTCGACCCCGTGTATTGATCTGGAAGCTCCCCGAACCTTTCCGAAGCTGCGATGCTTGGGCGAACTTGCAGCATATCGTTTTCGGATGTTACTTCGATTGTTCTGTCGACGACGTGGCGTGGCCAAGAAAACTGAAAAGTTTGAGCTTTGGACGAGGCTTCAGCAAGCCGGTGGATCGTGTGGCGTGGCCGTCGTCCCTCCAGCAGCTCGCGTTCTGGGGCAACTTCAACCAGGAGATCCACGACGTTGCGTGGCCGGTGTCACTGCAGCGACTTACGTTCTGGGACCTGTTTGACCAGCCGATCGACCGGGTTACCTGGCCTCCGTCGCTCCAAGAGCTTGTCTTCGGCACGTGCTTCGATCAGCCGATCGACAAGGTCGCCTGGCCGGCCTCGCTACAGAAGCTTACCTTCCTGCACCGGTTCAACCAGCCGCTTGAAGGAGTGACGTGGCCATCCTCGCTGCGATACATCAGTCTTGGCAGCCTTTTTAATCACCCCATGGACAACGTGGTTCTTCCAGCGTCGCTGTGGGAAATCAAGTTTGGGAACGAATTCAACTGGCCGATTGACCGCGTCTCGTGGCCAGCGTCATTACGGCGGCTAAGGTTCTCGAAGGCGTTCGATCAGCCGATCGCCGGGGTAATGTGGCCGGCGTCTCTGCAACAAATCACTTTCACGGGCGCTTTCGATCAGCCTCTCGATGGTGCCGTTTGGCCCGCGTCGCTGCATCAACTACACCTTGGGTTACACTTCAATCAGCCTCTGGACAGGGTCGCTTGGCCTCCTAGACTTCTAGAACTGGGCATTTGCGGTGTTTTCAACCAGCCCATCTTCGGAATCACGTGGCCAGTGTCATTGCTGCGACTTTCGATCGAGTGGAATTTCGATCAGCCGATCGAAGACGTCTCTTGGCCGGAGTCCCTTCAAGAGCTCTATCTCGGAGATTGCTTCGACCAGCCCATCGACTATGTCGTGTGGCCGAATTCGCTTGAGCAACTCACGTTCGGGAACTGTTTTAGCCAGACGGTCTCCAACGTTCTTTGGCCAGAATCGCTGAGATTTCTCAGATTTGGGCGCAGTTTTCAGTGCTCCCTGTACGGAATCAAATGGCCGGCATCGTTGGAAAAGCTGACGCTCGTGCGCCGACGTTGGGATCCCCTGCCGACATGGCCCGGTGTCGTCGTCTGTAGGTTACGATGATTGAAAAAGAGGGTGTCGGCGCTAAGGCAACCAAGAGGTTGACCTGAGAAAGACGAAATCGCTAGTGTCTTTGCCGAGCTTGGGGGGGGGGGGGGGGGGGAAAGGGGGGCTAGCCCCCCCAAAAAACCGGGGGGGGGGATATTTTCAATGTTTTTTTCCCACAAACCCCCCCGGGGTTCTTTTTTCTTTCTTT
>Fucus_DN58087_c0_g1_i1_len=2336_Cafeteria_roenbergensis_virus_BV-PW1_43.8%_p=5.9e-80
TCTGAAAGACGTACGCCTTGGTTCCACGTAGAGGAATGAACAATGTCACGGAGACGAATGGACCGGAGGGAAGCTTTTTATACTCGATCGGTTAGGGGAAGAGCTGGACAACACCGGGAGCGTAAGGATTCGGAAGAAGCAGACCGTGTCCAACCAGGTAACATCGAATACCGCACCCGTACAACACGAACAGTTCTCTATTAAATACTGAGTAGTACAAGATAGAGCTCTACTTTAGAGTAATGATATTTCGAATGCCTTCAGCCCCGGCAGGGTAAGTAGTGCAGTCGAAACCTGCCCGTTGTCTTGAGGGGATGCTCTGCCCTGTCCACGTAGCGGAAGAAAATGAAATGATCGCCATCCCGCGGTATTCTCGACACCGCTCGAACTACGGAATCTGCAGCTACTTTCCCACCCGCCGTTCCACCTAATGAGCCGGGTACGTACAGCAAGCGTACCTAGGTAAGAATCATTAGGCGTCCAGGGTTCAAGGCACATAACGATTTTCTCGAGGTCAAGGCTGTTTACGGTTCCTCGAAGCTCGAAGAAAGTTCAACAGTTTACGCAGGTGCTGTACAGTACCTCGGATGGCGTATTTTTTTACTGTTTCAGGTCCTATAAAGCACCAGGTTTTATAGCCCCCGACGTTCACGCACGGCTGCCTTGCTTTTTCTAATACCTTCCGCTAGGTCTCAATCGGTGTCTAGATGCCTTCAGTATCGCACTCAATCAAGCAGACGGTAGATGGTGGTACACGTCGACCCTGAAACTCCAGCTAGCCTCGCTACAGTTCTGCGCGCTCTGCAGGAGCGCTTCCACCGGAGTACGCCTTACCGTGGAGCGTGGTACCCCAGGATATCTTTGGTCTGAAGGCGATCCCGTTGTCAACGGGCGAGTGACACGCAGCATGACCGCGCCTCGGCAGGTGTCGCTTCCGGAGCTTCGACCCCGTGTATTGATCTGGAAGCTCCCCGAACCTTTCCGAAGCTGCGATGCTTGGGCGAACTTGCAGCATATCGTTTTCGGATGTTACTTCGATTGTTCTGTCGACGACGTGGCGTGGCCAAGAAAACTGAAAAGTTTGAGCTTTGGACGAGGCTTCAGCAAGCCGGTGGATCGTGTGGCGTGGCCGTCGTCCCTCCAGCAGCTCGCGTTCTGGGGCAACTTCAACCAGGAGATCCACGACGTTGCGTGGCCGGTGTCACTGCAGCGACTTACGTTCTGGGACCTGTTTGACCAGCCGATCGACCGGGTTACCTGGCCTCCGTCGCTCCAAGAGCTTGTCTTCGGCACGTGCTTCGATCAGCCGATCGACAAGGTCGCCTGGCCGGCCTCGCTACAGAAGCTTACCTTCCTGCACCGGTTCAACCAGCCGCTTGAAGGAGTGACGTGGCCATCCTCGCTGCGATACATCAGTCTTGGCAGCCTTTTTAATCACCCCATGGACAACGTGGTTCTTCCAGCGTCGCTGTGGGAAATCAAGTTTGGGAACGAATTCAACTGGCCGATTGACCGCGTCTCGTGGCCAGCGTCATTACGGCGGCTAAGGTTCTCGAAGGCGTTCGATCAGCCGATCGCCGGGGTAATGTGGCCGGCGTCTCTGCAACAAATCACTTTCACGGGCGCTTTCGATCAGCCTCTCGATGGTGCCGTTTGGCCCGCGTCGCTGCATCAACTACACCTTGGGTTACACTTCAATCAGCCTCTGGACAGGGTCGCTTGGCCTCCTAGACTTCTAGAACTGGGCATTTGCGGTGTTTTCAACCAGCCCATCTTCGGAATCACGTGGCCAGTGTCATTGCTGCGACTTTCGATCGAGTGGAATTTCGATCAGCCGATCGAAGACGTCTCTTGGCCGGAGTCCCTTCAAGAGCTCTATCTCGGAGATTGCTTCGACCAGCCCATCGACTATGTCGTGTGGCCGAATTCGCTTGAGCAACTCACGTTCGGGAACTGTTTTAGCCAGACGGTCTCCAACGTTCTTTGGCCAGAATCGCTGAGATTTCTCAGATTTGGGCGCAGTTTTCAGTGCTCCCTGTACGGAATCAAATGGCCGGCATCGTTGGAAAAGCTGACGCTCGTGCGCCGACGTTGGGATCCCCTGCCGACATGGCCCGGTGTCGTCGTCTGTAGGTTACGATGATTGAAAAAGAGGGTGTCGGCGCTAAGGCAACCAAGAGGTTGACCTGAGAAAGACGAAATCGCTAGTGTCTTTGCCGAGCTTGGGGGGGGGGGGGGGGGGGAAAGGGGGGCTAGCCCCCCCAAAAAACCGGGGGGGGGGATATTTTCAATGTTTTTTTCCCACAAACCCCCCCGGGGTTCTTTTTTCTTTCTTT
>Fucus_DN58087_c0_g1_i1_len=2336_Cafeteria_roenbergensis_virus_BV-PW1_44.0%_p=2.2e-13
TCTGAAAGACGTACGCCTTGGTTCCACGTAGAGGAATGAACAATGTCACGGAGACGAATGGACCGGAGGGAAGCTTTTTATACTCGATCGGTTAGGGGAAGAGCTGGACAACACCGGGAGCGTAAGGATTCGGAAGAAGCAGACCGTGTCCAACCAGGTAACATCGAATACCGCACCCGTACAACACGAACAGTTCTCTATTAAATACTGAGTAGTACAAGATAGAGCTCTACTTTAGAGTAATGATATTTCGAATGCCTTCAGCCCCGGCAGGGTAAGTAGTGCAGTCGAAACCTGCCCGTTGTCTTGAGGGGATGCTCTGCCCTGTCCACGTAGCGGAAGAAAATGAAATGATCGCCATCCCGCGGTATTCTCGACACCGCTCGAACTACGGAATCTGCAGCTACTTTCCCACCCGCCGTTCCACCTAATGAGCCGGGTACGTACAGCAAGCGTACCTAGGTAAGAATCATTAGGCGTCCAGGGTTCAAGGCACATAACGATTTTCTCGAGGTCAAGGCTGTTTACGGTTCCTCGAAGCTCGAAGAAAGTTCAACAGTTTACGCAGGTGCTGTACAGTACCTCGGATGGCGTATTTTTTTACTGTTTCAGGTCCTATAAAGCACCAGGTTTTATAGCCCCCGACGTTCACGCACGGCTGCCTTGCTTTTTCTAATACCTTCCGCTAGGTCTCAATCGGTGTCTAGATGCCTTCAGTATCGCACTCAATCAAGCAGACGGTAGATGGTGGTACACGTCGACCCTGAAACTCCAGCTAGCCTCGCTACAGTTCTGCGCGCTCTGCAGGAGCGCTTCCACCGGAGTACGCCTTACCGTGGAGCGTGGTACCCCAGGATATCTTTGGTCTGAAGGCGATCCCGTTGTCAACGGGCGAGTGACACGCAGCATGACCGCGCCTCGGCAGGTGTCGCTTCCGGAGCTTCGACCCCGTGTATTGATCTGGAAGCTCCCCGAACCTTTCCGAAGCTGCGATGCTTGGGCGAACTTGCAGCATATCGTTTTCGGATGTTACTTCGATTGTTCTGTCGACGACGTGGCGTGGCCAAGAAAACTGAAAAGTTTGAGCTTTGGACGAGGCTTCAGCAAGCCGGTGGATCGTGTGGCGTGGCCGTCGTCCCTCCAGCAGCTCGCGTTCTGGGGCAACTTCAACCAGGAGATCCACGACGTTGCGTGGCCGGTGTCACTGCAGCGACTTACGTTCTGGGACCTGTTTGACCAGCCGATCGACCGGGTTACCTGGCCTCCGTCGCTCCAAGAGCTTGTCTTCGGCACGTGCTTCGATCAGCCGATCGACAAGGTCGCCTGGCCGGCCTCGCTACAGAAGCTTACCTTCCTGCACCGGTTCAACCAGCCGCTTGAAGGAGTGACGTGGCCATCCTCGCTGCGATACATCAGTCTTGGCAGCCTTTTTAATCACCCCATGGACAACGTGGTTCTTCCAGCGTCGCTGTGGGAAATCAAGTTTGGGAACGAATTCAACTGGCCGATTGACCGCGTCTCGTGGCCAGCGTCATTACGGCGGCTAAGGTTCTCGAAGGCGTTCGATCAGCCGATCGCCGGGGTAATGTGGCCGGCGTCTCTGCAACAAATCACTTTCACGGGCGCTTTCGATCAGCCTCTCGATGGTGCCGTTTGGCCCGCGTCGCTGCATCAACTACACCTTGGGTTACACTTCAATCAGCCTCTGGACAGGGTCGCTTGGCCTCCTAGACTTCTAGAACTGGGCATTTGCGGTGTTTTCAACCAGCCCATCTTCGGAATCACGTGGCCAGTGTCATTGCTGCGACTTTCGATCGAGTGGAATTTCGATCAGCCGATCGAAGACGTCTCTTGGCCGGAGTCCCTTCAAGAGCTCTATCTCGGAGATTGCTTCGACCAGCCCATCGACTATGTCGTGTGGCCGAATTCGCTTGAGCAACTCACGTTCGGGAACTGTTTTAGCCAGACGGTCTCCAACGTTCTTTGGCCAGAATCGCTGAGATTTCTCAGATTTGGGCGCAGTTTTCAGTGCTCCCTGTACGGAATCAAATGGCCGGCATCGTTGGAAAAGCTGACGCTCGTGCGCCGACGTTGGGATCCCCTGCCGACATGGCCCGGTGTCGTCGTCTGTAGGTTACGATGATTGAAAAAGAGGGTGTCGGCGCTAAGGCAACCAAGAGGTTGACCTGAGAAAGACGAAATCGCTAGTGTCTTTGCCGAGCTTGGGGGGGGGGGGGGGGGGGAAAGGGGGGCTAGCCCCCCCAAAAAACCGGGGGGGGGGATATTTTCAATGTTTTTTTCCCACAAACCCCCCCGGGGTTCTTTTTTCTTTCTTT
>Fucus_DN58087_c0_g1_i1_len=2336_Cafeteria_roenbergensis_virus_BV-PW1_44.4%_p=2.9e-82
TCTGAAAGACGTACGCCTTGGTTCCACGTAGAGGAATGAACAATGTCACGGAGACGAATGGACCGGAGGGAAGCTTTTTATACTCGATCGGTTAGGGGAAGAGCTGGACAACACCGGGAGCGTAAGGATTCGGAAGAAGCAGACCGTGTCCAACCAGGTAACATCGAATACCGCACCCGTACAACACGAACAGTTCTCTATTAAATACTGAGTAGTACAAGATAGAGCTCTACTTTAGAGTAATGATATTTCGAATGCCTTCAGCCCCGGCAGGGTAAGTAGTGCAGTCGAAACCTGCCCGTTGTCTTGAGGGGATGCTCTGCCCTGTCCACGTAGCGGAAGAAAATGAAATGATCGCCATCCCGCGGTATTCTCGACACCGCTCGAACTACGGAATCTGCAGCTACTTTCCCACCCGCCGTTCCACCTAATGAGCCGGGTACGTACAGCAAGCGTACCTAGGTAAGAATCATTAGGCGTCCAGGGTTCAAGGCACATAACGATTTTCTCGAGGTCAAGGCTGTTTACGGTTCCTCGAAGCTCGAAGAAAGTTCAACAGTTTACGCAGGTGCTGTACAGTACCTCGGATGGCGTATTTTTTTACTGTTTCAGGTCCTATAAAGCACCAGGTTTTATAGCCCCCGACGTTCACGCACGGCTGCCTTGCTTTTTCTAATACCTTCCGCTAGGTCTCAATCGGTGTCTAGATGCCTTCAGTATCGCACTCAATCAAGCAGACGGTAGATGGTGGTACACGTCGACCCTGAAACTCCAGCTAGCCTCGCTACAGTTCTGCGCGCTCTGCAGGAGCGCTTCCACCGGAGTACGCCTTACCGTGGAGCGTGGTACCCCAGGATATCTTTGGTCTGAAGGCGATCCCGTTGTCAACGGGCGAGTGACACGCAGCATGACCGCGCCTCGGCAGGTGTCGCTTCCGGAGCTTCGACCCCGTGTATTGATCTGGAAGCTCCCCGAACCTTTCCGAAGCTGCGATGCTTGGGCGAACTTGCAGCATATCGTTTTCGGATGTTACTTCGATTGTTCTGTCGACGACGTGGCGTGGCCAAGAAAACTGAAAAGTTTGAGCTTTGGACGAGGCTTCAGCAAGCCGGTGGATCGTGTGGCGTGGCCGTCGTCCCTCCAGCAGCTCGCGTTCTGGGGCAACTTCAACCAGGAGATCCACGACGTTGCGTGGCCGGTGTCACTGCAGCGACTTACGTTCTGGGACCTGTTTGACCAGCCGATCGACCGGGTTACCTGGCCTCCGTCGCTCCAAGAGCTTGTCTTCGGCACGTGCTTCGATCAGCCGATCGACAAGGTCGCCTGGCCGGCCTCGCTACAGAAGCTTACCTTCCTGCACCGGTTCAACCAGCCGCTTGAAGGAGTGACGTGGCCATCCTCGCTGCGATACATCAGTCTTGGCAGCCTTTTTAATCACCCCATGGACAACGTGGTTCTTCCAGCGTCGCTGTGGGAAATCAAGTTTGGGAACGAATTCAACTGGCCGATTGACCGCGTCTCGTGGCCAGCGTCATTACGGCGGCTAAGGTTCTCGAAGGCGTTCGATCAGCCGATCGCCGGGGTAATGTGGCCGGCGTCTCTGCAACAAATCACTTTCACGGGCGCTTTCGATCAGCCTCTCGATGGTGCCGTTTGGCCCGCGTCGCTGCATCAACTACACCTTGGGTTACACTTCAATCAGCCTCTGGACAGGGTCGCTTGGCCTCCTAGACTTCTAGAACTGGGCATTTGCGGTGTTTTCAACCAGCCCATCTTCGGAATCACGTGGCCAGTGTCATTGCTGCGACTTTCGATCGAGTGGAATTTCGATCAGCCGATCGAAGACGTCTCTTGGCCGGAGTCCCTTCAAGAGCTCTATCTCGGAGATTGCTTCGACCAGCCCATCGACTATGTCGTGTGGCCGAATTCGCTTGAGCAACTCACGTTCGGGAACTGTTTTAGCCAGACGGTCTCCAACGTTCTTTGGCCAGAATCGCTGAGATTTCTCAGATTTGGGCGCAGTTTTCAGTGCTCCCTGTACGGAATCAAATGGCCGGCATCGTTGGAAAAGCTGACGCTCGTGCGCCGACGTTGGGATCCCCTGCCGACATGGCCCGGTGTCGTCGTCTGTAGGTTACGATGATTGAAAAAGAGGGTGTCGGCGCTAAGGCAACCAAGAGGTTGACCTGAGAAAGACGAAATCGCTAGTGTCTTTGCCGAGCTTGGGGGGGGGGGGGGGGGGGAAAGGGGGGCTAGCCCCCCCAAAAAACCGGGGGGGGGGATATTTTCAATGTTTTTTTCCCACAAACCCCCCCGGGGTTCTTTTTTCTTTCTTT
>Fucus_DN58087_c0_g1_i1_len=2336_Cafeteria_roenbergensis_virus_BV-PW1_45.6%_p=7.6e-43
TCTGAAAGACGTACGCCTTGGTTCCACGTAGAGGAATGAACAATGTCACGGAGACGAATGGACCGGAGGGAAGCTTTTTATACTCGATCGGTTAGGGGAAGAGCTGGACAACACCGGGAGCGTAAGGATTCGGAAGAAGCAGACCGTGTCCAACCAGGTAACATCGAATACCGCACCCGTACAACACGAACAGTTCTCTATTAAATACTGAGTAGTACAAGATAGAGCTCTACTTTAGAGTAATGATATTTCGAATGCCTTCAGCCCCGGCAGGGTAAGTAGTGCAGTCGAAACCTGCCCGTTGTCTTGAGGGGATGCTCTGCCCTGTCCACGTAGCGGAAGAAAATGAAATGATCGCCATCCCGCGGTATTCTCGACACCGCTCGAACTACGGAATCTGCAGCTACTTTCCCACCCGCCGTTCCACCTAATGAGCCGGGTACGTACAGCAAGCGTACCTAGGTAAGAATCATTAGGCGTCCAGGGTTCAAGGCACATAACGATTTTCTCGAGGTCAAGGCTGTTTACGGTTCCTCGAAGCTCGAAGAAAGTTCAACAGTTTACGCAGGTGCTGTACAGTACCTCGGATGGCGTATTTTTTTACTGTTTCAGGTCCTATAAAGCACCAGGTTTTATAGCCCCCGACGTTCACGCACGGCTGCCTTGCTTTTTCTAATACCTTCCGCTAGGTCTCAATCGGTGTCTAGATGCCTTCAGTATCGCACTCAATCAAGCAGACGGTAGATGGTGGTACACGTCGACCCTGAAACTCCAGCTAGCCTCGCTACAGTTCTGCGCGCTCTGCAGGAGCGCTTCCACCGGAGTACGCCTTACCGTGGAGCGTGGTACCCCAGGATATCTTTGGTCTGAAGGCGATCCCGTTGTCAACGGGCGAGTGACACGCAGCATGACCGCGCCTCGGCAGGTGTCGCTTCCGGAGCTTCGACCCCGTGTATTGATCTGGAAGCTCCCCGAACCTTTCCGAAGCTGCGATGCTTGGGCGAACTTGCAGCATATCGTTTTCGGATGTTACTTCGATTGTTCTGTCGACGACGTGGCGTGGCCAAGAAAACTGAAAAGTTTGAGCTTTGGACGAGGCTTCAGCAAGCCGGTGGATCGTGTGGCGTGGCCGTCGTCCCTCCAGCAGCTCGCGTTCTGGGGCAACTTCAACCAGGAGATCCACGACGTTGCGTGGCCGGTGTCACTGCAGCGACTTACGTTCTGGGACCTGTTTGACCAGCCGATCGACCGGGTTACCTGGCCTCCGTCGCTCCAAGAGCTTGTCTTCGGCACGTGCTTCGATCAGCCGATCGACAAGGTCGCCTGGCCGGCCTCGCTACAGAAGCTTACCTTCCTGCACCGGTTCAACCAGCCGCTTGAAGGAGTGACGTGGCCATCCTCGCTGCGATACATCAGTCTTGGCAGCCTTTTTAATCACCCCATGGACAACGTGGTTCTTCCAGCGTCGCTGTGGGAAATCAAGTTTGGGAACGAATTCAACTGGCCGATTGACCGCGTCTCGTGGCCAGCGTCATTACGGCGGCTAAGGTTCTCGAAGGCGTTCGATCAGCCGATCGCCGGGGTAATGTGGCCGGCGTCTCTGCAACAAATCACTTTCACGGGCGCTTTCGATCAGCCTCTCGATGGTGCCGTTTGGCCCGCGTCGCTGCATCAACTACACCTTGGGTTACACTTCAATCAGCCTCTGGACAGGGTCGCTTGGCCTCCTAGACTTCTAGAACTGGGCATTTGCGGTGTTTTCAACCAGCCCATCTTCGGAATCACGTGGCCAGTGTCATTGCTGCGACTTTCGATCGAGTGGAATTTCGATCAGCCGATCGAAGACGTCTCTTGGCCGGAGTCCCTTCAAGAGCTCTATCTCGGAGATTGCTTCGACCAGCCCATCGACTATGTCGTGTGGCCGAATTCGCTTGAGCAACTCACGTTCGGGAACTGTTTTAGCCAGACGGTCTCCAACGTTCTTTGGCCAGAATCGCTGAGATTTCTCAGATTTGGGCGCAGTTTTCAGTGCTCCCTGTACGGAATCAAATGGCCGGCATCGTTGGAAAAGCTGACGCTCGTGCGCCGACGTTGGGATCCCCTGCCGACATGGCCCGGTGTCGTCGTCTGTAGGTTACGATGATTGAAAAAGAGGGTGTCGGCGCTAAGGCAACCAAGAGGTTGACCTGAGAAAGACGAAATCGCTAGTGTCTTTGCCGAGCTTGGGGGGGGGGGGGGGGGGGAAAGGGGGGCTAGCCCCCCCAAAAAACCGGGGGGGGGGATATTTTCAATGTTTTTTTCCCACAAACCCCCCCGGGGTTCTTTTTTCTTTCTTT
>Fucus_DN58087_c0_g1_i2_len=1804_Cafeteria_roenbergensis_virus_BV-PW1_40.6%_p=1.2e-81
TCTGAAAGACGTACGCCTTGGTTCCACGTAGAGGAATGAACAATGTCACGGAGACGAATGGACCGGAGGGAAGCTTTTTATACTCGATCGGTTAGGGGAAGAGCTGGACAACACCGGGAGCGTAAGGATTCGGAAGAAGCAGACCGTGTCCAACCAGGTCTCAATCGGTGTCTAGATGCCTTCAGTATCGCACTCAATCAAGCAGACGGTAGATGGTGGTACACGTCGACCCTGAAACTCCAGCTAGCCTCGCTACAGTTCTGCGCGCTCTGCAGGAGCGCTTCCACCGGAGTACGCCTTACCGTGGAGCGTGGTACCCCAGGATATCTTTGGTCTGAAGGCGATCCCGTTGTCAACGGGCGAGTGACACGCAGCATGACCGCGCCTCGGCAGGTGTCGCTTCCGGAGCTTCGACCCCGTGTATTGATCTGGAAGCTCCCCGAACCTTTCCGAAGCTGCGATGCTTGGGCGAACTTGCAGCATATCGTTTTCGGATGTTACTTCGATTGTTCTGTCGACGACGTGGCGTGGCCAAGAAAACTGAAAAGTTTGAGCTTTGGACGAGGCTTCAGCAAGCCGGTGGATCGTGTGGCGTGGCCGTCGTCCCTCCAGCAGCTCGCGTTCTGGGGCAACTTCAACCAGGAGATCCACGACGTTGCGTGGCCGGTGTCACTGCAGCGACTTACGTTCTGGGACCTGTTTGACCAGCCGATCGACCGGGTTACCTGGCCTCCGTCGCTCCAAGAGCTTGTCTTCGGCACGTGCTTCGATCAGCCGATCGACAAGGTCGCCTGGCCGGCCTCGCTACAGAAGCTTACCTTCCTGCACCGGTTCAACCAGCCGCTTGAAGGAGTGACGTGGCCATCCTCGCTGCGATACATCAGTCTTGGCAGCCTTTTTAATCACCCCATGGACAACGTGGTTCTTCCAGCGTCGCTGTGGGAAATCAAGTTTGGGAACGAATTCAACTGGCCGATTGACCGCGTCTCGTGGCCAGCGTCATTACGGCGGCTAAGGTTCTCGAAGGCGTTCGATCAGCCGATCGCCGGGGTAATGTGGCCGGCGTCTCTGCAACAAATCACTTTCACGGGCGCTTTCGATCAGCCTCTCGATGGTGCCGTTTGGCCCGCGTCGCTGCATCAACTACACCTTGGGTTACACTTCAATCAGCCTCTGGACAGGGTCGCTTGGCCTCCTAGACTTCTAGAACTGGGCATTTGCGGTGTTTTCAACCAGCCCATCTTCGGAATCACGTGGCCAGTGTCATTGCTGCGACTTTCGATCGAGTGGAATTTCGATCAGCCGATCGAAGACGTCTCTTGGCCGGAGTCCCTTCAAGAGCTCTATCTCGGAGATTGCTTCGACCAGCCCATCGACTATGTCGTGTGGCCGAATTCGCTTGAGCAACTCACGTTCGGGAACTGTTTTAGCCAGACGGTCTCCAACGTTCTTTGGCCAGAATCGCTGAGATTTCTCAGATTTGGGCGCAGTTTTCAGTGCTCCCTGTACGGAATCAAATGGCCGGCATCGTTGGAAAAGCTGACGCTCGTGCGCCGACGTTGGGATCCCCTGCCGACATGGCCCGGTGTCGTCGTCTGTAGGTTACGATGATTGAAAAAGAGGGTGTCGGCGCTAAGGCAACCAAGAGGTTGACCTGAGAAAGACGAAATCGCTAGTGTCTTTGCCGAGCTTGGGGGGGGGGGGGGGGGGGAAAGGGGGGCTAGCCCCCCCAAAAAACCGGGGGGGGGGATATTTTCAATGTTTTTTTCCCACAAACCCCCCCGGGGTTCTTTTTTCTTTCTTT
>Fucus_DN58087_c0_g1_i2_len=1804_Cafeteria_roenbergensis_virus_BV-PW1_41.6%_p=7.8e-62
TCTGAAAGACGTACGCCTTGGTTCCACGTAGAGGAATGAACAATGTCACGGAGACGAATGGACCGGAGGGAAGCTTTTTATACTCGATCGGTTAGGGGAAGAGCTGGACAACACCGGGAGCGTAAGGATTCGGAAGAAGCAGACCGTGTCCAACCAGGTCTCAATCGGTGTCTAGATGCCTTCAGTATCGCACTCAATCAAGCAGACGGTAGATGGTGGTACACGTCGACCCTGAAACTCCAGCTAGCCTCGCTACAGTTCTGCGCGCTCTGCAGGAGCGCTTCCACCGGAGTACGCCTTACCGTGGAGCGTGGTACCCCAGGATATCTTTGGTCTGAAGGCGATCCCGTTGTCAACGGGCGAGTGACACGCAGCATGACCGCGCCTCGGCAGGTGTCGCTTCCGGAGCTTCGACCCCGTGTATTGATCTGGAAGCTCCCCGAACCTTTCCGAAGCTGCGATGCTTGGGCGAACTTGCAGCATATCGTTTTCGGATGTTACTTCGATTGTTCTGTCGACGACGTGGCGTGGCCAAGAAAACTGAAAAGTTTGAGCTTTGGACGAGGCTTCAGCAAGCCGGTGGATCGTGTGGCGTGGCCGTCGTCCCTCCAGCAGCTCGCGTTCTGGGGCAACTTCAACCAGGAGATCCACGACGTTGCGTGGCCGGTGTCACTGCAGCGACTTACGTTCTGGGACCTGTTTGACCAGCCGATCGACCGGGTTACCTGGCCTCCGTCGCTCCAAGAGCTTGTCTTCGGCACGTGCTTCGATCAGCCGATCGACAAGGTCGCCTGGCCGGCCTCGCTACAGAAGCTTACCTTCCTGCACCGGTTCAACCAGCCGCTTGAAGGAGTGACGTGGCCATCCTCGCTGCGATACATCAGTCTTGGCAGCCTTTTTAATCACCCCATGGACAACGTGGTTCTTCCAGCGTCGCTGTGGGAAATCAAGTTTGGGAACGAATTCAACTGGCCGATTGACCGCGTCTCGTGGCCAGCGTCATTACGGCGGCTAAGGTTCTCGAAGGCGTTCGATCAGCCGATCGCCGGGGTAATGTGGCCGGCGTCTCTGCAACAAATCACTTTCACGGGCGCTTTCGATCAGCCTCTCGATGGTGCCGTTTGGCCCGCGTCGCTGCATCAACTACACCTTGGGTTACACTTCAATCAGCCTCTGGACAGGGTCGCTTGGCCTCCTAGACTTCTAGAACTGGGCATTTGCGGTGTTTTCAACCAGCCCATCTTCGGAATCACGTGGCCAGTGTCATTGCTGCGACTTTCGATCGAGTGGAATTTCGATCAGCCGATCGAAGACGTCTCTTGGCCGGAGTCCCTTCAAGAGCTCTATCTCGGAGATTGCTTCGACCAGCCCATCGACTATGTCGTGTGGCCGAATTCGCTTGAGCAACTCACGTTCGGGAACTGTTTTAGCCAGACGGTCTCCAACGTTCTTTGGCCAGAATCGCTGAGATTTCTCAGATTTGGGCGCAGTTTTCAGTGCTCCCTGTACGGAATCAAATGGCCGGCATCGTTGGAAAAGCTGACGCTCGTGCGCCGACGTTGGGATCCCCTGCCGACATGGCCCGGTGTCGTCGTCTGTAGGTTACGATGATTGAAAAAGAGGGTGTCGGCGCTAAGGCAACCAAGAGGTTGACCTGAGAAAGACGAAATCGCTAGTGTCTTTGCCGAGCTTGGGGGGGGGGGGGGGGGGGAAAGGGGGGCTAGCCCCCCCAAAAAACCGGGGGGGGGGATATTTTCAATGTTTTTTTCCCACAAACCCCCCCGGGGTTCTTTTTTCTTTCTTT
>Fucus_DN58087_c0_g1_i2_len=1804_Cafeteria_roenbergensis_virus_BV-PW1_42.0%_p=3.6e-83
TCTGAAAGACGTACGCCTTGGTTCCACGTAGAGGAATGAACAATGTCACGGAGACGAATGGACCGGAGGGAAGCTTTTTATACTCGATCGGTTAGGGGAAGAGCTGGACAACACCGGGAGCGTAAGGATTCGGAAGAAGCAGACCGTGTCCAACCAGGTCTCAATCGGTGTCTAGATGCCTTCAGTATCGCACTCAATCAAGCAGACGGTAGATGGTGGTACACGTCGACCCTGAAACTCCAGCTAGCCTCGCTACAGTTCTGCGCGCTCTGCAGGAGCGCTTCCACCGGAGTACGCCTTACCGTGGAGCGTGGTACCCCAGGATATCTTTGGTCTGAAGGCGATCCCGTTGTCAACGGGCGAGTGACACGCAGCATGACCGCGCCTCGGCAGGTGTCGCTTCCGGAGCTTCGACCCCGTGTATTGATCTGGAAGCTCCCCGAACCTTTCCGAAGCTGCGATGCTTGGGCGAACTTGCAGCATATCGTTTTCGGATGTTACTTCGATTGTTCTGTCGACGACGTGGCGTGGCCAAGAAAACTGAAAAGTTTGAGCTTTGGACGAGGCTTCAGCAAGCCGGTGGATCGTGTGGCGTGGCCGTCGTCCCTCCAGCAGCTCGCGTTCTGGGGCAACTTCAACCAGGAGATCCACGACGTTGCGTGGCCGGTGTCACTGCAGCGACTTACGTTCTGGGACCTGTTTGACCAGCCGATCGACCGGGTTACCTGGCCTCCGTCGCTCCAAGAGCTTGTCTTCGGCACGTGCTTCGATCAGCCGATCGACAAGGTCGCCTGGCCGGCCTCGCTACAGAAGCTTACCTTCCTGCACCGGTTCAACCAGCCGCTTGAAGGAGTGACGTGGCCATCCTCGCTGCGATACATCAGTCTTGGCAGCCTTTTTAATCACCCCATGGACAACGTGGTTCTTCCAGCGTCGCTGTGGGAAATCAAGTTTGGGAACGAATTCAACTGGCCGATTGACCGCGTCTCGTGGCCAGCGTCATTACGGCGGCTAAGGTTCTCGAAGGCGTTCGATCAGCCGATCGCCGGGGTAATGTGGCCGGCGTCTCTGCAACAAATCACTTTCACGGGCGCTTTCGATCAGCCTCTCGATGGTGCCGTTTGGCCCGCGTCGCTGCATCAACTACACCTTGGGTTACACTTCAATCAGCCTCTGGACAGGGTCGCTTGGCCTCCTAGACTTCTAGAACTGGGCATTTGCGGTGTTTTCAACCAGCCCATCTTCGGAATCACGTGGCCAGTGTCATTGCTGCGACTTTCGATCGAGTGGAATTTCGATCAGCCGATCGAAGACGTCTCTTGGCCGGAGTCCCTTCAAGAGCTCTATCTCGGAGATTGCTTCGACCAGCCCATCGACTATGTCGTGTGGCCGAATTCGCTTGAGCAACTCACGTTCGGGAACTGTTTTAGCCAGACGGTCTCCAACGTTCTTTGGCCAGAATCGCTGAGATTTCTCAGATTTGGGCGCAGTTTTCAGTGCTCCCTGTACGGAATCAAATGGCCGGCATCGTTGGAAAAGCTGACGCTCGTGCGCCGACGTTGGGATCCCCTGCCGACATGGCCCGGTGTCGTCGTCTGTAGGTTACGATGATTGAAAAAGAGGGTGTCGGCGCTAAGGCAACCAAGAGGTTGACCTGAGAAAGACGAAATCGCTAGTGTCTTTGCCGAGCTTGGGGGGGGGGGGGGGGGGGAAAGGGGGGCTAGCCCCCCCAAAAAACCGGGGGGGGGGATATTTTCAATGTTTTTTTCCCACAAACCCCCCCGGGGTTCTTTTTTCTTTCTTT
>Fucus_DN58087_c0_g1_i2_len=1804_Cafeteria_roenbergensis_virus_BV-PW1_43.8%_p=6.4e-80
TCTGAAAGACGTACGCCTTGGTTCCACGTAGAGGAATGAACAATGTCACGGAGACGAATGGACCGGAGGGAAGCTTTTTATACTCGATCGGTTAGGGGAAGAGCTGGACAACACCGGGAGCGTAAGGATTCGGAAGAAGCAGACCGTGTCCAACCAGGTCTCAATCGGTGTCTAGATGCCTTCAGTATCGCACTCAATCAAGCAGACGGTAGATGGTGGTACACGTCGACCCTGAAACTCCAGCTAGCCTCGCTACAGTTCTGCGCGCTCTGCAGGAGCGCTTCCACCGGAGTACGCCTTACCGTGGAGCGTGGTACCCCAGGATATCTTTGGTCTGAAGGCGATCCCGTTGTCAACGGGCGAGTGACACGCAGCATGACCGCGCCTCGGCAGGTGTCGCTTCCGGAGCTTCGACCCCGTGTATTGATCTGGAAGCTCCCCGAACCTTTCCGAAGCTGCGATGCTTGGGCGAACTTGCAGCATATCGTTTTCGGATGTTACTTCGATTGTTCTGTCGACGACGTGGCGTGGCCAAGAAAACTGAAAAGTTTGAGCTTTGGACGAGGCTTCAGCAAGCCGGTGGATCGTGTGGCGTGGCCGTCGTCCCTCCAGCAGCTCGCGTTCTGGGGCAACTTCAACCAGGAGATCCACGACGTTGCGTGGCCGGTGTCACTGCAGCGACTTACGTTCTGGGACCTGTTTGACCAGCCGATCGACCGGGTTACCTGGCCTCCGTCGCTCCAAGAGCTTGTCTTCGGCACGTGCTTCGATCAGCCGATCGACAAGGTCGCCTGGCCGGCCTCGCTACAGAAGCTTACCTTCCTGCACCGGTTCAACCAGCCGCTTGAAGGAGTGACGTGGCCATCCTCGCTGCGATACATCAGTCTTGGCAGCCTTTTTAATCACCCCATGGACAACGTGGTTCTTCCAGCGTCGCTGTGGGAAATCAAGTTTGGGAACGAATTCAACTGGCCGATTGACCGCGTCTCGTGGCCAGCGTCATTACGGCGGCTAAGGTTCTCGAAGGCGTTCGATCAGCCGATCGCCGGGGTAATGTGGCCGGCGTCTCTGCAACAAATCACTTTCACGGGCGCTTTCGATCAGCCTCTCGATGGTGCCGTTTGGCCCGCGTCGCTGCATCAACTACACCTTGGGTTACACTTCAATCAGCCTCTGGACAGGGTCGCTTGGCCTCCTAGACTTCTAGAACTGGGCATTTGCGGTGTTTTCAACCAGCCCATCTTCGGAATCACGTGGCCAGTGTCATTGCTGCGACTTTCGATCGAGTGGAATTTCGATCAGCCGATCGAAGACGTCTCTTGGCCGGAGTCCCTTCAAGAGCTCTATCTCGGAGATTGCTTCGACCAGCCCATCGACTATGTCGTGTGGCCGAATTCGCTTGAGCAACTCACGTTCGGGAACTGTTTTAGCCAGACGGTCTCCAACGTTCTTTGGCCAGAATCGCTGAGATTTCTCAGATTTGGGCGCAGTTTTCAGTGCTCCCTGTACGGAATCAAATGGCCGGCATCGTTGGAAAAGCTGACGCTCGTGCGCCGACGTTGGGATCCCCTGCCGACATGGCCCGGTGTCGTCGTCTGTAGGTTACGATGATTGAAAAAGAGGGTGTCGGCGCTAAGGCAACCAAGAGGTTGACCTGAGAAAGACGAAATCGCTAGTGTCTTTGCCGAGCTTGGGGGGGGGGGGGGGGGGGAAAGGGGGGCTAGCCCCCCCAAAAAACCGGGGGGGGGGATATTTTCAATGTTTTTTTCCCACAAACCCCCCCGGGGTTCTTTTTTCTTTCTTT
>Fucus_DN58087_c0_g1_i2_len=1804_Cafeteria_roenbergensis_virus_BV-PW1_44.0%_p=2.3e-13
TCTGAAAGACGTACGCCTTGGTTCCACGTAGAGGAATGAACAATGTCACGGAGACGAATGGACCGGAGGGAAGCTTTTTATACTCGATCGGTTAGGGGAAGAGCTGGACAACACCGGGAGCGTAAGGATTCGGAAGAAGCAGACCGTGTCCAACCAGGTCTCAATCGGTGTCTAGATGCCTTCAGTATCGCACTCAATCAAGCAGACGGTAGATGGTGGTACACGTCGACCCTGAAACTCCAGCTAGCCTCGCTACAGTTCTGCGCGCTCTGCAGGAGCGCTTCCACCGGAGTACGCCTTACCGTGGAGCGTGGTACCCCAGGATATCTTTGGTCTGAAGGCGATCCCGTTGTCAACGGGCGAGTGACACGCAGCATGACCGCGCCTCGGCAGGTGTCGCTTCCGGAGCTTCGACCCCGTGTATTGATCTGGAAGCTCCCCGAACCTTTCCGAAGCTGCGATGCTTGGGCGAACTTGCAGCATATCGTTTTCGGATGTTACTTCGATTGTTCTGTCGACGACGTGGCGTGGCCAAGAAAACTGAAAAGTTTGAGCTTTGGACGAGGCTTCAGCAAGCCGGTGGATCGTGTGGCGTGGCCGTCGTCCCTCCAGCAGCTCGCGTTCTGGGGCAACTTCAACCAGGAGATCCACGACGTTGCGTGGCCGGTGTCACTGCAGCGACTTACGTTCTGGGACCTGTTTGACCAGCCGATCGACCGGGTTACCTGGCCTCCGTCGCTCCAAGAGCTTGTCTTCGGCACGTGCTTCGATCAGCCGATCGACAAGGTCGCCTGGCCGGCCTCGCTACAGAAGCTTACCTTCCTGCACCGGTTCAACCAGCCGCTTGAAGGAGTGACGTGGCCATCCTCGCTGCGATACATCAGTCTTGGCAGCCTTTTTAATCACCCCATGGACAACGTGGTTCTTCCAGCGTCGCTGTGGGAAATCAAGTTTGGGAACGAATTCAACTGGCCGATTGACCGCGTCTCGTGGCCAGCGTCATTACGGCGGCTAAGGTTCTCGAAGGCGTTCGATCAGCCGATCGCCGGGGTAATGTGGCCGGCGTCTCTGCAACAAATCACTTTCACGGGCGCTTTCGATCAGCCTCTCGATGGTGCCGTTTGGCCCGCGTCGCTGCATCAACTACACCTTGGGTTACACTTCAATCAGCCTCTGGACAGGGTCGCTTGGCCTCCTAGACTTCTAGAACTGGGCATTTGCGGTGTTTTCAACCAGCCCATCTTCGGAATCACGTGGCCAGTGTCATTGCTGCGACTTTCGATCGAGTGGAATTTCGATCAGCCGATCGAAGACGTCTCTTGGCCGGAGTCCCTTCAAGAGCTCTATCTCGGAGATTGCTTCGACCAGCCCATCGACTATGTCGTGTGGCCGAATTCGCTTGAGCAACTCACGTTCGGGAACTGTTTTAGCCAGACGGTCTCCAACGTTCTTTGGCCAGAATCGCTGAGATTTCTCAGATTTGGGCGCAGTTTTCAGTGCTCCCTGTACGGAATCAAATGGCCGGCATCGTTGGAAAAGCTGACGCTCGTGCGCCGACGTTGGGATCCCCTGCCGACATGGCCCGGTGTCGTCGTCTGTAGGTTACGATGATTGAAAAAGAGGGTGTCGGCGCTAAGGCAACCAAGAGGTTGACCTGAGAAAGACGAAATCGCTAGTGTCTTTGCCGAGCTTGGGGGGGGGGGGGGGGGGGAAAGGGGGGCTAGCCCCCCCAAAAAACCGGGGGGGGGGATATTTTCAATGTTTTTTTCCCACAAACCCCCCCGGGGTTCTTTTTTCTTTCTTT
>Fucus_DN58087_c0_g1_i2_len=1804_Cafeteria_roenbergensis_virus_BV-PW1_44.4%_p=3.1e-82
TCTGAAAGACGTACGCCTTGGTTCCACGTAGAGGAATGAACAATGTCACGGAGACGAATGGACCGGAGGGAAGCTTTTTATACTCGATCGGTTAGGGGAAGAGCTGGACAACACCGGGAGCGTAAGGATTCGGAAGAAGCAGACCGTGTCCAACCAGGTCTCAATCGGTGTCTAGATGCCTTCAGTATCGCACTCAATCAAGCAGACGGTAGATGGTGGTACACGTCGACCCTGAAACTCCAGCTAGCCTCGCTACAGTTCTGCGCGCTCTGCAGGAGCGCTTCCACCGGAGTACGCCTTACCGTGGAGCGTGGTACCCCAGGATATCTTTGGTCTGAAGGCGATCCCGTTGTCAACGGGCGAGTGACACGCAGCATGACCGCGCCTCGGCAGGTGTCGCTTCCGGAGCTTCGACCCCGTGTATTGATCTGGAAGCTCCCCGAACCTTTCCGAAGCTGCGATGCTTGGGCGAACTTGCAGCATATCGTTTTCGGATGTTACTTCGATTGTTCTGTCGACGACGTGGCGTGGCCAAGAAAACTGAAAAGTTTGAGCTTTGGACGAGGCTTCAGCAAGCCGGTGGATCGTGTGGCGTGGCCGTCGTCCCTCCAGCAGCTCGCGTTCTGGGGCAACTTCAACCAGGAGATCCACGACGTTGCGTGGCCGGTGTCACTGCAGCGACTTACGTTCTGGGACCTGTTTGACCAGCCGATCGACCGGGTTACCTGGCCTCCGTCGCTCCAAGAGCTTGTCTTCGGCACGTGCTTCGATCAGCCGATCGACAAGGTCGCCTGGCCGGCCTCGCTACAGAAGCTTACCTTCCTGCACCGGTTCAACCAGCCGCTTGAAGGAGTGACGTGGCCATCCTCGCTGCGATACATCAGTCTTGGCAGCCTTTTTAATCACCCCATGGACAACGTGGTTCTTCCAGCGTCGCTGTGGGAAATCAAGTTTGGGAACGAATTCAACTGGCCGATTGACCGCGTCTCGTGGCCAGCGTCATTACGGCGGCTAAGGTTCTCGAAGGCGTTCGATCAGCCGATCGCCGGGGTAATGTGGCCGGCGTCTCTGCAACAAATCACTTTCACGGGCGCTTTCGATCAGCCTCTCGATGGTGCCGTTTGGCCCGCGTCGCTGCATCAACTACACCTTGGGTTACACTTCAATCAGCCTCTGGACAGGGTCGCTTGGCCTCCTAGACTTCTAGAACTGGGCATTTGCGGTGTTTTCAACCAGCCCATCTTCGGAATCACGTGGCCAGTGTCATTGCTGCGACTTTCGATCGAGTGGAATTTCGATCAGCCGATCGAAGACGTCTCTTGGCCGGAGTCCCTTCAAGAGCTCTATCTCGGAGATTGCTTCGACCAGCCCATCGACTATGTCGTGTGGCCGAATTCGCTTGAGCAACTCACGTTCGGGAACTGTTTTAGCCAGACGGTCTCCAACGTTCTTTGGCCAGAATCGCTGAGATTTCTCAGATTTGGGCGCAGTTTTCAGTGCTCCCTGTACGGAATCAAATGGCCGGCATCGTTGGAAAAGCTGACGCTCGTGCGCCGACGTTGGGATCCCCTGCCGACATGGCCCGGTGTCGTCGTCTGTAGGTTACGATGATTGAAAAAGAGGGTGTCGGCGCTAAGGCAACCAAGAGGTTGACCTGAGAAAGACGAAATCGCTAGTGTCTTTGCCGAGCTTGGGGGGGGGGGGGGGGGGGAAAGGGGGGCTAGCCCCCCCAAAAAACCGGGGGGGGGGATATTTTCAATGTTTTTTTCCCACAAACCCCCCCGGGGTTCTTTTTTCTTTCTTT
>Fucus_DN58087_c0_g1_i2_len=1804_Cafeteria_roenbergensis_virus_BV-PW1_45.6%_p=8.1e-43
TCTGAAAGACGTACGCCTTGGTTCCACGTAGAGGAATGAACAATGTCACGGAGACGAATGGACCGGAGGGAAGCTTTTTATACTCGATCGGTTAGGGGAAGAGCTGGACAACACCGGGAGCGTAAGGATTCGGAAGAAGCAGACCGTGTCCAACCAGGTCTCAATCGGTGTCTAGATGCCTTCAGTATCGCACTCAATCAAGCAGACGGTAGATGGTGGTACACGTCGACCCTGAAACTCCAGCTAGCCTCGCTACAGTTCTGCGCGCTCTGCAGGAGCGCTTCCACCGGAGTACGCCTTACCGTGGAGCGTGGTACCCCAGGATATCTTTGGTCTGAAGGCGATCCCGTTGTCAACGGGCGAGTGACACGCAGCATGACCGCGCCTCGGCAGGTGTCGCTTCCGGAGCTTCGACCCCGTGTATTGATCTGGAAGCTCCCCGAACCTTTCCGAAGCTGCGATGCTTGGGCGAACTTGCAGCATATCGTTTTCGGATGTTACTTCGATTGTTCTGTCGACGACGTGGCGTGGCCAAGAAAACTGAAAAGTTTGAGCTTTGGACGAGGCTTCAGCAAGCCGGTGGATCGTGTGGCGTGGCCGTCGTCCCTCCAGCAGCTCGCGTTCTGGGGCAACTTCAACCAGGAGATCCACGACGTTGCGTGGCCGGTGTCACTGCAGCGACTTACGTTCTGGGACCTGTTTGACCAGCCGATCGACCGGGTTACCTGGCCTCCGTCGCTCCAAGAGCTTGTCTTCGGCACGTGCTTCGATCAGCCGATCGACAAGGTCGCCTGGCCGGCCTCGCTACAGAAGCTTACCTTCCTGCACCGGTTCAACCAGCCGCTTGAAGGAGTGACGTGGCCATCCTCGCTGCGATACATCAGTCTTGGCAGCCTTTTTAATCACCCCATGGACAACGTGGTTCTTCCAGCGTCGCTGTGGGAAATCAAGTTTGGGAACGAATTCAACTGGCCGATTGACCGCGTCTCGTGGCCAGCGTCATTACGGCGGCTAAGGTTCTCGAAGGCGTTCGATCAGCCGATCGCCGGGGTAATGTGGCCGGCGTCTCTGCAACAAATCACTTTCACGGGCGCTTTCGATCAGCCTCTCGATGGTGCCGTTTGGCCCGCGTCGCTGCATCAACTACACCTTGGGTTACACTTCAATCAGCCTCTGGACAGGGTCGCTTGGCCTCCTAGACTTCTAGAACTGGGCATTTGCGGTGTTTTCAACCAGCCCATCTTCGGAATCACGTGGCCAGTGTCATTGCTGCGACTTTCGATCGAGTGGAATTTCGATCAGCCGATCGAAGACGTCTCTTGGCCGGAGTCCCTTCAAGAGCTCTATCTCGGAGATTGCTTCGACCAGCCCATCGACTATGTCGTGTGGCCGAATTCGCTTGAGCAACTCACGTTCGGGAACTGTTTTAGCCAGACGGTCTCCAACGTTCTTTGGCCAGAATCGCTGAGATTTCTCAGATTTGGGCGCAGTTTTCAGTGCTCCCTGTACGGAATCAAATGGCCGGCATCGTTGGAAAAGCTGACGCTCGTGCGCCGACGTTGGGATCCCCTGCCGACATGGCCCGGTGTCGTCGTCTGTAGGTTACGATGATTGAAAAAGAGGGTGTCGGCGCTAAGGCAACCAAGAGGTTGACCTGAGAAAGACGAAATCGCTAGTGTCTTTGCCGAGCTTGGGGGGGGGGGGGGGGGGGAAAGGGGGGCTAGCCCCCCCAAAAAACCGGGGGGGGGGATATTTTCAATGTTTTTTTCCCACAAACCCCCCCGGGGTTCTTTTTTCTTTCTTT
>Fucus_DN5814_c0_g1_i1_len=788_Paramecium_bursaria_chlorella_virus_MT325_41.4%_p=1.7e-11
AGCTGTGGGCTGACCCAACAAGTCTGTCTTTCCAACTGGCACCATGGGGCCAAAAGGGCAACATCGACATCACATTCGCATACATCGATGGTCAGTGGAACACTGTCGGACTTGGCTTATCGCCTGTAATCTGGGGAGAAAAATCATCCTACCTCAAACTAGACCGTGACGAGAAGTGGAAAAAGAGAGAGCTTGACCAAGGATATGGTGTGTCTTTGACATGGGCTATATGCCACGAGATGGGTCACAATCTGGGTCTGGGACATTCAAACGACAGATCAGCAATCATGTACGCCTCGGGCGTGGGCCAGTCAGAGGAGAGGTTAGGTAATGATGACTGGAGAGGAATAACTAGTCTCTACCCAGGCAAAAGTGGACAGACTGTATTCGGAGGAAGAAAAGGACAAAATTCTCGACCCGCACCAGTCCCAACCCCAAGGCCTACACTAAGACCTACACCAAGGCCAACACCTCGAGCCACACCACGAGCTACACCAAGACCTACACCACGGGCAACACCACGACCAACACCAAGGACACAGACACAATGGAGGCCAACTCAACCAAACAGACAAACTACCTATACTTACTATCAATATCAGCCACAGTCCAACAACAACCTTCCACCCCCTGGTCATATACCTAGATATAGAAATGATCCATCGCCAAAGCCAACACAACCACAGCAGTGGTATTACGACGACTACAGCAGAATGTGGAAGAGGCGTTGGTAAGGCGGTGATAAGCTTTAGGACAGTAGCAAAAGTTCTACGACCTACATCTCCCAG
>Fucus_DN58188_c0_g1_i4_len=2398_Cafeteria_roenbergensis_virus_BV-PW1_37.7%_p=3.1e-24
GATCTCACGGAAATTCGCCACCTAAAACCTCGCACTACAAGACTGTCATCAGAGTTTGAGTTTGTTTCTTTTCCACGCTGGGGTGGGGTGGATCAACCATGAAGCCTCCTGTGTCAAAGCATTCTCCGCATGTTTACATTTTTCTTGCCGAGACTACTGTGTTGCGTTTGCTCAGAACGGTTTAAACAATTGGATTTTTCTCTTGAACTTGCTGAACTGACTACGAATTCGTGCCTGCTCTGTTGCTCACACGTTTCCCGGAATCCGACTTCGAAATATTCCAACTATTATACTACTGATGTGTGTAGTCTGTAGGAATGAATATGCAAAGTCGAGCGCATGTCCCACGACCGCCTAAAAAGTCACCGCGCCATTCTGACCTTTCCGCCCGCCTTCATTCAATCAACCTGACCTTTCCGCGGCGCAATGTTCACTGCCAGCAGCAGCAGACAAGAAACGCATAATTTGTCTGCTACAAGCTACTTCAGTCAGTACCGTATCGGCGGCGAAGTGTGCGGTGTTCTACCATGCGAGACGAAGCCTCAAACAACAAATGGCTTCGCCCCACTAGGGCGGCTGCTGCAGGAACGGACGGACACCAACATGCACAGCATCTCGGACGCCAGGAGGGCGGGGTCGTCCCTGAAGCTTCCTCGTCGTGGCTTGCTATCGAAGGTCTCCTTGTAGCTCTCAACGGGGTGAGCGACGGGCAGTCGTGGTATGTGCCGGCAAGGCACTTGCAGCTCGTGTGCGTGGACCTGTGCACCGCCTGCCGGAGGGCGTTTGCCTCTCGCGTCGTCGTAGAGGCGGACACACCTCGACGCCTGTGGCTGCGCCGAGAGCGAGAGAGATACGAGAGCGACAACCGCGGTCTCCGCGTGCCGAGAATGAGGGTGAACGTCCTGGTGCTGAAGACGTCCGTGGAGTGCATATCGCACGGGTCCGAGCTGTTCGAGTGGGAATCGGCAGACCCCGCCGAGGGGGAAGAGATCGAGACGACATGGTGGCCAGAGTCTGTGCGACAGCTGACCTTCAGGCACAAATTCAACCACACGATCGACACCGTCGTGTGGCCGGCCTCGCTGCAGCGTCTGACGCTCGGCTGGGCGTTCAACCAGTCTGTCGACGACGTGGAGTGGCCGCCGTCGCTGCTGCAAATTACGTTCGGGGAGCACTTCAACCGACCGGTGAACAAGGTCACGTGGCCGGCCTCCCTGCAGCAGCTCACGCTCGGCCGAAACTTCAACCAGCCTTGCGACGAGGTCTCGTGGCCGGCGTCGCTGCGGCGCCTTACGTTTGGGTGGCGCTTCGATCAGCCGCTCGGTGACATTGACTGGCCGGCGTCGCTCCAGCAGCTGTGCTTTGGTCGTCGCTTCAATCAGCCTATCGACGACGTGGTTTGGCCGGCCTCGCTGCAGCAGCTATCGTTCGGGTGGGACTTCGACCAGCCAATCGGCAACGCAGCCTGGCCGGAATCGCTCCGGCAGGTGAATTTTGGGAGGGACTTCAGCCGTCCAGTCGACGGCGTCTCGTGGCCGGAACGGCTGCAGCAGGTGACGGTCTACGGAACCTTTGAGCACCCGATTGACACTCTCAAGGCTCGTGGCGTCCATGTTGTTTACACTTGGTCTTGCTGAAGAAACTCGTGCACAGGTCGGTCACCCAGAGCAAAATGTGTCTGTCCTTACGAGCGTCTTCGACGAGGTCGTTCCAAGCGCCAGCACGAGGTAACGCACGTGCATGTGATTGCGCAAAAAAAATCACAGAAGAGCCTCGCAAGTCGAGACATGTTGATCGATTTGAAATCACCGGCACACGTATCGGCTGCTGTAGAGGTGGAAATTCCTTTGCGATGCCTGTCTCGCGTTTGGGCTGCGACGCGACTCCGGTTACAAGCACCAAGGGTGTCTTGTACTGTACATTCCCTTGTACGTTTATGCTCGAGTGGTGCTGTACAGAGAGCTGCAACCGTGTAATCGTACTTTCGTAACCTTGTTTACCCGGGACGCCTTTGACTAGATCTGATCCACTGCGACGAGTACCTTCTCCCGCCGATGTGGCACAATAAAACGATTCGGTGGGGTTGCCCGGTAGGGCTCGTTTAGAAATAAACAATATAAATGAACACTTGAAAGTTTTGCCAGGGAACCTAGGAAAGGACGGAATTCGCTATTTTTGTTGTTAGTAGCGACTCGCATTGGGTCTTTGATGTGGCGTTTCGAGCGAGGCACTGCAAGGCGTTTACCTACGGCCGGCGACAGCGTAACTCGCCGCTTCCTCTTAAAACCTTTGGGGGATCGGATCGGATTGAATCATGTTACTGCCTTTTGTGTAATCTTTTCTTTCGGCAGGGTCGTAACTTCCTTCCTGAGCGGTTGTTGAACGTCACACGAGGAAC
>Fucus_DN58188_c0_g1_i4_len=2398_Cafeteria_roenbergensis_virus_BV-PW1_48.2%_p=7.4e-50
GATCTCACGGAAATTCGCCACCTAAAACCTCGCACTACAAGACTGTCATCAGAGTTTGAGTTTGTTTCTTTTCCACGCTGGGGTGGGGTGGATCAACCATGAAGCCTCCTGTGTCAAAGCATTCTCCGCATGTTTACATTTTTCTTGCCGAGACTACTGTGTTGCGTTTGCTCAGAACGGTTTAAACAATTGGATTTTTCTCTTGAACTTGCTGAACTGACTACGAATTCGTGCCTGCTCTGTTGCTCACACGTTTCCCGGAATCCGACTTCGAAATATTCCAACTATTATACTACTGATGTGTGTAGTCTGTAGGAATGAATATGCAAAGTCGAGCGCATGTCCCACGACCGCCTAAAAAGTCACCGCGCCATTCTGACCTTTCCGCCCGCCTTCATTCAATCAACCTGACCTTTCCGCGGCGCAATGTTCACTGCCAGCAGCAGCAGACAAGAAACGCATAATTTGTCTGCTACAAGCTACTTCAGTCAGTACCGTATCGGCGGCGAAGTGTGCGGTGTTCTACCATGCGAGACGAAGCCTCAAACAACAAATGGCTTCGCCCCACTAGGGCGGCTGCTGCAGGAACGGACGGACACCAACATGCACAGCATCTCGGACGCCAGGAGGGCGGGGTCGTCCCTGAAGCTTCCTCGTCGTGGCTTGCTATCGAAGGTCTCCTTGTAGCTCTCAACGGGGTGAGCGACGGGCAGTCGTGGTATGTGCCGGCAAGGCACTTGCAGCTCGTGTGCGTGGACCTGTGCACCGCCTGCCGGAGGGCGTTTGCCTCTCGCGTCGTCGTAGAGGCGGACACACCTCGACGCCTGTGGCTGCGCCGAGAGCGAGAGAGATACGAGAGCGACAACCGCGGTCTCCGCGTGCCGAGAATGAGGGTGAACGTCCTGGTGCTGAAGACGTCCGTGGAGTGCATATCGCACGGGTCCGAGCTGTTCGAGTGGGAATCGGCAGACCCCGCCGAGGGGGAAGAGATCGAGACGACATGGTGGCCAGAGTCTGTGCGACAGCTGACCTTCAGGCACAAATTCAACCACACGATCGACACCGTCGTGTGGCCGGCCTCGCTGCAGCGTCTGACGCTCGGCTGGGCGTTCAACCAGTCTGTCGACGACGTGGAGTGGCCGCCGTCGCTGCTGCAAATTACGTTCGGGGAGCACTTCAACCGACCGGTGAACAAGGTCACGTGGCCGGCCTCCCTGCAGCAGCTCACGCTCGGCCGAAACTTCAACCAGCCTTGCGACGAGGTCTCGTGGCCGGCGTCGCTGCGGCGCCTTACGTTTGGGTGGCGCTTCGATCAGCCGCTCGGTGACATTGACTGGCCGGCGTCGCTCCAGCAGCTGTGCTTTGGTCGTCGCTTCAATCAGCCTATCGACGACGTGGTTTGGCCGGCCTCGCTGCAGCAGCTATCGTTCGGGTGGGACTTCGACCAGCCAATCGGCAACGCAGCCTGGCCGGAATCGCTCCGGCAGGTGAATTTTGGGAGGGACTTCAGCCGTCCAGTCGACGGCGTCTCGTGGCCGGAACGGCTGCAGCAGGTGACGGTCTACGGAACCTTTGAGCACCCGATTGACACTCTCAAGGCTCGTGGCGTCCATGTTGTTTACACTTGGTCTTGCTGAAGAAACTCGTGCACAGGTCGGTCACCCAGAGCAAAATGTGTCTGTCCTTACGAGCGTCTTCGACGAGGTCGTTCCAAGCGCCAGCACGAGGTAACGCACGTGCATGTGATTGCGCAAAAAAAATCACAGAAGAGCCTCGCAAGTCGAGACATGTTGATCGATTTGAAATCACCGGCACACGTATCGGCTGCTGTAGAGGTGGAAATTCCTTTGCGATGCCTGTCTCGCGTTTGGGCTGCGACGCGACTCCGGTTACAAGCACCAAGGGTGTCTTGTACTGTACATTCCCTTGTACGTTTATGCTCGAGTGGTGCTGTACAGAGAGCTGCAACCGTGTAATCGTACTTTCGTAACCTTGTTTACCCGGGACGCCTTTGACTAGATCTGATCCACTGCGACGAGTACCTTCTCCCGCCGATGTGGCACAATAAAACGATTCGGTGGGGTTGCCCGGTAGGGCTCGTTTAGAAATAAACAATATAAATGAACACTTGAAAGTTTTGCCAGGGAACCTAGGAAAGGACGGAATTCGCTATTTTTGTTGTTAGTAGCGACTCGCATTGGGTCTTTGATGTGGCGTTTCGAGCGAGGCACTGCAAGGCGTTTACCTACGGCCGGCGACAGCGTAACTCGCCGCTTCCTCTTAAAACCTTTGGGGGATCGGATCGGATTGAATCATGTTACTGCCTTTTGTGTAATCTTTTCTTTCGGCAGGGTCGTAACTTCCTTCCTGAGCGGTTGTTGAACGTCACACGAGGAAC
>Fucus_DN58188_c0_g1_i5_len=2903_Cafeteria_roenbergensis_virus_BV-PW1_37.7%_p=3.1e-24
AACTACTGCTGTCCTCAGGGTCTGCCCAACTGAACACAAAACAGTTGTACTTTTATACAGGTAATAAGGTAAACACTCAGGTCGTTATTCGAAGGACACAGGGGAACGGGGCCGCAAAATATGACCCCTGAAGTGAAATCTCTGGCCGAGCAGTTTGGCCCGAGACCGCTCGCTTCCAAGTCGTCAGTCAGTGAGCGACGGCCGGCAGCGTCAATCAAGTGCAACTACTAATAATACTGCTGTACTACTCTGTGTCAGAACATTTCAGTCAGTATATTTATATACATACAACAGTATATCTGCGTCATTTTTGTTTTTTCAGCCACGCCCGTTTTCATTACAAAAGGTCAGAAACATCTTCTACGGTCGCCACGCGAATGGCCCACGAGCGGTATTCTTCTACTGAAACAGTGCAGGGAGTGCATAGACGCTCAATTTCTACCTACCACGAGGCGGAGCTGTTCTCTAGAGCTGTTCTCTAGAGCTGCTGGGTTCCCTCGCGCGTTGGACAGCAGCAGACAAGAAACGCATAATTTGTCTGCTACAAGCTACTTCAGTCAGTACCGCATCGGCGGCGAAGTGTGCAGTGTTCTACCATGCGAGACGAAGCCTCAAACAACAAATGGCTTCGCCCCACTAGGGCGGCTGCTGCAGGAACGGACGGACACCAACATGCACAGCATCTCGGACGCCAGGAGGGCGGGGTCGTCCCTGAAGCTTCCTCGTCGTGGCTTGCTATCGAAGGTCTCCTTGTAGCTCTCAACGGGGTGAGCGACGGGCAGTCGTGGTATGTGCCGGCAAGGCACTTGCAGCTCGTGTGCGTGGACCTGTGCACCGCCTGCCGGAGGGCGTTTGCCTCTCGCGTCGTCGTAGAGGCGGACACACCTCGACGCCTGTGGCTGCGCCGAGAGCGAGAGAGATACGAGAGCGACAACCGCGGTCTCCGCGTGCCGAGAATGAGGGTGAACGTCCTGGTGCTGAAGACGTCCGTGGAGTGCATATCGCACGGGTCCGAGCTGTTCGAGTGGGAATCGGCAGACCCCGCCGAGGGGGAAGAGATCGAGACGACATGGTGGCCAGAGTCTGTGCGACAGCTGACCTTCAGGCACAAATTCAACCACACGATCGACACCGTCGTGTGGCCGGCCTCGCTGCAGCGTCTGACGCTCGGCTGGGCGTTCAACCAGTCTGTCGACGACGTGGAGTGGCCGCCGTCGCTGCTGCAAATTACGTTCGGGGAGCACTTCAACCGACCGGTGAACAAGGTCACGTGGCCGGCCTCCCTGCAGCAGCTCACGCTCGGCCGAAACTTCAACCAGCCTTGCGACGAGGTCTCGTGGCCGGCGTCGCTGCGGCGCCTTACGTTTGGGTGGCGCTTCGATCAGCCGCTCGGTGACATTGACTGGCCGGCGTCGCTCCAGCAGCTGTGCTTTGGTCGTCGCTTCAATCAGCCTATCGACGACGTGGTTTGGCCGGCCTCGCTGCAGCAGCTATCGTTCGGGTGGGACTTCGACCAGCCAATCGGCAACGCAGCCTGGCCGGAATCGCTCCGGCAGGTGAATTTTGGGAGGGACTTCAGCCGTCCAGTCGACGGCGTCTCGTGGCCGGAACGGCTGCAGCAGGTGACGGTCTACGGAACCTTTGAGCACCCGATTGACACTCTCAAGGCTCGTGGCGTCCATGTTGTTTACACTTGGTCTTGCTGAAGAAACTCGTGCACAGGTCGGTCACCCAGAGCAAAATGTGTCTGTCCTTACGAGCGTCTTCGACGAGGTCGTTCCAAGCGCCAGCACGAGGTAACGCACGTGCATGTGATTGCGCAAAAAAAATCACAGAAGAGCCTCGCAAGTCGAGACATGTTGATCGATTTGAAATCACCGGCACACGTATCGGCTGCTGTAGAGGTGGAAATTCCTTTGCGATGCCTGTCTCGCGTTTGGGCTGCGACGCGACTCCGGTTACAAGCACCAAGGGTGTCTTGTACTGTACATTCCCTTGTACGTTTATGCTCGAGTGGTGCTGTACAGAGAGCTGCAACCGTGTAATCGTACTTTCGTAACCTTGTTTACCCGGGACGCCTTTGACTAGATCTGATCCACTGCGACGAGTACCTTCTCCCGCCGATGTGGCACAATAAAACGATTCGGTGGGGTTGCCCGGTAGGGCTCGTTTAGAAATAAACAATATAAATGAACACTTGAAAGTTTTGCCAGGGAACCTAGGAAAGGACGGAATTCGCTATTTTTGTTGTTAGTAGCGACTCGCATTGGGTCTTTGATGTGGCGTTTCGAGCGAGGCACTGCAAGGCGTTTACCTACGGCCGGCGACAGCGTAACTCGCCGCTTCCTCTTAAAACCTGTGGGGGATCGAATCGGATTGAATCATGTTACTGCCTTTTGTGTAATCTTTTCTTTCGGCAGGGTCGTAACTTCCTTCCTGAGCGGTTGTTGAACGTCACACGAGGAACGCCAGGATGTTGATGTCGATGTTGATAGGGCGGTCGGTCGCATAATACTTTTCCAATGTTTTAGGCGGGAAAAACACATTTTACCTCAGCATTTGTCGGGTTTCGAGGCGATCGAACTCGCCGAGCTAGGAAGTTCAGGGGTCATGACCGGATCACCGGTGCCGTAAATACAAAGTGGGTGGGGAGGGGATAAGATGCAAAACACCAACCCTAAACCGTGTACCAGGATCGTACAGCACAGGAAAGCCCCGCCACGCCGATGGGTTTAAATACGCCTCCCCCACCCCCCTCTGCCTTCCAGTTTCTCTTGTAAAAAGGGTCGTGAGGTTTTGTTGCTTTTTTTTGGGCGGGGGGGGGATAGTGCCGCCACCGGCAGTCGAAATACAGGGGGGCTAAGTAGGATTGAAAACAAGTTTATACTGTTAGTGAAATAGCG
>Fucus_DN58188_c0_g1_i5_len=2903_Cafeteria_roenbergensis_virus_BV-PW1_48.2%_p=7.4e-50
AACTACTGCTGTCCTCAGGGTCTGCCCAACTGAACACAAAACAGTTGTACTTTTATACAGGTAATAAGGTAAACACTCAGGTCGTTATTCGAAGGACACAGGGGAACGGGGCCGCAAAATATGACCCCTGAAGTGAAATCTCTGGCCGAGCAGTTTGGCCCGAGACCGCTCGCTTCCAAGTCGTCAGTCAGTGAGCGACGGCCGGCAGCGTCAATCAAGTGCAACTACTAATAATACTGCTGTACTACTCTGTGTCAGAACATTTCAGTCAGTATATTTATATACATACAACAGTATATCTGCGTCATTTTTGTTTTTTCAGCCACGCCCGTTTTCATTACAAAAGGTCAGAAACATCTTCTACGGTCGCCACGCGAATGGCCCACGAGCGGTATTCTTCTACTGAAACAGTGCAGGGAGTGCATAGACGCTCAATTTCTACCTACCACGAGGCGGAGCTGTTCTCTAGAGCTGTTCTCTAGAGCTGCTGGGTTCCCTCGCGCGTTGGACAGCAGCAGACAAGAAACGCATAATTTGTCTGCTACAAGCTACTTCAGTCAGTACCGCATCGGCGGCGAAGTGTGCAGTGTTCTACCATGCGAGACGAAGCCTCAAACAACAAATGGCTTCGCCCCACTAGGGCGGCTGCTGCAGGAACGGACGGACACCAACATGCACAGCATCTCGGACGCCAGGAGGGCGGGGTCGTCCCTGAAGCTTCCTCGTCGTGGCTTGCTATCGAAGGTCTCCTTGTAGCTCTCAACGGGGTGAGCGACGGGCAGTCGTGGTATGTGCCGGCAAGGCACTTGCAGCTCGTGTGCGTGGACCTGTGCACCGCCTGCCGGAGGGCGTTTGCCTCTCGCGTCGTCGTAGAGGCGGACACACCTCGACGCCTGTGGCTGCGCCGAGAGCGAGAGAGATACGAGAGCGACAACCGCGGTCTCCGCGTGCCGAGAATGAGGGTGAACGTCCTGGTGCTGAAGACGTCCGTGGAGTGCATATCGCACGGGTCCGAGCTGTTCGAGTGGGAATCGGCAGACCCCGCCGAGGGGGAAGAGATCGAGACGACATGGTGGCCAGAGTCTGTGCGACAGCTGACCTTCAGGCACAAATTCAACCACACGATCGACACCGTCGTGTGGCCGGCCTCGCTGCAGCGTCTGACGCTCGGCTGGGCGTTCAACCAGTCTGTCGACGACGTGGAGTGGCCGCCGTCGCTGCTGCAAATTACGTTCGGGGAGCACTTCAACCGACCGGTGAACAAGGTCACGTGGCCGGCCTCCCTGCAGCAGCTCACGCTCGGCCGAAACTTCAACCAGCCTTGCGACGAGGTCTCGTGGCCGGCGTCGCTGCGGCGCCTTACGTTTGGGTGGCGCTTCGATCAGCCGCTCGGTGACATTGACTGGCCGGCGTCGCTCCAGCAGCTGTGCTTTGGTCGTCGCTTCAATCAGCCTATCGACGACGTGGTTTGGCCGGCCTCGCTGCAGCAGCTATCGTTCGGGTGGGACTTCGACCAGCCAATCGGCAACGCAGCCTGGCCGGAATCGCTCCGGCAGGTGAATTTTGGGAGGGACTTCAGCCGTCCAGTCGACGGCGTCTCGTGGCCGGAACGGCTGCAGCAGGTGACGGTCTACGGAACCTTTGAGCACCCGATTGACACTCTCAAGGCTCGTGGCGTCCATGTTGTTTACACTTGGTCTTGCTGAAGAAACTCGTGCACAGGTCGGTCACCCAGAGCAAAATGTGTCTGTCCTTACGAGCGTCTTCGACGAGGTCGTTCCAAGCGCCAGCACGAGGTAACGCACGTGCATGTGATTGCGCAAAAAAAATCACAGAAGAGCCTCGCAAGTCGAGACATGTTGATCGATTTGAAATCACCGGCACACGTATCGGCTGCTGTAGAGGTGGAAATTCCTTTGCGATGCCTGTCTCGCGTTTGGGCTGCGACGCGACTCCGGTTACAAGCACCAAGGGTGTCTTGTACTGTACATTCCCTTGTACGTTTATGCTCGAGTGGTGCTGTACAGAGAGCTGCAACCGTGTAATCGTACTTTCGTAACCTTGTTTACCCGGGACGCCTTTGACTAGATCTGATCCACTGCGACGAGTACCTTCTCCCGCCGATGTGGCACAATAAAACGATTCGGTGGGGTTGCCCGGTAGGGCTCGTTTAGAAATAAACAATATAAATGAACACTTGAAAGTTTTGCCAGGGAACCTAGGAAAGGACGGAATTCGCTATTTTTGTTGTTAGTAGCGACTCGCATTGGGTCTTTGATGTGGCGTTTCGAGCGAGGCACTGCAAGGCGTTTACCTACGGCCGGCGACAGCGTAACTCGCCGCTTCCTCTTAAAACCTGTGGGGGATCGAATCGGATTGAATCATGTTACTGCCTTTTGTGTAATCTTTTCTTTCGGCAGGGTCGTAACTTCCTTCCTGAGCGGTTGTTGAACGTCACACGAGGAACGCCAGGATGTTGATGTCGATGTTGATAGGGCGGTCGGTCGCATAATACTTTTCCAATGTTTTAGGCGGGAAAAACACATTTTACCTCAGCATTTGTCGGGTTTCGAGGCGATCGAACTCGCCGAGCTAGGAAGTTCAGGGGTCATGACCGGATCACCGGTGCCGTAAATACAAAGTGGGTGGGGAGGGGATAAGATGCAAAACACCAACCCTAAACCGTGTACCAGGATCGTACAGCACAGGAAAGCCCCGCCACGCCGATGGGTTTAAATACGCCTCCCCCACCCCCCTCTGCCTTCCAGTTTCTCTTGTAAAAAGGGTCGTGAGGTTTTGTTGCTTTTTTTTGGGCGGGGGGGGGATAGTGCCGCCACCGGCAGTCGAAATACAGGGGGGCTAAGTAGGATTGAAAACAAGTTTATACTGTTAGTGAAATAGCG
>Fucus_DN58188_c0_g1_i6_len=2615_Cafeteria_roenbergensis_virus_BV-PW1_37.7%_p=3.1e-24
AACTACTGCTGTCCTCAGGGTCTGCCCAACTGAACACAAAACAGTTGTACTTTTATACAGGTCAGAAACATCTTCTACGGTCGCCACGCGAATGGCCCACGAGCGGTATTCTTCTACTGAAACAGTGCAGGGAGTGCATAGACGCTCAATTTCTACCTACCACGAGGCGGAGCTGTTCTCTAGAGCTGTTCTCTAGAGCTGCTGGGTTCCCTCGCGCGTTGGACAGCAGCAGACAAGAAACGCATAATTTGTCTGCTACAAGCTACTTCAGTCAGTACCGTATCGGCGGCGAAGTGTGCGGTGTTCTACCATGCGAGACGAAGCCTCAAACAACAAATGGCTTCGCCCCACTAGGGCGGCTGCTGCAGGAACGGACGGACACCAACATGCACAGCATCTCGGACGCCAGGAGGGCGGGGTCGTCCCTGAAGCTTCCTCGTCGTGGCTTGCTATCGAAGGTCTCCTTGTAGCTCTCAACGGGGTGAGCGACGGGCAGTCGTGGTATGTGCCGGCAAGGCACTTGCAGCTCGTGTGCGTGGACCTGTGCACCGCCTGCCGGAGGGCGTTTGCCTCTCGCGTCGTCGTAGAGGCGGACACACCTCGACGCCTGTGGCTGCGCCGAGAGCGAGAGAGATACGAGAGCGACAACCGCGGTCTCCGCGTGCCGAGAATGAGGGTGAACGTCCTGGTGCTGAAGACGTCCGTGGAGTGCATATCGCACGGGTCCGAGCTGTTCGAGTGGGAATCGGCAGACCCCGCCGAGGGGGAAGAGATCGAGACGACATGGTGGCCAGAGTCTGTGCGACAGCTGACCTTCAGGCACAAATTCAACCACACGATCGACACCGTCGTGTGGCCGGCCTCGCTGCAGCGTCTGACGCTCGGCTGGGCGTTCAACCAGTCTGTCGACGACGTGGAGTGGCCGCCGTCGCTGCTGCAAATTACGTTCGGGGAGCACTTCAACCGACCGGTGAACAAGGTCACGTGGCCGGCCTCCCTGCAGCAGCTCACGCTCGGCCGAAACTTCAACCAGCCTTGCGACGAGGTCTCGTGGCCGGCGTCGCTGCGGCGCCTTACGTTTGGGTGGCGCTTCGATCAGCCGCTCGGTGACATTGACTGGCCGGCGTCGCTCCAGCAGCTGTGCTTTGGTCGTCGCTTCAATCAGCCTATCGACGACGTGGTTTGGCCGGCCTCGCTGCAGCAGCTATCGTTCGGGTGGGACTTCGACCAGCCAATCGGCAACGCAGCCTGGCCGGAATCGCTCCGGCAGGTGAATTTTGGGAGGGACTTCAGCCGTCCAGTCGACGGCGTCTCGTGGCCGGAACGGCTGCAGCAGGTGACGGTCTACGGAACCTTTGAGCACCCGATTGACACTCTCAAGGCTCGTGGCGTCCATGTTGTTTACACTTGGTCTTGCTGAAGAAACTCGTGCACAGGTCGGTCACCCAGAGCAAAATGTGTCTGTCCTTACGAGCGTCTTCGACGAGGTCGTTCCAAGCGCCAGCACGAGGTAACGCACGTGCATGTGATTGCGCAAAAAAATCACAGAAGAGCCGCGCAAGTCGAGACATGTTGATCGATTTGAAATCACCGGCACACGTATCGGCTGCTGTAGAGGTGGAAATTCCTTTGCGATGCCTGTCTCGCGTTTGGGCTGCGACGCGACTCCGGTTACAAGCACCAAGGGTGTCTTGTACTGTACATTCCCTTGTACGTTTATGCTCGAGTGGTGCTGTACAGAGAGCTGCAACCGTGTAATCGTACTTTCGTAACCTTGTTTACCCGGGACGCCTTTGACTAGATCTGATCCACTGCGACGAGTACCTTCTCCCGCCGATGTGGCACAATAAAACGATTCGGTGGGGTTGCCCGGTAGGGCTCGTTTAGAAATAAACAATATAAATGAACACTTGAAAGTTTTGCCAGGGAACCTAGGAAAGGACGGAATTCGCTATTTTTGTTGTTAGTAGCGACTCGCATTGGGTCTTTGATGTGGCGTTTCGAGCGAGGCACTGCAAGGCGTTTACCTACGGCCGGCGACAGCGTAACTCGCCGCTTCCTCTTAAAACCTGTGGGGGATCGAATCGGATTGAATCATGTTACTGCCTTTTGTGTAATCTTTTCTTTCGGCAGGGTCGTAACTTCCTTCCTGAGCGGTTGTTGAACGTCACACGAGGAACGCCAGGATGTTGATGTCGATGTTGATAGGGCGGTCGGTCGCATAATACTTTTCCAATGTTTTAGGCGGGAAAAAACATTTTACCTCAGCATTTGTCGGGTTTCGAGGCGATCGAACTCGCCGAGCTAGGAAGTTCAGGGGTCATGACCGGATCACCGGTGCCGTAAATACAAAGTGGGTGGGGAGGGGATAAGATGCAAAACACCAACCCTAAACCGTGTACCAGGATCGTACAGCACAGGAAAGCCCCGCCACGCCGATGGGTTTAAATACGCCTCCCCCACCCCCCTCTGCCTTCCAGTTTCTCTTGTAAAAAGGGTCGTGAGGTTTTGTTGCTTTTTTTTGGGCGGGGGGGGGATAGTGCCGCCACCGGCAGTCGAAATACAGGGGGGCTAAGTAGGATTGAAAACAAGTTTATACTGTTAGTGAAATAGCG
>Fucus_DN58188_c0_g1_i6_len=2615_Cafeteria_roenbergensis_virus_BV-PW1_48.2%_p=7.4e-50
AACTACTGCTGTCCTCAGGGTCTGCCCAACTGAACACAAAACAGTTGTACTTTTATACAGGTCAGAAACATCTTCTACGGTCGCCACGCGAATGGCCCACGAGCGGTATTCTTCTACTGAAACAGTGCAGGGAGTGCATAGACGCTCAATTTCTACCTACCACGAGGCGGAGCTGTTCTCTAGAGCTGTTCTCTAGAGCTGCTGGGTTCCCTCGCGCGTTGGACAGCAGCAGACAAGAAACGCATAATTTGTCTGCTACAAGCTACTTCAGTCAGTACCGTATCGGCGGCGAAGTGTGCGGTGTTCTACCATGCGAGACGAAGCCTCAAACAACAAATGGCTTCGCCCCACTAGGGCGGCTGCTGCAGGAACGGACGGACACCAACATGCACAGCATCTCGGACGCCAGGAGGGCGGGGTCGTCCCTGAAGCTTCCTCGTCGTGGCTTGCTATCGAAGGTCTCCTTGTAGCTCTCAACGGGGTGAGCGACGGGCAGTCGTGGTATGTGCCGGCAAGGCACTTGCAGCTCGTGTGCGTGGACCTGTGCACCGCCTGCCGGAGGGCGTTTGCCTCTCGCGTCGTCGTAGAGGCGGACACACCTCGACGCCTGTGGCTGCGCCGAGAGCGAGAGAGATACGAGAGCGACAACCGCGGTCTCCGCGTGCCGAGAATGAGGGTGAACGTCCTGGTGCTGAAGACGTCCGTGGAGTGCATATCGCACGGGTCCGAGCTGTTCGAGTGGGAATCGGCAGACCCCGCCGAGGGGGAAGAGATCGAGACGACATGGTGGCCAGAGTCTGTGCGACAGCTGACCTTCAGGCACAAATTCAACCACACGATCGACACCGTCGTGTGGCCGGCCTCGCTGCAGCGTCTGACGCTCGGCTGGGCGTTCAACCAGTCTGTCGACGACGTGGAGTGGCCGCCGTCGCTGCTGCAAATTACGTTCGGGGAGCACTTCAACCGACCGGTGAACAAGGTCACGTGGCCGGCCTCCCTGCAGCAGCTCACGCTCGGCCGAAACTTCAACCAGCCTTGCGACGAGGTCTCGTGGCCGGCGTCGCTGCGGCGCCTTACGTTTGGGTGGCGCTTCGATCAGCCGCTCGGTGACATTGACTGGCCGGCGTCGCTCCAGCAGCTGTGCTTTGGTCGTCGCTTCAATCAGCCTATCGACGACGTGGTTTGGCCGGCCTCGCTGCAGCAGCTATCGTTCGGGTGGGACTTCGACCAGCCAATCGGCAACGCAGCCTGGCCGGAATCGCTCCGGCAGGTGAATTTTGGGAGGGACTTCAGCCGTCCAGTCGACGGCGTCTCGTGGCCGGAACGGCTGCAGCAGGTGACGGTCTACGGAACCTTTGAGCACCCGATTGACACTCTCAAGGCTCGTGGCGTCCATGTTGTTTACACTTGGTCTTGCTGAAGAAACTCGTGCACAGGTCGGTCACCCAGAGCAAAATGTGTCTGTCCTTACGAGCGTCTTCGACGAGGTCGTTCCAAGCGCCAGCACGAGGTAACGCACGTGCATGTGATTGCGCAAAAAAATCACAGAAGAGCCGCGCAAGTCGAGACATGTTGATCGATTTGAAATCACCGGCACACGTATCGGCTGCTGTAGAGGTGGAAATTCCTTTGCGATGCCTGTCTCGCGTTTGGGCTGCGACGCGACTCCGGTTACAAGCACCAAGGGTGTCTTGTACTGTACATTCCCTTGTACGTTTATGCTCGAGTGGTGCTGTACAGAGAGCTGCAACCGTGTAATCGTACTTTCGTAACCTTGTTTACCCGGGACGCCTTTGACTAGATCTGATCCACTGCGACGAGTACCTTCTCCCGCCGATGTGGCACAATAAAACGATTCGGTGGGGTTGCCCGGTAGGGCTCGTTTAGAAATAAACAATATAAATGAACACTTGAAAGTTTTGCCAGGGAACCTAGGAAAGGACGGAATTCGCTATTTTTGTTGTTAGTAGCGACTCGCATTGGGTCTTTGATGTGGCGTTTCGAGCGAGGCACTGCAAGGCGTTTACCTACGGCCGGCGACAGCGTAACTCGCCGCTTCCTCTTAAAACCTGTGGGGGATCGAATCGGATTGAATCATGTTACTGCCTTTTGTGTAATCTTTTCTTTCGGCAGGGTCGTAACTTCCTTCCTGAGCGGTTGTTGAACGTCACACGAGGAACGCCAGGATGTTGATGTCGATGTTGATAGGGCGGTCGGTCGCATAATACTTTTCCAATGTTTTAGGCGGGAAAAAACATTTTACCTCAGCATTTGTCGGGTTTCGAGGCGATCGAACTCGCCGAGCTAGGAAGTTCAGGGGTCATGACCGGATCACCGGTGCCGTAAATACAAAGTGGGTGGGGAGGGGATAAGATGCAAAACACCAACCCTAAACCGTGTACCAGGATCGTACAGCACAGGAAAGCCCCGCCACGCCGATGGGTTTAAATACGCCTCCCCCACCCCCCTCTGCCTTCCAGTTTCTCTTGTAAAAAGGGTCGTGAGGTTTTGTTGCTTTTTTTTGGGCGGGGGGGGGATAGTGCCGCCACCGGCAGTCGAAATACAGGGGGGCTAAGTAGGATTGAAAACAAGTTTATACTGTTAGTGAAATAGCG
>Fucus_DN58315_c1_g1_i1_len=2601_Bathycoccus_sp._RCC1105_virus_BpV1_53.8%_p=5.1e-144
CATCGAGCATAGAGCATAGACTATTCATTCGCCACTTTTACCACGAACTTCTTCTGTCTTCGTATCAAGAATTTCAAGCTCACCAAGCAACCTGTGGGGCTTCTCTCCGGTGTAACGTCGCGCTAGTATCAAAGGAAGCCAAAGTCATGACGACCATCGAGGAGCGCATCCTTGTCCCTGAGACCACGGATCAGTTCCTCTGGATCGTCATCGTGGGAGTGATCGGTGCCTTTTTCGCCGCTTATGGCATCGGCGCCAACGATGTGGCCAACGCCTTCGCGACTTCCGTCGGAGCGAAGGCCATCACGCTGAGACAGGCAGTCGTTTTTGCCGGCATCTTCGAGTTTCTTGGCGCCTTACTCCTCGGCAGTCACGTGACGGAGACAATCCGGAAAGGAATCGCTGATGTGGATTGCTTCAGGACCAATCCGGGCATCCTCATGTACGGCATGATGTGCGTGGTCTACACGACTGGACTCTGGCTTCTTCTCGCCTCCTTCCTCGAGCTCCCGGTGTCCACTACCCACTCGACCGTGGGCGGCATTGTTGGCATGGCAATGGCGTACGGCGGAGCCGACTGTGTCACCTGGTACGAGGAGCAAGACACGTTTCCGTTCGTGAACGGCATCGCGGGTATCGTCGCGTCGTGGATTCTCTCACCTTTCTTCTCAGGAATTCTCGCCTTGCTCATCTTCCTGACCGTGCGGACCTTCGTGCTTCGTTCAGAGCACGCCCACAAACGCTCCTTCTGGGTTTACCCCATCCTCGTTCTGGCGACGATCTCCGTCAACGTCTTCTTCATCGTGTACAAGGGGGCATCGGGACTCGACCTGGACGACACAAAGCTTAGCACCGCTTTTGCTTGGGCGTTTGGTCTCGGAGGAGGGCTCGCCTTACTGACGATTTGCACGGTCATTCCATACATGAAGAGGCAGGTTGCCTCTAAATTCAACGACGATGGAACGGTGAAGGCCAGGGATCCCGTCCCGGAGGTGAAGGAAGACGGCGCAACGGGCTTCCGCGCCTACATTAACAAGACTCTCGACCAAGACCTTCACGCCGCCGTGAAGGACTCGGAGTACGTTTCTCAGATTCACGGAAACGCTGAAAAGTTCGACCCTCGCGCGGAAGAAGTCTTCAAATACATCCAGGTGCTGACCGCCATTTGCGACTCGTTCGGACACGGAGCGAACGATGTCGCCAACGCTATGGGGCCTTTTGCGGCGATCTACTCAATTTACATCGACGGAGCGGTGAACGATGACTCGGAGCTAGGCGCGACCGGTTTTTGGATCCTCGCGATCGGAGGAGTCGGCATCGTGGTTGGGCTCATGACTTACGGATACAAGATCATCACCGCCATCGGCGTGAAGATCGCCAAAATCACCCCCTCCCGTGGCTTCAGCATCGAGCTAGGCGCGGCCATCATGATCATCATCGGCTCCCGTTTGTCGATGCCCCTCTCGACCACCCACTGTCAGGTGGGTGCAACCGCCGCCGTGGCGCTATTGGAGGGTGCCGGAGGCCTGAACAGCGTCGTCATCATAAAGACCGTGGTCGGATGGGTCATCACGCTGATCGTCTGCGGTCTTACCTGCGCTCTCCTCTTCGCCCAGGGAGCGTACGCTCCTTACGCGTTCGACCTCATTGAGACCGATGAGTAGGCGCTTGCAATCAGAGGTCGACGGGTTTTCCCTCTTCCGCGTGAAGCATCTTTCGCGCGTTCGTCCCCGCGAATCAGGCTACGCCCGACGGCCCTCCTTGTCAAGAGGTCCGTGATGTTTTCCACGGCAAACCACGCGCGAAGCGATGTAAAATACCACGCCGATCTCACGACGAGCAGTGTCGCAGTCCTTCCGTCCCCCACCCCCCACCCCCCGGCCTTCTATTTTTGTGTCCCATATCGGTCTTACTGCTTAAAAGGATGTGTAAGCGGTAATAATGTCGCCCCCCATTTGGTAGGCACGGCTTCTTGTAAACCTGGTCGTGGGTCCCCGTGAACAACATCACGAGAACCTATTATAGTCGCACCATTCTGAAGATGATGTGCATTGAGAGCTGTGAAACGCAACAGCAGTAGAGGCTGGGCGGAGGGGGAGGGAGATAGGGTGATGTCGATGCATTGTTCTCAAGTTTTTATTTAACTCTAATCGGCAGCGTGCTGTCCTTTCGTGGGGGAGAGTGTAGAGCTGTCTCCCTCCTCCTGAGCTGGTCGTCCGAACCCCTCACGAGGGTGACAGCCGTTGGAGTTTTAGAAATATGTGTCTGCGTGCATGAACCTTTCTCTTTGCTTGAACGTCGAGTCCCCAGGTATTGGAAGTGGGCACGAACCTTTCTCGTGCGCGATCAAGTTGCTATTGAAAATAGGAAGAAAGGGCTTAGTCGTGCCGATTTCGTTTAGTCGCACCGATTTCGTCCCGGTCTTGGAAGAACTTTTTGTTATTGTTGCTGTTTTCGGGGGGGGGGGGGGGGGGGGGGGGGATTTGGAAAAAAGGCACCCCGGGGGGGGGGAACCCCCAGAAGGGGAGGGGGGGGGGGGGGGAAGGGGGGAGGGCGATAGTGTGATTCTGGGGGGTCCCCCATTCTTAAAAAAAAAAAAAC
>Fucus_DN58509_c2_g1_i1_len=669_Paramecium_bursaria_chlorella_virus_MT325_39.2%_p=7.2e-24
ACAGGACGGGATGGTCAACGTCATTAGCAAAGTGTGCAGTACCGAAGGCTGCAGTAAGCAACCGTCGTTCGGAGTGCCAGGTACGAAACTAAGGGAGTATTGCGCGCAGCACGCTCCAGTTGGAATGGTCAACATCACGAAGAGAAAGAAGTGCAGAATTGACAGCTGCAATAGGGTACCGTCGTTCGGAGTGGCAGGAACGAAAAATACAGAATACTGCGCACAGCACGCACAGGACGGGATGGTCAACGTCATTAGCAAAGTGTGCAGTACCGAAGGCTGCAGTAAGCAACCGTCGTTCGGAGTGCCAGGTACGAAACTAAGGGAATATTGCGCGCAGCACGCTCCAGTTGGAATGGTCGTCATCACGAAGAGAAAGAAGTGCAGAATTGACAGCTGCAATAGGGTACCGTCGTTCGGAGTGGCAGGAACGAAAGATACAGAATACTGTGCACACCACGCACAGGACGGGATGGTCAACGTCAGGGGCAAAATGTGCAGAACCGAAGGCTGCAGTAAGCACCCATCGTTCGGAGTGTCAGGTACGAAAATGGCGGAGTATTGCGCGCAGCACGCATCGGACGGGATGGTCAACGTCAAGATCAGAATGTGCAGAACCGAAGGCTGTGGCAAAGAGCCGTTCTTCGGAGTGGCAGGTACAAGGACGGC
>Fucus_DN58509_c2_g1_i1_len=669_Paramecium_bursaria_chlorella_virus_MT325_46.2%_p=8.9e-14
ACAGGACGGGATGGTCAACGTCATTAGCAAAGTGTGCAGTACCGAAGGCTGCAGTAAGCAACCGTCGTTCGGAGTGCCAGGTACGAAACTAAGGGAGTATTGCGCGCAGCACGCTCCAGTTGGAATGGTCAACATCACGAAGAGAAAGAAGTGCAGAATTGACAGCTGCAATAGGGTACCGTCGTTCGGAGTGGCAGGAACGAAAAATACAGAATACTGCGCACAGCACGCACAGGACGGGATGGTCAACGTCATTAGCAAAGTGTGCAGTACCGAAGGCTGCAGTAAGCAACCGTCGTTCGGAGTGCCAGGTACGAAACTAAGGGAATATTGCGCGCAGCACGCTCCAGTTGGAATGGTCGTCATCACGAAGAGAAAGAAGTGCAGAATTGACAGCTGCAATAGGGTACCGTCGTTCGGAGTGGCAGGAACGAAAGATACAGAATACTGTGCACACCACGCACAGGACGGGATGGTCAACGTCAGGGGCAAAATGTGCAGAACCGAAGGCTGCAGTAAGCACCCATCGTTCGGAGTGTCAGGTACGAAAATGGCGGAGTATTGCGCGCAGCACGCATCGGACGGGATGGTCAACGTCAAGATCAGAATGTGCAGAACCGAAGGCTGTGGCAAAGAGCCGTTCTTCGGAGTGGCAGGTACAAGGACGGC
>Fucus_DN58509_c4_g2_i1_len=538_Paramecium_bursaria_chlorella_virus_MT325_36.4%_p=9.6e-19
GAAAACGGCGGAGTACTGCGAGCAGCATGCACGGGATGGGATGGTCAATGTCAAGGTCATAATATGTTGTACCGATGGCTGCGGTAAGTCTGCCTTGTTCGGTGTGGCAGGTACGAAAATAGCGGAGTACTGTGCACAGCACGCACCGGAGGGGATGATCGACGTCAGGAACAGAAAGTGCAGAACCGAAGGCTGCGGCAAGAATGCGTCGTTCGCTACTGCTGGCTCAAGAATTACGGAATACTGCGCACAACACGCCAATGACGGGATGGTCAACAGTAATTCCAGCAGAAAGTGTACAACCGAAGCCTGCAGCAAGCAGCCTTCGTTCGGGGTAGCCGGTACAAGAATGGTGGAATACTGTGCCCAGGACGCAAAAGACGGAATGGTCGACGTCCTCAATAGGAAATGTAGAACCGAAGGCTGCGGCAAGAGACCGTCGTTTGGAGTTGCGGGCACAAGGATGACAGAGTACTGCGCACAGCACGCCATGGACGGAATGGTCAACGTCCGCAGCAGAAAATGCAGAACCGGAGGC
>Fucus_DN59274_c0_g1_i13_len=2058_Ectocarpus_siliculosus_virus_1_33.3%_p=6.2e-15
AGAGTCCCTTGTGCTCCCCCCCCCTGCTTCCCTGTTACTCTCTGCATTTCCTGAATTGGCAGCTACTGGACCAACCCTTTCTTTTCTACACCCATATATATATATATATATAAAAGAGTGGGCACCGACCGCATATGGCCGCCAATCCTTCTAATACACCAACTATTAATACTAAATACTGTATACACCCTTGTCCTCTGGTCTGATTTACAACAGGCTCCTGGCTGCAGCACGCAGTGCAACTTCGGTTTCCCCGGATCCCGTGCCCTCTTCTGCTTCGCGCACAAGATGGAAGAGCACGTCAACGTCAACCACCGCATATGTCAGGCCGAGACCTGTCAACGCCTGGCCAATTTCTCGAACCCTGGAGAGAAGGCGAGGTTCTGCGGAGCGCACAAGCTCGAGGGCATGCAGTCGCGGCACAAGCGGCCGACTTGCGAAGAGCCGGGTTGCCCCCGTCAACCGGTCTTTGGTTACCCTGAACAACCGCGCAGAGCGTGCTCGGCGCACCGTTCGCCTGGCATGGAGAGCAAGACTGTTGTGAGACAGTGTCGCGGAAGCGGGTGCGGCAAGACGGCGGGTTTCAATTTTCCGCAGGCGGAAGCGAAGCCGGACTATTGCGAGGAGCATCGGATGCAAGGGATGGTATCTCTGCGGGCTCGCGAGTGTGAGGCCGAGGGCTGCTCCAAACGAGCGTGCTTCAGGTTCGGCACCGGAACGGTTGCGGTCTATTGTGCAGCGCATCAGCAGGGGAAAGAGCTGTATTGAAAGGTGGACGGACGCAGCGAACGTCGTTTCGATCTTATCATAATGTGTCGCAAGGAGTGCCTCCGACGGCAACGCTCTTCTCTTCTCTTTCTCGGTCAGCCGGGGATGATGAACGTCAAGAGGAAGGCGTGCGATGAAGCGGGCTGCTCTCGGGCCGCGCTAGCTGGGGGCGGCGATCGTGGAAGGCGACGCTGTCGGCATCACCACGCTGCTGTCCAGGCGTCGGCGAACGCGGGGGGCGCGATTCTTCCCTCCACCCTGCGCGCCCAGGAAGCCAACCACGCCGCGTCTGGATACCCCTCCCCACCACCTCAAGGCCGCAGCCGCCGGCAACCCAGTCCTCCAGCTTCGGGCACCGCGATGTCCTCCTCGTCGACGTCTGCGCTCGCAGCCGCGCTAGGTCTGGGTGGTTTCATGGCGGGTGCGGGCGCGTCGACAGCGGCGGCAGCAGGAGTGATGGTGGCGGTCGACGCCCGATGTGAACACCCGGGATGCTGGCGCGATCCCGTGTTTGCGGGCCACGCCGACCCCGGGAGATGGCCACGTTTCTGTCACGTGCACAGGATGGATGCGCTCGCAGATTTCTCGTTCGTGCGCTGCAGCGAGGAGGCCTGTGATGACACTGCGTCGTGGGGCTACTACTGCGGAGGACAGGCGACGAAGTGCGGGGCCCACCGACATCCTCAGATGGTCGACGTCAAGGCCAGGAGGTGCCGGCGCGGGGGTTGTTCGCGCGTGCCTTACTTTGCGTATGCCTCCTCCAAGGGGGAAGGGGCCGCCTTCTGCTCCTTGCATAAGATGGAGGGTATGCTCGACGTCAAGAGCCAAAGGTGTTCCGTCGAAGGTTGCGAGAATCTCCCGCAAGATAACACCAGAAGCGAGGTGATGAAACCGACGCCATCTTGTTTTGTGCGTATCTTCGAGGGCGCGGTGGTGTCCGGCGGCCGGAGACAAGCCTCACGGTTGGTGCATAATCGGTACTTTGATCGTCGGAAAAGCCTGCACCCCCTCACGGACTTGGGCGCGCAAGAGACTTGCTGCTGATGTGGACGCGGGCGGTTGACTGCTGCCTACATTTTCTCCCACTCTCTGATTATCAACTACAGGGTTTTATAGCTTTTGACGAAGCATTTCTTCACGTTCAGTCTTGCCAAGCTTTTTGCTAACATTGATACTCGTAGACGATTAATCTGCCAGATCCCTGTTCGGCCACAAGTAGTGGGGGGAAATGGAAGACACAAAGGTCTTGAGCCCGTTCTCTAGGGGGCGGAGCGTTTCGGGGAGTAGAGG
>Fucus_DN59274_c0_g1_i13_len=2058_Ectocarpus_siliculosus_virus_1_36.4%_p=4.8e-15
AGAGTCCCTTGTGCTCCCCCCCCCTGCTTCCCTGTTACTCTCTGCATTTCCTGAATTGGCAGCTACTGGACCAACCCTTTCTTTTCTACACCCATATATATATATATATATAAAAGAGTGGGCACCGACCGCATATGGCCGCCAATCCTTCTAATACACCAACTATTAATACTAAATACTGTATACACCCTTGTCCTCTGGTCTGATTTACAACAGGCTCCTGGCTGCAGCACGCAGTGCAACTTCGGTTTCCCCGGATCCCGTGCCCTCTTCTGCTTCGCGCACAAGATGGAAGAGCACGTCAACGTCAACCACCGCATATGTCAGGCCGAGACCTGTCAACGCCTGGCCAATTTCTCGAACCCTGGAGAGAAGGCGAGGTTCTGCGGAGCGCACAAGCTCGAGGGCATGCAGTCGCGGCACAAGCGGCCGACTTGCGAAGAGCCGGGTTGCCCCCGTCAACCGGTCTTTGGTTACCCTGAACAACCGCGCAGAGCGTGCTCGGCGCACCGTTCGCCTGGCATGGAGAGCAAGACTGTTGTGAGACAGTGTCGCGGAAGCGGGTGCGGCAAGACGGCGGGTTTCAATTTTCCGCAGGCGGAAGCGAAGCCGGACTATTGCGAGGAGCATCGGATGCAAGGGATGGTATCTCTGCGGGCTCGCGAGTGTGAGGCCGAGGGCTGCTCCAAACGAGCGTGCTTCAGGTTCGGCACCGGAACGGTTGCGGTCTATTGTGCAGCGCATCAGCAGGGGAAAGAGCTGTATTGAAAGGTGGACGGACGCAGCGAACGTCGTTTCGATCTTATCATAATGTGTCGCAAGGAGTGCCTCCGACGGCAACGCTCTTCTCTTCTCTTTCTCGGTCAGCCGGGGATGATGAACGTCAAGAGGAAGGCGTGCGATGAAGCGGGCTGCTCTCGGGCCGCGCTAGCTGGGGGCGGCGATCGTGGAAGGCGACGCTGTCGGCATCACCACGCTGCTGTCCAGGCGTCGGCGAACGCGGGGGGCGCGATTCTTCCCTCCACCCTGCGCGCCCAGGAAGCCAACCACGCCGCGTCTGGATACCCCTCCCCACCACCTCAAGGCCGCAGCCGCCGGCAACCCAGTCCTCCAGCTTCGGGCACCGCGATGTCCTCCTCGTCGACGTCTGCGCTCGCAGCCGCGCTAGGTCTGGGTGGTTTCATGGCGGGTGCGGGCGCGTCGACAGCGGCGGCAGCAGGAGTGATGGTGGCGGTCGACGCCCGATGTGAACACCCGGGATGCTGGCGCGATCCCGTGTTTGCGGGCCACGCCGACCCCGGGAGATGGCCACGTTTCTGTCACGTGCACAGGATGGATGCGCTCGCAGATTTCTCGTTCGTGCGCTGCAGCGAGGAGGCCTGTGATGACACTGCGTCGTGGGGCTACTACTGCGGAGGACAGGCGACGAAGTGCGGGGCCCACCGACATCCTCAGATGGTCGACGTCAAGGCCAGGAGGTGCCGGCGCGGGGGTTGTTCGCGCGTGCCTTACTTTGCGTATGCCTCCTCCAAGGGGGAAGGGGCCGCCTTCTGCTCCTTGCATAAGATGGAGGGTATGCTCGACGTCAAGAGCCAAAGGTGTTCCGTCGAAGGTTGCGAGAATCTCCCGCAAGATAACACCAGAAGCGAGGTGATGAAACCGACGCCATCTTGTTTTGTGCGTATCTTCGAGGGCGCGGTGGTGTCCGGCGGCCGGAGACAAGCCTCACGGTTGGTGCATAATCGGTACTTTGATCGTCGGAAAAGCCTGCACCCCCTCACGGACTTGGGCGCGCAAGAGACTTGCTGCTGATGTGGACGCGGGCGGTTGACTGCTGCCTACATTTTCTCCCACTCTCTGATTATCAACTACAGGGTTTTATAGCTTTTGACGAAGCATTTCTTCACGTTCAGTCTTGCCAAGCTTTTTGCTAACATTGATACTCGTAGACGATTAATCTGCCAGATCCCTGTTCGGCCACAAGTAGTGGGGGGAAATGGAAGACACAAAGGTCTTGAGCCCGTTCTCTAGGGGGCGGAGCGTTTCGGGGAGTAGAGG
>Fucus_DN59274_c0_g1_i13_len=2058_Ectocarpus_siliculosus_virus_1_36.8%_p=4.3e-16
AGAGTCCCTTGTGCTCCCCCCCCCTGCTTCCCTGTTACTCTCTGCATTTCCTGAATTGGCAGCTACTGGACCAACCCTTTCTTTTCTACACCCATATATATATATATATATAAAAGAGTGGGCACCGACCGCATATGGCCGCCAATCCTTCTAATACACCAACTATTAATACTAAATACTGTATACACCCTTGTCCTCTGGTCTGATTTACAACAGGCTCCTGGCTGCAGCACGCAGTGCAACTTCGGTTTCCCCGGATCCCGTGCCCTCTTCTGCTTCGCGCACAAGATGGAAGAGCACGTCAACGTCAACCACCGCATATGTCAGGCCGAGACCTGTCAACGCCTGGCCAATTTCTCGAACCCTGGAGAGAAGGCGAGGTTCTGCGGAGCGCACAAGCTCGAGGGCATGCAGTCGCGGCACAAGCGGCCGACTTGCGAAGAGCCGGGTTGCCCCCGTCAACCGGTCTTTGGTTACCCTGAACAACCGCGCAGAGCGTGCTCGGCGCACCGTTCGCCTGGCATGGAGAGCAAGACTGTTGTGAGACAGTGTCGCGGAAGCGGGTGCGGCAAGACGGCGGGTTTCAATTTTCCGCAGGCGGAAGCGAAGCCGGACTATTGCGAGGAGCATCGGATGCAAGGGATGGTATCTCTGCGGGCTCGCGAGTGTGAGGCCGAGGGCTGCTCCAAACGAGCGTGCTTCAGGTTCGGCACCGGAACGGTTGCGGTCTATTGTGCAGCGCATCAGCAGGGGAAAGAGCTGTATTGAAAGGTGGACGGACGCAGCGAACGTCGTTTCGATCTTATCATAATGTGTCGCAAGGAGTGCCTCCGACGGCAACGCTCTTCTCTTCTCTTTCTCGGTCAGCCGGGGATGATGAACGTCAAGAGGAAGGCGTGCGATGAAGCGGGCTGCTCTCGGGCCGCGCTAGCTGGGGGCGGCGATCGTGGAAGGCGACGCTGTCGGCATCACCACGCTGCTGTCCAGGCGTCGGCGAACGCGGGGGGCGCGATTCTTCCCTCCACCCTGCGCGCCCAGGAAGCCAACCACGCCGCGTCTGGATACCCCTCCCCACCACCTCAAGGCCGCAGCCGCCGGCAACCCAGTCCTCCAGCTTCGGGCACCGCGATGTCCTCCTCGTCGACGTCTGCGCTCGCAGCCGCGCTAGGTCTGGGTGGTTTCATGGCGGGTGCGGGCGCGTCGACAGCGGCGGCAGCAGGAGTGATGGTGGCGGTCGACGCCCGATGTGAACACCCGGGATGCTGGCGCGATCCCGTGTTTGCGGGCCACGCCGACCCCGGGAGATGGCCACGTTTCTGTCACGTGCACAGGATGGATGCGCTCGCAGATTTCTCGTTCGTGCGCTGCAGCGAGGAGGCCTGTGATGACACTGCGTCGTGGGGCTACTACTGCGGAGGACAGGCGACGAAGTGCGGGGCCCACCGACATCCTCAGATGGTCGACGTCAAGGCCAGGAGGTGCCGGCGCGGGGGTTGTTCGCGCGTGCCTTACTTTGCGTATGCCTCCTCCAAGGGGGAAGGGGCCGCCTTCTGCTCCTTGCATAAGATGGAGGGTATGCTCGACGTCAAGAGCCAAAGGTGTTCCGTCGAAGGTTGCGAGAATCTCCCGCAAGATAACACCAGAAGCGAGGTGATGAAACCGACGCCATCTTGTTTTGTGCGTATCTTCGAGGGCGCGGTGGTGTCCGGCGGCCGGAGACAAGCCTCACGGTTGGTGCATAATCGGTACTTTGATCGTCGGAAAAGCCTGCACCCCCTCACGGACTTGGGCGCGCAAGAGACTTGCTGCTGATGTGGACGCGGGCGGTTGACTGCTGCCTACATTTTCTCCCACTCTCTGATTATCAACTACAGGGTTTTATAGCTTTTGACGAAGCATTTCTTCACGTTCAGTCTTGCCAAGCTTTTTGCTAACATTGATACTCGTAGACGATTAATCTGCCAGATCCCTGTTCGGCCACAAGTAGTGGGGGGAAATGGAAGACACAAAGGTCTTGAGCCCGTTCTCTAGGGGGCGGAGCGTTTCGGGGAGTAGAGG
>Fucus_DN59274_c0_g1_i13_len=2058_Ectocarpus_siliculosus_virus_1_41.2%_p=4.6e-02
AGAGTCCCTTGTGCTCCCCCCCCCTGCTTCCCTGTTACTCTCTGCATTTCCTGAATTGGCAGCTACTGGACCAACCCTTTCTTTTCTACACCCATATATATATATATATATAAAAGAGTGGGCACCGACCGCATATGGCCGCCAATCCTTCTAATACACCAACTATTAATACTAAATACTGTATACACCCTTGTCCTCTGGTCTGATTTACAACAGGCTCCTGGCTGCAGCACGCAGTGCAACTTCGGTTTCCCCGGATCCCGTGCCCTCTTCTGCTTCGCGCACAAGATGGAAGAGCACGTCAACGTCAACCACCGCATATGTCAGGCCGAGACCTGTCAACGCCTGGCCAATTTCTCGAACCCTGGAGAGAAGGCGAGGTTCTGCGGAGCGCACAAGCTCGAGGGCATGCAGTCGCGGCACAAGCGGCCGACTTGCGAAGAGCCGGGTTGCCCCCGTCAACCGGTCTTTGGTTACCCTGAACAACCGCGCAGAGCGTGCTCGGCGCACCGTTCGCCTGGCATGGAGAGCAAGACTGTTGTGAGACAGTGTCGCGGAAGCGGGTGCGGCAAGACGGCGGGTTTCAATTTTCCGCAGGCGGAAGCGAAGCCGGACTATTGCGAGGAGCATCGGATGCAAGGGATGGTATCTCTGCGGGCTCGCGAGTGTGAGGCCGAGGGCTGCTCCAAACGAGCGTGCTTCAGGTTCGGCACCGGAACGGTTGCGGTCTATTGTGCAGCGCATCAGCAGGGGAAAGAGCTGTATTGAAAGGTGGACGGACGCAGCGAACGTCGTTTCGATCTTATCATAATGTGTCGCAAGGAGTGCCTCCGACGGCAACGCTCTTCTCTTCTCTTTCTCGGTCAGCCGGGGATGATGAACGTCAAGAGGAAGGCGTGCGATGAAGCGGGCTGCTCTCGGGCCGCGCTAGCTGGGGGCGGCGATCGTGGAAGGCGACGCTGTCGGCATCACCACGCTGCTGTCCAGGCGTCGGCGAACGCGGGGGGCGCGATTCTTCCCTCCACCCTGCGCGCCCAGGAAGCCAACCACGCCGCGTCTGGATACCCCTCCCCACCACCTCAAGGCCGCAGCCGCCGGCAACCCAGTCCTCCAGCTTCGGGCACCGCGATGTCCTCCTCGTCGACGTCTGCGCTCGCAGCCGCGCTAGGTCTGGGTGGTTTCATGGCGGGTGCGGGCGCGTCGACAGCGGCGGCAGCAGGAGTGATGGTGGCGGTCGACGCCCGATGTGAACACCCGGGATGCTGGCGCGATCCCGTGTTTGCGGGCCACGCCGACCCCGGGAGATGGCCACGTTTCTGTCACGTGCACAGGATGGATGCGCTCGCAGATTTCTCGTTCGTGCGCTGCAGCGAGGAGGCCTGTGATGACACTGCGTCGTGGGGCTACTACTGCGGAGGACAGGCGACGAAGTGCGGGGCCCACCGACATCCTCAGATGGTCGACGTCAAGGCCAGGAGGTGCCGGCGCGGGGGTTGTTCGCGCGTGCCTTACTTTGCGTATGCCTCCTCCAAGGGGGAAGGGGCCGCCTTCTGCTCCTTGCATAAGATGGAGGGTATGCTCGACGTCAAGAGCCAAAGGTGTTCCGTCGAAGGTTGCGAGAATCTCCCGCAAGATAACACCAGAAGCGAGGTGATGAAACCGACGCCATCTTGTTTTGTGCGTATCTTCGAGGGCGCGGTGGTGTCCGGCGGCCGGAGACAAGCCTCACGGTTGGTGCATAATCGGTACTTTGATCGTCGGAAAAGCCTGCACCCCCTCACGGACTTGGGCGCGCAAGAGACTTGCTGCTGATGTGGACGCGGGCGGTTGACTGCTGCCTACATTTTCTCCCACTCTCTGATTATCAACTACAGGGTTTTATAGCTTTTGACGAAGCATTTCTTCACGTTCAGTCTTGCCAAGCTTTTTGCTAACATTGATACTCGTAGACGATTAATCTGCCAGATCCCTGTTCGGCCACAAGTAGTGGGGGGAAATGGAAGACACAAAGGTCTTGAGCCCGTTCTCTAGGGGGCGGAGCGTTTCGGGGAGTAGAGG
>Fucus_DN59274_c0_g1_i13_len=2058_Ectocarpus_siliculosus_virus_1_41.6%_p=1.3e-09
AGAGTCCCTTGTGCTCCCCCCCCCTGCTTCCCTGTTACTCTCTGCATTTCCTGAATTGGCAGCTACTGGACCAACCCTTTCTTTTCTACACCCATATATATATATATATATAAAAGAGTGGGCACCGACCGCATATGGCCGCCAATCCTTCTAATACACCAACTATTAATACTAAATACTGTATACACCCTTGTCCTCTGGTCTGATTTACAACAGGCTCCTGGCTGCAGCACGCAGTGCAACTTCGGTTTCCCCGGATCCCGTGCCCTCTTCTGCTTCGCGCACAAGATGGAAGAGCACGTCAACGTCAACCACCGCATATGTCAGGCCGAGACCTGTCAACGCCTGGCCAATTTCTCGAACCCTGGAGAGAAGGCGAGGTTCTGCGGAGCGCACAAGCTCGAGGGCATGCAGTCGCGGCACAAGCGGCCGACTTGCGAAGAGCCGGGTTGCCCCCGTCAACCGGTCTTTGGTTACCCTGAACAACCGCGCAGAGCGTGCTCGGCGCACCGTTCGCCTGGCATGGAGAGCAAGACTGTTGTGAGACAGTGTCGCGGAAGCGGGTGCGGCAAGACGGCGGGTTTCAATTTTCCGCAGGCGGAAGCGAAGCCGGACTATTGCGAGGAGCATCGGATGCAAGGGATGGTATCTCTGCGGGCTCGCGAGTGTGAGGCCGAGGGCTGCTCCAAACGAGCGTGCTTCAGGTTCGGCACCGGAACGGTTGCGGTCTATTGTGCAGCGCATCAGCAGGGGAAAGAGCTGTATTGAAAGGTGGACGGACGCAGCGAACGTCGTTTCGATCTTATCATAATGTGTCGCAAGGAGTGCCTCCGACGGCAACGCTCTTCTCTTCTCTTTCTCGGTCAGCCGGGGATGATGAACGTCAAGAGGAAGGCGTGCGATGAAGCGGGCTGCTCTCGGGCCGCGCTAGCTGGGGGCGGCGATCGTGGAAGGCGACGCTGTCGGCATCACCACGCTGCTGTCCAGGCGTCGGCGAACGCGGGGGGCGCGATTCTTCCCTCCACCCTGCGCGCCCAGGAAGCCAACCACGCCGCGTCTGGATACCCCTCCCCACCACCTCAAGGCCGCAGCCGCCGGCAACCCAGTCCTCCAGCTTCGGGCACCGCGATGTCCTCCTCGTCGACGTCTGCGCTCGCAGCCGCGCTAGGTCTGGGTGGTTTCATGGCGGGTGCGGGCGCGTCGACAGCGGCGGCAGCAGGAGTGATGGTGGCGGTCGACGCCCGATGTGAACACCCGGGATGCTGGCGCGATCCCGTGTTTGCGGGCCACGCCGACCCCGGGAGATGGCCACGTTTCTGTCACGTGCACAGGATGGATGCGCTCGCAGATTTCTCGTTCGTGCGCTGCAGCGAGGAGGCCTGTGATGACACTGCGTCGTGGGGCTACTACTGCGGAGGACAGGCGACGAAGTGCGGGGCCCACCGACATCCTCAGATGGTCGACGTCAAGGCCAGGAGGTGCCGGCGCGGGGGTTGTTCGCGCGTGCCTTACTTTGCGTATGCCTCCTCCAAGGGGGAAGGGGCCGCCTTCTGCTCCTTGCATAAGATGGAGGGTATGCTCGACGTCAAGAGCCAAAGGTGTTCCGTCGAAGGTTGCGAGAATCTCCCGCAAGATAACACCAGAAGCGAGGTGATGAAACCGACGCCATCTTGTTTTGTGCGTATCTTCGAGGGCGCGGTGGTGTCCGGCGGCCGGAGACAAGCCTCACGGTTGGTGCATAATCGGTACTTTGATCGTCGGAAAAGCCTGCACCCCCTCACGGACTTGGGCGCGCAAGAGACTTGCTGCTGATGTGGACGCGGGCGGTTGACTGCTGCCTACATTTTCTCCCACTCTCTGATTATCAACTACAGGGTTTTATAGCTTTTGACGAAGCATTTCTTCACGTTCAGTCTTGCCAAGCTTTTTGCTAACATTGATACTCGTAGACGATTAATCTGCCAGATCCCTGTTCGGCCACAAGTAGTGGGGGGAAATGGAAGACACAAAGGTCTTGAGCCCGTTCTCTAGGGGGCGGAGCGTTTCGGGGAGTAGAGG
>Fucus_DN59274_c0_g1_i5_len=1917_Ectocarpus_siliculosus_virus_1_33.3%_p=6.2e-15
CGTCGTCGTCGTCGTCGTGTCGGTCGTTGCTCGGAAACATTTTATTAACATTCATCGAGGGGATGTTAATTAAGAGACCCTTCGCTCTTTCCCAGTTGTCGGGCGCTCCGGCACACCGCCCCTACCACCACAGGACATGGTTAGACGAAACGCGGCTCGCTGTGCGTCTGCTCGTCGCACTCTCAGGCCGAGACCTGTCAACGCCTGGCCAATTTCTCGAACCCTGGAGAGAAGGCGAGGTTCTGCGGAGCGCACAAGCTCGAGGGCATGCAGTCGCGGCACAAGCGGCCGACTTGCGAAGAGCCGGGTTGCCCCCGTCAACCGGTCTTTGGTTACCCTGAACAACCGCGCAGAGCGTGCTCGGCGCACCGTTCGCCTGGCATGGAGAGCAAGACTGTTGTGAGACAGTGTCGCGGAAGCGGGTGCGGCAAGACGGCGGGTTTCAATTTTCCGCAGGCGGAAGCGAAGCCGGACTATTGCGAGGAGCATCGGATGCAAGGGATGGTATCTCTGCGGGCTCGCGAGTGTGAGGCCGAGGGCTGCTCCAAACGAGCGTGCTTCAGGTTCGGCACCGGAACGGTTGCGGTCTATTGTGCAGCGCATCAGCAGGGGAAAGAGCTGTATTGAAAGGTGGACGGACGCAGCGAACGTCGTTTCGATCTTATCATAATGTGTCGCAAGGAGTGCCTCCGACGGCAACGCTCTTCTCTTCTCTTTCTCGGTCAGCCGGGGATGATGAACGTCAAGAGGAAGGCGTGCGATGAAGCGGGCTGCTCTCGGGCCGCGCTAGCTGGGGGCGGCGATCGTGGAAGGCGACGCTGTCGGCATCACCACGCTGCTGTCCAGGCGTCGGCGAACGCGGGGGGCGCGATTCTTCCCTCCACCCTGCGCGCCCAGGAAGCCAACCACGCCGCGTCTGGATACCCCTCCCCACCACCTCAAGGCCGCAGCCGCCGGCAACCCAGTCCTCCAGCTTCGGGCACCGCGATGTCCTCCTCGTCGACGTCTGCGCTCGCAGCCGCGCTAGGTCTGGGTGGTTTCATGGCGGGTGCGGGCGCGTCGACAGCGGCGGCAGCAGGAGTGATGGTGGCGGTCGACGCCCGATGTGAACACCCGGGATGCTGGCGCGATCCCGTGTTTGCGGGCCACGCCGACCCCGGGAGATGGCCACGTTTCTGTCACGTGCACAGGATGGATGCGCTCGCAGATTTCTCGTTCGTGCGCTGCAGCGAGGAGGCCTGTGATGACACTGCGTCGTGGGGCTACTACTGCGGAGGACAGGCGACGAAGTGCGGGGCCCACCGACATCCTCAGATGGTCGACGTCAAGGCCAGGAGGTGCCGGCGCGGGGGTTGTTCGCGCGTGCCTTACTTTGCGTATGCCTCCTCCAAGGGGGAAGGGGCCGCCTTCTGCTCCTTGCATAAGATGGAGGGTATGCTCGACGTCAAGAGCCAAAGGTGTTCCGTCGAAGGTTGCGAGAATCTCCCGCAAGATAACACCAGAAGCGAGGTGATGAAACCGACGCCATCTTGTTTTGTGCGTATCTTCGAGGGCGCGGTGGTGTCCGGCGGCCGGAGACAAGCCTCACGGTTGGTGCATAATCGGTACTTTGATCGTCGGAAAAGCCTGCACCCCCTCACGGACTTGGGCGCGCAAGAGACTTGCTGCTGATGTGGACGCGGGCGGTTGACTGCTGCCTACATTTTCTCCCACTCTCTGATTATCAACTACAGGGTTTTATAGCTTTTGACGAAGCATTTCTTCACGTTCAGTCTTGCCAAGCTTTTTGCTAACATTGATACTCGTAGACGATTAATCTGCCAGATCCCTGTTCGGCCACAAGTAGTGGGGGGAAATGGAAGACACAAAGGTCTTGAGCCCGTTCTCTAGGGGGCGGAGCGTTTCGGGGAGTAGAGG
>Fucus_DN59274_c0_g1_i5_len=1917_Ectocarpus_siliculosus_virus_1_36.4%_p=4.8e-15
[truncated: 1,308,540 more chars]
