# Supplementary material for: Metagenomic sequencing suggests a diversity of RNA interference-like responses to viruses across multicellular eukaryotes
Source: PLoS Genet. 2018 Jul 30;14(7):e1007533. doi: 10.1371/journal.pgen.1007533 (PMC6085071; doi:10.1371/journal.pgen.1007533)
Supplement: S2 Data — Protein sequence alignments used for phylogenetic analyses are provided in compressed (gzipped) gapped fasta format, with regions of poor alignment (identified by eye) deleted. Sequence titles comprise the taxon name and NCBI accession identifier for the sequence. (TGZ) [file pgen.1007533.s018.tgz]

Archive with 21 entries (20 files):
- alignments2
- alignments2/Bunyavirus_Trimmed_Glycoproteins.fasta_aln
- alignments2/Bunyavirus_Trimmed_RdRps.fasta_aln
- alignments2/DicistroPicornavirus_Trimmed_RdRps.fasta_aln
- alignments2/FisavirusPicornavirus_Trimmed_RdRps.fasta_aln
- alignments2/Hepevirus_Trimmed_RdRps.fasta_aln
- alignments2/LyssaRhabdo_Trimmed_Nucleop.fasta_aln
- alignments2/MarinePicornaViruses_Trimmed_RdRps.fasta_aln
- alignments2/MonoChu_Trimmed_RdRps.fasta_aln
- alignments2/Narnavirus_Trimmed_RdRps.fasta_aln
- alignments2/Nodavirus_Trimmed_Capsids.fasta_aln
- alignments2/Nodavirus_Trimmed_RdRps.fasta_aln
- alignments2/NoraPicornavirus_Trimmed_RdRps.fasta_aln
- alignments2/Orthomyxo_Trimmed_PBs.fasta_aln
- alignments2/Partitivirus_Trimmed_RdRps.fasta_aln
- alignments2/Parvovirus_Trimmed_NS1s.fasta_aln
- alignments2/Picobirnavirus_Trimmed_RdRps.fasta_aln
- alignments2/Sobemo_Trimmed_RdRps.fasta_aln
- alignments2/Tombusvirus_Trimmed_RdRps.fasta_aln
- alignments2/Weivirus_Trimmed_Capsids.fasta_aln
- alignments2/Weivirus_Trimmed_RdRps.fasta_aln
