# Supplementary material for: Metagenomic sequencing suggests a diversity of RNA interference-like responses to viruses across multicellular eukaryotes
Source: PLoS Genet. 2018 Jul 30;14(7):e1007533. doi: 10.1371/journal.pgen.1007533 (PMC6085071; doi:10.1371/journal.pgen.1007533)
Supplement: S2 Data — Protein sequence alignments used for phylogenetic analyses are provided in compressed (gzipped) gapped fasta format, with regions of poor alignment (identified by eye) deleted. Sequence titles comprise the taxon name and NCBI accession identifier for the sequence. (TGZ) [file pgen.1007533.s018.tgz › alignments2/Bunyavirus_Trimmed_Glycoproteins.fasta_aln]

>Hubei_bunya-like_virus_7_APG79328.1
YITFDRH-ISKDSEMTCTGDC---HV----NCSK---S--NANKLITKWP
NDRRWNCNPG-WCWAVNNGCTCCVLDYTTEMAK-YAL-M-VFD-ISYEST
IVILCFSLGFDSRTCKSIKAGETETQVMDGITLETSELVGDAS--RLPE-
GTTLGLLFHWTGGIWNLVDVNSMLLNPDVCKLNQCVHGQIGDIQLDDLTP
L-LS---GDLSKAYKSFQGITASRNCHTGSW------PN--CVFSSVIPD
LTELFENLNETSAHVSSKFHLMSNRISYNQNKPELQLELR--PLQNFGSL
KLKMKVDSLKFTKLQVKIEVSKFDL--GTCKGCH
>Hubei_myriapoda_virus_6_APG79333.1
YITFNRF-VTKDSEMTCTGDC---HA----NCSK---S--DDNRHITKWP
NDRRWNCNPG-WCWAINNGCTCCVLDYTTDGAK-YAL-M-VYD-ISYEST
LIILCFSLGFDSRTCKSIKAGEVETQVMDGITLETSELVGDAS--RLPE-
GTTVGMLFNWKGGLWNLVDVDSMLLNPDVCKLNQCSHGQIGDIQLNNLTP
L-LS---GNLATAYKSFQGITANRVCHTGSW------PT--CTFSNVIPD
LTEVFEKLNETSTHISQKYHLMSNRISYKDNIPQVNLELR--PLTNYGSL
KIKMKVDAMKFTKIQIKIEVTRFEI--SNCGGCH
>Caledonia_dog_whelk_bunya/orthobunya-like_virus_1
----------------CPES------K----------D--YPRRF-WWSR
FTSAFDCKASGTCGSINDGCLCVRC---GNELLKNT-LTEVFT-LKRQGI
EVRLCGIVKGKT-VCGWISTLSPQLNTHQ----KVRLIAGFNGGIEMMI-
VMNPRNG----------------QIRTGKINRRSEFTGSYGSIQWIEVDK
MGDCGNF---GRVEATKACA----------W------PDVNTYVKVCCPD
TSGNFEALQILPKMSISRG----------------AF-ENYD--VAGGDV
EFRFRLKGLMLSYEVKKVKIM--ALEAVTCKGEY
>Wenling_crustacean_virus_9_YP_009329880.1
YSTCDTQISVGDLKESCTGPTGDCSSN----ITA---G--MPSVRKIW-P
QVQNWGCEEP-GCLSIYTGCLGATC---TSNAK-SD-CADVLR-VSNPKC
EIKVCVTIHNKH-ECQILER--DVEKGSI----YATWTYQEPSRIIATN-
TYALYKN----------------KLLTGPINDLGEFDFKFGSYQVVSPDI
TYFLGEP---SASYQCHAVA----------Y------KD--VSFNKCVRD
TFHLSRALQHVQGLYIGPD--------------KKSL-YEQD--LLLGVV
TIRHKLRGLLINELETASTIS---LGAAKCIGHS
>Wuhan_snail_virus_2_APG79343.1
YKACESES-VAGTDWQCTGSCDTAKVNALDNLKKLLGKP-PPTYTSFVDH
DASTWGWEPC-GCIVASGGCAASAC---VERAK-PENCVDVIQ-TRKGTF
WLKICFYFLGKY-DCLKITETETKATKGL----SLVLSSQEQA--ENPTK
FVLTKTA----------------KVLTGEINGAGEFGPKFGYPQFDQNDP
NIGNC-------GYGAHGSM----------YVDSGTCGS--AHVSYCCSS
TYSLLNHLKPRLDLIAGAN----------------KL-TKFE--TNAGTV
TLELEVSGLITKDIKQGNVIS---FKLESSKGCY
>Whenzhou_Shrimp_Virus_2_AJG39290.2
YNTSDHYI-NQISTDTCTQSCDDCVKN----MNL---PEGARTDSIVKLP
RTSGWSCDGP-GCASISTGCTCGWC----DLVKTGP-MAEVCE-LELDHL
MIDLCFNLGGKG-VCKWLRSSESFSDSLY----QVHIEMTNEN--LIDR-
L-AKMEG----------------QYLVGEMNLVHEHEPMFGDYQVFGAKQ
SFE-VDL---DYRHECHFLE----------H------RR--IVYSKCGQN
HFYRHKELEVCDYCSDGEK----------------GV-DLNNINLGMGKI
RLNL--PAVGIKLKEEGVIVS--AMKISSCNGCR
>Lothians_earthworm_bunya/orthobunya-like_virus_1
YRTCDAFM-KYESTDTCTENCDKCKDK----LGS---KT-VNNKI-ISSE
DTSSWSCDGS-GCFSIGTGCTCGTC---WMEPKLGD-CADVYK-ITGEKK
SIELCVLFQSKA-FCRNISSTELIAQKKY----GFTFDGDSKD--DVGK-
IFASYKG----------------HLYSGPINDRSEFSNRFGTLQHVDGMT
PYFDCDSDDADYKHNCFFSR----------N------RF--FTFKSCCKN
NFKLIRNLHSEHNLRHVAD----------------KI-YKVG--EVMNDL
NFIFTIKGKKPETLIEKAAIT--NFKLTACHGCF
>Tataguine_virus_AJT55739.1
YTTGPTINYNSVHSEKCTGRC---PE----LGPKVVAIT-SPDWMTFSKE
GTSSWGCEEL-GCLAIGEGCVAGAC---KDIIR-PEA-E-VYKKVDEEEN
TATICFSTSKES-FCKTIKSGEVDIADNI----ELQYKTVESF--KLPT-
RLFVRDN----------------KLYTGQINGLGEYGKYCGNVQMRNGTT
I-GT---GVPVFDYRCHAMS----------R------KD--ITIRKCYDN
NYSVCSQLEPLSQYDHVYTG-----------LHNIKL-DM--YNKITGVV
TLKIKLGTLNYKQYTEVSTI---SGR-GKCAGCK
>Brazoran_virus_YP_008400137.1
YQTGPTIGMNVQHNEKCTGSC---PE----NRV-------PPGWLSFKRE
RTSQWGCEEF-GCMAINEGCVWGKC---QDIIK-PDM-T-ILRKATTENP
AIEICIVLPSST-YCHSISSFNSVITQKI----EMQFISNESG--KVPK-
LVGYKSH----------------KVFTGMINDYGSFSKMCGSVQMMNKSI
N-GA---GNPRFDYVCHSAS----------R------KE--VIMSRCFDN
FYDSCLQLKPEHDLIYDTQ------------S--RKI-SL--LNKLMGEI
KLKIKLGDIAYKVFEKKPQF---DLK-GSCVGCI
>Mirim_virus_APM83099.1
YTTGPTIGINVQHDEMCTGNC---PK----NLA-------KQNWLSFSKE
HTSNWGCEEF-GCLAIDEGCVYGHC---QDIIK-PEL-R-VLRKVTEEIP
KVTICMTLPSGS-YCQDINSFNPIISDKM----EVQFLSNEAG--RIPK-
IFGYKSN----------------KVLTGMINDLGTFSKMCGSVQSTN-SV
N-GA---GVARFDYICHAAR----------R------KE--VTVSRCFDN
FYDSCNNLVKEKDLLYDDK------------T--NKI-TS--LNKLLGEI
RIKLKLGDIHYKLFEKKPNF---DLK-ASCVGCI
>Catu_virus_AKO90173.1
YTTGPTVGINLQHEEQCTGKC---PT----GLK-------KEGWLSFSKE
HTSTWGCEEF-GCLAINDGCLYGHC---QDMIK-PDM-K-VYKTQSGGDP
KIELCITLPGST-YCHTITAFTPIISEQL----EVQFLSNEAG--KIPK-
IFGYKSN----------------KVMTGMINDKAVFSRMCGSVQSFDGKV
W-GA---GTVRFDYICHAAR----------R------KD--IVVSRCYDN
FYESCLNLNPEKDLVFDDK------------S--QKV-IS--LNKLLGEI
RVKVKLGDIRYKLFEQDPSM---DIK-LSCVGCV
>Guajara_virus_AKO90174.1
YTTGPTVGINMQHDEQCTGTC---PK----DLK-------KEGWLSFSKE
HTSTWGCEEF-GCLAINEGCLYGHC---QDIIK-PET-R-VYKRGNEEIP
RITLCISLPDNT-FCHDIDSFNPIITDKL----EIQFISNEAG--RIPK-
LFGYRSN----------------KVLTGLINDRGTFSKMCGSVQAFNGKV
W-GA---GNAKFDYICHAAR----------R------KD--VTISRCFDN
FYEGCTNLNIESNMVFDDK------------E--NKI-QL--LNRVMGEM
RVKIKLGDIRYKVFEKNPSM---DLK-ATCVGCI
>Mahogany_hammock_virus_ALP92134.1
YHTGPTVGINMQHDEQCTGNC---PS----NLK-------REGWLSFSRE
HTSTWGCEEF-GCLAVNEGCLFGHC---RDIIK-PEI-A-VYKRSGQDAP
RITLCISVPDNT-FCHEIDSFNPIISDKI----EVQFLSNEAG--KIPK-
IFAYKSN----------------KVLTGMINDKGIFAKMCGSVQAYGKEV
W-GA---GNAKFDYICHAAR----------R------KD--VTISRCFDN
FYESCLGLDSEKDLIFDDQ------------T--EKI-QQ--LNKLMGEI
RLKIKLGDIRYKLFEKNPSM---DIK-ATCVGCI
>Moju_virus_AKO90178.1
YTTGPTVGINMQHDEQCTGTC---PA----NLK-------KEGWLSFSKE
HTSTWGCEEF-GCLAIGEGCLYGHC---RDIIK-PET-A-VYKRVGQENP
KITLCISVPDST-YCHEIDSFNPVISDKI----EIQFLSNEAG--RIPK-
IFAYKSN----------------KVMTGMINDKGIFSKMCGSVQAYGKEV
W-GA---GNPKFDYICHAAR----------R------KD--VTISRCFDN
FYESCLSLDQEKNMIFDDQ------------T--GRI-QQ--LNKLMGEI
RLKIKLGDIRYKLFEKDPAM---DIK-ASCVGCI
>Yacaaba_virus_AMR73399.1
YETGPTTGINVQHEEKCTGKC---PE----DIEK------KENWVTFSKE
RTSQWGCEEF-GCLAISEGCVYGSC---QDIIK-PEL-K-IFKKEGDDQQ
LIKICVTFSHDN-FCHDLDSLTPILNEKI----EVQFETVETQ--VLPK-
IVAIKNH----------------KILTGQINDLGSFNKGCGNVQSIHGQI
L-GA---GLPKFDYTCYTSS----------R------KD--VIVRKCYDN
NYGSCSVLQEESGLRLEED------------AELIKI-RE--TQKIMGTM
KLKIHLGDIQYKLFAKKLVL---DGQ-LTCVGCF
>Anhembi_virus_AEZ35256.1
YDTGPTISINVKHDELCTGPC---PS----SIPH------PEQWLTFSQE
RTSRWGCEEF-GCLAVGEGCVFGSC---QDVIK-KET-R-VYKKISEELN
EIRLCIIFQTNT-FCTTMNALEPQITPTL----EVQFEGLDTK--ILPA-
LLALQNH----------------KLFSGQINDLGSFGLSCGNVQQVNKTI
Y-GA---GQPKFDYLCHGAK----------R------KD--IIVRKCYNN
NYGSCKLLTEESNLIVEDN------------YNTINV-IN--TKHMLGTV
KIKMNLGDIRYKIFNKKPDF---EIE-GHCVGCI
>Sororoca_virus_AEZ35265.1
YDTGPTININVKHDELCTGPC---PN----AIPH------DPQWLTFSQE
RTSRWGCEEF-GCLAVGEGCVFGSC---QDVIK-REM-R-VYKKTIEEVN
EITLCIIFQTNT-FCQTINALEPMISPFL----EVQLEGLDTR--ILPS-
VLALQNH----------------KLYSGQINDLGSFGLSCGNVQQVNKTI
Y-GA---GQPKFDYLCHGAK----------R------KD--IIVRKCYNN
NYGSCKLLNEEANLILEDN------------YNTITV-VD--NKHMIGTV
KSKLVLGDIKYKLFNKKPEF---ELE-AHCVGCV
>Iaco_virus_AEZ35259.1
YDTGPTIGINVKHEELCTGPC---PQ----NIPH------QEQWLTFSQE
RTSRWGCEEF-GCLAVGEGCVYGSC---QDIIK-KET-R-VYKKVSEEIN
EITFCIIFQTNT-YCQTMNAIEPQITPSL----EVQLEGLDTK--ILPN-
ILALQNH----------------KLYSGQINDLGSFGLACGNVQQVNKTI
Y-GA---GQPKFDYLCHGAK----------R------KD--IIVRKCYNN
NFGSCKLLTIEDNLIVEDN------------YNTINV-IN--TKHLIGTV
KSKLNLGDIRYKLFNKKPEF---ELE-AHCVGCV
>Oropouche_virus_NP_982303.1
YTTGPSISINIEHNERCTGHC---PE----KIPA------KEGWLTFSKE
HTSSWGCEEY-GCLAIDTGCLYGSC---QDVIR-PEL-D-VYKKIGSEVS
LIEICITLPHET-YCNDMDILEPIIGDKL----SASFQNTQTN--QLPT-
LIAYKKG----------------KIYTGQINDIGNTALQCGSIQVINGST
I-GT---GSPKFDYICHAMR----------R------KD--VIVRKCFND
NYQSCTRLEKRNDLIPYRK------------GDVIEV-SK--TGSNMGQM
TFKIELGDINYKIFTKSIDL---QMS-GICAGCI
>Iquitos_virus_AIK67306.1
YTTGPSIAINMEHNEQCTGHC---PS----KIPS------KENWLTFSRE
HTSSWGCEEY-GCLAIDTGCLYGSC---QDVIR-PEI-D-VYKKSGNEQS
LIELCITSAHET-FCNDLDILEPIIGEKI----SASFQSTQSN--QLPN-
IIAFRKG----------------QILTGAINDLGNTGSQCGSIQLVNNTL
L-GE---GNVKFDYICHAMR----------R------KD--VIIRRCYND
HFTSCNLLQKRSDLIGNIN------------GKELQI-SM--SGRSMGSM
KFKIELGDINYKLYTENADI---TIR-GECGGCI
>Madre_de_Dios_virus_AHY22342.1
YTTGPSVAINMEHNEQCTGSC---PK----KIPA------KENWLTFSKE
HTSSWGCEEY-GCLAIDTGCLYGSC---QDVIR-PEV-D-VYKKASAEQS
LIELCITSAHET-FCNDLDILEPIIGDKI----SAAFQSTQVN--QLPN-
IIAFKKG----------------QIFTGAINDLGNTGSQCGSIQLINNTL
L-GE---GNVKFDYICHAMK----------R------KD--VIVRRCYND
HFASCNLLQKRSDLVGTLN------------GKELQV-SM--SGRSMGSM
KFKVELGDISYKLYTENADI---SIS-GECGGCI
>Jatobal_virus_AFI24667.1
YTTGPTIGINVEHNEQCTGSC---PK----TIEK------KQNWLTFSKE
HTSQWGCEEY-GCLAMDAGCVYGSC---QDIIR-PEI-D-IYKIYGSERS
MVELCITLPHET-FCNDLDVLEPIIGDKI----QAAFQTVQST--HMPR-
LIAIKNN----------------KAFTGQINDLGNTASYCGSVQKFNGTI
L-GQ---GDPKFDYICHLLK----------R------KD--IIVRRCYNN
NYESCKFLTPRPDIIIDKK------------NDILQA-SI--VGMNLGQM
NFKIMLGDINYNQYTETENL---EIT-GQCVGCI
>Perdoes_virus_AJT39458.1
YSTGPTIGINVEHNEKCTGSC---PK----TIDK------KDNWLTFSKE
HTSQWGCEEY-GCLAINTGCVFGSC---QDIIR-PEI-D-VYKMHGAERS
VVELCITLPHET-YCNDLDVLEPIIGDKI----QAAFQTVQSN--HMPR-
LMAIKNN----------------KAFTGQINDLGSTASYCGSVQKFNETI
I-GQ---GDPKFDYVCHLLK----------R------KD--IIVRRCYSN
NYESCKLLTPRADIIVDKK------------GESLQA-SI--VGLNLGQM
NFKIMLGDINYKQYTESNNL---EAT-GQCVGCV
>Cat_Que_virus_YP_009028567.1
YSTGPTISINIQHNEQCTGSC---PK----SIPK------QDGWLTFSKE
HTSNWGCEEF-GCLAIDSGCLYGSC---QDVIR-PEM-D-VYKIQGSEQT
LIEICISTPHET-MCNDLDVLEPLIGDKI----EVSFQTTQSV--HMPT-
LMGLRKG----------------GLYTGQINDIGNTAEMCGSVQLINGSL
I-GQ---GTPKFDYICHAAK----------R------KD--VIVRRCYNN
HYVTCELLEKRNNILHTIQ------------GTDMYA-SL--SGNNLGLM
NFRIALGDINYKAFIKDTNF---EIK-GSCVGCV
>Manzanilla_virus_AKO22296.1
YSTGPTISINIQHNEQCTGSC---PK----SIPK------QDGWLTFSKE
HTSNWGCEEF-GCLAIDSGCLYGSC---QDVIR-PEM-D-VYKIQGSEQT
LIEVCISTPHET-MCNDLDVLEPLIGDKI----EVSFQTTQSV--HMPT-
LVGLRKG----------------GLYTGQINDIGNTAEMCGSVQLINGSL
I-GQ---GTPKFDYICHAAK----------R------KD--VIVRRCYNN
HYVTCELLEKRNNILHTIQ------------GADMYA-SL--SGNNLGLM
NFRIALGDINYKAFIKDTNF---EIK-GSCVGCV
>Oya_virus_AGS56983.1
YSTGPTISINIQHNEQCTGSC---PK----SIPK------QDGWLTFSKE
HTSNWGCEEF-GCLAIDSGCLYGSC---QDVIR-PEM-D-VYKIQGSEQT
LIEVCISTPHET-MCNDLDVLEPLIGDKI----EVSFQTTQSV--HMPA-
LMGLRKG----------------GLYTGQINDIGNTAEMCGSVQLINGSL
I-GQ---GTPKFDYICHAAK----------R------KD--VIVRRCYNN
HYVTCELLEKRNNILHTIQ------------GADMYA-SL--SGNNLGLM
NFRIALGDINYKAFIKDTNF---EIK-GSCVGCV
>Utinga_virus_AHY22345.1
YKTGPTIGINVEHNEQCTGSC---PS----TIPK------QEGWLTFSKE
HTSQWGCEEF-GCLAIDTGCLYGSC---QDIIR-PEM-S-IYKMLGEEMT
SIEICLTTPKET-YCNDLDLLEPLIGDKI----EVSFQTVQSS--HMPK-
IIAVKNN----------------KVYTGQINDIGNTANICGSVQIINKTV
I-GQ---GNPKFDYLCHAMK----------R------KD--VIVRKCYDN
HFETCKLLEERSEILINQQ------------SDTIAA-SM--SGKNLGIM
NFKFALGDIDYKTFTEDASF---DIK-GQCVGCI
>Utive_virus_AHY22346.1
YKTGPTIGINVEHNEQCTGSC---PK----NIPK------QDGWLTFSKE
HTSQWGCEEF-GCLAIDTGCLYGSC---QDIIR-PEI-A-VFKMLGEEMT
SIEICLTTPKET-YCNDLDLLEPLIGDKI----EVSFQTVQSN--HMPK-
IIAVKNN----------------KVYTGQINDQGNTANICGSVQIINKTI
I-GQ---GNPKFDYLCHAMK----------R------KD--VIVRKCFDN
HFETCKMLEERNEILINQQ------------SDTVTA-SM--SGKNLGIM
NFKFALGDIDYKTFTEDASF---DIK-GQCVGCI
>Belmont_virus_AMR73385.1
YKTGPTIGINVKHDEQCTGIC---PI----KIPK---N--KENWLTFSKE
HTSNWGCEEF-GCLAVDSGCLYGSC---QDIIQ-PML-D-VYKMFGTESP
IIEICVLFSSES-YCHKLTSLEPAVTEKF----QISFSTVQTA--SMPK-
ILAIKNM----------------NIYTGQINDLGVVSKSCGSVQYINKTL
Y-GS---GDVKFDYICHLAR----------R------KD--VIVRKCFDN
NYEYCKLLTKRNDMLINKQP-----------NQNAII-SL--TNVNLGII
DFKLELGDINYKLFRSDPSF---EVT-GGCAGCI
