# Supplementary material for: Metagenomic sequencing suggests a diversity of RNA interference-like responses to viruses across multicellular eukaryotes
Source: PLoS Genet. 2018 Jul 30;14(7):e1007533. doi: 10.1371/journal.pgen.1007533 (PMC6085071; doi:10.1371/journal.pgen.1007533)
Supplement: S2 Data — Protein sequence alignments used for phylogenetic analyses are provided in compressed (gzipped) gapped fasta format, with regions of poor alignment (identified by eye) deleted. Sequence titles comprise the taxon name and NCBI accession identifier for the sequence. (TGZ) [file pgen.1007533.s018.tgz › alignments2/DicistroPicornavirus_Trimmed_RdRps.fasta_aln]

>Changjiang_picorna-like_virus_14_APG78996.1
ILISG-KPGMGK---------SYMVNALVRDIGGED-I----PW-G---E
----------IPGEGITNH---I-YTRN-PQ-EKYWS-GY-R----G-Q-
FCTLYDDFG-QIADTE-A-SPD--VE--FCEVIQ--AVGDNAFKIPMADI
EE---KNRGYFRSPLLIATTNLK---HFTS-VSV--KSIRSPEALARRF-
D-I-HV-ELIKKGN-ERMY-Q--------------LML--D---N-----
------TEKD----VV--TY-----------P------------ELVNI-
--------------------------------------------------
--------------------------------------------------
--------------------------------------------------
--------------------------------------------------
--------------C----------------------RSFYRKKQDKFKD
RAALG---------------------------------SD--K-------
----QS------K------------------------------------V
E---HA-------------CV-----------------------------
--------------------A----------------------T-R----
----L--LYV-S---GP-S------SIAGTELRR----------------
--------------------------RGHSA-----------SNPDHSYC
HPSLSC--RQ-----Q-------------------RQ-SIWDWFM-----
---------P--------------------TDN---------------SQ
----------Q-------EH----S---------------------I-H-
-----F-------VHWLWDP----R-----------------------IE
N--------------------Y----------------------------
--------------------------------------------------
--------------------------------------------------
---------------------------------------F----------
-----------T-PK-----------------------------------
-----NP-------------------------------------------
-----E-------EWEE---------------------------------
---------------L---------K------------------------
----------------------E---------------------------
--------------------------------------V-----FR----
-LNT-PT--LDT--E------------------SD---------------
----------------------------------EFMRYGLRNT-Q----
--------------E--ALQGL------------------DS--------
---VPYLHR-----------------------------------------
--------------------------------------------------
--------------------------------------------------
--------------------------------------------------
--------------------------------------------------
--------------------------------------------------
--------------------------------------------------
--------------------------------------------------
-----------------------L--------------------MAR---
--------------------------------------------------
-------------------------KITVLSSKA----------------
------------------------------------------Q-------
--------------------KNIIDGLLASSTEDLA------EL------
------------------GLIPGTSLI----EYWA-----G---------
---VI--GRA-M-------MK------LFSK--VQGI-------------
----FVGI------------------------------------------
-----------------------V-Q------------------FLEDT-
------------------------------LG----------NN--P---
GL------FIGMLTML------P------PMILA----------------
--------------------------------------------SAMVF-
---------------------------------------------VDLLK
DSRQKYENPEQEEKLLKELHKRFLAKRDVSQFESRDM-------------
--------------------------------------------------
---------KGAQK-------------------------------SNKAR
S---------FH----------M--------------------T-RESR-
--------------------------------------------------
--------------------------------------------------
--------------------------------------------------
--------------------------------------------------
---------------------------------------------NE--Q
----G----------------A----Q-----------------K-----
S---------------NKS-------A--------------------SI-
K------------------------------------------M----KF
ESMPPVHL-LEECEVYGMKYVCVRK-DL----------------------
--------------------------------------------------
----VNFAMKEG--G---------EQ-V----------------------
--------D-----------------------------------------
-------------------------D-L-----IR---V----------A
----FLQ---Y------------------------AELL-----------
------IEATKGGG-LPG---------DCDT-LVLNDR------------
----------------------L-----V---E------F--Y-------
------------N-------SAVR------------------ATSYEAVM
---N--SLDAT--------------PT-----------------EK----
-KM-V----HEGD--------------VQAN----FQK--WL-K-H----
----QDF--K--LE---YQG-SS--------DQNADGIS-KAASH-NLLD
IK--A----------K-G---------------------A---LGKASQI
FFVSARIAWCNRHTYEL-LK-NG---------------------D---FT
IT--------RY-------KKDN---------------------------
---T-P--D-HLD--FT--WQD-CK-------------------------
-------VV-VH--P-ELDIVLIQFP-K---T--LTPYPTFMKHIISDKD
-LDF--------KML-P--A----GRIVT----RR-----E---G---V-
--------M-TY---------------------------------I----
Q---S-PS--------P--AVI--EKA-T-----------IQ-EGELIPA
GSAIGYTN-MNTIVGDCGAPFVILDPT-R--QRKICGLHFLG-N--S---
------FG-T----GQSVLVTQELLQSMMDAG-DFV--E--DL------Q
-YQ-H---------------------------------------------
----------------------SFT-GV-T-G--E-T--IV-DLPIGQIP
--T---PFEPTKTKVRHSIIHG----M---V-SEP---------------
----------------I-TA-----PSILRVSA-----V-----------
-----CDPMERGVKELHKKKH-IVP--QT-------F--VEQA--QQVLT
RYTSG--------E----------V--QIARTLTLDEALSA--K------
-GIVGLEPIDISTSAGLPLCLEP------DA---KGKSKWIN-L------
E------R-EPTQ------------EFREMMDCFIGELKSGELKD-IP--
-----IFKETLKDERVKKAKANINDPTK-I-KTRLFSASPLKLLVALRMY
YGAFMAHVV--RNQIRNTSTTGTNPHG-PDWQMIADWL-HEVS-------
T------KVDDGDYSCFDTTQPSGFLQAVYD-AIRQWYN--MNG------
-----------G---TE--------EDDKIRRQLAELCYHPYRSAR----
---GVVYRTNGSLPSGLFGTTPINSGVNLVAFFF--AFKKLYP-------
--------------------------------------------------
-----LA--------TSRDFLENV----RSVSHGDDVLFSVSKE-FEGFT
SE--NIGKA-L-AEV-GMIFTPAD-KG--G--V-A--S-Y--ARPIEETT
FLKRGFK--KI---A----------G-----------IYRAP-LETTSSL
EMANWITKT-AD--P---T-K-ATIDNCEA-AFRELAI
>Shahe_arthropod_virus_1_APG77360.1
ILLSG-QPGIGK---------SFIVQQLVKDIGAEK-I----PW-T---N
----------VAGETISNH---I-YQRN-VA-VAHWD-GY-K----Q-Q-
FCTLYDDFM-QVADSA-T-KPN--PE--VAEMIN--VAGCNAFHLPMAEL
SE---KKQGYFRSPLVIATSNLS---SMSS-TVV--KSIISPAALERRF-
D-I-HV-RLVKRGT-QMVY-E--------------IMV--D---G-----
------DKNQ----EI--DY-----------D------------LLVML-
--------------------------------------------------
--------------------------------------------------
--------------------------------------------------
--------------------------------------------------
--------------A----------------------RAKMDVKHQAYLK
RVRDS---------------------------------QT--K-------
----ES------S------------------------------------I
P---NL-------------CV-----------------------------
--------------------A----------------------R-L----
----L--HLT-S---AP-S------TVRETAMKR----------------
--------------------------QVADL-----------NNLDHSYC
HTNSPC--KQ-----E-------------------HQ-AMLDWIF-----
---------G--------------------TRD---------------SV
----------N-------NL----TYY----------------RRNA-S-
-----F-------GQYLWDP----A-----------------------FK
N--------------------Y----------------------------
--------------------------------------------------
--------------------------------------------------
--------------------------------------SQ----------
-----------C-WD-----------------------------------
-----EA-------------------------------------------
-----E-------EAKL---------------------------------
---------------L---------R------------------------
----------------------L---------------------------
--------------------------------------K-----DD----
-LDI-AL--AGT--E------------------WE---------------
----------------------------------PFFDLIVNHD-Y----
--------------G--RVPLY------------------DREG------
L--FQFLNANH---------------------------------------
--------------------------------------------------
--------------------------------------------------
-R-----------------D------------------------------
--------------------------------------------------
--------------------------------------------------
--------------------------------------------------
--------------------------------------------------
-----------------------L--------------------LFS---
--------------------------------------------------
-------------------------TIQRRVSQT----------------
------------------------------------------Q-------
--------------------SNILDDCLQDSAIDMS------VA------
------------------GITTPADRI----MCYA-----K---------
---IL--WSV-V-------KK------AFSF--LTGA-------------
----ITTA------------------------------------------
-----------------------L-T------------------KIFDL-
------------------------------EM----------QY--P---
FL------TVTLLTVS------C------KCFYL----------------
--------------------------------------------ISDYF-
---------------------------------------------QDSTD
IFNEDVEADN-----------------------AREA-------------
--------------------------------------------------
---------LLATF-------------------------------FEAQE
G---------QR----------Q--------------------K-SESR-
--------------------------------------------------
--------------------------------------------------
--------------------------------------------------
--------------------------------------------------
---------------------------------------------DE--K
----G----------------A----Q-----------------K-----
S---------------HNV-------G--------------------RM-
K------------------------------------------F----ES
HCFNHLEI-TTYGTPPISYDWIHIKDQI----------------------
--------------------------------------------------
----CNDVCDQK------------PG-A----------------------
--------A-----------------------------------------
-------------------------A-I-----FR---E----------A
----SRQ---F------------------------NDLF-----------
------ILTARTKK-IKY------------S-SVLGEM------------
----------------------S-----K---M------Y--K-------
------------Y-------IEAK------------------GVTKDQIA
---K--AMGADKET----------VRY-----------------LE----
-SN-K----TP-M--------------ADAV----FESF-LM-N-Y----
----ESV--R--EE---FQG-SA--------DQNADGIS-KKIAS-NLCD
IS--R----------R-G-------------------------GSRISQV
WFYGGRRCWVNSHTMAL-LE-DA--T------------------E---IT
LT--------RY-------NK-A---------------------------
---G-P--V-ETH--FR--MED-IK-------------------------
-------VV-KH--P-KLDITLMQFP-I---T--FSPFPVCRDLIATDSD
-MKF--------VFL-P--G----GRLVT----RR-----S---S---E-
--------L-CF---------------------------------L----
N---S-GR--------V--KRL--DTA-Y-----------AT-PNGEQAA
FTGLGYDN-MHSEFGDCGAPFVAIDNT-R--NRKIMGFHMMG-N--S---
------AG-A----GTSVIVTQELIQDMEKHS-DFA--P--EL------T
-IA-R---------------------------------------------
------------Q---------EFQ-DS-Q-C--Y-D--AV-LAPVAVIP
--T---PFEPTKTKVRRSIIHG----D---V-TEP---------------
----------------T-TR-----PSILRPYD-----D-----------
-----FDPMHRGLAAMQHSRP-NIP--MS-------F--VRSA--ADVMS
RYISG--------T----------P--VVTRVLTLEEALSG--K------
-DIPGVEPMDRSTSAGLPLCLDP------MA---KGKKKWIS-E------
D------Y-QPSD------------ELRVLVDDFEKELASGHLSA-PP--
-----VFKATLKDERVKLAKADINVPEK-V-KTRLFAASPMVLSIVLRKY
FGAFFGHLV--ENRTRNTCTTGVNPMG-ADWQQMADFL-HEVS-------
P------LVNDGDYSTFDVDQPAGFLLVPLQ-AAIFWYK--ING------
-----------A---SA--------EETLMREYLITLIIHAHICAK----
---GTVFRLEGTLPSGVFGTTAINSGVNLTAFYY--AFKRIYP-------
--------------------------------------------------
-----MA--------SSLTFLEDV----RTLTHGDDVIFAVSDR-LPLYT
AT--NIGTA-L-KEA-GMTFTPAL-KG--D--K-M--F-E--ARPIEEVT
FLKRSFK--KI---G----------G-----------VYRAP-LATESSA
EMCNWITKS-ND--P---I-I-ATEDNIKA-AFRELAI
>Antheraea_pernyi_iflavirus_YP_009002581.1
IYNYG-APEIGK---------SHLTTNICSALCKDQ-G----I-------
-------------TTETSL---M-CVLN-AT-SKFWD-DC-D----R-Q-
PCLVMDDAF-NIKKGP-M-FE---DQ--VAAIFN--IVSPVVLVPPKAAV
ED---KGRPY-NPEIFVLNSNTD----FQR------TEVCEQIALWRRR-
D-I-LI-KSELDPD-FVKP-D---------------CI--H-C-Q-Q---
-------------------------KLRVDSR------------LPKEAI
--------------V------S----------------------------
--------------------LK-D-FH--HL--RF----KY---------
--T------FD--V-T----------------------------------
----NPGCAY---L--PENRYMKYD--ELI------N-------------
-------------LL----------------------KEIFKKNREAENY
KFAER---------------------------------VA--R-------
----CN--EVVND------------------------------------F
-------------------P------------------------------
--------------------SL----V-S-------------NV-D----
----N--LET-L---WN---------------------------------
--------------------------------------------------
--------------------------------------------------
--------------------------------------------------
--------------------------------------------EAI-L-
-----K-------RQASVEL----VKNSTLSSISKHFAAHINEKWSDCKH
G--------------------V----------------------------
--------------------------------------------------
--------------------------------------------------
--------------------------------------FK----------
-----------SIYK-----------------------------------
-----TL-------------------------------------------
-----Y-------PGRN---------------------------------
---------------I---------Y------------------------
----------------------D---------------------------
--------------------------------------------------
------L-------M------------------NP---------------
----------------------------------TC--------------
-----------------------------------------------GQC
IAIKHQCISCQ------I--SYEKLLKQSSTEPTVTYHPSPSTSASSIEI
LFSDKKTGPLKYEGCTIEEVEDDEPTPSTSKDVSTPVFDHDIKYVLSESG
QRWLKDLNTQYH--A--NVLRDF------KL--------FLDFHQSGISV
AL------------------------------------------------
--------------------------------------------------
--------------------------------------------------
--------------------------------------------------
--------------------------------------------------
-----RR------------Y---P--------------------VYA---
--------------------------------------------------
-------------------------RNGKILK--EVCE-KFCTCLHNSKS
NPPII---------------------------------------------
------------------------------YKGK-F------AFINP---
--------------TSPDVPDVIESLVCDMRCWMC-----LP---WIHHR
IVDSCLSIRD-T-------LI-ESWMCCMN----DRH-------------
----LVFD------------------------------------------
-----------------------KIS------------------FDNIM-
------------------------------SK----------LT--KWVW
DF------YYN---QM------K------P--AA----------------
--------------------------------------------K--AA-
--------------------------------------------------
--------------------------------------------------
--------------------------------------------------
--------------------------------------------------
--------------------------------------------------
--------------------------------------------------
--------------------------------------------------
--------------------------------------------------
--------------------------------------------------
--------------------------------------------------
--------------------------------------------------
--------------------------------------------------
--------------------------------------------------
-----------------------------FT-------------------
--------------------------------------------------
--------------F---------LT------------------------
--------------------------------------------------
--------------------------------------------------
--------------------------------------------------
-------SV-----------------------------------------
-QGWLI-------------SAVF-----L---T------T----------
---------------------IFSTVVLGVGTYEACTTAGSGNLGRAMVD
---M--NTMGSGRP-----------PQ--------RA-GIGYQAKS----
-YD-A----SKPK---------------V-T---KAPKA-KV-H-T----
----PVR--A--TN---KAE-YQ--------SAQQFEVVQQRLRN-NMSS
ID--V---VF-TN--I--------E---G-------K--E---VRVRNYG
LMLRDQQMLIQRHYYDF-WR-RL--DL--TAKFYFNNK-V--V-K---LD
NV-----------------DG-----------------------------
----------I-LLNNFFDLEI-DW-----F-------------------
M--TP--DL-EY--F-DSNFGILHLP-K---I--VPAFKDLTRFIAKSNE
-HQY--------IKF-D--EC-Y-L---Y----SS--L------S---D-
----------TN--------------------------------------
M-----HC-----VMNV--E-H--DR----------E-V-TD-SNGWLRL
SECYSY-K-YST-VGLCGSALLCST---L--ERPIIGIHFAG-T-KT---
---------F----GFAEPISYESFNDLKVTH-YEY--Q--LC------D
-LR------------------L-----D----------------------
----------------------GK-EAA-I-E--F-D--TL-LYPQGTVP
--EAYKHHQGSVSQYIPSLIHG----A---Y--EV---------------
----------------D-TE-----PNPLSPKD-----TRL---------
--PPGNPPLKRGVEHMGRPPL-DFP--NK-------L--LDPA--ADDLN
DVILR--------N---V---KPIR--NGVGKLSLQDAICGN-V------
-NVKGFEPLEWSSSEGFPLKSLR--P--PHV---KGKKWLFD-L------
E-ETSNGY-VLKG-----M----HGELKRQLIVCEQLRRQGIRC--AT--
-----LFVDCLKDTCIDIKK-----CSI-PGKTRIFSISPVQYTIAFKQY
FGDFIASYQ--EARLSAEHGIGINVDS-LEWSQVANYI-TTYG-------
D------NIIAGDYKNFGPSLMLKCVEKAFD-IIMNWYE--RYD------
-----------N---DE--------ERQLIRRVLLSEILHAQHLCL----
---NVVYGVPCGIPSGSPITTPLNSLVNSLYLRC--GWKSITNQ------
--------------------------------------------------
---------------NFSTMHENV----RILTYGDDVCINVSDMYKDIYN
TE--TLSLF-F-KEY-NIVFTDID-KS--D--V-I--I-K--YRNLNNVS
FLKRSFI--LH---P----------NSK--F------IFLAP-IELQSIR
KCVNWITRK-GD--P---L-A-NTLENCKQ-ACELAFG
>Hubei_picorna-like_virus_17_APG77921.1
IGLHG-PPGVGK---------SGLVNLLILNFVKHD-Q----FL-S---E
-EEKKNL---YTDNKFVEL---I-YAAN-PT-LKHHD-GLRH----N-T-
RYWIFDEFD-QAND-K-M-EIN--PE--WQDVMG--NSNVYPKIARMAEI
DN---KGVMWLNAKVVLTTSNTK---QISS------NSIKHIDAFARRV-
D-P-W--WITVKEE-FATP-E---------------G-------------
--------------RL--DV-----------N------------KVGAQ-
--------------------------------------------------
-------------------------FRFDIY--QF--Q-QH---------
--N------LVTGQ-S----------------------------------
---------H--------GPILGWT--EFR------K-------------
-------------IV----------------------TERFIRNQNQGKQ
FL---------------------------------DGVSA--V-------
----AR------E------------------------------------L
LK---D-------------MT-----------------------------
------------KE--IDE-------S-L---L---------QV-S----
----L--SQE-A---FE-E------KMRQNPLV-----------------
--------------------------PEEEKDG----V------K-TLFV
DGVTYR-C-ESA--------------------------------------
------------------------------AGW---VAA-SA--------
----------Y-------GIATTLASY----------------FTI----
--------------SNRRLK----Q-----------------------DL
I--------------------M----------------------------
--------------------------------------------------
--------------------------------------------------
--------------------------------------LDVVKDHMTYFS
GLTSGQLWV--R-LI-----NVLSDCE-----------------------
-----SE------ESKQLALKLYV--------------------------
-----T-------KEKI---------------------------------
---------------DMTPLRQEFAD------------------------
----------------------S---------------------------
M-------------------------------------------IT----
-KDE-A---LYK--S-----------------------------------
------------------------------------------FRESI---
---QL---PL----------------------------------------
--------------------------------------------------
-----------------------------------------F--LPWLGH
---LLT--------------------------------------------
-----ICAAFTV-------G------------------------------
--------------------------------------------------
--------------------------------------------------
--------------------------------------------------
------------------A---------------------CL--------
----SACA-----------LK--C--------------------VKA---
--------------------------------------------------
--------------------------F-------------------IRSV
HSL--------------------------------------F-S----DA
----K-------------------------------------------EW
-----F----------------------------YKENFDLV----EVEG
VQYARM--K-----------------------------------------
------------------------------------------KDLAEQGY
FT-----------------------------------TALYPVK-EFFK-
--------------------------------------------------
--------------------------------------------------
--------------------------------------------------
--------------------------------------------------
--------------------------------------------------
--------------------------------------------------
---------------YSKE------------------GLWTLKN----R-
--------------------------------------TCSLLT-RYVA-
--------------------------------------------------
--------------------------------------------------
--------------------------------------------------
--------------------------------------------------
---------------------------------------------NLKKV
----V----------------MGIFRK--------LT-------G-----
Q-------------------------E----------EDARKREEEMLP-
L------------------------------------------T------
--------------------------------------------------
--------------------------------------------------
--------------------------------------------------
------QSE-----------------------------------------
-------------------V---AYD-V-----TK---Q----------T
--------------------------------------------------
-------------YR-----------------------------------
----------------------------Q---V------I--I-------
--------------------------------------------------
-----------------------------------EA-K-----A-----
---------------------------AK-A----DTVM-VD-GI-----
----EAK--T--E--S-LTV-G-------I-NQALADAV-RSFRQ-NHYD
LY--V---W------N-D------E---N-------S--E---WMPKLSG
VFIKGRTFLVPAHVIAS-FV-EG--QT--IAL---KQP-D--SNE---FI
EL--------GL-------A--DSTMKLYMLPTLAGVLPPEEASFFSQ--
--------F-V-P--IT--TKT-CE-----Q--A----------------
I--NF--VM-SG--V-ARDALLIKFG-K---RS-LKQHKDITHMFMPRTE
-WAS--------HVN-T--I----GSLVM----FG---------------
--------K-DS---T--------T--F-----H-------N---S----
K---I-----------H--A-E--EKR-V-------I-I---AQGTSEYL
YRYWTY-S-APTADGSCGNPLFTSV-------GKLLGFHCMG-S-VD---
----LPDK-R----CWAVPFCKEGIELALVDA-KSE--F--VP------V
-YP-E--------------NL-----R---------------P----C--
--------------------------KK-IPP--L-L--QS-FDVIGQL-
-DE--NVFQP-GSKIRPSLVHS----S---VD-KP---------------
----------------L-KA-----PANLGLNA-----DG--------E-
------DVLLRGVQKFKRVPP-AGHFNFANRYIDAKF--ARKM--VHYVM
RRLHR-G------A---S-----EP--RFPRTLSLMEAVYGI-P------
-A-THIRAIPRNTSPGYGWEK---------G---SGKRKLILD-------
D--G---L---------------SPELTTALQECRSLAMESKLP--FL--
-----PAIATVKDELKEIAK-----ID----SPRVFTAYKLEEVVLCKQQ
FGGFVDWFV--SNVGRNQSLVGTKATG-AVIHQWITRM-LSN--------
D------AFICMDFKRFDADENTYLLALILE-AICKWYK--KWG------
----D------V---SL--------EDEMVREMLITSLLNLVIIVR----
---NFVVRLSHSLGSGHPLTAVLNTLYNMVLSVI--AYFVQFEV------
-------RRSDVIGVMSKLLRLVLESIRNIVPPE----------------
---C-LE--------SPDLFYDMV----EAGYYGDDFMASVAKILTELFN
MQ--ILAVV-F-S-FLGHTVTTGE-KT--A--V-T--Q-P--FVPRESFE
ILKRVPV--FT---P----------L-S--G------MWVLA-LRESTIR
EIPNWIRKS-AFMSE---L-K-ETQQNVET-AMREMVL
>Hubei_picorna-like_virus_47_YP_009336534.1
VALWG-PSSIGK---------SAAITALGYDVCDAM-D----Y-------
--------------PMYNR---WCPVNN-AE-QFMTE-NY-D----N-Q-
TCIYMDDFG-TISGQI-G-E----AQ--YAQFMN--FKSNCAFPLNMAF-
-K---KGK-YFTSHFIYQTTNIP---YPKP------NCVAHLPALLRRR-
D-I-LL-EAIHVPG-RIMEPG---------------NF--N---------
---HM-NF-R----VC--DP-----------A------------NE----
--------------------------------------------------
--------------------------------------------------
-----------QA-------------------------------------
-------------E--P-SGWMSYE--QTR------S-------------
-------------YV----------------------IQAATIHHANQAK
LMFAS---------------------------------LE--R-------
----AR--YPIDD------------------------------------F
Y---RQ-------------EVARFDEL-RR-------GQ-----LGL---
------------------PPAQ----ERT-------------LR-T----
----HA---S-A---EDED-------------------------------
-----------------------------------------------DFD
-DDFEE--AE-----G-------------------EGMQE----------
--------------------------------------------------
-------------------------GD----------------ARMA-T-
-----A-------RELGEDN----L-----------------------LD
N--------------------T----------------------------
--------------------------------------------------
--------------------------------------------------
--------------------------------------DE----------
-----------V-GL-----------------------------------
-----EG-------------------------------------------
-----L-------MREP---------------------------------
---------------P---------V------------------------
----------------------P---------------------------
APRKSKPKVEMAGQRDHMPIPAADVAFDFEGAFLLFKDH-----KE----
-LND-LV--E-P--C------------------IW---------------
----------------------------------RYLRGANRCFYWD---
---VD---GFKKDLE--CFQWC------------------AKN---RLHE
SNPANLREIIL------D-RWLE---------------------------
----------------------------EAKF--------------V---
---------SRVS-YGMELYDFI------MR--------HRRV--G----
ET-----------------C------------------------------
--------------------------------------------------
--------------------------------------------------
--------------------------------------------------
------------------C---------------------VQ--------
----YLD------------V---A--------------------AIK---
--------------------------------------------------
--------------------------RLRGLE--VAFDDVWKWITLEVEG
WTIREDAPE-----------Y-FK-RE----W--------ESMKRAYYAA
----NGHELEYGLSQHSWFRPRT---YS-ENMLRGLSWVVSTPTFTFN--
------------NLSKL----VNG-KI----QDVK-----D---------
---KVQ--EM-R-------ED------RRSW--WEWL-------------
----KAGA-------------------------------NEALYQ-----
-----------------------CGK------------------FMRIE-
------------------------------WV----------RN--I---
LT------IGGMMLTA------F------F--MS----------------
--------------------------------------------Y--GL-
--------------------------------------------------
--------------------------------------------------
--------------------------------------------------
--------------------------------------------------
--------------------------------------------------
--------------------------------------------------
--------------------------------------------------
--------------------------------------------------
--------------------------------------------------
--------------------------------------------------
--------------------------------------------------
--------------------------------------------------
--------------------------------------------------
-----------------------------LW--AM-ET-----------S
MHWSMCPAVRARGFRC----------------GY----------------
----CG--KWPD--T---------PN------------------------
--------------------------------------------------
-------------------------N-M-----AL---E----------A
----WRT---L------------------------KGDA-----------
-------PYEPGYV-MTV---------YEEQ-ALRDLKLSK-----LPSG
YEERGL-------------PPAA-----T---R------E----------
---------------------AHM--------------------------
-------------L-----------GT-----------------EE----
-NV-K----EAQAKA-Y-------SAG---------EGT-KV-A-K----
----AVH--R--TS---HMM-MS--------DPNAENLAYVNMRD-ATYL
LR--V---H------G--------T-----------N--G---KIFTVNA
IAIGGRKLLTVSHVFKH-YE-AG--S------------------Y---LS
ID--------VT-------G--S---------------------------
-----G--F-V-K--FQ--LEP-DA-------------------------
-------LF-LD--K-TKDVAIISMP-K---GF-FRLHKSKLNSFIAEKD
-VEL--------VYR-N--P----VALAI----VE--P-NA---G---G-
--------W-T-------------V--L-----R-------G---E----
C----EPV--------L--H-V--D-----------Y-Y-TA-DGEQYVQ
QKGWEY-N-IPTKVGMCGASVIVHNTR-I--PGKILGVHVCG-D-AQ---
---------S----GYASVITKEYLTPHLEGE-PK------N-------G
-IP---------F-----P--E---A-A-------------------D--
------------K---------TAQ-CK-I-I--P-E--GY-ISFVGALP
--KEMRRRQPSKTSLIKTPIFD----M---IE-PH---------------
----------------Q-TE-----PSVLTSND-----PR--------L-
E--VPIYPLKKGLLKLANQPV-TFP--QE-------V--MSAV--RESIQ
MEFEM--------L---D-----PV--RKPQLLNEEEIVVGN-E------
-RFEGLEGMDLSTSPGFPYVLSRP----HGE---KGKEYLFR-E------
G---------WAE------------EVKEKYAHRKAEAMKGERV--ES--
-----VWMDCLKDEKRPIEK-----IKA-G-KTRIFCIPPVDYTMLCREY
TLDWSAAVK--NSRDKIACQVGIDVMS-LEWNALRNRM-CKFT-------
D------KFVAGDFECYDGMLCGPIIQVVNE-EINKFYG--DSP------
---------------DS--------ANANVRNTLTDEFVFTVSSAD----
---GELYLTYQGNPSGHPLTAPKNSFGNLGYMTG--CFVGLALR------
-------R------------------------------G----------L
---KHLA--------NATAFRKFV----RLIAYGDDNLLGIHNEVIDWFN
QI--TISEW-F-AEH-GINYTTAD-KR--E--C-V--E-P--YITFDECS
FLKNKWG--MS---E----------D-V--P------NIYVPLMSKTTIY
ELTNWMHNQ-PD--S---M-E-QLKVNLED-ALRFAYF
>Centovirus_AC_YP_009315868.1
LWMVG-DSQIGK---------SRLQYLISTRLALEA-G----Y-------
-------------TDVKSQ---M-YQRC-VE-NVFWD-GY-N----G-Q-
LVCIYDDFL-QMKDSI-G-APN--LE--LFEFIR--GVGPFPYPLHMANI
AA---KASTFFTSRIILASTNNA---HANI------ESITFPEAVWNRL-
QDS-SY-RIHVKEE-YLMP-A---------------YY--I-Y-P-LPDT
EAYAALERAG----WR--IPIVPGERTKLNLL------------KTNKDA
PKS-----------S------D----------------------------
----------------G-T-PW-E-VNPYIY--DF--Q-RF---------
--C------PHTQR-D----------------------------------
---------R---G--YIEQPIGWD--TFI------A-------------
-------------RI----------------------IASMDGRKADGNN
LDKFL---------------------------------DQ--Y-------
----AK------D------------------------------------F
A---KG-------------T------------------------------
--------------------NI----A-Q-------------VG-S----
----V--HPT-V---EL---------------------------------
--------------------------------------------------
--------------------------------------------------
--------------------------------------------------
--------------------------------------------MKD-V-
-----H-------DAQAGSF----R-----------------------SR
T--------------------T----------------------------
--------------------------------------------------
--------------------------------------------------
--------------------------------------ME----------
-----------E-FD-----------------------------------
-----TF-------------------------------------------
-----V-------ESLP---------------------------------
---------------D---------D------------------------
----------------------E---------------------------
--------------------------------------------------
------T-------Y------------------GF---------------
----------------------------------MS--------------
-----------------------------------------------GP-
--------------------------------------------------
--------------------------------------------------
---------TMK--V--TWMLEK------EE--------IWKTNTL----
TK------------------------------------------------
--------------------------------------------------
--------------------------------------------------
--------------------------------------------------
--------------------------------------------------
-------------------T---F--------------------LDT---
--------------------------------------------------
-------------------------YTNEILP--DATW-NILIVRFYNHK
CKPKS---------------------------------------------
------------------------------CVNKYL------DI------
------------------VINARNKFI----QSLP-----EY---A----
-------RNF-L-------N------FITET--TCNL-------------
----VNGV------------------------------------------
-----------------------KQF------------------FKDKP-
------------------------------LF----------SL--L---
GC------FGASMFFK------K------M--SA----------------
--------------------------------------------G--VP-
--------------------------------------------------
--------------------------------------------------
--------------------------------------------------
--------------------------------------------------
--------------------------------------------------
--------------------------------------------------
--------------------------------------------------
--------------------------------------------------
--------------------------------------------------
--------------------------------------------------
--------------------------------------------------
--------------------------------------------------
--------------------------------------------------
-----------------------------SD-------------------
--------------------------------------------------
--------------------------------------------------
--------------------------------------------------
--------------------------------------------------
--------------------------------------------------
--------------------------------------------------
----------------------V-----D---S------D----------
---------------------IPE--------------------------
-------------T-----------FP-----------------ES----
-DT-R----NMQP---------------KMR----QRAR-KA-N-A----
----SRA--R--IV---VEM-GQ--------SMGQLDVIA-RVRT-NQWN
LS--M---V------T--------E---D-------D--Q---CISLGTI
TNIKGQVFMMPAHFYVF-LK-ER--NP--KEVIMVPSD-N--R-N---MR
IV--------KS-------FD-G---------------------------
-----W--F-E-K--DS--VVL-FT-----P-------------------
E--KP--DD-DA--E-PMDLCMFTLS-K------MPRGRSILHHFATNDD
-LEK--------LSG-A--KF-D-GTLSG----VD--M------E---N-
--------D-MP------------V--S-----V----S--A---S----
G---KCLV-------ED--I-K--IV--I-------N-M-PN-GFESFDA
SHVIKH-D-IRTKVGDCGKVMTVNSDK-L--AGRIVGIHISG-S-VL---
------PS-S----NYCQVVSRESIEAGLKCL-PNY--A--QI------D
-CG------------------L-----R----------------------
----------------------NLRPAT-N-P--F-E--TA-LISRGQAD
--F--VIPQVSKSSIVKSALYG----T---FG-PV---------------
----------------L-TR-----PAKLRPWK-----QEI-------D-
GAVVLRDPLREGAAKQGRQCG-YLT--QR-------V--IDEI--ELSMR
SLILP--------R---I---E-RA--PQIRLLTYEESVRGI-E------
-GDMLFQPINRLTSPGFPYVLDPR-K--RGK---KGKTFWMG-S------
D--A---W-DFTS---P-A----ALELKRDVENLEKDLLEDRPH--EI--
-----IWVDTLKDERRSHSK-----VDA-G-KTRMISNGPMHYNVLFRKY
YMAALAHLR--HHRVTNGIAVGINVWG-PEWHSLATYL-RGAS-------
D------EMIDGDMTDFSDRLMDDLTWVNFN-LINEIYK--VYDA-----
----D------Y---TD--------NDRKVRRRLWEYACCAIRYNQ----
---GTIYQTTNGTPAGFVPTAENNSLYGLCAFRA--SYLYLARK------
-------Y------------------------------K----------P
---D-ME--------DLKHFEENV----RVITYGDDNVLAINPKLKEFYN
MR--NLVEA-F-DSF-GMIYTTAD-KG--T--D-Y--D-K--RKTIKDVS
FLKRSFA--LVKING-Q--------T-L--P------RYVCP-APLETRL
DMLNWTSDK-HI--D---N-LLEQSDTVTD-VFKELAM
>Fletcher_virus_AOX15248.1
LWLVG-DSQIGK---------SRLQYLISMRLALEA-G----F-------
-------------KDVKSQ---M-YQRC-VE-NVYWD-GY-N----G-Q-
MITIYDDFL-QMRDSI-G-APN--LE--LFEFIR--GVGPFPYPLHMASI
SA---KASTFFTSKVIIASTNNA---HANI------ESITFPAAVWNRL-
QDF-SY-RVSVKEE-YLMP-A---------------YE--E-R-DDKEKD
PMHLLLENAG----FL--ARPPQIGRPKLNLK------------KIRADA
PKS-----------S------D----------------------------
----------------G-T-PW-E-VNPYIY--EF--T-RF---------
--C------PHTQR-D----------------------------------
---------R---G--QIEQPIGWD--VFI------A-------------
-------------RI----------------------IAAMNGKKTDGDG
LDKFL---------------------------------DQ--Y-------
----SK------D------------------------------------F
E---KG-------------V------------------------------
--------------------NI----A-Q-------------IG-S----
----E--HPT-V---EM---------------------------------
--------------------------------------------------
--------------------------------------------------
--------------------------------------------------
--------------------------------------------MKD-V-
-----H-------SAQAGTL----R-----------------------ER
T--------------------T----------------------------
--------------------------------------------------
--------------------------------------------------
--------------------------------------ME----------
-----------E-FD-----------------------------------
-----TF-------------------------------------------
-----V-------ESLP---------------------------------
---------------D---------T------------------------
----------------------E---------------------------
--------------------------------------------------
------T-------Y------------------GF---------------
----------------------------------MS--------------
-----------------------------------------------GP-
--------------------------------------------------
--------------------------------------------------
---------TMK--V--SWMMEK------EE--------IRKKNTL----
DK------------------------------------------------
--------------------------------------------------
--------------------------------------------------
--------------------------------------------------
--------------------------------------------------
-------------------V---H--------------------LDT---
--------------------------------------------------
-------------------------YINEILP--DATW-NILIVRFYNHK
CKPKS---------------------------------------------
------------------------------CVNKYL------DI------
------------------VMNARDKFV----SSLP-----EY---A----
-------RNF-L-------D------FITKT--TCNL-------------
----VDGI------------------------------------------
-----------------------KQF------------------FKDKP-
------------------------------LF----------SL--L---
GC------FGASMFFK------R------M--SK----------------
--------------------------------------------E--SP-
--------------------------------------------------
--------------------------------------------------
--------------------------------------------------
--------------------------------------------------
--------------------------------------------------
--------------------------------------------------
--------------------------------------------------
--------------------------------------------------
--------------------------------------------------
--------------------------------------------------
--------------------------------------------------
--------------------------------------------------
--------------------------------------------------
-----------------------------LD-------------------
--------------------------------------------------
--------------------------------------------------
--------------------------------------------------
--------------------------------------------------
--------------------------------------------------
--------------------------------------------------
----------------------V-----E---P------E----------
---------------------TPN--------------------------
-------------T-----------FP-----------------ES----
-DT-R----NMQP---------------RVR----QRAR-KA-N-A----
----SRA--R--IV---VEM-GQ--------SMGQLDVIA-RVRT-NQWN
LS--M---V------T--------E---D-------D--K---CISLGTI
TNIKGQVFMMPAHFYVF-LK-ER--NP--KEVIMVPND-N--T-K---LR
IV--------KS-------FD-G---------------------------
-----W--F-E-K--DS--VVL-FT-----P-------------------
E--KA--TD-DD--E-PMDLCMFTLS-K------MPRGKSILHHFASNDD
-LEK--------LSG-A--KF-D-ATLSG----VD--M------E---N-
--------D-MP------------V--S-----T----S--M---G----
G---KCQI-------ED--I-K--IV--I-------N-M-PN-GFEAFDA
SHVVKH-N-IPTKVGDCGKLLTVNSDK-I--AGRIIGMHISG-S-IV---
------PS-S----NYCQVVSRETIESGLGCL-PNY--A--QI------D
-CG------------------L-----R----------------------
----------------------DLQPAT-D-P--F-E--TA-LISKGQAD
--F--VIPQVSKSSIVKSALYG----T---FG-PV---------------
----------------L-TR-----PAKLRPWK-----QEI-------D-
GAVVLRNPLREGAAKQGRQCG-YLT--QR-------V--IDEI--ELSMR
SLILP--------R---T---E-SA--PQIRLLTYVESVRGI-E------
-GDALFQPINRLTSPGFPYILDPR-K--RGK---KGKTFWMG-S------
N--E---W-DFTS---P-A----ALELKRDVENLESDLLEDRPH--EI--
-----IWVDTLKDERRSHSK-----VDA-G-KTRMISNGPMHYNVLFRKY
YMAALAHLR--HHRVTNGIAVGINVWG-PEWHSLATYL-RGAS-------
D------EMIDGDMTDFSDRLMDDLTWVNFN-LINEIYK--VYDA-----
----D------Y---TD--------NDYRVRRRLWEYACCAIRYNQ----
---GTIYQTTNGTPAGFVPTAENNSLYGLCAFRA--SYLYLARK------
-------Y------------------------------K----------P
---D-ME--------DLKHFEDNV----RVITYGDDNVLAINPKLKEFFN
MR--NLVEA-F-DSF-GMIYTTAD-KG--T--D-Y--D-K--RKTIKDVS
FLKRSFA--LVKING-Q--------T-L--P------RYVCP-APLETRL
DMLNWTSDK-HV--D---N-LLEQSDTVTD-VFKELAM
>Mosquito_dicistrovirus_YP_009315870.1
LWLVG-DSQIGK---------SRLQYLISMRLALEA-G----F-------
-------------KDVKSQ---M-YQRC-VE-NVYWD-GY-N----G-Q-
MITIYDDFL-QMRDSI-G-APN--LE--LFEFIR--GVGPFPYPLHMASI
SA---KASTFFTSKVIIASTNNA---HANI------ESITFPAAVWNRL-
QDF-SY-RVSVKEE-YLMP-A---------------YE--E-R-DDKEKD
PMHLLLENAG----FL--ARPPQIGRPKLNLK------------KIRADA
PKS-----------S------D----------------------------
----------------G-T-PW-E-VNPYIY--EF--T-RF---------
--C------PHTQR-D----------------------------------
---------R---G--QIEQPIGWD--VFI------A-------------
-------------RI----------------------IAAMNGKKTDGDG
LDKFL---------------------------------DQ--Y-------
----SK------D------------------------------------F
E---KG-------------V------------------------------
--------------------NI----A-Q-------------IG-S----
----E--HPT-V---EM---------------------------------
--------------------------------------------------
--------------------------------------------------
--------------------------------------------------
--------------------------------------------MKD-V-
-----H-------SAQAGTL----R-----------------------ER
T--------------------T----------------------------
--------------------------------------------------
--------------------------------------------------
--------------------------------------ME----------
-----------E-FD-----------------------------------
-----TF-------------------------------------------
-----V-------ESLP---------------------------------
---------------D---------T------------------------
----------------------E---------------------------
--------------------------------------------------
------T-------Y------------------GF---------------
----------------------------------MS--------------
-----------------------------------------------GP-
--------------------------------------------------
--------------------------------------------------
---------TMK--V--SWMMEK------EE--------IRKKNTL----
DK------------------------------------------------
--------------------------------------------------
--------------------------------------------------
--------------------------------------------------
--------------------------------------------------
-------------------V---H--------------------LDT---
--------------------------------------------------
-------------------------YINEILP--DATW-NILIVRFYNHK
CKPKS---------------------------------------------
------------------------------CVNKYL------DI------
------------------VMNARDKFV----SSLP-----EY---A----
-------RNF-L-------D------FITKT--TCNL-------------
----VDGI------------------------------------------
-----------------------KQF------------------FKDKP-
------------------------------LF----------SL--L---
GC------FGASMFFK------R------M--SK----------------
--------------------------------------------E--SP-
--------------------------------------------------
--------------------------------------------------
--------------------------------------------------
--------------------------------------------------
--------------------------------------------------
--------------------------------------------------
--------------------------------------------------
--------------------------------------------------
--------------------------------------------------
--------------------------------------------------
--------------------------------------------------
--------------------------------------------------
--------------------------------------------------
-----------------------------LD-------------------
--------------------------------------------------
--------------------------------------------------
--------------------------------------------------
--------------------------------------------------
--------------------------------------------------
--------------------------------------------------
----------------------V-----E---P------E----------
---------------------TPN--------------------------
-------------T-----------FP-----------------ES----
-DT-R----NMQP---------------RVR----QRAR-KA-N-A----
----SRA--R--IV---VEM-GQ--------SMGQLDVIA-RVRT-NQWN
LS--M---V------T--------E---D-------D--K---CISLGTI
TNIKGQVFMMPAHFYVF-LK-ER--NP--KEVIMVPND-N--T-K---LR
IV--------KS-------FD-G---------------------------
-----W--F-E-K--DS--VVL-FT-----P-------------------
E--KA--TD-DD--E-PMDLCMFTLS-K------MPRGKSILHHFASNDD
-LEK--------LSG-A--KF-D-ATLSG----VD--M------E---N-
--------D-MP------------V--S-----T----S--M---G----
G---KCQI-------ED--I-K--IV--I-------N-M-PN-GFEAFDA
SHVVKH-N-IPTKVGDCGKLLTVNSDK-I--AGRIIGMHISG-S-IV---
------PS-S----NYCQVVSRETIESGLGCL-PNY--A--QI------D
-CG------------------L-----R----------------------
----------------------DLQPAT-D-P--F-E--TA-LISKGQAD
--F--VIPQVSKSSIVKSALYG----T---FG-PV---------------
----------------L-TR-----PAKLRPWK-----QEI-------D-
GAVVLRNPLREGAAKQGRQCG-YLT--QR-------V--IDEI--ELSMR
SLILP--------R---T---E-SA--PQIRLLTYEESVRGI-E------
-GDALFQPINRLTSPGFPYILDPR-K--RGK---KGKTFWMG-S------
N--E---W-DFTS---P-A----ALELKRDVENLESDLLEDRPH--EI--
-----IWVDTLKDERRSHSK-----VDA-G-KTRMISNGPMHYNVLFRKY
YMAALAHLR--HHRVTNGIAVGINVWG-PEWHSLATYL-RGAS-------
D------EMIDGDMTDFSDRLMDDLTWVNFN-LINEIYK--VYDA-----
----D------Y---TD--------NDYRVRRRLWEYACCAIRYNQ----
---GTIYQTTNGTPAGFVPTAENNSLYGLCAFRA--SYLYLARK------
-------Y------------------------------K----------P
---D-ME--------DLKHFEDNV----RVITYGDDNVLAINPKLKEFFN
MR--NLVEA-F-DSF-GMIYTTAD-KG--T--D-Y--D-K--RKTIKDVS
FLKRSFA--LVKING-Q--------T-L--P------RYVCP-APLETRL
DMLNWTSDK-HV--D---N-LLEQSDTVTD-VFKELAM
>Wenling_picorna-like_virus_4_APG78474.1
IVLAG-QTETGK---------STLVDTIVNLFSTVY-GI-----------
----------------KHS----VYRKN-FS-EKFWD-NYSN-------Q
SIVVLDDFG-QLKDTE--NKEV--SE-Y-ETVIN--IGNCAPYPLEMAAC
EK---KGKVFMTSKLIIITTNAA---SLQP------VSINHPEAFRRRM-
D-A-AY-EVKLTHS-DEKT-F---------------N-------------
--------------------------------------------------
--------------------------------------------------
---------------------------PDRW--EF---RSFD--------
---------FNTCQ-H-KM-------------------------------
---------------QYDSEPMNLT--QL------AVDLIALNEWKEGQQ
SDA----LKGAAS-------------------------------------
--------------------------------------------------
------------------------------------------------AG
ID---I-------------GK---------------EVLAQKVSE-----
---------------------------------------------Q----
------GIKR----LPRI-------EVETMESIR----------------
------------------------------KTI-----------------
--------------------------------------------------
--------------------------------------------------
--------------------------------------------------
--------------------EAKKL-------------------------
--------------------------------------------------
----------AAQ-AEALARK----QK-----------------------
--N-QQK------YHAF-------------SQN-YV------SRPKNHGK
K------------------------------------TH-----------
--------------------------------------------------
------D-------P-----------------------------------
-------------LNPLHSDAKGLMAPCIAAATTAA--------------
--------------------------------------------------
--------------------------------------------------
-------------------------------------------MAA----
-Y-------------------------------------RW---------
--------------------------------FR-PVT----------EI
PSLRHCECG----RK--MFPVY------------------D---------
---MSV--------------------------------------------
--------------------------------------------------
-------------------------VHQLI---SM---------------
-------------------DVHVKSFSVDQDGEYDIKHGIELKDLTCSSS
EQ------------------------------------------------
--------------------------------------------------
--------------------------------------------------
-----VQ----------ST---------------------SA--------
--------------E----QE--VPLIFP---------------------
--------------------------------------------------
--------------------------------------------------
------------------EYF-AC-VN--H-----C-T----------LT
-----------------------------------------------RPP
D-FCKIM-----------------------------------AVVK----
-----DS-------------------------------------------
--------------------------------------------------
----------------------ANWT------------------KKDYA-
------------------------------YL------------------
-F------------------------------------------------
--------------------------------------------------
--------------------------------------------------
--------------------------------------------------
--------------------------------------------------
--------------------------------------------------
---------------------LQ--------------------C-ATA--
--------------------------------------------------
--------------------------------------------------
--------------------------------------------------
----------------SFVVCGIFKA-L----------------------
----------RSYYAST--------IRAPD-KEESTV--RFVD---F---
--------------------------------------------------
--------------------------------------------------
--------------------------------------------------
--------------------------------------------------
--------------------------------------------------
--------------------------------------------------
--------------------------------------------------
--------------------------------------------------
----------MSREDEKQK-------------------------------
------KKQ--------KKKKKANN-R-----------------------
---------------------------------I---RYL--L---GSSG
EY-DDEEL-S----------------------------------------
---------------------------------------------A----
-MA-D----Q----------EEA-----DEH---------MI-D-F----
----FEE--A-HRR---HIN-LI--------N-ESRKLCVDKVSK-NFYE
VEVS-----------------------------YE-N--R---PSCTVSG
LFICGQIMATNAHISID-Q---AK--------------------S---VK
IT--------SFANQ-----------------------------------
-----S--Q-I-V--IP--AC-----------------------------
---ALQ-SY-RV--D-TQDVLFIRF-P---KT--IRLHSNIVRHF-----
----ITEEDYTNKDE-F--N----AVLLV----W--RS-L---TKPTAL-
L------------H------------TC-----KAS--------------
--P-M--K--------E--P-E--MC------V---Y-N-H-DLSTATEI
TRGYTT-D-FAAINGDCGAPLVNIDSS----HRRICGIMSAG-Y-SN---
------I-S-----STVSLITEGMCEMAVAN-LMGL--E--PV------G
-DV-N--------------VRVDVQPQL-GM-IETKYSV-IKDVSELRSS
DIIG-------KK--K----MDY-C-WT-P-I--Y-T--GI-DNVINEGH
L--STFTHHQ------------------------------TRTALVPIPR
DNFKCIE-D-TFG---KC----GVKPAKLVPYYDEKIVDGE-----L-E-
F--ERVDPFSKALLKFSKEVK-HLD--ED-------T--LDMAV--ESYA
ELFLA-N---------------PQV--KYRKVFDIQTAVAGV--------
DGDDYLQSMNAATSAGYPWMLKY--P----T---KGKTPFLKD-------
K-D-----GNWS----P------CE---EVIVDVQDYLKTIQTH--QN--
-----VFVATLKDELRDNARV-----DA-G-KTRYFAAANMTSVIARRMY
FMGVIANNM--HNRIFNGSSVGMDCHDVHETTMFVKHM-KEVG-------
N------NFIAGDFSNYDGSLSPQVLFKCKE-LIQRFYG--D--------
-------------------------EYSHVREGMFQEIAYAHHYRD----
---GYIYQMDHSLPSGDPLTTLLNTMYNNIIIRY--AMLVMKVP------
--------------------------------------------------
----------------MHKLNAEF----RINAYGDDNMISVSDEYREMVT
PE--TLTCG-L-LE-ANMVYTDEE-KT--DE---I--R-Q--HRRMEECT
YLKRHIE--YE----N---------D-----------MYYMP-LIESSLT
KQLYYVRAP-Y-----NRT-K-E-LENHEN-VLMECVL
>Beihai_echinoderm_virus_1_APG76811.1
VLLYG-STGLGK---------TTLTRKMIAEVYKHH-P----DY-K---D
----------ELANKFEDL---V-YMVI-PE-NVYYD-AY-Y----H-Q-
PAWIIDDFG-QHVDTE-D-GE---SE--FMKVLR--LGNNAPYVLHSAKV
ED---KGLQIAMPEILFLNANSN---HWD----I--KSMTERLAFNRRI-
D-L-SI-HISGKPQ-YMTG-G---------------DP------------
---------S----TI--DW-----------D------------RVGTD-
--------------------------------------------------
----------------------------DPY--LF--D------------
-VS------IKG-V-T---------I------------------------
-------------R-R----KATTK--NVM------Q-------------
-------------LV----------------------VDEFYGKMDRQSK
ILASE---------------------------------KD--M-------
----LK------APPVTKPHLVAQGKFEDGDRPKYLAKAYLIA---RHP-
--------------------------------------------------
---------------------R----L-Y-------------KL-T----
----R--EYL-N---AP-L---------SNYKPDDPW-------------
--------------------------GGTSIRT-----------------
---MGD-ELP-----N----------------------------------
-------------------L-QALCDWALCHSD---------------DA
----------E-------DV----ELF----------------VLLD-E-
-----Y-------IGNEDTS----L-----------------------DE
G--------------------T----------------------------
--------------------------------------------------
--------------------------------------------------
--------------------------------------FA----------
------------SEI-----------------------------------
-----DK-------------------------------------------
-----F-------EKYL---------------------------------
---------------E---------T------------------------
-------------------------------------------------T
PFG--------------KFPTITYHKLCA--------------GIE----
-SAY-GE--ISQ--------------------------------------
--------------------------------------------------
--------------------------------------------------
--------------------------------------------------
--------------------------------------------------
--------------------------------------------------
--------------------------------------------------
--------------------------------------------------
--------------------------------------------------
--------------------------------------------------
--------------------------------------------------
--------------Y----L---N--------------------TYSTSR
TLVQRFEDFVQKLKGRL-----------------DTT-------------
--------------------------------------------------
--------------------------------------------------
--------------------------------------------------
--------------------------------------------------
--------------------------------------------------
----------------------------------------EGK-------
-----------------------KMR------------------KLAVT-
------------------------------LL----------E--IL---
AV------VGAFAGA-----------------------------------
----------------------------------IG-G----VVT--ISK
HVQSRFHTLADDAG----------GFVRR---------------------
--------------------------------------------------
-----------READGD-DDFE----------------------------
KYPVSKFTEL---------------------------------------L
K-------------------------------------LFR--A-DEPS-
--------------------------------------------------
--------------------------------------------------
--------------------------------------------------
--------------------------------------------------
---------------------------------------------TR--P
-------------------------------------PVRGS--------
--------------------------------------------------
--------------------------------------------------
--------------------------------------------------
-SPVD---------------------------------------------
--------------------------------------------------
--------------------------ELINTENRE---------------
----------TA---LSGGS---HVG-E-----NL---K----------R
----VA---NR------------------------LVDQID---------
--------------------------------------------------
--------------------------------------------------
--------------------------------------------------
--------------------------------------P-----NN----
-R------------L-T------EGD-PSYD----SYRK-RA-M-S----
----KRS--M--R--H-AEA-SI--------DINADE-LLSAARK-NQYL
IF--L-----------------------D-------D--S---RSIGMNV
LFVYDRFFLAPHHFWTN-VR-RT--KT--K--------------K---IR
FL--------NP-------V--T---------------------------
---G------V-E--FV--VQA-CN-----I--L----------------
T-ERI--KC-GN--H-LRDLGLYYTG-K---G--GPLHKDLRSSFLDEKK
-VEV--------FQN-H-------GVLSL----LR--KV-----G---S-
--Q-Y---T-PV------------C--L-----E----G------N----
--V-T--G--------------A-DFLDY-------E-D-L-ATGDRYVL
RQGFRY-P-MTTQYGDCGGMLVIKGNY-F--RGRICGIHVGG-S-TE-Q-
---G--AQ-L----QFAEPIIASEIMSAEES-IKTQ--C--SL------A
-G---------N------P-----------LKP-----VIM---------
---E-----------D----F-VAQ-GA-L-V--K-I--NG-VEAVTEI-
--Q--PVPNPTKSKLRPSIIAG----V---LK-ET---------------
----------------E-MG-----PARLGKWH-----D---------D-
D--GPRDPLREGFAKYQTIPH-DVD--QT-------Q--LDYV--TGILL
---AS--------S---P-----IS--VAPFVLTIDEAVFGS-S------
-RSPYIGSLTVSTSPGYPYCLRP--E---GK---SGKKHWID-L------
D-TR------------F-----IHEELRNDVAKIVDHARMGKRT--PI--
-----VFVDTLKDEKRPLAK-----VKI-G-KTRVISAANQSFLIAMRMY
FGAWIGNEL--ACRITNSSAVGVNPFQ--EWTQVVRHL-QEVG-------
D------SYLAGDFKSFDGGVPSGILWSVLD-YINAYYR--GS-------
----------------A--------DEERVREVLFSHVVNTNHLLR----
---SDVYRTTHGMPSGTMGTANFNTIVNRIYHIL--AFDALVG-------
--------------------------------------------------
---------------GITSFDDNV----RLICYGDDVVACVSDNVRDKYN
QI--TISKF-F--ASMGIQYTSDD-KK--E--F-T--S-K--WRKLEEVT
FLKRRFV--WA---N----------A-A--T------VVRSP-LSFDTIA
EMLNWVRAG-KT--P---I-E-SARDNAIM-AQYELAM
>Aphid_lethal_paralysis_virus_NP_733845.1
VWFCG-KSGMGK---------TGMSYPFMMDMMRVF-G----DI------
------------PTDFQKN---I-YGRV-PE-TEYWD-GYT-----D-Q-
EYIIYDDAF-QIKDNV--LKPN--PE-L-FEIIR--LGNAFPVMLHMASV
EE---KNNTFANPKCVLLTSNLD---R----IKT--ESLNSPEAVQRRI-
D-F-AY-NVDIAEE-YREY-Y----------------V-DQ-N-G-----
------NEKY----KL--NA-----------V------------KARAAA
RKL-------------------VG----------T---------------
--------------------SV-S-NNLDVY--RF---TKFS--------
---------AFDG----------------------------------R--
--------T--------IETDMTYA--QVT------E-------------
-------------EC----------------------SMKMASRFNQHMD
FTNYL---------------------------------DA--YR------
-----N------------------------------------------PT
YE------------------------------------------------
-------------------------------------------P------
--------------ED--IV------EHPI--------------------
----------------------------DAEAQ-----------------
--------------------------------------------------
------------------------------IG------------------
--------------NAA---------------RVA-AG-N---VAGFLV-
-------T-----N------------------------------------
--------------------------------------------------
----------HCLRKYVHGDDDTILM------------------------
---------------------------------ALLRKTKRTMENILDYT
G------------------------------------L------------
-----------------IPR------------------------------
--------------------------------------------------
---------------A----------------------------------
--------------------------------------------------
--------------------------------------------------
--------------------------------------------------
--RD-IW-------------------------------------------
--------------------------------------------------
--------E----QP--SWDYH------------------L---------
---YYA--------------------------------------------
-----------------------------------------R--------
--------------------------QIK----QYL--------------
--------------------K-----------------------------
--------------------------------------------------
--------------------------------------------------
--------------------------------------------------
----------------------------------------DA--------
-S---TG-------IMETLA---GFFGKYWQ-F------------V----
--------------------------------------------------
--------------------------------------------------
------------------KQA-VLV-G--VS------V----------FS
------------------------------------------------TY
M-CVKVS---------------------------------FAL-------
--------------------------------------------------
--------------------------------------------------
--------------------------------------------------
--GDYVK----GKIVPKYISDN-DQV--------------------A---
--------------------------------------------------
--------------------------------------------------
--------------------------------------------------
--------------------------------------------------
--------------------------------------------------
---------------------------------------------QLVS-
--------EAN----------ACF---------------------DKGC-
NNCK--LCKNAAMNQL--NVK-WNSSCLCYVKRMEKGKDMINKYAISLYG
DQ--RVS--NNHELSVSDMAE--I-INQVADCDCNTC-------------
---------DCCNDPELLDRLSTVARIHGTNCVCLLTR----FYQG--FK
T---------------AD--LY--DM-TK---------------------
-------------------------QISN-TLPSIIK--------NP---
--------------------------ELKRLIDSH---------------
-----------------------------------------------AR-
VYDNA---VS----------------------------------------
---------------------------RRAN-------------------
-------------STRIVGH-GATYDAR-PRTRMV---------------
-----T------K-----------IG-A----------------------
--------------------------------------------------
------------------QA---PVYD------NRV--------------
---TIK----K---------------------------------------
--------------------------------------------------
-------------------------------------NTI--L---AAQN
---LLPAFAKI----------EP---------------------------
--------------------------------------I------E----
-KT-M----DI------QTVPAC-K--G--C----DN------C-S----
----PI--DA--QR---SLP-EQ--------DKGSIVIARDVVYR-NLFR
FT--V---V------LNE-----------------NG--TEKRR-GFGQI
FMLGGRLGMIPKHFLYV-ME-HY--VE--TFG-------SENC-H---FV
LE--------NCSNA-IS--------------------------------
----------P-L--IP--CSV-IL------------------------E
Q--ENH-V--KD--P-RRDIAIVQLP-T---N--IGGFAQAYKHIIDEQD
L-AR--------VSD-S--PA----ILAR----YQ--N-A---SE---R-
D---------RRQG------------TN--Y--YR----------EIFWL
S-TAT--P----------ED-H--LVE-ST--------V-P-EANVVVQN
RGSYTY-H-AVTFFGDCGSILIASNAA-I--TQKIMGMHIAG-I-TH---
------MN-K----GISVALTRQIIDRLMKHF-QPI----SQYG------
-HE-I---------------VP--L----D------------V----N--
------------------------P-DI-L-K--E-N--GT-FLIYGTE-
LGR--RIMGSVKTALEKSPAYG-------KLI-ES---------------
-----------------PNK-----PGYLRPFT-----DE--------N-
G--TTIDPMTLQRNKYGVVRP-YVS--QQ-------R--VDAV--YEAMS
VFYQR-EY----IN--------SPA--HYKLPLTREETIVGI-N------
-GDPFINAINRQTAPGYPYTYEK-----EGK---SGKTKWFG-D----G-
--MD----YDLTN---D-A----CKQLMADVDELAQCMLDNVRP--RI--
-----IWIDTLKDAKIPIAKA-----NV--GKTRLFTACPLHYTILFRQY
FLPFIAHAM--RNRVQNSIAVGINPMSP-EWDLLAKRL-KRNG-------
K------HVIAGDYSNFDGTLPVQYVEVAVK-IMVDWFM--RNWD-QIVA
ADRHVINGRELD---YD--------EFEQFLMKIGVECINHLHIANHSDL
TGAALIYYVRNGIPSGCPATAILNSIVNHCCLAD--SWLDIMDG--T---
--------------------------------------P-----------
-----YA--------TMNSFFEHT----SSIFYGDDFIMNIRPEVIDVYN
QE--TLTPV-L-KKNLEMTMTDEA-KT--G--E-C--VK---ARTLEEVS
FLKRKFR--FE---S----------F-V---G-----LWVAP-IDIDVIL
DAPNWVRIGNQL--P---L-R-ICVDTLSG-GLTELAM
>Hubei_picorna-like_virus_15_YP_009336540.1
AWFTG-STGLGK---------TGMTYPFIIDMMRVF-G----PV------
------------PADWQQN---I-HARI-AE-NEYWD-GYD-----D-Q-
EYLIYDDFL-QKKDSA--ANPN--VE-L-FEMIR--VTNAFPFQLHMSSV
ED---KSNKFCNAKFVFLSSNLD---V----IKT--ESLNCPEAVQRRI-
D-Y-AY-RVSIKPE-FREY-Y----------------V-NA-S-G-----
------QQCF----KL--DA-----------A------------KARSAA
RIL-------------------LG----------PN--------------
---------------KK-N-LT-T-NNLDVY--IF---ERFS--------
---------VFDG----------------------------------K--
--------T--------LQTNMSYK--DVV------E-------------
-------------QC----------------------SSALENRFARHVD
SAEYL---------------------------------EA--YR------
-----N------------------------------------------PQ
WL------------------------------------------------
-------------------------------------------DSIP---
-PPNY--EAS----LD--IV------EFPL--------------------
----------------------------QASAE-----------------
--------------------------------------------------
------------------------------IGV-----------------
-------------GSAT---------------AVI-AA-R---MSRILI-
-------L-----Q------------------------------------
--------------------------------------------------
----------HFINAFFFGNRESALM------------------------
---------------------------------DFLYAIKHGMSKILEKF
N------------------------------------I------------
-----------------IPR------------------------------
--------------------------------------------------
---------------S----------------------------------
--------------------------------------------------
--------------------------------------------------
--------------------------------------------------
--SS-IW-------------------------------------------
--------------------------------------------------
--------E----NE--SFSYY------------------Q---------
---NYA--------------------------------------------
-----------------------------------------L--------
--------------------------SVK----NYL--------------
--------------------S-----------------------------
--------------------------------------------------
--------------------------------------------------
--------------------------------------------------
----------------------------------------NC--------
-K---QQ-------LTDTLV---STLGAGWK-Y------------F----
--------------------------------------------------
--------------------------------------------------
------------------KIA-LLA-G--IF------I----------LT
------------------------------------------------TM
F-VKS---------------------------------------------
--------------------------------------------------
--------------------------------------------------
--------------------------------------------------
-----VE----RKYLPKFISED-EKL--------------------S---
--------------------------------------------------
--------------------------------------------------
--------------------------------------------------
--------------------------------------------------
--------------------------------------------------
---------------------------------------------VLVK-
--------EAN----------TCL---------------------DNDC-
RNCK--TCSNSVSTPL--NAK-WNSNCACYIRRMEVSRDNIRQYCVSMYG
NQ--RVS--PDHEMTLTDMYD--V-IEQICNCDCSVC-------------
---------HYCNDEELKSKLFETAKLHKTNCVCLLTR----FYQG--FR
T---------------ES--LL--QF-LL---------------------
-------------------------TLKDNLPAYSLK--------NK---
--------------------------ELIRLISQHGIK-------D----
----------------IP---------VLPEFSQNLTQ---------GP-
LYDAK---TK----------------------------------------
---------------------------SVAP-------------------
-------------ITKIVNQAPAIYEGRQARNAIR---------------
-----T------V-----------IK-N----------------------
--------------------------------------------------
------------------QA---PHYD------AKM--------------
---KHV----A---------------------------------------
--------------------------------------------------
-------------------------------------TSR--I---VNQS
VANLTPFVDDV----------RT---------------------------
--------------------------------------I------I----
-SK-A----DI------HVRNAC-T--ISNC----GRCL-SE-Q-A----
----TP--SL--QR---NLP-EQ--------DVGAITIVRDVVYK-NLFK
FV--V---T------KTD-----------------SG--NVKTTTYYGQI
FMLGGRLGLIPKHFLRA-IK-MD--LE--LGF-------S--L-E---FC
LE--------DAFAV-IT--------------------------------
----------S-Q--YP--VEI-IL------------------------D
A--ENH-I--EH--D-SRDLAIIQLP-I---N--AGCYSQAFKHIVDEQD
L-FR--------VGH-N--PG----ILAR----YQ--T-A---TE---K-
D---------RLKG------------IR--H--YR----------EMFYL
S-TLT--P----------ED-S--LV---E--------T-N-MRDEIITN
RGSYLY-H-AVTVPGDCGSVLVARSTS-I--TQKIVGIHIAG-L-MG---
------VV-E----GISVSITQQMIVKMMSHF-KSS----SQYG------
-HA-V---------------VP--F----D------------V----R--
------------------------S-DI-L-R--E-N--GT-FQLHGTK-
VGV--RINGSVKTAMSRSAAFG-------ALC-VS---------------
-----------------PNK-----PGHLRPFV-----NP--------Q-
G--ERIDPMKLQRSKYGVVRP-FVT--FS-------R--VQTV--YEAMT
VFYHR-EY----QN--------TPE--WYKQPLTLEEAIIGI-D------
-GDPFINAINRQTAPGYPYTLNKP----KGT---VGKQGWFG-K----E-
--ME----YDLTN---S-H----CLQLLDDVEQLKLSMLENVRP--EV--
-----IWIDTLKDAKIPIAKA-----DI--GKTRLFTACPMHYSIAFRQY
FLPFIAHAM--RNRVDNSLAVGINPTSV-EWTKLAQRL-QRQG-------
S------NVIAGDYSNFDGTLPVQYVEVAVK-IMCDWLR--VNWE-NIVK
AKRNVVCGRNLT---EE--------QFYDFLYKLGMECFNHLHIANHEEA
K-GALVYFVRNGIPSGCPATAILNSIVNHCVLAD--SWLSIMQN--E---
--------------------------------------PL----------
-YEN-LA--------TMSAFFEHT----SSIFYGDDFIMNIRHSVIDLYN
QE--TLTQV-L-KTNLDMDMTDEA-KT--G--D-I--VK---ARKLADVS
FLKRKFR--FE---E----------S-I---Q-----LWVSP-IDINVLL
DAPNWVRAGNAS--A---L-Q-ICVDTLSTYCLTELAL
>Hubei_picorna-like_virus_14_YP_009337313.1
VWFTG-GSGVGK---------TGLTYPFIIDMMRIH-G----PV------
------------PSNYTQN---I-YARM-AE-TEYWD-AYT-----D-Q-
EYIVIDDAF-QAKDSQ--VNPN--PE-L-FEIIR--MGNMFAYHQHMAAL
EE---KNNTYFNGKLVVLSSNLE---R----IQV--ESLNCPEAVARRI-
N-L-AF-RVGIVER-YRKY-Y----------------T-DG-S-G-----
------RQQY----KL--DY-----------A------------KARI--
--------------------------------------------------
----------------E-S-NK-S-VNFDVY--EF---EQFN--------
---------PMSN----------------------------------E--
--------V--------IRSGLSYG--EIV------L-------------
-------------LG----------------------QQYYHNNTLKHDS
LSEFL---------------------------------DD--YR------
-----Q------------------------------------------RE
DV------------------------------------------------
-------------------------------------------A-IF---
-K-----ENA----NA--FE------LLEF--------------------
----------------------------SSEGQ-----------------
--------------------------------------------------
------------------------------VYL-----------------
-------------EMVGDG-------------LKR-NM-A---GNAI-K-
-------W-----GL-----------------------------------
--------------------------------------------------
----------NHSWQLIKNT-KNKIY------------------------
---------------------------------NYIYPPTIYDVRTVSRC
V------------------------------------E------------
-----------------TQR------------------------------
--------------------------------------------------
--------------------------------------------------
--------------------------------------------------
--------------------------------------------------
--------------------------------------------------
--------------------------------------------------
--------------------------------------------------
-------------DF--VVSEL------------------I---------
---RNA--------------------------------------------
-----------------------------------------N--------
--------------------------QVK----YFF--------------
--------------------K-----------------------------
--------------------------------------------------
--------------------------------------------------
--------------------------------------------------
----------------------------------------SE--------
-E---QK-------REAYLR---SKFTPIWD-V------------F----
--------------------------------------------------
--------------------------------------------------
------------------VAA-AAL-A--IS------G----------FT
------------------------------------------------LY
A-VCRIG---------------------------------KGV-------
--------------------------------------------------
--------------------------------------------------
--------------------------------------------------
--C--E-----ELFIPKYVRDE-KKM--------------------I---
--------------------------------------------------
--------------------------------------------------
--------------------------------------------------
--------------------------------------------------
--------------------------------------------------
---------------------------------------------EAVE-
--------QGN----------KCI---------------------TNGC-
ADCR--KCKYTFETDN--QLK-WYTSCSCYADSMEEVKDYFNLYATAAFN
HKSRKLE--KITKINPETLMI--I-LEQMLNCDCSKC-------------
---------ETCKDDKLIDKFSDVCAVYKCSCVCVVAR----LSQG--FA
L---------------VE--LL--SL-IK---------------------
-------------------------YIGN-LDRGIIK--------NK---
--------------------------FLCKMYQTMK--------------
-----------------------------------SD-------------
IEMFE---KS----------------------------------------
---------------------------EDYS-------------------
-------------ILSEQIAS--CE---------G---------------
------------------------IK-V----------------------
--------------------------------------------------
------------------HQ---DQIK------YNA--------------
---DVV----K---------------------------------------
--------------------------------------------------
-------------------------------------PTK--I---IQYQ
DNVVKKQIKYN----------P----------------------------
--------------------------------------------------
--E-------P------TKKLNI-V------------RY-QQ-K-D----
----II--EE--QR---RAP-AE--------DLNADTIVNYVVYP-NLVL
MR--G---R------K-E--------KDK-----ESD--T---WHTLGCI
LFIKGRVALMPYHYIVA-IK-EQ--KY--FDI-----------------Q
LY--------TYS-K-VL--------------------------------
----------R-A--TP--VTS-MK-------------------------
---VHR-F--EG--M-EKDAVLVEFP-V---T--MNDFKDITNHFVSIGD
Y-DK--------VKG-C--PA----VLAR----LT--Y-E---DE---K-
T---------IKNP------------IY--L--ES----------I----
--SVS--E----------KE-M--LDS-VI--------V-K-GCETVVKT
REFYSY-N-ACTRGGDCGSTLVVMNSV-V--QGKILGIHNSG-T-PS---
------LN-H----GNSVAINRDMLKKCLSKF-GSI----GQYA------
-YE-S---------------TL--L----T------------A----P--
------------------------L-DS-L-A--D-S--GN-FGLHRLV-
D-E--RLPASSNTALAHSSLYG-------ALI-ES---------------
-----------------PNM-----PAKLRPFK-----ND--------K-
G--ELIDPIVLQRKKYGIPRP-YLE--QD-------L--VDSI--KEGMK
GQYYI-SN----RH--------TPD--YYRMPLTLEQSVKGI-E------
-GDQYINAINRSTSPGYPFSQER-----KGK---PGKTLWFG-N----E-
--ME----YCLNN---T-A----FEQLVERINNNKMKILNNIRP--EI--
-----VWTDTLKDARLPIEKA-----KL--GKTRLFSAAPLDYVIMLREI
ATPFIAHCS--SNRIFNSIAVGINPSSP-EWSVLAQRL-QSKG-------
K------AVIAGDYSNFDGTLPAQLVFAAIE-IMVDWYK--LHWS-LIVE
QRRNVICGRQLD---WS--------EFREYCIKLYYECVHHLHITNFGK-
--CAMMYYVRNGIPSGCPVTAILNSIVNRLGLCY--IWHKIFER--K---
--------------------------------------E-----------
-----IA--------NVTSFIENT----SDIYYGDDFIMNISHRVLDQYN
QI--TISEA-L-KKYLDMDMTDEL-KS--S--R-G--VQS--HRRLHEVS
FLKRKFR--FE---E----------I-I---M-----EFVAP-LDINVIL
DSINWVRRGNEA--P---D-I-ITLSVLEA-SLRELAL
>Rhopalosiphum_padi_virus_NP_046155.1
VWFSG-ASGNGK---------TGLSYPFILDMMRVY-G----DP------
------------PDTWQQN---V-YARE-PE-TEYWD-GYI-----N-Q-
EYIVYDDFI-QIKDSQ--LKPN--PE-L-FEMIR--LGNMFPYQCHMASL
LD---KNNTFAEPKLICLTSNLQ---R----LQI--ESLNCPEAVSRRI-
D-F-AF-NVRIVPE-YQME-Y----------------M-SA-N-G-----
------DKLY----RL--DA-----------A------------KARQ--
--------------------------------------------------
----------------D-F-GD-V-LCFEVY--RF---DLFD--------
---------ASSR----------------------------------R--
--------N--------ILTDLTYT--EVV------K-------------
-------------LC----------------------QDKMRDRANNFND
YANFL---------------------------------ES--YR------
-----N------------------------------------------KG
VA------------------------------------------------
-------------------------------------------Q-VE---
-KPKH--ETD-----------------DSY--------------------
----------------------------NGETL-----------------
--------------------------------------------------
------------------------------VFT-----------------
-------------STAQVH-------------LDD-VT-N-----LV-I-
-------L-----QP-----------------------------------
--------------------------------------------------
----------SYMKRLYWNI-CKRYY------------------------
---------------------------------STRLWLSKTDMSAFEML
L------------------------------------R------------
-----------------GDR------------------------------
--------------------------------------------------
--------------------------------------------------
--------------------------------------------------
--------------------------------------------------
--------------------------------------------------
--------------------------------------------------
--------------------------------------------------
-------------DG--AYDKC------------------L---------
---SIV--------------------------------------------
-----------------------------------------R--------
--------------------------ETR----CEL--------------
--------------------N-----------------------------
--------------------------------------------------
--------------------------------------------------
--------------------------------------------------
----------------------------------------SM--------
-I---NR-------ETEVIK---NVFGNYWP-L------------F----
--------------------------------------------------
--------------------------------------------------
------------------KAC-AGA-A--IG------A----------FS
------------------------------------------------LY
F-ILRKK---------------------------------T---------
--------------------------------------------------
--------------------------------------------------
--------------------------------------------------
------------TPTTAFVNGN-KEL--------------------L---
--------------------------------------------------
--------------------------------------------------
--------------------------------------------------
--------------------------------------------------
--------------------------------------------------
---------------------------------------------TTMR-
--------KAN----------ECL---------------------DNEC-
RNCK--KCKHKN-VDL--CVK-WYTKCHCYALHMEKAQVNLKYYTAAAMY
QE--PEM--KRERERCVELLT--I-IDQLCSCDCANC-------------
---------DACCDDSLTEKFENVMKVYDMPCVCVCAR----LSQG--FD
M---------------VE--LL--AL-IK---------------------
-------------------------HCGK-LEPTPIL--------NP---
--------------------------YLRKLSVKLS--------------
-----------------------------------ED-------------
IRDFE---RT----------------------------------------
---------------------------TDYD-------------------
-------------HLLNTLQSQEYEGEVNTKNIRK---------------
-----V------A-----------IR-Y----------------------
--------------------------------------------------
------------------QS---HDDD------TNM--------------
---RLR----K---------------------------------------
--------------------------------------------------
-------------------------------------ILP--R---VKYQ
TEPSVDVISSV----------S----------------------------
--------------------------------------------------
--P-------T------KSGDSI-D------------KI-ID-N-V----
----NI--EE--QR---AMP-EM--------DKSVETIVNHVVYP-NTVY
MT--A---N------K-N-----------------DG--T---ETNIGHI
IFICGQVALMPYHYKIA-IE-ER--QY--QSV-----------------N
LY--------SRK-L-IG--------------------------------
----------A-K--IP--SSV-FD-------------------------
----TF-V--RL--Q-GKDAMLVAFP-V---T--VNSFKNIVSHFVDIQS
Y-PL--------VPS-C--PG----ILAK----YY--F-A---NA---E-
T---------EKSR------------VC--I--SA----------I----
--GVS--E----------RD-E--VDV-MS--------V-P-GCMEIVRN
RDFYTY-T-APTRAGDCGAALCVANTC-I--QGKIVGIHVSG-V-EG---
------LC-K----GNSSAITKQMIEESLKKM-PSI----AQYA------
-YP-S---------------SA--L----T------------V----E--
------------------------M-DA-L-E--E-S--GS-FVLHKYL-
PGV--SIGTTMQTAIKKTPIHG-------QLI-AT---------------
-----------------PNK-----PGPLGPFK-----I---------R-
G--EIIDPRILQRKKYGKPRP-VLD--QN-------I--VNDI--RDGLK
SVYYQ-SH----EY--------EPE--YYKYPITFDQAILGI-D------
-GDPFINSLDRNTAPGFPYSTMR-----KGT---KGKTLWFG-N----G-
--MD----YDLTG---P-Y----AVALRADVDKLETDILNGTRP--EI--
-----VWTDTLKDQKIAIAKA-----NA--GKTRLFSAAPMHYAIALRKV
CAPFVAHLS--RMRIRNTICVGVNPFSS-EWSAVAQKL-LVKG-------
P------HVIAGDYSNFDGSLPAQLVYAATE-IMADWYD--LNWD-YVEA
HKRNVVGGQVLL---KD--------EYLDYLRRLYYECVHHLHIMNFKQ-
--GSLMYYVRNGIPSGCPVTAPLNSIVNQMALVY--CWYHIIDD--P---
--------------------------------------L-----------
-----KR--------NVKEFFEHT----SSVFYGDDFVMNIRADVLEQFN
QI--TITRA-M-SDYLDMVMTDEA-KT--G--E-C--VK---WRTLPEVN
FLKRAFH--YN---T----------F-I---Q-----EYTAP-LDLTVIL
DSTNWYKIGKCS--A---V-I-VARDTLKA-CLRELAL
>Wuhan_insect_virus_33_YP_009345032.1
VWFSG-ASGNGK---------SGLSYPFILDMMRVY-G----DP------
------------PETWQQN---V-YARI-PE-TEYWD-GYI-----N-Q-
EYIIYDDFI-QIKDSQ--LKPN--PE-L-FEMIR--LGNMFPYQCHMASI
LD---KNNTFAEPKLICLTSNLR---R----LQI--ESLNCPEAVSRRI-
D-Y-AF-NVRIIPE-YQME-Y----------------T-DS-N-G-----
------DRLY----RL--DA-----------A------------KARR--
--------------------------------------------------
----------------D-F-GD-V-LCFDVY--RF---DMFD--------
---------ASSR----------------------------------E--
--------F--------TLTDLTYT--EMV------E-------------
-------------LC----------------------QQKMRSRAHNFYD
FANFL---------------------------------EQ--YR------
-----N------------------------------------------KG
VA------------------------------------------------
-------------------------------------------Q-VE---
-KFKH--ETV----HS--DN------ETEY--------------------
----------------------------YGQSM-----------------
--------------------------------------------------
------------------------------EFT-----------------
-------------STAQVG-------------ISE-VI-S-----EI-T-
-------P-----PS-----------------------------------
--------------------------------------------------
----------TLLERIYWRT-CKSYY------------------------
---------------------------------DFRLWMDGAQPSIFERI
L------------------------------------T------------
-----------------GDR------------------------------
--------------------------------------------------
--------------------------------------------------
--------------------------------------------------
--------------------------------------------------
--------------------------------------------------
--------------------------------------------------
--------------------------------------------------
-------------AG--AYAAC------------------I---------
---RVA--------------------------------------------
-----------------------------------------N--------
--------------------------EAQ----CEI--------------
--------------------S-----------------------------
--------------------------------------------------
--------------------------------------------------
--------------------------------------------------
----------------------------------------MM--------
-R---DK-------TSSIIS---RCFGKYWQ-I------------F----
--------------------------------------------------
--------------------------------------------------
------------------KTG-ATL-A--MG------L----------FG
------------------------------------------------AF
M-MYKHI---------------------------------K---------
--------------------------------------------------
--------------------------------------------------
--------------------------------------------------
------------SPSASFINKD-KNL--------------------T---
--------------------------------------------------
--------------------------------------------------
--------------------------------------------------
--------------------------------------------------
--------------------------------------------------
---------------------------------------------KLWK-
--------EAN----------KCL---------------------DNDC-
KDCK--KCRHRN-KDL--CVK-WYTKCHCYAKQMEDAQVNLKYYTAAAIY
QE--PER--KKEREHCVELLQ--I-VDQMCSCNCAEC-------------
---------DACCDDSLIDKFDNVMKVYDLPCVCVCAR----LSQG--FD
L---------------VE--IL--AL-IK---------------------
-------------------------HCGT-LNPTPIL--------NS---
--------------------------YLRQLSFKLT--------------
-----------------------------------RD-------------
ISDFE---RS----------------------------------------
---------------------------GDGQ-------------------
-------------HLLNTLQSQEYDGNVKVQTQKR---------------
-----V------A-----------IK-Y----------------------
--------------------------------------------------
------------------QS---HDDN------TNM--------------
---KLR----Q---------------------------------------
--------------------------------------------------
-------------------------------------IAP--R---VRYQ
TEPIVSVTNDD----------E----------------------------
--------------------------------------------------
--P-------S------EKATPI-E------------RM-TE-F-I----
----NT--ED--QR---AMP-EM--------DKSVDTIVNHVVYP-NTVY
MT--A---N------K-N-----------------DG--T---QSNIGHI
LFVCGQVALMPYHYKVA-LE-ER--NY--VSI-----------------N
IY--------SRV-C-IG--------------------------------
----------R-N--IP--VSI-FE-------------------------
----KF-I--RI--P-DKDAMLVAFP-I---T--VNSFKNIVHHFVDIQN
Y-PL--------IPS-C--PA----ILAK----YH--F-E---NS---Q-
T---------ERSR------------VF--I--SA----------I----
--GVS--E----------HD-E--VDV-MS--------V-P-GCIEVVRN
RDFYSY-T-APTRAGDCGAALCVANTG-I--NGKIVGIHVSG-V-EG---
------LC-K----GNSSAITKQMIELSLKKF-SSI----AQYA------
-YP-S---------------SE--L----T------------V----D--
------------------------M-DC-L-E--E-S--GS-FVLHKFL-
PGV--HIGTTMQTAIKRTPIHG-------ELI-KT---------------
-----------------PNK-----PGPLGPFT-----S---------K-
G--VTIDPRVLQRKKYGVPRP-VLE--QD-------L--VDDI--KEGVK
CVYYQ-SH----EY--------EPD--YYKYPLTYEQAIVGI-D------
-GDPFINSLDRTTAPGYPYSQMR-----NGK---KGKTLWFG-D----S-
--ME----YDLTG---P-S----ALSLKDDVNKLELDILNGKRP--EI--
-----VWTDTLKDQKIAIAKA-----NL--GKTRLFSAAPMHYAIALRKI
CAPFVAHLS--RMRIRNTICVGVNPFST-EWGEVARKL-SVKG-------
K------DVIAGDYSNFDGTLPAQLVYAATE-IMADWYD--LNWD-YVEA
HKRNYIAGVCLD---KE--------QFLLYCRKLYYECVHHLHITNYDT-
--GALLYYVRNGIPSGCPVTAPLNSIVNQMALIY--CWFKIYEG--S---
--------------------------------------D-----------
-----KA--------SVKEFFEHT----SSVFYGDDFVMNIRADVIDQFN
QL--TITEA-M-SKYLDMVMTDEA-KT--G--E-C--IK---SRTLKEVN
FLKRAFY--FN---T----------S-I---Q-----EYTAP-LDLTVIL
DSTNWYKIGKSS--A---I-I-VTRDTLKA-CLRELAL
>Arivirus_1_AIS73137.1
IYLYG-EPGVGK---------SYCVDYICQALAKVV-GRE----------
-------------YDPNRD----KFGKP-RD-SQYHD-GYN-----N--Q
FCYYLDDFL-QVPNEQ--ANAS---E-I-SFLID--AGSRTPYHMSMAAL
EK---KATSYFTSPLVIVTSNKQ---LCAE-SFE--QMIESFPALARRI-
D-V-SV-EVRRDPS-IRVS-R---------------T--E----------
--------------NF--DP-----------R------------GLY---
--------------------------------------------------
-------------------------FELSRF--RL---EKS---------
--------------------H-I--------------------NG--G--
-------------VFEPLGRPCEWG--MF------LSALSVLFVKKMRHQ
EKL--DTMATMPKQLEDT---------------IVQYANRYSTIPADDHE
IIDML---------------------------------FE--RH------
-----S------------------------------------------MQ
LE---N-------------AN----------W-----NVSPNYIGHD---
--------------------RQ-----------------------E----
------EIAG----IDR--------FVSPV--------------------
--------------------------------------------------
--------------------------------------------------
--------------------------------------------------
--------------------------------------------------
--------------------ASHIS-------------------------
--------------------------------------------------
----------SHT-TLNIDSL----YQ-----------------------
------M------EPQE-------------KLE-EP------LRLIERVQ
S------------------------------------APD----------
-----------L-VE--E--------------------------------
------H-------I-----------------------------------
-------------RQRQVT----------------Q--------------
--------------------------------------------------
--------------------------------------------------
-------------------------------------------AGE----
-LEP-GD--YYC--PVTNCTHVFPRDIQQRLVFRHFLVHAQERTVSGDRH
DICARDMEDFLNN-FVIIDEVPLNQQEEELYAS--AQQLFVD--------
----YKPYG----SP--WSISE------------------L---------
--------------------------------------------------
--------------------------------------------------
--------------------------------------------------
----------------------LIKER------------------YGFIR
EVLEIYQQRESTSLLTRI--------------------------------
--------------------------------------------------
--------------------------------------------------
-----YN----------WP---------------------MH--------
--------------M----MR--SGAAHL---------------------
--------------------------------------------------
--------------------------------------------------
------------------RRC-MS-NT--LRH---L-I----------DM
-----------------------------------------------AKS
S-YTDML-----------------------------------NEAR----
-----QT-------------------------------------------
--------------------------------------------------
----------------------AEKL------------------AERLG-
------------------------------GL------------------
-V------------------------------------------------
--------------------------------------------------
--------------------------------------------------
--------------------------------------------------
--------------------------------------------------
--------------------------------------------------
--------------------------------------------------
--------------------------------------------------
--------------------------------------------------
--------------------------------------------------
----------------IGG--IVCTV-LAS--------------------
---------VFAFCLMRWWKSPDPKPLEEA-FVSGDL--RTSA---K---
-----------------------------------KK------------K
I---------------RRVEAEEYEPEA--------FV---------SG-
-------DL-----------------------------------------
--------------------------------------------------
--------------RT----------------AAKKKRKQRVECRYAANY
R-------------------------------------------------
--------------------------------------------------
-------------------V---NYE-L-----LN---------------
---SVT---MTRV--DVTE-------------------------------
------DPD--------LTVMWSEG-K-----------------------
---------------------------------LSI---LWRD---GEQE
D-----HD-IG---------------------------------------
-------------------------ASTVRRDIEFAKIIAKHFNDM----
-DA-T-----Y-----TEAKTD-------------RMEL-VK-E-Q----
----IGK----YPR---AEA-SR--------DAATTDLC-QILSH-NLAR
VIN-------------------------------L----H---NGLVLNG
VFLENSILMFPRHLLGA-ED-PNG------------------K-T---IK
V---------VVHEG-----------------------------------
-----Q--S-L-T--LT--LGD-T--------Y-----------------
----PF--V-ER--E-DKDTIFVDLRK---TH--IPARPSIVNKF-----
----MKESDEIRRTA-G--Y----LLSPV----I--SK-D---GLRLDF-
--------------------------LQAKQ--LLD--------------
--L-E--P----------IE-R--A-E-Y---Q-----N-M-ARNMTYTT
VGCIAY-K-GDSVSGDCGSLILRMDTR-E--PRKLLGFHVAG-S-TG---
------D-------GTGVVWTQEQLKHEIAR-FQVM--Q--AA------F
DLE-F-------------VPLD-----L-D---E-F--Y-DCIE-P----
---------------E----E-YED-CV-G-IP---L--TY-IEPIAM--
IDRALAPGCP------------------------------LTTSLRPSP-
-----IY--EQII---PS----SSGPSTLRPFVDS-------------S-
G--QRKEPLKIALSKLEAPLI-NFE--PE-------L--LDKCA--LRMR
IEYKK-T----------GRLQWYGS--SHHGKLTLRENIQGV--------
EDDEWIKPINMKTSPGYPYVLAG--N--------KGK--YINS-------
E--T----AEI-S---S--------ILENAIRQREEMCRNGEEM--PA--
-----LMIDVLKDERLSNDKR-----EK-G-KVRIFNVCPLDFNMLVRKY
FTRFMAQMM--NDHVRGEVSVGLNPHAD-DWKAFHMCL-HKSG-------
D------HWIAGDYSAWDKRMPYQVAMALLP-LVEEFYQ--QFSD-----
-----------Y---EP--------QDAMVREVLLRQAFQSVRLAQTQT-
-K-GLIYRVHQSMPSGIAVTAVYNSLINALLFRV--IYAELAIK--N---
--------------------------------------G----------L
-S-H-AK--------AVNEYSQHV----KFAAYGDDHIARVDNFAFPFFN
ML--TISSQ-M-AE-HNITYTAAT-KE--DV---T--G-P--EVQDEDLT
YLKRRFV--NR----A---------G-----------RMDAP-MDLTAIL
DILNWVNAS-NPY---DVN-E-ACEAAIKS-VLIELSH
>Arivirus_2_AIS73139.1
IYLYG-EPGVGK---------SYCVDYICQALAKVV-GRE----------
-------------YDPNRD----KFGKP-RD-SQYHD-GYN-----N--Q
FCYYLDDFL-QVPNEQ--ANAS---E-I-SFLID--AGSRTPYHMSMAAL
EK---KATSYFTSPLVIVTSNKQ---LCAE-SFE--QMIESFPALARRI-
D-V-SV-EVRRDPA-VRVS-R---------------T--E----------
--------------NF--DP-----------R------------GLY---
--------------------------------------------------
-------------------------FELSRF--HL---QKS---------
--------------------H-I--------------------NG--G--
-------------VFEPLGRPCEWG--MF------LSALSVLFVKKMRHQ
EKL--DTMATMPKQLEDT---------------IVQYANRYSTIPADDHE
IINML---------------------------------FE--RH------
-----S------------------------------------------MQ
LE---N-------------AT----------W-----NLMPDCIGRN---
--------------------RQ-----------------------G----
------EIAG----IDG--------FVSPV--------------------
--------------------------------------------------
--------------------------------------------------
--------------------------------------------------
--------------------------------------------------
--------------------VSHIS-------------------------
--------------------------------------------------
----------SQT-TLNIDDL----YQ-----------------------
------I------DPQE-------------EPK-EL------TSMIERVQ
S------------------------------------APD----------
-----------L-YE--E--------------------------------
------H-------I-----------------------------------
-------------RQRQVT----------------Q--------------
--------------------------------------------------
--------------------------------------------------
-------------------------------------------AGE----
-LQP-GD--HYC--PVVNCTHVFPHDIQQRLVFRHFLVHAQNRTVDGDRH
DICARDMDEFLNN-FVIIDEVPLNQQEEDLYAS--AQQLFVD--------
----YKPYG----SP--WSISE------------------L---------
--------------------------------------------------
--------------------------------------------------
--------------------------------------------------
----------------------LIKER------------------YGFVR
EVLEIYQRRESSSLLSRI--------------------------------
--------------------------------------------------
--------------------------------------------------
-----YN----------WP---------------------MH--------
--------------M----MR--SGAAHL---------------------
--------------------------------------------------
--------------------------------------------------
------------------RRC-MS-NT--LHH---L-I----------DM
-----------------------------------------------ARS
S-YADML-----------------------------------NEAR----
-----QT-------------------------------------------
--------------------------------------------------
----------------------AEKL------------------AEKLG-
------------------------------GL------------------
-V------------------------------------------------
--------------------------------------------------
--------------------------------------------------
--------------------------------------------------
--------------------------------------------------
--------------------------------------------------
--------------------------------------------------
--------------------------------------------------
--------------------------------------------------
--------------------------------------------------
----------------IGG--IVCTV-LAS--------------------
---------VFAFCLMRWWRNSEPKPLEEA-FVSGDL--RTSA---K---
-----------------------------------KK------------K
M---------------RRVEAEEKEPEA--------FV---------SG-
-------DL-----------------------------------------
--------------------------------------------------
--------------RT----------------AAKKKRKQRIECKYAANY
R-------------------------------------------------
--------------------------------------------------
-------------------V---NYE-L-----LS---------------
---SVT---MTRV--DVTE-------------------------------
------DPD--------LTVMWSDG-R-----------------------
---------------------------------LSI---LWKD---GEQE
D-----HD-IG---------------------------------------
-------------------------DSTMRRDIEFAKIVTRRFNDK----
-EA-T-----S-----AEAKSD-------------RMEL-VK-E-Q----
----IGK----YPR---AEA-SR--------DVATTDLC-QVLSH-NLAR
VIN-------------------------------L----H---NGLVLNG
VFLENSILMFPRHLLGA-ED-PNG------------------K-T---IK
V---------VVHEG-----------------------------------
-----Q--S-L-T--LT--LGD-A--------Y-----------------
----PF--V-ER--E-DKDTIFVDLRK---TH--VPARPSIVNKF-----
----MKESDEIRKTA-G--Y----LLSPV----I--SK-D---GLRLDF-
--------------------------LQAKQ--LLD--------------
--L-E--P----------VE-R--A-E-Y---Q-----N-M-ARNMTYTT
IGCIAY-K-GDSVSGDCGSLILRMDTR-E--PRKLLGFHVAG-S-TG---
------D-------GTGVLWTQEQLRHEIAR-FQVM--Q--AA------L
DLE-F-------------VPLD-----L-E---D-F--Y-DCEE-I----
---------------E----E-YED-CF-G-VP---L--TY-VEPIAM--
IDRTLAPGCP------------------------------LTTSLRPSP-
-----IY--EQIV---PS----SSGPSTLRPFTNS-------------L-
G--QRKEPLKIALSKLEAPLI-NFE--PE-------L--LEKCA--LRMR
IEYKR-N----------GRLQWYGD--ALHGKLTLRENIQGV--------
EDDEWIKPINMKTSPGYPYVLAG--N--------KGK--YINS-------
E--T----AEI-S---S--------VLESAIEQREKMCRNGQEM--PA--
-----LMIDVLKDERLSNDKR-----EK-G-KVRIFNVCPLDFNMLVRKY
FTRFMAQMM--NDHVRGEVSVGLNPHAD-DWKAFHMCL-QKSG-------
H------HWIAGDYSAWDKRMPYQVAMALLP-LVEDFYQ--QFND-----
-----------Y---EP--------QDATVREVLLRQAFQSVRLAQTQS-
-K-GLIYRVHQSMPSGIAVTAVYNSLINALLFRV--IYAELAIK--N---
--------------------------------------G----------L
-S-R-AK--------AVNEYSQHV----RFAAYGDDHIARVDNYAFSFFN
ML--TISAQ-M-AE-HNITYTAAT-KE--DV---T--G-P--EVQDEDLT
YLKRRFV--NR----A---------G-----------RMDAP-MDLTAIL
DILNWVNAS-NPH---DVN-E-ACEAAIKS-VLIELSH
>Sanxia_atyid_shrimp_virus_3_APG77474.1
LAIYG-DPGVGK---------TLMVQNLCVSVLKLA-E----LL-P---A
-N--------LTAQQASNQ---V-YCKA-WN-SEYLD-GY-T----G-Q-
PVYLVDDWM-MKRATA-Q-DTS--NG--FLDLMT--YYGSYKAMLNYAAL
EM---KGVFEFSSKMLVMTTNLK---NVMT-GTQ--GTMECPEAIIRRI-
D-F-PI-HVRVKKE-FRRP-G---------------S-------------
---------M----EL--DY-----------S------------LFQEEL
RTC-----------------------------------------------
-----------G---GD-V-VS-A-FPWHVW--EW--V-PM---------
--N------FHVGN-S---------N------------------------
----------F--FSSDEVPGLPMI--NLI------I-------------
-------------DL----------------------VEKLGKRKESHME
TLQQV---------------------------------QK--I-------
----LD------A------------------------------------P
VL---P-------------LE-----------------------------
--------------------------------------------------
--------------------------------------------------
--------------------------------------------------
---------------------ELRALR-----------------------
-----------VRE-----EGGVFLKEPSTWSS---------------CT
----------LNSH---GIS----EIQ----------------PETV-G-
-----C-------PVHARLE----H-----------------------KS
H--------------------V----------------------------
--------------------------------------------------
--------------------------------------------------
--------------------------------------M-----------
--------------------------------------------------
------A-------------------------------------------
-----E-------LGMP---------------------------------
---------------A---------E------------------------
--------------------------------------------------
-----------------------I-YDELYPEDGN-----DC--------
--------------------------------------------------
--------------------------------------------------
--------------------------------------------------
--------------------------------------------------
--------------------------------------------------
--------------------------------------------------
--------------------------------------------------
--------------------------------------------------
--------------------------------------------------
--------------------------------------------------
--------------------------------------------------
--------------------------------------------------
-----------------------VSNP--DCCFG-R--------------
---------SGA----PE---------------CCF--------------
-------------------------GS----PGTPGLSEEY-------KI
--------------------------------------------------
-------------------------------RNSE-----FL--------
----IV--RI-H-------AA------L----------------------
--------------------------------------------------
--------------------------------------------------
--------------------------------------------------
---------------------------------------E--KSL-KS-W
RE--AHIAW----------------------KVLYF------------GT
VGTAIA--------------------------------------------
--------------------------------------------------
--------------------------------------------------
YG------------------------------------------------
--------------------------------------SFE--F-VKFI-
--------------------------------------------------
--------------------------------------------------
--------------------------------------------------
--------------------------------------------------
---------------------------------------------C----
--------------------------------------------------
--------------------------------------------------
--------------------------------------------------
--------------------------------------------------
--------------------------------------------------
--------------------------------------------------
--------------------------------------------------
--------------------------------------------------
--------------------------------------------------
--------------------------------------------------
--------------------------------------------------
---------------------SMV--------------------------
------------------------RSI-----------------WD----
-Y------------V-T------GLM-FPKV----IREQ-SN-R-V----
----TKP--R--A--V-MYK-VL--------QQGPGPCLTNNVYA-NSFK
IM--V---K------G--------F---C-------G--D---ALILGQV
TFLYHDFFVMPNHFLRN-IR-ER--IE--SAD---IGP-N--S-Q---VI
LR--------NC-------V--N---------------------------
---AELDVG-H-G--LS--VQE-FL-------------------------
D--FP--YE-FV--E-DRDLAFGRYT-N---A--MNARKDIRKFLLKDAD
-ITS--------VGG-L--P----VRVDT----AR--T-DV---S---G-
--V-L-----VP------------Y--N-----E----R--I---A----
F---M-----------------CPSVEKG-------K-A-V-MQCGPVRH
RHWMRY-R-ATTEVGDCGALLTLQHAK-YYNNRVWCGIHIGG-D-GD---
---------W----GYSTILTSELVERALDK-LREK--T--GC------P
-LK-A------E------LDMV--ETDE-QSGL-----YTQCG----V--
---QMEDSLEFPFYAA----D-EDP-DQ-R-M--A-F--GS-FQSLGKVN
--K--PVSIPVKSKLKQTFIGREK--V---FG-ET---------------
----------------N-LV-----PVELGWVG-----P-----------
----GETALTRALKPYAGPPK-FVD--KW-------W--LKPG--IRAGM
KKFSE--------C---T-----TN--IEGRVLSYREAVVGN-P------
-ALG-LKGIPRGTSVGYPMCLKA--E---------DKSYFWG-D------
G-NE----FDLEN---P-R----AKKLESEVMALAKLVEDGIRP--FF--
-----ICRGFCKDETRKQGK------D-----ARYIAGTSIHYYILCRMY
FGVVVAAQM--TLHTHNGMCPGIREFC--EWPWLRHWV-TQHG-------
D------KCWDGDFKGFDTTQLPRFLFGLLG-FINEWYD--IRG------
-----------A---ER--------SANTARYVLFMDLAFSRHIVGGGF-
-QLDHIVQWSRSMPSGHPLTAFINSAYSMCCMSC--AYLNWTG-------
--------------------------------------------------
----------------RVDFWEQA----ACATLGDDNINGASDEVVDLYN
QV--TVAEF-L-LQELGLTYTDSS-KS--G--Q-L--R-F--FTTIENVS
FLKRSFH--MV---N----------G-----------RETCP-IEIPSIL
HSTYWVKES-RY--AS-AD-K-ICSDLLEN-ALGELSM
>Wenling_picorna-like_virus_5_APG78485.1
LNFFG-ESAVGK---------SLLVPSVISEFMAEF-H----T-EEFV--
-------R---QKYDHNAC---C-FTRK-SG-DDRWD-GV-G----N-Q-
RVIYYDDWM-QVKDST-T-NPS--KE--LFEVIE--LSNSSPFTPLMAAL
DK---KGKVRLEPELIILSCNEM------K-PDI--VSLSKPVAVYRRF-
D-M-LW-KVLPHED-IVHK-G---------------L---M---------
---------------S--KD-----------LLVERH-------ESRSC-
GC------------------------------------------------
---------------NH-YD-SS--ICMNAN--KF---QRY---------
-----K---VE--------------------------------QR--IND
VGGDDIQVGC---EFVPIGEPVQRE--EMM------E-------------
-------------IF----------------------RNELRAHKTQRKS
RLQFF---------------------------------KD--YG------
KKK-----------------------------------------------
VY----E------------KL----------E------K-----A-----
----------------------------L--------------G-G----
--------ND-QSTVNL---------------------------------
--------------------------G---GEMD-SDVK------VVTEA
ADD-----------------------------------------------
--------------------------------------------------
----------------------------WDGEGFR-GS-M-L-----A--
-----ETI-----------D----R-------------------------
--------------------------------------------------
----------L---REESNDL----H-----------------H------
--D-FQE------PSDL-------------WDT-DS------EDEADQDF
T------------------------------------PF-----------
---------------E-EDTDLK---KL-AGSMYTG--------------
-------TPITVRCVDT---------------------------------
---------------P----------------------------------
--------------------------------------------------
--------------------------------------------------
--------------------------------------------G-----
--------------------------------------------------
--------------------------------------------------
-------CQ----LS--RCTRC------------------N---------
---PK---------------------------------------------
----------------------------------------EH--------
--------------------------WVK----TR---------------
-------------------L------------------------------
--------------------------------------------------
--------------------------------------------------
--------------------------------------------------
------------------K---------------------KI--------
---M-SR-------V----K---QFILDH----------P-I---L----
--------------------------------------------------
--------------------------------------------------
----------------------SIF-G---TA---M-I-VWQLS----SS
------------------------------------------------ML
S-LVKK----------------------------------K---------
--------------------------------------------------
--------------------------------------------------
--------------------------------------------------
---T---TYEAEN-D-----D-----------------------------
--------------------------------------------------
------------------------------------------S-------
--------------------------------------------------
--------------------------------------------------
--------------------------------------------------
----------------------------------------------CT--
--------------------------------------------------
--------------------------------------------------
---------------KIDVRH---KNCRSYRREENFI-------------
---------IIDDEDESEEKTLKENKCECENDDSCT--------------
--------------------------------------KVD---------
--MKRC---Q-KRTFR-----------TEH-NNDPSI--CDK---C----
-------------------------D---------SS-------D-----
V-KVDSSP---VKQEVRE--------KT--------YT---------KE-
N-------D-----------------------------------------
--------------------------------------------------
--------------DS-C---------------T----------------
----K---------------------------------------------
--------------------------------------------------
---------------------------LDHRRAKQ---------------
----------RTYR-KEGL-------------------------------
------ASS--------LAPSKGLF-------------------------
---------------------------------K---NKK--K---D--I
HA-RQQEW-W----------------------------------------
---------------------------------------------A----
-G---------------------------------VQNLV-P-DDS----
----DVI--N--VT---TQG-VS--------DPNLIGIMK-KVFK-QTYL
--LET---H------L---------------------------GHKLGSC
VVVKGRLILTFGHVASF-VK-CN--R----------------------CF
IR--------NV--------------------------------------
------------Q--TG--VAY-EL-----D--S----------------
F--NY--DV-CG--D-SQDAIIFEGP-R---Q--MPAGSDIIHHFMSDFT
-ASD--------RVN-Y--T----VRL---L-VPN------LGNSP----
D---------TV---------------T--QI-H-----------CGS--
---AK--A--------L-D--R--VV--------S-YD-D--GDGAEVIM
RQYYMY-K-FDTQKGFCGSLLYKEDSK-N--SAKIIGMHVCG--VEK---
------KS-V----GLASAICCEAIRECVSQF-SVE--N--QCS------
-FP-I---------------DD--YKA--D--------------------
-----------------------MS-VPGP-HL------EK-LGYMGRA-
-VH--SITDQRVTKISPSAFYG----W---DG-EP---------------
------------I-----KK-----PALLCGTY-E----G----------
---VNIKDIARQKLYKGGFT--AKN--KT-------M--LEVV--RKAVG
HSIES------------S-----ST--LQPFLWTIEEAAFGV--------
PGRPFCDAVDMNTSSGMPWKLSA--K----G---QGKKSYLN-K------
G-KN---F-IK-----K--------DLRDAVQNRIDAAKDNRRL--PV--
-----VWSDHYKDELRLNEKV-----H----KPRLFSGGPLDYTLTIRMY
FGQWCAAVM--DGRIENEIGVGINPHG-PEWTLLAKTM-QAN----S---
T------HIACADFEKYDGSLDPDIMWAALD-MINDWYD--D--------
-------------------------EHKDVRRVLFEDIVNAVHQAG----
---GQYYQMDHGNPSGNALTALLNSVYQLIAIKY--TMMNMGY-------
--------------------------------------------------
---------------SLGDILKKV----RMITYGDDNMMSVVGGESFLSM
QS--LRDA-LW-SE-LGLSMTNAS-KT--G--V----P-A--YGPIEDAD
FLSRKFR--LE---DT---------------------VYYAP-RPWENLS
LGFDYVKSD-EP-----WE-E-VAKSYSES-CFYELSH
>Hubei_picorna-like_virus_48_YP_009337018.1
ICIKG-VTAVGK---------SAGITSLAFKLMDNL-G----Y-------
--------------PVEGR---WCPHNP-AE-EFFTE-NY-T----G-Q-
DAIYMDDIS-LFKDQK---------Q--YAFFSM--LKSNAKLPLVMAF-
-K---KGQ-LFTSDFIFMTTNTA---YPAP------NECNDVVALQRRR-
D-V-LI-EARWVSEEVQR--Q---------------VVM-E---------
--GRT-ELRR----NF--DH-----------M------------RF----
--------------------------------------------------
--------------------------RILPS--VEPRLARQ---------
--R------GLVQ-------------------------------------
-------------R--AASDWMCYA--DLL------R-------------
-------------EV----------------------EVFANNYFTNQDR
LIRDS---------------------------------LR--V-------
----MH--IPIPE------------------------------------E
Y---DR-------------Q------------------------------
--------------------ME----ERE-------------RR-V----
----D--ALA-E---EE-A-------------------------------
-----------------------------------------------RLR
-DAEAG--EE----------------------------------------
--------------------------------------------------
-------------------------VA----------------AIIA-V-
-----N-------EVVVAEE----D-----------------------FQ
E--------------------A----------------------------
--------------------------------------------------
--------------------------------------------------
--------------------------------------ED----------
-----------N-IE-----------------------------------
-----RF-------------------------------------------
-----L-------NQDL---------------------------------
---------------G---------E------------------------
----------------------I---------------------------
PPVEPV--------------PEARNLLMEAEAMAGEDDI-----VL----
-SLS-LD--K-A--H------------------DQ---------------
----------------------------------PLLS------------
--------------------------------------------------
----------------------T---------------------------
----------------------------VSDE--------------S---
---------IEAVVYSKEM-------------------------------
-------------------K------------------------------
--------------------------------------------------
--------------------------------------------------
--------------------------------------------------
------------------K-------------------------------
-----WV------------A---R--------------------DAD---
--------------------------------------------------
-------------------------SVEEANE--LLFL-LDEERRKLEEA
HADTE---------------------------------------------
-----FKIAQLKDTRSRTVDPQL---VR-NIDL-TLDALDDVMAQKTTTL
-----ESEMWRCVKKSR----MAR-FK----AATL-----G---------
---KLE--QV-K-------NW------LKDQ--WTAA-------------
---------------------------------------K----------
---------------------------------------------EALP-
------------------------------WL----------KC--L---
ES------WPAKLVAV------A------V--AI----------------
--------------------------------------------F--GL-
--------------------------------------------------
--------------------------------------------------
--------------------------------------------------
--------------------------------------------------
--------------------------------------------------
--------------------------------------------------
--------------------------------------------------
--------------------------------------------------
--------------------------------------------------
--------------------------------------------------
--------------------------------------------------
--------------------------------------------------
--------------------------------------------------
-----------------------------TG--LI-VK-----------T
AHKCYCHSMRYMGYRC----------------HF----------------
----CG--RGPV--L---------DH-N----------------------
--------L-----------------------------------------
-----------------------NQS-W-----IL---R----------E
----WQR---I------------------------YGDE-----------
-------EYEPGRI-TKK---------EEEE-QYFDVLGEK-----PQGI
-----F-------------LGTK-----K---S------C----------
---------------------EAM--------------------------
-------------V-----------GP-----------------YS----
-DV-T----RGAALH---------HV-VPHL----GPYS-DV-T-K----
----G-A--A--LN---HVV-AH--------SGRPMEVANNRVIP-ALYR
VR--T----------V--------T-----------G--L---QMMSLNA
LAIGGKKLIMNKHFLDV-AK-KN--G------------------E---FQ
IW--------HS----------N---------------------------
-----E--W-L-R--VQ--YDE-DL-------------------------
-------IV-FF--E-NKDLAVVEVP-----S--IQMHKDMTGHFIEEAS
-LGK--------YKK-T--A----AMMIE----QT--S------K---M-
--------V-P-------------V--I-----H----E--T---T----
----AVAI--------D--E-M--KY--T-------M-T-SEGKTETYLT
RGMWKY-E-SKLTFGACGSVLMTTENK-S--NGMILGIHTAG-D-VR---
---------T----GYAALITREMVAALIGKG-RLG--T-----------
-----------PI-----P--A---A-H----------------------
----------------------FLV-SP-M-V--P-E--GH-FGHIGQVE
--R--GVFQSDKTTIIPTAIHG----M---VA-PP---------------
----------------V-TE-----PAVLSSRD-----PR--------L-
K--VKKNIMKSGIAKYGKAPV-EFS--KR-------H--RAMI--SESVR
ESMEA--------W---T-----LQ--REPQILTDEEALCGI-D------
-GMEGFDRLPLNTSPGYPWVLSRP----KGE---VGKAYLFD-I------
G-Q----KRISDT------------ELKKKFEMREALARRGERV--ES--
-----VWTCCLKDERRPLAK-----IAE-G-STRLFIIPPVDYSLLERKY
MQDYSVALK--DNRRISPSKVGIDPQS-LEWTELYNYI-AEFS-------
S------FVFAGDFQRFDGTLAPDLTTDFYR-DGNYFYK--RFGK-----
-----------C---DE--------GDSNVRETLCDEGIHTICLAN----
---DVLFMTHTGNKSGNPNTVNKNGDVNFRYIAL--AYLGLAEE------
-------L------------------------------G-----------
---K-LA--------TMAEFHKNV----RVACYGDDNIVAVKAEVIEWFN
QQ--TVTQF-L-ARY-GIVYTNAT-KS--G--E-V--L-P--YISLEEMT
FLKQSFR--DH---S----------G-L--K------GVKVPHMAENTIL
ELCNWTRIA-PD--Q---D-E-LLESNCND-ALRFAYF
>Hubei_tetragnatha_maxillosa_virus_3_YP_009337339.1
VCIVG-PPGVGK---------SGSVLYLADKVMDDQ-N----Y-------
--------------PKQKR---ICPVNP-IA-KQFSE-GY-A----G-H-
AAIYMDDIS-AFTSEE---------Q--YHHFFN--LKANTKYALDKPF-
-D---KTD-YFRSDFIFMTSNIP---YPTP------NFINDLDAFNRRR-
D-V-LI-EMTFKDE-ETEQ-A---------------AKD-G---------
--VPG-TLKR----DY--SH-----------A------------VF----
--------------------------------------------------
--------------------------RFLNP--RD---------------
-----------ET-------------------------------------
-------------A--EKGPPLTWE--QME------E-------------
-------------EV----------------------KNRARLHYINQEK
QLRYL---------------------------------LS--A-------
----AG--YTAPP------------------------------------L
I---SE-------------L------------------------------
--------------------PP----DDM-------------SK-E----
----D--QLA-W---FQ-R-------------------------------
--------------------------------------------------
--------------------------------------------------
--------------------------------------------------
-------------------------------------------VFHP-V-
-----E-------EPIVPEA----G-----------------------DD
G--------------------S----------------------------
--------------------------------------------------
--------------------------------------------------
--------------------------------------GW----------
-----------W-IK-----------------------------------
-----HH-------------------------------------------
-----S-------EVEF---------------------------------
---------------D---------E------------------------
----------------------E---------------------------
--------------------------------------------------
---------K-V--S------------------QH---------------
----------------------------------PLLS------------
--------------------------------------------------
----------------------L---------------------------
----------------------------YRPE--------------L---
---------F----------------------------------------
--------------------------------------------------
--------------------------------------------------
--------------------------------------------------
--------------------------------------------------
------------------S-------------------------------
-----YL------------Q---W--------------------SGS---
--------------------------------------------------
-----------------------------------EFC-LSD--KGLEQP
NIAAE---------------------------------------------
-----FATLKCDFNRHHGNDWEK---AKKDMLI-TLASVSQFKGVKG---
-------------------------AL----DATK-----V---------
---KLV--EL-K-------EG------LKTY--WEKA-------------
----KKWF-------------------------------E----------
---------------------------------------------ENCP-
------------------------------VL----------GV--M---
RT------WPAKLALG------L------A--GV----------------
--------------------------------------------A--VL-
--------------------------------------------------
--------------------------------------------------
--------------------------------------------------
--------------------------------------------------
--------------------------------------------------
--------------------------------------------------
--------------------------------------------------
--------------------------------------------------
--------------------------------------------------
--------------------------------------------------
--------------------------------------------------
--------------------------------------------------
--------------------------------------------------
-----------------------------VG--FG-QR-----------I
VHRCLCAVVTHLGYRC----------------PK----------------
----CG--KWPE--L---------EK-C----------------------
--------R-----------------------------------------
-----------------------WKD-W-----LI---R----------E
----WKE---I------------------------YGET-----------
------VDYVAGRV-LTA---------EEEQ-GIDELRGRS-----FQGI
-----R-------------AGTE-----M---K------L----------
---------------------NAE--------------------------
-------------V-----------GP-----------------YS----
-DI-T----AGGKQV---------RI-FAHH----GPYN-NE-T-H----
----GGA--R--QR---VFA-DS--------GQKTDDLITNRVIP-CLYR
LR--G----------V--------H-----------G--G---VPAEVNG
FALGGRLLLIPSHFYDV-MD-----G------------------K---FE
LY--------YG----------K---------------------------
-----E--W-M-V--VL--KDE-TR-------------------------
-------AR-HI--P-NKDLVIFTMP-V---S--FHEHKSCVKHLISEKQ
-LGL--------LSK-T--E----CLMMK----QM--N------K---D-
--------Y-V-------------M--A-----E----T--V---T----
----ARTF--------K--E-L--HY--E-------L-D-GE-VPTEYFV
AGLWEY-R-SVASPGACGSVLVTMDEK-V--EGQILGFHCAG-N-GT---
---------Y----GYSQIVTREMIEPYVTT--KLG--T-----------
-----------PT-----P--E---C-T----------------------
----------------------KQF-GR-V-I--P-H--GH-FGRVGQLP
--KGQGVRQSDKTEIIPTAIQG----A---VS-PP---------------
----------------V-TQ-----PAILSSRD-----PR--------Y-
K--GSDNIMTKGIAKYGKPAV-PFD--PR-------H--IAMV--EESFN
AEIEQ--------W---E-----VP--RKAQVLNMLETLQGI-E------
-LLDGFDRLPMNTSPGWPYTLTRP----RTE---LGKAYLFD-A------
E-K----TRIENK------------ELEKKWSARLAMAKLGERV--ES--
-----VWTCCLKDERRPLAK-----IEA-G-STRLFVIPPVDFSLLMRMY
TLDFSVAFK--VNRHTSFTKVGIDTQS-LEWTKLYNYL-AECS-------
E------YVVAGDFERFDGALPPEMTHQFFK-HCNYYYR--RHGT-----
-----------C---TE--------EDERVRGVLADESVHTVMLAN----
---EDVFVTHVGNKSGNPNTVNINSVANYYYMAI--SYLGLAER------
-------Y------------------------------S----------P
---E-NA--------TMDKFRKNV----RIAIYGDDNVLAIKREILEWYN
QL--TIADF-L-KGY-GIVYTNET-KT--G----L--T-K--YKKLDEAS
FLKCSFA--NH---E----------S-I--A------KVKVPLMTEATIL
ELLNWTRKA-PD--Q---D-E-LLESNIND-ALRFAYF
>Beihai_picorna-like_virus_87_APG76810.1
FYFYG-KPGTGK---------TILVDTLAKDIVGKL-H----AN-D----
----------AKTYNLNSL---I-YSRNA-A-MDHWD-DFQ-----PQC-
KVVIQDDYG-QRIDTT-G-APN--PE--FAETIQ--MVNKQKYQPPRAEI
GN---KGNSPFEAEHVLASSNLA---C----VIP--KSIVDPTALNRRR-
D-Y-YF-EVKVRQA-YGKR-Y---------------T--A-DN-L-----
-------DYL----RV--DR-----------T------------KLPTTC
M---------EH--G----------Q---RLAPGAQCGTCGK-P------
----------------A-V-PL-V-DCMEIY--EL--H-EY---------
-----T---ID--------------------------------AGRQV--
--------P--------TGRVCTYD--QMW------D-------------
-------------LY----------------------KAVHDERKQEYAL
SLSQY-----------------------------------SAR-------
----TM------F-------------------------------------
----QDN-----------VRP----------P-----LD-----L-----
-----------------------------------------S---H----
----M----N---SFN---------QT-----------PQ----------
--------------------------------------------------
--------------------------------------------------
--------------------------------------------------
--VW-D-E-L--LN---L---------------DN-QSPEA---M-E-N-
-----M-LL----------S----I-------------------------
----------------------A-------------------NE------
--------AEVNL-PSAR-------------------------EIQ----
--A-----------------------------------------------
--E-IR-----------------E--------------------------
--------------------------------------------------
------------------V---L-IDRDIPADP-LAEIIPD---------
-----------------E----------------V--IEQE---------
--------------------------------------------------
--------------------------------------------------
--------------------------------------------------
--------------------------------------------------
----------------------------------------------N---
---VP---E----HN--DIPRI---------------------------R
---KF---------------------------------------------
--------------------------------------------------
-----------------------I-ASIR----NS---------------
--------------------------------------------------
--------------------------------------------------
--------------------------------------------------
--------------------------------------------------
-------------------------------------------------L
-----PT-------V----------L----P-WG---------KI-----
--------------------------------------------------
--------------------------------------------------
--------------------F-AG-VV---------------------VA
-----------------------------------------------GMM
TYMYK---------------------------------------------
--------------------------------------------------
--------------------------------------------------
--------------------------------------------------
--WS--KS---N-------SKC-IV-------------------------
--------------------------------------------------
-------------------------------------E----N-------
--------------------------------------------------
--------------------------------------------------
--------------------------------------------------
---------------------------------------------YTSP-
--------K-------------Q--------------------L-NHI-A
CICE--ICKTVKLVDDYKLTDAAANK------------------------
-----------------------A--------------------------
-------------------------------------K------LEIITA
M---------------APE--S-----EK------------------AF-
-------------------------------------WAKE----SC---
---------------KY---Q-----------------------------
T----------------V---------K--------------------D-
I---LSQ-VL--P--D----------------------------------
--------------------------------------------------
--------------------------------------------------
--------------------------------------------------
--------------------------------------------------
----------------------------------P---------------
------------------E-------------------------------
--------------------------------------------------
--------------------------------------------------
--------------------------------------------------
-----------------------IFHQ-----------------GY----
-SG-D----PR------TMRLKH-N------------RS-LR-A-N----
----MSD--Y--AK---VVQ-KP--------QGNANEILYRLVHK-NQFK
LR--G---L--------T------KNSVE-----NGR--P---TMSSSNG
IGLIDRVILFNQHVWED-FE-D----------------------E---VE
MY--------FV-------GS-T---------------------------
---V-P--A-F-K--FP--KSA-CQ-----V--L----------------
Y--YE--KE-GQ--V-DTDALLIILP-Q------GPRFKNIVGQFVLNKD
-LHL--------VLG-N--RISY----ST----LR--W-T---KV---T-
N-R-T-----RP-S-------------P-----EPL--------------
--I----M--------S--G-S--TL--P-------STK-T-ICFYDKEI
VGSIVY-R-LDSMAGDCGSPIVSHAN--V--GAAICGMHIAG-D-D----
-------G-L----ASATVITQETLRKNLDV-LFEK--Y--DYD-----A
--M-Q---------------D-----QC-PQ-I-----E-----------
--------------------F-L-D-EK-P-K--I-Y--EN-LTYIGSV-
-AP---VNEPTVTDLSSSIIAP----Y---LK-PS---------------
----------------H-QK-----PAYLKEFE-----K---------N-
G--VRYDPMEIGIAKYSKTKV-YIP--DQ-------I--CEIA--YNDIL
RVTLN-SY---------------AD--EQCCILTYEQAIHGRTQ----Y-
--APYFEALERSTSPGYPYVLNN--P----G---RGKTYWFG-S----D-
--EN---Y-IIS----E--------EIRGHVNEIIELCRNNIIP--NN--
-----LFMCCLKDERRPKEK-----VDV-G-KTRIFTVGNQAFNIAVRQY
FGAFTALQM--KNKLINESAVGMNPYK-RAHKRVFYEMITRFG------E
D------SIIAGDYSNYDGSQPIKFHQKFVD-YVNSLYN--DG-------
----------------E--------ENARIRRCLAEVMFNPKLLIR----
---GNIYQAYGINTSGNPVTVHLNNFVNQMAIRV--AYLDLKYV------
-------H------------------------------E-----------
-----GN--------MICDFTDNV----TGFFFGDDNILAVSPRIQNWFN
QV--TLTES-L-A-KFGFTYTDEK-KT--G--E-I--V-P--FRNIHEVG
FLKRTFK--GE---N----------L---------------V-LDKEVII
DMMKWVRNA-KT--HD-KKAM-ATKQNLTF-SLVEMAQ
>Changjiang_crawfish_virus_4_YP_009330008.1
DCVKG-KVSLRELLKDEVTCMSSVCDSLGTRSFTDPNYFSTKNA------
-FV-------AST-DNSGIQRFGFWTTI-GLKLGFWLRGLWV----C-IY
PLFFFVTFIYLKLSGL--LSSI--CS-F-SNFIRNNIGTYMNFMRHYDSA
VDKIERVRELMDVKVGRLLDFD-----LTP---GDRLRLIEMNSLVHIFM
N-L-KNDNKAAALA-WSSN-FIITRYNNLPQFLRFLN--E-YK-F-----
------EVAG----SL--AM-----------T-MGVVAYNNYCLEIG-TY
KSL------------------C-----ESYDNG-LET-V-----------
---------------DE-F-CE-T-NKTEIF--ET---QS----------
-----------GQI-A-NFLKPFVSM-----------------FV--G--
---------------KEVKKLSVFEIRDLNQQWQLANHMSRHYESVVDNL
SVVIAFLLRLIFG----YDPSDVMQQDFVNDMLSHM--------------
----E---------------------------------YF--KN------
T-SFRH------------------------------------------IE
IK---S-------------NR----------Q---EMAIVLMKYE-----
---------------------------------------------T----
------AVSL----RKNP--------------------------------
--------------------------------------------------
--------------------------------------------------
--------------------------------------------------
--------------------------------------------------
---------------------RFSG-------------------------
--------------------------------------------------
----------V---------P----GHMAIYYDRLLSEFSLFAKECNTLI
CYN-TIR------KEPIVVLFTGPPSTGKSTSC-NF------LQQALSVM
I------------------------------------KK-----------
--------------------------------------------------
--------------------------------------------------
--------------------------------------------------
--------------------------------------------------
--------------------------------------------------
--------------------------------------------------
---------------------------------------EQYNPTMTYTF
NKKSDFWEGYNNNMFVLMDDLFSSSDVADRRIESLALIGMVNTAPYNLPM
AFESKGTMF----FE--SDF------------------------------
--------------------------------------------------
--------------------------------------------------
--------------------------------------------------
--------------------IFASTNL------------------ANNGI
KKAIFEIGVTDNKAVARRFHWVLHATKKYKGEGVRTLSFRVDAAPETYSR
YVGENVSLIEFVKILNEQYKNTEEPHVLSIEEVCDLLGMDLHIPQNPHDD
GFIHDDLDDVEEVEDFEHESKKTEEEEIPAWVRNDENILEGTKTLLTQRQ
ITFFEKYYKVFIADNSESI---------------------FV--------
--------------------------------------------------
--------------------------------------------------
--------------------------------------------------
-------------------GA-KY-AA--YLF---A-I----------LL
-----------------------------------------------T--
--------------------------------------------------
--------------------------------------------------
--------------------------------------------------
--------------------------------------------------
--------------------------------------------------
--------------------------------------------------
--------------------------------------------------
--------------------------------------------------
--------------------------------------------------
--------------------------------------------------
--------------------------------------------------
--------------------------------------------------
--------------------------------------------------
--------------------------------------------------
--------------------------------------------------
--------------------------------------------------
------------------------------------A--YGAY---S---
-----------------------------------LY-------NIMSPK
--------------------------------------------------
--------------------------------------------------
--------------------------------------------------
--------------------------------------------------
--------------------------------------------------
--------------------------------------------------
--------------------------------------------------
---------EMEI--ESKN-------------------------------
------KKY--------AESSAKK-GL-----------------------
---------------------------------TNKMKVA--A---AKVR
K-------------------------------------------------
--------------------------------------------------
---------F----------KRF-----RQM----KHKP-IF-Y-G----
----YGK----KVS---LQS-SS--------DNFEQAALKAAKGTVFLYF
CAKD----------------------------ETGNI--L---YRETSVG
FHLKNGVLMTVAHAILK-FE-EYEH-----------------------VE
LY--------MKYNN-----------------------------------
-----K--I-H-E--LD--VDN-IL-------------------------
----------LV--E-GEDACFLKM-P---EG--INKPPEMYK-Y-----
----LASREQNYHMH-DGMP----MMLVT----S--N--------EAGQ-
-------------P------------VF-----KGV--------------
--N-K--I--------S-GP-D--KM------C---E-Y-C-VSGNNIIV
ESPIYY-S-GYTAQGDSGSMLFMPSIQ-G--SPILVGMHLGC-Q-DV-M-
---L--T-SY----RVSLPIWKEYLDQVLTG----FET------------
--------------------------------------------------
---------------------Q----SC-S--F-P-L--D--VLYEVE--
Y--DKAFHHP------------------------------KKSKIKRSK-
-----LY-G-IFG---PA----TFVPAHLSEFKNV-------------E-
G--EIVDPALNGLLKFKQEDF---Q--AE-------I--PIQTM--SYLM
NLYPR-S---------------D-----FRNLFSYDESVNGV--------
QQI-GVPSIKVSTSAGYPYCLNA-------K---KGKSSYIEF-------
DGEK----FVIDD------------TFLEIVKDYESELRKGNQI--DV--
-----IWADVLKDETRTIEKV-----NA-G-KTRLFSTCPLHFLFLCRRY
FGSFVGEVQ--RHSVTKPVAVGINPHSL-DWMRLYHRL-ASVGDNEL---
Q----EISIIAGDFESYDTTLCSALGKFFVA-FVNKWYD--D--------
---------------DD--------VNKRVRELLFEHVYNAKHIFG----
---NKVYQLAMGNPSGNPLTAIYNSFCNIIAT-----YTVLVH-------
--------------------------------------------------
---------------KMNIREDEI----QFTVYGDDNVIAIGRKGIRCSD
-----LTPH-YLSC-FGLKYTHFSKVS--LE---N--E-P--HDTLESIR
YLGRKFV--RT----E---------S-I--M--------RAP-LEERVIM
EMVYWIRGS-N-----AEE-E-KFLSTIEA-YFIEMSH
>Barns_Ness_breadcrumb_sponge_dicistro-like_virus_2
VMMTG-DPGVGK---------TTVMVAIQQALLAAS-A----VS-I---E
-EL-NKI---DPEDPLSKG---VWH-CN-TN-SKYAD-GL-KP---G-V-
DIVSLDEFM-GKKDTG-A-GVD--ES--VVGFIG--MANTTPFIPVMAVA
EQ---KGHMHFNPKYITGTTNALKMGPEQL------RSVTDPSAITRRF-
D-F-PL-RAECKSE-YWIS-D---------------SI------------
---------R----RV--DP-----------V------------KVAAAN
AAR-----------P------E----------------------------
---------------------G-T-PLVNPT--KL--T-RW---------
--D------YNLGK-K----------------------------------
---------D---E--VTPEVFEPM--ELA------K-------------
-------------AM----------------------IQLRKVRLDYERD
SKAAS---------------------------------RD--L-------
----FDHFKELRM------------------------------------A
ELMEPV--------------------------------------------
--------------------------------------------------
--------------------------------------------------
--------------------------------------------------
-----V--EQ----------------------------------------
--------------------------------------------------
-------------------------GF----------------TAA----
------------------VI----P-----------------------KV
K--------------------I----------------------------
--------------------------------------------------
--------------------------------------------------
--------------------------------------LE----------
-----------D-EG-----------------------------------
-----ES-------------------------------------------
-----K-------EEPL---------------------------------
---------------T---------E------------------------
--------------------------------------------------
--------------------------------------------------
--------------------------------------------------
--------------------------------------------------
--------------------------------------------------
--------------------------------------------------
--------------------------------------------------
--------------------------------------------------
--------------------------------------------------
--------------------------------------------------
--------------------------------------------------
--------------------------------------------------
--------------------------------------------------
--------------------------------------------------
--------------------------------------------------
--------------------------------------------------
--------------------------------------------------
----------------------------------------EQLVTRG---
-------------------------AK----FVTR-----H---------
---MNE--MF-R-------KT------VKLE--WSSI-------------
----LKPI-------------------------------V----------
---------------------------------------------DNLP-
-------------------------------------------A--K---
LT------IAAALTAF------T------G--AL----------------
--------------------------------------------L-----
--------------------------------------------------
--------------------------------------------------
--------------------------------------------------
--------------------------------------------------
--------------------------------------------------
--------------------------------------------------
--------------------------------------------------
--------------------------------------------------
--------------------------------------------------
--------------------------------------------------
--------------------------------------------------
--------------------------------------------------
--------------------------------------------------
--------------------------------------------------
--------------------------------------------------
-----I--AKSF--------------------------------------
--------------------------------------------------
--------------------------------------------------
------A---S------------------------R--------------
--------------------------------------------------
--------------------------------------------------
--------------------------------------------------
---------------------------------------------S----
-FS-Y----QSAVTQ---------LK-NAPR----RINR-IR-R-G----
----IKA--K--AR-T-ILP-QA--------GEADNNVMV-KVIN-NRFE
IH--I---GELGA--N--------N---R------VV--S---TNRECLT
LCLGDTTFVLPSHTYHN-IK-DK--YQ--SGKHENT--------M---VE
FR--------KP-------NCKG---------------------------
-----G--G-V-T--CT--LYD-FL-----T--Y-----------V---V
V--EE--TP-HK--P-HEDKCYVRLP-D---NA-LPSCKKITHLVIPD--
------------YRG-G--E----C-----------------------V-
--------W-V-------------A--D-----R----S--G---E----
----IEA---------V--A-V--NT--K-------L-T-GV-DYNGFKN
SSTIYY-D-LDTRAGDCGSMLFGKDST-G--QLGLVGFHVAG-R-NG---
---------HGSLGGFAQTFSSDLDGIAMAGI-GEG--R--EI------K
-IP-DCVKSRIR--------------------------------------
----------------------FLG-PV-Q-Q--A-V--GN-MELIAGI-
----KTPRTNPRSRIILAPLAS----V---YQEPL---------------
----------------G-LE-----PVKMKPFK-----ND--------S-
G--EFVVPENNARMRYSKTAF-IID--ES-------E--LRAT--KHAVL
NRIMR--------E---S-----VG--GLATRITTHEAMSGP-G------
-N---VKMMNRKSSIGFVETIRY-----KS----KDKTVIMG-T------
E-GG---V-DRNA---P-K----YKEFVKDCDEYEAKVLLGTPD--EIST
VADADIFSDFLKDELKSKAK-----VQA-G-ADRKVSGSGALATVMARKA
YHDVMSILVDSKNMIKNGSALGINPAT--QWDTLASHL-LSFG-------
P------GILASDFKSWDGSLSHQLMHAGFD-IMDNICP-----T-----
-----------D---DV--------EIQTLRRWVRVQTCSSVHVDG----
---PHLLVWTGSNPSGGAFTTVLNNIIQALAFHLIIS--RHVCT------
-------NQRDLVSLPPVLERTHFKSLEEGLWEDQFRNL-----------
---D-FG--------IAVQISNFY----QLVTFGDDGIMSVSEELKL--N
TRDLA--IN-A-KSF-GFSLTNED-KT--D--P-M--LHPREPGDLRSCT
FLKRGFS--YV---E----------G-----------IWQCP-LDKNSIY
KSMSFVKEN-FD--M---A-D-Y-ERTLYN-AALEFSM
>Maize_chlorotic_dwarf_virus_AAR14150.1
ICLFG-APGVGK---------STVASMIVDDLLDAM-G----E-------
--------------PKVDR---I-YTRC-CS-DQYWS-NY-H----H-E-
PVICYDDLG-AISRPA-S-L----SD--YGEIMG--IKSNRPYSLPMAAV
DE---KGR-HCLSRYLIACTNLT---HLD---DT--GDVKTKDAYYRRI-
N-V-PV-TVTREVT-AMMN-P---------------E-------------
------------------DP-----------T------------DGLRFT
--------------------------------------------------
---------------V-----D---QVLDGG--RW--I-NVTESRLLNG-
--R------MPFRA-E---------D------------------------
-------------L-M----NMNYS--YFM------E-------------
-------------FL----------------------KMYAALYMENQNM
LVAKL---------------------------------RG--T-------
----EI---------------PELR------------SSEN-EELEF---
--------------------------------------------------
--------------------------------------------------
------------------------------DYLATAQ-------------
--------------------------MDHTVTF-----------------
---GEL-VTK-----FNSYKLTGKQWNKRLCELGWTS-LDGWNTN--KIM
RFDDLVAGFCGCSR---NEN-CNFDFYHQRLQA---------------CL
----------N-------KK----GFA----------------PAYQ-Y-
-----F-------NLHKLNS----D-----------------------TQ
K--------------------T----------------------------
--------------------------------------------------
--------------------------------------------------
--------------------------------------EL----------
------------KLK-----------------------------------
-----CG-------------------------------------------
-----T-------TAED---------------------------------
---------------L---------F------------------------
-------------------------------------------------R
QAD--------------LMVIFSYLLFVARIGVSGSHVCLS-YN------
--------------------------------------------------
--------------------------------------------------
--------------------------------------------------
--------------------------------------------------
--------------------------------------------------
--------------------------------------------------
--------------------------------------------------
--------------------------------------------------
--------------------------------------------------
--------------------------------------------------
--------------------------------------------------
-----------------------------------------------MLN
VKDVKDFEI-CRENVLDLSRKTTIDGEECYIWNFISDIFPRIVAKYNCVV
LNDGEKRYIFVTDSAPTRIFPDLAWSDL--IS-G--KQVVSPNIIKVAGE
TKS-----------------K-TI-AP----LLADSYKAFKD------PK
--------------------------AWLERNKELK------AA------
------------------LEI-----------------------------
-------------------------------EEYIAL-------------
----LFAVACEAGRFTQILDKPPSRRKILNMSERYNAYIEQEK-------
-----------------------GLI------------------GRLSK-
------------------------------PA----------K--IC---
LA------IGTGVAI-----------------------------------
----------------------------------FG-A----LAG--IGV
GLFKLIAHFNKDEEEVDEIEFDILSPEMS---------------------
--------------------------------------------------
-----------GSHESG-QHTT----------------------------
RYVTKERVPSKPAR-------------------------------RQHEF
D---------L----------MF-------------DNLPTPQV-EELK-
--------------------------------------------------
--------------------------------------------------
--------------------------------------------------
--------------------------------------------------
---------------------------------------------SE--M
TCASA----------------S----D--------EHKTQYVKRR-----
V---------------G---------------------------------
--------------------------------------------------
------------PV------------SKRKD------AS-----VAEISG
-AHASD--QHHT--------------------EY----------------
----L------KARV---------PL-M----------------------
--------K-----------------RIATKESYV---------------
----------VT---YDDEP---SSH-I-----SL---A----------R
----RI---RR------------------------TRLARAIKQMAVLED
F--PSTLEE-IRLW-RQNAANKGVI-VP--KYSTSGKFFSGLLDDEE---
-----EEP-QNVNMLNEEDIEVD-----KRMFE------K--I-------
------------S--------EVI--------------------------
------------------------SVI------QPRKNE-----LE-RMI
EE---------------------------------------G-V-H----
----HKV--VKQARVN-DKGLAK--------DPNMVTILTDKLIN-ISAV
IV--N---L-------------------T-------P--T---RRAYMNV
VRLIGTIVVCPAHYLEA-LE-EG--D------------------E---LY
FI--------CF-------S--L---------------------------
---V------I-K--LT--FDP-SR-------------------------
----V--TL-VN--S-QQDLMVWDLG-N---M--VPPSIDTLKMIPTLED
-WDH--------FQD-G--P----GAFAV----TK--YN---------S-
--K-F-----PT------------N--Y-----I----N--T---LT---
M-I-E--R--------I--R-ANTQNPTG-------C-Y-S-MMGSQHTI
TTGLRY-Q-MFSLDGFCGGLILRASTN-M--VRKVVGIHVAG-S-QN---
------HA-M----GYAECLIAEDLRAAVAR-LALD--P--RS------T
-IQ-A------S------L-----------KGR-----IDA---------
---------------V----S-KQC-GL-D-R--A-L--GT-IGCHGKVA
SED--ITSAATKTSIRKSRIHG----L---VG-EI---------------
----------------R-TE-----PSILHAHD-----PRLP----K-DK
I--GKWDPVIEASMKYGSRIT-PFP--VD-------Q--ILEV--EDHLS
KMLAN--------C---E----NSK--NKRQVNNLEIGINGI-D------
-QSDYWQQIEMDTSSGWPYAKRK--P--VGA---AGKKWLFE-Q------
D-GT----YPSGK---P-RYVFGDAGLIESYNSMLGEAKQGISP--TV--
-----ITIECAKDERRKLNK-----IYEKP-ATRTFTILPPEINILFRQY
FGDFAAMVM--TCRAKLFCQVGINPES-MEWGDLMLGL-KEKS-------
T------KGFAGDYSKFDGIGDPQIYHSITQ-VVNNWYN--DG-------
----------------E--------ENATIRHALISSIIHRRGIVK----
---EYLFQYCQGMPSGFAMTVIFNSFMNYYYLSL--AWMNLISA------
-------S------------------------------PL---------S
---P-QA--------SLRYFDEYC----KVIVYGDDNIVAVNEEFLEYYN
LR--LVAGY-L--SQFGVSYTDDA-KN--PIEK-S--E-R--YVKIEDVT
FLKRRWV--SL---G----------G-RASM------LYKAP-LDKVSIE
ERLNWIREC-DD--G---E-L-ALVQNIES-ALYEASI
>Homalodisca_coagulata_virus-1_YP_610950.1
IQLYG-ETGQGK---------STIVTTLALKLLSKI-C----DA-EG---
-ID-------KAVINPDNL---I-YARN-VE-QEFWD-GYH-----G-Q-
LVSVFDDFA-QHQDFA--QVPN--PE-L-FEIIR--AGNTFPYPLHMADI
AD---KNTTTFQSRIVILTTNQK---KP----KV--ESLVAPEAFYRRI-
D-Q-SY-EVSFKPE-VLTR-Q---------------S--KT-V-E-----
-------T------IEESARG-----------------------NLTTYS
YSL------------------K-P--------------------------
----------------E-H-RQ-E-YSPEIQ--QF---QQFD--------
---------INT--------------------------------E-----
---------------RKIGNPISLD--ELV------DN------------
--------------A----------------------FRQYNARFNFETT
RKMHD---------------------------------DQ--L-------
----AR------Q------------------------------------L
G--------------------------------FI---------------
--------------------------------------------------
--------------------------------------------------
--------------------------------------------------
--------------------------------------------------
--------------------------------------------------
--------------------------------------------------
--------------------------------------------------
--------------------------------------------------
--------------------------------------------------
--------------------------------------------------
R------------------------------------AQP----------
------------QIG-----------------------------------
-----WF-------AP----------------------------------
--------------LHY---------------------------------
---------------I---------R------------------------
--------------------------------------------------
------------------------------------------PAQP----
-RED-X---D----------------------------------------
--------------------------------------------------
---------------VERRNLAQEF-----------HASFQ---------
---NY---------------------------------------------
----------------------------------------KI--------
--------------------------KL-----Q----------------
--------------------------------------------------
--------------------------------------------------
--------------------------------------------------
--------------------------------------------------
----------------------------------------QI--------
-K---EN-------L----K---RKMEEH----------KVV---L----
--------------------------------------------------
--------------------------------------------------
------------------KAL-GV-VA--MAV---G-V--Y--------K
I-----------------------------------------------GS
A-LAG---------------------------------------------
--------------------------------------------------
--------------------------------------------------
--------------------------------------------------
-------LVS----------------------------------------
--------------------------------------------------
--------------------------------------------------
--------------------------------------------------
--------------------------------------------------
--------------------------------------------------
----------------------------------------------K---
--R-----------------------------------------------
--------DTQP--KV--SA------------------------------
--------------------------------------------------
--------------------------------------------------
--------------------------------------------------
--------------------------------------------------
--------------------------------------------------
--------------------------------------------------
--------------------------------------------------
--------------------------------------------------
--------------------------------------------------
-------------------------S-A----------------------
--------------------------------------------------
----------------QSPY---APR-P----------------------
--------------------------------------------------
---------------------V--AL------------------------
-------------------------------------RQS--A-------
---------------------YH---------------------------
--------------------------------------------------
--------------------P---------T----TRAT-KT-T-I----
----NK-----IVK-A-TGQ-AA--------DNSARDIITSVMNR-GMYS
LS--V---D----------------------------------SRVLGSA
TFLTGKILMFPRHFISF-MA-HQ--AE--ANP-------N--S-K---VT
LK--------SH-------NT-Q---------------------------
-----Y------E--ML--TKD-VL-----L--EVENIFDDDNLPL-DS-
D--GN--PD-QT--W-THDCVAVVFK-----T--ADNHKDRTDQFLSREE
Q-SK--------LDK-V--D----VILAN----IH--E-K---DNNIT--
----------HT-T------------SCVSASGVQ----------RV---
T-P-G--A--------G----P--PVYGE-----Y-E-I-G-DTQYRTYT
RDYWRY-A-LNTTYGDCGGLIFLNNKM-S--HRKILGMHVMG-L-SQ---
------LD-S----GFALSVYREDVQAYVRL-VRQD----DPSL------
-VT---------P-------CA--EP-II---------------------
---------------------TTAV-QC-L-P--F-A--GD-FHPLGKS-
-PF--PSTNPGKSKIEKSELHPDN--CAVAWR-EP---------------
-----------------VSH-----PALLKPIT-----VRPEDGIPFPS-
G--TTFDPLHYRLEKCGQRAK-CLD--QQ-------L--LDIVR--RSYT
TELRQ-IL-Q--TH--------KHP--EYKSAYTFDEAVLGL-P------
-GDPYVNSINRASAPGYGWTKDP--G----F---PGKKTWFG-R----D-
--EE---F-DLS------R----AGPVRERCAKIIDLARNNERY--PH--
-----VFIDTLKDERKPIAK-----WW----KTRVFSACSQDYYIACKQY
YQGIVGLLT--RHRIDTGICVGINVYSH-EWDLIVRHL-HQCN-------
D------RVVAGDFENFDASLLTQVLDAARI-VLNDLAG--DLPD-----
-----------H---QR--------EHDDIRSVLFLDLVHSTHLAR----
---DVLYSWTHSLPSGHFLTAIVNSLYVNLIFRY--LLAKS----SK---
--------------------------------------LT--S-------
-----HI--------QIDQLCRRM----KLVSYGDDHIVSIPSGYEKIFN
QS--TLPTL-F-S-EIGMTYTDET-KS--D--R-E-VP-E--TRRIEDVT
FLKRGFR--WE---K----------E-L---N-----RYVAP-LSLDTVL
ETPFWRSKS-LN--P---R-S-ITESSVEW-ACHELAL
>Hubei_picorna-like_virus_23_APG77443.1
IQLYG-ETGQGK---------STIVTTLALKLLAKI-C----EA-EG---
-ID-------KKHINPEDL---I-YARN-VE-QEFWD-GYH-----G-Q-
LVCVFDDFA-QHRDFA--QTPN--PE-L-FEIIR--AGNTFPYPLHMADI
AD---KNTTTFQSRIVLLTTNAR---KP----KI--ESLVAPEAFYRRI-
D-Q-SY-QVRFNEE-YCEV-R---------------R--ED-Y-E-----
-------S------TMNGSQG-----------------------RGMSKV
TVL------------------K-P--------------------------
----------------E-H-KQ-Q-YNPNIQ--NF---QPFE--------
---------IET--------------------------------S-----
---------------KPVGEPINLD--TLV------ER------------
--------------A----------------------FNQYNQRFNFEKT
RKEFD---------------------------------HQ--L-------
----AR------D------------------------------------L
G--------------------------------FV---------------
--------------------------------------------------
--------------------------------------------------
--------------------------------------------------
--------------------------------------------------
--------------------------------------------------
--------------------------------------------------
--------------------------------------------------
--------------------------------------------------
--------------------------------------------------
--------------------------------------------------
H------------------------------------AEN----------
------------QMY-----------------------------------
---------------P----------------------------------
--------------TTW---------------------------------
---------------W---------K------------------------
--------------------------------------------------
------------------------------------------A--T----
-TTE-F---D----------------------------------------
--------------------------------------------------
---------------QNEPEEVTQL-----------RGTIA---------
---QY---------------------------------------------
----------------------------------------KA--------
--------------------------RY-----L----------------
--------------------------------------------------
--------------------------------------------------
--------------------------------------------------
--------------------------------------------------
----------------------------------------EI--------
-Q---DR-------L----K---LKLQEH----------QSI---L----
--------------------------------------------------
--------------------------------------------------
------------------KAL-GI-LG--MAI---G-V--F--------K
L-----------------------------------------------GK
M-LSSM----------------------------------L---------
--------------------------------------------------
--------------------------------------------------
--------------------------------------------------
---G---GKS----------------------------------------
--------------------------------------------------
--------------------------------------------------
--------------------------------------------------
--------------------------------------------------
--------------------------------------------------
----------------------------------------------Q---
--D-----------------------------------------------
--------EPKS--RL--TA------------------------------
--------------------------------------------------
--------------------------------------------------
--------------------------------------------------
--------------------------------------------------
--------------------------------------------------
--------------------------------------------------
--------------------------------------------------
--------------------------------------------------
--------------------------------------------------
-------------------------R-T----------------------
--------------------------------------------------
----------------ESPY---APR-P----------------------
--------------------------------------------------
---------------------A--PK------------------------
-------------------------------------RQS--A-------
---------------------YH---------------------------
--------------------------------------------------
--------------------P---------T----PRST-KA-A-Y----
----NK-----LVK-S-TAQ-AS--------DLTSRDVCAALMKR-GMYT
VT--V---D----------------------------------GRTLGCG
TFVSGKVFLFPRHFLAC-ME-HS--LS--QNE-------E--S-E---VV
LR--------SA-------QT-Q---------------------------
-----Y------V--MK--TVD-IL-----D--TVEEIQDYS--------
---DA--PD-ET--Y-KQDCVIVIFR-----T--ADNHKDRTDQFLSREE
Q-KK--------IEK-S--D----VLLAI----MR--P-L---GETVS--
----------HD-Q------------LICRAEGVN----------RV---
W-P-G--E--------G----A--KVQGR-----T-L-V-D-GEESYTYI
RDYWRY-A-LPTHYGDCGGLLLLNNKM-S--PKKILGMHVMG-I-AS---
------AD-D----GFSVPIYREDLKNILKL-IAQD----DPTY------
-VT---------S-------CT--DP-EI---------------------
---------------------KRET-QC-L-P--F-E--GN-FHPIGIT-
-PK--VNIVPSTSKIEKSEIHPDN--CKFAYR-EA---------------
-----------------VSH-----PALLKRIT-----VRDEDNMPFPS-
G--TTFDPMHYRLEKCGMPAK-CVN--QK-------L--LDLVR--RSYT
TELRQ-IC-Q--TH--------KQP--IYQSAYSFEDAVLGI-H------
-GDPYVNSINRASAPGYGWTKEV--G----F---PGKKTWFG-K----G-
--DD---F-DLK------R----AQPVKERCQLIFDLARQNKRY--PH--
-----VFIDTLKDERKPKEK-----WW----KTRVFSACSQDYYIACKQY
YQGVVGLLT--RHRIDTGICVGINVYSQ-EWHRIVSHL-QQCS-------
N------QVVAGDFENFDASLLTQVLDAARI-VLNDLSS--DLDG-----
-----------Y---EK--------EHDDIRSVLFLDLVHSTHLAR----
---DILYSWTHSLPSGHYLTAIVNSIYVNLIFRY--LLAKVIMEQNS---
--------------------------------------TI--S-------
-----EV--------ELDSYLRRM----KLVSYGDDHVVAFPPEFQNLIN
QN--TLPKL-F-S-EIGMTYTDEK-KT--S--C-E-VP-D--TRPIEDVT
FLKRGFR--WE---S----------K-L---T-----RYVAP-LTLDTVL
ETPLWRHKS-LN--P---R-K-VLEDNITW-ACHELAL
>Plautia_stali_intestine_virus_NP_620555.1
LLLLG-GTGRGK---------TTVTFPLTTEVATRI-Y----LE-EH---
-EG------DITDEDIASS---I-YARN-SE-QEYWD-GYT-----G-Q-
LITVFDDFM-QRVDSA--SNPN--LE-I-FEMIR--ASNIFPYPLHMANL
ED---KNNTWFRSSVILASSNLT---AENLQSKV--HSLNYPVALLRRF-
D-L-VV-EVEIAPG-CTKP-R---------------A-------------
--------------------------------------------------
--------------------------------------------------
--------------------GQ-P-FSKDIY--KF---TKVE--------
---------YILDE-S-D-------------------------RV-----
---------------SIVRSEISYD--EIV------KL------------
--------------M----------------------CLKYKDNMTTCQS
VSANI---------------------------------TE--M-------
----IG------N------------------------------------V
R-------------------------------KQV---------------
--------------------------------------------------
--------------------------------------------------
--------------------------------------------------
--------------------------------------------------
--------------------------------------------------
------------------------------------M----KAKEES-HL
-------------TIEPSEN------------------------------
--------------------------------------------------
--------------------------------------------------
-----------------------------------------------NLL
A------------------------------------TQG----------
------------WLS-----------------------------------
-----WF-------VD----------------------------------
--------------SYE---------------------------------
---------------E---------E------------------------
--------------------------------------------------
------------------------------------------NDLG----
-YDN-FF--DEVV-------------------------------------
--------------------------------------------------
--TP---DQ----YIEKFETAVIDI--TPD-P---KPDEIS---------
---AD---------------------------------------------
----------------------------------------KE--------
--------------------------RTT----M----------------
--------------------------------------------------
--------------------------------------------------
--------------------------------------------------
--------------------------------------------------
----------------------------------------IW--------
-R---TH-------F----S---QICEEY----------P-I---V----
--------------------------------------------------
--------------------------------------------------
------------------PYL-AT-FG--LVV---T-A--L--------G
V-----------------------------------------------GY
T-IYRC----------------------------------F---------
--------------------------------------------------
--------------------------------------------------
--------------------------------------------------
---F---NGE----------TT-PL-------------------------
--------------------------------------------------
-------------------------------------AK-SEI-------
--------------------------------------------------
--------------------------------------------------
--------------------------------------------------
---------------------------------------------VLPKF
PESQEKEGVIS--------------------------------RCKIES-
----------QEKIGS--VS------------------------------
--------------------------------------------------
--------------------------------------------------
--------------------------------------------------
--------------------------------------------------
--------------------------------------------------
--------------------------------------------------
--------------------------------------------------
--------------------------------------------------
--------------------------------------------------
--------------R---------VR-V----------------------
--------------------------------------------------
----------------ESQE---KLG-A----------------------
--------------------------------------------------
---------------------IP-HV------------------------
-------------------------------------KIE--Q---S---
------VF-N----------ATE---------------------------
--------------------------------------------------
-DS-VNMQCNG--------NV-------ENL----ALQN-YY-S-K----
----VNE----MLT---VEG-CS--------DQNAAEILSKVVCR-NYYA
LF--V---C--------R----------------PDG--R---ESRLGHI
LFLKDKIGYMPQHFLFS-LR-KE--ME--ESP-------D--S-F---IS
LR--------SI-------FL-R---------------------------
-----V--NMY-E--IY--ICD-FL-----N--YNI------------F-
V--PE--ND-GG--R-LVDSCLVDVE-----T--VTKHPDILTTYVSQTE
V-KS--------LLR-S--D----VCLPF----IH--V-P---ESNKY--
K---------PY-A------------TIAYG--TG----------QS---
Q-L-V--K--------G----G--EI--S-------S-I-S-TYDATFYF
RQSWKY-K-LQTASGTCGAPVILIGAKQG--PGRICGMHVMG-D-S----
------QG-N----GYAVAITRELLCKWIND-LNPT----IQSS------
--E-M--------------------EK--------------KMI----Q-
------------N---------GVF-DT-L-P--F-P--GK-FISLGDS-
-PI--SISAASKTQLRKSVLYG----E---IA-PV---------------
-----------------LTK-----PTWLTPGT-----L---------N-
G--EVWDPRNYRLSLFGRPRT-LVK--MN-------L--LNSIK--DRLV
QRIYV-ME--Y-GS--------N-Y--KYESRYPFETACEGI-D------
-SDPTFNSIKRKTSAGYPLCSKV--K--------NGKQEIFG-S----D-
--GP---F-NFKT---K-L----ALDLRKDVEHIESLAMDGISS--VH--
-----VFIDTLKDERKAIEK-----AH----KTRLFSASPLPYLILCRMY
LQGGVSRLI--RGKIVNNIAVGTNPYSD-DWTRVAHHL-LRN--------
R------HFVAGDFASYDSSQEKEILRAACE-VIVELCE--DLSL-----
-----------PQSERD--------KHRRVRWVLLESLLNSVHYSY----
---GKLYYWSKSLPSGHFLTSIINSIFVNIAMCY--AFVESQEK--G---
--------------------------------------NR--S-------
-----EE--------NIRVFFNDF----SIVTYGDDHVIGVPEKYVEDFN
QL--TLPKL-L-K-TLGLDYTMED-KD--R--I-C-DI-K--SRKLEEVT
FIKRSFR--YV---K----------E-L---D-----RWLAP-LDLNSIL
DCMNWQRSG-ED--E---G-L-NAQANVSF-ALKELSL
>JAG78148.1_Fopius_arisanus_TSA
LYLYG-ETGVGK---------STLTYPLMCLLLKRI-F----EK-EG---
-NKI---MLDDLSKTYKEM---I-YVRA-SE-QEYWD-NYK-----G-Q-
LVTVFDDFN-QMKDSS--SNPS--IE-L-FEIIR--SSNIFPYPLHMAAI
DE---KANTNFSSRVILCTSNNK---IP----KT--ESLNYPVAMLRRY-
C-K-FL-EVKRTPT-EDG--------------------------------
--------------------------------------------------
--------------------------------------------------
-----------------------K-FSLDSY--TF---EEYD--------
---------PLTSP-----------------------------IQ-----
---------------GAPVKSLTHS--ELI------DD------------
--------------L----------------------VNRYFNDGNFVKS
VDDFI---------------------------------QG--T-------
----IF------A------------------------------------Q
D-------------------------------GE----------------
--------------------------------------------------
--------------------------------------------------
--------------------------------------------------
--------------------------------------------------
--------------------------------------------------
------------------------------------DK-NTYISL-----
--------------------------------------------------
--------------------------------------------------
--------------------------------------------------
-------------------------------------------------G
D------------------------------------ASC----------
------------GIN-----------------------------------
-----SA-------IN----------------------------------
--------------TVL---------------------------------
---------------E---------Q------------------------
--------------------------------------------------
------------------------------------------QECE----
-KTF-S--------------------------------------------
--------------------------------------------------
---------------------------------YRFRQYMD---------
---VK---------------------------------------------
----------------------------------------R---------
---------------------------------K----------------
--------------------------------------------------
--------------------------------------------------
--------------------------------------------------
--------------------------------------------------
----------------------------------------DL--------
-T---AK-------F----L---KYKEDN----DYHVWNS-F---S----
--------------------------------------------------
--------------------------------------------------
------------------KKA-AI-VL--GIV---G-V--I--------S
F-----------------------------------------------GV
G-LYKY----------------------------------F---------
--------------------------------------------------
--------------------------------------------------
--------------------------------------------------
---K---GNK----------PS-MN-------------------------
--------------------------------------------------
--------------------------------------RRSF--------
--------------------------------------------------
--------------------------------------------------
--------------------------------------------------
----------------------------------------------R---
--KSPPP------------------------------------DSDTEV-
P----IVEGYNQKEVK--KR------------------------------
--------------------------------------------------
--------------------------------------------------
--------------------------------------------------
--------------------------------------------------
--------------------------------------------------
--------------------------------------------------
--------------------------------------------------
--------------------------------------------------
--------------------------------------------------
---------------------------V----------------------
--------------------------------------------------
----------------EGYN---QKD-V----------------------
----K----K-RV--ESVK-------------------------------
------I-------------------------------------------
-------------------------------------SN-----------
--------------------------------------------------
--------------------------------------------------
-------------------EE---------A----AILL-KQ-E-G----
----LNI----ENH---GEA-CL--------DVNAKEQLNKVVTK-NYYL
MT--V---V--------C-----------------GA--K---EIVIGHC
LFIKGTVAIAPFHFARV-FD-KC--YK--ENN-------N--S-T---LN
FR--------SA-------YG-S---------------------------
-----A--GF--T--TF--LSD-IT-----F--YD---------FT-PKN
L--HP--IK-SY----SRDIMHFSIR-----K--AHVHSDITNFFADRAE
L-RA--------VGT-T--Q----IILPL----IK--K-E---S---SG-
K---------VY-L------------SISQT--SG----------SS---
C-I-A--N--------V----Q--DIDYR-----V-G---T-DSMETILL
RESWEY-S-LDTVAGDCGAPLFVRNTKVG--PGKIIGIHVAG-G-YSKV-
---G--VN-A----NYATPIYKDDVIEIMKH-PDYK----NTAQ------
-CF---------G-------QV--FREKI---------------------
-----------I---------PIGV-PE-C-Y--Q-D--CE-FLVHGKA-
-SR--TVRHATRTQVTPTPLNE----K---IR-EC---------------
-----------------TMK-----PAWLRPKL-----L---------G-
D--EEFDPYMYRTLKFGKKGT-PIK--QQ-------H--VRFAR--DALV
NDLYN-KYLQNRNR--------LEG--KFPAKLTFEQAIIGI-P------
-GEEFVNAIKRDTSCGYPLTQEK--W---------TRAKIFG-N----D-
--QE---Y-NLDT---P-G----VEMLRERVSLYEKGASEGVVY--DH--
-----YFTDCLKDEKKPIEK-----AH----KARMFSNGPVDYLIWSKMY
YNPIVAILS--ELRNDDHISVGTNVYSQ-DWDHIARLM-KAKS-------
N------HIIAGDFEGFDSSEQSEILNEVLE-VLIELAK--KIFK-----
-----------I---DL--------EHEIQMRAIFVSLVNSLHIN-----
--GDHVIQWLKSLPSGHYLTAIVNSIYVALLMCL--VFMDSVNN--F---
--------------------------------------S-----------
-----YT--------IALLFFMLF----ALVAYGDDHLVAVPERFLEHFN
QI--TLPKI-M-E-QYGMSYTLES-KE-----T-DVNF-K--SRTIEQVT
YLKRRFL--FD---E----------A-R---Q-----IYIAP-LDLNVVL
EMSMWTKST-KD--I---A-L-NTRAILDK-ALLELSL
>Black_queen_cell_virus_NP_620564.1
LYLYG-ETGVGK---------STLTYPLCATLLKTI-F----TR-EG---
-NTV---MLESLKQHYKEM---I-YVRA-AE-QEFWD-GYT-----Q-Q-
LVTVFDDFN-QQVDSS--ANPS--LE-L-FEIIR--SSNIFPYPLHMASI
EE---KANTVFQSKVILCSSNNK---TP----KT--ESLNYPKALLRRF-
A-K-FV-EVKRAPS-ESG--------------------------------
--------------------------------------------------
--------------------------------------------------
-----------------------T-FSTDCY--TF---VEYD--------
---------PFD--------------------------------H-----
---------------CNIVKSMSFN--ELI------DE------------
--------------V----------------------VAMYFHEGEFVSS
VDKFI---------------------------------ME--N-------
----VF------A------------------------------------Q
G-------------------------------GGS---------------
--------------------------------------------------
--------------------------------------------------
--------------------------------------------------
--------------------------------------------------
--------------------------------------------------
------------------L--------------SD-EE-DDFIEASS-YG
-------------DSNLDEA------------------------------
--------------------------------------------------
--------------------------------------------------
-----------------------------------------------LTR
E------------------------------------EKK----------
------------EII-----------------------------------
-----EC-------IN----------------------------------
--------------DQF---------------------------------
---------------K---------N------------------------
--------------------------------------------------
------------------------------------------ENDT----
-RTS-F--------------------------------------------
--------------------------------------------------
---------------------------------QLIRDYFH---------
---CA---------------------------------------------
----------------------------------------K---------
---------------------------------D----------------
--------------------------------------------------
--------------------------------------------------
--------------------------------------------------
--------------------------------------------------
----------------------------------------SL--------
-Q---EK-------F----L---AYRRKY----SFDDWFS-F---S----
--------------------------------------------------
--------------------------------------------------
------------------KAS-KV-VL--GIL---S-L--V--------L
V-----------------------------------------------GY
G-IYSY----------------------------------V---------
--------------------------------------------------
--------------------------------------------------
--------------------------------------------------
---K---GNP----------AK-DS-------------------------
--------------------------------------------------
--------------------------------------AESY--------
--------------------------------------------------
--------------------------------------------------
--------------------------------------------------
----------------------------------------------E---
--PKVAS------------------------------------KAKVEG-
SNG--VPEAYESKVNR--KI------------------------------
--------------------------------------------------
--------------------------------------------------
--------------------------------------------------
--------------------------------------------------
--------------------------------------------------
--------------------------------------------------
--------------------------------------------------
--------------------------------------------------
--------------------------------------------------
-------------------------N-V----------------------
--------------------------------------------------
----------------EGYN---ARD-L----------------------
----K----R-KV--EAYA-------------------------------
------PK-----------VNR--TV------------------------
-------------------------------------RVE--S-------
--------------------------------------------------
--------------------------------------------------
-------------------SE-------VII----HPNS-LI-E-K----
----GDD----IVQ---SEA-CS--------DINASEQLTAVTTN-NTYV
MT--I---L--------S-----------------KE--S---VIRVGHC
IFLKGKIAVAPGHYLRI-LQ-RA--YE--LDD-------G--A-I---LQ
FN--------HP-------YG-K---------------------------
-----R--NF--F--TF--IGD-IQ-----F--SL---------YK-TKN
I--SK--TN-DL--D-SRDLMHFVVD-----K--SVVHRDISSYFCERLE
L-QS--------VGS-T--R----IQLPV----MR--W-V---R---D--
V---------GY-I------------FVKSG--QG----------TS---
C-I-K--N--------V----S--NVSYM-----T-D-T-D-PDAREIRL
REAWEY-S-LETISGDCGAPLFVTNSKIG--PGKIIGIHTAG-G-H-RF-
---G--VG-S----CFATPFYLEDVKEILSR-YDYK----AQSC------
-AF---------E-------LV--LRQDL---------------------
-----------E---------PCAL-PN-H-L--D-E--CE-FILMGKV-
-KD--PPVQPSRSKISPSPLYG----H---IT-EP---------------
-----------------SSA-----PTWLYPRE-----L---------D-
G--QIFDPLKYRTARLGKDSV-PIR--SK-------L--INLAK--MALI
DDIYS-VYLQKKDL--------LDG--RFPSSLTFDQAVLGI-P------
-GEDYVNSIKRDTSCGYPFVKEG--W---------TRAKIFG-N----G-
--DE---Y-DMST---S-G----VQMLREKVQECIEAARQGKIL--DH--
-----YFIDTLKDERKPKHK-----AH----KSRMFSNGPIDYLVWSKMY
FNPIVAVLS--ELKNVDHISVGSNVYST-DWDVIARYL-KSKS-------
H------HMVAGDFEGFDASEQSDILYAAGE-VLQELSK--KIFN-----
-----------S---TE--------DEMLQQRAIIHSLVNSLHINE----
--NGIVLQWCKSLPSGHYLTAIINSVFVNLVMCL--VFMEANQK--Y---
--------------------------------------S-----------
-----FT--------TASSFFREC----GIVAYGDDHVVSVPEKYLSVFN
QQ--TLPVL-M-S-KFGMFYTIET-KD--D--T-EIDF-L--SRRLEDVS
YLKRNFV--YD---E----------S-R---Q-----RYIAP-LSLDVVL
EMPMWTKSS-KD--I---V-T-NVFCNLEH-ALKELSL
>JAC18236.1_Triatoma_infestans_TSA
IYISG-DTGVGK---------STLSYPLSADIIKKI-A----GD-TT---
---------HDLKNNWKKL---I-YTRN-SE-QEFWD-GYT-----G-Q-
LCCVFDDFG-QRIDTS--SNPN--LE-L-FEIIR--AANMYPYPLHMAEL
SQ---KQNTFFSSKVIMCSTNVR---LEDI--KT--ESLNFPIALKRRF-
D-I-NV-RVSLKPD-IDKE-S---------------L--W----------
--------------------------------------------------
--------------------------------------------------
------------------K-SE-R-FDPSIY--CF---TEVN--------
---------YD---------------------------------------
---------------GSVIGALSYK--DLV------NR------------
--------------I----------------------CSLYSRRSAFVQS
IDSFV---------------------------------TS--R-------
----FE------D------------------------------------L
E-------------------------------NEE---------------
--------------------------------------------------
--------------------------------------------------
--------------------------------------------------
--------------------------------------------------
--------------------------------------------------
------------------------------------I-------------
--------------------------------------------------
--------------------------------------------------
--------------------------------------------------
-------------------------------------------------V
A------------------------------------QVG----------
------------YLP-----------------------------------
-----GD-------D-----------------------------------
--------------------------------------------------
--------------------------------------------------
--------------------------------------------------
--------------------------------------------------
-FK-----------------------------------------------
--------------------------------------------------
---------------SKVKYLANAI-----------PSLLE---------
---SH---------------------------------------------
----------------------------------------V---------
---------------------------------L----------------
--------------------------------------------------
--------------------------------------------------
--------------------------------------------------
--------------------------------------------------
----------------------------------------DW--------
-N---KR-------W----N---NLIEKY----------P-F---L----
--------------------------------------------------
--------------------------------------------------
------------------PSM-KV-IG--GVM---G-L--L--------A
V-----------------------------------------------GL
G-ISTM----------------------------------F---------
--------------------------------------------------
--------------------------------------------------
--------------------------------------------------
---W---KKT----------E-----------------------------
--------------------------------------------------
--------------------------------------K-----------
--------------------------------------------------
--------------------------------------------------
--------------------------------------------------
--------------------------------------------------
------KESHV--------------------------------VSFSES-
----------CEKIEQ--RP------------------------------
--------------------------------------------------
--------------------------------------------------
--------------------------------------------------
--------------------------------------------------
--------------------------------------------------
--------------------------------------------------
--------------------------------------------------
--------------------------------------------------
--------------------------------------------------
--------------V---------VK-C----------------------
--------------------------------------------------
----------------ESCE---KDM-Q----------------------
--------------------------------------------------
---------------------RP-TV------------------------
-------------------------------------RCE--T---S---
------SL-G----------MK----------------------------
--------------------------------------------------
-------------------------------------VD-DQ-P-C----
----DEF----LTK---SQG-VL--------DLNASEVLGKITKK-NLYA
MY--M---P----------------------------------GVRLGHA
LFIKGCVAAFPTHFIAA-MK-LR--IS--KNP-------E--A-E---VC
FK--------SP-------FV-N---------------------------
-----R--PVW-K--ML--AKD-LI-----N--LSK--------------
P--FS--YK-TN--L-PCDLTLAPIR-----V--AWSHNDITDLFVSANE
V-SR--------VIE-S--P----AVLPL----IM--C-D---NG-KD--
P---------GF-G------------VIKFT--SA----------GS---
R-L-Q--E--------K----T--DL--V-------Y-K-G-PDSQNIYL
RSAWEY-S-LDTQSGDCGAPLILRNPM-C--RGKICGIHVAG-L-PT---
------GG-L----GYAVPITKEFILECLNS-FAKH----DLTT------
-IC-N-------I-------SE--ISQSGGI---------SQLP---LD-
-----------EP--------ITWS-DN-L-S--I-P--GE-FGLIGKA-
--R--AIPSPSKSQITESLSHG----V---IA-PV---------------
-----------------RTR-----TTLLSPIK-----T---------D-
S--GPWNPMHERMRKYGRPLT-ALD--EE-------L--VSTCG--AALL
NDLRS-TL-ARRKI--------DYT--NIRSCYDFQTAMSGI-D------
-GDETINSIKRKSSPGFPWVFKT--S---SG---TGKKQIFG-N----D-
--GE---F-LFDT---P-L----AVELEEKVKEVIDLAKQGVRY--PH--
-----VFADALKDERKPREK-----AH----KTRAFSGCPLEYLAVCKMY
FQGIVSVLT--KCKNETHISVGTNVYSK-DWDFMARYL-KSKS-------
D------GFVAGDFEGFDSSQLVPILREVGN-VFNGIAR--QFPD-----
-----------W---KP--------EDDEVRLVLLQSLWHSIHING----
---GDVVMWGHALPSGHYLTAPYNSLYATMLFSM--AFVILSRR--N---
--------------------------------------GT--R-------
MG-P-SM--------LASKFFKEF----GFVAYGDDHICAVPKRYQSFFN
QM--TLEKV-F-L-ELGIGYTTED-KR--E--I-D--V-P--IRSLDEIA
YLKRSFV--LD---E----------E-R---Q-----QWIAP-LTLDTVL
ETPSWIHRC-DD--P---I-E-ATVSNIEF-ALRELSL
>Triatoma_virus_NP_620562.1
IYISG-DTGVGK---------STLSYPLSADIIKKI-A----GD-TT---
---------HDLKNNWKKL---I-YTRN-SE-QEFWD-GYT-----G-Q-
LCCVFDDFG-QRIDTS--SNPN--LE-L-FEIIR--AANMYPYPLHMAEL
SQ---KQNTFFSSKVIMCSTNVR---LEDI--KT--ESLNFPIALKRRF-
D-I-NV-RVSLKPE-IDKE-S---------------L--W----------
--------------------------------------------------
--------------------------------------------------
------------------K-SE-R-FDPSIY--CF---TEVD--------
---------YN---------------------------------------
---------------GSIVGALSYK--ELV------NR------------
--------------I----------------------CSLYSRRSAFVQS
IDSFV---------------------------------TS--R-------
----FE------D------------------------------------L
E-------------------------------NEE---------------
--------------------------------------------------
--------------------------------------------------
--------------------------------------------------
--------------------------------------------------
--------------------------------------------------
------------------------------------V-------------
--------------------------------------------------
--------------------------------------------------
--------------------------------------------------
-------------------------------------------------V
A------------------------------------QVG----------
------------YLP-----------------------------------
-----GD-------D-----------------------------------
--------------------------------------------------
--------------------------------------------------
--------------------------------------------------
--------------------------------------------------
-SK-----------------------------------------------
--------------------------------------------------
---------------SKVRYLSVAI-----------PSLIE---------
---SH---------------------------------------------
----------------------------------------V---------
---------------------------------S----------------
--------------------------------------------------
--------------------------------------------------
--------------------------------------------------
--------------------------------------------------
----------------------------------------DW--------
-N---KR-------W----N---NLIEKY----------P-F---L----
--------------------------------------------------
--------------------------------------------------
------------------PSM-KV-IG--GVM---G-L--L--------A
V-----------------------------------------------GL
G-ISTM----------------------------------F---------
--------------------------------------------------
--------------------------------------------------
--------------------------------------------------
---W---KKT----------E-----------------------------
--------------------------------------------------
--------------------------------------K-----------
--------------------------------------------------
--------------------------------------------------
--------------------------------------------------
--------------------------------------------------
------KESHV--------------------------------VSFSES-
----------CEKVEQ--RP------------------------------
--------------------------------------------------
--------------------------------------------------
--------------------------------------------------
--------------------------------------------------
--------------------------------------------------
--------------------------------------------------
--------------------------------------------------
--------------------------------------------------
--------------------------------------------------
--------------V---------VK-C----------------------
--------------------------------------------------
----------------ESCE---KDT-Q----------------------
--------------------------------------------------
---------------------RP-TV------------------------
-------------------------------------RCE--T---S---
------TL-D----------MK----------------------------
--------------------------------------------------
-------------------------------------VD-NQ-P-C----
----DEF----LTK---SQG-VL--------DLNASEVLGKITKK-NLYA
MY--M---P----------------------------------GVRLGHA
LFIKGCVAAFPTHFIAA-MK-LR--IS--KNP-------E--A-E---VC
FK--------SP-------FV-N---------------------------
-----R--PVW-K--ML--AKD-LI-----N--LSK--------------
P--FS--YK-TN--L-PCDLTLAPIR-----V--AWSHNDITDLFVSASE
V-SR--------VIE-S--P----AVLPL----IM--C-D---NG-KD--
P---------GF-G------------VIKFT--SA----------GS---
R-L-Q--E--------K----T--DL--I-------Y-K-G-PDSQNIYL
RSAWEY-S-LDTQSGDCGAPLILRNPM-C--RGKICGIHVAG-L-PT---
------GG-L----GYAVPITKEFILDCLSS-FAKH----DLTT------
-IC-N-------V-------PE--ISQSGGV---------SQLP---LN-
-----------EP--------ITWN-DN-L-S--I-P--GE-FGLVGKA-
--R--AIPSPSKSQITESLSHG----V---IA-PV---------------
-----------------RTR-----TTLLSPIK-----T---------D-
S--GPWNPMHERMRKYGRPLT-ALD--EE-------L--VSTCG--AALL
NDLRS-TL-ARRKI--------DYT--NIRSCYDFQTAMSGI-D------
-GDETINSIKRKSSPGFPWVFKT--S---SG---TGKKQIFG-N----D-
--GE---F-LFDT---P-L----AVELEEKVKEVIDLAKQGVRY--SH--
-----VFVDALKDERKPREK-----AH----KTRAFSGCPLEYLAVCKMY
FQGIVSVLT--KCKNETHISVGTNVYSK-DWDFMARYL-KSKS-------
D------GFVAGDFEGFDSSQLVPILREIGN-VFNGIAR--QFPD-----
-----------W---KP--------EDDEVRLVLLQSLWHSIHING----
---GDVVMWGHALPSGHYLTAPYNSLYATMLFSM--AFVILSRR--N---
--------------------------------------GT--R-------
MG-P-SM--------LASKFFKEF----GFVAYGDDHICAVPKRYQSFFN
QM--TLEKV-F-L-ELGIGYTTED-KR--E--I-D--V-P--IRSLDEIA
YLKRSFV--LD---E----------E-R---Q-----QWIAP-LTLDTVL
ETPSWIHRC-DD--P---I-E-ATVSNIEF-ALRELSL
>Himetobi_P_virus_NP_620560.1
IYLHG-GSGVGK---------STLTNVLAASILSKI-Q----P-------
--D------MNLKKQGKNL---I-YSRA-SE-QEFWD-GYT-----G-Q-
LVTVFDDFS-QRADSA--GNPN--VE-L-FDIVR--AANVYPYPLHMANL
SD---KASTNFTSKIIICSSNLK---QP----KT--ESLNFPNALYRRF-
D-V-CV-SVSKNEK-YNDV-V---------------P-------------
--------------------------------------------------
--------------------------------------------------
---------------------T-H-FVEDFY--QF---QEYD--------
---------ML---------------------------------K-----
---------------KEDLGSTDWE--GIV------DK------------
--------------C----------------------VELYKHRSDFVSS
LDEKI---------------------------------QE--I-------
----LQ------S-------------------------------------
------------------------------TQFED---------------
--------------------------------------------------
--------------------------------------------------
--------------------------------------------------
--------------------------------------------------
--------------------------------------------------
------------------------------------V----PLNVAQ-EQ
-------------VNCDVLG------------------------------
--------------------------------------------------
--------------------------------------------------
-----------------------------------------------FCN
C------------------------------------DCW----------
------------GET-----------------------------------
-----MC-------VM----------------------------------
--------------TNL---------------------------------
---------------H---------Q------------------------
--------------------------------------------------
------------------------------------------PKWK----
-QWL-LK--MKHY-------------------------------------
--------------------------------------------------
--VT---GI------PKGSVYEAFEKMR-----FLSQEYLN---------
---AS---------------------------------------------
----------------------------------------K---------
---------------------------------S----------------
--------------------------------------------------
--------------------------------------------------
--------------------------------------------------
--------------------------------------------------
----------------------------------------RF--------
-G---RW-------L----T---SIKERF----------P-V---I----
--------------------------------------------------
--------------------------------------------------
------------------KDL-RL-IH--LVV---A-T--V--------V
MGPMV-------------------------------------------FF
G-VKKL----------------------------------F---------
--------------------------------------------------
--------------------------------------------------
--------------------------------------------------
---A---KK---------------N-------------------------
--------------------------------------------------
--------------------------------------E-CV--------
--------------------------------------------------
--------------------------------------------------
--------------------------------------------------
----------------------------------------------E---
------------------------------------------------L-
H----VSESYDVGNIK--PT------------------------------
--------------------------------------------------
------------------R-------------------------------
--------------------------------------------------
--------------------------------TESYE--T----------
-----------------------------------PN-------------
--------------------------V---------------------K-
--------------------------------------------------
--------------------------------------------------
--------------------------------------------------
--------------P---------TK-T----------------------
--------------------------------------------------
----------------ESYE---SPN-V----------------------
----K----SVKT--ESYE-------------------------------
------SP-----------NVK--PV------------------------
-------------------------------------RVE--M-------
---------------------SF---------------------------
---------------------------------------------P----
-SG-R----VS--------GS-------EMN----LASL-QL-D-N----
----YIK----EVK---EQG-VS--------DQNAAEICSKLVTK-NMFK
IY--V---E--------N-----------------DH--V---SIPLGHV
LFIKGRIAIMPHHFLAA-LK-KF--KE--QHE-------G--G-V---VY
FR--------NL-------FL-S---------------------------
-----R--AF--F--VK--LED-MI-----R--KVK--------PFESP-
E--PT--ES-LA--E-SRDLCSFCLD-----N--TINFSDVSKLFVSKSD
L-SY--------LKS-S--D----ILLPT----LS--T-------PSNG-
Q---------AF-A------------KIKIG--RA----------AS---
G-I-Q--R--------Q----D--CR--V-----Y-G-S-D-PTDRLRLV
RYCWRY-V-LETEVGDCGAPLIARNVALA--GRKIMGIHIAG---N----
------TD-A----GFSTPLYKEDIDTILSM-YPLE----SQVA------
-NE---------Q--------C--QPIHM---------------------
---------------------P-TG-CH-L-P--E-S--TS-FVVLDKI-
-EK--PLYASSKSVISPSPLHG----I---LT-TP---------------
-----------------KTK-----PCQLRDTP-----------------
----EFSPMQYRLEKFASPCV-PVD--AR-------M--LENSV--SAVS
NHLCK-SILENKDL--------ITT--SDKSRYSFEEAVSGI-D------
-EEEFINSVKRSSSPGYPFVFDK--E----W---NSKEKIFG-K----G-
--PE---F-DVTN---E-K----AILLRQQVEEIISQAKLGVRQ--QH--
-----VFIDTLKDERKPIHK-----AH----KTRMFSACPLDYLIACKMY
FGGVVSLLQ--KSRNICGISVGTNVYSY-DWTIIANTL-LSKS-------
P------CMIAGDFEGFDSSQLQDILRAASQ-VLLNVSR--DMLG-----
-----------S---TE--------EDLLVMQVLLESLLSSVHLNN----
---NYVYMWLKGLPSGHFLTAIINSIFVLISFNS--VWQIAFG---V---
--------------------------------------N-----------
-----VK--------KAFEFFEVC----GIVAYGDDHIVSVPEWATNVFN
QY--ELASL-F-K-QIGLSYTLED-KD--A--T-V-NA-P--YRSLNEVS
YLKRKFL--WD---E----------D-K---R-----QYLAP-LSLETIL
ETPMWVKKC-VD--V---N-L-QTTTELEN-SLKELCL
>Hubei_picorna-like_virus_24_APG77516.1
IYISG-DSGVGK---------SSLTYPLAAEILNSI-F----QK-EG---
-SD------IDLSKHWESM---I-YMRS-PE-QEFWD-GYD-----N-Q-
LVTVFDDFN-QLVDSS--ANPN--LE-L-FEIIR--ASNCFPYPLHMASL
DQ---KANTTFNSKIIIVSSNLE---IP----KT--ASLNFPNALERRF-
D-I-CV-KVGRKPN-YPLV-E-----------------------------
--------------------------------------------------
--------------------------------------------------
---------------------G-K-FDPNVY--EM---QMYD--------
---------MT---------------------------------T-----
---------------RKFGEFMSFK--DLI------YA------------
--------------A----------------------VTKYFKNKGFVNS
VDEYV---------------------------------KN--I-------
----FR------P-------------------------------------
-------------------------------QQQG---------------
--------------------------------------------------
--------------------------------------------------
--------------------------------------------------
--------------------------------------------------
--------------------------------------------------
---------------------------------VG-N----VIGL-L-AK
-------------RTAETVA------------------------------
--------------------------------------------------
--------------------------------------------------
-----------------------------------------------SAG
I------------------------------------SMI----------
------------ALK-----------------------------------
-----HD-------IQ----------------------------------
--------------AAW---------------------------------
---------------Y---------G------------------------
--------------------------------------------------
------------------------------------------DEYL----
-VLI-S--------------------------------------------
--------------------------------------------------
---------------------ELKG----------ACDRLK---------
---KR---------------------------------------------
----------------------------------------K---------
---------------------------------N----------------
--------------------------------------------------
--------------------------------------------------
--------------------------------------------------
--------------------------------------------------
----------------------------------------EI--------
-Q---LW-------W----S---EWRQQH----------P-Y---M----
--------------------------------------------------
--------------------------------------------------
------------------FKC-LI-FI--GTI---S-I--A--------L
ALVKM-------------------------------------------FI
G-MT----------------------------------------------
--------------------------------------------------
--------------------------------------------------
--------------------------------------------------
-------A------------------------------------------
--------------------------------------------------
--------------------------------------P-AA--------
--------------------------------------------------
--------------------------------------------------
--------------------------------------------------
----------------------------------------------K---
--K---M------------------------------------LTFSQF-
C----RPEGYNPARIS--VP------------------------------
--------------------------------------------------
--------------------------------------------------
--------------------------------------------------
--------------------------------------------------
--------------------------------------------------
--------------------------------------------------
--------------------------------------------------
--------------------------------------------------
--------------------------------------------------
-------------------------K-F----------------------
--------------------------------------------------
----------------EAYV---PPS-I----------------------
--------------------------------------------------
---------------------K--PV------------------------
-------------------------------------KFE--G-------
---------------------V----------------------------
--------------------------------------------------
--------------------------------------------------
-----------KPK---AEG-VR--------DVNACEILAKIVRS-NMYK
MY--E---V--------D-----------------S-------NIAIGHV
FFLRGKICIMPRHYLDA-FK-QF--VS--FNE-------N--S-S---IR
FE--------GV-------FL-E---------------------------
-----R--AF--D--IR--IVD-LF-----D--NLK--------VVDSPP
E--DI--RD-PQ--E-SKDLMAANIP-----T--AIFHGDATSYFLSIKT
L-QY--------VER-T--H----ALLPV----LV--E-N---DYKKSR-
R---------PI-I------------MLHYT--EG----------KS---
V-L-R--R--------I----E--KL--P-----V-T-D-E-NDVVVRYI
RDAWGY-S-MDTKVTECGAPLIARNPQLA--PGKICGIHIAG-I-DG---
------AG-L----GYSTPIYKEDVELILSH-FDNK----DKVA------
-VK---------E--------T--EFKDY---------------------
---------------------PTQQ-CQ-V-P--D-D--SV-FVRLGSL-
-DK--SIAQPAKSKIGPSLVHG----E---IC-EP---------------
-----------------KTR-----PCLLREGK-----V---------N-
G--ELFNPRTYRIGRLGNVPT-VLP--EN-------L--VSSVR--DAFI
SELKE-CLYD--VN--------LDN--TMKAVYTPEEAILGI-D------
-GADYVQSIKRTTSPGYPYVQMN--G----F---ETRKKIFG-D----A-
--EL---I-DLTS---K-P----AQIVLSRVKMIIDKAKRNEAI--PH--
-----YFMDTLKDERKPIHK-----SH----KTRLFSAGPLDYLIACKMY
FNGVIALLQ--KSRNINHISVGSNPYSE-DWGQIVKVL-DRKS-------
S------CMIAGDFEGFDASQHQRLLEASVE-VLIAVSK--QFLG-----
-----------S---TE--------EDVQVMRVLAVGLFNSYHITG----
---REVYRWTHSLPSGHYLTATLNSVFVNLAFSA--AWCIANDK--V---
--------------------------------------G-----------
-----YK--------MARSFWKQC----GIVANGDDHIVSVPRSKISKFN
QS--LLPTI-F-S-TIGLGYTMED-KD--A--V-A-TE-Q--FRDISQIS
YLKRSFT--YW---K----------E-A---D-----RWLAP-LQLDVIL
ETPMWLHRC-PD--E---R-I-QTIANLEW-AIRELSL
>Wuhan_arthropod_virus_2_APG78413.1
IYLYG-NTGVGK---------SSITYPLAVEILKAI-H----DR-EG---
-SQ------INLKKEWKNM---I-YMRA-PE-QEYWD-GYE-----N-Q-
LVTVFDDFS-QQIDAQ--QNPN--VE-L-FEIIR--SSNCFPYPLHMANL
EQ---KASTTFTSKIIIVSSNLQ---SP----QC--ASLNFPEALKRRF-
D-I-CI-EVD--RE-YTGH-T-----------------------------
--------------------------------------------------
--------------------------------------------------
---------------------N-A-FDPTLY--KL---KKFD--------
---------ML---------------------------------T-----
---------------GISSGSIDYK--GLV------ND------------
--------------C----------------------VDAYFGRKNFVTT
IENYI---------------------------------DS--I-------
----LD------A------------------------------------G
VD---T-------------VDM------EIPQSQGG--------------
--------------------GL-----DD-------------IN-K----
-E-----NYV----DAIE-------DQE----------------------
-----------------------------------------------YVS
NV------------------------------------------------
------------------------------PTP-----------------
-------------Q---QF--------------VQ-Q----VIENKP-LQ
-------------DHMDRIM------------------------------
--------------------------------------------------
--------------------------------------------------
-----------------------------------------------KRL
L------------------------------------REE----------
------------ASK-----------------------------------
-----IG-------VE----------------------------------
--------------PGL---------------------------------
---------------F---------E------------------------
--------------------------------------------------
------------------------------------------AKFR----
-VVQ-PG--CSKW-------------------------------------
--------------------------------------------------
--AE---EI------DKEEEFNTKGKDPFWLLSYYVVESVK---------
---KT---------------------------------------------
----------------------------------------R---------
---------------------------------D----------------
--------------------------------------------------
--------------------------------------------------
--------------------------------------------------
--------------------------------------------------
----------------------------------------TL--------
-T---SS-------W----N---QFKEKH----------S-Y---L----
--------------------------------------------------
--------------------------------------------------
------------------SKA-LI-AF--SFV---T-V--G--------L
TFLKV-------------------------------------------FF
S-MKSM----------------------------------F---------
--------------------------------------------------
--------------------------------------------------
--------------------------------------------------
---G---N------------------------------------------
--------------------------------------------------
--------------------------------------E-AI--------
--------------------------------------------------
--------------------------------------------------
--------------------------------------------------
----------------------------------------------E---
--DKVRP------------------------------------ARSVKN-
V----ISEGYNVAKST--VA------------------------------
--------------------------------------------------
--------------------------------------------------
--------------------------------------------------
--------------------------------------------------
--------------------------------------------------
--------------------------------------------------
--------------------------------------------------
--------------------------------------------------
--------------------------------------------------
-------------------------K-I----------------------
--------------------------------------------------
----------------ESYV---APK-A----------------------
--------------------------------------------------
---------------------T--VA------------------------
-------------------------------------KIE--S-------
---------------------Y----------------------------
--------------------------------------------------
------------------------------T----PSKV-LI-A-K----
----KES----IAT---SEG-VK--------DINATEIMMKIVRT-NLYK
MF--E---S--------T-----------------Q-------NTPIGHV
LFLKGKIAVMPKHFLGG-FS-QS--LR--NDP-------E--A-Y---VY
FE--------NA-------FL-E---------------------------
-----R--TF--S--IK--IKD-LL-----S--TRI--------DYESPC
---EE--DG-PV--S-SRDLMCFTVK-----T--SIYHSDATNYFVTKPS
M-YR--------VDS-S--D----IMLPV----LV--T-N---RHKDSN-
K---------SC-L------------LIRYA--QG----------RS---
Q-L-E--C--------V----E--RL--P-----V-A-D-E-GDVIARFI
RNAYAY-N-LDTQETECGAPLIVRNSLIQ--PGKICGFHIAG-I-CG---
------TG-Q----GWATCFYREDCESILSK-FSEQ----DTTT------
-VE---------I-------KN--KLAEF---------------------
---------------------PKEQ-GR-I-P--E-N--TQ-FVHIGKF-
-ER--KVAQPSKSQIIPSPLYG----K---IQ-EP---------------
-----------------KTR-----PCLLTKTP-----------------
----DFDPRSYRLSRLGNITE-CLD--ER-------M--IECAK--DALI
DEISS-VLISNKEN--------INN--NCKASYSFEEACVGI-E------
-GENYINSVKRDTSSGFPFIFMQ--N----F----SRKDIFG-N----K-
--DE---Y-DLST---P-Q----CEILRKRVMNIIDNAKNNVAL--DH--
-----IFMDTLKDERKPIFK-----SH----KTRLFSAGPIDYLIACKMY
FNGIVNLLS--INRNTCHISVGTNVYSN-DWHNIVRVL-HNKS-------
K------LLVAGDFEGFDASQHQRLLEASLE-VLIELSR--RFLG-----
-----------S---TE--------EDIKVMRVLGVSLVNSMHIMD----
---DLVYQWTHSLPSGHYLTAIINSIFVNLAFGC--VWQLNKKY--F---
--------------------------------------S-----------
-----YR--------IARSFWKKC----GIVAYGDDHIVSIPESEIKDFN
QF--TMPKL-M-K-QIGLSYTMEE-KE--A--E-V-LT-P--FRKIDEIN
YLKRGFL--FD---K----------T-L---N-----RYICP-LQIDTVL
EFPMWNHKC-PD--Q---K-A-QTIVELEK-CIEELSL
>Hubei_picorna-like_virus_18_APG77976.1
VHIWG-KPAIGK---------SRIIKLISADVISTI-LSLDGHQ-D----
-QD--LV---DRVGEWQKY----VYFSP-AG-LKYEQ-NFNA----H-YS
RIYVCDDAN-QVDPSN--KSDG--ID-FPIKLIS--LNNSHDHMLPVAEL
EQ---KKDARFNSALILATDNVQ---SPDL---S--KSVTCKEAYFRRL-
D-I-SY-EMRLKHE-YSKE-D---------------R--I-AT-G-----
------EKIR----VV--DM-----------S------------TLE---
--------------------------------------------------
------------------R--G-K-INTHIY--EF---YD----------
---------P----------------------------------------
----------------VQERIYTYD--EF------VAKIIALLEHVHMAH
HSD----VSLFKD----H----A---------------------------
--------------------------------------------------
-----L------------------------------------------KK
VQ---H-------------IQ------------------ERIQKK-----
---------------------------------------------E----
------TESQ----KKPE-------EPQPGPSGV----------------
------------------------------SLA-----------------
--------------------------------------------------
-----------------------------SSLD---------------DI
----------S-------IY----DAE----------------TKEVIG-
-------------QLHNEEIRNREF-------------------------
--------------------------------------------------
----------TKQ-LKAEKEE----EK-----------------------
--L-EEG------RPLT-------------RME-QL------EENQKKQQ
E------------------------------------EM-----------
--------------------------------------------------
------Q-------E-----------------------------------
-------------LNKRYKEL--------------L--------------
--------------------------------------------------
--------------------------------------------------
-------------------------------------------KTS----
-G-------------------------------------DR---------
--------------------------------GHIPFQQHNRNVGYREHT
PYQRGRGKP----KL--HSTGI------------------S---------
---F----------------------------------------------
--------------------------------------------------
--------------------------------------------------
------------------------------------------RVNNEEVD
LD------------------------------------------------
--------------------------------------------------
--------------------------------------------------
-----EE----------LR---------------------NV--------
----QAQ-------Q----E---TDDWMP---------------------
--------------------------------------------------
--------------------------------------------------
------------------FWL-AS-LV----------I----------QI
-----------------------------------------------RAW
N-WFTNL----------------------------------KNRIF----
-----PP-------------------------------------------
--------------------------------------------------
----------------------KEPP------------------AR----
--------------------------------------------------
--------------------------------------------------
--------------------------------------------------
--------------------------------------------------
--------------------------------------------------
--------------------------------------------------
--------------------------------------------------
--------------------------------------------------
--------------------------------------------------
--------------------------------------------------
--------------------------------------------------
----------------RFTRI-IIVA-A----------------------
----------GLFLMAW--------GANKL-FGIWKK--NKTK---K---
-----------------------------------GR------------S
--------------------------------------------------
--------------------------------------------------
--------------------------------------------------
--------------------------------------------------
--------------------------------------------------
--------------------------------------------------
--------------------------------------------------
---------FINNDNQGYN-------------------------------
------DGN--------AKGKKKPP-P-----------------------
---------------------------------K-----K--A---PPPE
FT-PARLH-R----------------------------------------
---------------------------------------------T----
----N----L----------NPP-----EKL---------YN-L-I----
----EYA--N-SAN---TQV-AN--------T-GSYAI-QKVLCT-NAYL
IQIIF---T--------R------D-------LDG-R--R---VGAFLRG
FFLKGSIFIVNRHLVSI-SD-KEWQ----T------------A-T---FN
LY--------NVFNK-----------------------------------
--------I-Y-D--IP--CRD-LP-------VI----------------
E--LRQ--N-GE--C-HHDVVAIDF-G---RH--VKTYPDLTRIFGDGG-
--SFIPHAKLADLER-K--R----CSVFT----IM-LN-M---QYGEEN-
E-KLVPTGN-TA-W------------YA-----EIQ-----H---TY---
I-K-H--V--------S--G-E--WM------E---C-T-G-ADGEQLYT
YDTLEY-E-MQAVAGYCGSVVIMNDPE-Y--NGKIVGIHMAG-Y-EC---
------A-DT----SYAQALTKEMMDHFNLQ-LQCS--S--Q--------
--K-F---------------IH-----T-----P----------------
----------------------V---KT-V-L--D-T--SK-FFVKGT--
I--PLAVRSV------------------------------AKSRIFKTP-
-----IY-G-KLI---ES----QKKPAHLGYFEG----------------
-----KHVVNTAMLKYLEPSI-STS--SE-----------TLSLFKALLR
S---T-F---------------SPT--RKISEFDLPTAIRGI--------
PGSTYVFPINRSTSPGYPLCQET--K----K---KGKTEYLGQ-------
D-EE----YIVDH---P-R----VI---QMVDKYIQDAQNNEDT--SA--
-----FFVVTAKDELRLIEKV-----DQ-G-KTRCFAAAPLDLTIVTRMK
FLDFAANIM--ENRISNSSLVGINCYSA-EWDQAAHKL-LGVAPATS---
R------QFIAGDFTNFDGSLNRNFLWAIYD-FIEACYG--R--------
-------------------------SDDLVSRAVWRDLLESKQIFG----
---NAVVQLDRGHPSGHPLTAILNTLYNAGLTYV--VLYQILEE--I---
--------------------------------------G----------T
VE-S-FS--------IQEDLINNY----AGLYYGDDNCIAFSKALANIIE
PE--MLPRK-M-AE-FGHKYTTDT-KD--GS---Q--F-K--FETLSNVS
ILKRRFL--KE----D---------L-----------IWYAP-LELISIM
EPLNWDKIK-PGQ-IYEKK-Q-QVATNMRI-AIRELSL
>Rice_tungro_spherical_virus_Q91PP5.1
VCMLG-APGVGK---------STIAHVVINNLLDHR-G----E-------
--------------PEVDR---I-YTRC-CA-DAYWS-NY-H----Q-E-
PVILYDDLG-AIKSNL-R-L----SD--YAEIMG--IKTNDPFSVPMAAV
ED---KGK-HCTSKYVFSCTNVL---NLD---DT--GDVVTKMAYYRRR-
N-V-LV-KVERDPD-VPKN-E---------------A-------------
------------------NP-----------T------------EGLVFT
--------------------------------------------------
---------------VL-G-HD---QNCQGD--PQ--F-VVKENWD-EPF
LRE------VDTEG-W---------R------------------------
-------------F-E----RVEYR--TFL------R-------------
-------------FL----------------------CMYTDAYMYSQEQ
VLQGI---------------------------------KT--F-------
----KM------NPFAPEPEFAQAQ------------SGEA-AECEIVE-
--------------------------------------------------
---------------------E----T-Q-------------EI-P----
----G--EA-------------------PQEVKELAK-------------
--------------------------IETAPNM-----------------
---DEL-VEA-----FNKLRVTPGHLNEILRDGSGCY-IDEWAIAGPRWL
SFHELLPFTCGCHH---TRV-CDFNIVYNNMCK---------------AV
----------R-------SQ----SVH----------------FKYR-A-
-----N-------QAIKYA-----Y-----------------------TH
K--------------------L----------------------------
--------------------------------------------------
--------------------------------------------------
--------------------------------------HS----------
------------QCR-----------------------------------
-----YS-------------------------------------------
-----I-------DFEK---------------------------------
---------------L---------R------------------------
-------------------------------------------------E
CNP--------------LDVFVCVLSKYTADDHSFERRCPKKMN------
--------------------------------------------------
--------------------------------------------------
--------------------------------------------------
--------------------------------------------------
--------------------------------------------------
--------------------------------------------------
--------------------------------------------------
--------------------------------------------------
--------------------------------------------------
--------------------------------------------------
--------------------------------------------------
-----------------------------------------------VVR
MQRPPVFEL-KMRPPSDSVVVEDDQGQRAFEWPHLYTFLRYRA-----IE
FKDDKGSLTVREDASADV---------------C--PWNEFLKL------
-----------------------P-WL----DGDQLKSVLPA------HL
--------------------------HRMVQARLEQ------VE------
------------------IMEENGNYS----GEMR-----NA--------
----IA--EI-K-------EY------LDQDHQWVAA-------------
----LVLVACAVKERRKMTHDKLHRKSFNALDRLDKWYTTT---------
-------------------------A------------------PKTSK-
------------------------------KM----------K--IL---
LA------IGASVAV-----------------------------------
----------------------------------AG-V----AVG--AVI
LLQKTNLFGSKEDEEIEGEE---GETQAS---------------------
--------------------------------------------------
-----------GAHESD-GIVT----------------------------
QHLKRDIRPK---------------------------------------M
R---------V----------TY-------------TDHHVAEA-HEEK-
--------------------------------------------------
--------------------------------------------------
--------------------------------------------------
--------------------------------------------------
---------------------------------------------ST--E
KPRKP----------------G----N--------PTRKNFLGLS-----
P---------------G---------------------------------
--------------------------------------------------
------------FA------------ERGMG------VT-----YEEHTP
-L------------------------------------------------
-------------KD---------AL-L----------------------
--------D-----------------ESNKVFRR----------------
-------------------------K-I-----VA---S-----------
----VE---SA-------------------------------VKQGGKAS
K--DSVLSQ-ISEW-QDKVRATGVI-AA--RQLEASGSLKKIHNLNS---
-----RRT-SSHVMPGLVVHDGT-----FERSD------E--V-------
------------D--------AEL--------------------------
------------------------HRI------TIDEVK-----SCPKMI
KEG-V----STLSVK-K------ASV-GVLA----LQKA-ES-Q-L----
----SFP--F----TS-RAGVDR--------DLSMTNLIDTHMAG-MSCI
II--S---E-------------------L-------G--N---VFRTFGV
LRLCGTYVCMPAHYLDE-IT-SE--H------------------T---LY
FV--------CP-------S--K---------------------------
---I------T-Q--IQ--LER-HR-------------------------
----V--CL-VN--G-FQETVVWDLG-P---S--VPPSRNYIDFTAKADD
-WKN--------YKA-T--S----GALVM----SK--YL---------V-
--D-S-----ML------------Q--C-----V----H--F---LD---
S-I-E--L--------T--E-ANVSVPTS-------Y-Y-E-ANGGIHTI
ISGLRY-R-VHCMPGFCGAAIMRADAT-C--YRKIIGMHVSG-L-RN---
------KC-M----GYAETLTQEHLMRAIET-LKET--G--LLKHIPRGA
-IG-A------G------E-----------EKL-----PEH---------
---------------S----K-KQS-LS-L-E--G-K--GN-LGIVGQLP
AQL--VPTSVTKTTICKSMIHG----L---IG-EI---------------
----------------K-TE-----PSVLSAWD-----RRLP----F-P-
P--GEWDPMKDAVKKYGSYIL-PFP--TE-------E--IQEV--ENFLI
KKFRR--------K---E----NSR--RTRNVNSLEVGINGI-D------
-GSDFWSPIEMKTSPGYPYILKR--P--SGA---QGKKYLFE-E------
L-EP----YPSGR---P-KYAMKDPELIENYERIKEEVTSGVKP--SI--
-----MTMECLKDERRKLAK-----IYEKP-ATRTFTILSPEVNILFRQY
FGDFAAMVM--STRREHFSQVGINPES-MEWSDLINSL-LRVN-------
T------KGFAGDYSKFDGIGSPAIYHSIVN-VVNAWYD--DG-------
----------------E--------VNARARHSLISSIVHRDGICG----
---DLILRYSQGMPSGFAMTVIFNSFVNYYFMAL--AWMSTVGS------
-------S------------------------------LL---------S
---P-QG--------SCKDFDTYC----KIVAYGDDNVVSVHEEFLDVYN
LQ--TVAAY-L--SHFGVTYTDGD-KN--PIHM-S--K-P--YEDITKMS
FLKRGFE--RV---E----------S-S-GF------LWKAP-LDKTSIE
ERLNWIRDC-PT--P---V-E-ALEQNIES-ALHEAAI
>Hubei_picorna-like_virus_49_YP_009336567.1
VCLYG-DPGVGK---------SGALLKIITDLAEIM-S----VP------
---------------HYNR---M-YYRN-EN-TKFFD-GY-R----G-Q-
FFYVIDDLF-SDTE---A------PA--IKELIQ--MKSNAPLILNMADL
SE---KGRA-FSSKFLLVTTNEA---YPKP------ATTVTKAALWRRR-
D-V-LV-KIQNTGK-PKNI-E---------------TM--E-H----I--
-------SFGIMNANV--ES-----------S------------AIS---
--------------------------------------------------
--------------------------------------------------
--------------------------------------------------
-------------------ETFTYE--QFI------K-------------
-------------FI----------------------FSMYNCHVLKQDE
LLSGSRQPSTFVDALRTQHQAFLNMPPSPCEFEMPELPQH--F-------
----VE------T------------------------------------P
EP---P-------------QQ-N-----FERM-----S------PEVMAT
YVTNVINNMQAWADLPLSALRI----H-L---S-EVPLNVF-EA-V----
----S--AAR-H---RY-I------ERGLRTRV-----------------
--------------------------TEDL--------------P-IIPE
TS-SPGFQ-EQG--------------------------------------
--------------------------------------------------
--------------------------------------------------
--------------------------------------------------
--------------------------------------------------
--------------------------------------------------
--------------------------------------------------
--------------------------------------LDDLGDPISMQV
ERDAELDSN--A-SD-----EAYEDIP-----------------------
-----DG------DIPFDSDIFPV--------------------------
-----S-------EDQV---------------------------------
---------------LSLLEEKNVSA------------------------
----------------------H---------------------------
M-------------------------------------------VI----
-RQS-I---DVF--R-----------------------------------
------------------------------------------AH------
---------F----------------------------------------
--------------------------------------------------
-----------------------------------------PKGLL--PS
QCFYNPGVFYSQFS------------------------------------
-LKVFSALKQHE-------M------------------------------
--------------------------------------------------
--------------------------------------------------
--------------------------------------------------
------------------L---------------------TF--------
----ALYN-----------LA--I--------------------LCE---
--------------------------------------------------
--------------------------R-------------------VSHM
KWVCG--------------HNDY--P---------------H-D----VT
----T------------------------------ALCCLPFIGHHSAEY
-----D----------------------------FT-----I----FENI
RQIAQK--FS-A--EA---ADHI----A----------------------
----------------------------------------TELDKHLAYV
RTHLPDSN--AN-----------NVTSWHAY----LAIQYTVYCASTDT-
------------------------------PI----------R--V----
--------------------------------------------------
--------------------------------------------------
--------------------------------------------------
--------------------------------------------------
--------------------------------------------------
-------------HERITQR------PIADDEMLYPVIPGSRQSDGTLNP
A---------FYQESPDHLMYWETRYALTDFVSWRAFWDSVEPE-WEQV-
--------------------------------------------------
--------------------------------------------------
--------------------------------------------------
--------------------------------------------------
---------------------------------------------DALAD
----P----------------MPASVR--------VN-------E-----
A-------------------------L----------RRAISFPQVSKV-
K------------------------------------------Q------
--------------------------------------------------
--------------IW----------------MK----------------
----I------K--T---------TF-K-----NTLNAFVDSFYNHPTIC
ACVYYGLML-----------------------------------------
-------------------S---CLY-V-----QF---R----------R
--------------------------------------------------
-------------AR-----------------------------------
----------------------------R---E------E--R-------
--------------------------------------------------
-----------------------------------KY-V-----HS----
-------------LY-N-------QGQMNAY----LTGE-TK-HA-----
----AKP--N--T--F-VLQ-S-------A-SSQVQEVVEHRVIP-GLYT
IR--V---V------S--------S---K-------T--Q---RYHQANA
FCFQGRDFVTVRHIFDD-LV-DG--DI--IEL---ADS-N--HNI-----
--------------------------------------------------
--------F-R-T--VY----------------I----------------
K--SS--CY-EI--E-GRDLLFFRAG-K---S--LRLHCDSRCHFIGRDH
-LAR--------ITR-S--P----VTLVT----RR---------------
--------P-DT------------F--E-----L-----------Q----
M-H-H-----------S--P-E--CVR-L-------D-E---AKASGVVK
RGLIGY-A-AETAVGHCGGVVVSHADS-L--TARCVAIHVAG-S-VK-DM
H--EMG---V----GLGIVLTREDLDEAFGFF-EKV--S--KG------V
-ID-T-------G-----LRRV--LAS---------------I----E--
---G----------------------VK-F-V--P-Q--GC-ITLLGKLD
PHE--TPGSTSKTSLQKTPISG----R---LW-PS---------------
----------------I-TR-----PPLTDREI-----AK--------M-
N--FPEHPHITAISKYGRGQV-S-------V-LKPGE--LVNV--CSHIE
TIIKG-LP-V--IG---L-----LS--EYRRVLTISEAVCGV-P------
-DVEYLDPINMSSSPGYPYTLDP-----RYK---YGKHGFVET-------
E--P---F---------EI----APDVELQCVERLEAAKRGERV--PS--
-----LWVDCVKDQRLPIYK-----VNA-G-KVRVFTICNLDFLIVFRQL
CQSFCACFY--QNHLKFFSAVGIDTHS-VEWSRLFFQL-KRRS-------
G------VGFAGDYSSYDGTIPPECIMAVCE-IINAWYD--D--------
---------------GE--------ENALARRVLFEELVHTYQTYR----
---GVVYQTHRGNPSGNPCTTVLNTIVGAIYLYY--VWNLTFLG------
-------T------------------------------------------
---D-LY--------GTDQFDRFV----TMFIYGDDNIVAVDCSVADRFN
QV--VVSEK-L-A-SIGITYGSAR-KD--G--T-L--D-L--IRPIEELT
FLKCGFG--RD---S----------Q-H--A------FIIHPLMDVATIQ
ELFNWTRSC-DD--P---W-T-LTSDNIID-AARFLYH
>Laverivirus_UC1_AHA86926.2
LMLKG-KSGVGK---------SSLLYHFATQVLAQT-N----A-IAPAMT
-DL----E---IQEKIQSC---I-YPRS-SE-NEYWE-GY-A----N-Q-
PCTLVDDAF-QIVDST-S-NPN--LD--YMELLR--MSNPFPYPLHMATL
SQ---KANTNFTSRVVIYTTNVD------L-LKP--SSFVAPEAVQRRV-
T-M-PY-SVHIKRE-FADC-H---------------G---Q---L-----
---------------L--EE-----------F------------RTGQ--
--------------------------------------------------
-------------------------IDTEVY--EF---FPW---------
-----D---VK--------------------------------T------
-------------GRIAMNDPRSYQ--DLV------D-------------
-------------EL----------------------SRKMMSNETKFRS
QTADL---------------------------------VG--VA------
RTM-----------------------------------------------
MS---RQ------------VA----------P------R-----------
----------------------------E--------------P-V----
--------AS-TS-------------------------------------
------------------------------SATLQFN--------PLEWM
RRN-----------------------------------------------
--------------------------------------------------
-------------------------------QV---DN-D-G-----E--
-----LII-----------H----P-------------------------
--------------------------------------------------
----------PEP-ARELDDT----V-----------------PNE----
--I-LFE------AMLR-------------RVG-EN------HPNPRGNV
T-------------------------------------------------
-------------------DER----IQEMIEYRRQ--------------
-------D----RRNERY--------------------------------
-------------DRE----------------------------------
--------------------------------------------------
--------------------------------------------------
--------------------------------------------L-----
--------------------------------------------------
--------------------------------------------------
-------RR----FS--DLQ------------------------------
---YF---------------------------------------------
----------------------------------------H---------
---------------------------------KW---------------
-------------------C------------------------------
--------------------------------------------------
--------------------------------------------------
--------------------------------------------------
----------------------------------------SI--------
-PKE-AM-------K-------------H-F--K-----S-L---Y----
--------------------------------------------------
--------------------------------------------------
------------------SQV-GIF-G--MAL---G-L--LSII----ML
------------------------------------------------AF
S-LTAR----------------------------------I---------
--------------------------------------------------
--------------------------------------------------
--------------------------------------------------
---N---S------------------------------------------
--------------------------------------------------
--------------------------------------------------
--------------------------------------------------
--------------------------------------------------
--------------------------------------------------
--------------------------------------------------
--------------------------------------------------
--------------------------------------------------
--------------------------------------------------
--------------------------------------------------
----------------------------------------T---------
--RRVN---S-ILWCP-----------DKY-PR-RKE-------------
------------------------------------I-------M-----
SLLE-QISAPTFTWSEET--------QK--------EY---------DN-
Y-------V-----------------------------------------
--------------------------------------------------
--------------TW-L---------------S----------------
----N---------------------------------------------
--------------------------------------------------
---------------------------FDDEKVEE---------------
---LK----TFVE--SKLE-------------------------------
------S----------GKSRVKKL-------------------------
---------------------------------K---NLV--K---L---
----EDKI-N----------------------------------------
--------------------------------------------------
-----------------------------------LESGKSR-V-K----
----KQE--L--VR---LEG-WN--------SDNARDVCAA-VQK-SQKI
LTLSR----------N------------------GNA--L---SNISIIG
LFVRDRWFAVNTHYIIL-LD-KL--A--E-------------------QG
DF--------QVHFH-N--N--N---------------------------
----DS--T-F-S--IN--WSD-VK-----IRIR----------------
K--TY--ER-AG--S-KSDISFIEVP-N------INRYPDLTHHIPRVAD
-GLD--------HVG-K--K----IVM---V-HKE------D--------
-----------N--------------IF--KM-K-----------FGN--
---VL--A--------V-H--D--KS--------Y-I-----GLDEEIHY
AQSITT-S-INSESGECGAIYILDTPT-S--RRRIVGFHFAG--SQ----
-------G-L----SHAIPLVFEDIEKAIGPS-LPS--M--KVE------
-MD-L---------------NA--IAPS--L-------------------
----------------------LQG-HT-L-VL------GK-ACRLGK--
-PV--HQHYPQRTKLMKTWMFN----E---VY-ES---------------
------------E-----VE-----PANLSSRL-A---------------
----ENEALWKGMMKQFGSVT-AID--SE-------I--MSKA--SFDYK
QTLSQ-M----------Y-----NP--NGFNILTYDEAVQGI--------
EGDDFIRGICRQTSAGFPYTYET--V----L---PGKTEWFG-K------
D--E---W-TLNS---E-K----SIELRAKIQLQIETMEQGGDV--DY--
-----IFVDSLKDETRLTSKV-----LS--RKTRVFAAAPLDFIVVFRMY
YMDFLATMM--KNRIENESAVGIVAQG-ADWHRLAEHL-QRK----DYSN
K------SVVAGDFSNFDGTLNTHILWQVHG-IIESFYR--ADPS-----
-----------W---CH--------KDAMVREALWRSIVNSKHICH----
---GWIYQLDHAQPSGNPATAITNTMYNCLATRY--VFYKIMDQ--E---
--------------------------------------------------
------K--------LNYSFNNHV----SMIAYGDDNVINISQAAREYFN
SH--SIPL-GF-AE-IGMTYTDAH-KI--G--R-X----G--FQSLEQTS
FLKRSFR--YC---TD-----------M--G------MYTAP-LEISSIL
ECFNWIHRT-ED-----EL-G-VIKQNFEM-ANLELSF
>Wenzhou_picorna-like_virus_33_APG78516.1
VMFGG-GSGIGK---------TNLIKSLAGAILQLA-D----MC-K---P
-------------EHVAQN---L-WQK--GD-TQYWN-GY-V----G-Q-
LVYIMDDVF-QKKEVA-G-GAE--NE--GFTIIR--AVSNWPFPLNFADV
ES---KGRFYFSSKLMIGTTNVD---DIQR-AAG--GVLQYPEAVVRRI-
E-H-GY-WLELADD-YKTE-R---------------K-------------
--------------TL--DY-----------A------------KLKRVH
DER-----------L------RTLFAD-------------------GN--
------Q--PTK---ME-V-LR-S-FPWEAF--EA--R-PH---------
--N------FASGA-P----------------------------------
---------G---R--V-GGFTSLL--DIA------V-------------
-------------EI----------------------AEELKARSERHEA
ECTMT---------------------------------LD--W-------
----LT------A------------------------------------I
SR---A-------------RP-----------------------------
-------------------EAG----------------------------
--------------------------------------------------
------------------------------FSS----A------L--I--
--------------------------------------------------
------------------------------DPT-----V--G--------
----------V--S---SQA----SHS----------------GEPP-QT
GDPPSS-------LRGTMER----Q-----------------------ID
D--------------------L----------------------------
--------------------------------------------------
--------------------------------------------------
--------------------------------------V-----------
--------A--R-RL-----------------------------------
-----RA-------------------------------------------
-----S-------TSTT---------------------------------
---------------P---------E------------------------
----------------------E---------------------------
R-------------------------------------------TAEFAA
GLDG-VA--EM---------------------------------------
--------------------------------------------------
--------------------------------------------------
--------------------------------------------------
--------------------------------------------------
--------------------------------------------------
--------------------------------------------------
--------------------------------------------------
--------------------------------------------------
--------------------------------------------------
--------------------------------------------------
--------------C-----------------------------------
--------------------------------------------------
--------------------------------------------------
--------------------I-----G------DI------K-R----EQ
------------------------------------------------EK
-----R----------------------------R-----TA--------
----IE--YI-V---YLFKTV------A----------------------
----------------------------------------P---S-----
-------V---------------LALLNV--------AMFLA--SGAIS-
------------------------------VW----------L--H----
--------------------------------------------------
--------------------------------------------------
--------------------------------------------------
--------------------------------------------------
--------------------------------------------------
------------------------------------------------YK
F---------I----------Q------------------G--I-CSLV-
--------------------------------------------------
--------------------------------------------------
--------------------------------------------------
--------------------------------------------------
---------------------------------------------SY--A
----F----------------K---C---------VL-------S-----
L---------------M---------E--------------------MA-
R------------------------------------------D------
--------------------------------------------------
--------------FI----------------FG----------------
----T------T--P---------VE-Q----------------------
--------S-----------------------------------------
-------------------V---HVE-H-----KT---M-----------
--------------------------------------------------
--------------------------------------------------
---------------------------------------P--R-------
--------------------------------------------------
-----------------------------------KK--------T----
--------------------------------------------------
----QLA--P--P--S-AVI-Q-------M-GNPPADNLADIAYK-NSYK
IM--L---G------N-G------------------E--E---AKSVGQV
LMLRQSFGVMPCHFLTC-PE-GP-------------------------LR
FI--------SC-------A--G------------------------N--
---G-H--V-I-H--SS--VQA-LK-------------------------
A--CR--VI-AL--P-TSDMVFVDLK-P---IL-VRAHRDIVKHFVTDKT
-WNT--------LKD-M--RNTS-VRLDV----AR--M-S----------
--------G-DS------------L--D-----R-------H---V----
M-Y-S--S--------F-------LRF-D-------P-Q-I-T-TIVTQV
DNVWAY-D-CPTKVGDCGAVLSISEPC-YYGGKAILGIHIAG-K-TN-SL
MSVG--SR-E----GYAAALTLEFIEKALDK-FKPT--PVVDR------F
-HE-D-------L-----EGRG--IELE-------------------E--
---V-------ED-------I--ET-QC-G-V--V-G--GS-ITYVGSL-
-SAAHSISQAGKSKLMRTGFSG--------WG-RC---------------
----------------P-VA-----PAPLRPVY-----R---------D-
G--ILIKPMHQAMANYKKPVQ-PSA--VR-------N--GAAI--MGLAM
KMHNL--------H---T-----KH--CTRKILTFEESVLGV-P------
-EMK-IKNTNRSTSPGWPWRLEC-------A---NGKRDIFG-S------
G-VE---F-DLYT---E-K----AMALRGRVEEVLEAAKRGERL--AH--
-----VFADFLKDETRPHAK-----VEQ-V-MTRAISGAPLDYTIAVRMY
FGAFLSSMF--LHNTVSGMAPGLNYYS--DWSTLAREL-LRKG-------
E------KMFAGDFKAFDASEQPDIHLLILD-YINDWYD--QYG------
-----------A---DP--------EGRRVRTVLFEDLIHSRHLTGDSY-
-KLDTIVQWNKSLPSGHPLTTAVNSMYSLFTLTA--CYVHLTKD------
--------------------------------------------------
----------------HENMWDHV----FICTFGDDNVVSADDDTIAVFN
QV--SVAKA-M-QELFHLTYTSDK-KD--A--E-L--V-P--YETIHDIT
FLKRSFV--RS---Q----------S-D--G------GWIAP-LAMDSIL
YRTYFYQNP-RN--Y---V-R-DQATNFKE-ALMELSL
>Shahe_picorna-like_virus_9_YP_009336753.1
CLLGG-ESGVGK---------TVLQRYIAVSALVFS-G----VL-G---N
-------------SEGIEQ---L-WAK--GA-SKYWN-SY-M----G-Q-
LCLIWDDIF-QVKKPA-S-TEE--SE--FMFIIK--AVSNFMLPLDFADV
ES---KGRFAFTSPLIVASTNEM---DVKS-AAS--NFVRCPEAVSRRI-
S-D-GY-WVKVKDE-FKRP-G---------------T-------------
---------E----FL--DY-----------T------------KWATAF
AKA-----------V------EDKK-------------------------
---------P-----GE-Q-VE-A-LIPSAW--EF--Y-SH---------
--D------FEGQP-C----------------------------------
---------L------G-TTPKSIN--EII------M-------------
-------------AL----------------------ANNLKNRMIRHEA
DLKVS---------------------------------EK--Y-------
----CN------A------------------------------------A
KG---I-------------NA-----LSNYDA-----V------AKA---
------------------EISL----K-K-----P---------------
--------------------------------S-----------------
--------------------------IYQGLLT----K------I--T--
--------------------------------------------------
------------------------------DND-----GFMT--------
----------S--P---VHQ----VGT----------------WDEE-S-
-----F-------VDSQDHF----D-----------------------DE
EEDVKRDIDDMIEEHTTFVALD----------------------------
--------------------------------------------------
--------------------------------------------------
--------------------------------------E-----------
--------RA-V-DA-----------------------------------
-----RG-------------------------------------------
-----N-------VLDR---------------------------------
---------------K---------P------------------------
----------------------L------------SHNGLTVKAFVAAIT
K-------------------------------------------FT----
-EDK-TN--YAR--S-----------------------------------
--------------------------------------------------
---------TT--SS--T--------------------------------
--------------------------------------------------
-------------MS-KLRNAI------------------WGNT------
-------------P------------------------------------
-----------S-------E------------------------------
--------------------------------------------------
--------------------------------------------------
--------------------------------------------------
------------------M---------------------PM--------
----YDI-------D----M---E--------------------STT---
--------------------------------------------------
--------------------------Y-----------------------
----T----DIMVN-KWLENH----VM-------R------E-A----IS
------------------------------------------------EE
-----V----------------------------E-----DM--------
----KK--ME-M-------TF------F----------------------
----------------------------------------QRILS-----
ALC---TF--GEMIPVSLKKARDSLLKMVEPGVQFTYDQFIAFKAGNMS-
------------------------------AW------ASLSM--K----
--------------------------------------------------
--------------------------------------------------
--------------------------------------------------
--------------------------------------------------
--------------------------------------------------
-------------------IAFIAIAV------------------SVQKI
M---------L----------S------------------L--M-RKLV-
--------------------------------------------------
--------------------------------------------------
--------------------------------------------------
--------------------------------------------------
---------------------------------------------IA--T
----A----------------N---F---------FY-------D-----
C---------------A---------V--------------------AL-
L------------------------------------------S------
--------------------------------------------------
--------------AF----------------GV----------------
----D------M--E---------AK-E----------------------
--------Q-----------------------------------------
-------------------S---HNP-----------EG----------K
--------------------------------------------------
--------------------------------------------------
---------------------------------------K--G-------
--------------------------------------------------
-----------------------------------LP-------------
--------------------------------------------------
----RVE--F--V--R-APT-H-------Q-GTENHDFTVRKVLS-NCFA
MT--A---I------Q--------G-----------K--D---RTYLGSL
QFFDGDLAAMPHHFWRQ-MT-QK--VQ--ND-----------T-V---IE
FT--------NA-------D--Q------------------------D--
---K-Y--N-F-T--MN--MRK-FL-------------------------
S--FP--NL-SYKES-GLDLIFLKMD-K---RG-IKAMKNIKQLLFSEAQ
-MSE--------FT-RI--S----QQVTLHS-VQSV---TK---G---D-
--N-A---S------R--------I--V----------I--S---R----
M-E-S--P--------G--L-K--Y---L-------S-S---FSVQGNEY
VQTFQY-T-ANTSQGDCGSPLLLTDSR-Y-HKGIYLGMHFAG-A-RA-F-
---T--GS-R----GYATVITREMVDQASEK-LGCY--T--DN------F
-VQ-D-------M-----SSMG--ITVS-EC---------DAQ----E--
---Q-------CG-------I--TG-DN-N-L--V-D--GS-VTLLGKV-
-DK--PVNSSGKTQLKLSPLGEAE--I---FG-PC---------------
----------------P-KM-----PAILHPVN-----K---------D-
G--AIIYPMIKSMDPYRTKHE-WRD--VP-------N--LELC--AEILT
RSFSR--------A---T-----KD--FPKIVLTPEEAAKGI-P------
-SMG-VKAIPRDTSPGYPYRLEG-------S---VGKKAWFG-N------
E-QE---Y-DLNN---P-K----WFSLKNRVISMRDQILEGKRP--AV--
-----LYVGFLKDELRNKEK-----VEA-V-KTRYVSSCPQDYTLLCKMY
FGAYIGARL--QLNVKEGFGPGMNPIT--DWSTMVDYL-KQAG-------
N------NNFAGDFKSFDASQQPYIHQVILD-HINAWYR--MA-D-----
----G------W---KE--------EDEKVRNMLWLELIHSRHLVGKSH-
-EAKYIVQWNKSLPSGHPLTTIVNSLFTVIVIGT--AYVKATG-------
--------------------------------------------------
---------------DIEGLEEHL----KTVPFGDDNVNSVFDKMTELFN
QV--VLAEE-L-DETFGLTYTDDV-KD--A--E-L--K-P--FKDIEECT
FLQRGII--RD---P-T--------A-P--G------GWRAP-LAEGSYL
WSTYWYRSN-KA--C---E-D-DMFNNIKS-MQGEMSQ
>Antarctic_picorna-like_virus_1_YP_009255227.1
LCFYG-GSGLGK---------TTMVTKFACTVLVMS-G----LT-T---F
-------------DDALKN---L-WQK--GN-TEYWN-GY-V----N-Q-
KCLIMDDCF-QIKPVP-G-DAD--NE--YMNVIR--MIGNWAYALNFADL
ES---KGKFYFDTPLVIGTTNCA---GVAQ-QAG--VLITEPEAVVRRI-
K-H-PY-KIWVNED-YQTA-D---------------G-------------
--------------KL--DY-----------A------------KVEAEF
SAN-----------L------DALEVA-------------------G---
------N--ATP---EQ-H-FM-A-YPWNAW--HL--T-YH---------
--N------FS-QP------------------------------------
-------------V--ESGARKEIS--ALI------L-------------
-------------EI----------------------VAEIKRSKDSHES
GLVNL---------------------------------NR--F-------
----LK------G------------------------------------I
GE---G-------------PV---FQS-SL--------------------
-----------------------------GDEA-----------------
--------------------------------------------------
--------------------------FGEILHD----P------E--E--
--------------------------------------------------
------------------------------EEP-----L--D--------
----------V-------EG----DPL----------------M-DL-G-
-----F-------DSAACDI----D-----------------------ED
E--------------------V----------------------------
--------------------------------------------------
--------------------------------------------------
--------------------------------------L-----------
--------R--G-SF-----------------------------------
-----DG-------------------------------------------
-----G-------P------------------------------------
--------------------------------------------------
--------------------------------------------------
--------------------------------------------------
-----------P--------------------------------------
--------------------------------------------------
--------------------------------------------------
--------------------------------------------------
--------------------------------------------------
--------------------------------------------------
------------------GS------------------------------
--------------------------------------------------
--------------------------------------------------
--------------------------------------------------
------------------N---------------------FP--------
----IPKMGLFNDRY----A---D--------------------DPE---
--------------------------------------------------
--------------------------I-----------------------
--------L-----------G-----Y------NG------R-Q----YT
------------------------------------------------KL
-----Y----------------------------A-----RS--------
----SN--VV-H-------DW------K----------------------
----------------------------------------AKLY------
------------------------AKF---------PALFVA--G---N-
------------------------------FA----------I--G----
--------------------------------------------------
--------------------------------------------------
--------------------------------------------------
--------------------------------------------------
--------------------------------------------------
--------------------------V-------------------LFGY
A---------A----------M------------------Q--I-AKTV-
--------------------------------------------------
--------------------------------------------------
--------------------------------------------------
--------------------------------------------------
---------------------------------------------FN--F
----C----------------R---S---------MF-------G-----
M---------------I---------L--------------------GR-
-------------------------------------------K------
--------------------------------------------------
--------------GV----------------PR----------------
----G------R------------VT-H----------------------
--------Q-----------------------------------------
-------------------S---NVR-E-----TR---G-----------
--------------------------------------------------
--------------------------------------------------
---------------------------------------V--P-------
--------------------------------------------------
-----------------------------------PK-------------
--------------------------------------------------
----VFF--S--S--QTRAE-S---------GYVDKAHVHNLIYE-NTHK
MY--L---D------Y-D------T-----------E--M---EVQIGQI
QFIESNLAMAPKHFSRQ-MY-DL--LE--KGK---ICK-D--S-----KL
TL--------IR-------A--I------------------------Y--
---G-T--K-T-V--FT--VSE-YL-------------------------
A--MN--RA-TV--P-ERDIEFLMFP-R---GS-LLASKKITQFFLTDEQ
-YQK--------AIN-S--G-GA-VRL---D-VMLEQT-KK---D-----
--------G-RH------------Q--V-----R-------H---T----
L-S-S--N--------R-------TEY-M-------K-SI---GAQGTMN
KDVLQY-D-MDTEKGMCGAPLTIAENR-YFGGNCYLGFHIAG-S-PG-L-
---F--QR-K----GFCAIVTLEMVLDAKKK-LRIV--T--DD------M
-IA-D-------L-----EKRG--VK-L-DF---------GTE----E--
---Q-------SG-------F--PR-GN-G-L--I-E--GS-FTYIGQV-
-DK--AISLSPNSKLKLSPIGELE--V---FG-TN---------------
----------------P-QR-----PAQLKPFL-----NG--------E-
G--ERVVPMLKGLEAYATPAE-YRE--VP-------N--LEAI--VSLAT
RPFRE--------A---S-----VD--DYNGIFTKEEAIMGV-E------
-GLK-IKSISRSTSAGYPYVLET-------K---AGKKDFFG-C------
E-SD---F-SF---DSE-E----CVALFERVEHIVENAKQGVRL--AH--
-----VFVDFLKDETRPHAK-----VDA-G-ASRVISGAPLDYVVAFRMY
FGAFMASMF--KHHTKSGMCPGINPFS--DWWQLASKL-QQHG-------
D------KCFDGDFKRFDSSEQPYLHYAILD-FINRWYD-----------
-----------D---GE--------ENAQIRSILWLDLIHSRHLGGNGR-
-DQSYIYQWNKSLPSGHPFTTPVNSLYSLITLTA--CYCKATND------
--------------------------------------------------
----------------FTNMWDHV----YIATFGDDNITNVDDETSEVFN
QV--TVARD-M-QEQFGLTYTAGS-KE--A--E-L--K-P--YSTLEECT
FLKRRFV--QD----PL--------G-A--G------GWVAP-LDPASFL
FTSYYYKNN-KD--M---V-G-EMRNNLEN-MLGELCF
>Sanxia_picorna-like_virus_12_APG77490.1
ICMYG-GSGVGK---------TTLATKMACTILVKS-G----LC-E---P
-------------DEALRN---L-WQK--GN-TEYWN-GY-V----N-Q-
KCLVMDDCF-QVKPVK-G-ETD--SE--YMNVIR--MIGNWAYALNFADL
ES---KGKFYFDTPLVIGTTNCA---NIYN-MAD--MVVTEPAAVVRRI-
K-F-PY-RIEVNPQ-YWGE-E---------------K-------------
--------------QL--DY-----------K------------KLEAEF
SAN-----------L------DAYDKR-------------------GE--
------R--SSL---SA-S-MD-A-YPWEAW--KL--V-RH---------
--D------FS-NP------------------------------------
-------------E--AGGPERTVR--SLI------D-------------
-------------EV----------------------VERIVSSREAHLQ
SVDNL---------------------------------NR--F-------
----MR------N------------------------------------I
GD---A-------------MD---A---GR--------------GVK---
------------------EQGG----L-SEATS-L---------------
--------------------------------------------------
--------------------------QGDFYED----C------V--E--
--------------------------------------------------
------------------------------EST-----S--T--------
----------V-------DK----SAI----------------ERAL-R-
-----I-------ASGELDV----D-----------------------LD
E--------------------I----------------------------
--------------------------------------------------
--------------------------------------------------
--------------------------------------R-----------
--------P--V-RL-----------------------------------
-----TE-------------------------------------------
-----S-------VRDF---------------------------------
---------------V---------M------------------------
----------------------D---------------------------
G-------------------------------------------IP----
-RMS-VG--ADT--------------------------------------
--------------------------------------------------
--------------------------------------------------
--------------------------------------------------
--------------------------------------------------
--------------------------------------------------
------------------PR------------------------------
--------------------------------------------------
--------------------------------------------------
--------------------------------------------------
------------------A---------------------SS--------
----FHAHINDTQYR----R---P--------------------NRP---
--------------------------------------------------
--------------------------S-----------------------
--------Y-----------S-----F------RY------V-I----MK
------------------------------------------------RL
-----A----------------------------Q-----EV--------
----YK--RI-Y-------SW------A----------------------
----------------------------------------ENVR------
-------------------------KF---------FTGLTA--GGVIK-
------------------------------FA----------F--C----
--------------------------------------------------
--------------------------------------------------
--------------------------------------------------
--------------------------------------------------
--------------------------------------------------
--------------------------T-------------------LAAT
M---------V----------V------------------G--L-AVGV-
--------------------------------------------------
--------------------------------------------------
--------------------------------------------------
--------------------------------------------------
---------------------------------------------FA--A
----V----------------R---Y---------IF-------K-----
A---------------V---------K--------------------SK-
F------------------------------------------A------
--------------------------------------------------
--------------GT----------------P-----------------
-----------R------------GT-P----------------------
--------Q-----------------------------------------
-------------------S---NVK-E-----SA---G-----------
--------------------------------------------------
--------------------------------------------------
---------------------------------------P--S-------
--------------------------------------------------
-----------------------------------RK-------------
--------------------------------------------------
----ALF--K--P--KSIKT-Q---------SDIQRNRVHNNIFA-NTFK
LV--V---H------A--------E-----------E--Q---DFVVGQI
QFVQLHVAMMPKHFRRQ-LE-ER--LA--DGG---VKE-T--S-----LM
SF--------VH-------A--T------------------------H--
---N-Q--I-V-K--FK--VGE-FL-------------------------
A--CK--IV-EV--E-DSDLLFMRFP-N---GF-ISAASKITQHFLKAED
-LNK--------VIQ-A--K-PA-IRLDIAELDLKWQE-KS---K-----
--------G-AL------------I--S-----R-------N---T----
M-L-A--N--------T-------FNF-L-------P-NL---ASQAYEN
SNVLEY-Q-MPTEEGMCGAPLCISENR-YYGGACYLGMHVAG-A-PG-W-
---F--SR-V----GYSNVVTQEQALAAVAE-LETV--T--DN------F
-RE-D-------A-----KKRG--FPIV-DV---------DPE----E--
---Q-------SG-------L--LT-N--S-F--I-T--GS-FTLIGRA-
-EK--PVGLNPSTKLILSPIGEEQ--P---FG-LN---------------
----------------S-LA-----PARLRPFM-----R---------D-
G--ERVSPMSVGLSGYATPLD-YRP--LP-------N--MDAI--VSMAT
KPFRL--------A---S-----IG--DYRGILTKREAVEGI-E------
-GMK-LKPIARGKSPGYPFVHEV-------R---NGKREYFG-N------
D-GP---F-EF---ESP-Q----CVKLLARVDEVIANAKEGVRL--CH--
-----IFTDFLKDETRPLRK-----VEQ-G-ETRVISGAPLDLVIATRMY
FGAWMASMF--RHCVVSGVAPGINPYN--EWYLLASRL-SSKG-------
E------KVFDGDFKAFDKSEQPYVHYAILD-FINHWYG-----------
-----------G---TE--------EDERVRGILWLELVHSRHLGGDGV-
-VQDIVYQWSKSMPSGHPLTTPVNSMYSLITLTG--CYAKATGD------
--------------------------------------------------
----------------NESMWEHA----FINTFGDDNITNVSDKVAEVFN
QV--TVARD-M-DELFGLTYTAGS-KT--G--E-L--V-P--YTDLGSCT
FLKRSFV--RD----VA--------G-S--G------GWIAP-IDITSHL
YSCYYYKNK-RD--P---N-A-DMAHNLEE-MLGELSL
>Beihai_picorna-like_virus_78_APG76687.1
LVFGG-LSGVGK---------TSLLKNFGTLALLVA-G----ET-T---A
-------------KEAVTN---L-WQK--GT-TQFWN-GY-V----G-Q-
KCLVLDDCF-QEKPMP-G-KDD--SE--YMQIIR--SVGNWAYPLNYADL
ES---KGRFYFNSPLMIGTTNLV---SVKD-VAG--AVVNCPEAVVRRI-
Q-Y-GY-WIEPHPD-WSRD-----------------G-------------
--------------RL--DY-----------A------------RVEKEF
ATR-----------M------SNLPES-------------------C---
------G----L---RD-I-VN-C-FPWEAW--RA--I-PH---------
--D------FAGQL------------------------------------
-------------N--TGAPPMDLS--QLV------F-------------
-------------DI----------------------GDELKARKGHHYT
SVAAL---------------------------------ES--W-------
----LQ------K------------------------------------V
EN---A-------------S-----ND-LA--------------------
------------------P----------QGGVKM---------------
--------------------------------------------------
---------------------------GDLWQY----A------V--N--
--------------------------------------------------
------------------------------STA-----F--V--------
----------E-------DL----EDR----------------QRRE-H-
-----Q-------EYDRQHH----T-----------------------YL
Q--------------------T----------------------------
--------------------------------------------------
--------------------------------------------------
--------------------------------------V-----------
--------L--G-IF-----------------------------------
-----KN-------------------------------------------
-----I-------AVG----------------------------------
-------------------------F------------------------
----------------------L---------------------------
H-------------------------------------------LA----
-KAV-AV--APT--------------------------------------
--------------------------------------------------
--------------------------------------------------
--------------------------------------------------
--------------------------------------------------
--------------------------------------------------
------------------MT------------------------------
--------------------------------------------------
--------------------------------------------------
--------------------------------------------------
------------------A---------------------TG--------
-------VIS----------------------------------TLE---
--------------------------------------------------
--------------------------K-----------------------
--------L-----------N-----E------VC------D-G----LI
------------------------------------------------AK
-----A----------------------------S-----RE--------
----EG--LA-M-------AI------A----------------------
----------------------------------------FPLG------
--------------------------A---------ALGVFV--GTHIF-
------------------------------LG----------I--Y----
--------------------------------------------------
--------------------------------------------------
--------------------------------------------------
--------------------------------------------------
--------------------------------------------------
--------------------------R-------------------VIGM
V---------A----------G------------------L--A-WSAV-
--------------------------------------------------
--------------------------------------------------
--------------------------------------------------
--------------------------------------------------
---------------------------------------------KQ--I
----V----------------E---L---------LF-------G-----
S---------------R---------K--------------------QR-
R------------------------------------------A------
--------------------------------------------------
--------------AY----------------AS----------------
----N------L--S---------FE-K----------------------
--------Q-----------------------------------------
-------------------S---NVK-E-----GP---V-----------
--------------------------------------------------
--------------------------------------------------
---------------------------------------K--A-------
--------------------------------------------------
-----------------------------------KA-------------
--------------------------------------------------
----NFT--F--K--R-IGE-E-------QLGVPPKDPQQDYIYE-NTYK
LV--V---D------D-C------N---D-------P--Q---SQVVGQV
QFIEGNLAVMPEHFRRH-LR-ER--RS--PG--------D--V-----LW
FL--------AV-------T--P------------------------G--
---G-F--K-F-K--LT--VET-FL-------------------------
A--FR--GV-KL--P-GVDLEFVRFD-V---RT-LKSHRSIMSYLLDERQ
-MAA--------LLK-C--TNTV-VRL---D-VAELVH-SK---G-----
--------G-VY------------V--Q-----R-------T---S----
H-R-S--D--------C-------LRY-V-------S-NM---KIGGMDA
ECLVEY-K-AQTKEGDCGAPLCIAENR-YYGGRSYIGFHVAG-S-TG-V-
---Y---R-Y----GYATYVTLENAQAAAKV-LGCY--R--DR------F
-HE-D-------L-----EQRG--INLQ-PV---------DAE----E--
---Q-------SG-------I--VG-DG-K-L--V-S--GS-FLLIGKV-
-DK--PLSMAGKTALKASPLQEDG--I---FG-EP---------------
----------------P-TM-----PAILRPIR-----GP--------D-
G--EIISPMVQGLKAYQSDLE-YRD--VA-------L--IDGI--VELAT
KKHLE--------V---T-----KY--APRFLLTPEEAVVGV-E------
-GLK-LKKIARDTSAGYPYRLDG-------T---VGKKAFFG-E------
T-GD---Y-QL---DGP-E----WEALRERALYVVDSAKQGIRL--AH--
-----VFTDFLKDELRPLHK-----VES-V-ATRVISGAPLDYVIAVRMY
FGAFLASMF--SSHTESGMAPGINHYT--EWHRLATRL-LEKG-------
D------RVFGGDFSRFDSSEQPYVHMKILE-YINRWYA--RNP------
----D------H---SA--------EDDRVREILWLDLIHSRHLSGDSH-
-TLQYVVQWNKSLPSGHPLTTPVNSLYSLITLTA--CYVHATGD------
--------------------------------------------------
----------------IKDMWDKV----FINTFGDDNVCSVSETVSEVFN
QV--TVSKL-M-KDIFNLTYTSDK-KG--A--E-L--I-P--YEDIEKVT
FLKRSFK--RD---GHM--------G-S--G------GWVGP-LARDSFL
YIPYWYRNN-RD--P---Q-G-DLLRNIEH-MLGELCL
>Changjiang_picorna-like_virus_8_APG79021.1
AMLGG-ASGVGK---------TTVLKWLAASVMLLT-E----AV-P---H
-------------DEILNN---M-WQK--GL-SEYWN-GY-V----Q-Q-
FCYVMDDCF-QQKTDG-S-QLD--NE--AMFLIR--AVGNWAFPLNFADL
DS---KGRFYFSSPLVIGTTNVP---NIKD-YVS--NLVAEPSAVVRRI-
Q-Y-GH-WVFVNPE-FQKG-E---------------G----------P--
-------YPS----AL--DY-----------S------------KVEKYY
RDK-----------V------NALEA------------------------
------P--FTR---EQ-L-LD-C-IPWHAW--QL--S-PH---------
--D------FSGCA-P----------------------------------
---------P---A--PCVGGVTLL--DLV------K-------------
-------------EM----------------------SQEYTKRMNTHSQ
EVQDL---------------------------------KS--W-------
----SE------K------------------------------------L
SS---G-------------IK---S---QS--------------GSE---
------------------N-------------------------------
--------------------------------------------------
--------------------------TGEIFHA----D------M--L--
--------------------------------------------------
------------------------------NLL-----K--D--------
----------I-------EE----NDL----------------FDGL-E-
-----G-------VFDYTDP----L-----------------------GS
K--------------------K----------------------------
--------------------------------------------------
--------------------------------------------------
--------------------------------------K-----------
--------Q--K-EY-----------------------------------
-----VL-------------------------------------------
-----P-------TMEE---------------------------------
---------------S---------K------------------------
----------------------R---------------------------
M-------------------------------------------IH----
-NCR-LA--REA--------------------------------------
--------------------------------------------------
--------------------------------------------------
--------------------------------------------------
--------------------------------------------------
--------------------------------------------------
------------------GA------------------------------
--------------------------------------------------
--------------------------------------------------
--------------------------------------------------
------------------K---------------------H---------
-------RFK----------------------------------WLS---
--------------------------------------------------
--------------------------D-----------------------
--------A-----------V-----K----------------G----IS
------------------------------------------------TF
-----I----------------------------T---------------
-----T--RI-P-------LL------G----------------------
----------------------------------------ECISF-----
-------L---------------VEPF---------TDPFPT--STSLQ-
------------------------------IW----------C--R----
--------------------------------------------------
--------------------------------------------------
--------------------------------------------------
--------------------------------------------------
--------------------------------------------------
------------------------------------------------RL
V---------S----------L------------------G--I-VSAL-
--------------------------------------------------
--------------------------------------------------
--------------------------------------------------
--------------------------------------------------
---------------------------------------------FA--G
----L----------------T---L---------IV-------R-----
G---------------V---------V--------------------ELT
Q------------------------------------------F------
--------------------------------------------------
--------------TI----------------KR----------------
----I------F--G---------CK-S----------------------
--------Q-----------------------------------------
-------------------S---NTA-P-----LV---A-----------
--------------------------------------------------
--------------------------------------------------
---------------------------------------K--P-------
--------------------------------------------------
-----------------------------------SK-------------
--------------------------------------------------
----NDI--V--L--PRIVP-Q---------SGGWEDVTVDLVYN-NTYK
VL--L---C------T-P------N-----------Q--P---INVLGQL
LFVEGNLAVMPFHFWRD-IT-AE--KG--KE--------A--V-----VT
LV--------SV-------Y--N------------------------N--
---S-V--T-Q-S--VP--VES-FL-------------------------
K--MQ--VC-PL--Q-ESDVIFMKFD-N---RM-LKCHRTITNRFMDEDR
-LKS--------LFK-N--TRNN-VRL---D-VAK-ID-D----------
--------N-LK------------T--S-----R-------A---T----
Y-V-S--G--------V-------CEY-V-------P-TGV-PVKDLGEV
KGLCKY-T-APTSAGDCGAPLSLFDPR-YYGGSGLIGIHVAG-K-AN-L-
---L--SR-S----GYATVISRELIYEARSH-LDTY--T--DN------F
-VF-G-------M-----KCDN--MVNV-GV---------LSK----D--
---E-------EQ-------M--LA-QA-G-I--V-A--GS-FLPIGIV-
-DQ--PVNIATKSKIKKSPIQDAQ--I---FG-PS---------------
----------------P-TA-----PAILYPKK-----V---------G-
D--ETVYPMAKAMEAYQSPAE-FRE--IE-------N--LDAI--VEMAT
KPFFE--------Q---T-----TG--YDKSILSFEDAVAPP-P------
-HLK-LKPINRKTSPGYPFKLWE--P---EY---PGKTAYFG-K------
E-GE---Y-QTPE-NNE-H----CEYLRDRVEKMIDQCRRGDRP--AV--
-----VCMDFLKDELRPLKK-----VEN-I-ATRAISGSPLDYVIAVRMY
FGCFLAAMF--ASCVESGLAPGINPYT--DWHVLAEKL-TAKG-------
G------KVFAGDFSRFDASEQAYILYAILG-VVNRWYR--ENNP-----
----A------W---KP--------EDEKIREMLWLDLVHSRHLTGVGN-
-KLEYIVQWNKSLPSGHPLTTMVNSFYSLITLTA--CYAHLTGD------
--------------------------------------------------
----------------LKDMWDHV----FINTFGDDNVNGVDDSTIEKFN
QV--TVSKA-M-KELFNLTYTSDK-KD--S--E-L--V-P--YETIDQIT
FLKRSFV--RD---DA---------A-N--G------GWVAP-LDPNSFL
YISYWFRNP-KD--M---R-T-DLYRNVEQ-TLSELSL
>Changjiang_crawfish_virus_2_APG79019.1
AMLGG-ASGIGK---------TSVVQVFAAMILALS-G----EV-P---A
-------------DQVLQN---L-WQK--GL-SEYWN-GY-V----G-Q-
RAIIKDDCF-QVRGVA-G-AQD--SE--AMEIIR--GIGNWACPLNFADL
SM---KGRVYLDVALMVGTTNAK---NIKA-DWE--PFITCPEALVRRF-
Q-G-SY-WLELNPW-YATI-E---------------G-------------
--------------KY--DF-----------H------------KISDIY
GSR-----------L------RAFTRR-------------------RK--
-DN--PDWVPSE---DD-V-LD-L-FPWDAW--IV--K-RH---------
--G------FDHSN-P----------------------------------
---------E---S--GSILPGGMK--EAV------K-------------
-------------IA----------------------ASTIRMRKIEHAK
TVENI---------------------------------NA--H-------
----VN------F------------------------------------A
SE---A-------------FA-----G-LSFA-----AA-----EAE---
------------------KQAG----G-P-----Y---------------
--------------------------------V-----------------
--------------------------VSEGLKA----T------T--S--
--------------------------------------------------
------------------------------KTV-----W--E--------
----------E-------NS----HRV----------------GEGS-V-
-----W-------SQNFVYV----H-----------------------GK
L--------------------S----------------------------
--------------------------------------------------
--------------------------------------------------
--------------------------------------I-----------
--------D--E-DG-----------------------------------
-----EP-------------------------------------------
-----I-------LLDL---------------------------------
---------------E---------R------------------------
----------------------V---------------------------
Q-------------------------------------------ET----
-WTE-RA--IRT--------------------------------------
--------------------------------------------------
--------------------------------------------------
--------------------------------------------------
--------------------------------------------------
--------------------------------------------------
--------------------------------------------------
--------------------------------------------------
--------------------------------------------------
--------------------------------------------------
--------------------------------------------------
--------------I----K---M--------------------WFS---
--------------------------------------------------
--------------------------K-----------------------
--------V-----------H-GF-VG-------------SL-T----EK
------------------------------------------------LG
-----V----------------------------P-----HT--------
----TT--TY-T-------IS------R----------------------
----------------------------------------G---E-----
-------Q---------------QCHN--------------L-----DA-
------------------------------YI----------I--D----
--------------------------------------------------
--------------------------------------------------
--------------------------------------------------
--------------------------------------------------
--------------------------------------------------
--------------------------S------------------CIWAL
G---------L----------S------------------A--V-FKMV-
--------------------------------------------------
--------------------------------------------------
--------------------------------------------------
--------------------------------------------------
---------------------------------------------KY--T
----T----------------R---I---------LW-------A-----
G---------------V---------E--------------------ML-
F------------------------------------------K------
--------------------------------------------------
--------------MF----------------GV----------------
----S------K--------------------------------------
--------Q-----------------------------------------
-------------------S---NNP-P-----AK---------------
--------------------------------------------------
--------------------------------------------------
------------------------------------------E-------
--------------------------------------------------
-----------------------------------KG-L------G----
--------------------------------------------------
----KFE--F--P--R-VKL-QLGDVDLQV-GVPPEDAVHEVVYK-NMYM
LG--V---R------K-Q------------------G--V---YTQIGNM
LCIGQQIFIMPGHFDEY-VV-TN--LG--N-----D-L-E--A-----RV
EI--------KH-------C--T------------------------S--
---E-L--I-V-S--LE--RHV-YI-------------------------
A--CN--RA-RF--EDGTDLVGIRLD-E---HVNLRSHRNIMNHFLTEDN
-MSS--------LLR-S--TKVA-TRLDV----GR--E-QG---N-----
--------G-RG------------V--T-----H-------T---T----
L-S-S--G--------V-------LEY-T-------K-S-V-SANDGSTL
KSLVRY-E-MPTKSGDCGGVLTLSENR-FYGGKCVIGLHVAG-K-AD-I-
---F--AR-S----GYATIVTHEAVREVWMA-LYGE--S---S------P
-KV-T-------V-----HDMV--TPVF-GE---------DLV----N--
---L-------EA-------K--LQ-EQ-G-I--I-G--GS-ISYIGPA-
-VV--PVPIATKSAIKQSPMHEDK--P---FG-DC---------------
----------------P-VA-----PAQLRPLH-----T---------D-
E--GIVYPMAKAVEAYKSELL-VKD--PQ-------S--LEIA--ADLAF
KPLFN--------A---T-----AG--MCADVLTFEEAVSEI-P------
-EGMKLKPLNRKTSAGYKYKGFV--T--PNE---PGKTHWLG-K------
E-GA---V-DFTT---R-P----MAQLKCDVMKLIDSATMGIRE--VH--
-----ICTDFLKDELRPLEK-----VKA-V-KTRMISGTELDYTIAVRMY
FGSFCAAML--ANPVISGMAPGINHYT--QWGSLAERL-LSKG-------
G------KVFDGDFSRFDASEQPWVHNAILE-VIQKWYR--RS-P-----
----N------Y---RA--------IDEDVRYTLWQDLIHSIHITGSGC-
-MADQVVQWHKSLPSGHPLTTVVNSMYSLLTLTA--CYIHLTGD------
--------------------------------------------------
----------------STDMWDHA----FINTFGDDNVTGVDDVMCEKFN
QV--TVADA-M-MDLFGLTYTAGA-KD--G--K-L--V-P--YTTIDKIT
FLKRGFI--PD---DIGEQSVIGGAP-C--L------GWVGP-LALESFL
YTPYFYRSN-KG--P---L-L-DVQSNCEI-LQGELSL
>Changjiang_picorna-like_virus_6_APG79002.1
AMLGG-GSGIGK---------TSVVQVYASMILVLA-G----EV-K---A
-------------SEVLQN---L-WQK--GI-SEYWN-GY-L----G-Q-
RAIIKDDCF-QVRGVA-G-AQD--SE--AMELIR--AVGNWACPLNYADV
DS---KGRYYLDVALIVGTTNAA---NIRA-DWE--PFITCPEALVRRF-
Q-G-AY-WLELNKE-YEND-M---------------G-------------
--------------RF--DF-----------E------------KVSRVY
ASR-----------L------SSFAAR-------------------VA--
-SE--PTWKPTE---DD-V-LD-L-FPWDAW--TV--H-MH---------
--D------FSNSN-P----------------------------------
---------L---N--GPVLPGGMK--QAV------K-------------
-------------DA----------------------ANSIKARKAAHRD
TVQNI---------------------------------TE--H-------
----LK------V------------------------------------A
ES---V-------------ID-----K-L---------------FVD---
------------------KQAG------A-----T---------------
--------------------------------I-----------------
--------------------------VGEISAT----T------S--D--
--------------------------------------------------
------------------------------NFE-----R--D--------
----------L-------RA----SYP----------------GQSI-Q-
-----Y-------ST--VEV----K-----------------------GL
L--------------------T----------------------------
--------------------------------------------------
--------------------------------------------------
--------------------------------------A-----------
--------G--T-DG-----------------------------------
-----EP-------------------------------------------
-----I-------LLDL---------------------------------
---------------E---------R------------------------
----------------------R---------------------------
D-------------------------------------------AT----
-FCE-TV--KAN--------------------------------------
--------------------------------------------------
--------------------------------------------------
--------------------------------------------------
--------------------------------------------------
--------------------------------------------------
--------------------------------------------------
--------------------------------------------------
--------------------------------------------------
--------------------------------------------------
--------------------------------------------------
--------------L----V---A--------------------WAN---
--------------------------------------------------
--------------------------R-----------------------
--------L-----------V-SY-VG-------------DT-L----DK
------------------------------------------------TL
-----G----------------------------P-----SV--------
----G---------------E------F----------------------
----------------------------------------N---G-----
-------E---------------PTLN--------------V-----AR-
------------------------------VA----------V--E----
--------------------------------------------------
--------------------------------------------------
--------------------------------------------------
--------------------------------------------------
--------------------------------------------------
--------------------------G------------------ALCGL
A---------L----------T------------------C--V-FKLI-
--------------------------------------------------
--------------------------------------------------
--------------------------------------------------
--------------------------------------------------
---------------------------------------------HG--A
----V----------------G---M---------LW-------A-----
M---------------V---------E--------------------AL-
F------------------------------------------K------
--------------------------------------------------
--------------AV----------------GI----------------
----N------T--------------------------------------
--------Q-----------------------------------------
-------------------S---NAP-P-----AQ---S-----------
--------------------------------------------------
--------------------------------------------------
---------------------------------------K--D-------
--------------------------------------------------
-----------------------------------KG-L------K----
--------------------------------------------------
----KFE--F--P--K-VSL-Q-------L-GAPPQEHVHDNVYN-NMYA
IG--Y---D------D-G------------------G--V---YMPVGNI
IGIGGQVFVMPAHFDDY-LA-KH--AN--A-----D-A-D--V------V
LI--------MC-------S--N------------------------V--
---H-M--I-T-R--IP--LKL-FK-------------------------
S--FR--RA-RF--ESTTDMVGISFE-K---YAPIRQHRVIVGYFLKETE
-ISN--------ILR-G--TNVA-VRLDI----GR--R-R----K-----
--------D-KE------------I--V-----R-------T---T----
L-M-S--H--------R-------SEY-V-------P-M-V-SANDGSKL
TSLIRY-D-MPTMSGDCGAPLMLSENR-YYGGRCILGLHVAG-K-TT-L-
---M--SR-E----GYSVIASQECMREIWLR-LGPS--E--EV------E
-VD-T-------V-----HSQM--RQVT-NE---------EFV----T--
---L-------EA-------G--LV-EK-G-I--I-G--GS-MSYLGPL-
-NE--PVNLAPKTALIPSPMHADE--P---FG-PC---------------
----------------P-VA-----PAILYPVV-----K---------D-
G--LRVYPMARAVEAYQSDVV-VKA--PQ-------V--LDIA--AEVAF
KPLMK--------V---T-----QD--FPRDVLSFEEAVVP--P------
-EGWKLKPLNRKSSAGYKYRSYV--T--AAK---PGKVAFLG-K------
E-GD---V-DFSR---P-E----LDIVRKDVTSIISHAKRGVRL--PH--
-----YCTDFLKDELRPLEK-----VEA-V-KTRMISGTELDYTIAVRMY
FGAFNAAML--ATPVVNGMAPGINHYT--QWGELATRL-ISKG-------
G------AVFDGDFSRFDASEQPWVHMKILE-VINQWYA--MK-G-----
-----------G---TE--------EDDRVRTILWEDVIHSVHITGDSS-
-SHGQLVQWHKSLPSGHPLTTVINSMYSLLALTT--CYIHLTGD------
--------------------------------------------------
----------------SRDMWEHV----FINTFGDDNVAGVDESVRDVFN
QV--TVASA-M-SELFNLTYTAGA-KD--G--K-L--V-P--YTDIYNIT
FLKRSFL--RD---E-ETSDIIGSAP-C--M------DWVGP-LAKESFL
YTPYYYRNK-KD--P---R-K-DITDNCDI-LLGELAL
>Changjiang_crawfish_virus_3_APG79025.1
MMFGG-KSGVGK---------TSIVQAVASFTLLLA-G----SV-P---A
-------------SEVLPN---L-WQK--GL-SEYWN-GY-L----G-Q-
KCIIKDDCF-QVKGVA-G-QHD--CE--AMEIIR--AIGNWACPLNFADV
DS---KGRYYLDIDLMIGTTNAS---NIKA-DWE--PFITHPEAVVRRF-
Q-G-AY-WLELNED-YTTP-E---------------G-------------
--------------RY--DY-----------E------------KIDLIY
RTR-----------L------MAYAER-------------------KK--
-ND--PSWKPSV---DD-A-LD-C-FPWDAW--IV--R-TH---------
--T------YDNSE-P----------------------------------
---------L---R--GPVLTGGLR--AAV------K-------------
-------------MA----------------------ATAIRERRQAHEK
SVASL---------------------------------GT--H-------
----LK------F------------------------------------V
ED---A-------------MN-----D-IS--------------------
------------------FQAG----S-E-----L---------------
--------------------------------G-----------------
--------------------------ESSRSVG----G------L--E--
--------------------------------------------------
------------------------------DLL-----A-----------
----------C-------PP----PHN----------------GEPR---
-------------V--IPWL----E-----------------------TS
L--------------------E----------------------------
--------------------------------------------------
--------------------------------------------------
--------------------------------------F-----------
--------D--F-TT-----------------------------------
-----AD-------------------------------------------
-----P-------ASDV---------------------------------
---------------G---------D------------------------
----------------------W---------------------------
S-------------------------------------------TP----
-LCE-F--------------------------------------------
--------------------------------------------------
--------------------------------------------------
--------------------------------------------------
--------------------------------------------------
--------------------------------------------------
--------------------------------------------------
--------------------------------------------------
--------------------------------------------------
--------------------------------------------------
--------------------------------------------------
-----------------------V--------------------MEE---
--------------------------------------------------
--------------------------E-----------------------
--------L-----------H---------------------------DK
------------------------------------------------SW
-----V----------------------------M-----RL--------
----KE--AL-L-------KW------T----------------------
----------------------------------------H---S-----
-------V---------------YAYIGL------------E-----IP-
------------------------------VA----------W--Q----
--------------------------------------------------
--------------------------------------------------
--------------------------------------------------
--------------------------------------------------
--------------------------------------------------
--------------------------G------------------VVDTM
A---------L----------G------------------V--S-LAVI-
--------------------------------------------------
--------------------------------------------------
--------------------------------------------------
--------------------------------------------------
---------------------------------------------IG--G
----V----------------K---I---------LW-------G-----
V---------------V---------S--------------------NI-
L------------------------------------------K------
--------------------------------------------------
--------------AF----------------GV----------------
----T------S--R---------PT-E----------------------
--------Q-----------------------------------------
-------------------S---NDK-A-----PE---T-----------
--------------------------------------------------
--------------------------------------------------
------------------------------------------K-------
--------------------------------------------------
-----------------------------------KP-P------K----
--------------------------------------------------
----ALD--L--P--K-VKL-Q-------L-GSPPAEGAHDAVYS-NMFL
FD--L---VH-----K-T------N---P-------A--L---NQHFGNV
LGIGDTVILLPRHFCKK-IE-QM--DN--S-----D-Q-Y--K-----VQ
LT--------FA-------V--E------------------------M--
---D-H--K-V-S--YE--TKK-FM-------------------------
S--LR--SM-AL--E-GFDLMAIDLT-K---AGGMRSMRNIVEYFFKADE
-LAN--------IMR-G--SNIP-VRLET----IR--P-D----T-----
--------K-GE------------Y--I-----R-------R---T----
L-N-A--P--------G-------VEY-V-------G-T-V-AATGGTLM
RGCVKY-P-MSTMKGDCGSPLMIEENR-Y-GGRCILGLHVAG-K-TG-Y-
---F--NR-E----GYATIISKDTVRELWLY-LTEY--K--DL------G
-SQ-E-------L-----DEIL--WSGP-VH---------SQL----D--
---M-------QA-------G--LK-ET-G-L--V-G--GS-VVVLGKL-
-KE--PLNVATKTAINPSPLKDEE--V---FG-PC---------------
----------------P-TA-----PAVLGSVV-----R---------G-
D--AVVHPMARAVEAYQSPVL-VGD--PS-------S--LSSV--VSLAM
KRFTQ--------E---T-----MR--YPRTILPMYETIIT--P------
-QFWRLKSMNRKTSAGFKYRKRI--PDLAKY---PGKTYFIG-R------
G-DE---F-PESA---P-G----YKELVADVEHIISEAKKGNRT--LH--
-----LFTDFLKDELRPLEK-----VES-V-KTRMISGAELDYTIAVRMY
FGAFQSAMF--STRIKNGMAPGINQYT--EWGDLTDKL-LSKG-------
G------AVFDGDFSRFDASEQPWVHLAILN-YINSWYK--LS-P-----
----D------W---QP--------EDDVVRGVLWEDLIHSRHVTGIGN-
-KLEYVVQWHKSLPSGHPLTTVVNSMYSLITLTG--CYVKLTGD------
--------------------------------------------------
----------------TQDMWEHV----FMNTFGDDNVVGVDESVRDIFN
QV--TVCQV-M-MSSFGLTYTAGA-KD--G--T-L--V-P--YTDIHNIT
FLKRTFV--QD---M-DMSEHFIPLP-N--Y------GWIAP-LNLDSVL
YTVYWYKSK-KD--P---Y-G-DIAQNAEN-LLAELAL
>Wenzhou_picorna-like_virus_31_APG78523.1
MMLGG-GSGKGK---------TSVVQAVASFILLLS-G----EV-K---A
-------------GDVLPN---L-WQK--GL-SEYWN-GY-L----G-Q-
RAIIKDDCF-QVRGMP-G-QHD--SE--AMEIIR--AIGNWACPLNFADV
ES---KGRYYLDVALMVGTTNAK---NIRA-DWE--PFITCPEALTRRF-
Q-G-AY-WIDISKD-WDAE-----------------R-------------
--------------KF--DF-----------Y------------RVQTEY
QHN-----------L------ARFTQR-------------------KK--
-DN--PGWKPSK---EE-V-LD-I-FPWNVW--EV--R-MH---------
--T------YDNSN-P----------------------------------
---------E---N--GPVFQGGLK--RAV------L-------------
-------------DA----------------------ADEIVRRREMHVK
TVQHL---------------------------------ND--H-------
----LI------I------------------------------------M
ED---V-------------LN-----D-IT-------FD-----EVQ---
------------------TQAG----S-I-----Y---------------
--------------------------------A-----------------
--------------------------NIDTFVS----A------A--Q--
--------------------------------------------------
------------------------------SMS-----A--T--------
----------C-------SN----PML----------------GSVR-R-
-----Y-------VDSMPEA----P-----------------------FS
V--------------------I----------------------------
--------------------------------------------------
--------------------------------------------------
--------------------------------------S-----------
--------D--I-SS-----------------------------------
-----FE-------------------------------------------
-----I-------TLDR---------------------------------
---------------E---------E------------------------
----------------------D---------------------------
L-------------------------------------------MP----
-LRE-FR--ERE--E-----------------------------------
--------------------------------------------------
---------SV--VD--M--------------------------------
---------------------------------------------TGAPI
LEVCSDPSVCGGELTRYRHRGW------------------PRRE------
-------------K------------------------------------
-----------TDSEQREE-------------------------------
--------------------------------------------------
--------------------------------------------------
--------------------------------------------------
--------------------------------------------------
--------------I----R---L--------------------LNE---
--------------------------------------------------
--------------------------R-----------------------
--------L-----------H-TF-IN------YDDYTREDA-E----EE
------------------------------------------------QW
-----Y----------------------------A-----KA--------
----YE--FM-K-------MT------V----------------------
----------------------------------------C---R-----
-------L---------------CHFVGI------------T-----DC-
------------------------------TA----------K--H----
--------------------------------------------------
--------------------------------------------------
--------------------------------------------------
--------------------------------------------------
--------------------------------------------------
--------------------------L------------------ISEFT
V---------V----------Y------------------L--S-CIII-
--------------------------------------------------
--------------------------------------------------
--------------------------------------------------
--------------------------------------------------
---------------------------------------------KA--A
----V----------------T---G---------LW-------A-----
V---------------C---------K--------------------GF-
L------------------------------------------K------
--------------------------------------------------
--------------LI----------------GV----------------
----K------P--R---------VG-A----------------------
--------Q-----------------------------------------
-------------------S---NDV-A-----PK---E-----------
--------------------------------------------------
--------------------------------------------------
------------------------------------------N-------
--------------------------------------------------
-----------------------------------KG-L------K----
--------------------------------------------------
----KFD--F--P--K-VTL-Q-------L-GTPPSEGVHDAIFR-NMYT
IE--V---V------H-S------D---K-------T--R---SIFLGTC
LGVGDSVYLMPRHFLKR-IE-EC--LA--GGD---T-S-W--R-----VV
VT--------LG-------Y--Q------------------------R--
---T-H--R-V-S--FT--LTQ-FL-------------------------
G--FR--TA-IM--D-GFDLIGVDFG-R---IAGLRANRNIVKYFLESSE
-LSN--------LMR-G--SNTA-VRLDV----LR--P-G----N-----
--------D-GV------------A--V-----R-------N---I----
M-H-S--S--------S-------LEY-S-------G-T-V-VAHDGYSM
RGCVKY-Q-MPTLAGDCGGPLTLQENR-YFGGRALLGLHVAG-R-SS-F-
---F--SR-E----GYATLMPQETVREIWLM-LSSV--R--DS------S
-AE-S-------M-----DDLL--VSQH-GE---------EAI----R--
---V-------QN-------G--LL-EA-G-L--V-G--GS-ITYLGEV-
-KT--PLMVAVKTAYKPSPMQEDG--I---FG-PT---------------
----------------P-TR-----PAVLQPIM-----A---------E-
G--KIVYPMARAVEAYQSPVL-VGD--SD-------Q--LRVA--ADMAF
KKHME--------V---T-----KR--FPRDVLSFEEAIVP--P------
-EGWKLKPLNRRSSAGYKYRDVI--PNLARY---PGKTYFLG-H------
E-GD---V-DFSN---P-N----LGKVRDDVNVILTKARRGERD--LH--
-----IFTDFLKDELRSLEK-----VDQ-V-RTRMISGAELDYTLAVRMY
FGAFQAAML--ATCVSNGMSPGINHYT--EWGSLAEGL-LSKG-------
G------AVFDGDFSRFDASEQPWVHEAILS-YINRWYA--QG-S-----
----D------W---KL--------EDDVVRTVLWQDLIHSRHLTGTSS-
-QLRYLVQWHKSLPSGHPLTTTVNSMYSLLTLSA--CYMKLTGD------
--------------------------------------------------
----------------ANDMWEHA----FLNTFGDDNVAGVDDQVREQFN
QV--TVGPV-M-SELFGLTYTPGV-KD--G--I-P--V-K--YTDIGGVV
YLQRSFL--PD---N-DKETLLTNCP-N--V------GWVAP-LNFKSFM
YTPYWYKNS-KD--C---R-M-DLERNCEI-LVCELAL
>Changjiang_picorna-like_virus_7_APG79023.1
IMLGG-DSGVGK---------TTLLRYIASCILMLS-K----EC-S---V
-------------KEALEN---M-WQK--GT-TEYWN-GY-I----G-Q-
KCLVMDDCF-QVKPKA-G-DMD--SE--AMQFIR--GVGNWSMPLNFADL
GS---KGKIYLDSPLVIGTTNCR---NVHA-EWA--PFITEPKALVRRF-
Q-T-AA-WVRVRPD-FAIE-----------------G-------------
--------------RF--DF-----------D------------KVNGMF
ASA-----------I------EEIVSD-------------------IAAR
KERGDGM--PTA---ND-I-LD-K-LPWHVW--DM--Y-VH---------
--T------FDREN------------------------------------
---------I---G--DTMYPGGLR--AVI------Q-------------
-------------NA----------------------ADDIIKRKEVNRK
EIKDM---------------------------------TK--L-------
----LQ------A------------------------------------L
DD---C-------------MI-----E-TQ----------------T---
------------------GLEE----A-R-----L---------------
--------------------------------R-----------------
--------------------------VQQAAQA----E------R--L--
--------------------------------------------------
------------------------------VTV-----G--T--------
----------F-------PL----PEI----------------EEVD-S-
-----P-------RIQPGFV----F-----------------------N-
S--------------------D----------------------------
--------------------------------------------------
--------------------------------------------------
--------------------------------------A-----------
--------E--R-FQ-----------------------------------
-----HE-------------------------------------------
-----Q-------QFAS---------------------------------
---------------Y---------E------------------------
----------------------R---------------------------
M-------------------------------------------VD----
-RGE-QS--FAT--Q-----------------------------------
--------------------------------------------------
--------------------------------------------------
--------------------------------------------------
--------------------------------------------------
--------------------------------------------------
----------------LLY-------------------------------
--------------------------------------------------
--------------------------------------------------
--------------------------------------------------
--------------------------------------------------
--------------R----R---E--------------------HQQ---
--------------------------------------------------
--------------------------A-----------------------
--------L-----------N-EL-KE------AE------K-E----HE
------------------------------------------------NF
-----F----------------------------L-----KF--------
----SR--LV-N-------SW------I----------------------
----------------------------------------Q---N-----
-------M---------------LERFHLH-----HILGDNS--QYILK-
------------------------------LG----------L--T----
--------------------------------------------------
--------------------------------------------------
--------------------------------------------------
--------------------------------------------------
--------------------------------------------------
--------------------------S------------------IAAYT
I---------T----------T------------------A--I-IKIA-
--------------------------------------------------
--------------------------------------------------
--------------------------------------------------
--------------------------------------------------
---------------------------------------------VG--I
----V----------------G---A---------VC-------S-----
V---------------F---------R--------------------FI-
T------------------------------------------N------
--------------------------------------------------
--------------MF----------------GM----------------
----R------G--------------------------------------
--------Q-----------------------------------------
-------------------K---IDD-D-----EE---P-----------
--------------------------------------------------
--------------------------------------------------
---------------------------------------K--E-------
--------------------------------------------------
-----------------------------------KK-Q-----------
----------------------------------------EI-K-M----
----ASF--N--E--T-VKS-Q-------V-GVPPREDVYDIIFA-NTLK
CR--T---D----------------------------------DAVVGQF
VGLGSDVFLFPKHYLIM-MR-QM--NE--D------------I-----EL
EF--------TA-------A--K------------------------D--
---G-R--K-M-R--MT--IGD-FL-------------------------
C--LK--MI-EM--P-GFDIAGVAFG-R---CF-AKANRKIVKFFLTQHE
-LKN--------VMR-G--GNTP-VRLDV----AT--Y-N----K-----
--------D-HS------------L--R-----Q-------R---T----
L-Y-S--P--------T-------CYY-H-------G-K-AMDQNTNTEL
DGLVQY-V-ANTVAGDCGAPLTIAEAR-NYDARCILGFHSAG-R-DA-P-
---T--GR-L----GYSTLISQEVAREMFNN-LKTY--E--DL------V
-NN-H-------T-----EFMT--QPV--GT---------ARV----E--
---M-------QT-------E--LQ-EK-G-L--V-R--GS-FELLGTL-
-HV--PVNAPSKTKLKPSAMNEDK--L---FG-PC---------------
----------------P-VA-----PAVLSAKE-----V---------D-
G--VVKEPMIEGLKAYQTPLQ-YRN--PA-------Q--LRPI--VDMAM
ERHWE--------A---T-----KH--FSRDILGFEEAIKA--P------
-VGWKLKPINRKTSPGYIWSDYV--T--PKT---PGKTAFFG-H------
E-GE---Y-EFDYDNNK-A----LDSLRTSTWHIIMEAEQGRRE--VH--
-----LCTDFLKDELRPIYK-----VQN-V-ATRVISATPVDYTIVVRQY
FGAFLAAMF--ATHVENGMAPGINQYT--GWYKLATAL-KGAN-------
-R----KSVFDGDFSRFDASEQPWIHEGILD-YINRWYR--FNNP-----
----N------W---TQ--------EQENVRNVLWLDLVHSRHISGFGN-
-QLQYVVQWNKSLPSGHPLTTAVNSMYSLITLTG--CYVRATGD------
--------------------------------------------------
----------------STDMWSHA----FLNTFGDDNITAVDDEMKDRFN
QV--TVAGL-M-KDMFDLTYTPGD-KS--G--V-L--V-P--YTDLEECT
FLKRSFK--ID---DAVFNRLTLTGQ-N--F------GWVGP-LAEESWL
FTGYWYKNA-RS--P---V-T-DMVSRLEF-SLCELCL
>Hubei_picorna-like_virus_19_APG77492.1
FMFGG-ASGVGK---------TSLLRLVGTTTLILA-D----EV-S---A
-------------SGALEQ---L-WQK--GT-TQFWN-GY-V----G-Q-
KCLVMDDAF-QVIGKT-G-DPD--SE--AMNVIR--ACGNWSMPLNFADL
TS---KGRFYLNTPLMLGTTNCR---NVAS-SWS--AFITEPEALVRRF-
Q-G-AY-WVELNNE-YATE-D---------------G-------------
--------------RF--DF-----------N------------KFDTAF
DNA-----------M------QRIIEK-------------------TQE-
--G--HK--YTK---ES-L-MD-E-LPWNAW--NL--R-HH---------
--D------FKSDN------------------------------------
---------V---R--GELLDGGLR--TAV------D-------------
-------------IA----------------------AKEMIHRREVNKK
QIKNL---------------------------------QT--W-------
----TG------A------------------------------------L
KQ---A-------------L------------------------------
---------------------D----N-D-----L---------------
--------------------------------T-----------------
--------------------------LQSGI-------------------
--------------------------------------------------
--------------------------------------------------
------------------TM----NEI----------------ADET-E-
-----E-------EIFEDAV----D-----------------------EP
V--------------------V----------------------------
--------------------------------------------------
--------------------------------------------------
--------------------------------------K-----------
--------E--Q-G------------------------------------
--------------------------------------------------
-------------PTTY---------------------------------
---------------L---------E------------------------
----------------------K---------------------------
V-------------------------------------------KS----
-VGT-SF--LRG--------------------------------------
--------------------------------------------------
--------------------------------------------------
--------------------------------------------------
--------------------------------------------------
--------------------------------------------------
----------------I---------------------------------
--------------------------------------------------
--------------------------------------------------
--------------------------------------------------
--------------------------------------------------
-------------------D---P--------------------IYE---
--------------------------------------------------
--------------------------R-----------------------
--------V-----------K-EG-LT------AE------R-S----EF
------------------------------------------------DW
-----L----------------------------K-----QL--------
----FA--KL-M-------TW------I----------------------
----------------------------------------K---T-----
-------L---------------PLIKHIR-----L-----E--DDTTT-
------------------------------DV----------V--Q----
--------------------------------------------------
--------------------------------------------------
--------------------------------------------------
--------------------------------------------------
--------------------------------------------------
--------------------------V------------------TMAMM
A---------F----------G------------------I--I-LKVI-
--------------------------------------------------
--------------------------------------------------
--------------------------------------------------
--------------------------------------------------
---------------------------------------------RA--A
----I----------------S---G---------FW-------A-----
L---------------I---------G--------------------GF-
M------------------------------------------S------
--------------------------------------------------
--------------FF----------------GI----------------
----K------P-------------I-A----------------------
--------V-----------------------------------------
-------------------Q---SND-G-----IA---V-----------
--------------------------------------------------
--------------------------------------------------
---------------------------------------K--K-------
--------------------------------------------------
-----------------------------------SS-P-----------
----------------------------------------NF-M-R----
----LTS--F--T--D-VTE-Q-------V-GIPPNEAVHDHVFQ-NTVK
CV--T---D----------------------------------KGELGQF
LGLGSDVFIFPKHFLKA-IR-AL--DS--T------------T-----NL
KF--------MS-------I--R------------------------H--
---G-N--E-F-V--IT--AEA-FL-------------------------
A--RP--II-EM--D-EFDVAGISFG-D---VF-IKANRNIVKYFLLQEE
-LKK--------LLL-G--GNTS-VRLDV----AN----V----R-----
--------N-GS------------I--Q-----R-------N---I----
Y-H-S--K--------T-------CQY-A-------G-I-L-TETGGEKM
AGLLKY-N-AATVKGDCGAPLCVSENR-YYGSRCVMGIHSAG-R-DS-V-
---F--CR-E----GYATSVPQEVAMMMYMK-LATY--H--DD------C
-VQ-E-------S-----KALR--IPN--SS---------ERI----Q--
---L-------QA-------E--LQ-AK-G-L--V-D--GS-FELLGVL-
-NK--PVNIATETKLKATVMQEEK--L---FG-EC---------------
----------------P-TA-----PAVLRSKT-----V---------D-
G--VVQHPMANALKAYQTPLI-CKS--TA-------Q--MEIV--TDVAM
EQHWK--------A---T-----EH--EPQVILSFEDAIVP--P------
-EHWRMKPINRKTSAGYKYKDFQ--T--PKT---PGKTYFLG-H------
D-GD---V-DFNR---T-E----LNVIRRDVKYIIDEAKKGVRT--LH--
-----LVTDFLKDELRPLKK-----VEA-V-ATRGIGGTELDYTIACRMY
FGAFMAATF--NTHVTNGMAPGINHYK--EWFMIAEGL-LDGG-------
RR----DKVFDGDFSRFDSSEQPWVHSCILR-YINKWYR--RNND-----
----A------W---KP--------EDDRVRYILWLDLVHSRHVCGVGN-
-TLSYVVQWNKSLPSGHPLTTIVNSMYSLITLTG--CYMKRMDG------
--------------------------------------------------
----------------ATDLWQHA----FINTFGDDNLTAVDDEVCDKFN
QV--TVAED-M-RELFDLAYTSGK-KD--A--E-L--V-P--YTSIENVT
FLKRTFK--VD---DDAQGGLIWCSP-N--R------GWVAP-LAPESWL
YEGYWYKNS-RD--P---H-T-DMKNRLTH-TLCEASM
>Sanxia_picorna-like_virus_11_APG77471.1
IMIGG-STGVGK---------TSLMRLIGSTILMLS-G----EV-K---P
-------------SEALEH---L-WQK--GT-TEYWN-GY-V----G-Q-
KCLIMDDAF-QVKGKP-G-DMD--SE--AMQVIR--AVGNWSYPLNFADL
ES---KGKFYLDTPLVIGTTNSR---NVKA-EWA--PFITEPEALVRRF-
Q-G-SY-WIELNPD-YKTE-D---------------G-------------
--------------RF--DF-----------T------------KVNDEF
RGA-----------L------QRIAAM-------------------KSE-
--G--RR--LSV---SD-V-MD-Q-MPWQVW--TL--K-QH---------
--G------FDREN------------------------------------
---------I---S--EDTAPGGLR--NAV------E-------------
-------------IA----------------------AREIRQRRESNVE
QIQDL---------------------------------KN--W-------
----TS------I------------------------------------L
GE---A-------------L------------------------------
---------------------D----A-D-----L---------------
--------------------------------E-----------------
--------------------------LQSGLPP----S------M--S--
--------------------------------------------------
------------------------------AFV-----N--A--------
----------M-------SE----TGI----------------SDTV-N-
-----R-------RLFEVST----R-----------------------QD
E--------------------I----------------------------
--------------------------------------------------
--------------------------------------------------
--------------------------------------Q-----------
--------E--E-SQ-----------------------------------
-----WD-------------------------------------------
-----I-------PMIG---------------------------------
---------------V---------Q------------------------
----------------------P---------------------------
D-------------------------------------------DF----
-VGW-LS--SDD--D-----------------------------------
--------------------------------------------------
--------------------------------------------------
--------------------------------------------------
--------------------------------------------------
--------------------------------------------------
----------------RSE-------------------------------
--------------------------------------------------
--------------------------------------------------
--------------------------------------------------
--------------------------------------------------
--------------T----Q---S--------------------MVD---
--------------------------------------------------
--------------------------G-----------------------
--------V-----------Y-IM-PE------AE------V-E----HH
------------------------------------------------GI
-----L----------------------------R-----KL--------
----YD--VL-T-------SW------F----------------------
----------------------------------------D---K-----
-------L---------------PIRKMV---------------AGVLA-
------------------------------AA----------I--S----
--------------------------------------------------
--------------------------------------------------
--------------------------------------------------
--------------------------------------------------
--------------------------------------------------
--------------------------Y------------------MTVSF
V---------L----------G------------------I--V-IKLV-
--------------------------------------------------
--------------------------------------------------
--------------------------------------------------
--------------------------------------------------
---------------------------------------------CA--A
----V----------------T---A---------VW-------A-----
L---------------L---------S--------------------SI-
F------------------------------------------K------
--------------------------------------------------
--------------LF----------------GF----------------
----K------K--S---------EC-E----------------------
--------F-----------------------------------------
-------------------Q---SND-G-----TV---H-----------
--------------------------------------------------
--------------------------------------------------
---------------------------------------T--V-------
--------------------------------------------------
-----------------------------------KN-R------G----
---------------------------V-EI----ATFN-SL-Q-R----
----VNL--H--T--G-IES-Q-------V-GVPPTEAVHDHVYA-NTLL
CT--I---D----------------------------------GAIVGQF
LGLGQDVYIFPKHFLLH-IR-KM--DP--G------------M-----VM
KF--------TS-------V--R------------------------H--
---G-V--T-G-T--IS--CRA-FL-------------------------
Q--CN--MQ-EV--P-GYDIAGVSFG-A---VF-MKANKNILHFFLANHE
-VKS--------LLR-G--NNTA-VRLDV----AH--P-D----K-----
--------D-GK------------V--Q-----R-------Y---I----
Y-H-S--N--------R-------CEY-V-------G-S-VTESTRGDKL
SGLVKY-E-AATVKGDCGAPLTVAENR-YYGGRCVMGLHSAG-R-DS-A-
---M--LR-E----GYATVVTQEVARELFKT-LSTY--H--ED------I
-AR-D-------D------IID--VPE--GE---------TLI----N--
---L-------QT-------A--LD-AV-G-L--T-S--GS-FELIGTL-
-VE--PVNISTSSKLKPSDMQRDQ--V---FG-PT---------------
----------------P-LK-----PAVLRTVE-----V---------D-
G--VVQHPMVNGVKAYQTDLE-CKS--VR-------D--LELV--TEIAM
QKHWQ--------A---T-----EK--HSRDILSFEDAVVP--P------
-EHWKLKPFNRKTSAGYKYRKFV--T--PTK---PGKVFALG-L------
E-GD---V-DFAN---E-N----LQKVKEDTLEIISKAKEGVRT--LH--
-----LCTDFLKDELRPLAK-----VES-V-ATRVIAGTEFDYSVAVRMY
FGAYMAAMF--DTYVSNGMAPGINHYK--EWFMLAEAL-TKVG-------
------NNIFDGDFSRFDSSEQPWVHISLLG-YINRWYR--FNND-----
----K------W---SL--------EDDRVRYILWLDLVHSRHITGVGS-
-RLQYVVQWNKSLPSGHPLTTIVNSMYSLVTLTG--CYIAATG-------
--------------------------------------------------
----------------ELNMWDNA----YLCTFGDDNVNSVSDEKRDEFN
QV--TVAHW-M-KELFGLAYTAGH-KD--A--Q-L--V-P--YTSLDKVT
FLKRSFL--VD---DDDAGGLIVNTP-N--N------GWVAP-LALESFL
YEGYWYKNS-RD--V---S-L-DLVTRIEH-SVLEMAL
>Griffin_dicistrovirus_AOC55056.1
IYLYG-ESGLGK---------STIIADVAAVLVKAD-P----NI-K---S
-D-LERL---DILSGLDKY---M-YFRN-AE-TVFFD-GLSY----K-Q-
FIRVYDDIF-QKVDSK-G-KDN--PE--LMELIR--TVSAAPMLPHMASL
SE---KGRYHFHDRFIICTSNVS---KPLP---M--ESMSHPQALYNRI-
GAF-KF-HVTGNLE-NPKF-E---------------R-------------
-------------MNV--DD-----------D------------SISE--
--------------------------------------------------
--------------------------------------------------
--------------------------------------------------
--------------------KMSRK--EFL------S-------------
-------------YL----------------------PELVEEWFKRQQK
VK-----------------------DDRLAGRD--EIIAE----------
-------------------------------------------------L
KA---K-------------I------------------------------
--------------------------------K---------LN-L----
----E--VEE-Q---QL-Q------ERKAEQQV-----------------
--------------------------TKFAINY----DTLRYMIE-RCVI
DKFECT-C-SHL--------------------------------------
------------------------------LC------------------
--------------------------------------------------
--------------------------------------------------
--------------------------------------------------
--------------------------------------------------
--------------------------------------------------
--------------------------------------LKIKNHLAKVAE
NMVNLQQIK--S-VC-----VNILLVA-----------------------
-----EE------PILHEFVNCTA--------------------------
-----P-------LLNT---------------------------------
---------------LGEGWAIKIEE------------------------
----------------------E---------------------------
K-------------------------------------------AT----
-ICN-K---IKK--------------------------------------
--------------------------------------------------
--------FA----------------------------------------
--------------------------------------------------
-----------------------------------------D--QSVLNK
ALVYGL--------------------------------------------
-----GMS--IA-------G------------------------------
--------------------------------------------------
--------------------------------------------------
--------------------------------------------------
------------------S---------------------VA--------
----FATY-----------LG--M--------------------DK----
--------------------------------------------------
--------------------------I-------------------KAYW
KWL--------------------------------------V-N----KV
----K-------------------------------------------SW
-----F----------------------------KR--------------
KDSKSA--I-----------------------------------------
------------------------------------------KPDYVEFS
RIS----------------------------------TGSSARW-VFWF-
--------------------------------------------------
--------------------------------------------------
--------------------------------------------------
--------------------------------------------------
--------------------------------------------------
--------------------------------------------------
---------------KDSF------------------RKNKKLP----F-
--------------------------------------VAFDVD-E-YL-
--------------------------------------------------
--------------------------------------------------
--------------------------------------------------
--------------------------------------------------
---------------------------------------------EFQPN
----M----------------PMIHDV--------EE-------L-----
R-------------------------E----------YLLSKQGNFVLS-
E------------------------------------------S------
--------------------------------------------------
--------------------------------------------------
--------------------------------------------------
------GGK-----------------------------------------
-------------------V---VKY-L-----EG---H----------G
--------------------------------------------------
-------------LV-----------------------------------
----------------------------Q---E------R--A-------
--------------------------------------------------
-----------------------------------TK-Y-----D-----
---------------------------PS-D----VGKR-ER-VIP----
----LPK--F--M--T-QEA-C-------S-DPNFLPIR-KKFDR-NTWH
VV--V---P------Q------------G-------S--R---QSRLGNL
IGLKGKVFLTFGHLIHA-IK-QY--TN--ISL---FSN-G--NNY---TI
KV--------DF-------I--KIIP----------MFNDNSDLNVDE--
-----L--T-K-V--MT--VKE-Y------I--M----------------
F--QE--SN-RG--D-VRDAALMVID-D---F--PIDVVDITSYIIKHSD
-ISV--------VLD-N--E----CQLYN----VS---------------
--------T-IN------------R--P-----E-------SSTFM----
M---H-----------H--G-L--DIR-D-------N-K---GEHSSFVM
DNFFEY-T-AVTTGGACGSPLFSLNPT-I--PRKLCGIHVAG-Y-TE---
----CN---K----GMATCIYIELINQALKAI-PAK--Q--QV------S
-CK-E-------Y-----VNL-----D---------------F----I--
--------------------------EE-F-S--L-R--EG-LHYMGHL-
-PK--ALVKPTQTQYEKSIFYE----L---LS-SS---------------
----------------K-KS-----PVHLGPWM-----DG--------D-
---VYHDPYMDGIEKYAGISP-P----------TLKI--MDIT--RSFLA
QISARSP------Y---K-----LV--NYKRTLNVYESVFGV-I------
-SLPFLNPINKKSSPGFGWEKHG-------L---KGKKYYISGA-L----
D-DK---Y---DP---PYI----DGFLIKRIFERVDAAKQNKKL--QT--
-----LYILTAKDEKKATGS-----I-----KTRLFVNPPMDYTIACRMY
FGSFIAWFL--QNNVNNGSLIGVNMYG-TSVDYIGKRI-ETY--------
R------NVIAGDFKNFDGHERADVLWQVLD-VINMWYG--N--------
---------------NI--------EDNKVRHILFIDLVNSEHICW----
---DFVYKLSRSVPSGHPLTSVVNTIYNMLLQIY--VYFELAPD------
-------N------------------------------------------
-----LK--------SIRLYFMNV----TGFYYGDDHVIGVKDTVKGFMT
YG--NFKQI-Y-K-YFGHDYTTSF-KN--EIDL-E--Q-P--HDSIVDVI
ILKRRFI--YD---K----------K-L--L------RYIAC-LDKEVIE
EALNWCKKK-NN--D---L-C-TLLQTVDF-VVREASL
>Beihai_picorna-like_virus_77_APG76691.1
LHLYG-GAGVGK---------THLVNLISGDALRTI-LSLEGLE-G----
-DK--LY---DECSQFEKY----MYYNP-VA-NKYKT-NYNP----A-MS
KIFVCDDAN-QVNPHF--LKEG--QP-FPVDMIH--FANSHTHLLNVAEL
EN---KANANFNSALIIATDNVK---TPAL------DYLTSKDAYKRRI-
D-L-QF-KVELLPE-YSRI-H---------------N-------------
-------GVR----VV--DP-----------S------------KID---
--------------------------------------------------
------------------L--S-K-ANTHIY--VF---KD----------
--------------------------------------------------
-----------------DKETFTYD--QV------SEKVKEALLEKHNTF
LRS----CDVFKV----H----A---------------------------
--------------------------------------------------
-----T------------------------------------------RG
LT---R-------------SQ----------------------PD-----
---------------------------------------------P----
------PRVQ----SNQL-------HLVDENMD-----------------
--------------------------------------------------
--------------------------------------------------
--------------------------------------------------
--------------------------------------------------
--------------------VAEKH-------------------------
--------------------------------------------------
----------SWL-TDTCDNI----RN-----------------------
--F-TED------NFNH-------------LYY-KF------CTPSFTRH
P------------------------------------ID-----------
--------------------------------------------------
------W-------M-----------------------------------
-------------MWHYY--------------------------------
--------------------------------------------------
--------------------------------------------------
--------------------------------------------------
--------------------------------------------------
-----------------------------------------------T--
-FIWYIKFT----SF--WQSPF------------------L---------
---F----------------------------------------------
--------------------------------------------------
--------------------------------------------------
------------------------------------------LYINLLCK
PY------------------------------------------------
--------------------------------------------------
--------------------------------------------------
-----LK----------IK---------------------SF--------
----FVK-------K----Q---THKRSH---------------------
--------------------------------------------------
--------------------------------------------------
------------------KIL-AA-LG----------F----------LI
-----------------------------------------------TGF
L-IYRRI----------------------------------KRK------
--------------------------------------------------
--------------------------------------------------
--------------------------------------------------
--------------------------------------------------
--------------------------------------------------
--------------------------------------------------
--------------------------------------------------
--------------------------------------------------
--------------------------------------------------
--------------------------------------------------
--------------------------------------------------
--------------------------------------------------
--------------------------------------------------
--------------------------------------------------
-----------------------TTF-V----------------------
----------RKGKECK--------KCRPT-QMTTDN--SQDD---K---
--------------------------------------------------
--------------------------------------------------
--------------------------------------------------
--------------------------------------------------
--------------------------------------------------
--------------------------------------------------
--------------------------------------------------
--------------------------------------------------
------------PEKEQYN-------------------------------
------SGD--------ASTAKKTK-P-----------------------
---------------------------------K-----E--P---PKSK
II-SRPLF-K----------------------------------------
---------------------------------------------Q----
-SS-G----S----------NSQ-----VER----FAME-EF-A-N----
----QDG--D-TAT---KQL-AS--------S-MAYAM-AKILCS-NTYI
IQFI-----------------------------DE-K--R---NARTLRG
FFVKGGLFIVNMHLLEG-YT-YEDYI---K------------G-T---FH
LY--------NVFER-----------------------------------
--------I-T-G--IS--AKK-VS-------VL----------------
Q--LLHENS-DN--R-YYDIIVLDF-GG--TA--VRQHTDLTTFGDAHR-
-PTFVKTSNLKDLEG-E--R----IMVMT----TT-IN-A---QFDDSK-
E-L-NVTGK-MA-W------------YI-----ELQ-----H---TK---
I-T-E--I--------C--T-E--PL------E---A-R-G-PTGATDFT
YRVMQY-P-MQSVPGYCGSVVIANTAH-Y--SGNILGIHMAG-Y-NC---
------S-DR----SYGQIITFEMMEGISEH-LSKH--V--AF-------
--K-Q---------------CE-----L-----Y----------------
----------------------K---SN-T-M--L-D--NQ-FNKVGN--
I--PHNLYTN------------------------------SKSRIRPSL-
-----FH-N-QIF---IT----QKKPANLQFFNG----------------
-----EHVVNKAMKKYMEPSI-SVS--SD-----------KEAVFYGCLM
H---K-F---------------AAT--RKIRQLTHNESISGI--------
EGSEYIVGINRSSSAGYPFNKHA--N---GK---KGKTAFLGE-------
N-ET----WIYDH---P-L----LI---RLIDDYRTKARNNIRP--EC--
-----YFVSTAKDELRPIEKV-----DA-G-KTRSFAAAPLHYVVLFRQY
NLDYFATIM--ENKVFNSSLIGINPYSA-DWDVLALQL-TSIAHPKS---
K------QFIATDFTNWDGTLNRDLLWVIHS-VIEKQYA--R--------
-------------------------K-DPVSRALWQDIVTSQQVFG----
---NVIVQIARGQPSGNPGTAIINTMYNYGITYL--CLYDMLSD--V---
--------------------------------------G----------S
SE-A-IS--------CMNDLHRHF----YVAIYGDDSIIAFDERLVNLID
IT--KWSSY-M-LK-YGHYCTPET-KD--GG---E--I-E--FKTMSEIS
IIKRKFV--FD----E---------D-L--R------IWLAP-LELSSIL
EPLNWDRCE-QEY-G-TKS-M-QMQMNSRL-AIRELSM
>Beihai_picorna-like_virus_93_APG76720.1
VMLHG-PAGCGK---------TEMSKLLQEAIRSKY-Y----PD------
-------------IKLSDL---V-FSRKS-E-NEYWD-GVQ-----LSS-
RIFLYDDAF-QIVDTT-A-KPN--PE--FMEIIR--LANSESYQLHMSAV
AD---KGSMYARPSFVLATTNVP---D----PQP--KSIHCVEALQRRF-
D-L-KV-HVKLNRQ-FAVD-S---------------GRTD-AAGN-----
-------PML----MV--CP-----------K------------LVWLAQ
-----------N--P----------G-KTQEDL-HAA-LRDN--------
----------------T-F-VV-T-PDSRVY--LC--D-IT---------
-----L---SR--------------------------------HNR-L--
--------E--------EYIDYTFE--HLR------D-------------
-------------FM----------------------FDLYEMKQKAHAD
KVDPP-----------------------------------IP--------
--------------------------------------------------
------S-----------L------------P-----ED-----L-----
-----------------------------------------S-H-I----
----S----P-----LT-Q------QGS---------D------------
--------------------------------------------------
--------------------------------------------------
--------------------------------------------------
I---S--P----VA-------------------PSNPL-P------D-T-
-----I-YL-------P--P----F-------------------------
----------------------L-------------------P-------
----------HFS-TDAY-------------------------LDC----
--F-NIA-------------------------------------------
-DG-KT-----------------Y--------------------------
---------TL---------------------------------------
-----AA-------GVDCA-EY--VPSYTRISEICGML--T---------
-----------------E-------------------SSFAH----NV--
--------------------------------------------------
-----------------------------E--------------------
--------------------------------------------------
---------TF---E------------------W----------------
----------------------------------------------A---
---PS--------------LR-----------------------------
---ER---------------------------------------------
--------------------------------------------------
-----------------------A-VKTVSSLYSK---------------
--------------------------------------------------
--------------------------------------------------
--------------------------------------------------
--------------------------------------------------
-----------------------------L-------VSLS--------P
---F-QK-------L----R---EFIS-N-H-WG---------MI-----
--------------------------------------------------
--------------------------------------------------
--------------------A-LF-IG----A--AG--I---------AT
-----------------------------------------------TS-
-AI-L---------------------------------------------
--------------------------------------------------
--------------------------------------------------
--------------------------------------------------
--WS-KGC---R-------IQK-AL-------------------------
--------------------------------------------------
-------------------------------------K----E-------
--------------------------------------------------
--------------------------------------------------
--------------------------------------------------
---------------------------------------------GAPA-
--------SVV----------VC--------------------T-KTC-M
VGCS--LCKQIRTANV--CMN-LTTR------------------------
-----------------------T--------------------------
-------------------------------------D------GS--LF
F---------------KPR--D--VR-RA------------------GI-
--------A----------------------------ILAA--A-EK---
---------------CG---V----E---------VN-------T-----
A----------------F--------SK--------------------S-
L---LSE-DF--V--VE------------------------------RG-
-------V-DHGFILG----------------------------------
----------------EPLE---------------------------SCV
PES-------------------------------HQ-------DARL---
----------------------------------------VQ-RRV----
----------------ESHQ---DAR-V-----LP---R-----------
---RVE---Q----------------------------------------
--------------------------------------------------
--------------------------------------------------
--------------------------------------------------
-----------------------VVES-----------------HQ----
-DV-Q----PR------ARRVEA------------K----SY-T-P----
----TWT--D--LC---TEA-SM--------DWNATQTSQKLLSK-NMVR
CY--I-------------------------------P--G---TPMFVHG
IFIRGRCLLTVQHFVDK-LD-N----------------------N---LE
IE--------RY-------AD-----------------------------
---P-Q--Q-T-RVPVP--ILA-T--------------------------
H--PV--TR-NG--E-ACDLVILELG-A---S--VIAAPDITSYFPLSSE
-LSS--------LKG-L--VSNGDLRMFS----ST--R-L---KVGLSP-
P-L-L-----IP-R-------------D-----SSA---R----------
L-I-D--V--------F--D-V--KA--A-------D-D-D-YSGRVYYT
RSGMEC-A-IQSVDGDCGSPYILFNPC-S--RAKIMSLHTAG-C-S----
-------G-R----GFSQIVTQEDLRI-TPR-TQCA--T---V------T
--------------------T-----VY-PH-------------------
----------------------T-D-AA-V-S--P-L--PN-SIPIGKV-
-QR--A-PQPSKTEIRPSPIHG----V---Y--PI---------------
----------------R-KG-----PAVLYD-------------------
---HKENLLLKNSLKVVQNTK-VLR--ED-------L--IDIC--VHDVI
RTLNQ-PG---------I-----NQ--EDKRILTHAESITGL-E----G-
--REYVNPLNRATSAGYPYSLRK--A--PGK---PGKKTWLG-D----Q-
---E---Y-DVSN---V--------ELLEHVEDIIDKASRGIVDVELG--
-----IFQATLKDERRTLDK-----LAA-K-KTRVFAASNQGLALAIRRY
FGTYMEHIM--VNRITNEIGLGTNVYS-ADWSRIVQRL-RNVS-------
P------HVIAGDFSNFDGSLNSQLLCRVAE-IVTDWYD--DD-------
--------------------------NGMIRATLMEYLFNASWLID----
---DHVIQLNHSQPSGNPLTTMINCIYNMLIFRY--CYLLLLER------
-------M------------------------------E----------A
-----PL--------TLSGFRSNV----ACVFYGDDSICAISPSVKDWYN
QL--TITEA-M-A-ITGHTYTDET-KS--G--S-P--P-P--FRSLHEVT
FLKRHFV--LR---D----------G-M----------WIAP-LSKETIE
DMIMWTRKN-LD--A---Q-E-ALVQVTRT-ASFEASL
>Beihai_mantis_shrimp_virus_4_APG76917.1
VLLHG-TAGCGK---------TELSQMLQHAVCEEY-Y----PE------
-------------VSFPDL---M-FSRKS-E-NEYWD-GIK-----DSH-
RVIVYDDAF-QQIDTQ-A-RPN--PE--IMEFIR--LHNSDPYQVHMSAV
AD---KASTFVRPDFIFATTNVS---PD-T-LSP--KSIHEPDALLRRF-
D-L-KV-EVGIDPK-FALS-T---------------T--S-VSHR-----
-------QRV----VP--DP-----------R------------KVWMAQ
-----------N--P----------D-KNHRDL-MQS-IKDN--------
----------------S-F-SV-K-MMPEVY--LC--D-VE---------
-----Y---TQ--------------------------------AG--V--
--------T--------TNVQCTYK--ELF------D-------------
-------------LI----------------------KQLRTSRVNVNKD
KITDP-----------------------------------HP--------
--------------------------------------------------
------Q-----------L------------P-----DD-----L-----
-----------------------------------------K-D-V----
----A----N---RLE--T------QGS---------G------------
--------------------------------------------------
--------------------------------------------------
--------------------------------------------------
D--Y-D-V-S--FI---VH--------------PT-AS-EV---S-D-D-
-------SD-------L--E----S-------------------------
----------------------V-------------------S-------
--------SCYTS-CSSS--------------------------------
--------------------------------------------------
-GS-EP-----------------D--------------------------
---------G----------------------------------------
------------------------D-E-LE----MEDA--L---------
-----------------D-------------------Y-FEN----HC--
--------------------------------------------------
--------------------------------------------------
--------------------------------------------------
--------------------------------------------------
----------------------------------------------E---
---EK---D----VS--IWQRC---------------------------K
T--K----------------------------------------------
--------------------------------------------------
-----------------------VMD-FL----SG---------------
--------------------------------------------------
--------------------------------------------------
--------------------------------------------------
--------------------------------------------------
-----------------------------L-------K--S--------L
---W-VK-------V----K---AFLH-K-H-WM---------LF-----
--------------------------------------------------
--------------------------------------------------
--------------------S-GL-SF----V------A---------MA
-----------------------------------------------GVG
YAI-G---------------------------------------------
--------------------------------------------------
--------------------------------------------------
--------------------------------------------------
--AA-ADC---R-------VRC-FL-------------------------
--------------------------------------------------
-------------------------------------E----K-------
--------------------------------------------------
--------------------------------------------------
--------------------------------------------------
---------------------------------------------GGTC-
--------MQL----------VG--------------------I-ISC-L
LPCD--LCSRIKRGDI--TMR-VRSH------------------------
-----------------------S--------------------------
-------------------------------------D------GSDTLV
L---------------VPS--D--VR-RA------------------AR-
--------H----------------------------IIQS--A-EV---
---------------CG---I----T---------VH-------P-----
S----------------F--------YA--------------------S-
L---LEE-VY--C--VE------------------------------GQ-
-------G-TESVSFL----------------------------------
-------------------S---------------------------GTV
TES-------------------------------HQ-------DVSP---
----------------------------------------KV-K------
--------------------------------------------------
--------------------------------------------------
--------------------------------------------------
--------------------------------------------------
--------------------------------------------------
-----------------------TVES-----------------HQ----
-DV-K----PK------TRIVEG-R----------K--V--F-DVE----
----WKD--L--LH---PQS-TN--------DSNAIDVCAKILSK-NLVR
VH--V--------------------------------------GSYSTHG
MFIKGRLLAIPRHLYDR-REED----------------------S---LG
LE--------TI-------CD-----------------------------
---R-G--N-T-IVNVP--IHQ-V--------------------------
Y--EV--SR-QN--V-PVDLVICEMG-M---S--TQARPDIVKYFPRKNE
-LAT--------LGA-L--AKRGDLRLCS----TR--R-F---SSTATGG
N-M-M-----VP-Y-------------I-----STV---D----------
F-L-D--F--------T--D-T---V--A-------E-D-R-KVNRTYNV
RQGLYC-H-GHTEKGDCGSPYVLHNPQ-S--RTKILGLHSAG-F-SH---
------ST-E----IYAQTLTQEDFENIRPE-TQGG--R---V------T
--------------------T-----LY-PA-------------------
----------------------T-K-TA-L-S--P-L--PN-SLVVGKV-
-PT--A-PAPTKSSIVESPIHG----C---F--PV---------------
----------------T-TA-----PAVLIH-------------------
---PTENILIKNSLKVTKNTV-VLR--EN-------L--IDVC--VHDVK
RVLNS-KG---------K-----SD--AEKRILTHEESIMGL-C----E-
--SRYVKPVNRSTSAGYPYSLHR--D--SGR---VGKRTWLG-E----D-
---E---Y-IVDE---P--------ELLEHVETIIDHARRGEVRADLG--
-----IFQATLKDERRPKEK-----VEK-L-KTRVFAAANQALVLAQRRY
FSTYLDHVM--QNRITNEIGLGTNVYS-FDWHRIVQRL-QQVG-------
L------KVIAGDFSNFDGSLNSQLLGRIAE-IVSDWYD--DG-------
----------------E--------ENALIRHVLTEYLFNAFWLVD----
---GTVLQLNHSQPSGNPLTTLINCVYNMLIFRY--IYLLALEE------
-------N------------------------------G----------Y
-----PM--------TLGNYRTRV----ASVFYGDDSICTISSSAIDWFN
QH--SITKY-M-L-RTGHEYTDET-KS--G--N-P--P-P--YRDISEVT
FLKRGFE--MK---Q----------G-F----------WQAP-LSKLTIE
DMCMWSRSG-IE--P---Q-E-AMHQTTRI-ASFEASL
>Mud_crab_dicistrovirus_YP_004063985.1
IYLMG-GAGCGK---------TELSSLLQKYLSNKY-Y----PD------
-------------LNQKDA---V-YSRKS-E-NEFWD-GVR-----HSH-
GIVVYDDIL-QVVDSA-Q-KPN--TE--IFEIIR--LGNSDSFQVHIADV
KG---KSDTYIAPSFVIATSNVD---PF-T-FEP--KSIHSVDAFVRRL-
N-I-VV-EVDIDDN-FAKY-V---------------Q--G-AH-G-----
-------RRK----IA--SE-----------A------------KIWHYQ
-----------N--P----------G-KTNRDL-REA-VENG--------
----------------T-Y-AL-K-TETAVY--KL--H-VT---------
-----T---TL--------------------------------AG--R--
--------T--------QRDTYTYE--EFL------R-------------
-------------LI----------------------DQCRTLCVGAHSD
KTPSA-----------------------------------MP--------
--------------------------------------------------
------A-----------M------------P-----DK-----L-----
-----------------------------------------Q-E-L----
----D----A-E-LTPE-T------HGK---------N------------
--------------------------------------------------
--------------------------------------------------
--------------------------------------------------
DPTYRV-F-S--TT---WL--------------GP-YD-NP---I-A-A-
-----CAYL-------N--A----T-------------------------
----------------------L-------------------P-------
--------ARFCT-YNAQ-------------------------FAD----
--C-YVS-------------------------------------------
-DA-II-----------------D--------------------------
---------D----------------------------------------
------C-------LHRYY-SEEDFDVTSFLEDIIGVP--W---------
-----------------P----------------S--EEFVQ--------
--------------------------------------------------
--------------------------------------------------
--------------------------------------------------
---------QL---R------------------E----------------
---------------------------------------------CH---
---YV---N----KS--LWSKC---------------------------G
---ER---------------------------------------------
--------------------------------------------------
-----------------------V-GKVV----SS---------------
--------------------------------------------------
--------------------------------------------------
--------------------------------------------------
--------------------------------------------------
-----------------------------L-------K--G--------A
---W-TN-------V----C---EFLK-A-N-WL---------PI-----
--------------------------------------------------
--------------------------------------------------
--------------------S-SL-IG----A--GL--L---------IG
-----------------------------------------------GAT
SIY-M---------------------------------------------
--------------------------------------------------
--------------------------------------------------
--------------------------------------------------
--CA-KNC---N-------VMS-LL-------------------------
--------------------------------------------------
-------------------------------------S----E-------
--------------------------------------------------
--------------------------------------------------
--------------------------------------------------
---------------------------------------------GGSL-
--------LQL----------VG--------------------T-RAC-Y
LSCD--LCNRIRKADL--TLR-IRNR------------------------
-----------------------S--------------------------
-------------------------------------D------GT--II
L---------------CPD--D--VR-RV------------------AR-
--------H----------------------------IVSS--A-EV---
---------------CK---I----P---------VH-------P-----
T----------------F--------IL--------------------S-
L---CEE-KY--V--VQ------------------------------DE-
-------G-NDVVTMLE-------------S-------------------
-------------HQDYAIK---------------------------KPL
VES-------------------------------HQ-------DAKL---
----------------------------------------IK-PIV----
----------------ESHQ---EVK-L-----IK---P-----------
---LVE---SH-------Q----DV-KL-VRPVI----------------
----------------------------E---------------------
----------------------SHQDGKI---V------K--P-------
------------L-------VESH-----------------------QDV
---K--IKNP-------------IVEI-----------CEVES-HQ----
-DL-R----AK------QIHVEG-N----------F-QS-GY-S-I----
----DWT--D--II---AES-SN--------DHNAQDISKSILSK-NLVR
IM--K-------------------------------P--D---SSYYTHG
LFVKGRMLLMPKHMYDV-LD-G----------------------Y---VD
IV--------SI-------AD-----------------------------
---V-N--C-T-RVPVP--IVS-S--------------------------
T--PL--YR-GG--V-EIDVVICEMG-P---S--TQARRDITSYFPRKSE
-LSS--------LSG-L--LDHGDLRSFT----TE--F-Y---TFKKKA-
P-L-L-----IP-K-------------N-----SSV---R----------
Y-V-K--S--------I--D-K---I--V-------S-R-N-EQQDAYHI
REGFEC-M-GHTSRGDCCSPYILFNPS-S--RAKIMGLHCAG-F-AG---
------TT-R----IFAQIVTQEDIATASPQ-THAG--M---V------S
--------------------T-----EY-PL-------------------
----------------------T-S-TV-I-S--P-L--PN-TLVVGSV-
-RA--A-PPPTKSDIIESPIHG----C---F--PV---------------
----------------L-TA-----PAKLYV-------------------
---PGENLMIFNALKVTKNVV-CLR--ED-------L--IDLC--VHDVK
RVLNT-PG---------V-----SD--AVPRILSHEESITGI-E----G-
--RQYMNALNRSTSAGFPYSLRK--A--KGK---PGKQTWLG-S----D-
---E---F-IVDH---P--------ELKEHVELIISKARKGIVDTELG--
-----VFTATLKDERRPLAK-----VEA-N-KTRVFAATNQALALAQRRY
FLSYLEHVM--LNRVDNEIGLGVNVYS-YDWSRIVNKL-HHVG-------
S------KVIAGDFSNFDGSLNSQLLARVAE-IVTDWYD--DD-------
----------------E--------ENGLLRHTLTEYLFNACLLID----
---NTVVQLNHSQPSGNPLTTLINCMYNMLIFRY--VYLLAHEE------
-------N------------------------------G----------F
-----PL--------SLANFSGNL----AAVFYGDDSLCCVSDKVCEWFN
QH--SITRL-M-A-VTGHVYTDET-KS--G--S-P--P-P--YRDISEVT
FLKREFV--KR---D----------S-L----------WIAP-LSKNTIE
DMCMWSKKN-IE--S---Q-E-ALRQTTRV-ASFEASL
>Wenzhou_shrimp_virus_7_YP_009333162.1
IFLHG-SAGCGK---------TELSSIIQKELANKY-Y----PG------
-------------VPHKDI---I-YSRKA-E-NEFWD-GVK-----QSS-
KIIVYDDAL-QVVDTA-A-KPN--PE--IFEFIR--LNNSDSFQVHMSSV
DD---KSGTYVSPDFVVATSNVD---PH-H-YRP--RSIHSQDAFCRRM-
D-L-RV-RVDVANE-YARV-V---------------T-----R-P-----
------NQCK----VP--DE-----------R------------KIWKKQ
-----------N--P----------G-KSDADL-TTA-LQNG--------
----------------S-Y-TL-N-TDPEIY--SL--H-VR---------
-----Y---TM--------------------------------AG--K--
--------E--------EVKTCTYT--EFM------A-------------
-------------LL----------------------EQLRACRVAAHQD
KRPNE-----------------------------------IP--------
--------------------------------------------------
------V-----------L------------P-----DT-----L-----
-----------------------------------------N-S-L----
----A----A---S--V-Q------SGS---------D------------
--------------------------------------------------
--------------------------------------------------
--------------------------------------------------
R---FV-F-H--TD---WL--------------GF-HS-DA---T-E-A-
-----CNYL-------S--Q----E-------------------------
----------------------L-------------------D-------
--------AVFLP-GTDG--------------------------------
--F-FMS-------------------------------------------
-KN-VV-----------------D--------------------------
---------Q----------------------------------------
------V-------LYDKLETEN-FVAHDFFRRWLDAC--P---------
-----------------D-------------------EQFSD----CL--
--------------------------------------------------
-----------------------------E--------------------
--------------------------------------------------
---------YF---E------------------A----------------
---------------------------------------------SN---
---SP---S----CS--VWSKC---------------------------K
---DY---------------------------------------------
--------------------------------------------------
-----------------------A-SDVV----HS---------------
--------------------------------------------------
--------------------------------------------------
--------------------------------------------------
--------------------------------------------------
-----------------------------L-------S--S--------V
---M-SR-------V----R---SFIV-S-H-WA---------SI-----
--------------------------------------------------
--------------------------------------------------
--------------------S-MV-VG----A--AI--A---------IG
-----------------------------------------------G-G
AAY-F---------------------------------------------
--------------------------------------------------
--------------------------------------------------
--------------------------------------------------
--CS-RKC---R-------VQR-VL-------------------------
--------------------------------------------------
-------------------------------------T----E-------
--------------------------------------------------
--------------------------------------------------
--------------------------------------------------
---------------------------------------------GGTI-
--------MQL----------VG--------------------T-LLC-I
AGCE--FCSRLKKGNL--VMS-VRSV------------------------
-----------------------S--------------------------
-------------------------------------D------GR--IM
L---------------VPS--D--VR-RV------------------VH-
--------H----------------------------YITT--A-TA---
---------------CK---I----P---------IH-------F-----
S----------------I--------TQ--------------------S-
L---CDE-SF--V--KF------------------------------DD-
-------T-RDTFCVLE-------------S-------------------
-------------HQDAKVK---------------------------QVN
VES-------------------------------HQ-------DAKI---
----------------------------------------KQ-VTV----
----------------ESHQ---DAK-V-----KQ---V-----------
---SVE---SH-------Q----DV-KP-KCVCV----------------
----------------------------E---------------------
----------------------SHQDVAL---K------N--L-------
------------V-------VESH-----------------------QDY
---K--PKVV-------------TVES-----------NVCDL-CR----
-ET-K----LS------TPHVEG-N----------V-AS-DY-V-V----
----QWT--N--PV---IES-SC--------DNNAQDVANKLLAK-NFVR
LY--K-------------------------------P--G---EKLFTHG
LFIRGRTLLMPKHLFDE-LN-G----------------------S---VD
IV--------AM-------TD-----------------------------
---S-S--C-T-RVPVA--ISS-H--------------------------
V--NI--KR-GD--I-DVDVVMCEMG-A---G--TIARKDIVSYFPTQSE
-LSS--------LSG-L--MAHGDLRCFS----SA--V-F---GKN----
S-M-L-----MP-R-------------D-----SQV---K----------
F-V-H--C--------V--D-H---I--E-------S-H-N-PEKKSYYV
RKGFEA-Q-GNSSKGDCCSPYILFNPS-S--RAKIVGLHCAG-F-DN---
------TS-R----VFAQTVTQEDFNL-IAT-SHCG--M---V------C
--------------------T-----EY-PL-------------------
----------------------T-T-LT-I-P--P-L--PN-TLPIGCV-
-KA--A-PNPTKSSIVPSPIHG----C---F--EV---------------
----------------R-TA-----PAVLHS-------------------
---DDEDLLVRNALKVTKNVV-LLD--EG-------L--LDMC--VHNVK
QILNA-PG---------V-----SD--VEKRVLTHEESITGL-T----G-
--YDYMNALNRSTSAGFPYCLRK--R--KGK---PGKQTWLG-S----E-
---E---F-IVDH---P--------DLKEHVDKIVSKAKSGIVDVELG--
-----IFSATMKDERRPLEK-----VRQ-K-KTRVFAASNQGLALAQRRY
FLAFMEHVM--KNRIDNEIGLGVNVYS-YDWTRIVDKL-RKVG-------
S------KVIAGDFSNFDGSLNSQILSRVAE-IVTDWYD--DE-------
----------------Q--------ENGLTRHTLVEYLFNASWLIN----
---GQVFQLNHSQPSGNPLTTLINCMYNMIIFRY--VYLLARRS------
-------Q------------------------------G----------L
-----SL--------TLSNFCLHV----SSVFYGDDSLCCVSDKVCEWFN
QH--TITHF-M-S-VTGHDYTDET-KS--G--T-P--P-P--YRSLSEVT
FLKREFV--FR---E----------S-F----------WVAP-LSKVTIE
DMCMWSRKN-ID--P---Q-E-ALRQTTRI-ASFEASL
>Taura_syndrome_virus_NP_149057.1
VYMYG-DAGCGK---------TELSMALQDHFATKC-F----GE------
-------------VPKKDV---I-YSRKA-E-NEFWD-GVK-----QSH-
KIIAYDDVL-QIVDSA-Q-KPN--PE--LFEFIR--LNNSDPYQVHMSSV
RD---KANTFIAPSFVFATSNVN---PG-A-YVP--KSIHSADAFRRRL-
D-L-CV-YVDVKDE-FARI-V---------------A--G-SK-G-----
-------HRK----VP--CE-----------Q------------KIWLHQ
-----------N--P----------G-KTQQDM-KQE-IIAG--------
----------------T-Y-KI-T-PETAVY--EL--H-VD---------
-----T---TL--------------------------------AG--N--
--------A--------QSKVCAYD--GLV------S-------------
-------------LI----------------------EQVRKLRVAAHSD
KVETD-----------------------------------VP--------
--------------------------------------------------
------V-----------L------------P-----TR-----L-----
-----------------------------------------H-E-L----
----S----Q-E-TFPN-T------HAG---------V------------
--------------------------------------------------
--------------------------------------------------
--------------------------------------------------
G---FQ-F-A--TD---WL--------------GD-FD-RP---V-E-A-
-----LSYL-------N--E----T-------------------------
----------------------L-------------------E-------
--------AHFVS-RSAN-------------------------DGS----
--M-FIP-------------------------------------------
-AS-EV-----------------A--------------D-----------
---------L----------------------------------------
------L-------CQRHN-NTN-LNEELVYLTWMTQI--T---------
-----------------D-------------------KELAS----SL--
--------------------------------------------------
-----------------------------V--------------------
--------------------------------------------------
---------YF---T------------------N----------------
----------------------------------------------N---
---GM---D----KS--IWKQS---------------------------A
---ER---------------------------------------------
--------------------------------------------------
-----------------------S-AQAI----SQ---------------
--------------------------------------------------
--------------------------------------------------
--------------------------------------------------
--------------------------------------------------
-----------------------------C-------K--N--------A
---W-TR-------I----N---DFLK-N-H-WI---------SI-----
--------------------------------------------------
--------------------------------------------------
--------------------S-AV-IG----S--AL--L---------IG
-----------------------------------------------GVS
SAV-K---------------------------------------------
--------------------------------------------------
--------------------------------------------------
--------------------------------------------------
--CA-TKC---R-------VRK-IL-------------------------
--------------------------------------------------
-------------------------------------Q----D-------
--------------------------------------------------
--------------------------------------------------
--------------------------------------------------
---------------------------------------------GGSI-
--------MQL----------VG--------------------V-RSC-M
YACQ--LCKRIKNGDL--RLR-VRNR------------------------
-----------------------S--------------------------
-------------------------------------E------GV--TT
F---------------VPG--D--IR-RV------------------AR-
--------H----------------------------VISA--A-DV---
---------------CE---V----P---------VH-------H-----
S----------------F--------IQ--------------------S-
L---CDE-AF--T--VH------------------------------SD-
-------K-EETFSILDFTPE--------AK-------------------
-------------GR-NPLE---------------------------SAV
VES-------------------------------HQ-------DYRA---
----------------------------------------KT-AVV----
----------------ESHQ---DFK-P-----KG---A-----------
---IVE---ST-------R----D------TVFT----------------
----------------------------E---------------------
----------------------SHQDVRV---K------L--H-------
--------------------------------------------------
---------P-------------QVES-----------------HQ----
-DF-R----AK------NPTVES-R----------K--P-DY-Q-V----
----EWT--D--LR---TES-SD--------DRNAQDISNRILSR-NFVR
LY--V-------------------------------P--G---SSLYTHG
LFAYGRMLLMPKHMFDM-LN-G----------------------S---VE
IV--------SI-------AD-----------------------------
---K-G--N-T-RVHVK--IQS-H--------------------------
K--TV--TR-GG--Y-EVDIVICEMG-N---S--ISARKDITSYFPTVKE
-LPG--------LTG-M--ISSGRMRVFS----TA--K-F---KASDSC-
S-Y-L-----MP-Q-------------D-----FVA---K----------
Y-I-A--A--------V--D-H---I--T-------S-K-S-PEKRSYFI
RQGFEA-E-SDSMQGDCCSPYVLFNSA-S--RAKIVGLHCAG-F-DG---
------TA-R----VFAQIITQEDIMAATPT-THAG--R---V------T
--------------------T-----EF-PH-------------------
----------------------T-S-LR-D-S--P-L--PN-SMAIGSV-
-KT--A-PNPTKSEITRSPIHG----C---F--PV---------------
----------------L-TA-----PATLYS-------------------
---PTENLLIKNAMKVTKNVE-LLE--ED-------L--IDAC--VHDVK
RILNA-PG---------V-----SN--AEKRVLTHEESITGI-E----N-
--RQYMNALNRSTSAGFPYSSRK--A--KGK---SGKQTWLG-S----E-
---E---F-IVDN---P--------DLKEHVEKIVDKAKDGIVDVSLG--
-----IFAATLKDERRPLKK-----VQA-N-KTRVFAASNQGLALALRRY
YLSFLDHVM--TNRIDNEIGLGVNVYS-YDWTRIVNKL-KRVG-------
D------KVIAGDFSNFDGSLNSQILSRVSE-IVTDWYG--DD-------
----------------A--------ENGLIRHTLLEYLFNATWLMN----
---GKVFQLNHSQPSGNPLTTLINCVYNMIIFRY--VYLLAQRE------
-------N------------------------------G----------F
-----PM--------TLSGFTTNV----ACIFYGDDSLCSVSDKVSEWFN
QH--VITRL-M-A-ATGHEYTDET-KS--G--S-P--P-P--YRSLSEVT
FLKREFV--LR---D----------H-F----------WIAP-LSRNTIE
DMCMWSRKN-ID--A---Q-D-ALLQTTRI-ASFEASL
>Beihai_mantis_shrimp_virus_5_APG78864.1
VYMYG-EAGCGK---------TELSSALQNQFAASY-F----PN------
-------------VPQKDL---V-YSRKA-E-NEYWD-GVK-----KSH-
KIITYDDVL-QIIDSP-Q-KPN--PE--LFEFIR--LNNSDPYQVHMSSV
KD---KASTFISPSFVFATSNVD---PS-S-YEP--RSIHSADAFRRRL-
D-I-QV-RVDVADK-FARH-V---------------P--S-AT-A-----
-------QRK----VP--DE-----------S------------KIWLHQ
-----------N--P----------G-KTIQQM-KES-IANG--------
----------------T-F-KV-N-NEKEVY--EL--H-VT---------
-----T---TL--------------------------------AG--V--
--------T--------TSTVCNYD--QLV------N-------------
-------------II----------------------EKARTLRVAAHSD
KEETP-----------------------------------HP--------
--------------------------------------------------
------E-----------L------------P-----SE-----L-----
-----------------------------------------N-E-Y----
----S----N---IFPS-T------QGS---------A------------
--------------------------------------------------
--------------------------------------------------
--------------------------------------------------
N---MC-F-S--TD---WL--------------GQ-FS-NL---G-D-A-
-----LNYL-------N--E----V-------------------------
----------------------F-------------------S-------
--------PRFVN-RKDY-------------------------PSC----
--A-FIE-------------------------------------------
-AS-VV-----------------D--------------------------
---------Y----------------------------------------
------L-------MHKKF-SGN-FDEDFEFAKLVADI--T---------
-----------------D-------------------SEFEN----SV--
--------------------------------------------------
-----------------------------V--------------------
--------------------------------------------------
---------IF---K------------------N----------------
----------------------------------------------G---
---QC---D----KG--VWDSV---------------------------S
---KV---------------------------------------------
--------------------------------------------------
-----------------------A-ENLV----SQ---------------
--------------------------------------------------
--------------------------------------------------
--------------------------------------------------
--------------------------------------------------
-----------------------------C-------K--N--------A
---W-TR-------V----Y---DFLK-E-N-WV---------AI-----
--------------------------------------------------
--------------------------------------------------
--------------------S-AV-IG----T--AM--V---------IS
-----------------------------------------------GAS
AAY-L---------------------------------------------
--------------------------------------------------
--------------------------------------------------
--------------------------------------------------
--CA-TNC---K-------VKT-LL-------------------------
--------------------------------------------------
-------------------------------------S----E-------
--------------------------------------------------
--------------------------------------------------
--------------------------------------------------
---------------------------------------------GGSL-
--------MQL----------VG--------------------A-RSC-L
LGCD--LCKRIKKGDL--NLR-VRNR------------------------
-----------------------S--------------------------
-------------------------------------D------GT--IT
F---------------VPS--D--VR-RV------------------AR-
--------L----------------------------IVAS--A-DA---
---------------CK---I----P---------VH-------P-----
T----------------F--------AL--------------------S-
I---CEE-TF--T--IQ------------------------------NE-
-------T-DDLFSILDCPKV--------ES-------------------
-------------HQNLKPK---------------------------GVI
VES-------------------------------HQ-------DIKS---
----------------------------------------KQ-IMV----
----------------ESHQ---DIK-P-----KT---V-----------
---IVE---SH-------Q----EQ-KP-RAITV----------------
----------------------------E---------------------
----------------------SHQDIKS---R------L--A-------
------------T-------VESH-----------------------QEM
---K--AKLP-------------AVES-----------------HQ----
-DA-K----LK------VAVVEG-N----------G--F-DF-E-I----
----NWS--D--LC---TEA-SC--------DNNAQDVSSKIMSK-NFVR
LY--K-------------------------------P--N---SNYYTHG
LFVCGRMLLMPKHLFDC-LN-G----------------------S---VD
IV--------SI-------GD-----------------------------
---S-G--K-V-RVPVA--IKS-S--------------------------
K--HV--TR-GD--I-EVDIVICELG-A---S--ISARKDIISYFPRKNE
-LSS--------LSG-L--MANGEMRVFT----TV--N-F---NKD----
N-F-L-----IP-K-------------D-----SSA---T----------
F-T-K--V--------V--D-H---V--E-------S-R-S-PDGSSYYI
RQGFEA-K-GNSVHGDCCAPYIIFNPS-S--RAKIVGLHCAG-F-AQ---
------TS-R----VFAQMITQEDIASAMPT-THAG--R---V------S
--------------------T-----EF-PN-------------------
----------------------T-R-LA-E-S--P-L--PN-SIYVGSV-
-KA--A-PNPTKSEIIQSPIHG----C---F--PV---------------
----------------K-TA-----PASLYS-------------------
---PDENLMVKNALKVTKNVV-LLE--EE-------L--LDVC--VHDVK
RLLNA-PG---------V-----CD--VEKRILSHAESITGL-E----G-
--RQYMNSLNRSTSAGFPYSQRK--K--PGK---PGKQTWLG-D----S-
---D---F-IVDN---P--------DLEMHVDKIIEKARHGVVDVELG--
-----VFAATLKDERRPIEK-----VRA-N-KTRVFAASNQGLALAIRRY
YLAFMEHVM--QNRIDNEIGLGVNVYS-YDWTRIVNKL-RRVG-------
D------KVIAGDFSNFDGSLNSQILSRVSE-IVTDWYD--DD-------
----------------E--------ENGLIRHVLLEYLFNASWLLN----
---GKIFQLNHSQPSGNPLTTLINCLYNMIIFRY--VYLLAQRE------
-------N------------------------------G----------F
-----PL--------SLSGFCANV----ASVFYGDDSLCCVSNKVCEWFN
QH--VITRL-M-A-ITGHDYTDET-KS--G--S-P--P-P--YRSLSEVT
FLKRGFV--LR---D----------S-F----------WIAP-LSKDTIE
DMCMWSRKN-IE--P---Q-E-ALLQTSRI-ASFEASL
>Macrobrachium_rosenbergii_Taihu_virus_YP_006666503.2
VYMYG-DAGCGK---------TELSSALQDQFSAKY-F----PN------
-------------VAKKDL---V-YSRKA-E-NEFWD-GVK-----QSH-
KIITYDDVL-QIIDSP-Q-KPN--PE--LFEFIR--LNNSDPYQVHMSSV
KD---KANTFISPHFVFATSNVD---PS-S-YAP--RSIHSADAFLRRL-
D-I-QV-RVDVDSK-FARY-V---------------P--S-VA-A-----
-------QRK----VP--DE-----------S------------KIWLHQ
-----------N--P----------G-KTLLDM-KDS-IANG--------
----------------T-Y-KV-N-METAVY--EL--H-VT---------
-----T---TL--------------------------------AG--V--
--------T--------TSTVCNYD--QLV------S-------------
-------------VI----------------------EKARTLRVAAHSD
KTEVP-----------------------------------LP--------
--------------------------------------------------
------D-----------L------------P-----SE-----L-----
-----------------------------------------E-E-Y----
----A----G---AFPA-A------HGS---------A------------
--------------------------------------------------
--------------------------------------------------
--------------------------------------------------
T---MC-F-A--TD---WL--------------GQ-FT-NL---T-E-S-
-----LNLL-------N--K----T-------------------------
----------------------F-------------------S-------
--------PRFVN-RKDY-------------------------PSC----
--I-FLP-------------------------------------------
-SE-TI-----------------D--------------------------
---------E----------------------------------------
------L-------MHKKF-SGT-FDEDFEFAKLVTDV--T---------
-----------------D-------------------TEFEN----SV--
--------------------------------------------------
-----------------------------V--------------------
--------------------------------------------------
---------LF---Q------------------N----------------
--------------------------------------------------
---TC---D----NK--LWKSV---------------------------C
---TM---------------------------------------------
--------------------------------------------------
-----------------------A-ENMI----DC---------------
--------------------------------------------------
--------------------------------------------------
--------------------------------------------------
--------------------------------------------------
-----------------------------C-------K--N--------A
---W-TR-------V----Y---DFLR-E-H-WI---------AI-----
--------------------------------------------------
--------------------------------------------------
--------------------S-SV-IG----T--AI--V---------VS
-----------------------------------------------GAS
VAY-M---------------------------------------------
--------------------------------------------------
--------------------------------------------------
--------------------------------------------------
--CA-TNC---K-------VKA-LL-------------------------
--------------------------------------------------
-------------------------------------S----E-------
--------------------------------------------------
--------------------------------------------------
--------------------------------------------------
---------------------------------------------GGSL-
--------MQL----------VG--------------------A-RSC-V
FACD--LCKRVKKGDL--NLR-VRSR------------------------
-----------------------S--------------------------
-------------------------------------D------GT--IT
F---------------VPS--D--VR-RV------------------AR-
--------H----------------------------IVMS--A-DS---
---------------CK---I----P---------VH-------P-----
T----------------F--------AL--------------------S-
L---CEE-TF--T--IQ------------------------------ND-
-------T-DDMFSILDCPKL--------ES-------------------
-------------HQELKPK---------------------------FTV
VES-------------------------------HQ-------EVKP---
----------------------------------------KA-VVV----
----------------ESHQ---DAK-P-----KV---A-----------
---VVE---SH-------Q----EV-KP-KVVSV----------------
----------------------------E---------------------
----------------------SHQDTST---K------K--V-------
------------I-------VESH-----------------------QDM
---K--IKAP-------------VVES-----------------HQ----
-DI-K----PK------VAVVEG-K----------G--F-DF-E-V----
----DWT--D--LC---TEA-SC--------DNNAQDVSSKLMAK-NFVR
LY--K-------------------------------P--N---SNYYTHG
LFVCGRMLLMPKHLFDC-LN-G----------------------S---VD
VV--------SI-------GD-----------------------------
---S-G--K-V-RVPVA--IKS-S--------------------------
K--HV--ER-GG--V-KVDIVICELG-A---S--ISARKGIVSYFPRVNE
-LSS--------LSG-L--MANGELRVFT----TT--N-F---GKF----
N-F-L-----IP-K-------------D-----SSA---I----------
F-T-R--V--------V--D-H---V--E-------S-R-S-PEGSSYYI
RQGFEA-K-GNSVHGDCCAPYIMFNPS-S--RAKIVGLHCAG-F-AQ---
------TS-R----VFAQMITQEDIASAMPT-THAG--R---V------S
--------------------T-----EF-PN-------------------
----------------------T-Y-IS-E-S--P-L--PN-SLYIGSV-
-KT--A-PNPSKTEIVQSPIHG----C---F--PI---------------
----------------R-TA-----PANLYS-------------------
---PEENLMIKNALKVTKNVV-LLE--ED-------L--LDVC--VHDVK
RVLNA-PG---------V-----CE--VEKRVLTHSESITGL-E----G-
--HQYMNALNRSTSAGFPYSQRR--S--PGK---PGKQTWLG-S----G-
---E---F-IVDN---V--------DLKKHVDMIVEKAQNGVVDVGLG--
-----VFAATLKDERRPLEK-----VAA-N-KTRVFAASNQGLALAIRRY
YLAFMEHVM--TNRIDNEIGLGVNVYS-YDWTRIVNKM-RKVG-------
N------KVIAGDFSNFDGSLNSQILSRVSD-IVTDWYD--DD-------
----------------E--------ENGLIRHVLLEYLFNASWLLN----
---GKVFQLNHSQPSGNPLTTLINCMYNMIIFRY--VYLLAQRE------
-------N------------------------------G----------F
-----PM--------SLSGFCANV----ASVFYGDDSLCCVSDKVCEWFN
QH--VITRL-M-L-VTGHDYTDET-KS--G--S-P--P-P--YRSLSEVS
FLKREFV--LR---D----------S-F----------WVAP-LAKNTIE
DMCMWSRKN-IE--P---Q-E-ALLQTTRI-ASFEASL
>Changjiang_crawfish_virus_5_YP_009336513.1
IALVG-PAGIGK---------SHLNFQLMEAIHKIK-N----VP------
-------------FQPARD---I-YTRN-QK-NEFWD-AY-R----N-Q-
PVVYYNDLF-QTTDVN-V-NIT--V---AQEFIT--MGQNLPMPLNCAVA
EK---KDTLYFDSRIVTTDMNFF---PSDQ-TLH--SYVAEPVAIKRRF-
A-N-TI-DVRIKPE-WRLE-N---------------G-------------
--------------RL--NK-----------A------------LVTKPF
H-------------------------------------------------
-------------------------SE--AY--L------F---------
--D------FRGGI------------------------------------
-------------------HGLEWR--TFL------V-------------
-------------EI----------------------MRRLKEHEKHEDL
VMSKS---------------------------------DNGLN-------
----DD------I--ISSIREDAGYVVSQMENAPGDIEQLI---TEYAKI
KG---Y-------------LDESLKRV-DEM-------------------
---------------------E----W-Q-------------MK-V----
-MNDC--LSQ-Y---EM-D------VIKELNASKFEL-------------
--------------------------KQVIARI-----------------
---KRI-TCR-----NRRPPNVCFQMG-----------------------
----SV-----NYPVWLMSPSE-QLKFWNNDET---------------TF
----------RDDW---ELR----DVI----------------MPLL-E-
-----R-------SKYKEDD----D-----------------------KV
R--------------------F----------------------------
--------------------------------------------------
--------------------------------------------------
--------------------------------------A-----------
--------------------------------------------------
------E-------------------------------------------
-----V-------LDRV---------------------------------
---------------Y----------------------------------
--------------------------------------------------
-----------------------N-GLYNIHTAYL-----THGD------
--------------------------------------------------
--------------------------------------------------
--------------------------------------------------
--------------------------------------------------
--------------------------------------------------
--------------------------------------------------
--------------------------------------------------
--------------------------------------------------
--------------------------------------------------
--------------------------------------------------
--------------------------------------------------
-----------------------------------------------FES
VTKDVQALI-MVTRQRMLDLNLIQKDDLITPLCSYLSLKARRD-----CI
HEDSTEDLTDVQWIWADD-----------------EPEETE---------
--------------------V-KS-PY----IPSNNRVIKF-------EE
--------------------------------------------------
-------------------------------VERE-----N---------
---------------------------K----------------------
----------------------------PHLNRAQQYAYDFFE-------
-----------------------RSG------------------THVGV-
--------------------------SAMLYL----------M--TR---
RIPTWTPFLIIWIIYYFLLFGEGFWEGFRG--TFVSQTDED--LNWRKAK
MEERDNFIFQATKYISRIRQIKLLIIVV---FVVWF-L----DFK--SLF
VMLVKAL-------------------------------------------
--------------------------------------------------
-----------------FG-------------------------------
--------------------------------------------------
---------------------------------------GFKSV-FNKL-
--------------------------------------------------
--------------------------------------------------
--------------------------------------------------
--------------------------------------------------
---------------------------------------------TG--R
KKPKE----------------D----K--------EGS----YKP-----
L---------------D---------------------------------
--------------------------------------------------
------------------------------M------DISVESMEPY-R-
NHSFVA-RRKTDL--VK---------------ES----------------
----M------EPDKN--------NI------------------------
------------------------FKATRK--------------------
------------------VI---TES-G-----SQ---T----------P
----ESSLYKR------------------------AVR--M-S-------
---T--EAA-IVKS-EGSMSLKGLT-RD--NMVKGI------TEEEQ---
-----NL-HFNINSQ----------------PV------P--R-------
------------K-------H-F---------------------------
--------------------------------------------------
--------------H-T------CTI-CLEK----YTHT-HA-V-PNPGN
NLPLHKC--P--N--C-INK-EP--------DLTEGEVFAQGSLLPGASD
M-------------------IYKFG---NSCVK--VT--S---AVGNICG
FFVGSRILCIPNHYFEN-LA-DD--EM---------------------IT
LL--------GP-------N--Y---------------------------
----I-----V-P--IA--PED-R-------------------------T
---NF--V--VE--K-QRDIRLVYISHR---S--FPAKCSLLKYFVDASM
-PLP------------S--V----ATLIN----PR--KF---------N-
--G-K-----GM------------V--L-----G----H--H---S----
ILD-L--------------S-ETSHIAWS-------K-E-E-KTELVKYV
NSALMY-G-ANTELGDCGSPLCVLDSS-G--TLRIAGMHMAG-G-KG---
---------I----GLSTYITRETLDKMIQK-LQTQ--G--PV------L
-FQ-G------E------INTL----------------PI----------
-------------NEE----P-GRR-NP-L-C--K-K--DN-LLHVGVLP
KHM--VPILSTKSAIEPSLIYD----S----E-KA---------------
----------------L-TK-----PVMLTITD-----------------
----GIDPFRKGVLKMERLNV-SLD--SE-------L--LDMA--TEMVE
KQLLA--------L---P---SPAK--NHKRLLTEMECLNGC-V------
-TDSWILPLNMSTSPGWPYKIHA--K----K---SGKKDFIEGK------
S-GE----YVLTQ------------FMRDEVLKLETSLLSDQPM--PV--
-----IFFDCIKDERKPIEK-----ANQ-G-NARIFSVGPMNFTILMRKY
TAFFQSHCM--HNCTTSGSAVGINPHS-QDWAKLLIEL-DKAG-------
K------NYIAGDFEKWDKWIPYPLFMRVCE-IINNFYD--DS-------
----------------E--------HNKQIRMALFGCAYGSIRIAL----
---SNVYRTTGGLPSGISGTAVFSSIANKILKYY--MFMFMRNH------
-------Y------------------------------AP----------
-----KL--------NLGYIDRLI----VTTAYGDDHIVSVNDL-VPWFN
MK--TLAHA-Y--EHHDIPYTSAD-KS--TTTF-T--D-N--YVTLDDLT
YLKRRFV--PV---S----------S-F---------QVSAP-LCWEVIE
ESMLWRHKG-GD--A--R--A-DLVATCTS-ALIEATH
>Changjiang_picorna-like_virus_9_APG78990.1
VFLYG-GAGVGK---------TSILTRFATSALVMS-G----LC-E---A
-------------KDAKAN---L-WQK--GT-SKYWN-SY-A----G-Q-
LALGLDDFG-QEKPYQ-G-QEE--SE--YMTLIR--AKGCWSFPLAMADV
ES---KGKTFFRSKLMVATTNVD---KMKD-QVG--TILYSDSAVERRI-
D-Y-PL-RLEVHPD-YLKE-G---------------G-------------
-------VPG----EL--DY-----------E------------KLQKEV
ARR-----------A------QLYRD--------------------G---
------K--LTL---RS-P-CD-V-YPWYVW--KV--Y-KH---------
--D------FFSVQ-T----------------------------------
---------G------E-PVEYDLH--DLL------V-------------
-------------EI----------------------SKKLRDRSAMHKN
AEADL---------------------------------DD--F-------
----LA------G------------------------------------L
TP---I-------------KE-----Q-SGRE-----I------EEI---
--------------------S-----------------------------
--------------------------------------------------
----------------------------TFLDG----D------------
--------------------------------------------------
--------------------------------------------------
----------F-------LD----LD-------------------EI-S-
--------------------------------------------------
---------------------E----------------------------
--------------------------------------------------
--------------------------------------------------
--------------------------------------M-----------
--------TL-E-QF-----------------------------------
-----AE-------------------------------------------
-----Q-------REKV---------------------------------
---------------E---------T------------------------
--------------------------------------------------
---------------------------------------------S----
-LRM-HT--MS---------------------------------------
--------------------------------------------------
--------------------------------------------------
--------------------------------------------------
--------------------------------------------------
--------------------------------------------------
--------------------------------------------------
--------------------------------------------------
--------------------------------------------------
--------------------------------------------------
--------------------------------------------------
--------------------------------------------------
--------------------------------------------------
--------------------------------------------------
------------------------------------------------KT
------------------------------------------------LK
-----F----------------------------Q-----DR--------
----WE--LF-K-------LW------I----------------------
----------------------------------------N---T-----
-------QITS-----------VAAVIH------------R---------
-------------------------------N----------K--W----
--------------------------------------------------
--------------------------------------------------
--------------------------------------------------
--------------------------------------------------
--------------------------------------------------
--------------------------I------------------ILGVV
A---------V----------A------------------A--A-VGLL-
--------------------------------------------------
--------------------------------------------------
--------------------------------------------------
--------------------------------------------------
---------------------------------------------IA--A
----V----------------R---G---------MW-------S-----
F---------------V---------K--------------------S--
--------------------------------------------------
--------------------------------------------------
--------------FF----------------SK----------------
---------------------------K----------------------
--------K-----------------------------------------
-------------------D---NDK-G-----QR---R-----------
--------------------------------------------------
--------------------------------------------------
---------------------------------------Q--S-------
--------------------------------------------------
-----------------------------------NR-------------
--------------------------------------------------
----LVT--K--P--R-PVV-Q----------LGSDNAVLRTFYS-DTYK
MF--V---E------Y-V----VGG---E-------A--L---CEIFGQV
QFLNGGISVCPYHFITS-LE-SL--EK--SKD---VGT-E--V-R---VN
M---------RN-------A--I------------------------NGD
LEYG-A--A-K-A--VT--AAQ-IL-------------------------
K--LP--RE-RV--P-GEDVVFMNWE-P---LN-VRAHTAKEHHIIEEEH
-FKL--------LSM-A--S-RP-ARLSI----CDI---DI---N---G-
V-L-Q---S-GT------------M--P-----R-------F---F----
Q-C-E--K--------L-------IAH-K-------P-M---RLTNSSEN
ARVWEY-C-LNTQEGDCGAPLTLTKQD-G-VGKYYLGFHIAG-D-GH---
-------N-K----GFSAVVTKEMYDRHTAK-LGVK--G--RP------V
-VK-D-------TLMPACEQAG--RPIL-EF-------------------
---E-------DT-------D--KI-PE-A-Y--N-S--GS-FTVIGKV-
-EK--AVNVSSKSKIFPTVLHG----V---LG-PA---------------
----------------V-DV-----PVALGPVR-----D---------G-
A--HTIYPMENAIQANKTPVM-VVD--TD-------LPIWQQA--MHMAG
RKFME--------V---T---GPSR--LNARVLTFEEACIGN-P------
-ILK-LKAINRNSSAGYPYCLEY-------S---SGKKHFFG-R------
G-DE---Y-DLTG---P-A----AQLLRADVQKIIEKAKKGERS--PV--
-----IYNDFLKDERRSPEK-----VAN-H-MARLISSSPLDYTIAVRMY
FGAILSAMF--SNSIDSGLAPGACVYQ--DWGTLAKHL-QSKG-------
D------AVFDGDFKRFDSTQQPDLLMLILD-FINDWYS--VNGVPVGPH
ECLEG------G---IC--------EDNLVRYVLFQDLIHSRHLGGLSS-
-KHDIVYQWNKCLPSGHPLTTLVNSLFSLLMLSY--SYIVLTGD------
--------------------------------------------------
----------------RLGFWDHC----FANSFGDDNIVNVDDETKDVFN
QV--TVAKV-L-WEDLGMVYTAGA-KD--G--S-E--I-P--YKTLEECT
FLKRSFH--FD---G----------------------KWLAP-LELNSFM
QTFYWAKNK-LF--V---D-Q-TIRSDLNN-ALEELSL
>Wenling_picorna-like_virus_3_APG78472.1
VKLGG-PAGIGK---------SELTNLLIKDLADQL-Y----PD------
-------------SPLNSL---I-YQRKA-V-NEYWD-GYA-----GGN-
MFCVFDDFM-QAVDSQ-S-RPN--PE--IQEIIS--AANSSPFQLHMSDV
KD---KANHFFKSQFILLSTNDV---A----MRP--RSIVSREALIRRF-
D-L-DV-SVSIHPN-FSRP-A---------------L--H-NN-------
-------AYH----VP--DE-----------F------------KIWRAM
P---------GN--A----------D-KTRHDY-RLA-AADV--------
----------------ENF-TI-P-ILKDIY--QF--T-LT---------
-----D---RT--------------------------------TG-----
--------L--------HHQHLSYD--QFY------T-------------
-------------LI----------------------VNAHHRKLNSHKD
KMEAT---------------------------------P-SA--------
--------------------------------------------------
------E-----------L------------P-----DE-----L-----
-----------------------------------------V-A-F----
----R----R---MLPQ---------GA----------------------
--------------------------------------------------
--------------------------------------------------
--------------------------------------------------
---------------------------------------P------D-L-
-----DQ-Q----------E----T-------------------------
----------------------L---------------------------
----------GV--------------------------------------
--------------------------------------------------
--------------------------------------------------
--------------------------------------------------
--------------------------------DAAPEI--E---------
-----------------Y-------------------SVLRD----NV--
--------------------------------------------------
-----------------------------L--------------------
--------------------------------------------------
---------LK---K------------------C----------------
----------------------------------------------R---
---TI---A----RS--IY------------------------------A
---GM---------------------------------------------
--------------------------------------------------
-----------------------T-SLTC----SS---------------
--------------------------------------------------
--------------------------------------------------
--------------------------------------------------
--------------------------------------------------
-----------------------------F-------S--T--------P
---F-FR-------V----L---SWLR-E-T-WP---------VI-----
--------------------------------------------------
--------------------------------------------------
--------------------A-AV-LA----F------S---------AG
-----------------------------------------------TAA
VTY-L---------------------------------------------
--------------------------------------------------
--------------------------------------------------
--------------------------------------------------
--CA-REC---R-------VAK-KL-------------------------
--------------------------------------------------
-------------------------------------R----E-------
--------------------------------------------------
--------------------------------------------------
--------------------------------------------------
---------------------------------------------GGEI-
--------HSL----------FS--------------------A-SLC-T
LSCA--LCKALKSGPV--RTI-PLIE------------------------
-----------------------V--------------------------
-------------------------------------G------RR--MK
Y---------------CPT--A--LS-KF------------------FI-
--------H----------------------------LAGV--A-SS---
---------------LN---L----S---------VH-------P-----
S----------------F--------LS--------------------S-
I---SSD-FT--L--ES------------------------------IE-
-------A-MKAQSHVS-------------T-------------------
-------------CNGCTDV---------------------------VLT
LES-------------------------------HQ-------DSRL---
----------------------------------------QK-PLV----
----------------ESHQ---QAN-V-----KL---P-----------
---FLE---SH-------Q----D--------------------------
--------------------------------------------------
-----------------------S--------------------------
--------------------------------------------------
---R--AMLP-------------KLES-----------------QQ----
-DS-R----VK------LPHVEG-DF-VTES----FSEL-K--A-T----
----PWS--D--IF-D-TQG-SF--------DDNASVISNNVLAK-NLVR
VT--V-------------------------------P--G---TKAFAHG
LLIRGRQLLLNQHMSKQ-CP-H--------------------------IE
IT--------YA-------GE-----------------------------
---P-A--S-V-KHQVS--ILS-R--------------------------
Q--QL--SR-NG--V-PIDAVILELG-N---S--INAAPDITTHFPAQSE
-LSA--------LPS-L--IERGRVNMLK----TI--I-A---KVGK---
P-I-L-----IP-C-------------F-----EPV---T----------
N-I-Q--C--------V--D-K--IT--A-------R-D-P-KSDSVYHT
AMGLRG-R-ANSILGDCGAPYMLYNPA-S--RSKIVSIHTCG-S-P----
-------G-F----AISQILTKEDLAVVAPQ-GFSA------I------S
--------------------T-----DY-SG-L-----------------
--------------------N-L-L-HA-E-T--S-L--PN-SSPLGTI-
-PS--S-TAAPKSQIEKSPIHG----L---F--PV---------------
----------------E-KA-----PAILDH-------------------
---PSVDILYKNSLKMTKETV-LLD--ET-------L--LDTC--FNSVR
KVFSR-NP----------------C--SFKKVLTHEESIEGI-E----G-
--FAYINGINRSTSPGWPYTLMS--R---TK---PGKRQWLG-T----D-
---E---Y-KTDD---P--------TVLQHVNRIVDAAKQGVVRPIDG--
-----IFSASLKDERRTLQK-----VEE-L-KTRVFTASNMGLTLAIRRY
FMAFMQHIM--DNRIYNEIGLGLNVYS-NDWQTLATRL-CYHS-------
D------RVIAGDFSNFDGSLNAQILYRIVD-VVNRWYG--DS-------
----------------S--------ENQLIRRVLCEYIFNASVNFR----
---GTVAQMNHSQPSGNPLTTMINCLYNMFIFRY--VYLLAQKA------
-------A------------------------------G----------L
-----PQ--------TLSSFEQHV----AAVYYGDDSIIALLPCVLPWFN
QN--TITEH-M-A-TTGHVYTDET-KS--G--V-P--L-P--SRSLSQVT
FLKRAFV--CH---Q----------G-D----------WIAP-LDTQTIR
DMVMWSRTT-IT--T---A-E-AVSQTTRA-ASFEAYF
>Shahe_picorna-like_virus_8_YP_009333200.1
VWLTG-GSGVGK---------SSMIYYLAAHILKPL-GLA----------
-------------NKVKEA----VYLRT-VE-QEYWD-GYR-----G--Q
PLVAVDDAF-QMKDGA--SSPN--VE-F-MEAIR--MSNMFPLNLHMADL
SE---KATTMFNGKCILYTTNNR---SPAI------ESITYPEAFYRRF-
T-H-CY-EVQIKPE-YQMK-R---------------V--D-SS-G-----
------RETI----TL--NA-----------R------------LAKERA
PIN------------------G----------------------------
---------------DG-T-RS-P-INLDVY--EF---VEF---------
--------------------DPW--------------------AM--R--
--------GK---PIPVTANKIDFT--TL------ANI------------
------------------------------------LQQDMENRVTKSDV
LLDDV---------------------------------QK--YC------
-----E------------------------------------------KL
HA---Q-------------V---------------------GSL-SW---
--------------------IE-----------------------G----
------KPFW----RRQ--------ESFED--------------------
--------------------------------------------------
--------------------------------------------------
--------------------------------------------------
--------------------------------------------------
--------------------TQEEI-------------------------
--------------------------------------------------
----------DQM-DDLMHFA----QY---------------P-------
--P-HPE------IPAT-------------DEE-VE------LMKYEWAD
R------------------------------------EIP----------
-----------F-TI--N--------------------------------
------A-------I-----------------------------------
-------------ILETKP----------------F--------------
--------------------------------------------------
--------------------------------------------------
-------------------------------------------ITP----
-LLK-YA--LM---------------------------------------
--------------------------------------------------
--------------------------------------------------
--------------------------------------------------
--------------------------------------------------
--------------------------------------------------
--------------------------------------------------
--------YREKDAKPDT--------------------------------
--------------------------------------------------
--------------------------------------------------
-----IY----------HV---------------------LT--------
--------------N----A--------Y---------------------
--------------------------------------------------
--------------------------------------------------
------------------VGK-HK-TI--VQR---V-K----------DA
-----------------------------------------------YNT
I-VNADW-----------------------------------TKFF----
-----VY-------------------------------------------
--------------------------------------------------
----------------------VTTF------------------LANPP-
------------------------------WW------------------
-F------------------------------------------------
--------------------------------------------------
--------------------------------------------------
--------------------------------------------------
--------------------------------------------------
--------------------------------------------------
--------------------------------------------------
--------------------------------------------------
--------------------------------------------------
--------------------------------------------------
----------------VLT--AAGAITAIA--------------------
---------MWVRQNNKK-----------------------KN---R---
-----------------------------------RY------------R
N---------------V--------DKL--------VE---------SH-
-------QP-----------------------------------------
--------------------------------------------------
--------------------------------------------------
--------------------------------------------------
--------------------------------------------------
-----------------------DTQ-P-----RM---------------
---ATT---RLVH-ESFHP-------------------------------
------DTQ--------PRVVKQS--------------------------
---------------------------------------K----------
------FV-E----------------------------------------
-------------------------------------SHNP----D----
-TQ-P----IV-----TR-TTKV-----VET----AVDM-FE-G-G----
----DLR----ECF---AQG-CV--------DQNQVQML-AVVSR-QQYQ
IVGI-----------------------------YE-D--R---TVCFGNG
IVVKGRIMLTIQHFVTY-MA-YHKP-----------------D-L---IV
LR--------NAFLP-----------------------------------
-----K--G-I-E--IE--TDD-FL-------K-----------------
---RIV--E-VE--E-KQDLILVDLT----TL--IPAAKDITRHF-----
----ITRDDLHKLTS-F--R----TVLSG----Y--RN-L---GSNTVV-
-------------L------------HA--S--TGE--------------
--G-E--A--------S-TA-I--KYS-M---E---E-P-N-GSIVQVHC
VRNIAY-D-IDTAPGDCGMIASTSHSS-I--RNKILGLHVAG-G-NK---
------QRFS----NHASLVTTETLNEIITKHFSLT--A--QI------A
-QP-F-------------EEVG-----S-F------------IE-G----
---------------V------D-Q-LT-D-LP-F-K--GE-FLPIGK--
I---QTQGESLNTRIKPSTIFG----K---LS-EMEINGRKAHEVWNEK-
-----HGEDFLLK---ATDQPFLKQPAKLRRFRNS-------------E-
G--ILIDPLLKGIEKAGLPAK-TCR--TD-------Y--LEIAA--QAVA
SKLYF-D----------K---AGTN--RPKSLLTYEQAIQGI--------
SSKEGINGISRTTSPGWPWSTKP--H---KG---KGKTHWMGY-------
Y--E----WDFTS---E-G----ALELRKFVDEQEDKIRTGKRL--DV--
-----AWIDTLKDEILPKAKV-----DI-G-KTRVFSNGPMDYTILFRKY
FMNFMAHIM--DNRIFNEVAVGIDPNSY-EWELIAQKV-TSKG-------
P------KVFDGDFAQYDGTLVAKILWKILD-LINEWYD--D--------
---------------GE--------INKLARHVLWNDIVNSVHSCR----
---GILYQWTHSIPSGCPITAIVNSIYNSISMRV--VYLEMSPN------
--------------------------------------------------
------K--------SMQYFEDNV----AMLSYGDDNIVNISDDISFIFN
QV--IASEG-Y-SR-LGMTYTDAD-KE--SE---L--Q-P--YKSLDKIS
FLKRYWR--KD----K---------Y-L--G------FYGAP-STLSSRL
DILNWTRED-NAT---CAL-A-NENQTVAS-VARELAI
>Burke-Gilman_virus_YP_009315888.1
VCMTG-DSGLGK---------SSILAAVMGYVGDYM-D----Y-------
--------------ARTHR---C-YGRN-SA-DDFWT-GY-C----G-Q-
PFVVQDDFA-QDGSTT--------TE--IMEFIN--MKSNFSMHLNMASL
EE---KGR-PFRSHFILQTTNNP---FPTP------SDIACHMAIWRRR-
N-L-LL-HVKANPG-LARA-D---------------DF--S---------
---NL-LF-D----VI--DP-----------I------------DC----
--------------------------------------------------
--------------------------------------------------
-----------TR-------------------------------------
-------------R--VQISDLNMD--QVI------E-------------
-------------LI----------------------CGRASDHLAAQRK
RVWLD---------------------------------LN--A-------
----GI---IVKE------------------------------------T
P---KE--------------------------------------------
--------------------------H-L-------------LK------
-----EHEDA-R---NA---------------------------------
--------------------------------------------------
-----------------------------------AGMMS----------
--------------------------------------------------
-------------------------NE----------------FAQT-C-
-----S-------QPI--------S-----------------------GR
N--------------------P----------------------------
--------------------------------------------------
--------------------------------------------------
--------------------------------------LR----------
-----------H-TV-----------------------------------
-----KK-------------------------------------------
-----T-------INR----------------------------------
-------------------------A------------------------
----------------------K---------------------------
EKSTPSDLMWFDDTQAQGTSQSGGEEWERVK-------F-----RS----
-NLN-FN--R-P--Q------------------DC---------------
----------------------------------AVNDGLSRLRMLD---
--------------S--RLKMG------------------DAQ---RVII
AKDEEIAAFIA--------SNWR---------------------------
----------------------------G-----------------C---
---------KQIP-TVQQMKDLH------VR--------VYG--------
KQ-----------------E------------------------------
--------------------------------------------------
--------------------------------------------------
--------------------------------------------------
------------------S---------------------AK--------
----HMV------------L---S--------------------HHN---
--------------------------------------------------
--------------------------D-----------------------
-----FKSS-----------D-WR-AY----P--------DLMWSCVVLN
----TVTNRYEMNSETTSEVAAL---NW-ELGVMDNGEEKWQQICKNY--
------------YDRDL----HNV-IE----NTYM-----S---------
---KVR--AA-A-------EG------AKCW-----V-------------
----KQW-------------------------------------------
--------------------------------------------CADHP-
------------------------------KL----------FK--L---
AK------MLTWAAGL------F------L--S-----------------
--------------------------------------------------
--------------------------------------------------
--------------------------------------------------
--------------------------------------------------
--------------------------------------------------
--------------------------------------------------
--------------------------------------------------
--------------------------------------------------
--------------------------------------------------
--------------------------------------------------
--------------------------------------------------
--------------------------------------------------
--------------------------------------------------
--------------------------------------------------
-----------------------------WK--II-KC------------
-V-----FPSLSEKIE----------------EK----------------
----VS--HVFG--I---------VS------------------------
--------------------------------------------------
-------------------------D-S-----RP---V----------V
----YIR---D------------------------VAST-----------
------GVDKTRQI-V-N---------SVAR-KIKSTLGY----------
AIEEDI-------------DPVE-----I---E------R----------
---------------------IAE--------------------------
-------------S-----------AV-----------------AE----
-AI-K----KSESAP-Y-------TAGITKS----VPRT-MY-R-A----
----QLG--S--ME---SQG-AK--------DKQANNLVQNCVSR-ALAV
LE--F---S---------------T-----------P--K---GTSWVNV
LAIRGQCVLAPWHCLSV-LV-PN--T------------------T---FT
II--------KQ-------G--V---------------------------
-----P--Y-V-F--FF--QEG-SA-------------------------
-------YR-LR--N-YADAGILKLP-V---N--WPAAAAIEKHFIRDDE
-LNF--------NLT----D----AELEV----ME--K-LD---N---G-
--------M-P-------------Q--L-----R----S--H---I----
V-E-AKAV--------A--S-A--N-----------Y-L-LP-DATLLKQ
QSGWSY-N-ATTRAGDCGGLLLAFNPR-L--QHKFLGIHVAG-V-AD---
------DH-T----GFSVLITYEMICEGLHHF-NEV--S--N-------G
-LP---------V-----A--Q---S-A-------------NP----D--
---P--------E-------L-YSR-GP-I-E--L-N--GN-FTYVGLMP
--DKLSVGLPVKSAIRKSRIHD----K---VF-PH---------------
----------------V-TE-----PAILAPWD-----HR--------Y-
Q---GTPPMQLAIDKYATPTL-PFP--PD-------D--IAEI--TKDMM
REFDE--------M---V-----PA--MPRRLLTEVESIYGN-D------
-SIKFCDRMNMSSSPGYPYVLTRP----ACT---VGKSYLFD-E------
G-G------VINE------------ELAMNLELREAAAKVSHRV--PS--
-----LWVDCLKDERRSLEK-----IKT-G-KTRQFTLPPVDLTILTRKY
FMSFVTAFL--SHNCKFFSAVGINPYS-FEWTYLYNRL-AANS-------
N------YAFAGDFSRFDGIHDPYIYMKICD-AINHWYG--DDE------
---------------PP--------ENKNVRRTLFLEFVHTQHLCK----
---NLVFFDHQGNPSGNPLTTVINTIMVAYYMRL--SWLSLARI------
-------Q------------------------------G----------Q
---PTYA--------SIESYHKYV----VEACYGDDSVVSVKGEVATWFN
QV--MVATF-L-KQH-GIVFTDEA-KN--A--V-C--L-S--LRPLNSVT
FLKNGFG--KH---P----------S-F--P------QWKMAQICKDTIH
ELTNWVRDS-DD--P---V-E-QLRQNVED-ASKFAYF
>Beihai_picorna-like_virus_91_APG76801.1
IKLYG-RSGVGK---------TELMQLCVQDLTDKY-Y----AG------
-------------AEYRNL---V-FDRKV-E-NEYWD-GYC-----NHH-
KIVKYDDAF-QLPDSI-M-APN--PE--YMEIIR--ISNTDPYQLHMSAV
ED---KKETYFNADFVFITTNDR---N----PTP--VSLKCPDAFRRRI-
T-L-DV-EVKVDPR-YGHN-A---------------Q--V-GN-A-----
-------TYT----VV--DK-----------V------------KLFKEQ
-----------N--P----------G-VTDAEI-QEK-ARSG--------
----------------K-M-II-K-PSRNIY--SC--D-VS---------
---YVD---HI--------------------------------TG--Q--
--------R--------HRENMSYQ--QLF------D-------------
-------------KI----------------------NYFRSCNESDHST
KDGSL---------------------------------------------
------------F-------------------------------------
----I--------------------------A-----EE-----S-----
-----------------------------------------D-E-F----
----K----E-C-FDFP-Q-----AHDG-DTI-----IR--RTVDNIL--
-----------FDPNIQDQLTE--EL------------------------
--------------------------------------------------
--------------------------------------------------
-------------------------------------------FL-----
--------------------------------------------------
--------------------------------------------------
--------------------------------------------------
--------------------------------------------------
--------------------------------------------------
--------------------------------------------------
--------------------------------------------------
--------------------------------------------------
-------------AIQ--------------DLSVGTYINIVE--------
---REGKL----YPYYEEEIDTQA--------------------------
---------------------------------------------L----
-RSV-TE--EI---L------------------A----------------
--------------------------------------------EDE---
---VL---D----LS--KVERI---------------------------K
---GW---------------------------------------------
--------------------------------------------------
-----------------------V-ADKW----MD---------------
--------------------------------------------------
--------------------------------------------------
--------------------------------------------------
--------------------------------------------------
-----------------------------V-------K--N--------I
---S-HK-------V----V---VWIM-D-N-LR---------LI-----
--------------------------------------------------
--------------------------------------------------
--------------------V-PF-V--------IT--L---------TG
-----------------------------------------------LIT
VGH-I---------------------------------------------
--------------------------------------------------
--------------------------------------------------
--------------------------------------------------
--AF-GKC---G-------YAS-LL-------------------------
--------------------------------------------------
-------------------------------------A----N-------
--------------------------------------------------
--------------------------------------------------
--------------------------------------------------
---------------------------------------------GGHV-
--------YEL----------FA--------------------H-RLC-L
INCG--LCKKLKANPI--VSV-PMVE------------------------
-----------------------K--------------------------
-------------------------------------GVNAKHSGL--FI
Y---------------HPV--T--FS-QW------------------FS-
--------Y----------------------------VNEK--A-IE---
---------------CG---I----E---------VH-------P-----
G----------------F--------AR--------------------Q-
V---NND-LINYC--VN------------------------------AE-
-------SKGKGYF------------------------------------
------------------QT---------------------------ALM
EES-------------------------------HQ-------DQKY---
----------------------------------------CKRVMT----
----------------ESHQ---EQR-N-----KK----T-L--------
---YTE---SH-------Q----DIKNS-KVLYT----------------
----------------------------E---------------------
----------------------SHQDPK----------------------
--------------------------------------------------
------IK-------------------------------------Q----
-IL-L----TE------SHQDAK-A----------R--K-LL-F-S----
----EDG--E--IY---AQM-SS--------DKNTTQVGEKVYNT-QLVR
CY--S-------------------------------D------TGRRTNG
LFVKGRLMLINAHFVRD-VK-S--------------------------FT
MT--------NV-------GD-----------------------------
---P-G--K-V-RHPFT--VIN-K--------------------------
I--AL--QK-HG--R-ELDMCLIEVS-A---N--INPRSDIISNFMDHSS
-VSN--------IKA-A--LETGKARMFK----TH--E-M---KP-----
--C-L-----AP-M-------------I-----EVV---E----------
K-V-K--I--------F--D-Q--EI--Y-------S-N-S-PGGHKNLI
LDYATY-S-TNAEPGDCGSPLMIYNTS-M--THKIFGVHCAG-R-S----
-------G-E----GFAQIVTQKMLKEACEG-FKQQ------V------M
--------------------A-----QC-SY-E-----------------
----------------------P-E-D--V-S--P-L--SN-SLSLGRV-
-RK--GVTLPRETSIRPSPLHG----I---F--EV---------------
----------------K-KA-----PAILHV-------------------
---PGEDTLLKNAQKMTKETV-LLD--EQ-------L--LDKC--ENDIN
NLLST-SN---------A-----EQ--EVKRVLTTSEAIAGI-H----E-
--CEFIDGLNRSTSPGYPYIHDR--A---GK---PGKTKWLG-N----G-
--DE---Y-IVDN---P--------ELLDAVHEMEEAAKQGIALLHHG--
-----VFTASLKDERRPIEK-----LH----KTRVFTACNIALSTLIRKY
TLGFVKHCC--ENRIENEIGLGTNVYS-QDWNRIAKRL-LSKG-------
G------PVIAGDFSNFDGSLNSQILFRIAD-VISSWYD--DG-------
----------------E--------TNKLVRQTLFVYLVNAPIIFR----
---NQVIQLNHSQPSGNPLTTLLNCLYNSFIFRY--CYLLAQGE------
-------R------------------------------G----------E
-----TQ--------TLSHFRKRV----AAVFYGDDSIIGISPLIIDWFN
QE--TITKF-M-D-MTGHEYTDEE-KT--G--K-C--V-P--FRSLDEVN
FLKRTFK--LR---D----------G-N----------YVCP-ISKDTIE
DMVMWTKRG-ID--Q---D-A-WCDQVLTT-AAFEAHY
>Caledonia_beadlet_anemone_dicistro-like_virus_3
VQLAG-ESGVGK---------SNLAYFLSADIMAGD-S----EY-D---P
-------------NDYTKS---F-YFRN-VE-TEFWD-GY-C----G-Q-
PVVVYDDYG-QKTDSS-A-APN--PE--FHEIIR--MCNIAPYTLHMAKL
AD---KGTTPFSAKVIILTSNKI---SYNI------QSLTHSMALNRRM-
N-K-RV-IVKNHDK-YVIN-G---------------K-------------
---------------L--DF-----------T------------KAK---
--------------------------------------------------
-------------------------VPTDVY--YF--E-EV---------
--D------VDDK-------------------------------------
-----------------PIRTLSYA--ELV------K-------------
-------------EL----------------------REEKSSTAAFCNQ
RIGFL---------------------------------QE--Y-------
----AK------A------------------------------------S
HA---F-------------AV-----------------------------
------------------------------------------EN-N----
----N--KTD-L---WG-G------EDKPLEVNFI---------------
--------------------------------------------------
-----------------APPPVSSAIP-----------------------
-----------E----------RL----QRELT---------------KE
----------ELRE---RGQ----ETK----------------QQQE-R-
-----E-------KQESILI----A-----------------------TA
K--------------------K----------------------------
--------------------------------------------------
--------------------------------------------------
--------------------------------------Q-----------
--------------------------------------------------
------E-------------------------------------------
-----F-------QIEL---------------------------------
---------------E---------Q------------------------
--------------------------------------------------
-----------------------L-RHKNRMEESA-----QF--------
--------------------------------------------------
--------------------------------------------------
--------------------------------------------------
--------------------------------------------------
--------------------------------------------------
--------------------------------------------------
--------------------------------------------------
--------------------------------------------------
--------------------------------------------------
--------------------------------------------------
--------------------------------------------------
--------------------------------------------------
-----------------------NRRK--GVKTQ-G--------------
---------DDE----SS---------------QLY--------------
-------------------------DA----YVRMQSTEEE-------PN
--------------------------------------------------
-------------------------------LTTP-----NF--------
----FS--RM-Y-------HW------K----------------------
----------------------------DTCFAGYAERRD----------
----------------------------------------------L---
------------------------------FR----------K--FS---
LFVF--ATISLVSISK---LVGR------F--FQ-MS-QSTRETE-SR-R
NS--PNRKR-NNPH-GKNKIRVTEESDEEDLFRKLYIH----KTT--KKK
TFWEGKELG------AAH--------------------------------
--------------------------------------------------
-------------EHLSPEQLD----------------------------
RYL-----------------------------------------------
L-------------------------------------YSE--S-HHFD-
--------------------------------------------------
--------------------------------------------------
--------------------------------------------------
--------------------------------------------------
---------------------------------------------KG--F
-FC-----------------------------------------------
F---------------A---------------------------------
--------------------------------------------------
------------------------------R------CP-----NDA-PG
GKSK-A--HHV----C----------------KK----------------
----C------KGI-V---------VQL----------------------
--------A---------PDGVCYSCKGID--MEK---------------
----------WY---FHGKC---DIH-S-----EV---N----------I
----AE------------------------------------E-------
---L--LND----D-GS--------------WCP--------AQNQF---
-----VCGTCISCKK--------------K-TR------V--L-------
------------S-------HQHC--------------------------
------------------------LLC-----------------CN----
-N------------K-F------GEE-NVID----DNLF-HE-A-C----
----PMC--D--L--S-AEG-LL--------DKNTDEKVSRKVYN-NIVI
V-----------------------G---S-------E--K---TSFMMSG
VMIDGSTLMVPRHYVDR-LQ-TQ--KS--DL-------------Y---IT
LN--------AQ-------A--S---------------------------
------P---M-R--YQ--LSE-CR-------------------------
L-KQM--SN-VT--N-AKDGVLITLP-R---L--LMGFPSIRKFFMTESQ
-VVK--------LTK-T--R----AMLIG----WT--PVSI---R---G-
--K-S-----RQ------------M--F-----Y----Q--K---F----
F-E-A-----------------KTVDTPF-------D-Y-E-GSDGVYSM
VQGMEYEN-AETKNGHCGSLLIAYGNG-M--AACIVGMHVCG-G-LN---
---------Y----GASTLVTREELGGP--Q-LGAD--L-----------
-------------------KL-----------I-----------------
--------------TH----E-TAH-PT-R-K--P-E--GT-FVYHGTVP
--G---SKPRLESKIFESPINE--------LN-TP---------------
----------------T-KK-----PAYLEKVM-----V---------Q-
G--QLVDPLLKAAKKSGVVPP-RIN--TE-------R--LKSA--VNTAE
NILFR--------D---T-----DP--KYRRILTQQEAIFGA-H------
-DIQ-MKRLDPTTSMGYGYKSG-------------GKREYID-Y------
D-AK----T-IKQ------------EFQDKISERRKNLEKGERT--AT--
-----VWVDTPKDELRPIAK-----ADQ-G-KTRLFSVGQADYVVEFRRM
FGGXISHLV--KGRIDNTIGIGLNPFG-PEWTKXANRL-RSKG-------
K------KVIAGDFGNYDGTEVAEILWSILD-IANDWYD--DE-------
----------------F--------KD--QRYLLWVELVNSIHLLD----
---TLLYGWTHSNPSGNPMTGHINSVYQLVAWLY--IWPAMVPE------
-------E------------------------------F-----------
------S--------PLENFERFM----SVITYGDDNVVNVADEVAPYVT
QQ--TVTKA-F-YEELGMEYTDEN-KT--G--EDV--A-P--HRLLTEVS
FLKRKFV--QK---S----------A-L---------EWLAP-LDKDTIE
EIPLWCRYR-PG--FS-LW-E-QMQNNIDA-VMNEAAL
>Beihai_picorna-like_virus_88_APG76709.1
VYVASQASGTGK---------TTFCELIQAEIYKRY-I----ER-H----
------------HVPFSDA---V-FVRR-SG-NDFWD-GY-ACPPSG-E-
HIVYYDDFM-QQADSA-S-KPN--PE--VAEVIS--TKNTAPYQLHMANI
NE---KKGVYFQSKYLLYSSNIE---QPAP------ESIVSASALTRRM-
D-L-GV-KVGVRHQ-YGKK-V---------------TQ--N---G-----
------RSFY----RY--DR-----------A------------IADAYR
QSQ-----------G------H----------------------------
---------------TV-A-PG-E-VSTDHY--LL--D-VY---------
--N------VESGT-I----------------------------------
-----------------VKPSLTYE--QFI------S-------------
-------------WM----------------------FDCIDEHQTKSST
LKRSI---------------------------------LR--K-------
----TG------V------------------------------------D
V---SI-------------EQ-----------------------------
--------------------ET----D-R-------------EL-A----
----D--RIA-E---KS-R------YDPTTVVN-----------------
--------------------------AVEKYYP----K---EQI-KKIFK
SM-ANS-LGQLAESTC-------------------SP-SEAMAS------
--------------------------------A---------------SN
----------A-------VV----RPI----------------FSIF-S-
-----R-------SIEISTQ----A-----------------------DE
S--------------------F----------------------------
--------------------------------------------------
--------------------------------------------------
--------------------------------------ED----------
-----------A-PP-----------------------------------
-----PT-------------------------------------------
-----L-------TQQI---------------------------------
---------------L---------Q------------------------
--------------------------------------------------
---------------------------------------------R----
-QEA-EN--ARR--A------------------RQ---------------
--------------------------------------------------
--------------------------------------------------
--------------------------------------------------
--------------------------------------------------
--------------------------------------------------
--------------------------------------------------
--------------------------------------------------
--------------------------------------------------
--------------------------------------------------
--------------------------------------------------
--------------------------------------------------
--------------------------------------------------
--------------------------------------------------
--P-------------------------------------DEG-------
--------------------WASHLY--R--------------L------
------------------CVEDMSNLF----GWIK-----M---------
---KI--ISS-I-------KW------VSET--AKTW-------------
----WSFI------------------------------------------
-----------------------K-T------------------ILSGF-
-------------------------------F----------GA-VK---
EK------ALGVLSLA------G------I--AI----------------
--------------------------------------------F--GY-
--------------------------------------------------
VMATL------------LKK-----KPS------SCK-------------
--------------------------------------------------
---------FWTDF-------------------------------ADVPC
I---------NQ----------C--------------------N-MCSS-
--------------------------------------------------
--------------------------------------------------
--------------------------------------------------
--------------------------------------------------
---------------------------------------------LH--L
----T----------------S----E---------W-------E-----
L---------------D---------L--------------------ST-
Y------------------------------------------A----AF
LSTDAGEK-YLKVLGVYTNRLFHWYIKHNLRHHSGESI-----------T
-VSP---RNPIR-VES----------------GE----------------
----NKTISPRT--P---------IR-V----------------------
--------E-----------------------------------------
-------------------------S-A-----D----------------
----------T------------------------QTLR-----------
------PKTPVRVESNEV---------KTL--------------------
----------------------S-----P---R------Q--S-------
------------V-------RVEA------------------FVKLENDL
---I--PNRTFRT-----------QHR-----------------DR----
-SI-V----NVE---------------SDFT----FKEH-IS-G-MKE--
----SQK----------LFA-KG--------DLVRVEQSKHSIVH-NGAL
FS--F---YE-RIPGN-Q------L---R-------VSH--------GSG
IFVLGRIALVNKHTIPK----DF--D------------------F---LK
VA--------NP-------WR-A---------------------------
---D-S--M-A-E--IP--KRA-VK-----I--S----------------
F--LQ--NV-AG--D-DLDAALIELP-T---I--VASRPSLVQKFAHAHE
-FPL--------LKE-G--T----LTMDG----LR--V-TE---G---V-
--------P-VV------------F--S-----K-------T---T----
D---GFHV--------L--DAE--IETAV-------E-H-GS-LPAGHKY
TRSLNY-R-MDTASGDSGAILSVSNSN-L--PCKLVGIHAGG-V-GK---
------TG-N----GIGIALSREFLTRVLNEH-FEK--H--NT------P
-LV-H------KI-----DSTI---PFS------------N-Q----S--
---D-------VV---------DMPSVV-L-P--K-V--GN-CIHLGTAP
--K---PFSSAKSQVSKSLICG----A---F-GET---------------
----------------T-MA-----PAHLAPFK-----MD----------
G--KLIEPHENASKKLLHDRP-YID--EK-------D--LRKA--MREVT
NAAGR--------P---T------K--EYRRVLTIEEAVAA--E------
-GIQELTSMKRKTSKGYPSVLKG------NC---SNKKELLG-S------
D-GD---Y-VIDP------------ELRSAVNAMIETCKAGKKP--DA--
-----IWMAMLKDERRPLAK-----VRA-G-KTRQIYACWIVLLIVHRMY
FGGYAAWTV--KNRIKNGCCIGVNPYS-LEWQQIRDNL-LEMG-------
D------RIVSGDHENYDGQNNSMMIHAILD-DVDAHYF--DQ-------
---------------TK--------EERQVRVVLWDTIANADVIIN----
---GEVIRLDHSHPSGHFLTTVVNCKSNYAFHVD--LFNKLKYQ------
-------A------------------------------------------
-----GK--------PNFQFHQHV----RIQTYGDDVLFSVSAEAAEFFN
YP--NVRDA-F-FRYYNMVYTLET-KS--S--E-D--I-G--FRSIFEVE
FLKRSFR--NN---E----------Y-D---------MIVGP-LNLTSVH
EMVNWVRGG-RK------L-D-ATIVNVNF-AIRELYF
>Beihai_shrimp_virus_1_APG76712.1
LYVAASASGVGK---------TVLCELLKGAIHQRY-I----AP-H----
------------GIGMGDA---C-FTRR-AG-NEYWE-GY-NCGEGG-H-
HIVYYDDFL-QQADSS-S-TPN--PE--VMEVIS--MKNTAPYQLHMADI
SS---KKDCYFRSRYLLFSSNLE---KPNP------QSIVKPEALRRRF-
D-L-GV-KVAVRPE-CGKQ-V---------------KT--A---T-----
------GTYY----RY--DA-----------K------------KTAAWL
ESQ-----------G------M----------------------------
---------------AA-P-TG-Q-LSSAHY--QL--S-FY---------
--N------VESQE-I----------------------------------
---------LE--F--RGKTSFGYD--EFL------E-------------
-------------VL----------------------FEQIDSYQAKASA
LRHEI---------------------------------LQ--K-------
----YG------L------------------------------------T
S---EK-------------QY-----------------------------
--------------------PA----D-Q-------------FI-A----
----D--QIL-E---KI-K------FRYNAELLT----------------
--------------------------DGLLTSP----S---EVL-KKWAA
RV-SSN-VKYEVKHRF-------------------TD-FKTMVKS-----
---------Y--------------------LGV---------------QT
----------A-------EE----LEV----------------VMEE-G-
-----R-------VNSERPP----V-----------------------EE
E--------------------V----------------------------
--------------------------------------------------
--------------------------------------------------
--------------------------------------ET----------
-----------V-TE-----------------------------------
-----TH-------------------------------------------
-----L-------TLQI---------------------------------
---------------A---------S------------------------
----------------------N---------------------------
--------------------------------------L-----LD----
-AEA-GR--ARR--S------------------GQ---------------
----------------------------------TVPVTCHDGE-G----
-----------------------------------------RDTACVEVA
V--LHADDEEVLIGKTSNSGPAT---------------------------
----------------------------LQL-------------------
---------HEE--T-----------------------------------
-D-----------------F------------------------------
--------------------------------------------------
--------------------------------------------------
--------------------------------------------------
--------------------------------------------------
-----------------------S--------------------APL---
--------------------------------------------------
---------------------------EEIVITDQFVP-EIIIDPLARYQ
ATP-------------------------------------QNA-------
--------------------IATDMK--RDIVYSTY------QR------
------------------CMIGATKFR----LSLM-----D---------
---LL--KRS-I-------KW------VSEK--AKTF-------------
----YEFI------------------------------------------
-----------------------L-S------------------VFRSA-
-------------------------------S----------GWNIT---
RF------GKNMFLTA------G------L--LM----------------
--------------------------------------------F--YD-
--------------------------------------------------
WVTYK------------APM-----PTR------YCG-------------
--------------------------------------------------
---------FWQTC-------------------------------EGAPC
----------LQ----------C--------------------K-LCKD-
--------------------------------------------------
--------------------------------------------------
--------------------------------------------------
--------------------------------------------------
---------------------------------------------LH--F
----T----------------D----E--------NW-------E-----
E---------------D---------L--------------------VE-
Y------------------------------------------V----KF
LSSDAGQK-FLGENSIFINRLFRWYIRNYSRVESGEMR-----------T
-LGA---KSQAR-IES----------------IH----------------
----RDTLSPKQ--Q---------VR-I----------------------
--------E-----------------------------------------
-------------------------S-I-----H----------------
----------K------------------------DTLS-----------
------PKQQARIE-VEE---------KSL--------------------
----------------------Q-----P---K------T--H-------
------------A-------RVEA------------------MEVIDIDS
---R--E-----N-----------RKN-----------------GF----
-DI-L----RVE---------------SDTG----YEEI-LD-G-MKT--
----SSK----------LFA-AG--------DLVRVEQAKATVCR-NCAF
VQ--F---TR-KASVV-K------D---G-------VTYN---KANNGIA
TFIRGRIAIVNRHVIPK-AD-DF--L------------------Y---VQ
VL--------NP-------WQ-A---------------------------
---N-Q--P-G-R--IP--SEA-VK-----I--S----------------
E--LS--DA-AG--N-PLDLALIEFP-T---L--VASRPDITSKFARAID
-MPV--------VQE-G--K----LVLDG----LQ--M-QN---G---I-
--------P-IM------------V--T-----K-------T---T----
P---SFKV--------Y--PRV--IPVEE-------G-K-GR-LPGGFKY
NGMLHY-D-LDTQNGLSGSILTASNPL-L--PAKIVGIHCGG-I-GA---
------HG-N----GIGHPVSREFINRVLEEH-IKK--F--NS------P
-LV-S------RI-----DSAA---PFA------------RGE----C--
---E-------QV---------EMPTVV-L-P--K-R--GT-CVHMGTAP
--K---PTQPTKSSVNPSAIAG----A---F-GPP---------------
----------------T-AA-----PALLAPFK-----MD----------
G--KMVEPNANASKKLLDARP-YID--EK-------K--LKRA--SKIAC
QMMGK--------A---P------A--NYKRVLTIEEAVTA--E------
-GIQEMTGIKRSTSKGYPSVLKG------TC---SNKRELLG-T------
D--E---Y-IIDP------------ELRRAVNNMITACKSGRKP--DA--
-----IWQAMLKDERRPLAK-----VKA-G-KTRQIYASWIVLLIVMRMY
FGGVLAWTH--ANRITNGCAIGVNPYS-MEWQKIADHL-QEVG-------
C------DIVSGDHENYDGQNNAMMVYGLLD-IIDFHYD--TQ-------
---------------TD--------EERMVRTTLWDTIANADVLIN----
---GEVVRLDHSQPSGGFLTTWINCWSNIDYHIY--IFNESKTR------
-------K------------------------------------------
-----GR--------HDLDFLKDV----RIMTFGDDVLYSVSPAARDVFN
FG--TVRSL-F-QEIFHMNYTLET-KS--T--E-D--V-G--YRTIYDVE
FLKRTFR--EN---E----------Y-G---------VITAP-LNLKSIH
EMVNWIRGK-ET------I-A-ATATNVQF-AIRELYF
>Wenzhou_picorna-like_virus_35_YP_009336976.1
LWIYG-ASGVGK---------SVLVKWFQQKYAAKY-L----ET-D----
------------SSAISDY---V-FARKS-A-NEYWD-GYK-----N-Q-
PIVYYDDAL-QTKDST-T-MPN--PE--IMELIY--AINDAPYHLHMASL
SQ---KTSSYFDSQFVLCTSNTR---C----PSP--VSIKDRKAFTRRF-
D-L-AI-EITVKPK-FATK-G---------------A--LDSA-K-----
------VSKY----MV--EH-----------A------------RDES--
--------------------------------------------------
-----------------------E-FCEAVY--EI--R-TY---------
-----D---MH--------------------------------TG--N--
--------Y--------DT-TYNLS--TFW------H-------------
-------------AF----------------------CDAKEKCDKHRIA
LKNSM-----------------------------------GIKKEDSLMD
KAAQLA------K------------------------------------S
L---KPVAETQSKETKITT------------S-----PA-----STS---
------------------SDSSSASTT-------------PI-P-P----
----L----SDS-SSES---------------------------------
--------------------------------------------------
--------------------------------------------------
--------------------------------------------------
--------EG--S------------------------E-EE---D-S-E-
-----SEEEE----------------------------------------
--------------------------EYVDIDADVVCGCFFNK-------
--------CYEKQ-ILED-------------------------PGI----
--N-DCN-------------------------------------------
-CV-YK--------------DW----------------------------
----------FC-NK-----------------------------------
-----VT-------YGSKI-IK----EKIS-ISDASTK--SPEDVRQT-L
DSLSSCVIEKTKTAMSAG-------------------PLCEQ----LKQE
VKAGS---------------------------------------------
--------------------------------------------------
--------------------------------------------------
-IST-FED-MM---A------------------HL---------------
----------------------------------KTDKEVSIKFPTF---
---AK---V----TE--EAKRL------------------KE--------
---YI---------------------------------------------
--------------------------------------------------
-------------------------SSQL----AR---------------
--------------------------------------------------
--------------------------------------------------
--------------------------------------------------
--------------------------------------------------
----------------------------L---------H-KAGT-K----
---------------------IYEIFQ-AIF-NS-------KTAR-----
--------------------------------------------------
--------------------------------------------------
--------------------W-LG-VV----A--AG-------L----A-
-----------------------------------------------GIG
YF------------------------------------------------
--------------------------------------------------
--------------------------------------------------
--------------------------------------------------
--NV-TRC---K------------V-------------------------
--------------------------------------------------
-------------------------------------L----A-------
--------------------------------------------------
--------------------------------------------------
--------------------------------------------------
---------------------------------------------ART--
L-------DGL----------KN--------------------A--TLCR
SSCD--ACATFNPA------------------------------------
--------------------------------------------------
--------------------------------------------------
------------------------KA-EA-----------------GNK-
--------K----------------------------GPLCY--------
-----------------LR-------------------------------
--------------------------------------------------
-----GWCKKL---------------------------------------
---------------F-------------ST-------------------
-------------TKDPKFA---------------------------E--
--------------------------------------------------
--------------------------------------------------
--------------------------------------------------
---------MA-------------------FVAE----------------
----------------------------S---------------------
----------------------QSREILT---K------A--A-------
------------A-------RKTT-----------------------A--
-------------------------IV-----------------QA----
-DE-I----PVSDSA-N------FL------------AK--T-G-L----
----EPKVE----A---KAQ-SG--------DVVLVEQWEKIVKH-NLVV
LR-STIITS--------E-----------------GE--T---LIRTINA
LYISGRTLMTPAHWFKT-QC-----GP------------T--------FE
LL--------NY-------G--S---------------------------
---I-T--G-P-E--IR--VRD-IA-----I--T----------------
Y--VK--DL-RG--R-EQDMCMFTAP-P---N--IRCGAKITNFFAPAAD
-IHK--------IKR-A--KM----LLSG----YK--H-L---GE---H-
K---------VL-F-------------T-----STV---T----------
K-Q-Q--I--------LDYE-V--GI--T-------T-R-S-GPNTTCKA
HDVIFY-D-VTTEQGMCGSLLFAACKG-I--PGKIIGMHYAG-L-K----
-------G-D----GISIVLSRELIQNAITK-HTDD--Y--EI------D
-TY-G-------F-----VDV-----KV-P-----------SY----V--
-D-T-------G--------T-QPA-VQ-A-I--A-Q--GD-CHYVGKA-
--K--PVPVSGKTQISPSILAG----N---LG-EC---------------
----------------I-TK-----PAHLRPFQ-----LS--------D-
G--TTIDPMTKGIAKMLGKVP-TIN--VS-------I--LKEA--LSDTY
ITFFA-SL---------------PEDSKGIGVLTYEEAIDGV-IRNEELR
EKATYVKPLNRSSSAGYPWVLQN--K----G---QGKHHWFG-Y----D-
--DK---Y-LYS----D--------EVRETVMRMINSASQGCCE--VA--
-----VYCATLKDERRPIEK-----VNA-G-KTRVFCAAPMHFVIACRMY
FLGFANEIM--SRHKISECAVGIDPYS-LSWDFMYHKL-CSLG-------
NG-R---NIIAGDFSNFDGSLRGDILAKVCD-LICYWYT--TR-------
----------------TDMAGGFDNCDNLIRHVLFENIQSHHVLVG----
---SDVYQMTHSQPSGNPLTVIINSIYNMIVCRY--AYYYCLKE------
-------F------------------------------L----------L
------TPEGGNTDDALCAFHDNV----VLVAYGDDNLLSVSERAKCFFT
PQ--NMARA-L-L-TIGHIYTSSD-KT--S--E-L----H--FQTVEEVS
FLKRKFK--YH---N----------E-L--Q------RFVAA-LDTDVIA
EMCRWVRGK-EK------E-E-ATKQNVHD-AAREAVL
>Hubei_picorna-like_virus_25_APG77992.1
VLMRG-EPGCGK---------TQFLNLLSNFASKLH-K----P--E----
-L---------EDKYRITD---I-FTPA-LG-SEYND-GY-Y----PGV-
TSYIFDDLG-TVADSV-A-NPD--PT--FANLIN--MVNNAPFSLNMSKA
EE---KGKIFFDSPFIFATTNQE------K-WNT--KSINNAGALARRT-
Y-L-DI-LVEPNPD-LVHT-Y---------------I--KD---G-----
------QTCV----KL--DE-----------A------------KIDALN
VA------------------------------------------------
---------------EG-HPPGH--YNPKCS--TL---KVL---------
-----L---CG------------------------------------Q--
---------L---T----RQEMSVN--DIL------E-------------
-------------LL----------------------AEEYYRRKWSVNM
KESTL---------------------------------NI--VKDFEDKL
ATIEAK--------------------------------------------
YK----S------------QM----------L-----EE-----E-----
--------------------------------------------------
--------------------------------------------------
------------------------------------E--------EFHDA
LEK-----------------------------------------------
--------------------------------------------------
----------------------------QTFWNTF-TT-V-T----PE--
--------------------------------------------------
--------------------------------------------------
---------------RHLVNN-----------------------------
-----RY------LAMM-------------QKI-NP------DSSYNQAV
RM------------------------------------------------
--------------KN-LFEV-V---EV-VYNTTKT--------------
---------VAN--SIM--T------------------------------
T------------FSN----------------------------------
--------------------------------------------------
--------------------------------------------------
--------------------------------------------L-----
--------------------------------------------------
--------------------------------------------------
-------WE----KF--T--------------------------------
--------------------------------------------------
--------------------------------------------------
----------------------------W----KK---------------
-------------------T------------------------------
--------------------------------------------------
--------------------------------------------------
--------------------------------------------------
------------------F-------------------------------
---------------------------------------------L----
--------------------------------------------------
--------------------------------------------------
------------------ASF-SLI-T--LG---------LGY-----LA
------------------------------------------------YN
Y-WTKE----------------------------------A---------
--------------------------------------------------
--------------------------------------------------
--------------------------------------------------
---PRRESQFRLY-V-----V-----------------------------
--------------------------------------------------
------------------------------------------D-------
--------------------------------------------------
--------------------------------------------------
--------------------------------------------------
---------------------------------------------NEWD-
--------WTILDK-----------------------------E-KYL-D
FAKEITLAKNIEKH--WGK----C-Y------------------------
-------------LINSLGAE---LFDPFVIDVITNY-------------
---------AKYRTHFALGVRRRDMEKLRKIISV----------------
--------------------------------------------------
---------------MR--------IA-KK-F-DGFDE--LS---I----
-------------------------GD--------AH-------D-----
I---------------FS--------ES--------RV---------YN-
D-------D-----------------------------------------
--------------------------------------------------
--------------V--N---------------K----------------
-----------P--RR----------------------------------
--------------------------------------------------
--------------------------------------------------
-----------NI--ESKT-------------------------------
------YNP---DG-NKVRVNIESK-TYNP--------------------
-------------------D-----GNKP---KV---NIE--SRVYNDDT
NV-PKRNI-E----------------------------------------
--------------------------------------------------
-----------------------------------GLDKS-N-FLD----
----GLK--T--LF---SQG-HI--------DSTANALLRNRIPQ-STGV
--VAV---Y------D------------------SNE--R---KIGSMHL
TMLKGRIGVTASHLLLG-KP-SF--L--KVYF------------------
-V--------NK----Q---------------------------------
--------P-Y-E--YS-------------I--S----------------
E--LV--FH-ED--T-SRDLLFIEFP-N---R--HEQFKDITKQFVIKSD
-FKH--------MTN-T--K----GAL---Y-TYP--N-LADCDLS----
R---------S---------------CY---K--S-----------GN--
V-YAV--T--------T-D--Y--VI------H-T-SLKD--ETAGIVRR
LDGLTY-D-INTDFGECGSCLVMANPM-L--PRKIAGIHIAG--QDA-S-
-------P-S----GLASVITQEYLEEVFVRC-NWK--S--QVS------
-YQ-I---------------EK--IYNL-DS-------------------
------------E-------S-ELS-NI-I-PEAP-C--HG-VSILGKI-
-ID--SPRQPTKTSITRSAIHG----V---F--PP---------------
------------E-----TK-----PVNLRNT------------------
---PEFDIFRLNSKKISLPTK-KID--EK-------Y--LRMA--VRDVC
RTVNI-G----------Q-----DA--TLVRVFDTETAIAGI--------
PNEKYVDGVKRQTSPGYPYIKAA--G----G---DGKRTWLG-Y------
D-GD---Y-IIDK------------DVVDLVDIVIDNAKNLERT--PN--
-----VFVDSLKDERNVIEKV-----DA--GKTRIFSNGDFIHTIAMRKY
TLGFSAHLM--RGKIENESAVGIDVHT--EWKKLADFL-LRDN---K---
T------KFVAGDFSGFDGTLNAQILWAILD-VIEDFYY-NAT-------
----------------E--------EDRRVRYVLFSDLINSIRLQN----
---GVLYQCDHSQPSGNPLTVILNTLYNMIAIRI--VYLICKKK--AS--
-------------------------------------------------M
-----RP--------HLSDFRKYV----NFVAYGDDNLYGIDDCMIDIFN
QH--TVTA-AF-A-EIGMVYTDEA-KTNDG--S-V--P-P--YRTFSEVG
FLKRTFG--KL---EIGFR-----YP-N--I------YLMCP-IAQRTIR
ELCNWTKRS-DD-----NL-Q-ATIDNIED-AFHEAFY
>Wenzhou_shrimp_virus_4_YP_009337036.1
IFFYG-RPGVGK---------SNLVNILTAKCARRL-Y----PN-R----
-----------VFNGENSV---M-WSRRI-E-NEYHD-GYA-----H-Q-
PFVQFDDCL-QAVDSK-A-NPN--PE--LREVIY--MVNDAPYQLHMSDI
HE---KKNTYFDSEHLIASSNQK---I----PVA--SSIADIGAFTRRF-
D-F-AV-EVKVSPQ-FGKP-H---------------T--DPID-G-----
------QTYC----MV--DK-----------A------------KTS---
--------------------------------------------------
---------------------S-A-LDTSIY--QL--H-LY---------
-----N---LE--------------------------------NG--K--
--------PLMSSN--SQPVVYNFN--EFV------D-------------
-------------MY----------------------VKHCERRRTESVD
TRKAI-----------------------------------YDE-------
----LG------V------------------------------------I
EK--ETS-----------V------------P-----KM-----K-----
-----------------------------------------G-D-Y----
----G----V-T-QGGE-M-----EMLE-D-------G------------
--------------------------------------------------
--------------------------------------------------
--------------------------------------------------
-------N-I--FA---A---------------LHN-V-GYQRGL-Q-R-
-----D--------------------------------------------
----------------------V-------------------L-------
--------QQAMI-ELPK-------------------------EIS----
--P-ELE-------------------------------------------
-QV-VE-----------------E--------------------------
---------L----------------------------------------
------D-------GAKYG-DV--IDGDDE-DSDAFFT--A---------
-----------------P-------------------PRDNT----FV--
--------------------------------------------------
--------------------------------------------------
--------------------------------------------------
---------EKV--K------------------E----------------
--------------------------------------------R-----
------------------YRKL-------------------TTAFPKMMK
TA------------------------------------------------
--------------------------------------------------
-------------------------LERM---------------------
--------------------------------------------------
--------------------------------------------------
--------------------------------------------------
--------------------------------------------------
-------------------------------------K--R--------K
----TNS-------V----L---NIVK-K-S-AK---------WL-----
--------------------------------------------------
--------------------------------------------------
--------------------F-LA-VG----A--AA-L----------VA
-----------------------------------------------AMV
WW--K---------------------------------------------
--------------------------------------------------
--------------------------------------------------
--------------------------------------------------
--RA-------C--------KL-QD-------------------------
--------------------------------------------------
-------------------------------------P----T-------
--------------------------------------------------
--------------------------------------------------
--------------------------------------------------
---------------------------------------------KVKN-
--------DFN----------FF--------------------C-EIC-T
KNCD--TCKYVTSVLG--TTVMFG--------------------------
-----------------------D--------------------------
-------------------------------------D----FRQQ---L
G---------------EWN--L--RA-AE-------------------I-
--------M-----------------------------MRQ----NG---
---------------EW---E----R---------VA-------K-----
H----------------W--------AH---------F---------LE-
D---SAV-PV--Q--MG------------------------------R--
--------------------------------------------------
-------------------------------------------------D
-------------------------------------------RRGR---
-------------------------------------------VGL----
---------------RKPKI---QAE-S-----YA---R-----------
---Q-----------------------S----PI----------------
--------------------------------------------------
--------------------------------------------------
--------------------------------------------------
-----------------------RP-------------------------
------------------ESYSR-D------------VSQ-V--AK----
----VQA--G--SN-L-DFS--S--------ILASSEQYISVLFK-NSVT
FC--V---Q-------------------------K-G--F---NVVRVNA
LFLRSRALLVNHHAWCA-AQ-RA--G------------------E---FT
IR--------NP-------GQ-----------------------------
---I-D--G-T-K--IK--PSE-CA-----F--E----------------
R--VS--KS-G---H-DQDLVIVNLP-R---H--IPSRPNILNKIVEQSN
-QAV--------IAD-C--SASL--V--G----FN--Q-V---NY---L-
E---------TM-F-------------E-----RTFE-------------
S-M-E--V--------K----N---I--T-------T-T-D-CVDERRVI
RCGYAY-H-VASKPGDCGSLLFTHSTQ-A--NGKLIGFHTAG-N-AK---
------LG-Q----GYAEALDRTTLTEILKR-LNVG--D--CE------P
-VV-G-------------------E--T-H--------------------
---G----------------F-SRF-GK-W-H--D-L--GD-VIHHGDS-
-EF--LPHQATQHEHTPSPLSG----I---LA-KP---------------
----------------K-AK-----LAHLKPVM-----V---------N-
G--HLVDPMKKGLAKVANTPP-RLS--PK-------L--LDLA--VADVK
RTLDK-TI---------------SG--PLHGVLRYEEAITGI-E----V-
--DPYMGPIKRQTSPGQPWLANK--K--TTL---TGKKEWLN-KIVNGEV
T-DE---Y-RTDE---P--------ELKAAVMDRISKAKQGIRV--PA--
-----LYTATLKDERRPAEK-----VDA-V-KTRVFAAAPQDYVLANRMY
[truncated: 340,577 more chars]
