# Supplementary material for: Metagenomic sequencing suggests a diversity of RNA interference-like responses to viruses across multicellular eukaryotes
Source: PLoS Genet. 2018 Jul 30;14(7):e1007533. doi: 10.1371/journal.pgen.1007533 (PMC6085071; doi:10.1371/journal.pgen.1007533)
Supplement: S2 Data — Protein sequence alignments used for phylogenetic analyses are provided in compressed (gzipped) gapped fasta format, with regions of poor alignment (identified by eye) deleted. Sequence titles comprise the taxon name and NCBI accession identifier for the sequence. (TGZ) [file pgen.1007533.s018.tgz › alignments2/FisavirusPicornavirus_Trimmed_RdRps.fasta_aln]

>Hubei_myriapoda_virus_4_YP_009330044.1
--MIAIRGRHFLTNAHLVRGDVSYV-------------------------
K--V--YD---------------LPG-SP-------------IVD--GR-
P-TLT-----I----WSQNISV----------------------------
---L-PNKKRDIAFLEF--TDPR-VPCSRDMT-PHFCPTSYSYR---H-D
QCE--ATS---L---SV-----SA-----PH----YLI---GAPRA----
F--Q--DF---PSH-----------AV---SSV--E--VT-----SL---
---------L--EEVN-V--IE-HAFT---S-NLSAAGLCGAPYVRTSGE
S-D-----GRIFAIHGAAR-------------------------F-GV-P
VYREDVIDY----VKGI-----PT-G-N----WTAVAEAA----------
YR-----A-PA-E-G--A----------------T--TKPLP---DYVDF
----E-N---RVFQL-G---SI---P---T--------------------
------PTANTKTRLHQT-PWFEQ-I---L---PN-E---V-A--P----
--AVLNT-W-DS--RNQ----S----K------F-----DPI---LLNLT
R-KTVS----A--P--P--E-P--FNED-DRL-EFESGV-----KQIIVS
-----Y-GY----DME-PRPLSFEEAIVGV-----------------D--
----G---VP-EI--QRMNLNTSPGYPYTLDR---P--T--NGKRSYLTM
-G--DT-------PDCP--------------------L-LE-I-------
----SEV---LESALLARLLEAS--QG---K-K--T-----RTFWTLFPK
DETRPLDKIA---------------NVKTRVVSVPPMDYTILWRAFNAHW
IRFWYLFR-Q---YLPNKIGVNMDSM-EATDL-AAYLAQV-RC-DGKLLD
------T----LISAEDAQTYDGSH-VDHVSYTKCKNFFYQVHSGQYPES
ELPTDYSIVEDDRLSW-LSKS------W--CPVH-D-T-IRNTLD-----
--------------EELVGQH-VVYADWVFWVVFGM-GSGHPA--TGDFN
GFKRWQIVFGAYCKAMRENG-F-PLLARFHHFVTWVRQCNFGDDHLR---
SNAKL-------LDS-----------------------MFTPT-AVVAFA
K--TLGYTFTSDVKD--QE-A-D-ELRPL--GQC-TFLSRSFTYM-KE-N
P-N---I-ILCPLKEISIAGLCNWFRE---S--K--YVPQR-IQQIRNLE
DAARFAF---SYGKDYY
>Beihai_picorna-like_virus_123_APG76743.1
--GVFINNRFIIVPTHVVSNALVEGN--------------R--L------
F-F---KF---------------LSP--LT------------G-EHVVY-
K-E-------I----PLRDRV-PIRD-P----------------------
---C-LETATEVCVLKL--P-YA-VPNVRNIL-HHILTRGDFDK--YI-E
SPV---GY---K---AF-----FR-NED-GS---LRVCSGVMSTQT----
-------------V-----------YR---SN------IG-----SP-N-
-----S---L-VRSSG-Y-TSM-LIKSE--P-GQSVQGDCGSPYVLGKQ-
V-A-----RRFFGIHTGMEK--------T------V-KKEYF-LG-FG-L
LVREEIVAAMDSLGDDF-----I----------NDL--------------
---------VV-E-SF------------------P--VPMVS---VDKEW
----S-D---SFECL-G---V---VQ------------------------
----HPKNIPNSTKKVHS-KLRNT-E---K--WPD-H-------------
--------H-GV--PPL----GIG----------------VL---KKRAR
K---FA----Y--K--D-KV-QFA-PSKKYTD-FARDVY-----ISNMRE
V-A--E-HD----PYD-PRVLDFEDCLNG---------------------
-I-----V-D-EM--SEVNLDTSAGIWSTP-D---A-----KGKRGLIDV
-V--ELP----D-GKFRYRFSE--------R------A-YT-E-----V-
HPIFQKT---FYAFLQDADQKLR--KG---E-R--F-----DDLFVSALK
DELRPEEKVK---------------EGKTRVIECCSLIMLILMKRYLGAL
GNWFRRNGGL---KLMHGVGLDKEAY--WSTL-VRGLLIN-G---D---N
------T----LGIDGDYKEYDGTI-PDWAY-PFFQEISDEFYGN-----
--------------H----A-----------E-E-R-N-ARHVLF-----
--------------FMLCMSF-HLIGDVLAISYKGN-SSGQWL--TDLIN
SWANILYLLMSYAMLCVN-N-T-RRFPTKEDVRKYLRLITYGDDFLG---
AVSAA-------VVR-----------------------WYNRA-SISALL
K--NYGIILTSAQKT--DE-M--TPYDRV--VDL-SFLKSSFRKD-GD-M
--------WMPAMPMYVSYRELNWIKK---S--R--MDD-L-LVKKCMIG
DALRFAA---YHGEGVY
>Hubei_picorna-like_virus_47_APG78463.1
--AIAIGGRKLLTVSHVFKHYEAGS-----------------------YL
S--I--DV---------------TGS-G--------------F-------
V-KFQ-----L----EP-------DA-L----------------------
---F-LDKTKDVAIISM--PKGF-FRLHKSKL-NSFIAEKDVEL---V-Y
RN--PVAL---AI---V---E--PNAG---G--WT--V----LR------
---G-------ECE---------PV-----LHV--D--YY-T----A-D-
---------G---EQY-V--QQ-KGWEY--N-IPTKVGMCGASVIVHNTR
I-P-----GKILGVHVCGDA-----------------Q----SGY-AS-V
ITKEYLTPH----LEG----E-PK--------N----GIP-F--P---E-
------------A-A----------------------DKTAQ---CKIIP
----E-G---YISFV-G---A---LP---KE-------------------
----MRRRQPSKTSLIKT-PIFDM-I-----E-PH-Q---T-E--P----
--SVLTS-N-DP--RL--E--V----P------IY--P---L---KKGLL
K---LA----N--Q--P--V-T--FPQE-VMSA-VRESI-----QMEFEM
--L--D--P----VRK-PQLLNEEEIVVG-----------------NE--
-R------FE-GL--EGMDLSTSPGFPYVLSR---PHGE--KGKEYLFRE
-----------G-W----------------------------------A-
-E----E---VKEKYAHRKAEAM--KG---E-R--V-----ESVWMDCLK
DEKRPIEKIK---------------AGKTRIFCIPPVDYTMLCREYTLDW
SAAVKNSR-D---KIACQVGIDVMSL-EWNAL-RNRMCKF---------T
------D----KFVAGDFECYDGML-CGPIIQ-VVNEEINKFYGD----S
-------------------P----------DSAN-A-N-VRNTLT-----
--------------DEFVFTV-SSADGELYLTYQGN-PSGHPL--TAPKN
SFGNLGYMTGCFVGLALR-R-GLKHLANATAFRKFVRLIAYGDDNLL---
GIHNE-------V---IDWFN--------------------QI-TISEWF
A-E-HGINYTTADK--REC-V-E-PYITF--DEC-SFLKNKWGMS-ED-V
P-N---I-YVPLMSKTTIYELTNWMHN---Q--P--DSM--E-QLKVNLE
DALR---FAYFYGRAFY
>Wenzhou_picorna-like_virus_48_APG76679.1
GYGFLVDNVNLLMPKHYLSAYKY---LYLSVGS-----------------
------D------------QT----------R------------------
Q-E--I--YL--------------PN-S----------------------
---R-SIPGKDLMVVNV---P-P-QQSVRKRV-KMFLPKNTLYS---E-Y
AG--YGHR---V---VG--K--LS----------L--T----TG-E----
E-DSHGV--------L-KL----------C--------EIREE-G-----
-------A-----VV-GT--EF-MSLRV--T-KETRVGICGTPYMC----
-------GSFVMGLHVNGA--------G-F-----D------AG--MA-I
VTREELEEV----LFPGFVEYEL---------------PE-C--EQ----
-YV-------------------------------------EE---N----
WTGNN-V---GFKHLGAYYGE-Q--G---DL-------------------
----LSTNINMSTEKVHS-DMYNP-VD----F-PDE----F-D--V----
--SPKN---------------------------YE--V---L---FKRAN
K---YG----F--HQ-P--L-GS-HTAQ-ETSF-A----F-S-LYETL--
--L--AG-Q--D--RD-ISLLTDEVILNGDH-----------------E-
------------I--MPIKIDSSAGHWSCISNK----------KKAFID-
--VQ-------------ETP--EGNWFTWSDD-Y-Y----NKK-HPVLG-
-K----S---LFEVIQERINLGE----KG-I-----R-A--ESFWVTTLK
DELLLKEKVEA---------------GKTRVFEAPPLDTTILFKKYFGSF
ANWYRHNA-GP--VLSHTIGVEKEK-V-WGSL-YYHLK----R-N-----
-----SD----FGIAADYSQFDGTI-PPSAFS-FFQKVVRLYYEG----A
-------------------PE-E---------------------------
-----EHKVRDVLIHELQHTT-QLIGSGLYQSGKGN-KSGNY--LTDVFN
SITNVWAWMTSFHRVFTN-E-L-GKMPTLDDWFENVVLFTHGDDCIL---
SLKRV--------------IT--P-------------------QKLLDEI
R-A-LGFLITSADKSG--E-D-I-KYENV--DGL-TYLKSGFRRS-Q---
-----GI-VWPPMPMATCYREVNWCKR---S--MRYNST--V-RK-TQIS
EGRR---FAAYHGK--E
>Sanxia_water_strider_virus_9_YP_009337438.1
--GLAIGGKVIMTPYHFFRRAKDGD-----------------------QF
Y--F--VR---------------GTD----------------K-------
I-VVE-----F----VK-------SR-L----------------------
---Q-RLDDKDCAIYYV--GA-Q-FDSRKSIL-NCFVKEQDLGR---L-G
KKI-PAIL---V---GV---T--Q-GG---V---C--L----EK------
S--C--K-----AE---------SN-----QII--K--YK-G--Q-D-E-
---------G---AEE-F--VQ-IGWKY--D-IDTLKGECGSILIACSKM
L-PP---PSKIVGMHTAGYT--------------ST-R----GGF-SI-V
LTREQVETA----LQQIVARH-GP-Q-V----F----SAP-L--P---P-
------------Q-V-NT----------------DQDTFEEQ---AAPKP
----E-G---AFTYW-G---T---MD---KK-------------------
----FCPSQPQKTCFRAT-PFQGE-I-----F-PV-A---K-I--P----
--AALTI-V-N---------------G------IS--P---L---KKALT
K---YG----K--L--T--T-P--FNAK-HVRI-VKADI-----LNEMCQ
-----LE-G----DMP-VEPTSIETAIFG-----------------LP--
-G------IP-YC--EKMNMNSSPGWPYQCLP--NSRGQ--KGKAYLFDA
-----------E-AR------------------------KI-S-----D-
-Q----L---LAKNVMEREELAK--QG---E-R--Y-----PSIWRDCMK
DELRPVEKVK---------------EGKTRLFTIAPADYTVLVRKYFFAF
EQMFYKNH-S---KFFSAVGINPESY-EWTVA-YNRLRQY---------G
------N----KCCAGDFASYDGTL-MADLMF-EVGEIIDDWYKL----N
-------------------GE------K--DEQA-T-A-VRRVLI-----
--------------DEMIHTY-QLINNCVYKTHQGN-PSGNPL--TVIIN
TMVNVFYMRLVWMEIMSE-K-KP-QWATMDEYHQNVIEEAYGDDNRL---
VIKQK-------V---IDLYN--------------------QI-TITECL
A-R-HKITYTDELK--SGE-C-V-KYRKL--EET-SFLKRSYRID-SE-I
GKE---I-MLPKIDITTISGIINWYRE---A--E--FID--E-QLQANMR
AALG---FSFFHGREFY
>Wuhan_spider_virus_3_YP_009345025.1
--GVCIGGKVCLLPRHFFMKARDGD-----------------------FF
Y--F--VR---------------NND----------------K-------
I-QVE-----Y----NS-------IN-K----------------------
---I-DILEKDACLYYM--GA-R-FDSKPKIL-NCFAKEEEILK---L-N
LTT-PAML---I---GL---T--A-DG---I---Y--T----QK------
S--C--V-----AK---------AN-----QKC--S--YP------V-Y-
---------G---GIQ-Y--LM-TGWQY--D-IDTQKGDCGSLLLACTNR
L-SA---PQKIVGMHTAGYH--------------DQ-R----GGF-SV-I
FTQEQISNS----LDELVRRH-GM-Q-V----F----PAP-L--P-----
--------------V-EV----------------GSIEMLEK---VKVIP
----Q-G---HFTLR-G---I---MA---GN-------------------
----MCPSQPQKTSYRPT-PFQGL-M-----A-PV-S---K-A--P----
--ALLKP-V-G---------------D------IS--P---L---KHGLS
K---YG----K--L--T--T-P--FKTK-FMDI-VEKDI-----LNDLLA
-----LP-F----DLP-AKAVTMPVAVFG-----------------LP--
-G------VP-YC--EKMNMNSSPGWPYQVLP--EHRGQ--KGKAYLFGD
-----------E-EA------------------------PI-K-----S-
-K----F---LKEMVEAREKAAR--EG---L-R--V-----QSIWRDCLK
DELRPIEKVS---------------AGKTRLFTIAPVDLTILVRKYFLSF
EQMFYKNY-S---KFFSAVGINPESY-DWTRA-YHRLLRT---------G
------D----RCIAGDFANFDGKL-MAEFIS-RAIRIINSWYAY----H
-------------------GE------E--DTKA-A-N-VRVTIG-----
--------------DELIHTD-QLVLNLVYQSHQGN-KSGNPI--TVILN
TMANAMYMRCSWLEIMSE-K-AP-EYATMLAYHENVTEEMYGDDNRL---
TVMEK-------V---LPHFN--------------------QI-SITDCL
A-A-HGIEYTDELK--TGN-L-V-PWRKL--IDT-SFLKRSYRID-DE-I
GRD---I-VLPVMDVATLNALTNWYRD---G--I--GLE--E-QLQANQR
SALG---FAFFHGRKFY
>Hubei_picorna-like_virus_46_YP_009330031.1
--GLHIGGQLLLLPFHFFNGATEGD-----------------------RF
I--L--AH---------------RLN----------------P-------
I-YVD-----F----EK-------DK-L----------------------
---A-RLDDKDWCLYDC--GP-R-FEPRKNIS-KYFIKEAHLGK---L-T
SL--NAML---C---NI---D--L-NG---V---Y--V----VQ------
K--G--L-----AR---------AI-----LNF--K--YT----D-A-A-
---------T---KDK-Y--IQ-RGWET--N-FATEAGDCGSFLMAMTPA
I-PA---PGKILGIHTAGYV--------------KR-S----QGF-SV-L
ITYEQL--------QQAIAKL-PQ-Q-V----Y----GLP-V--P---K-
------------E-V-DR----------------D-ESVTGN---IRCAP
----E-G---DYSIY-G---S---MP---NK-------------------
----LAPAQPVKTDFKKT-PFSEE-SL--EGI-PC-T---K-K--P----
--AHLHP-F-KN--AE--G--N----M------VS--P---L---RIALA
K---YG----Q--G--T--I-P--FRSR-NVKK-VKKHL-----INMFKN
--K--LV------GTE-RRVFSEKEAIVG-----------------IP--
-G------LE-FA--DRLNMKSSPGWPYQVL----NKKE--PGKFYMFDE
-----------E-G-------------------------NV-V-----N-
-D----E---LRQRIDERLSNAK--LG---Q-R--V-----PSLWRDCMK
DELRPVEKVD---------------SGKTRLFTIAPVDYTILVRRYFMDF
AINFYGNS-C---NFFSAVGINPESY-EWTKL-YNRLAEC---------G
------N----RCVAGDYKAFDGTL-MPELMD-ACADIINAWYDD----G
-------------------EE------N-------A-R-VRKVYI-----
--------------NEMIHTM-QLVENCVYATHQGN-PSGNPL--TVIIN
TIVNYMYLCLVFLEVYPE--------ATLDEFEQETRSVCYGDDLLI---
TVRDK-------F---R-KFN--------------------FN-SIRDIL
T-E-HGLGFTTDRKS-PEQEE-P-DFVEL--DSV-TFLKRGFRVD-VD-F
GKQ---F-KLPTMAVDTLNSYFHWVRK---S--EE-E-E--E-QLQENMR
SALA---FAAFHGRDFY
>Hubei_picorna-like_virus_45_YP_009337045.1
--CTRIGGSLILLPYHFFRYRKTGD-----------------------KF
S--I--LH---------------RMT----------------T-------
L-IYE-----Y----DE-------KR-M----------------------
---F-REGAKDWVLYDL--GF-R-IEPAKHLF-KYFVSEKNL-----V-R
KC--NAIL---L---AA---D--V-DG---T---L--K----MT------
S--G--K-----AT---------GD-----AFF--Q--YT----D-L-K-
---------G----DT-Y--KQ-RGWRI--E-MTTVQGDCGGLLMGLGAH
L-PP---PGKILGIHVAGYH--------------NK-A----IGY-DV-L
ITREQL--------ESLASKA-GI-L-F----N----ESP-I--P---K-
------------S-T-DV----------------T-AP-LNT---FRLVP
----H-G---DFTIV-G---T---MD---KT-------------------
----KRVFQPMSSDLKPT-PWANE-IT--D-F-PN-P---K-K--P----
--AHLMP-F-KN--AD--G--N----R------IS--P---L---ALALP
K---YG----K--V--S--L-P--LPVR-SIDK-IVSFL-----SDYLES
--H--LT-E----HTG-KRIFSDLEAVNG-----------------IV--
-G------VE-YA--ERLNMKSSPGWPYQIE----NRGE--PGKFHFFDE
-----------D-G-------------------------HI-I-----D-
-E----K---LQRRLDYRIDEAR--EG---R-R--V-----ASLWRDCLK
DELRPIEKVD---------------QGKTRLFTIAPLDFTIAVRKYFFDF
VIAFYSAARS---DFFSAVGIDPESL-DWTFL-YNRLREI---------S
------D----NAVAGDYSGFDGGL-KPEAIE-AICKLINLWYND----S
-------------------PE------N-------Q-N-VRRVLF-----
--------------LEMCHTL-HLVNDCVYMSHQGN-KSGNPL--TVIIN
TLANLIYLLCAWIDIYPD--------RPIEEFFKWCRAIIYGDDLLI---
TVSDK-------V---T-KFN--------------------QK-TLTASL
A-K-FGIVFTNEMK--DDSDV-G-EFRSL--DEV-TFLKRGFRKD-PE-V
GHL---F-TLPVMSEETLHSYLFWYRA---T--EE-EDE--E-QLRQNMR
AALN---FAFFRGRTFY
>Wenzhou_picorna-like_virus_49_APG78506.1
--GLLVRTGRLLVPAHLFGVIEEIAAQDGNTQLGTL----N----I-VR-
---S--P------------RV----------GS---------L-------
I-TVDV--PV-------M--R---NS-VV-------------F---YR--
N--E-DDSYRDIAMINVG--L-R-LGT-VNLE-PYFALDSYAGS---M-D
KV--GGYN---F---AYDMN--TR----------L--F----AD-GP---
HISG--V--------A-GI--------------------SSSG-H-----
----T--E-----IG-WA--SQ-DCLVY--K-GYFRDGMCGSPIVSCAGS
---G---RGQVVGYHIG--------SWQ-K-----C-F----VGV-GV-K
MSREDVQEL----LLLADDKWGF--N-P----V----PPT-AR-PDV---
-VA-L----------------------------------DGD---E----
DTYEH-S---NLEC-VGS----V--S---AN-------------------
----LIGHEKRNADYFPT-PWSGE--V----M-PVT----K-L--P----
--SVTHT--K--DE-------------------VD--P---Y---ILAVA
K---LG----G--A--D--G--S-FGAE-ELYR-A----YMHVTRSYV-H
WLK--ET-G--A--PT-LRRLTLDEAINGCP-----------------E-
---------F-GL--KPLDMSTSPGLPYTRH--GF------SHKSNLFE-
--N--------------IA----G---------K-W----------VPT-
-A----A---FRKQIISVLDRIA----KG-S-----I-S--PWLFASSLK
AEMLPSEKVQS---------------GKARLFDVPPIDCVIVTRMYFGAI
TGWFNTHW-SS--SIGSAVGIDRDS--EWSIL-ATSLQ----H-H-----
------P----CHFDVDYSSYDASI-PSQMAE-VFVGTICSLYPS----E
--------------------------------------------------
-----DHVGIKTIAVGLTEVY-RVIRDKVYRTTHGN-PSGSAL--TTFFN
TYVNYFNHVAAWYSLLPA--------KSDLDFDDHVVVFTYGDDAIA---
SVSNE-------A---SYFYN--P-------------------TGIARVL
N-A-AGFRVTSAAKVG--T---M-AWRDF--DEL-QFLKSKFVPC-S---
--G---K-YLAPIDETVIANLYNYCTA---P--T---CE--R-YV-DNFK
NILS---FAFHHGRQYY
>Corey_virus_YP_009315867.1
LYAIALNPKYIIIPKHYLATYKDALK---------T-----A---K----
---E--PN-KVFHQIEVKNRNGTLLG----------------W-------
K-VISI--TPT----NTE-------QLH----------------------
---F-ADSEIDSVIVQLV-NA-N-VDHARDIR-KYILTAKEWST---V-S
QG--HKKV---N---MP---T--V-DN---R------K------------
E--HTGIM-----------------------DA--I--RA----H-T-L-
-----KG-------LR-F--MN-VDLMN--G-TKTVVGDCGRPYFLENPL
G-Q-----KRFVGTHSYLCA--------------NG-S----TLL-A--P
IVLDEIDIA----INVL-----AA-R-N----Y----TPK-VIVED--E-
----------A-----TF---------------QA--ERIE-R--EYKPL
----P-ADIEQHGAC-H---Q---NL---IP-------------------
----LERFTPEKTDFIKS-PLQHK------EW-TD-E---Y-A--P----
--SCKRM-F-KL--GG--I-------W------QH--P---L---ELGSN
K---WD----P--R-GT--K-P--LAPD-ALAY-AINLY-----GTNV--
-------PH--Q--PD-SRKLTWFETINGY-----------------G--
-N----------M--PQIVMKTSAGYWSKYV----S-----HGKLAFFQP
-VPQIVEEGIAE-QQ-QYIFSE--------KA-A-NLKFAI-H-----Q-
-K----S---FVDHLTECEEKIS--EG---V-T--F-----NTYWVATLK
DELRKKEKVR---------------LGKSRIFEQPGLEYTLLMRRYFGHF
INWFKANY-G--FHLMHSIGVDKEK--VWRGF-YEELKSR---------G
------G----KAFDVDFSNYDGSV-TQAAFD-FFLAITDKYYGE-----
--------------------------------TD-K-L-ARHALI-----
--------------NNLRCAQ-VILGVHLVETSQGN-KSGNPM--TDVFN
SVTNCFFILLCYKEGCA------QLGFDGSDFYAKVSCLTYGDDIIV---
AIDPE-------C---EERLN--------------------RR-ICQGVA
E-A-IGMKVTAASKK--EG-E-LDNFDVL--EDC-TFLKSRFVFD-G---
--S---V-CLAPLPLEVIHRELRWERR---S--TR-GDM--I-ILQQRIT
CALD---MAVHHGADVY
>Changping_earthworm_virus_1_APG77912.1
EHGIFVDDRTLLVPYHTFKNVVTARY---------C-----D---I----
---N--NE----------------I-------------------------
Q-HL-A--VEH----NLQ-------QIT----------------------
---D-SDFYRDCAVLYLS-HR-P-ASGIRNIK-HFFFPDFPKFREYLS-N
RK--ERIG---L---LLNEES--T-IE---G---S-VP-----V------
V--A--ELECVEQF---------TH-----PDM--P--RC----H-Y-L-
-----GG-------AI-S--QD-GNGCH--V-GLTQSGDCGRPYVSGRG-
T-E-----FPILGIHSMRQA--------------NGMT----IGF-A--P
VTQQGITKA----VNEI-----VE-R-C----G----LQL-KPHIE--Y-
----------E------L---------------QG--LETSPI--EWAEW
----Y-TENLHVGRL---------HN---ID-------------------
----LVVHSSDKTNYVPY-TVGGR-NFFHPEW-EC-D---H-K--P----
--VRTHY-G-NY--GG--E-------T------FY--P---P---ARAAQ
K---YS----S--A-AY--V-A--IGNV-TYQT-VLQHY-----LTKF--
--------P--K--GI-GGKTTMFDAINGN-----------------DN-
-G----------L--EPLNMKTGCGYLAHYGW---K-----KGKTQFFDQ
-LPTPVDC-----RQ-IYGFSD--------KA-N-TCRIQILG-----N-
-K----T---FTEHLDYCDEEIQ--NA---R-T--F-----THLWVSTTK
DELRHEDKVE---------------KGKVRIFEQPSLEYVLLFRKYFGDF
LGWYKQRP-G--FKFYHGIGIDKEA--VWGHF-AQGFLSV---------G
------S----EAHAFDYSNWDGSV-APEGFE-FFLDVTDHFYGS----D
-------------------------------TAE-R-N-ARHTLV-----
--------------RMLRDSY-HIFGGRLYRTTQGN-KSGNPA--TDVFN
SIVNSFVMMTTFVTCQKL-D---QRQADLSEFDEKVRMLTYGDDLAL---
AVRPD-------V---AGYFH--------------------GK-QIAALT
E-V-MGYKITSADKK--SE-I-P-KTIPF--EEV-TFLKTPFVYS-EE-D
--D---L-WLAPLPECEIYKELKYAPK---N--VI-GDL--N-DLKQRVK
VTQR---FFAHHGKKRF
>Shuangao_insect_virus_12_YP_009337046.1
--AIGLTGRKCLLVDHMFEHLMKVYD---------E-----R---G--TV
A--M--II---------------DGI------------------------
--TYSL---------PKS-------GI-----------------------
---K-ASQIEDSVFVMIEIQM-S-IPHFCNII-KLMQNQKSSAM---H-S
PT--GYLM---E---PI---I----SE---K---K--I----VE------
L--NIHYQD--YIT---------TV-----NNI--I--IN----A-P-EG
M---DL-------QDS-F--SS-KCYSY----YTSGKGKCMSVLVADIN-
Q-P-----NPIIGFHVAGRT--------------NG-G----KGY-AE-C
VVAETFIPL----LDKH-----IT-D-V----V----VAE-MAPI-----
----------------------------------E--Y-------ASIKT
----D-S---NLIRI-G---A---IP---KP-------------------
----FVQRMPEKCKNIHS-MVYNK-I-----Y-ES-T---Y-D--F----
--PVISP-K-DK--RI--Q--DQ---P------FS--P---L---VKGIE
N---QS----K--P--P--I-S--FHKD-LIKS-AKFSL-----RNKIIQ
--N--V-RP----ILS-KELLTDEDVVCGI-----------------D--
-N------MRELF--PHLDFTTSEGFPYSKYR---PVGC--TNKKWLFDL
---T---------EV----N-----------E-G--YKLIK-I-----N-
-D----M---VQEIREVKYQQRR--KG---I-V--P-----FTLFVDSLK
DLKMPVEKCCI--------------PGKTRIFSASPIDFTLDVRKYFGNF
VASYTHAR-L---DAEHAVGINVNSI-QWHEL-ALHLLNN---------D
------E----SIVTGDYKNFGPTL-MSSCVE-AAFDIIVDWYDY----N
-------------------YLYWDLDMP--SVEN-S-T-IRKVMG-----
--------------YEMTYAN-HLARDLVYQVITGS-PSGSPL--TVIIN
NLVNGLYMRCIYLICTQG-T----SFYGLDKFDKYVRVVFYGDDLIM---
SVNKD-------L---LEFYN--------------------GQ-TIQKAF
E-C-YNIVFTDSVKT--GE-I-KL-CSKITDKET-TFLKRRFILH-PV-R
-KM---T-YFALGDERSIQEIANWIFE---T--KN-P-V--L-ATEQAME
QMLE---SAYSLGEEKY
>Beihai_paphia_shell_virus_3_APG78974.1
GHVFFVDRRHFVINNHYVERCKRN-----------------G---H--KL
Y--I--KH---------------HGD----------------W-------
M-HLP-----V----DGT--HS--EL-M----------------------
---Y-DEHFTELLVFRF--PG-F-LAGVKDMT-SNLCSKGDISS---Y-L
DG--QSKR---V---KF---Y--A-YG---N---P--I----DE------
C--S--SIE---------------Y-------S--P--TL----V-P-V-
-----S--------GH-KEKY--FGYNV--H-RYSCYGSCGSLFLKPYDA
N-P-----RFVLGMLFAGTK--------------KTSS-FGPLCLEEY-M
LCRDSLDES----CGKKY----AF-E-D--------------PEIE----
----------G-D-V-SF------------------------------K-
------GNLKIVDNP-K---I---NG---ES-------------------
----VKVSYCMTSQKVKT-PIHS-QE----LF-PD-N---H-T--P----
--AHLNF--D-I-----------------------------L---HKRKL
V---YD----S--SSDIPAQ-I--PSEQ-HRNY-AINVM-----NSYVST
-----V-PY----SLE-KRVLTDYEIMNY---------------------
--------Y-GSN--HPFDLDSSAGIWSQISK---K-------KRGIITS
-TLGDT-------GN-VYSLTE--------EA-S-TVKHPL-F-----N-
-K----S---FVDFVRDSEKSYL--EG---K-I--P-----LDLFQGTLK
DELRPLYKVK---------------QGKTRFFTAASLSTNWLYKKYFGAY
ADWVRTHP-G--FKLKHGIGNDKES--CWRHY-ADCINEV---------S
------G----SFKFFDYSDFGVSI-PVFIVD-MFIDHINCFYDD----E
-------------------G-----------SDA-Y-K-IRQGLL-----
--------------EFLCTSG-VIVGDCVIFPSHGS-RDGFYM--TELIN
SFTNSVVMIMCFSILYEK-S-Y-GVLPPLGAFDRLVRIITYGDDVVG---
KTESC-------A---DDYYT--------------------NE-FIVKVA
S-K-MGLKMTSAIKT--EP-V-R-DDYEF--SDI-TFLKSHFRKE-G---
--K---V-CFAPYPREVLYKIVNWCKK---S--VL-NDD--L-IRANNYN
TAIR---MSAYESKSFF
>Wenling_picorna-like_virus_9_APG78492.1
---ILCTGRIGIVPAHALKVGFAHTL-----------------T------
--R---TI---------------QGV----------------E-R--TF-
D-V-L-----V----T-PDTY--TIA-E----------------------
---D-ENGLQDLCLVYL--G-ST-IPAFRNIT-NMFISQDSLIT---L-P
DGP--AAA---V---LS-----SW-GS--NQ---T------HVVRS----
-------P---A-K---------HVAQ---WVK--WDFDP-----EG-P-
---------Q--GMRG-R--WQ-KCFQL--N-FTIEDGMCGCPVFTTIQG
R-D-----ARIIGIMNSGND--------S------H-------SN-VI-L
VSSDIIRQF----EAYT-----V----------ELGAGRIPT--E--KEI
P------W-VEE----VS----------------F--VPKGE---IRDAQ
----A-D---PVVKT-A---D---LP---IAERPENPIFWESNKPLTSGK
PPSSWLNTRFQKYDMVEY-GVVENAG---S--YEP-G---R-A--P----
--STRSQ-L-SE--RAF----PE---S------V-----VPP-------K
A---FV----Q--K--Q-SETK--LDGL-AVK-ITEDKI-----VNML--
-------SD----VIA-PKVMTLEEVLNGS-----------------Q--
-RVTSHGNSV-HT--QPMTLNSAAGCTSLLNG---A-----RVKKGDHTY
-L--VD-------GVK------------------------Q-F-----T-
-P----D---FLDRYTLLKEDID--QG---R-K--P-----EILTGMAVK
DELLTGDQLK---------------AGKLRLYYPGDMLYQVLGMQYLGDF
FTQYADSG------LFHTLGIDCPT--QWENL-ARYITTHHE---GRPHM
------A----PALGLDGKSWDISQ-SPVMF-DIILRIIHRVAAS-----
--------------T----MV------GDELDDF-K-L-MTHGLL-----
--------------ENLCYSY-MGIDA-RYGVMQGH-KSGGPY--TTEFN
TIIQLVIMIYQLVTTVID-SPT-LRLADIDVLIKGVVFVANGDDSLH---
GRPAW-------LKELSTYPDMGQRQGETDKKHERRLLKFYTE-LARKAY
K--AFGIATTVGDKF--GD-E--DTFVPI--TQV-TYLKRGFWFS-NG-H
--------FYPRLDERSFNGLMQWKGK---G--V--ST-------GEAVH
AALILAR-----GAQDY
>Beihai_octopus_virus_2_APG78956.1
--GVLLDQYHVVMNKHVFEQATRS-----------------D---N--VI
K--V--QH---------------LRS----------------V-------
M-HVP-----T----RES--TL--RC-T----------------------
---F-DGHETDTMIVRL--PK-A-MPRAKKIT-DFIPSESQLLN---L-P
NM--NNPE---V---KH---Q-------------T--K----IG------
E--R--TG----------------Y-------L--Q--AF----S-D-V-
-----Q--------GM-R--FL-MCKGF--D-AESYKGECGTPYDVPYRV
C-T-----KFFWGIHSAEAG--------------SRM--FGKCWL-SS-P
ITKEMVDRA----SAV-L----SF-S-V--------------KHRH--V-
----------E-H-V-TL---------------QG--DELVHPG-YQDL-
------NTINDLGHV-S---M---NG---TQ-------------------
----VKNNTPTGSSKVKS-VIHS-QD----FW-PD-D---H-A--P----
--APITK--E-I-----------------------------L---FDRFK
V---YD----R--E-D--VQ-N--VPRD-TYEW-CLEEY-----WRSVDS
-----V-KY----DRK-RRVLTEEEVLNFN-----------------D--
-S------Y-PSL--NVFDRNSSAGWWNKVSE---K-------KKGLLNV
-EERDS-------GN-YFTLAD-------------SEKHPY-L-----G-
-K----T---FKEHIRDQEESMK--NG---N-G--M-----LTLWNATLK
DELRPMAKVI---------------IKRTRQFQSGGFDHSFLCKKYFGAF
GDFYRSNP-G--FKLMHGIGNDKES--CWGYY-YKTMKSR---------N
------S----QGFDIDSKDYGVSI-GDQPSQ-FMQDIAEKWYAK----D
-------------------AA------Y--SEES-A-Q-VRAGLL-----
--------------EAVRHSL-HVVGDHVMEVEQGN-NDGFWL--TDMYN
SLTNIFYMMACFAESYRR-K-T-GVLPPQDYFLDNVLMLTYGDDVIV---
VPSAE-------V---SGFYN--------------------RV-PVMEYL
S-M-MGITATSAKKD--DT-V-V-PLDDL--SEL-TFLKSAFEVE-G---
--S---V-IRAPMPKEVIYKELNWYKS---T--VL-SEP--L-IRRDIIN
GALA---DSFHRGREFY
>Lothians_earthworm_picorna-like_virus_1_protein_1
--ALFLNSRTLIMNEHFYREYRRMSS---------V-----N---K---V
VIVT--SY-----D-----SDGHTVL----------------E-------
R-RIPV--DEL----TSH-------SVS----------------------
---A-GGQDVDMRVVNVP-D----FPGMKDLS-HFIAPDH-F-----C-E
DG--ASAT---L---LP---G--H-NG---Q------P-----C------
V--S--GI--VG-------------------DY--S--MC----E-T-S-
-----NG-------QW-Y--SL-DLHPK--D-GITVAGDCGRPWVVVRK-
S-E-----VRILGIHASLCD--------------DS-I----LGI-ATIR
LCDMKLSGH----IESA---------------------------------
-----------------V---------------QL--RSGK------CQL
--------------F----------N---EK-------------------
----CVNSVAHTTDFVQTGYVFGD-IE---WV-PS-A---K-G--Y----
----------------------------------A--A---L---QLNSA
K---YH----E--R-GW----I--DPET-IVTR-AVVSY-----WKSL--
-------VK--V--PQ-LRTFDFAKALNGT-----------------S--
-I----------M--RSIVLSTSCGYLKFAGY---H-----EGKNDLLER
-VDNEL------------IFTE--------KA-R-TYVSPM-L-----G-
-K----T---FVDHLDECDKQIR--KR---V-A--F-----PMLWVSALK
DELVSPEKRS---------------IMKTRVIEQPGLDYLILVRKYFGDF
LDWYKSHA-G--TIFKHAIGIDKEV--AWKDI-ALELLRF---------S
------P----VGLAFDYSQWDGSV-PPWCFD-IFSQFTDEFYVY----N
-------------------------------TED-C-N-ARATLL-----
--------------YMLRCSN-LLVADEVRLTDRGN-KSGNPF--TDVFN
SICNASVLMVGYAYLQSW-N---GRAINLNTFDRDMRIVTYGDDVIC---
AVKSN-------Q---LTTLN--------------------GP-AFAHIL
G-A-FGFTLTDSLKS--ER-G-LASYVDILSPEF-TFLKTPFVYD-KC-D
--R---V-WLAPLPMKVIMRELMWIPR---K--MF-GNQ--V-DKEQRVY
NVAR---FLAHYPLDEY
>Beihai_picorna-like_virus_122_APG78957.1
GYVLAIDQTHILMMRHYDRHVHKR-----------------L---V--SM
R--V--QC---------------CGV------------------------
--SRQV---------KFE-------NL-----------------------
---T-YIKEQDYIIVET--TT-I-LQGVRDIR-KRMLTKEQTGN---L-K
IG--TALG---F---YH---D----EE---V---H--T----G-------
-------MI----------------------L------------E-R---
----NVV------AEY-I--FA-R-VKL--D-FTTEAGMCGRPYLWKNPT
DGR-----VYLAGLHSGVNK-----------------M----NPV-FC-V
LSAEDLDFP----RQAQ-----LP--------------E-----I-----
----------------------------------E--T-------GTI--
----------F---------M---NG---NQ-------------------
----VQAMTATKTSIVKS-AIHDK-E----IF-CE-D---F-A--P----
--ADLKP-D----------------------------I---L---LKRMA
V---YE----R--E-PD--H-I--LPQR-HFDY-ALGVM-----QAQLKK
--C----EF--D-GKE-SELLDEDQILNHY-----------------D--
-S----------L--RPFDKASSAGWWNKVSK---KKHG--IIEYVEEEN
-------------LN---VL-----------K-E-TPKHPW-T-----G-
-T----T---FREHIEEQEQNLK--DG---E-P--M-----LTFWTATLK
DELRSEAKRK---------------LGKTRIFQAGGFDHSYLMKKYFGNF
RRFYLRNR-K---LLYHAIGIDKPT--HWAEL-KSYLTSK---------S
G----GK----NCFDADGKDFGARI-TPQAFT-FFMKFVDLICGS-----
--------------------------------EH-K-I-ERQGLM-----
--------------NAVLSSR-HIVLNQVREVFGGN-KDGFYL--TDVFN
SVCNCMYAISSYSISFES-K-F-GFMPEISSFDDDVALLTYGDDIVS---
EVAEN-------C----DYFN--------------------RN-SLCEIY
T-A-LGMLMQPGDKR--IG-A-ADNYDPI--ENI-TFLKSHFVQE-DD-V
--------VLAPMPDSVIYKQLNWHKK---T--VL-DEP--R-IFVDIIQ
GVLK---DSSHKGELFY
>Human_rhinovirus_A80_ACK37412.1
--GLGIHDNFMVIPTHADVGGEI---------------------------
E--V--DG-------------------I---------------K------
--TKV-----L----DSYDLYN----------------------------
---K-QGVKLEITVIKL--D-R--NEKFRDIR-KYI-PEVEDDY---V-D
CC----LA---L---TA-----NQ-----S-----E-P----T-------
I--L---Q---VG-------------D---SVS--Y--GN-----IL---
---------L---SGN-Q--TA-RMIKY--N-YPTKSGYCGGVLYK----
--I-----GLIIGIHVGGNG-----------------KD----GF-SA-M
LLRSYFNNH----QGQI-----VN-K-T----------------------
--------------------------------------------------
--------------T-T---KE---K---GI-------------------
----YSIHTPTKTKLQPS-VFHDV-----F---PG-T---K-E--P----
--AVLSP-Y-DN--RLN----------------V-----DLE---DSIFS
K---YK----G--N--T--S-L--EVTH-NMKVAATHYA-----AQLM--
-------TL----DID-PKPLTLEESVYGI-----------------E--
---------G--L--EALDLHTSAGYPYTANG---I--K----KKDLIPK
-D--RD-------L--------------------------T---------
-----K----LKLAMEKYGL---------------------DLPMITFLK
DELRKPEKIR---------------EGKTRIIEASSLNDTVHFRVTFGNL
FSKFHQNPGI---VTGSAVGCDPET--FWSKI-PVML--D-G--------
------D----CLMAFDYSNYDGSL-NPVWF-KLLEGVLNELG-------
-------------------------------------F--QGDLV-----
--------------RKLCYSK-HVYKASYYEVEGGM-PSGCAG--TSIFN
TMINNIIIRTLVLDTYK-----------HI-NLDKLKILAYGDDVLF---
SYPFE----------------------------------LDMK-ELASEG
V--KYGLTITPADKT--EE-F-R-K-LDF--GNA-TFLKRGFKVD-DK-Y
S-F---L-VHPLYPEKEVWESIRWTKN---P--R---------NMQEHVL
SLCHLXW---HNGKEPY
>Picornavirus_HK21_AGW95843.1
--ALGIFGRVAAVNYHAAAGCDK---VEF--RG-----------------
--------------------K----------FY-----------------
--------DIK---DLHP--V---HI-Y----------------------
---R-KDRKTDLVFITFP--D---GNQFRDIS-RFFLSVKDRFP---R-D
DA----IL---V---SR-SA--KM------V---M--N----MM-C----
R-NV--R--------G-RK----------D---------VEMA-------
----P--S-A---GG-EE--YH-NVITY--D-TPSMPGFCGAPLLSLNK-
---A---REVILGIHFAGN--------G-A------------LGF-AV-P
IYKEDLALA----YQGDIE-------------------------------
--------------------------------------------------
-------------P-LPE----P-------E-------------------
----KRTHVPRKTNLMKS-PAHG---V----F-PVT----H-G--P----
--APLTN--K--DPRL----KP----D------VD--L---D---VTIFQ
K---HK----P--D--Q--K--A---WK-ELEP-AMDYVV-THLMH----
D-L--GF-E--K--GE-VEPITLDEAINGFG-----------------A-
------------M--DGINMNQSPGYPYNAS--G-------RSRRSFFE-
--W-----------------K-DN---------R-W----K-P-----T-
-E----E---LEKAVAEALQD---------------P-E--NFYFTTFLK
DELRPLSKVEA---------------GKTRIVDGDSLPRVLAYRMVFGRL
FEAMLRNH-GV--KIHSAVGCDPDI-F-WTPL-FEALG----P-D-----
-N---YD----YVFDLDYSCFDSTE-PADSFR-LMAKKLQPYFKV-----
-------------------NI-----------------------------
----------GKYFEALAVSK-HIFENRAYQITGGM-PSGCV--GTSMFN
CINNSAFIVSALIALK-----------I-N-P-DSCAWICYGDDVLI---
ATNEK-------R---L------S-------------------GRIAEFY
HKN-TPLIVTPASKTG--D-F-P-ETSSI--FEV-TFLKRYFQPD-S---
--HYPHL-IHPLMPMEVIQQSVMWRTD---G----------P-FQ-SKLD
SLCL---LAFHAGGPAY
>Pigeon_mesivirus_2_AGS15016.1
--ALGIFGRVAAVNYHAAAGCDR---VEF--RG-----------------
--------------------K----------FY-----------------
--------DIK---ELHP--V---HI-Y----------------------
---R-KDRKTDLVFITFP--D---GNQFRDIS-RFFLSVKDRFP---R-D
DA----IL---V---SR-SA--KM------V---M--N----MM-C----
R-NV--R--------G-RK----------D---------VEMA-------
----P--S-A---GG-EE--YH-NVITY--D-TPSMPGFCGAPLLSLNK-
---A---REVILGIHFAGN--------G-A------------LGF-AV-P
IYKEDLALA----YQGDIE-------------------------------
--------------------------------------------------
-------------P-LPE----P-------E-------------------
----KRTHVPRKTNLMKS-PAHG---V----F-PVT----H-G--P----
--APLTN--K--DPRL----KP----D------VD--L---D---VTIFQ
K---HK----P--D--Q--K--A---WK-ELEP-AMDYVV-THLMH----
D-L--GF-E--K--GE-IEPITLDEAINGFG-----------------A-
------------M--DGINMNQSPGYPYNAS--G-------RSRRSFFE-
--W-----------------K-DN---------K-W----K-P-----T-
-E----E---LEKAVAEALQD---------------P-E--SFYFTTFLK
DELRPLSKVEA---------------GKTRIVDGDSLPRVLAYRMIFGKL
FEAMLRNH-GV--KIHSAVGCDPDI-F-WTPL-FEALG----P-D-----
-N---YD----YVFDLDYSCFDSTE-PADSFR-LMAKKLQPYFKV-----
-------------------NI-----------------------------
----------SKYFEALAVSK-HIFENRAYQVTGGM-PSGCV--GTSMFN
CINNSAFIVSALIALK-----------I-N-P-DSCAWICYGDDVLI---
ATNEK-------R---L------S-------------------GRIAEFY
HKN-TPLIVTPASKTG--D-F-P-ETSSI--FEV-TFLKRYFQPD-S---
--HYPHL-IHPLMPMEVIQQSVMWRTD---G----------P-FQ-SKLD
SLCL---LAFHAGGPAY
>Wenzhou_bivalvia_virus_1_APG76680.1
--GFDLGMRQMAIPLHMTAAEGAIVTNSVEYNPIAD----T----F-DLI
T--I--D------------AQ----------NR---------N-------
T-MGTI--AM-------S--Q------VT-------------NV--RA--
I--N-DRVNVDVGVINMG--N-G--SGTRKAL-GLFMRKPALLE---Q-L
TF--ANVL---L---LVGGS--DP----------I--S----IG-QV---
LIKP-QQ--------T-TA--------------------MEKT-E-----
----G--S-S---LK-YV--HS-GVLLYPSK-NIDMTGLCGCPYVAKYQ-
---G---NWFIIGFHSGIQYDLQKYGLE-E-----G-E----YQV-GV-L
VCQEMLEAT----MPVQEPKVSK---------------KS-NL-P-D---
-FFELGGLND--EV--KLHSLNKAVEDRAFT----SEGSETE---A--FK
ESYRR-R---NLEP-VT-----Q--YAGRCN-------------------
----VSNLVKQKTGMVES-PVAHL-TG----H-AHL----Y-G--I----
--AFQGD------S-E-----V---ST------RE--M---Q---CLGLD
RTT-YK----P--E--N--G--G-IPGE-GYIQ-V----N-GFLRSIIVQ
--N--PP-S--G--PL-KPHCSLLEVLNGGSATGLPVGFDDIMSSRVIG-
DG------DM-PF--GGIDTSASAGVPGKG-----------HKQRDFLT-
--QI-------------EID---G---------Q-L----YKALDSSTTE
GR----V---AIAVMERVLEKLR----TG-E-----T-V--AMIFKVVLK
DEALNMAQVKDWLKDVFPGEELMGKGGKTRIITCLFFAYNLILKIFLLPV
VTYLKFLG-S---KIGWVTGKNPYS-PDYQQI-FEACF----D-S----R
FADAPLE----RFLSADVSDQESCI-DTATIS-GLIDLIDIIYSV----Q
-------------------AN-V----W-----IHKRGNAWMQYAQLIQQ
NPKLYDGVARNAVLSSTLPSY-NLIGNEVFYVPMRN-QSGAFT--TTLTS
TYYTIVSEGYALLKGYDL--------A-----LELVEQSKYASKHDLHAL
ACK-------------IP-MR--L-------------------RELRASG
D-D-QITCYTAELLAL--L-A-D-ANRVL--TDMPAFRRKNYPVP-T---
--ELHPE-SSDQKHAGSFVQSCTLFYC------G---LT--I-VD-PDTG
GPCK---FTSHENTTFL
>Wenzhou_picorna-like_virus_54_APG78549.1
--GFNCGMRQIMLNLHLTASDDCIMTTKRKYNPMGD----S----M-EII
M--V--D------------ER----------NR---------D-------
T-ILTV--DH-------T--Q------LT-------------PL--RS--
L--N-GKVEVDVALMNLG--N-G--PGLRKQV-KLFAKREMFED---C-I
EF--DDVM---L---LVGQR--DP----------I--K----IG-KV---
MIKP-DH--------T-TA--------------------MKKD-E-----
----G--S-S---LR-YV--HS-GVLLYKNT-GFDMTGYCGCVYVAKRQ-
---G---NWWIIGVHVGLQTDLRRFGLE-K-----G-D----WQC-GV-L
LCQDMLESA----FPVETPKVAK---------------EA-DI-P-I---
-YPEHD--DD--GK--PWYPDSAIVNDRAFC----SNVSMTK---S--FK
EAYEG-K-----QP-VS-----Q--YAGQYG-------------------
----KPRVVNQKSGIVDS-PVAHL-TG----T-RHL----Y-G--V----
--AYQGE--KVKQG-F-----P---ST------LE--M---L---NAGLD
RST-YD----G--P--------N-MSGA-AYKF-V----N-NKLRSVILE
--N--PP-S--G--PI-KSFVTLSEVINGGWAVGQTVDPAAVLTSVTERR
SG------SL-RF--NGIDASASAGIPGRG-----------LRQVDFLY-
--EV-------------EDE--DG---------E-T----LRMLDPTTSN
GR----M---AIKLLKRILQMFR----ER-K-----S-T--WMVFNVVLK
DEALPMSKIKPWLKEIFP-EEYAAKGGKTRVIMCMVFCFNLALKIHLLPV
VTYLKALS-L---KIHLVTGRDPYS-PDYQTV-INRLY----T-G----I
QG--GDK----TFFAADVSDQEKRI-DPSTYG-GFTDLVEMVYDI----Q
-------------------SK-I----W-----CHKRGEQWENFRNQQRK
HPDWFSDDSRVAAISSCLPSG-NLIGSSVYYMCLRN-QSGCYL--TSMIS
TYYTLVSEIYTLQKAYGL--------A-----RSLVSMSRFADNHDL---
TLY-------------DP-CE--K-------------------RNFLACG
D-D-QIARYSDELLDL--F-A-D-ANRLL--VELPGNVRSQFPVP-V---
--ELDRE-ASNQRQAGSYVQACTLFFC------G---LP--L-VD-PDTG
GNCT---FTSRAKAT-F
>Ampivirus_A1_YP_009143521.1
--AIGWKKDIILLNRHFAQTIPDGATVTMERWTP----------------
-------------------NT----------ATSR-------L-------
E-TFQLKYNV--------------AN-TA-------------F---FI--
Y--T-DDRPIDLVMWRTG--W-K-TGSFKDIS-NHWIRESDLDR---V-T
GK--NGYR---V---SDVIT--NF------S-------------------
N-FA--Y--------T-DM----------E---------IPFD-R-----
----A--S-M---SP-IV--IP-LAIVA--R-GVGSPGICGSPWVVTSPR
---YFGTMGKICGIHAFGN--------E---------E-I--VG--AI-P
MTIEGLEST----ELVLPGTSFQ---------------PS-Q--VTFQ--
-MA-V-----------------------------------DE---D----
ADTQL-V---FHDF-HGR----V--G---PR-------------------
----DAFVQPRRTELQPS-PIFNE--V----C-DVT----H-E--P----
--AVLSN--R--DPRL----TN----P--------ADF---D---VDLCR
K---TD----R--K--S--S--WFNKES-EVTM-A----V-NAIIDDLTV
LP---I-----N--LV-PRLLTLDEAINGVD-----------------G-
--------PP-FMAETGLEMRNSPGYPWNKLSNG-------KGKFPYFE-
--ER-------------PQE--DG---------ERL----K---YDMKD-
-P----T---LIARVNERMTLAM----QG-RI----P-D--NSIWLDCMK
DELRPKAKCAS---------------GATRIINAPPLDLMIAMNVLFGAF
RIFFMDPD-HVGLPLESALGVDPRT-V-WPDY-GILYR----Q-------
-----AM----SLFGVDFSKFDSSQ-LAEFYR-QITKIINAWYRM----F
-------------------QV-D--------------------------K
THIEQECLARETLAFEIGHTL-HLFGATLYTDDHGL-PSGVPGGFTTIFN
IMVNMMLARITYIRTGL----------HVSTYRTHTRNIFLGDDGLH---
AVMRSEDPRINEA---LLKYN--R-------------------IELARVA
S-E-IGMTVTMPDKIS--A-L-T-PFDTF--EEI-SFLKSSFLDN-V---
---IPGY-YLPGMDKKTIGNLLNWYRP---R--KN--PD--Q-FR-TNVQ
EALK---FAAPHGKAYY
>Shahe_picorna-like_virus_13_APG77371.1
--ALGWKKDILLINRHFMEAIPDGATITMERWTP----------------
-------------------NT----------ATSR-------Q-------
E-SFAIKYQV--------------SD-TV-------------D---FN--
Y--E-DDQQMDLVMWRTG--W-K-TGTFKDIS-NHFLREDDLDR---V-T
GQ--DGYR---I---SDVIT--NF------S-------------------
N-FA--Y--------T-ES----------E---------LPFN-A-----
----A--T-M---TT-TK--IP-FALIA--K-GSGERGICGSPWIVTNPC
---YFGSLGKICGIHAFGG--------K---------G-I--VG--AI-P
ITIEALESV----ETGFSEPSFQ---------------PS-L--VTMQ--
-MA-V-----------------------------------DD---D----
ADTSL-V---YHDF-HGR----L--A---PS-------------------
----DAFVQPRRTEIQPS-PIFGE--I----C-DVT----H-Q--P----
--AVLSN--R--DPRL----TS----P--------ATF---D---QDLVK
K---TD----R--L--S--S--WFKKES-EVDG-A----V-SAIIDEINT
LP---I-----K--LT-PRLLSLDEAVNGVD-----------------G-
--------PP-FMAETGLEMRNSPGYPWNKKSQG-------KGKYPYFT-
--ER-------------PQI--EG---------ERL----K---YDLSD-
-P----T---LIARVNERMTLAM----QG-KI----P-D--NSIWLDVMK
DELRPEAKCAS---------------GATRIINAPPLDLMICMNVLFGAF
RIFFMDPD-LVGLPLESALGVDPRA-S-WPAF-GLLYK----Q-------
-----AM----SLFGVDFSKFDSSQ-LAEFYR-QIAKIINAWYRE----F
-------------------QA-D--------------------------Q
THIDQECLARETVAFEIGHTL-HLFGATLYTDDHGL-PSGVPGGFTTIFN
IMVNMILARITFMRTGL----------HVSTYRIHTRNIFLGDDGLH---
AVLKSEDPKINEA---LLKYN--R-------------------IELANVA
R-E-IGMTVTMPDKVS--D-L-T-PFDAF--EDI-SFLKSSFVDQ-V---
---IPGF-YLPGMDKKTIGNLLNWYRP---R--KN--PD--Q-FR-TNVQ
EALK---FAAPHGREYY
>Oscivirus_A1_YP_003853286.1
CSSWNVVDRFHLTVNHVWEKATN---FKI--GN-----------------
--------------------V----------MY-----------------
--------SK--------------EK-I----------------------
---S-FTRIGEAVLFYLP--N---VPQGKNLL-KF-VKARTIRG---V-R
AG----FL---A---GN-MD--GV------P---N--V----VR-V----
W-EM--T--------T-FR----------G---------IETQ-------
-------------DG-IF--NE-HCLGY--R-CASYSGLCGAPLILEDP-
---A---DYRIAGIHFAGY--------AGY------------SGF-AT-H
FNKQELVEA----MAKISV-------------------------------
--------------------------------------------------
---PQ-S---QIVE-AGT----L-------E-------------------
----KPVHIPRNSVLKPS-PAAG---A----Y-PTV----L-E--P----
--AVLRR--S--DGRL----LD----G------VV--L---D---EAIFS
K---HD----K--G--D--M--T-EPWK-NLPQ-A----F-SVYFN----
Q-F-----Q--N--KE-IRTLTLHEAINGTP-----------------L-
------------L--DGIDMNQSPGYPYITQ--G-------VSRRSLFT-
--W-----------------NPDG---------H-W----D-P-----V-
-P----E---LVAEVERALEN---------------P-Q--EFIYTTFLK
DELRKVEKVEN---------------GLTRVIEAAPLPVILAGRMLLGGL
FEEMQSQP-G---KYGSAVGCDPDI-D-WTKF-FWKFE----R-------
-----FE----HVYDMDYKAFDSTV-PTAAFD-LLSYHLERLIGD----P
-------------------RI-----------------------------
----------SKYISSIASSR-HVYGNKIYLMLGGM-PSGCV--GTSILN
TICNNCFVLSALLEHK-----------DFD-I-NQYYIIAYGDDVVY---
ATNPP-------I---S------P-------------------TFIKSFY
DRY-TPLVVTPADKSD--K-F-N-ESSTI--FDV-TFLKRSFVPD-P---
--TKPWL-IHPLIDPVVYEQSCMWVRD---G----------D-WQ-DTLD
SLCQ---LAFHSGPKTY
>Oscivirus_A2_ADL38962.1
CSAWNVVDRFFITVFHMWNRATS---FKI--GN-----------------
--------------------V----------MY-----------------
--------VK--------------DD-V----------------------
---K-MTRIGEAVLFYLP--N---VPQGKNLL-RF-VKARSIKG---V-K
AG----FL---A---GN-MD--GV------P---N--M----VR-V----
W-EL--T--------T-FR----------G---------IETQ-------
-------------DG-IF--NE-HCLGY--R-CASYAGLCGAPLVLEDP-
---A---DYRIAGVHFAGY--------AGF------------SGF-AV-H
FMKQEILDA----MARISI-------------------------------
--------------------------------------------------
---PQ-S---KLHD-LGT----L-------E-------------------
----NPVHIPRKTVLKPS-PAAG---A----Y-ETT----L-Q--P----
--AILSQ--R--DGRL----EA----G------LI--L---D---ETIFE
K---HD----K--G--D--V--T-EPWK-NLQE-A----F-AIYFN----
Q-F-----Q--N--KE-IRTLSLHEAINGTP-----------------L-
------------L--DGIDMNQSPGYPYITQ--G-------RSRRSLFT-
--W-----------------NEEG---------F-W----E-P-----T-
-D----E---LKLEVEKALEN---------------P-S--DFYYTTFLK
DELRKNEKVHA---------------GSTRVIEAAPLPVILAGRMLLGGL
FEEMQSQP-G---LYGSAVGCDPEV-D-WTRF-FWEFE----R-------
-----FP----NVYDLDYKAFDSTV-PTAAFK-LLAVHLETLIGD----S
-------------------RV-----------------------------
----------GKYIMSISSSK-HIYTSKIYLMQGGM-PSGCV--GTSILN
TICNNCFLLSALLEHP-----------DFD-L-DSYYVIAYGDDVVY---
ATNPP-------I---S------P-------------------SFVKKFY
DEH-TPLKVTPADKGS--T-F-N-ENSTI--FDV-TFLKRSFVPD-P---
--DKPWL-IHPLIDPNVYEQSCMWVRD---G----------E-WQ-DTID
SLCQ---LAVHSGPKTY
>Wenling_picorna-like_virus_8_APG78489.1
--CMVIGGGYALVPAHAVS--FD-AE--------------H--F------
L-Y---VPHG-------------GGV--V---------------SRE---
--P-------V----IVHEKY-TQQG-I----------------------
---T-STGHTDIMLVWL--G-AT-LARTRDLT-NYFMTDKQWN---AM-S
RFQ--------G---C---------A-LLRN----PKTGKIRETHG----
-------------L-----------VD---YE-------------IA-V-
-----P---IRRTVGQ-V-N-T-DAFVM--P-GHVIKGECGSPLFNTTES
F-D-----DRIVGVVVG---------------------GCSVLGY-YA-A
VTQEWIRTAKDTISQAN-----N----------IPQLQE----------L
EES---MV-VVEK-GDAT----------------L--YSKSG---SPVPY
----P-D---EQPQC-I---PL-ALD-DDTK-------------------
----GHVYLKTAYKQIEH-PLVHQ-A---S--FAQ-E-------------
--GVFADVR-QP--SVE----ALKVSR------------DTV---VKDVK
M---DGTIFTK--K--R-TQ--PHPDSTV-VA-VTEEAM-----NLLLR-
G-S--M-TD----C----RLLTEHQIVNGY-----------------V--
-DVNAK-GIVVTA--NAINRQSAAGVDMDKKF---G-----KKKRGEHLK
-D--T-A----L-------------------------G-Y----------
--KLKKE---VKDYFDFVEFELI--EG---R-V--P-----VLWTEMCMK
DELRGRLKIR---------------EGRVRWFYIQSMALYFLQAKYFGDF
LNQFRAAGL----ALHHTLGLDPPQI--WNRL-GSMFEGE-A---G----
------------VIDGDVSGWDTCF-PRWLY-ETFRRLVERFYAT-----
--------------A----T-----------MGE-R-R-VRLCLL-----
--------------DQAMNTP-CLVGPQQLLVF-GH-KSGLFG--TTEIS
TLCH-VFLHLMVQVKHIGFI-G-REMPMQRVLD--ITSVSNGDDFLL---
K------------NE-----------------------NRMME-SVITTY
E--EAGFKLTSSQKG--EE-L--SA-RDI--QDA-TYLKRRFTLV-GG-H
-MK---A-YVPDIAIETLAGLINWKR-------T------T-ASVRDNML
DALSFLR-----QGTNY
>Hubei_picorna-like_virus_49_YP_009336567.1
--AFCFQGRDFVTVRHIFDDL-----------------VDGD------II
E--LAD-----------------SNH-N--------------I-------
F-RTV-----Y----IK-------SS-C----------------------
---Y-EIEGRDLLFFRA--GK-S-LRLHCDSR-CHFIGRDHLAR---I-T
RSP--VTL---V---TR---R--P-DT---F---E--L----QM------
H--H--SPE--CV-------------------R--L--DE------A-K-
---------A---SGV-V--KR-GLIGY--A-AETAVGHCGGVVVSHADS
L-T-----ARCVAIHVAGSV--------KD-M-HEM-G----VGL-GI-V
LTREDLDEA----FGFF-----EK-V-S---KG----VID-T------G-
------------L-R-RV-------------L-----ASIEG---VKFVP
----Q-G---CITLL-G---K---LD---PH-------------------
----ETPGSTSKTSLQKT-PISGR-L---W---PS-I---T-R--P----
--PLTDR-E-IA--KM--N--F-P---------EH--P---H---ITAIS
K---YG----R--G--Q--VSV--LKPG-ELVN-VCSHI-----ETIIKG
LPV--IGLL----SEY-RRVLTISEAVCGV-----------------P--
-D------VE-YL--DPINMSSSPGYPYTLDP---R-YK--YGKHGFVET
-----------E-PF-------------------------E-I-----A-
-P----D---VELQCVERLEAAK--RG---E-R--V-----PSLWVDCVK
DQRLPIYKVN---------------AGKVRVFTICNLDFLIVFRQLCQSF
CACFYQNH----LKFFSAVGIDTHSV-EWSRL-FFQLKRR---------S
------G----VGFAGDYSSYDGTI-PPECIM-AVCEIINAWYDD----G
-------------------E------------EN-A-L-ARRVLF-----
--------------EELVHTY-QTYRGVVYQTHRGN-PSGNPC--TTVLN
TIVGAIYLYYVWNLTFLG-T----DLYGTDQFDRFVTMFIYGDDNIV---
AVDCS-------V---ADRFN--------------------QV-VVSEKL
A-S-IGITYGSARKD--GT--LD-LIRPI--EEL-TFLKCGFGRD-SQ-H
A-F---I-IHPLMDVATIQELFNWTRS---C--D--DPW--T-LTSDNII
DAAR---FLYHYGSRRY
>Burke-Gilman_virus_YP_009315888.1
VNVLAIRGQCVLAPWHCLSVLVPNT-----------------------TF
T--I--IK---------------QGV----------------P-------
Y-VFF-----F----QE-------GS-A----------------------
---YRLRNYADAGILKL--PVN--WPAAAAIE-KHFIRDDELNF--NL-T
DA--ELEV---ME---K---L--DN-G------MP--Q----LR------
S--H--IV---EAK---------AV-----ASA--N--YL-L----P-D-
---------A---TLL-K--QQ-SGWSY--N-ATTRAGDCGGLLLAFNPR
L-Q-----HKFLGIHVAGVA--------------DD-H----TGF-SV-L
ITYEMICEG----LHH----F-NE-V-S----N----GLP-V--A---Q-
------------S-A-NP----------------DP-ELYSR---GPIEL
----N-G---NFTYV-G---L---MP---DK-------------------
----LSVGLPVKSAIRKS-RIHDK-V-----F-PH-V---T-E--P----
--AILAP-W-DH--RY--Q-------G------TP--P---M---QLAID
K---YA----T--P--T--L-P--FPPD-DIAE-ITKDM-----MREFDE
--M--V--P----AMP-RRLLTEVESIYG-----------------ND--
-S------IK-FC--DRMNMSSSPGYPYVLTR---PACT--VGKSYLFDE
-----------G-G--------------------------V-I-----N-
-E----E---LAMNLELREAAAK--VS---H-R--V-----PSLWVDCLK
DERRSLEKIK---------------TGKTRQFTLPPVDLTILTRKYFMSF
VTAFLSHN-C---KFFSAVGINPYSF-EWTYL-YNRLAAN---------S
------N----YAFAGDFSRFDGIH-DPYIYM-KICDAINHWYGD----D
-------------------E----------PPEN-K-N-VRRTLF-----
--------------LEFVHTQ-HLCKNLVFFDHQGN-PSGNPL--TTVIN
TIMVAYYMRLSWLSLARI-Q-GQPTYASIESYHKYVVEACYGDDSVV---
SVKGE-------V---ATWFN--------------------QV-MVATFL
K-Q-HGIVFTDEAK--NAV-C-L-SLRPL--NSV-TFLKNGFGKH-PS-F
P-Q---W-KMAQICKDTIHELTNWVRD---S--D--DPV--E-QLRQNVE
DASK---FAYFWGIDYY
>Bat_picornavirus_AIF74255.1
--LFFLQGRWAVTASHLIHDATH---IKV--GD-----------------
--------------------T----------ML-----------------
--------SL--------------SD-L----------------------
---L-YAVDGELMAINIP--G---R-EHRNVV-RF-LNPNSTFS------
SG----FL---I---SA-VF--NG------T---S--Y----VR-F----
S-GV--K--------Q-TP--------------------LDIE-------
-------------DV-IV--ES-RALVY--S-CSSFPGLCGAPVITADP-
---S---GCSIRGIHVAGV--------PGS------------SGM-AC-E
LSPERWAAM----LAATAS-------------------------------
--------------------------------------------------
---RQ-S---ILEP-IEP----V-------G-------------------
----PPTHIQRSTALKPS-PAYG---A----Y-PLS----K-E--P----
--AVLSR--K--DPRL----YP----T------VD--F---D---VQVYA
K---HN----Q--G--D--I--T-EPWP-GLVE-A----F-DLYFS----
S-F-----P-----RK-IRTLTMDEAINGTP-----------------N-
------------L--DGIDMNQSPGYPWVSK--G-------RSRRSLFT-
--W-----------------EGD----------R-W----C-P-----I-
-P----E---LVKEVEAVLSD---------------P----VYVYTTSLK
DELRPLDKVRC---------------GGTRLIEAAPIQAIIAGRMLLGGL
FEYMQADP-G---SHGSAVGCNPDY-H-WTKF-FWDFS----S-------
-----YD----QVFDLDYKGFDATL-PSICFK-LLSQHLHRIIGD----D
-------------------RI-----------------------------
----------PAYIDSISTST-HVFGSYFYRMVGGN-PSGCV--GTSIFN
TIINNCCLISALMSHP-----------DFS-P-TGYQILAYGDDVIY---
ATEPS-------I---H------P-------------------QFVKEFY
DEH-TTLVVTPASKMG--V-F-P-EYSDI--FDV-TFLKRWFVPD-D---
--IRPMY-VHPVIQPEVYQQSVMWLRG---G----------E-FQ-DVVT
SLCY---LAFHAGPINY
>Barns_Ness_beadlet_anemone_picorna-like_virus_1_protein_1
--VLGLKNKVFVMCAHQYPLVENK-TVLLKRP------------------
-------------------GN----------HQVI-------E-------
H-SFPI--TK--------------EN-VR-------------F---TY--
D--N-EGKKTDLLFVDIG--F-T-GPTFRDIT-NHILPNKDLSR---V-H
GQ--DGFR---F---VMFPD--NR------V---E--V----HQ-I----
V-RA--N--------L-EK----------N---------LDVN-D-----
----E--L-S---GT-IL--YP-MGVTA--T-GTSSPGHCGSVIVMTNTS
---IFGSTGKISGLHAFGG--------P-G-------L----TG--YT-P
MVKETVESA----IESFTTPKFS---------------SD-Y--PG----
----------------------------------------AQ---P----
IETKF-D---YYSN-FSM----I-------D-------------------
----DGQYLMSTCEIEKT-PIHGL--V----F-PVT----H-A--P----
--SVLHP--A--DNRL----ND----E------IRENF---T---PQLIA
K---TN----K--S--V--G--WFKDLN-EVEN-V----R-DSMIETFCS
DYE--VT-R--R--VE-PRLLTDDEIINGSQ-----------------T-
--------NE-WTKELGLVMNTSPGFPFNKVS-G-------KGKHPFFD-
--EH-------------QDVE-TG---------R-I----I-R-SFKEG-
-T----G---LLERVHQREELAK----EG-MV----P-G--DSVYLDCMK
SELRPLAKVHN---------------GSTRIINAPPLDLMILVGKYMGAF
REFFMDPD-NVGEPLESALGVDPKI-F-FPKY-ARHFS----K-------
-----AS----HVFGVDYSKYDSTI-PAELYR-ISAQVINAWYAK-----
-------------------NT-N----R-----T---------------K
EELEADNRVREVIFFEIANTQ-HLYGNFLYRDHHGL-PSGVPGGYTTICN
ILVNMFLSRMAFSRTSL----------PLSL-------------------
--------------------------------------------------
--------------------------------------------------
--------------------------------------------------
----------------F
>Beihai_paphia_shell_virus_4_APG78975.1
--VLGIKNKVFVMSLHQLDRLMNK-TVKIVRP------------------
-------------------GL----------DQAV-------E-------
Y-SFPV--TE--------------EN-VR-------------R---IK--
D--N-NDLTIDLAFVDVG--F-T-GPNFKDII-RHILPNKDLYR---L-H
DQ--DGMR---Y---VMHPD--NM------I---E--A----NP-V----
Q-RA--Q--------L-EK----------E---------VPVL-D-----
----D--H-Q---GE-IL--FP-LVVTA--S-GRSSPGHCGSPIVMMNPK
---IFGDTGKISGIHSFGG--------A-Q------------TG--FT-P
LIKETCEAV----IESFTTPVFD---------------GE-Y--PD----
----------------------------------------ST---P----
LVSKY-N---YYTD-FSV----I-------E-------------------
----DGQYLSRKTEIHKS-PMHGK--V----F-PVT----H-E--P----
--AVLSP--T--DSRL----DD----E------KRETF---T---EDLIG
K---TN----K--P--V--G--WFKNHD-EVNN-A----V-QDMIDTLTD
NEI--IS-Q--R--VD-ARLLTYDEVINGSW-----------------T-
--------NE-WTKELGLVMATSAGFPWNKKP-G-------KGKSAYFD-
--EH-------------TDMI-SG---------L-I----T-R-TFKEG-
-T----G---LMERIEYRLKLAK----EG-KI----P-S--DSVYLDCMK
SELRPKAKIKA---------------GKTRIINAPPLDLMVLFGVYLGAF
REFFMDPR-NVGENIESALGVDPKI-F-FPKF-ALHFR----N-------
-----AI----GIFGVDYSAYDSTI-PAECYK-IQAKVINAWYRK----Y
-------------------NT-T----R-----T---------------P
EELDQDCKVREVFFAEVANTQ-HLYGNYLYRDYHGL-PSGVPGGFTTICN
ILTNMFLSRVAFQRTGL----------PMALFRKYVRAVFMGDDNIQ---
LLLRSGIPKIDEK---LKLYN--R-------------------VTLADVA
A-E-INMKVTMPDKSE--N-L-T-PFDNF--RDV-SFLKCRWGDC-V---
---IPGL-YLPLMDWETIGNLINWYRP---E--SN--KY--Q-FE-VNVL
EALK---FAAAYGRTDY
>Beihai_picorna-like_virus_111_APG78906.1
--GI-VNGEWLIAPRHFYNISATDDQ------MIFD----G----TEIL-
---V---------------KG----------KH---------H-------
F-SLK-----F----KAS--D------LQ-------------CY--TIQH
P--K-GQMYRDISMFPIP-K--A--YQQKKLRDGHLATMEEIKK---G-F
DQ--YF-----L---I------NK-------DDVI--P----I-----RR
VR--LTT--------E-FL----------T----WG------G-D-----
R---A--E-ESGFQP-QY--SA-QSFLH--Y-RSLHAGSCGTMLVGVSP-
---G---RARILSMHVLDRQ--------KR-------------AG-PI-V
IESEGTGIL----MCQGPV------N-I----P----QV---F-------
-------S-S-------VE----------------EKL---P---E---I
ADSFGLP---MDQFI-G---S-P--L----P-------------------
----LPNNPPARTRFIKS-GLP---------F-KTK----R-A--P----
--AYLGA--LND--PR----ST-----------LG--P---R---DLMM-
-KE-HA----RGHAN-K--V-K--YTPE-ELKD-HVDYF-----VDMLKP
--------H--C--RG-LRKLTLDEAING-----------------SE--
-E------L--GV--PPIVRRTSAGYPLNCAT--R---VGFPGKLSFFS-
--I-----------------TA--------ED-K-L----V-P-----T-
-E----E---LLEHLARDEKDRR--EG---K-----N-P---TFGQCFLK
DELRPIEKTQDPTPER------PDDQVKTRVVVGTPLTHQLQLGQLVKHL
IAIIISLA-D---SGHSALGIDVGST-QWHDL-IGRLK----Q-K----S
------A----VGFAGDFKKFESYF-TVEFAD-ALAEAINRLYDD----E
---------------------------E----QD-Q-I-DRRDLL-----
--------------RNAVEAQ-LIFYDVVFRDKNGTNPSGLLG-TTALLN
FFLVSFLIRLGFKDSAKA-A-GASTLGTDMNFWRSIDYSSLGDDHIV---
ASPY------------Q-WFN--F------------------Y-SMKKSM
E-E-RGVQYTYAIKTI--D-N-PPELEPL--EDL-PFLGGKTVVR-G---
--G---M-RFHARPKEDILDSLAWISN---T--LPPN-T--A-IY-MKCN
CALE---EMWAYGRPEF
>Wenzhou_picorna-like_virus_45_APG78552.1
--CFFVKGNVFRTVTHFFRTSATADR---------WLP-DGT---P---F
S--V--FA-----------R---EGD----------------E-------
M-VEYK--MSF----NME--FVLPYE-D----------------------
---E-NGLIADWLYYNC--GT-R-VPPKKNMV-GFHVSEKMFTH---R-R
DF--RSVL---M---VR---T--D-SV---S---R--G----TT------
A--VVRCIA--------------NT-----PAV--Q--YS----S-I-D-
-----GSK-R---PDV-Y--IP-TAIMS--N-YDCDHGDCGYPIVGKVD-
G-Q-----YKILSLHVGVRS---------------KP--LGSEST-SA-V
VTMSEVNTC----LDM-L----SQ-G-F----P----IIL-QSKLT--D-
----------V-T-P-SK------------------------P--AVEL-
--------NDSYTYC-G---K---LD----W-------------------
----APKGISSKTKYKKS-LINSS-I----DK-KI-I---F-E--P----
--SIMGD-SEDV--RTSK----T---P-------R--E---V---LADIA
N---RA----D--S-T--LE-V--MPKK-LVML-AGDAL-----FESIIT
--R--I-PV--DETTR-IHTLSLDEALNGD-----------------G--
-R---------FV--DRYPTAGSPGIPSTLKR---KHGV--TGKHGIMDQ
-D--RD-------GR-----------------------WHI-S-----D-
-P----E---CAARIEHLHKSFS--EG---V-V--E-----PYFNQFCIK
DETLKCNELGV--------------VKKTRGIKCAPIESNLCGKRYFGGM
VCLFKQFF-H---CIPFKCGMNVFSS-DWDDF-IKWHLEV---------G
------D----VGFDGDIGGQENII-KGEIYD-ELYRFTNRIYAH----Y
-------------------GET-----P--TEEE-K-R-QRASYL-----
--------------ASLCHYY-MVIGPDLFRAKFGN-PSGNWL--TAFIC
SFTSGILLGVAYFGLAMK-H-D-PMKANVHYFLSLVRMSLSGDDNFV---
SRSSL-------L----DWFT--------------------GA-NVSRHL
KDN-YGYMYTDAKKA--LT-F-P-PDRDV--IML-NFLACNTRLS-DE-Y
AGI---T-YMACIDDGPLEKCVQYVSK---KAANGDE-Y--I-AIVDNAN
TALD---LVWTSGKKRF
>Barns_Ness_breadcrumb_sponge_picorna-like_virus_3
--GIFIGGTVVILPIHMFLRSFISEP---------EYVDDGT---I---V
N--F--MD---------------GDV----------------S-------
K-TFV-----F----EKK--NL--RSAI----------------------
---V-GNAVSELCAYDI--GL-C-INRRRDLR-KHLITEEQLAH---I-G
SE--CH-----F---VR--------KG---S---A--V----AC------
D--L--MY----------------T-------P--Q-NSYHG--S-GQC-
-----V-------DKQ-V--AQ-GHLRY--R-HETKGGDCGSPILTEIN-
G-N-----TRICGMHYGSAK--------------SVR--LARYGF-AI-P
LTRERLEDL----TLDLGFG--ESAFDT--------------RLVS----
----------T-D-P----------------------------VPPKIV-
-------KSVPVGYL--------------RE-------------------
----NFSGLSSDTDLLPS-IFYDCPE----LD-GI-E---Y-E--P----
--AIMSA--RDN--RPGAAT------Q--------------IELVDRDWQ
R----I----R----D--TK-D--FKQS-FVDR-AVEHL-----SDKFRM
-----L-RP----RCN-IRVLNWEEAVYGT-----------------E--
-A------F-PYL--SRINMKSTAGAMVGFGS---V-G----PKRNLFEI
LP--ED-------DL------------------------YR-P-----L-
-P----Q---LVEEVKLLEESYA--SR---K-D--H-----PVIWSMFLK
SELRPKAKIE---------------AGLTRNVMASPVSFTILCRKYFGAF
MNAFHGLP-I--DTGFSAIGMDPYSR-DWESM-IANLLRF---------G
------Q----HGFDGDFKKFEGVL-TAQLMV-AIKNCIDDFYGD----V
-----------------------------------C-C-IRDACL-----
--------------HAMLHSF-FRIGPALYKKERMN-PSGNVM--TSIIN
IMANALLMRICFQYAAVS-V-GIPECKALSVFTRDVGEFYMGDDNIM---
SVSDD-------S---LAFFN--------------------SY-ELSKIL
D-VEGNITYTTADKL--EVDA-Y-VKKNV--VDC-EFLKGRTVKR-MC-S
SGQ---R-FFCWADEASVLKSLLYVRK---S--ED-N-L--F-AAYCNAN
AVLY---RLVPSGPKRF
>Beihai_picorna-like_virus_95_APG76738.1
--GIIVCTDWLLCNRHTIYSASEVRD------------------------
R-YI--TV---------------E-G-LN-------------RVT-----
---LD-----L----DHCAVHS---I-G----------------------
---D-RWGYDDAVLINT--P-RGRLP-GASII-KHFVTLDDCEQ---I-H
STW--GEL---L---IL-----NE-D---DK----TLP----RYWV----
K--V---V---STE-----------LT---ANS--N--SN-----YD---
---------I---GDL-K--VT-TTWEY--K-APTKQGDCGSPVIQYSSR
G-Q-----GRILGIHGASKA--------R------Q-GH----GL-AI-P
IDRNWLYQI----IGKF-----NQ-E-G----L----EDV----------
------------V-D--V----------------P---D---------YF
----S-S---GQVVL-G---RV---E---PG-------------------
----KGVYTPTKSKIKAS-ELGLQ-L---R--FPL-T---T-A--P----
--T-------D----------C----S------I-----DNI---AKTFK
K---YR----S--E--L--P-I--FDRR-SVE-LITHQL-----HYRI--
-------QA----TKI-GRLLTWDETLNV------------------Y--
---------G-NL--DSINMNSSPGYPYNVNK---I--S----KKNLVKF
-D--GE-------RF----------------------V--F-V-------
----NNE---FKKHLDLFDTQYQ--NF--------E-----EPIWATYPK
TERLPIEKVK---------------EGKLRLFAASPFDFTLICRRYFGDF
ISYIREVG-H---KIGVQVGLDVHS--DWTRL-ATWIQQP-N--------
------T----DLLFIDWSAWDKTV-PNTFL-EIFFDLADYYYGS-----
--------------Q------------------F-Q-G-HRDWIK-----
--------------SVILSPT-YIIHRQLYKTMGGN-PSGCAF--TAELN
SIANCAVLMYLLLKIGI-----------SFDDVAKTRIATWGDDGIM---
SVPRD----------------------------------YEPN-LLSEAA
K--EMGLKLTSNLKE--ET---L-KFCKI--NQG-TFLNRKFVLH-QG-T
--------YLPPLPLSVIKESLMWIDG---E--T--GD--R-EIMQSTLN
NALQELRYHFGIGELYL
>Wenzhou_picorna-like_virus_30_APG78547.1
---IHLNSDVMLVPHPCLSMLKC---------------------------
--------------------------------------------------
---V-----EV----SPD--PIT---------------------------
-------SRDKMVLWYV--RM-T-GPMKH-----TFASMEVVPE------
SY-----R-------GS---Y-----------------------------
V--AHTEDK--------------K--------H--F--SY----A-Y-D-
-----GL--------I-T--Y----GRS--L-GETSNSNCGSPVFVKRG-
P-T-----YQLVGVHVAGL---------------------GKIGA-VSAL
RPLKLA--------DS-L--------------P----AAE-GPVRV----
--------------I-EA--------------------N---ER-QQPS-
--------LRVVEFD-G---Q---KP------------------------
----------CAPAILPT-SYERM-Y----DI-TQ-T---E-E--Y----
--EQLLE--IDP--RWGEQMVPR-RNT------TA--T---A---KAAFE
R---YG----A--HPS--NL-P--IGQD-ELES-IVDAV-----LQDNVG
--S--V-DW--------AAHYTYEEA------------------------
------------M--TRLDPTTSMGHGYDRKT---W--G--VGKKKVWSD
-G--VP-------GE-----------------------L---------Y-
-E----E---FKAEFDGWLAKID--AG---I-Y--P-----PSIFEGALK
DELVKLSKA-----------------TSSRYVAGSDIKLTVLGIMTFGPM
LDYLATRC-G---TIEMLYAMNPYSV-VWDLV-EKDLRAF---------S
------Q----NGFSGDLEKCDTSI-MREFLQ-AMCNVIVDKVDD----D
-------------------------------IQV-G-R-IRYFFF-----
---------------VISESI-HCFLGQFVAWNKSQ-PSGNTL--TFFIT
MTWVLTLFRVAYVFLVPE--------ADVCNFKKDVRMVVSGDDSRV---
HVSPR-------V---AEYYN--------------------FK-KLREFF
V-E-CYIGFTDHNGE--KS-D-R-EFWDS--SEL-DLVKRKSVDF-DG-Y
--------YRASLHPRTLRKMMEFSKS-----------A--V-QHKDALM
VVHR---EAALHGKQTY
>Wenling_picorna-like_virus_6_APG78480.1
--AIPIGANKLLVPWHFFFDRLSDKM---------V-VGDGD------VI
Q--ITY-----------------KGL----------------I-------
Y-EER-----F----QA-------SS-LN-------------VIRT----
G--P-KKMPTDAVIYTT--SS-D-IPSFKSLF-KKFITKSDLVD---C-V
EVP--SAV---F---LY---R--E-GR---F---Q--L----V-------
---D--SGL--AVQ---------NV-A---EEQ--A--VN------G-G-
---------Q---AIW-N--IG-KRLLY--N-PVTQKGDCGCPVIRKDS-
F-S-----RPIMGMHVSLRS--------CH-A-TGE-S----ASM-GL-M
FTQETLAKA----LKET-----KD-N-----FR----CEL-P--D---C-
------------D-I--T-------------V-----VDQAK---QEDTP
----R-G---VFDVL-G---E---VS---VQ-------------------
----DAIKLPNKTKYVCS-TIHRE-CE--LNK-EL-T---F-Q--P----
--AVLKE-N-DP--RV--E--KRAQ-KAFGYRDVH--P---V---VNAVE
K---YG----K--P--I--IS---FDAR-ILEQ-ATVYV-----TMKHDL
F------DH----DVD-RRVWSVWEAINGR-----------------T--
-D------LE-YG--SGLEMSTSEGYPWNKSR---PKKF--TSKKWLFSG
-E--K------P-NL------------------------EI-Q-----H-
-P----P---LKKAISDRILEGT--HG---R-R--V-----HSVWMECLK
DECRETGKIL---------------LGKTRHFTCAPIDFTIVARMYLGSF
CDFFYKLH-R--SNLYSAVGVNCYSN-QWGQM-DTFWKSV---------G
------D----RGFAGDYKSFDGTV-TPQEID-CVRDIVNHFYRK----A
-------------------KH------F--KAQE-E-V-MRNVLF-----
--------------DEIKYTL-CLARSTLYYVNRGN-KSGVMM--TVIIN
TIVNYVRHLYVWKRVSPS-D-----MSLFTHFDLNVAVKIYGDDDKK---
GVSEK-------A---LLFFN--------------------GN-AFKEVM
A-E-FGIVYTNPNKL--ER--NF-KPEPL--DKI-AFLKCVTGYL-RV-G
DAV---E-AVPLFDLEATNKTLNWVTK---T--L--PCF--E-ATNVNIN
SVLM---KVAMYGRETF
>Hubei_picorna-like_virus_79_APG78419.1
--MICVAYNTFLAPHHFFRKC-----------------PQEF------EL
T--IEQ-----------------EGK-A--------------P-------
H-VCV-----V----LK-------EN-IK---------------------
-----QCDNTDLCVVHI--P--D-LPHGRNLI-KHFATRDQLKM---T-K
HFN--ASV---I---TW---D--K-RTN-GP---G--L----V-------
---Y--V-G--EAE---------RW-D---VPL--S--VE------L-D-
---------G---NTL-Y--YP-QGYKY--N-WSSQNGDCGSLLMALDST
C-S-----SKILGVHFGFDY--------------TF-N----KAL-SV-I
ISREYLQQW----VDIV-----TP-P-----VH----KIT-AQEPIIRI-
------------E-S--S-------------E-----MPSALT--INS--
----L-P---CFEYL-G---K---VN---DA-------------------
----P-SQPLSHKELHRS-PLYDS-V---Y---PA-E---K-D--L----
--SVLKM-N-DS--RM--H--PDFRGE------PD--I---L---TRGVK
D---FC----S--T--S--KP---WPSI-ELNL-AGEAL-----YHEFNK
F------RC----PID-IKVQTIDWALNGTW---------------CD--
-G----VRIP-CT--EALNLNTSSGYGLSGKK---L-KH--IASREILN-
-G--K------TLVK---------------------HENYI-T-----N-
-P----Q---LEKMIDDQWNSWM--DG---K-T--H-----PTIWTHALK
SEPIKMSKIV---------------NGNTRTFCVAQTCLLINVRRLFGSF
TAAMKNSC----IKSFSCLGMDVHSA-DWSSM-YDSLRKI---------G
------P----KGLDLDFVKYDRTAVTWQLAR-KVVRAINQWYDD----D
-------------------D------------IY-Q-R-ARLIAM-----
--------------EDMIHSY-TLINTHLVRKLRGN-PSGNPI--TTELN
NCVNYLMLCTVYLLVAKK-H-Q-PAHYSLRSWKENIAMKTYGDDIIF---
TIHPS-------I---ENWFL--------------------PN-RIEEVY
K-Y-YGVPVTPADKS--EA--GL-VYKPL--DQL-TFLKCNFLPF-DDPR
--F---P-WQAGLSKTSIRSMIQFYRLKPNN--G--TMK--D-AVMVNIY
ESLQ---KAYHWGKPYF
>Hubei_picorna-like_virus_78_APG78432.1
--GFNIAFKIWLLPRHFFGKN-----------------IEDT------PV
E--ILR-----------------DNK-P--------------S-------
I-QVI-----L----KK-------EK-II-------------P-YQVM--
TN-G-KMKTKDLVLVEI--D--Q-LDSGRKHI-QHFAKSVHLQN---T-K
VFH--SKM---L---KW---N--R-TLK-RV---E--E----A-------
---H--T-G--RAL---------RW-D---IPQ--D--IT------H-D-
---------G---VAL-Y--YS-DGYSY--D-YQSEEGDCGSLLVSMDKT
C-Q-----ARIYGIHFGYDH--------------TQ-H----RGL-SM-N
VPREDLEYL----LDYF------P-K-----VE----KII-AGKPRVVT-
------------Q-A--C-------------E-----VPVSLQ--DAD-G
----T-S---LFEFC-G---K---VY---DA-------------------
----P-LTPKEHKDLFRS-PIFNQ-I---Y---PA-E---K-D--L----
--SVLSM-Y-DD--RM--D--PEFRGE------PD--I---L---TRGVI
D---FE----H--K--S--IP---WPEY-ELDI-ASVAL-----YGEFTK
F------ND----IID-RKVQNIDFALNGKW---------------VD--
-G----TRLE-YT--EPLNLKTSAGYGLPGIK---R-QH--FVETDLLDE
-N--G------KLLK---------------------HDISI-L-----N-
-P----V---LQKMVDDQWNDWM--NG---V-T--H-----PCIWSHALK
SEPIKLSKIR---------------TGNTRTFCVAQTAFLINVRRLFGSF
TSAMKASK----IKSFSCLGTDACSP-DWNSL-YNNLRET---------G
------P----KGVDLDFFKFDRTAVTWQLAR-RVCLAINKWYND----D
-------------------M------------KY-Q-R-ARLIAF-----
--------------EDMIFSY-ALVGKYLTRKRRGN-PSGNPL--TTELN
NCVNYLMLCMVYLLIAKH-R-K-PTEYGIPQWKRNINMKAYGDDIIF---
TVHPE-------C---MVWFD--------------------LA-LLTEIY
N-D-YGVPVTPADKS--DA--GI-VYKDL--KEL-TFLKRTFISF-DHPY
--V---K-WIGALDKTSIRNMIQFYRLKPHL--S--TMQ--E-AMSVNCH
ESLR---EAYYWGQEFF
>Hubei_picorna-like_virus_80_APG78415.1
--GFNVCYNIWMLPRHFFGKE-----------------IDDV------VV
Q--VER-----------------PLR-P--------------T-------
E-YVT-----I----LK-------KN-IY-------------S-YQKY--
DMDG-CLQDKDICFVRI--P--Q-FEHGRNHI-KHFASDRQLTT---C-R
NFQ--GKL---I---RW---S--A-AKK-TT---E--D----V-------
---V--V-G--ETQ---------RW-D---VPQ--K--IT------H-D-
---------G---VTL-H--YS-NGYQY--N-FDTTLGDCGAILMSIDKT
T-S-----CRIFGIHFALDK--------------IN-H----RGM-SV-N
IPRQDIEMI----VHQM-----TP-V-----VD----QIN-AVDPIVEL-
------------Q-Y--A-------------E-----CPPTLI--NQETG
----L-P---YFEHL-G---Y---VK---DG-------------------
----P-LPPRDHGELHRS-PLFDD-V---Y---PA-E---K-D--L----
--SVLNK-F-DE--RM--D--EEFRGD------PD--I---L---TRGVV
D---FS----Y--E--S--LE---WPHA-ELEI-AKHAL-----KGEFDK
F------TD----PLG-KRLLNKDEAINGVW---------------VE--
-G----GRLD-FS--EPLNLKTSAGYGLHGTK---Q-DH--FDTKEIFDD
-N--N------QLIK---------------------VEHTI-K-----T-
-P----A---LEHQVSEMWRAWM--DG---E-T--Y-----SIPWSHTVK
IEPLKMSKIK---------------NGNTRTFCVASTAFLINVRRLFGSF
TTAMKASK----IKSFSCLGTDANSQ-DWNDL-YNNLIST---------G
------K----RGADMDFFKFDRTAVTHQLAR-AVCEMINAWYDD----G
-------------------D------------NL-A-R-ARLIAF-----
--------------EEMIFAY-CLVNKHLTRKRRGN-PSGNPL--TTELN
NCVNYLMLCMVYLLIAKE-K-K-PESYSIKDWNRLVNMKAYGDDIIF---
TLHPE-------A---ESWFS--------------------FS-LLEHYY
R-R-HGVPVTPADKS--DD--GI-QLRSL--HDL-TFLKRNFRRF-DHPY
--I---K-WQSALSQTSIKSMIQFYRLKPNN--G--TMM--E-AVITNCT
ESLH---EAYHWGREFF
>Beihai_picorna-like_virus_124_APG76726.1
--GLMIRGRRMLMPAHALLDVRALGH--------------P--I-EV-TF
R-V---KG---------------NNL--FTT-----------TSD--TRT
V-TFT-----V----LGTDVR-VPWC-D----------------------
---E-QKSYGDAAVVIL--P-SN-VRPFPDLT-RFFYTIEEMND---L-T
VNL-PSVV---N---VA-----KM-KN--SV----------VLSD-----
-----------G-V-----------AE---FNS--I--PK-----TT---
---------T---SGI-T--LF-QSWVV--R-HLLNLGDCGQPLLT----
N-A-----GKVLGIAVAGSW--------V------E-DQ----AH-YF-P
VTKQLVELL----VGGE-----------------EVAFE-----------
----------EM----VG------------------------------DP
----S-L---IMEGF-S---V---VS---NT-------------------
----ESTHVTTKSQLKRT-SLSKE-V---M---EE-VLECQ-L--PEL--
QISVMDK-S-DP--RFE----PKPN-G------P-----TPL---KNAIQ
K---YA----G--E--S--V-E--MDEN-VLR-SVAAIY-----SSDI--
-------HL----AGE-QRILTTKEAIQGV-----------------P--
----G------LV--DPINFTTSPGLPYVNVG---------MKKIDCVG-
----PD-------GDI------------------------C-------G-
------L---ARERYEDRFEKAK--NG---IIT--K-----DSVWKDFPK
DEVLPKVK--------------------TRHITVPPFDYQVLCRQYFGTA
AAEFRKFR-Y---QNGSAIGVDAESP-QWDEL-ARYLQGR---------S
------T----GFIDVDYKNFDGSI-PAVIL-RVAGDVLSTMYKD-----
--------------K----D-----------PEN-N-V-IRGVLI-----
--------------EEAIFTI-AQCENIKYQKTHGN-PSGNPL--TDVLN
TIANNLLVRYAYIKSGR------------KNFDANQTMIAYGDDLVL---
GESAP-------GK------------------------GITFE-ELKSQL
T--RLGMTITPADKS--D--V-SKGYRPL--SEI-SFLKRRFVVS-DA-F
-QG---L-IVPQIEKATLGKILLFCKK---D--E--RAE---NLFKMRAR
AVVAFSI---FYGEDFY
>Beihai_picorna-like_virus_100_YP_009333407.1
--GIFIGGRILITTHHLIKTLETVG-----------------------KR
C--V--TI---------------TGK-T-TK-----------I-------
T-NFD-----I----IQ-------NV-I----------------------
---Y-TDVSKDIVFVNV--PE-A--SNYVDII-RHFFIDDEVNC---SLL
-SSVEGTI---VSY-AN---N--I-DT---L---F-------LK------
LV-R--N-----IK---------AH-----GPV--K--YT----L-G-G-
---------S---AVY-Q--LN-NSWHY--Y-SDTAAGDCGGPLVLHNKA
V-A-----HKILGIHVAGLE-----------------S----AGV-ST-P
ITQNYINRV----LHET-----GF-R-V----P----RIE-V--P---I-
------------L-A-----------------------AQAN---GMVSY
----N-D---KTQYF-G---E---VP---SQ-------------------
----YQYRIPTETKLKKS-PFYGV-------F-ES-C---K-K--P----
--AYLRP-F-KT--PN-----G----I------IN--P---V---RMQIE
K---QF----V--D--N--I-V--IDED-IKEA-AYQDL-----NNLLLS
YRS--PY-K----DMK-NKVLNEDHTLNG-----------------VI--
-G------DD-NI--PPMNMKTSAGYPWIFYT---K-K---SGKKDFVEG
-E--P------G-S-------------------------YS-L-----T-
-S----E---VRDYLNLVEKELS--EG---I-I--R-----PFIWGDCLK
DEKRPIDKVD---------------AGKTRVFNVGPFELTYLTRKFFGTF
VAHLTKNR-----LGEISIGVNPHST-EWSAI-RQELEKF-----KFDKD
-----GNERESYVMCGDYSNYDKRL-PYCLIE-LALKIINNWYGD----D
-------------------PY------G-------S-A-VRESIF-----
--------------IATFNAL-HLCGRSLYRCGMGN-PSGCGI--TAQIN
SLVNSLIARVVFGIVGSK-Q-E--VPVPMSKFTEYVVYKSYGDDNLA---
SVSC--------M---ADWFN--------------------MK-SFAEVC
S-S-FGISYTTATK--G-EVD-Q-DYISW--DDA-SYLKRKFVKE-SN-T
--W---C--WAPLEMESITEMMMWIKN---S--EM-SME--D-IMKSTFN
SFTN---ELGHYDKETY
>Wenling_picorna-like_virus_7_APG78481.1
--GLVLRGRTVMVNQHLFVPHEGPYE-----------------------V
T--V--Y------------GR----------AL-STHSSEYGS-------
Q-TFV-----------LD--E------YE-------------K---AY--
D--D-QGERVDLAFFKLP--V-S-FRCFPSIL-SLFAKDQDHCA---M-Q
KY--PAVT---HIVRD---E--EG------M---P--M----L-------
-W--NGR--------AHIQ----------N-----F--Q---W-M-----
----G--T-----YG-LS--HD-FGYWT--E-PHTQAGDCGTPLLSR---
-------RGKIVGVLVGTTP---------------G-L----RSV-YL-R
VDHDFLASF----CGDEIN------S-I----D----LY---P-------
---------P-------F--------------------------------
LSETF-S---HVKHV-G---G-V-------V-------------------
----AGKGTP--SEYVKV-PLEDK-ED--V-F-VDA----V-EVFP----
--PNLV--------------------D------ES--S---L---VSSV-
-LK-YD----V--P--P--V-C--LDQA-LLDQ-IRDEL-----IDEFAD
--A---A-------ES-FEVYTKEDAEVG---------------LTVD--
-G------MT-LI--DGVDVTKSTGNPYVSEG--V---T--R--TACLA-
------------------------------------------Q-----E-
-P----M---YESRFDTRHRLAK--AG---I-----RFK--DSWWRDFLK
DELVKESKVET-----------------PRVITIPPFDLYVMMRMYYEWF
NAWLLERR-L---GVNSAVGICCESG-EWHLL-ARHLG----E-N-----
R----------RFICIDFSNFDGSI-PAQIMH-CFFDVVHALAAR----G
---------------G----A-K---TE-----S-L-S-VMKVVQ-----
--------------DEIVYTQ-HSARGLRYVTHSGN-PSGNYL--TASMN
TVCNMIVWRYAAMRCG---------------IPRSVSSAFYGDDGVL---
GYESR-------C------FD--P------------------D-VLIPFF
RQE-MGMRLKFEVE----------PFCPL--SRV-VFLKRRFCKN-H--G
STQ---K-YVPQIDKSTIYKILHYYRR---G--A--C-G--E-RV-DRLR
CALL---FAWFHGPLFF
>Bivalve_RNA_virus_G1_YP_009329817.1
--GTFIQGRVMLTTGHTCLQQYNDN-----------------------PY
H--T--IR---------------LTNPF-GTTP---------S-------
M-EVK-----Y----SEC--RIYQMV-K----------------------
---A-DGSPLDLALICF--PT-A-INCRGTIL-SKFISAKDLSF---V-G
EG--SLVM---T---VF---H-MM-GG---R---T--V----VK------
E--S--YP----SNFR-VHTKPIEY-NHHSAAS--C--PG-KT-G-K-C-
---------T---HQL-R--IS-NSIVY--E-SDTEPGMCGGLLSICNRL
I-N-----NKILGIHVAGGG---------------G-A----KAL-GA-V
VTRELLDAN----LAKF-----IH-H-A----H----IRA-S--D---L-
--------------I-DGRD--A-GT--T--AQ-GL-Y-TIR----EEVP
SLVQK-G---DCVMV-G---T---------A-------------------
----RAPPMATKTQLRPS-AIHGE-V-----I-AP-I---S-K--P----
--AHLTS-C-LV--DG-----E----R------IN--V---M---EKGIM
K---VM----E--S--R--P-Y--LDPD-ILEI-AANDV-----FAGFRK
--N----------HDR-GIVHTLAEAICG-----------------VD--
-G------DP-YK--RPINRTTSAGYPFNTMT---L--K--KGKTEWLGE
-----------G-DT------------------------YV-T----DH-
-P----V---VVEYVNNLIQDSK--RG---I-R--S-----PVVSMSTLK
DEKRPLYKVD---------------AGKTRIFQACPMHFVLVMRMYFLDF
AAHVMSTR-I---DNGCAVGINPYSL-EWTAL-AHHLLEK---------G
------D----NMVAGDFTNFDGSL-HYQILH-KICEKINDWYDD----G
-------------------E------------EN-A-L-LRFTLW-----
--------------EHIASAE-ILVGKEVVRLTHSQ-PSGNPL--TVIIN
SIFNAIVMRMAYLMLKQE-Q-G--M-SLTCDYTDHVSEITYGDDDIK---
SVSHS-------V---LSWFN--------------------QQ-SITRVL
K-S-LGLTYTDEQK--SES-E-F-LSKPL--NET-SFLKRDFVEQ-SD-G
------T-YLGPMPVENILDMTNWVKG---K-----AII--A-ATAENCR
AALM---ELGLHPKPVY
>Hubei_picorna-like_virus_48_YP_009337018.1
--ALAIGGKKLIMNKHFLDVAKKNG-----------------------EF
Q--I--WH---------------SNE----------------W-------
L-RVQ-----Y----DE-------DL-I----------------------
---V-FFENKDLAVVEV--P-S--IQMHKDMT-GHFIEEASLGK---Y-K
KT--AAMM---IE---Q---T--SK-M------VP--V----IH------
E--T-------TAV---------AI-----DEM--K--YT-MTSE-G-K-
---------T---ETY-L--TR-GMWKY--E-SKLTFGACGSVLMTTENK
S-N-----GMILGIHTAGDV-----------------R----TGY-AA-L
ITREMVAAL----IGKG---R-----------L----GTP-I--P---A-
------------A-------------------------HFLV---SPMVP
----E-G---HFGHI-G---Q---V-----E-------------------
----RGVFQSDKTTIIPT-AIHGM-V-----A-PP-V---T-E--P----
--AVLSS-R-DP--RL--K--V----K------KN--I---M---KSGIA
K---YG----K--A--P--V-E--FSKR-HRAM-ISESV-----RESMEA
--W--T--L----QRE-PQILTDEEALCG-----------------ID--
-G------ME-GF--DRLPLNTSPGYPWVLSR---PKGE--VGKAYLFDI
-----------G-QK------------------------RI-S-----D-
-T----E---LKKKFEMREALAR--RG---E-R--V-----ESVWTCCLK
DERRPLAKIA---------------EGSTRLFIIPPVDYSLLERKYMQDY
SVALKDNR-R---ISPSKVGIDPQSL-EWTEL-YNYIAEF---------S
------S----FVFAGDFQRFDGTL-APDLTT-DFYRDGNYFYKR----F
-------------------GK------C--DEGD-S-N-VRETLC-----
--------------DEGIHTI-CLANDVLFMTHTGN-KSGNPN--TVNKN
GDVNFRYIALAYLGLAEE-L-G--KLATMAEFHKNVRVACYGDDNIV---
AVKAE-------V---IEWFN--------------------QQ-TVTQFL
A-R-YGIVYTNATK--SGE-V-L-PYISL--EEM-TFLKQSFRDH-SG-L
K-G---V-KVPHMAENTILELCNWTRI---A--P--DQD--E-LLESNCN
DALR---FAYFRGFEYF
>Baker_virus_AOC55077.1
--GFAVGGRWLLIPRHFIEAIGD-------------------------TF
D--I--YH---------------SNA----------------W-------
M-TVQ-----K----RL-------DS-I----------------------
---V-PIENKDLVLFDM--PVQ--FHLHKSIL-PHLITERHLSH---L-E
KT--EAIL---VR---K---L--GH-T------HI--G----TE------
L--L-------TAT---------MQ-----KEL--R--YE-EDTEDD-D-
---------P---RSY-Y--VT-GLYKY--P-SQASPGACGSVLVVTNDK
V-D-----GSIVGFHCAGGG-----------------G----NGY-SQ-I
VTREMMAPY----ITS----Q-----------L----GTP-L--P---K-
------------C-------------------------EARY---TGVVP
----E-G---HFGMV-G---C---VP---RG-------------------
----QGLYTPNTTNIIET-AIHGK-V-----S-AP-V---T-S--P----
--AVLSQ-K-DP--RL--Q--V----K------GN--L---M---SKGIA
K---YG----T--P--P--L-Q--FDRR-HLAM-VEESL-----NAEIEQ
--W--T--A----PRR-AQVLTFEETLSG-----------------NP--
-I------ID-GF--ERLPMDTSPGWPFVLSR---PPGE--KGKAYLFDL
-----------E-HN------------------------SI-K-----N-
-K----E---LEQSWNARLELAK--RG---E-R--C-----VSLWTCCLK
DERRPLAKVA---------------SGNTRLFVIPPVDFSLLMRMYTLDF
SVAIRNQR-H---TSFTKVGIDPQSL-EWTQL-YMYLAEH---------S
------E----YVVAGDFTRFDGTL-PPELIH-QYFVHCNFYYRT----F
-------------------GS------C--TKED-E-L-VRATLA-----
--------------DESVHTV-HLAGEEVFVNHTGN-ESGNPN--TVNIN
SFSNYYYMALAYLGLAEA-K-A-PHLATMSHFRKLVRAAIYGDDNIL---
AIKAD-------I---LPWFN--------------------QE-TMAEFL
L-K-FGIVYTNESK--TG--I-T-RYKKL--SES-TFLKCGFFDH-DS-I
K-H---I-KVPRMAEATILELLNWTRR---A--P--DQD--V-LLESNCN
DSLR---FAYFYGPDYF
>Hubei_tetragnatha_maxillosa_virus_3_APG77448.1
--GFALGGRLLLIPSHFYDVMDG-------------------------KF
E--L--YY---------------GKE----------------W-------
M-VVL-----K----DE-------TR-A----------------------
---R-HIPNKDLVIFTM--PVS--FHEHKSCV-KHLISEKQLGL---L-S
KT--ECLM---MK---Q---M--NK-D------YV--M----AE------
T--V-------TAR---------TF-----KEL--H--YE-LDG--E-V-
---------P---TEY-F--VA-GLWEY--R-SVASPGACGSVLVTMDEK
V-E-----GQILGFHCAGNG-----------------T----YGY-SQ-I
VTREMIEPY----VTT----K-----------L----GTP-T--P---E-
------------C-------------------------TKQF---GRVIP
----H-G---HFGRV-G---Q---LP---KG-------------------
----QGVRQSDKTEIIPT-AIQGA-V-----S-PP-V---T-Q--P----
--AILSS-R-DP--RY--K--G----S------DN--I---M---TKGIA
K---YG----K--P--A--V-P--FDPR-HIAM-VEESF-----NAEIEQ
--W--E--V----PRK-AQVLNMLETLQG-----------------IE--
-L------LD-GF--DRLPMNTSPGWPYTLTR---PRTE--LGKAYLFDA
-----------E-KT------------------------RI-E-----N-
-K----E---LEKKWSARLAMAK--LG---E-R--V-----ESVWTCCLK
DERRPLAKIE---------------AGSTRLFVIPPVDFSLLMRMYTLDF
SVAFKVNR-H---TSFTKVGIDTQSL-EWTKL-YNYLAEC---------S
------E----YVVAGDFERFDGAL-PPEMTH-QFFKHCNYYYRR----H
-------------------GT------C--TEED-E-R-VRGVLA-----
--------------DESVHTV-MLANEDVFVTHVGN-KSGNPN--TVNIN
SVANYYYMAISYLGLAER-Y-S-PENATMDKFRKNVRIAIYGDDNVL---
AIKRE-------I---LEWYN--------------------QL-TIADFL
K-G-YGIVYTNETK--TG--L-T-KYKKL--DEA-SFLKCSFANH-ES-I
A-K---V-KVPLMTEATILELLNWTRK---A--P--DQD--E-LLESNIN
DALR---FAYFYGSKYF
>Beihai_picorna-like_virus_103_APG76703.1
---LPVKGNLILAPRHLFMYK-----------------GEYM------TG
R--IMLTN---------------RNI-S--------------L-------
P-EIE-----F----DI-------NN-IV-------------E-FP----
D--T-ENGICDIVLYNV--GP-R-IRTFRDIT-NLFCTRQTLSQ---L-N
SQF-EIC----L---VK---Q--Q-DG---E---I--L----N-------
---Y--FTK--ETD---------MI-T---NDI--T--YD------A-S-
---------G---CKV-V--LG-KALQY--A-LSTEKGDCGSVAILYHAS
S-A-----GKILGMHIAGAK--------------SI-A----KGF-SK-P
ISRELILER----VMYA-----EK-K-----FG----PQL-NGMG---I-
------------E-R--L-------------K--N--VIISA---EGKDI
----D-I---DLPVI-G---L---LE---K--------------------
-----NTFMATKTKYTQS-DIFES-C---G---PH-R---C-E--P----
--AILDP-H-DD--RN--V--C----K------VS--P---L---YKAVN
K---YA----E--T--N--KF---IPKK-YLDK-IRTAL-----PVLFKR
E-I----QQ------P-LKLFTMEELINGN-----------------Q--
-D-------K-YI--DPLNMKSSPGWPYSKS-------S--EGKRHLFTL
-D--T------N-NK------------------------YV-P-----G-
-E----E---LQDRLTRRRDLGR--QG---I-R--I-----ESLWTDCLK
DETRELQKIE---------------EVKTRSFCVAPVDFNIWLRHFTMDF
RRRICENR----ISNGVSIGINPYSL-EWTML-ANHMMEY---------S
------N----TGYAGDYSGYDRLL-HSELMD-MCLQFIFDNLPQ-----
---------------------------Q--SAED-R-L-FFKTLV-----
--------------NEIKFAN-CVVGKYVYHRFRGL-PSGADL--TATLN
SMVGICYLFYAWLYNAPN-K-----CQNVVSFINNVKYQVYGDDNMF---
FPRDS-------V---KHFYN--------------------FT-SVQCAL
A-A-IGITYTPETKQ--NE-IIS-EARYI--HEM-SFLSNGFRPE-NG-F
--------YKATLKKISIIEMTNWISK---K--L--PSH--Q-ATKDNVN
TALR---FLYFYGFPTY
>Beihai_picorna-like_virus_104_APG78913.1
--ALPVKGQLILAPRHLFMYQ-----------------GKYM------TG
T--IKLYS---------------RGC-P--------------L-------
P-ILE-----F----DK-------NN-VI-------------E-FP----
G----EYGPADIVLYYL--GA-R-SRSFRDIT-NLFCTKRTLSN---L-T
EKF-DIS----L---IK---Q--V-NG---D---I--I----H-------
---Y--FTK--NTE---------MT-V---SQK--S--YD------A-S-
---------G---CMT-V--LG-KILQY--D-LSTEKGDCGSVAILFHPS
A-E-----GKIIGMHIAGAL--------------SI-S----KGF-AK-P
ISRELLLDR----IAEA-----EK-K-----FG----KQL-NGVG---I-
------------E-R--I-------------K--N--SIISA---EGKEI
----D-I---DLPVI-G---L---LE---R--------------------
-----SNFMPTKTKYIES-EVFES-C---G---RH-R---C-E--P----
--AILSP-N-DA--RN--P--A----H------VS--P---L---YLAVN
K---YA----E--Q--N--YF---IPKD-IMVK-IKTAL-----PVLFKR
E-I----MT------P-LREFDMETLINGN-----------------N--
-E-------E-YI--DPLNMKSSPGWPYDKS-------K--DGKRHLFDI
-N--E------N-GK------------------------YV-P-----K-
-G----L---LEERLMERRQLGE--KG---E-R--I-----ASIWTDCLK
DETRPMEKIR---------------ELKTRSFSVAPVDFNIWLRYFTMDF
KKRICDNR----IKNGIAIGINPYSL-EWTML-AHHMTEY---------S
------S----TGYAGDYAGYDRML-HSELME-LCLNFVFEHFSN-----
---------------------------K--SVEN-E-L-FFKTLI-----
--------------QELKFAT-CSANQYVYLRTQGL-PSGADF--TASLN
SMVGICYLLYAWLITAPC-K-----MQNVASFIANVRYQVFGDDNMF---
FPRDS-------V---KKFYN--------------------FE-SVRDAL
K-L-IGITYTPETKD--DL-TNV-AARPI--HDM-QFLSNGFRPE-GG-F
--------YKATLKMISIIEMTNWITN---K--I--PSH--Q-ATKDNIN
TALR---FLYFYGPNVY
>Laverivirus_UC1_AHA86926.2
--GLFVRDRWFAVNTHYIILLDKLAE--------------QGDF------
Q--V--HF---------------HNN-ND-------------STF-----
--SIN-----W----SDVKIRIRKTY-E----------------------
---R-AGSKSDISFIEV--P-N--INRYPDLT-HHIPRVADGLD---H-V
GKK--IVM---V---HK-----ED-----NI---FKMK----FG------
N--V-------LAV-----------HD--------K--SY----IGL---
---------D---EEI-H--YA-QSITT--S-INSESGECGAIYILDTPT
S-R-----RRIVGFHFAGSQ-----------------GL----SH-AI-P
LVFEDIEKA----IGPS-----LP-S-M----K----VEM----------
D---------LNA-I--A----------------P---S---------LL
----Q-G---HTLVL-G---KACRLG---KP-------------------
----VHQHYPQRTKLMKT-WMFNE-V---Y---ES-E---V-E--P----
--ANLSS-R-LA--EN-----------------------EAL---WKGMM
K---QF----G--S--V--T-A--IDSE-IMS-KASFDY-----KQTLSQ
-----M-YN----PNG-FNILTYDEAVQGI-----------------E--
----G---DD-FI--RGICRQTSAGFPYTYET---V--L--PGKTEWFG-
-K---D-------EW----------------------T-LN-S-----E-
---KSIE---LRAKIQLQIETME--QG---G-D--V-----DYIFVDSLK
DETRLTSKVL---------------SRKTRVFAAAPLDFIVVFRMYYMDF
LATMMKNR-I---ENESAVGIVAQGA-DWHRL-AEHLQRK-DY-S----N
------K----SVVAGDFSNFDGTL-NTHIL-WQVHGIIESFYRA-----
--------------D----PS------W--CHKD-A-M-VREALW-----
--------------RSIVNSK-HICHGWIYQLDHAQ-PSGNPA--TAITN
TMYNCLATRYVFYKIMDQE------K-LNYSFNNHVSMIAYGDDNVI---
NISQA-------ARE-----------------------YFNSH-SIPLGF
A--EIGMTYTDAHKI--GR---X-GFQSL--EQT-SFLKRSFRYC-TD-M
G-----M-YTAPLEISSILECFNWIHR---T--E--DE--L-GVIKQNFE
MANLELS---FYEEAFF
>Hubei_picorna-like_virus_22_YP_009337725.1
--ALAVGGRKVLLNRHYWKLFGDKF-----------------------YY
Q--S--MT---------------SKS-R-IE-------------------
----------V----KKE--EVEIQE-I----------------------
---P-RSNYVDAILITL--PR-R-VPMSRSLW-SHFIRKKDLIS---L-P
GK--YALL---A---SR---E--L-DG---S---T--T----LK------
S--G--KI----RKFA-T------------EK---I--D--MD-H-E-S-
---------G---F-LSE--KM-TFFDS--D-IRTIDGDCGAFVVLDDDQ
F-A-----GKICGFHFAGFY---------------E-G----GAL-SV-P
LVYEDFEVL----MSGS-----PT-L-V----V----PKE-V--------
--------------L-------------P--EE--------G----E--T
----F-R---HATFQ-G---R---V-----R-------------------
----RGVNNPTTTSFVKT-DIFGL-V-----S-PS-E---M-A--P----
--AVLAP-L-SR--EN------------------G--P---G---RKALM
K---VD----Q--D--V--P-Y--IEPL-KLEK-AKESF-----KEKLFS
--F--P-------NKK-PFVLTFEQAVAG-----------------ED--
-S------LR-FA--KGINRAHSAGYPWMLES------T--KGKRKWFGD
-----------D-EW-------------------------I-L----DS-
-P----EALKVKAEVERKIELMK--NN---Q-Y--E-----PSLYVDTLK
DETRDLERVA---------------LGKTRVFSAAPMDYIILMRMYFLSF
FSFVMEHR-N---ENEISVGTQAQSP-DWDLM-TKRILSN---------H
------G----GIIAGDFSNFDGTL-HSEILM-TVLDIINEWYDD----G
-------------------A------------EN-Q-R-IREFIF-----
--------------EDVVHSW-HLTEKEVNSWNHSQ-PSGNPG--TAIFN
SMYNSLIMRLCYYDLEPM-N-M----YELDTFNRNVVMVSYGDDNLL---
SVSPS-------A----NWYT--------------------QR-TITDAM
V-P-YGMTYTMETK--SGE-V-C-DYRTI--EEV-QYLQRFFRFE-PK-I
S-----M-WVAPLKARSINERLNWNKK---T--P--SPL--E-TLTENAK
GAIA---EWALHPEDTY
>Beihai_picorna-like_virus_91_YP_009333596.1
--GLFVKGRLMLINAHFVRDVKSFT-----------------------MT
N--V--GD---------------P-G-K----------------------
V-RHP-----F----TVI--NKI-AL-Q----------------------
---K-HGRELDMCLIEV--SA-N-INPRSDII-SNFMDHSSVSN---I-K
AA--LETG---K---AR---MFKT-HE--MK---PCLA----PM------
I--E--VV----EK---------VK-I---FDQ--E--IY-SN-S-P-G-
---------G---HKN-L--IL-DYATY--S-TNAEPGDCGSPLMIYNTS
M-T-----HKIFGVHCAGRS-----------------G----EGF-AQ-I
VTQKMLKEA----CEGF-----KQ-Q-V----M----AQC-S--Y---E-
----------------------------------------PE----DVSP
----L-S---NSLSL-G---R---V-----R-------------------
----KGVTLPRETSIRPS-PLHGI-------F-EV-K---K-A--P----
--AILHV-P------G-----------------ED--T---L---LKNAQ
K---MT----K--E--T--V-L--LDEQ-LLDK-CENDI-----NNLLST
--S--NA-E----QEV-KRVLTTSEAIAG-----------------IH--
-E------CE-FI--DGLNRSTSPGYPYIHDR---A-GK--PGKTKWLGN
-----------G-DE------------------------YI-V----DN-
-P----E---LLDAVHEMEEAAK--QG---I-A--LL-H--HGVFTASLK
DERRPIEKLH-----------------KTRVFTACNIALSTLIRKYTLGF
VKHCCENR-I---ENEIGLGTNVYSQ-DWNRI-AKRLLSK---------G
------G----PVIAGDFSNFDGSL-NSQILF-RIADVISSWYDD----G
-------------------E------------TN-K-L-VRQTLF-----
--------------VYLVNAP-IIFRNQVIQLNHSQ-PSGNPL--TTLLN
CLYNSFIFRYCYLLAQGE-R-G--ETQTLSHFRKRVAAVFYGDDSII---
GISPL-------I---IDWFN--------------------QE-TITKFM
D-M-TGHEYTDEEK--TGK-C-V-PFRSL--DEV-NFLKRTFKLR-DG-N
--------YVCPISKDTIEDMVMWTKR---G--I--DQD--A-WCDQVLT
TAAF---EAHYHGEEFF
>Beihai_mantis_shrimp_virus_3_YP_009333215.1
--FTMIKGRVALMNNHCAQWMKDQS-----------------------FI
Y--V--RG---------------V-H-S-ST-------------------
F--------------QKL--MVSDFL-F----------------------
---H-GDGVDDIMLVTV--PT-N-LPYAKDIT-NLFQDRKEICR---Y-V
NA--QFTF---V---SL---T--D-SN---T---I--M----VG------
V--H--RE----GQ---------LT-G---YDT--P--SS------I-D-
---------N---GAF-Y--LR-TSYQY--T-MDTNPGDCGALLVVNNKA
F-Q-----KKICAMHTFGGI-----------------R----NG--AT-P
VFKHRLDAL----LADI-----PL-S-S----Q----INM-V--Y---E-
----------N-I-V-EQ-----------------E-V-QLV---HVDEP
----I-K---ELPMI-G---I---I-----P-------------------
----DPPYQNTKTDIHPS-PLQGK-I-----K-DVVT---HCL--P----
--AVLHS-K------T-----------------DP--P---M---TKGLK
K---VA----N--A--P--D-P--VEKE-LIQI-CIDHY-----FSGLPS
--S-----------DI-QRVLTEEEMIQG-----------------IP--
-G------R--MF--KPVSRTTSAGYPWK--------GS--KGKAKWLGE
-----------D--E------------------------YK-Y-----D-
-L----E---LKNAVDQREEAAR--NG---I-R--K-----ETIWIDTLK
DERRPIEKVN---------------ANKTRVFSVGPQDFTLLFRKYFGAF
CNMLAENR-V---YQECCVGVNPYH--EWWMI-ATYLQQV---------G
------D----NCVAGDFSNYDGSI-LADVMH-LIGKAIDSWYGD----G
---------------------------------H-T-L-VREVLF-----
--------------ADIYNSV-HSAGGLVYQWTHSN-PSGQPM--TAVIN
SIFNSVMCRYVFVKATG---------LPLQKWDEFVRMVSYGDDNLL---
SIHDS-------I---KHKFN--------------------QV-TMTREF
A-K-LGMTYTNETK--TGE-I-V-PTRPL--HEC-NFLKRGFRKD-CG-V
--------WLAPLAIETITEMVQWLRK---S--A--DVV--G-DTKVNVE
TALM---ELSLHTPYYW
>Beihai_picorna-like_virus_74_YP_009333558.1
--GLFIKGTVFLTVRHIRFLLEQST-----------------------HF
V--L--TN---------------AEN-P-TG-------------------
Y-KIP-----I----SAA--KMFDIT-G----------------------
---A-DGELKDQMLIQC--PL-T-VRQHANVM-GNFSSSIEMSK---F-V
YA--KACM---L---TP---A--K-T----------------TC------
L--L--RY----GE---------IE-A---VDQ--P--WT----Y-K-G-
---------D---VTY-H--IR-RHYKY--G-METTNGDCGSPLIVIGTQ
Y-A-----RKILGIHVAGTT-----------------G----IGM-AS-P
VCVEDLNRI----LKNV-----PE-V-C----Q----IEM-D--C---E-
--------------------EWF-AH--NAFQEQGD-Q-IVS---KLRLP
----E-G---NFTSI-G---Q---P-----Q-------------------
----YKIVGSSKTQIRPS-LIHGE-V-----T-EN-V---T-I--P----
--CILGR-V-KV--GD-----K----I------ID--P---M---MEGLK
K---CA----E--T--S--T-V--LNKD-YLQA-CVNDV-----RMNFPD
--D----------PQR-QRILTDDEMVRG-----------------VE--
-G------DE-FM--VAISRSTSPGYPFRKDA---K--G--PGKTDWLGK
-----------D-ED------------------------FH-L-----R-
-E----D---LAILIRERIEAAK--RN---E-R--F-----PTIWTDTLK
DERRPIIKVI---------------NGKTRVFSAGPMDYCLTFRKYFLGF
AGHCAHNR-N---RNEISVGTNVYSQ-DWDII-ANILSTH---------G
------E----KVIAGDFSNFDGTL-NAEILW-SICDIINDWYDD----G
-------------------E------------EN-K-R-IRRVLW-----
--------------AEIVNSV-HVCGDAIYHWTHSQ-PSGNPL--TAILN
SVYNSIACRYVWMLLTEN-R-P--QDHSMRSFRENVSMVAYGDDNVL---
NISDY-------A---IDFYN--------------------QV-SMSQAF
S-T-FGMTYTDESK--SGE-M-L-PYRNI--FEV-GYLKRAFVYN-KD-L
M-----K-WEAPLALESVLEIPNWTRK---T--M--DNR--E-ATTLNIE
VACA---ELSLHDQETF
>Wuhan_insect_virus_11_YP_009342327.1
--GLFVRATNMLVPGHLIGFLCDDD-----------------------II
S--L--TN---------------L-F-E-VR-------------------
F-EIP-----W----KDV--IVNTIT-D----------------------
---R-FGDSKEAALLTF--PR-Y-VHQHSDLV-KHFSDGESMSM---Y-R
TA--DTCI---P---TI---R--F-SD--KL---RKFV----LT------
I--L--GN----QT---------AR-C---LDR--V--VT-LC-D-D-E-
---------K---GDF-Y--LR-QGLEY--K-CPTKNGDCGSPVVINETR
V-L-----RKIAGIHVAGAD---------------D-G----TAY-AE-S
VTQNDLERV----FKKI-----PV-N-M----Q----IET-D--F---D-
----------G-V-V-DL--IEV-DL--PFNQEVTE-D-LIS---AFKLP
----S-K---CFTPV-G---R---------V-------------------
----EPLFEPCQTEIRPS-LVHGQ-I-----I-DI-K---T-K--P----
--AYLKY-P------G-----------------IN--M---K---HKNLA
K---SA----L--N--T--P-Y--ISKE-IIDR-AYTFV-----KAKWFQ
--G--K--D----EKL-ARVLTWDECIVG-----------------SP--
-D------SE-YI--GPINRQSSPGYPWIKQR---QNGF--KGKTQWFGN
-----------D-EN------------------------YF-F-----S-
-E----E---ILEACKFREEQAA--KG---I-R--L-----PTIWVDTLK
DERRPIEKVN---------------ALKTRVFSNGPMDYTIVFRKYFLGF
VAHLMENR-I---SNEVSIGTNVYSR-DWGKT-ARKLQEK---------G
------S----KVIAGDFSTFDGTL-NSCMME-KFVQLVNEFYDD----G
-------------------P------------RN-A-L-IRETLF-----
--------------LDVFNSV-HLCDGIIYMTTHSQ-PSGNPV--TTPLN
CFINSMGLRMCFEECAR----G--TKYSMSDFDKHVSMVSYGDDNVI---
NFSDA-------V---APFFN--------------------MT-TITSAF
S-K-FGYIYTDEAKTLSGD-I-P-RWRDL--SEV-AYLKRNFKYD-HD-R
Q-----V-WNAPLSLDTILETPNWMRG---E--L--DAE--T-GTKVNCE
VSIM---ELSLHDKETF
>Israeli_acute_paralysis_virus_APZ86807.1
--GLFVRSNLMLVPGHLLGFIAEYD-----------------------TI
E--I--RN---------------L-F-D-VV-------------------
F-RVP-----W----KDV--KKIPIV-N----------------------
---A-LGESKEAALLAF--PK-F-VCQHSDLV-KHFQNAESMSK---F-K
RC--EVTL---P---VL---R--F-SE--KV---GKFL----ST------
L--I--EC----DR---------VE-A---YDR--P--YT-LN-D-S-Q-
---------K---GQY-I--LR-QGLEY--T-MPTTNGDCGSPLIINETQ
V-L-----RKIAGIHVAGAT---------------T-G----KAY-AE-S
ITQKDLERA----FTKI-----DV-S-M----Q----IQL-D--L---D-
----------S-T-L-DFSKPEP-KL--PSGTEFGP-E-DLS---FCDLP
----A-L---KMLPV-G---K---L-----S-------------------
----EPLFEPGKTDIRPS-LVHGQ-I-----S-DI-K---T-K--P----
--AYLRN-V-IK--DG-----V----F------VN--M---K---HKNLM
K---CA----M--D--T--P-Y--IDKD-MIEE-AYQLT-----KSVWLK
--G--M--R----DEL-KKVLTYEEAICG-----------------SE--
-V------SE-YI--SSINRSSSPGYPWIKDR---TKGT--KGKQGWFGT
-----------D-GE------------------------YI-L-----N-
-E----D---VRLAVQRRIQAAR--EG---K-R--L-----PVMWVDTLK
DERRPIEKVN---------------QLKTRVFTNGPMDFSIAFRMYYLGF
IAHLMENR-I---TNEVSIGTNVYSQ-DWSKT-VRKLTKF---------G
------N----KVIAGDFSTFDGSL-NVCIME-KFADLANEFYDD----G
-------------------A------------EN-C-L-IRHVLL-----
--------------MDVYNSV-HICNDSVYMMTHSQ-PSGNPA--TTPLN
CFINSMGLRMCFAICAKN-A-G--IKMIMKDFGKHVSMVSYGDDNVI---
NFSDE-------V---CEWYN--------------------ME-TIAKAF
E-T-LGFTYTDELKGVNGE-V-P-KWRSI--KDV-QYLKRKFRYD-EQ-R
K-----V-WEAPLCMDTILEMPNWCRG---G--L--DIQ--E-GTKLNCE
NAIM---ELSMHEESVF
>Kashmir_bee_virus_AHL83499.1
--GLFIRSNVMLVPGHLTGFIAEHV-----------------------TI
E--I--SN---------------L-F-D-VV-------------------
F-RVP-----W----KDV--KKITVE-N----------------------
---A-LGESKEAALLAF--PK-F-VWQHSDIV-KHLQTAESMSK---F-K
RW--EVTL---P---VL---G--Y-SQ--KL---VRFM----SS------
L--L--EC----DK---------VE-A---CDK--T--YT-LN-D-G-K-
---------K---GQS-I--LR-QGLEY--T-MPTIDGDCGAPLIIDETQ
V-T-----RKIAGINVAGAA---------------C-G----RAY-AE-S
ITQKDFERT----FTKI-----DV-T-M----Q----IQL-D--L---D-
----------S-A-L-DFSRTEP-KL--PSGVEFGP-E-DLT---FCDLP
----A-L---KMIPV-G---R---L-----S-------------------
----ESLFEPGKTDIRPS-LVHGS-I-----T-DI-K---T-K--P----
--AYLRN-V-RV--DG-----E----F------IN--M---K---HKNLM
K---CA----M--D--T--P-Y--IDKD-MIDE-AYQLT-----KSVWLK
--G--M--R----DEL-KKVLTYEEAICG-----------------SE--
-V------SE-YI--SSINRSSSPGYPWIKDR---VKGT--KGKQGWFGT
-----------D-GE------------------------YV-L-----N-
-E----D---VELAVQRRIQAAR--EG---K-R--L-----PVMWVDTLK
DERRPIEKVN---------------QLKTRVFSNGPMDFSIAFRMYYLGF
IAHLMENR-I---TNEVSIGTNVYSQ-DWSKT-VRKLTKF---------G
------N----KVIAGDFSTFDGSL-NVCIME-KFADLANEFYDD----G
-------------------P------------EN-T-L-IRHVLL-----
--------------MDVYNSV-HICNDSVYMMTHSQ-PSGNPA--TTPLN
CFINSMGLRMCFAICASN-A-G--VKMTMKDFGKHVSIVSYGDDNVI---
NFSDE-------V---SAWYN--------------------MY-TIAEAF
A-T-LGFTYTDELKGVKGE-V-P-NWRSI--EDV-QYLKRKFRYD-NQ-R
K-----V-WEAPLCMDTILEMPNWCRG---G--L--DIQ--E-GTKLNCE
NAIM---ELSMHEERVF
>Beihai_picorna-like_virus_106_APG78951.1
--ALPLKQRYIVFPRHLMKMLKNG-----------------DRF------
D--V--KY---------------KGV--T---------------F-----
--RDT-----Y----QSSRAHC-AFF-P----------------------
---K-SGNLSELTVYCL--G-DH-VPMFKDCM-KHYPTLDELDE---I-E
SID--GVM---I---KT-----AR-----ET----KVV---DNVTV----
P--A-------C-S-----------GV---VQN--Q--RS----TG----
---------F---ASR-W--AT-MVVDK--P-DFYQAGDCGSPVYFESE-
Y-G-----QKTLSMHVFWTP--------E------R-NM----AM-SV-C
LCKEELEMG----IKTL-----SK-F-S----G----QVQ----------
V--------AYEG-K--G--------------------V---------SQ
----Y-G---NFELM-D---KE-FVD---KD-------------------
--------EKRHTYYKES-PLNDG-T---T---NL-R---P-G--PMVSS
DVNIIEA-N-RP--EEE----R----G------H-----SII---LAGIM
R---FS----N--K--N--P-P--YPLE-LRE-KARELQ-----LQEYLL
-----A-GY----HNQ-PRELTWDEAINGI-----------------P--
----G-------L--GPMDMSTSPGYPFVKMG---Y-----QKKRDLFIW
-N--EQ-------EQ----------------------C-YE-M-------
----GEF---LRGEVLDAYAKTL--QG---V-V--P-----SLYWSDSLK
DELRPLDKVQ---------------AGKTRTIVGCSVVATLLIRKFLGHF
TAFRNTMY-D---RSSSAVGMKPFSP-DWNDM-ISYLSKV---------S
------S----VGFDSDWKRYDGDV-GSEEW-VDDMRVCQEWYKA-----
--------------Q----GV------T--SATF-H-L-GLEVSY-----
--------------YLMTHRL-TYGAKTEYILHSGM-GSGCPL--TATMN
TAANDRRMRMYWCHITPKC------KWSLTKQMKEIAAKFLGDDGIY---
AS----------ALT-----------------------NFNAL-DYANWH
K--QFGRKMSPAKKD--EG-L-TKALLPI--TDL-SFISLTTQVT-NH-V
LGG---Q-FRACPELRARDKLFNWVSA---T--N--LM--T----KDQNA
CLRMTAW---MWMNTWM
>Jingmen_picorna-like_virus_APG77948.1
--AIGVQNDYYLTFSHLEHALDLGRD-------------------V--PL
TV----D------------VN----------GR---------S-------
V-DCT-----L----VKD--S------V------------V---------
-----ALEDKDCLLFRLN--G-N-VGFSPNIV-NSFVTLEEAGR---L-A
KS--VTGWN--INA-V---L--HE------V---E--M----Q-------
-S--VAR--------Y-CK----------V--Y--S--Y---C-L-----
P---T--T-Y---ER-VE--FL-DGIAY--P-AASRDGDCGTPLMAQVGD
-------QQKILAIHVAGQN--------MN---Y-G-K----RGF-GQ-I
VTSEDVSYL----LRCSAA------R-E----K-----D-----------
----------GQY-P-VTEAK-----------------GE-M---D----
VNGYG-D---NFKFV-E---S-V--P---VE-------------------
----EQVFVPEKQTYELS-PVGQA-HC--F---EIK----R-E--P----
--SIVSK--FDP--RN----SD----H------HD--P---L---SRAF-
-FD-LS----F--ND-Q--V-E--ITAD-ELKL-AKQSL-----LSKLRS
--E--ID-F--H--GF-DRELTIEEAIGG-----------------VP--
-G---------LL--SSMNLSSSAGYPLALQA--K---T--TGKKQWAH-
--F-----------------DD--------QG-D-L----V-I-----T-
-D----E---FRQIVKDYRCDLE--NG---V-----Q-R--EFYFLAFPK
AELQKKSKIE---------------QGKTRAIYSGAFEMNVVARMKFGCL
LIALNNNH-H-----EFAITINQYSY-DMNEI-AEYLT----F-C----K
D---ALD----HIIAGDFGNFDQHT-QKPVQK-AVYDILFELLPT----E
-------------------L-------Q-----D-S-V-AWDQFV-----
--------------RYQTESG-VQYRNQRFYFEVAH-LSGCLF--TTIGN
ILTNSLYMRIMFNRLYPH-----------LEFDKCVRACFCGDDHVM---
SVDVE-------K---APLFN--Q------------------N-YLIQNF
S-K-LGQVYTDDQKNT--F-G-VPAFRKF--SEI-SFLGATPIYL-S---
--K---G-WCGRMRKDTLEQAVSWMKN---G--I----E--D-WY-EATV
QYVS---LYTMYPRVEF
>Husavirus_sp._APQ44514.1
--GFFVKGRWFLTHKHLVMDAIEREP-------------------E--TV
VMQR--V------------SG----------GP---------E-------
Y-VGK-----I----NYW--K------V------------S---------
-----ENEEKDLVIFQFE-CP-Q-LGMFADCT-NLISNRAMIER---F-L
NQ--GKKWP--VTM-V---V--RD------I---T--Y----C-------
-G--EAG--------P-VP----------R--Q--T--Y---M-C-----
G---M---------K-EY--ISKELGYY--F-FATQAGDCGSPVTAIDKF
T--K---LRQVMGFHVAAGN--------SG---E-G-V----RGY-CQ-L
FCREEINDM----IAKADG------V-D----D----VQ---K-------
-------EFVVDN-S-IIAQA-----------------GVLV---T----
PGPEY-P---NLVKT-E---I-V--P---RD-------------------
----RQVFNPKKSSFEPS-PMMGH-QP--W---EVK----K-V--P----
--SVVDV--EDP--RS-----G----G------QD--P---L---LVSF-
-QT-LA----S--LK-Q--P-E--VDDV-LLEQ-CAAEL-----LCRYKE
--R--VQ-R-----LV-FRRLSRQEAVGG-----------------IP--
-G---------IL--NSVNFDSSPGYPLCLNP--L---G--PGKRPYAW-
--K-----------------EG---------E-E-C----H-I-----T-
-N----D---FNMVCDDYLKYLL--TG---D---ADG-E--EFYWLTFSK
TELQKISKVE---------------EHRTRAIYAGSFIHNTVGRELFGNL
LVNINNHK-G-----ESFISCNQYSL-DLGMM-KAYLD----E-V----K
V---SDE----SYIAGDYKNFDQHY-VKKFQM-KAYEILWGLMSD----A
---------------T---W-------V-----S-K-A-TWDRFV-----
--------------DQEVNSP-VQYGQYRYWFNTQH-NSGCLF--TTIVN
NLVNSMMMRYMFGLKYGH-----------MKYDSCVRGIFLGDDHVL---
CVDVK-------R---CPEFN--Q------------------Q-YLIDNF
S-K-LGQIYTDDQKKT--V-D-VAPFRRF--EDI-TFLGSHPFKF-P---
--G---LGWCGRMRKDTLEQNILYMKD---L-------D--S-WR-MALR
AMAE---HCSLWDEEYF
>Posavirus_sp._APQ44529.1
--GIAVCGNCIITHYHAIGMEITTAV---------E----N----PRVVV
T--V--L------------NS----------GK---------R-------
Y-NGV-----V----DPD--S------L----------------------
---R-MIPNYDICCFKFD-CV-N-WNPIRENL-SCFLSKADFFN---L-H
VT--GNNRNGFI---K---L--DD------FRYNF--E----------YY
YS--QAK--------I-HY----------D----FT--P---L-N-----
S---N--E-S---QT-IY--LP-EYLLY--N-INSQKGWCGSAVLTSRSG
---S---TPAIVGMHVAGQN--------LT---T-G-H----CAY-AT-I
LYREKVEAL----IGIRNL------D-E----T---------T-------
-------V-Q-------QV----------------A-----G---K----
ITPES-K---NIMEV-S---D-C--P---SD-------------------
----WRYFVPSTTKYHLS-IVGDD-EV----F-SNP----V-E--P----
--AILSK--NDY--RA-----H----G------KD--P---F---EYGL-
-NQ-LM----N--NE-Q--A-V--IDQD-LLMK-VKTEL-----ISKLHK
--D--NP-S--K--ET-PRTLTLDEAICG-----------------IP--
-G---------FI--SPMNSKSGLGYPSSALY--S---S--K-KKDMFD-
--F-----------------AQ-----------A-E----V-I-----N-
-P----H---FRKDMEDYVAKWN--KG---E-----I-T--EIFVEAYLK
DELQKLSKIE---------------EVRTRLTFCFDTRFNIVTRMRYGYA
LGIITNMH-N---E--YGSGINPSSR-EFDYYIYKYLA----E-V----A
N--GDKK----CFIAGDYKAFDIHM-QSAFKL-AAYDVIYSFLEQ----F
---------------------------I-----T-R-D-EWDRFV-----
--------------YLSCHPW-VRIHNKMYKFVAAN-FSGNVF--TTVIN
NLVNSLMIRYCYYLEHK-----------QYSYDEVIRGVFCGDDHIL---
CVDRS-------K---I-EFS--G------------------K-DLARLM
P-K-LNQIYTSDVKDA--E-I-E-DYRVF--EDI-SFLGCIPKKI-D---
--G---V-YVGALKKSTLESHINWVRD---D--D-------V-FD-AVVD
MFVM---YASIHGLDYY
>Posavirus_sp._YP_009333148.1
--GIAVANNKIITHYHSVANELLAST---------D----N----PRVTV
T--V--I------------NS----------GK---------R-------
Y-SGS-----V----DPD--S------L----------------------
---K-MIPNYDICCFEFT-CV-T-WNPIRENL-SCFLTKSDFFN---L-H
IS--GNNRTGFM---K---V--DN------YRYNF--T----------YY
YS--QAK--------V-HY----------D----FT--P---I-T-----
D---N--E-T---RT-VY--LP-EYITY--N-VNSQNGWCGSAVLTNRTG
---S---TPAIVGMHVAGQS--------LS---T-G-H----VAY-AT-I
LYREKVEAL----IGIRNL------D-E----T---------L-------
-------V-Q-------QV----------------S-----G---K----
ISPES-K---NVMEM-K---D-C--P---PD-------------------
----WRYFVPFNTKYHLS-IVGED-EV----F-DNP----V-E--P----
--AILSK--KDY--RA-----K----G------VD--P---F---DYGL-
-NQ-LM----N--NE-Q--A-K--INPD-ILKR-AKSEL-----IAKFHK
--D--NA-I--R--MT-PRTLTLDEAICG-----------------ID--
-G---------FL--SPMNSRSGLGYPSSAYY--S---S--K-KKDMFD-
--F-----------------AS-----------T-P----I-I-----N-
-P----K---FRVDMEDYIAKWN--RG---E-----I-T--DIYVESYLK
DELQKLSKIE---------------EVRTRLTFCFDTRFNIMTRMRFGYA
LGIITNMH-N---E--YGSGINPSSK-ELDYYIYKYLS----E-V----A
N--GDKK----CFIAGDYKAFDIHM-QSAFKE-AAYDVIYSFLEQ----F
---------------------------I-----S-R-E-EWDRFV-----
--------------YLSSHPW-VRVHNKMYKFVSAN-FSGNIF--TTVLN
NIVNSLMIRYVYYLEHD-----------KYKYDEVIRGVFCGDDHVL---
CVDRS-------K---V-EFS--G------------------K-DLARLM
P-S-LNQVYTSDVKDA--E-I-E-DYRNF--EEI-SFLGCIPKKI-D---
--G---L-YIGALKKSTLESHINWVRD---D--E-------I-FD-SIVD
AFVM---YACVHGLEYY
>Posavirus_strain_7390_ANA09093.1
--GIAVANNHIITHYHSVANEILSAT---------D----N----PRVTV
T--V--F------------NS----------GK---------R-------
Y-TGS-----V----DPD--S------L----------------------
---K-MIPNYDLCSFVFD-CI-N-WNPIRENL-SCFLSKADFFN---L-H
IA--GNNRKGFI---K---L--DD------YRYNF--D----------YY
YS--QAK--------I-HY----------D----FT--P---V-T-----
D---N--E-T---RT-VY--LS-EYLLY--N-VNSQNGWCGSVVLTNRQG
---S---TPAIVGMHVAGQN--------LS---T-G-H----CAY-AT-I
LYREKVEAL----IGIRNL------D-E----T---------V-------
-------V-Q-------QV----------------S-----G---K----
ITPES-K---NVMEV-S---D-C--P---SD-------------------
----WRYFVPSTSKYHLS-IVGED-EV----F-DNP----V-E--P----
--AILTK--KDY--RA-----K----G------VD--P---F---EYGL-
-NQ-LM----N--NE-Q--A-K--VDGD-LLKR-VKNEL-----IEKFHK
--D--NA-I--R--MP-PRVLTLDEAISG-----------------IA--
-G---------FL--SPMNSKSGLGYPSSAYY--S---S--K-KRDMFD-
--H-----------------AR-----------E-E----V-I-----N-
-P----H---FRADMEDYIKKWN--NG---E-----I-R--EIFVEAYLK
DELQKLSKIE---------------EVRTRLTFCFDTRFNIMTRMRFGYA
LGVLVNMH-N---E--YGSGINPCSK-ELDYYIYKYLS----E-V----A
N--GDKK----CFIAGDYKAFDIHM-QSAFKE-AAYDVIYSFLEQ----F
---------------------------I-----S-R-E-EWDRFV-----
--------------YLSSHPW-VRIHNKMYKFVSAN-FSGNVF--TTVLN
NIVNSLMIRYIYYLEHD-----------KYKYDEVIRGVFCGDDHVL---
CVDRS-------K---V-EFS--G------------------K-DLARLM
P-T-LNQVYTSDVKDA--E-I-E-DYREF--KDI-SFLGCIPKLI-D---
--G---Y-YVGALKKSTLESHINWVRD---D--E-------V-FD-AVVD
AFVM---YAAVHGLEYY
>Rasavirus_sp._APQ44511.1
--GIYPYRDWFITYAHGLDSALNKVG---------A----P----T--EL
R--F--C-----------LPD----------DS---------T-------
F-VKA-----T----SEL--S------A------------F---------
-----TLPDCDLMAIRVP--G-M-PERTPNLT-KYFLKEADLIT---C-S
GL--FAMM---N---V------AD------R---T--Y----S-------
-G--KLD--------F-ME----------G--I--S--Y-PD--P-----
-------ING---DH-YE--LK-NVWSI--A-IPSAAGWCGHPVWVDMPS
---G---ERKIVGLHVAGSN--------IL---R-S-R----KAY-ST-W
LSVERLSTL----LGISDD------E-L----P----PT---G-------
-------S------P-TMVVENV-GCAQAEE----TVSIYES---D----
NWTDY-P---NVERC-E---R-V--S---KS-------------------
----EMVFLPRKSNFKLS-PVGEA-GV----F-ERT----R-Q--P----
--SILSP--RDP--RA-----H----G------VD--P---V---LQGL-
-RG-LC----E--FESP--K-D--INRD-LVHS-VFKTM-----LSNYTR
--D--LD-W--H--GI-KRQLTMEEAIRG-----------------LP--
-G---------LY--KGLNLSSSAGWPYANKP--S---L--SSKKSMIW-
--F-----------------DE--------HQ-I-L----H-V-----S-
-K----E---LVDDVNEVYASMQ--DG---S-----F-YNKDFRRLGYLK
SELQKLSKIE---------------EGRTRLIYSAGTHVTIAFRMLFGAL
YGALNSVS-S---DTPMAIGWNQYSK-DMNTM-YNYLI----R-N----G
G-----N----QFVAGDYRGFDQHY-VEEFRD-EAYWMLGEIAKT----I
-------------------P--G----I-----T-Q-D-IWDEFV-----
--------------WHETKTP-VQICDVKLYLKVSH-FSGCFF--TTVIN
CLMNEGYMRYLFVKLNPT-----------LRYDLYVRALFCGDDHIL---
CVKDG-------C---V--FD--Q------------------D-SLEKAM
P-S-IGQEYTDDQKQK--N-T-GVKFRPF--NEI-SFLGATPTLI-R---
--G---E-YVGALRKSTLESSINYVRH---D-----D-E-SV-FL-STVA
QLAT---CASIWGDEYY
>Posavirus_1_ANA09086.1
--GFMPLSNIFMSYTHTLTQLLKNYS---------SI----NPIYI--KV
H--L--S------------NG----------DR---------D-------
Y-CLR-----NYAPDLNS--D------V----------------------
---V-VDLENDLLAWKLP--P-Q-VQCVPDRL-SLLCTNDELSS---V-V
NN--QICF---A---G---N--GY------H---Y-------A-------
-V----C--------T-DS----------PIT-YQA--E---L-L-----
E---N--Q-V---YE-YY--HR-HSCTY--P-IPTSKGDCGTLVYCVSGP
---A---MNKVVAMHVAGFR-------------F-S-K----TGA-GV-W
LSREVVIGL----LNELG------------V-Y----NK---Q-------
-------S-R--S-K-TTVVEVV-DVVESQG----PNSFYSR---L----
SDLSG-P---NLVSI-S---R-V--P---PS-------------------
----EQVNLPDKTAYRPT-GFVPH-SS----Y-KF-----K-Q--P----
--AIMNC--NDP--RA-----Q----G------RD--P---V---HINL-
-EE-MC----S--ID-V--P-E--VDEK-LVAK-CSSIQ-----KQKLHR
--E--ID-F--P--IG-ARELTFEEAILG-----------------VP--
-K---------YL--SSIKLESSAGYPLTLHA--T---D--KGKKSFIW-
--F-----------------EG--------D--V-C----Y-V-----D-
-R----T---FKAQVLDIYSLLK--AG---DRAVFDK-Y--PFYWLGFEK
DELRKQKKID---------------GCQTRMIFCNSLLYTVAFRMLFGSL
LCAFNNNA-G---KSIFASGLNINSK-DCHLY-YSQLR----K-V----D
N-PNHAP----NLIVGDYSGFDRHY-HPLFQK-YAYEAMYDLILSK---Y
---------------E------N---PP-----P-R-C-AWDLFV-----
--------------EHELSTN-VQIGDARLKFKHSH-FSGCFF--TTPEN
CLVNELYFMYCFYSIYPD-----------GDW-ADIQFIALGDDHLV---
AVPVE-------K---YPEFN--M------------------I-KVYEVM
K-E-IGQVYTDANKNI--P-T-V-PFYSY--IDS-TFLGSAPKYV-S---
--D---S-YVGALSLETLYGNLGYMTK---K-------T--D-FV-ALIE
SFLD---LASIHDEKVY
>Posavirus_1_YP_009010971.1
--GFMPMSNIFVTYTHSLVKLLKSHN---------AL----DSIEV--KV
H--L--S------------SG----------DR---------E-------
Y-YLR-----NYAPDPNS--D------V----------------------
---V-VDLENDLLAWKLP--P-Q-VQCVPDRL-SLLCTNDELSS---V-V
NN--QICF---A---G---N--GY------H---Y-------A-------
-A----C--------T-DT----------PIT-YQA--E---L-L-----
E---N--Q-V---YE-YY--HR-HSCSY--P-IPTSKGDCGTLIYCVSGP
---A---MNKVVAMHVAGFR-------------F-A-K----TGA-GV-W
LSREVVIGL----LNELG------------V-Y----NK---Q-------
-------S-R--S-K-TTVVEVV-DTVESQG----PNSMFNR---L----
KDLSG-P---NLVNI-T---R-V--P---PT-------------------
----EQVNLPDKTAYIST-GFVAH-PD----Y-KF-----K-Q--P----
--AIMNC--EDS--RA-----K----G------RD--P---V---HINL-
-EE-MC----S--ID-V--P-E--VNEN-LVKK-CSSIQ-----IQKLHH
--D--ID-F--P--IG-ARELTFEEAILG-----------------VP--
-K---------YL--SSIKLESSAGYPLTLYA--T---D--KGKKSFIW-
--F-----------------EG--------D--V-C----Y-V-----D-
-R----T---FKNQVLEIYSLLK--AG---DRAVFDK-Y--PFYWLGFEK
DELRKQKKID---------------GCQTRMIFCNSLLYTVAFRMLFGSL
LCAFNCNA-G---KSIFASGLNINSK-DCHLY-YSQLR----K-V----D
N-PNHAP----NLIVGDYSGFDRHY-HPLFQK-YAYEAMYDLILSK---Y
---------------E------N---PP-----P-R-C-AWDLFV-----
--------------EHELSTN-VQIGDARLKFKHSH-FSGCFF--TTPEN
CLVNELYFMYCFYSIYPE-----------GDW-SDIQFIALGDDHLV---
AVPVE-------K---YPEFN--M------------------I-KVYEVM
K-E-IGQVYTDANKNI--P-T-V-PFYSY--IDS-TFLGSAPKYV-S---
--D---S-YVGALSLETLYGNLGYMTK---K-------T--D-FV-ALIE
SFLD---LASIHDEKVY
>Picornavirales_Tottori-HG2_BAV31550.1
--GFIPTSSYAFTYCHGLAPYLSEST---------K------------TV
T--V--F------------FD----------GK---------T-------
A-SFP-----F----QAD--Q------F----------------------
---A-FDSDHDLCVFFIP--P-NLCPPRRDLI-NQFPLEKDLAY---G-L
GV--NAAL---R---I---D--TR------D---Y-------I-------
-A--TTT--------F-YP----------NCTYNIP--E---A-K-----
R---D--D-F---SS-FH--HQ-FTFAY--P-IHTRPGDCGSLLRALDGP
---I---AGSYIGMHVATAR--------GS--AN-S-Q----TGV-AT-P
LYRELLMAL----VNAIDP------T-V-VS-R----SL---R-------
-------P-R--QDD-LR-IVES-LDVVAQG----PSSFASR---L----
AEVSG-P---NLVKI-E---T-I--P---VT-------------------
----ERVNVPTTSSYIPT-EFAED-PR----F-AG-----K-Q--P----
--SVMTP--NE---------------H------GD--P---A---QKAF-
-QK-LA----N--IT-H--P-P--IDQD-LLTR-CQAEQ-----LTKLT-
--A--LN-F--H--GV-TRELTFTEAVAG-----------------IP--
-S---------LL--SSLRISTSSGYPLTLLC--P---G--KGKTSMVR-
--I-----------------ET--------DG-R-V----S-T-----T-
-Q----F---FYTRVLGLVDMLR--RG---DPAALER-Y--PFYWLAFLK
DELRTDKKVA---------------ECNTRIIYCNSLEWMVAGRMLFGAL
QVAFNNNA-G---NSIFASGINVNSH-DLQTI-ADYLR----Q-V----S
L-----V----NVLAGDYSGYDIHY-HPDFQK-AAYANMRDLGLAR---I
---------------P------G----F-----N-A-K-AFELFV-----
--------------RHELNPV-VQFGDVRMTFKSSH-FSGCFF--TTPEN
CLVNELYFMYVFYRIYPQ-----------LDWNTETRFVALGDDHLV---
ACSSN-----------IPLFN--A------------------R-TVCDRM
K-E-LGQIYTDENKEV--P-N-Y-SYKPF--TEC-SFLGSSPQLI-R---
--G---R-FAGALRLSTLYSNLSHITR---D-------T--D-FH-TLIE
TFLD---LASIHPYPIF
>Rasavirus_sp._APQ44506.1
--GLRIHNNVLVTFGHCFPKTKKK-------------------L------
H--I--V------------YG----------DV---------V-------
---FD-----L----EED--E------C----------------------
---V-FDEAYDLIAFLLP--R-Q-VSPVRNRT-SLLLSKGEYSS---L-S
RM--TVCR---T---N---G--VD------V---Y-------S-------
-S--PGR--------M-VC----------N--R--S--Y---N-V-----
A---G--S-D---DA-IS--LA-IGVTY--D-GVTEGGDCGTGVFVNSGF
---Y---TGRLLGLHVAGTG---------V--AT-R-P----YGL-GT-L
ITKEWFEST----CKLLDV------D-V----K----I------------
-------K-G--A-------KDG-VKLVSQG----LFDEVMS---M----
HLDRK-P---NVEYV-E---M-V--P---PR-------------------
----EVLHCPRSSKLKPS-LLLDD-ND----L-PHT----Q-R--P----
--ANLRK--NPD--ID-----G----G------VD--P---A---ARAL-
-EE-LA----T--VD-P--P-P--IDES-ILPA-LQGDL-----IAEME-
----KYD-V--A--FP-YRELTYDEAVAG-----------------VP--
-G---------FI--NALNVDSSAGIPHIYQY--R---A--RGRRELVW-
--T-----------------KD---------G-S-Y----Y-T-----D-
-E----A---FKQEVMALYKAFK--EG---DEEYINT-Y--DFKWMAFLK
DEYRKNEKVQ---------------QNKTRLIFANNVAFAVVFRMMFGCL
YGQWNHLA-N---QSLFSIGMNINSF-DAQGL-FEYLT----E-R----G
Y-----T----KMIAGDYSSFDKNY-HPVVQK-YSYGVIEHFAS-K---I
---------------P------G----F-----S-R-V-AWDLFV-----
--------------KHELCPL-VQIEDVLVRFKHAH-FSGCFF--TTHEN
CIQNQLYFMWVFKQMYPG-----------LNFFKHCRGAFLGDDHII---
AVDDN-------V----PEFN--S------------------I-TVYDKM
K-L-LGQKYTNEDKSI--P-T-I-PYKTF--EEC-SYLGSSFVKY-R---
--G---L-YVGALRETTIFSHLDYIKS---S-------L--S-VE-STID
QFLD---LLSIHSKSDF
>Rasavirus_sp._YP_009333305.1
--GLRLHGNVVVTFGHLFPSSKKS-------------------L------
H--I--V------------FN----------NI---------P-------
---FD-----L----DEN--E------C----------------------
---V-FDEAYDLIAFVLP--K-Q-VAPVRNRT-ALLLTKGEFSS---L-S
RM--TVCR---T---N---G--ID------V---Y-------S-------
-S--PGR--------L-VC----------N--R--S--Y---N-V-----
G---D--S-D---TA-IS--LA-VGVTY--D-GVTEGGDCGTGVFVNSGF
---Y---TGRLLGLHVAGTG---------V--AT-R-P----YGL-AT-L
LTREWFEST----CNLLGV------E-V----K----I------------
-------K-G--A-------KDG-VRLVSQG----LYDDIVS---M----
GIGRK-P---NVEYV-E---M-V--P---AR-------------------
----EVLHCPRSSKLKAS-LLVDD-PD----L-PHE----Q-I--P----
--SNLRK--DPA--ID-----N----G------VD--P---A---VRAL-
-EE-LA----D--VD-P--P-A--IDES-VLPA-LQGDL-----IAEME-
----RYN-V--A--FP-YRELTFDEAVAG-----------------VP--
-G---------FI--NALNVDSSAGIPHIYQY--R---A--RGRRELVW-
--T-----------------RD---------G-T-Y----F-A-----D-
-E----A---FKQEVLALYRAFK--EG---DEEYINS-Y--DFRWMAFLK
DEYRKVEKVQ---------------QNKTRLIFANNVAFAVVFRMMFGCL
YGQWNHLA-N---ESLFSIGMNINSY-DAQGL-YEYLT----E-R----G
Y-----T----KMIAGDYSSFDKNY-HPVIQR-YSYGVIEHFAS-K---I
---------------P------G----F-----S-K-P-AWDLFV-----
--------------KHELCPL-IQIEDVMIRYKHAH-FSGCFF--TTHEN
CIQNQLYFMWVFKQLYPS-----------LNFFKHCRGVFLGDDHIV---
AVDDN-------V----PEFN--S------------------I-SVYEKM
K-L-IGQKYTNEDKTI--P-V-V-PYKSF--EEC-SYLGSSFVKY-R---
--G---L-YVGALRTSTIFSHLDYIKS---S-------L--S-VE-NTIN
QFLD---LLSLHDKQKF
>Picornavirales_Tottori-HG4_BAV31552.1
--AWMPLDRLVITYAHSWPTDSE--------------------A------
H--V--V------------LE----------GK---------E-------
---FD-----V----SKQ--D------I----------------------
---H-SWKDKDLIMFKAP--N-T-INARPNIT-SLFLSDDDLRN---I-G
QF--RCEK---L---S---I--NG------R---M--S----N-------
-M--IAC--------P-LA----------S--M--D--Y---R-V-----
G--------G---VL-MT--CS-DVFTY--N-GVTHAGDCGDAILISVGP
---Y---AGRVAGMHIAGNA---------N--VS-R-P----VAT-GE-F
VFRELIYEA----ATDFGI------S-F----T----E------------
-------K-G--G-----------ATVNPQG----LSFEIA----D----
EVLGL-P---NVERV-D---V-V--D---SD-------------------
----HTVNLPRESKFVRT-EFADD-PD----L-PHE----Q-Q--P----
--SLLRK--DPI--LS-----D----G------RD--P---A---VAAI-
-RR-IA----E--VD-S--P-E--ISER-PLPR-IQEEV-----ISHFES
--VFTRQ-N--T--FK-WRELTVEEAISG-----------------IP--
-G---------FI--NPVNLSSSAGWPHILNS--R---L--RGKYDFVE-
--R-----------------VG---------D-H-Y----A-P-----T-
-P----E---FKAEVLELVRAMK--EG---DTEYIDQ-Y--DFRWIAFLK
DEMRDNEKIR---------------ANKTRMIFCNSAQFIVAARVMFGSL
LAAFNHCN-C---DGVCAIGLNMCSY-DAQEL-YNYLT----Q-R----G
Y-----T----KFIAGDYSSFDLNY-HPVVQR-YSYGVLEHFAR-K---V
---------------E------G----F-----S-Q-R-AWDLFV-----
--------------SHEMTPR-VQIGDALIEFKHCH-LSGNFF--TTQEN
VIQNCMYFMYVFYSHYPQ-----------YSFFDHVVASFLGDDHII---
AVADD-------V----PEFN--A------------------R-QICEDM
K-M-LGQKYTDDKKQV--P-D-Y-DYRSF--EES-TYLGCAFRKV-E---
--G---A-YVGMLRMKTLLNHLDYMGD---L-------E--T-VP-VVAD
TFLN---YMSLYPEEEF
>Husavirus_sp._YP_009333306.1
--GWMPLDRIVLTYSHAWPTDTET-------------------V------
K--V--K------------LN----------GT---------E-------
---FE-----I----AKQ--E------T----------------------
---L-GWGSKDLIAFKAP--N-T-VNARPNIT-SMFLSDEELNN---M-G
QF--RCER---I---G---T--TD------R---A--T----N-------
-M--IGT--------P-CA----------S--A--D--Y---N-V-----
R--------G---MP-RT--LQ-DVFTY--N-GVTHAGDCGDAVVISVGP
---Y---AGRVAGMHVAGNA---------S--TT-R-P----LAX-AQ-F
VVREMIYAA----AKRFGI------P-Y----T----E------------
-------K-G--G-----------ASVNVQG----LSQEIA----A----
EILDL-P---NVERV-D---V-V--S---SD-------------------
----FTVNLPRESRYVRT-VFAED-PD----L-PHE----Q-Q--P----
--SLLRK--DPV--LS-----D----G------RD--P---A---VAAL-
-RR-IA----E--VD-S--P-V--IDER-SLPR-IQEEI-----IDHLEG
--VFQRQ-N--T--FK-WRELTVEEAIAG-----------------IP--
-G---------YM--NPINLASSAGWPHVLNS--R---L--RGKYDFVE-
--R-----------------SG---------D-S-Y----K-P-----T-
-E----S---FKAEVLDLVRAMK--EG---DMEYIDS-Y--QFRWVAYLK
DEMRDNEKIK---------------VNKTRMIFCNSAQFIVAARIMFGSV
LIAFNHCN-C---DGISAIGMNMCSY-DAQEL-YSYLT----E-R----G
Y-----T----KFIAGDYSSFDLNY-HPVVQT-YSYGVLEHFAR-K---I
---------------E------G----F-----S-Q-T-AWNLFV-----
--------------QHETTPI-VQISDALVTFKHCH-LSGNFF--TTQEN
IIQNCMYFMYVFYLHYPG-----------RVFFECVIPSFLGDDHIL---
SVCDD-------V----PEFN--A------------------K-QICEDM
K-R-LGQKYTDDKKEI--P-T-Y-EYRSF--EES-TYLGCSFRKI-E---
--G---A-YVGLLIEKTLLNHLDYAGS---S-------E--T-LD-VIVD
TFLN---YMSLYPEDKF
>Husavirus_ACS200_ALE31140.1
--GWMPLDRIVLTYSHVWPTDTEK-------------------V------
T--V--K------------LN----------GT---------E-------
---FE-----V----AKQ--E------T----------------------
---L-GWNSKDLIAFKAP--N-T-VNARPNIT-SMFLSDEELNN---M-G
QF--RCER---I---G---T--TD------R---A--T----N-------
-M--IGT--------P-CA----------S--A--D--Y---N-V-----
R--------G---MP-RT--LQ-DVFTY--N-GVTHAGDCGDAVVISVGP
---Y---AGRVAGMHVAGNA---------S--TT-R-P----LAI-AQ-F
VVREMIYAA----AKRFGI------P-Y----T----E------------
-------K-G--G-----------ASVNVQG----LSQEIA----A----
EILDL-P---NVERV-D---V-V--S---SD-------------------
----FTVNLPRESRYVRT-VFAED-PD----L-PHE----Q-Q--P----
--SLLRK--DPV--LS-----D----G------RD--P---A---VAAL-
-RR-IA----E--VD-S--P-V--IDEK-SLPR-IQEEI-----IDHLEG
--VFQRQ-N--T--FK-WRELTVEEAIAG-----------------IP--
-G---------YM--NPINLASSAGWPHVLNS--R---L--RGKYDFVE-
--R-----------------SG---------D-S-Y----K-P-----T-
-E----S---FKAEVLDLVRAMK--EG---DMEYIDS-Y--QFRWVAYLK
DEMRDNEKIK---------------VNKTRMIFCNSAQFIVAARIMFGSV
LIAFNHCN-C---DGISAIGMNMCSY-DAQEL-YSYLT----E-R----G
Y-----T----KFIAGDYSSFDLNY-HPVVQT-YSYGVLEHFAR-K---I
---------------E------G----F-----S-Q-T-AWNLFV-----
--------------QHETTPI-VQISDALVTFKHCH-LSGNFF--TTQEN
IIQNCMYFMYVFYLHYPG-----------RVFFECVIPSFLGDDHIL---
SVCDD-------V----PEFN--A------------------K-QICEDM
K-R-LGQKYTDDKKEI--P-T-Y-EYRSF--EES-TYLGCSFRKI-E---
--G---A-YVGLLREKTLLNHLDYAGS---S-------E--T-LD-VIVD
TFLN---YMSLYPEDKF
>Beihai_picorna-like_virus_67_APG78950.1
--VIPINDGWILCHGHWWYEHYFNNQ---------V---------T--V-
T--VQ-Q------------GK----------RA---------P-------
F-QYT-----L----GPD--N-------M-----------V---------
-----FMDSNDLIMINII-HP-S-WQKTKDIT-SKFLSDAEWDG---L-D
GL--MVGY---T---D---L--ND------V---T--H----S---G---
----QST--------Y-RP----------D----YC--Y---S-S-----
-------H-E---RE-YK--CG-FALLG--N-FSSVRGNCGLPVYGIAGR
---Y---SGRLVGLIVSGST--------EH--R----I----CGI--S-V
VTREMIHSA----TQNSFV------V-P----C----HP---T-------
-----------F--------------------------------------
---IN-S---NFVSR-N---I-V--P---KK-------------------
----EMVSIPCKTKLEPS-NIAAH-IP----Y-KPQ----K-Q--P----
--AVLTV--DDP--RL----PK----G-----NKG--P---I---INAV-
-ER-LD----D--NR-Q--V-P--LNPS-IFNK-VTRQQ-----RSNFDK
--H--LY--EW----E-NRELTMDEAVRG-----------------IP--
-G---------LL--SSIDLNTSPGYPWVLRR--P---G--AHKSHWIS-
--I-----------------NQ--------DG-T-V----T-Y-----R-
-Y----G---IDSVIRNAYNEIR--SG---I-----E-P-EDYRWIGYMK
DELVSETKIE---------------EGRTRIIYTGDFVYTIAFRMLYGGV
MLRFNNTS-Q---GTPLCIQQNQFSF-DMNDI-YLHLT----S-S----G
N-----S----RFSGGDYKHFDQKM-QRCFQE-AAYDLFASYAPP----T
---------------------------V-----P-V-T-AHEIFK-----
--------------HVQMNSP-MQIGDAMLRVQSTH-FSGCLL--TTLVN
CFVNELYFAYIFYHLYPN-----------RDFYEEIRLKVMGDDNIF---
SSSNQ-------V---T--FN--T------------------Q-TMADNA
Y-L-VGQVYTSDVKNE--P-I-VP-YKAF--TEL-TFCGAHPRMLSN---
--G---Q-YTGAMRKTTLEESILWTRN---E--N----A--T-LL-SETI
QMVE---YASQWDENYY
>Picornavirales_Bu-3_YP_009269301.1
--GFLCNGRKFISHDHITGAVLSRMT---------E----Q----S--VC
RCKL--V------------AG----------DE---------T-------
Y-AVS-----I----SRG--D------V------------R---------
-----RCIERDLCCIDLSDNK-N-VPEAPNIR-GVIMSNEEMLA---T-E
TW--RRPVV--VEA-V---L--HG------V---N--Y----S-------
-A--EAK--------F-LK----------S--I--E--Y---R-L-----
P---A----G---AR-KR--LD-SVWSY--P-MNSEAGDCGSIIWIQGKN
-------GPKILGVHVAGSM--------MA---G-V-K----RGY-CT-P
LYGSLFEEL----VGEMPV------S-E----G-----------------
--------------R-MVD--------------------------I----
EKALG-P---NLEYY-G---E-V--P---KE-------------------
----ERVFLPDTIKHQPS-PMQKL-DV--I---PVE----Y-E--P----
--AILSR--NDV--RN----IN----R------VD--P---V---VNGL-
-AA-LS----H--CE-Q--A-S--VDEK-VVDA-VAADW-----LELMKP
--R--FD-F--S--GH-PGRMTLEEAVKG-----------------VP--
-G---------LL--NSVNLNSSAGFPLCLLK--R---G--KGKRAFTQ-
--I-----------------VA--------DDGS-V----V-V-----D-
-P----E---FRQLVGSWVSYFE--GV---A---PKP-H--EVVYLAYLK
NETVKLSKVA---------------DVRTRLIYASPYARLVACRILFGNL
LMAANNAH-G-----EFGIGINQYSK-DMERFVFGWLT----E-N----G
L--PRPD----SFVAGDYKAFDQHY-QRVFQL-KAYELLFSLIPK----E
---------------N---D-------V-----S-H-E-MWDRFV-----
--------------RDEVDGI-IQVGNVRVHPKVAH-LSGCMF--TTVVN
CIVNSLYIRYLFSLRYPA-----------KRYDDLVRGIFLGDDHVL---
CVMRD-------R---V-DFD--G------------------V-MIQEDM
K-K-LNQVYTSDNKDE--P---MVAYRKF--DEI-SFLGSVPRLY-D---
--G---I-WAGAPKKVTIEQCLLWMKD---M-------E--S-YV-QTAH
SMVE---YSIMWGQEYA
>Paroligolophus_agrestis_posalike_virus_1_AOX15244.1
--AVPVKKGTFITHLHGFQDHYTWLQ---------S----N-------DM
K--I--K------------VG----------PE---------S-------
Y-SAR-----L----IND--T------V------------H---------
-----SNPTDDYVIFSVY-GP-K-LPHFSDIT-SKFIPSSENTL---L-H
GQ--FATL---E---T---S--HG------R---H--C----F-------
-R--VSH--------E-DP----------G--L--P--Y-H---V-----
-------DDE---TL-VE--PS-QSYSY--V-GMSRPGDCGNPVVIQDGP
---Y---AGKVIGIHVAGYD--------PEP-NG-M-N----VGY-CN-F
IPLESIQEA----TQVEVP------E-S----H----FN---G-------
-------I-P--A-R-SHASYTN-DDPGIES----LPFINSL---K----
TREER-P---NLDVI-G---L-I--P---PQ-------------------
----LAVNVPGKTKIKPS-AIAPS-LP----W-TTE----K-Q--P----
--AILTK--DDP--RN----TS----N------SD--P---I---INNL-
-NI-LF----S--A-QH--P-K--CDEE-LVDA-VYGQI-----HKNLIK
--N--MP-M--V--AG-KRQFTFEEACRG-----------------IP--
-G---------IL--KSVDVSTSAGFPLVMTA--S---Q--QGKKTWLK-
--F-----------------YP--------DG-T-F----W-Y-----D-
-P----A---FRTMVEAMVADMD--AG---N-----F-T--PGVYLGYLK
DELVSPEKIQ---------------NVRTRVIYASNLIATVAFRMKFGAI
LAAFNNAW-K---TNTSSIGMNIYSH-DMNAL-YSRLI----RGI----G
D----NG----RFIAGDFKAFDNNQ-HPYFAK-KAYEVLGQIARD----Y
-------------------G-------V-----S-E-N-AIEYLY-----
--------------RHERESF-AQIGRIRYHPKSIH-YSGCFY--TTIIN
CLVNEGYFRYCFYTLHPS-----------ENFDDHVRFACLGDDHVA---
NVSMD-------V---D--FN--Q------------------V-AVASVM
S-T-IGQTYTSDRKGE--E---IVPFRRF--DEL-TFLGAHPVKI-F---
--G---M-WSGALKKATLQNTTCWTRD---N-----N-K--T-LD-QTLD
QCIK---LSSQWGRKFY
>Caledonia_beadlet_anemone_picorna-like_virus_1
-------------HDHLIEK------------------------------
--------------------------------------------------
--------------------------------------------------
--------------------------------------------------
--------------------------------------------------
--------------------------------------------------
--------------------------------------------------
--------------------------------------------------
--------------------------------------------------
--------------------------------------------------
--------------------------------------------------
----------------------EG-------F-AGG----R-Q--P----
--SVLHA--NDD--RV----LN----G------SD--P---I---ENGI-
-KK-IA----A--VE-H--K-P--VNQE-VVDL-AVESN-----IEFLES
--R--LK-W--P--IG-KRQLTLREAIQG-----------------IP--
-G---------HL--NSIKLGSGPGWPLAQEA--R-R-R--KGKKDWIW-
--F-----------------EG--------D--T-A----H-W-----T-
-Q----R---LEDMVMEFRRRAN--AG---E-----E-P--NNIWLGYLK
DELKSDAKIA---------------TATTRLTWASNMIATLSFRMDFGCV
LIAFNSST-C---EIDSAIGMNQYSY-DMXXX-XXXXX----X-X-----
--------------------------------------------------
--------------------------------------------------
----------------XXXXX-XXXGHFRFLTTRNH-KSGNFY--TTIMN
DRVNNLYSRICWYFWCLE-H------GRILAYDDWVRMCTLGDDHVL---
STKDP-----------D--YT--A------------------T-EYKRLL
ETH-LGQEYTNTDKTT--D-M-A-PLKSF--DEI-SFLGAVPRLV-N---
--G---R-WTGAAAMKTLKVTPCWTTD---C-----N-L--S-LD-QVTT
QLCE---MASQWDRKTY
>Wenzhou_picorna-like_virus_44_APG78587.1
--FIPVKGHVILLPKHFFMNVADGDE-----------------L------
R-V---IY---------------NGV----------------V-------
F-IDN-----F----DSTRLK-SVKF-A----------------------
---H-STFTSEVSTYML--S-GH-LPLFPDQT-RFFPEKEIYPN---T-G
CTE--QSY---I---LH-----RD-GL--W-----------YKAQ-----
-----------A-M-----------VS---PWG--Y--EA-----KS-K-
---------L--NNSS-I--TR-EITTF--T-GLRVPGDCGLPVIARCGN
A-G-----FKILGIHVYQSL--------V------D-NREGAAAV-TA-L
IVKSLLNSY----PQDV-----L----------LHGSVE----------T
H------A-IVE----TA----------------------CD---RAVPL
----E-G---NFEII-G---V---LP---TK-------------------
----R--GIPSNTTLRPS-PCKGR-F---G-ISRD-V---H-A--P----
--APLKN-D-DP--RVD----WKLI-G------KS--PKPLS---LLAVE
K---YA----P--V--L--R-P--YPPE-LRA-VAREWE-----LHERNQ
I------PI----EYP-VRELTMEEAINGY-----------------G--
----N-------M--SRIDLNTAPGYGWGKIS---G-----GKKRGLFTE
-D--ED-------GQL------------------------Q-P-----I-
-P----E---LRAAIVKIIDAAS--EG---V-Y--A-----ECVWCDSLK
DELRHVGKVE---------------QGKVRAFTLADVALLIAVRMVMGAI
FSVDSIAW-K---HTSSAVGMNPWSP-DWDKM-MQYLGAN---------S
------T----NGLDADWKAFDSTV-GAEEW-YDEYLVDRQWWKL-----
--------------H----AK------E-TLPGF-E-N-RLYIMY-----
--------------YAMCHRL-TVNGDVLYRLHSGN-GSGGPK--TTVIN
TRANDRRMKMAWLANPDT-P------KDYTTFKQNVRSKFYGDDTAA---
TVSDK-------YAG-----------------------KFNGK-SISSFH
K--EFSRTMTPANKL--GV-F-TDRLMNL--EDL-TFLSVETKRM-CR-E
-GI---E-YWPSPADTITDKSVNWVRT---T--N--DMS-VEQNLAMRLN
ATILRFA---YMEEVEY
>Basavirus_sp._APQ44500.1
--GIFVDNKHVVTVKHTLRDLPLGAVVHIQYRG-----------------
--------------------A----------S------------------
Q-SVAI--TS--------------SN-R----------------------
---R-YIDNTDICCLTLD--V-P-FPGVRKQT-HRFMYQNDISN---I-D
AH--SVLF---I---D---P--YE----------D--Q----VA-V----
-----GR--------Y-EP----------L---------RHSH-H-----
-------K-K---TT-LT--LN-NVVVA--P-FHSEPGYCGHPYVINGGL
---H---HGKVWAINAAGS--------N-N-----G------AV--GV-I
ITRQQVEEF----VADEPVAHGE---------------K-----------
--------------------------------------------------
------P---S-MS-SRP----T--P---PD-------------------
----QKVFLGRTSKCNPS-KISPY-MY----P-PTD----L-Q--K----
--PLMTA--D--DPRN----SS----G------LD--P---A---KVALS
H---YA----S--NPNI--F--D-VDQE-VVEK-A----K-STLVERLSK
--V--LS-P--Q--VC-KTRLSVDDAIRGIP-----------------G-
-----------KL--SPINRKTCPGFPLMKAVS--------QGKTRLIP-
--LD---------------D--NG---------D-I----------IIT-
-A----A---FRQLCQDRYDQLF-T-TDE-P-----M-E---HRFVAFIK
DEPTKTSKIIN---------------GQCRLVFCADVVTNIALRMAVGGL
LGEVAATS-Y---KHGIKIGLNQYSWD-MQTL-YDRGS----T-I-----
-----DG----NYATEDVKGMDRTL-PAGLLE-NTLEVISRLAGL-----
--------------------------------------------------
-----DPRAHNRLLEYNLGSE-IQLDDQIVKLEGCQ-ISGGV--LTAFSN
SLAMMLADEIIITEMYP-----------GVDSNQIHVADYLGDDSIR---
KVARK-------F---D--YN--S------------------VVRASEFA
K-K-FGMTLTSDVKDQ--P-L-TTSLKPF--EET-SFLGATPYKY-K---
-----GR-YTGIPVDKTCQRMVHWTKD---D------DD--S-TR-TKLE
TLAY---MLSPDPT-AF
>Biomphalaria_virus_4_APS85759.1
--AIPLKGKWMMMHSHYAHIF---IT---------P----Q----H--PL
T--I--K------------YK----------GK---------C-------
Y-TES-----V----DVN--A------A------------F---------
-----VDQDNDIVYYELQ-SR-S-IPQFPDYT-GKFLTEAEVSD---L-K
TM--RLKA---R---V---R--D-------S---I--S----Y-------
-A--TGS--------V-EG----------G--L--S--Y---S-S-----
-------P-V---GR-YT--LA-RCILT--N-MEILKGDCGTYTVLTSGL
---H---IGKIPGFMVAGST--------D----G-S-S----QGI-IN-I
VTKEMINEV----LDPHCA------P----M-K----AT---S-------
---------E--F-T-----------------------------------
-SRGS-G---NVLSV-L---D-I--D---PS-------------------
----EKVFMPHVSSLETS-AIAQL-LD----F-QQE----K-E--P----
--AIMSK--LDV--RA-----E----G------KD--P---V---EVAI-
-AN-LD----K--NE-Q--V-K--VDED-ILDS-VAEDC-----FENYEN
--N--L--F--E--WP-DRELTVREAIGG-----------------IP--
-G---------LL--ASMKVDTSPGYPHVLYK--S---K--TGKKDFFH-
--F-----------------EN---------N-D-L----I-I-----E-
-P----G---FENMVKTRVEEFK--KD---Y-----V-P--EHIWIGYLK
DELVSKQKIA---------------DCRTRIIYCGDVVNVVALRVLFGST
ILKMNNS--T---ETPSAIGINQYSH-DMDQI-YRYLT----K-T----G
C-----T----KFIAGDYKGYDQHI-QKPFIK-KAYEILVKLSPH-----
-------------------L-------------P-S-T-ILDTVF-----
--------------QNQIESP-MQLGSKRIYTRCDQ-KSGSLF--TTVVN
NLVNELYIRYSFQKICPS-----------LAYDQCIRAKFLGDDHVI---
AVLEG-------I---G--FN--A------------------L-TLKEQL
E-N-LGQTYTASDKSE--H-M-Q-AYQSF--EEI-TFLGAHPRLL-G---
--G---L-YTGAIRKSTLYQAPCWTKD---K-----N-K--S-LL-QTCE
AMVE---LASQWDREFY
>Posavirus_strain_8729_ANA09092.1
--ALPLKERLVLTYAHGIREVVRDGP---------TS-----------PV
I--A--I------------VN----------GI---------S-------
Y-PAT-----V----VWS--T------V----------------------
---R-IDNDNDLAIIDLE-SN-K-LPQFANNI-SKMLSEADLGL---I-S
DL--PVVL---T---V---M--RA------GQPVS--I----F-------
-T--MAK--------Y-VT----------N--R--S--Y---T-------
----A--G-Q---TS-IT--LD-AAFTY--Q-ADTQNGDCGGYLMVRSGP
---M---IGKIIGMHVAGRA--------DS--IG-L-N----YGL-AV-A
LTKDLINMA----FESCPT------A-V----D----PG---E-------
------------E-------------------------------------
-FFES-Q---NDIEV-Q---Q-L--Q---PD-------------------
----QVVFLPNRSKLKPS-CVASL-LN----F--TT----R-V--P----
--SLLDP--GDP--RN----VS----G------LN--P---I---DVFI-
-ER-LH----P--V--L--P-D--VDMD-IVAA-VEDAM-----LANYDT
--N--VH-T--Y--ER-WRRLTFEEAIRG-----------------IP--
-G---------KM--TSINLDSSVGLPLVHLT--R---K--KKR-DFVV-
--L-----------------TE--------D--E-M----V-V-----D-
-D----E---LRGMVETFVEQFS--RT---P-----Q----ESHWIGYLK
DELVKPTKVE---------------EARTRVIYCGDLVATIAFRQLFGTV
LLNLQQSR-E---NLPHAIGYNPYSY-DMNEI-HQYLS----S-V----G
N----------RFIAGDYKNFDNNQ-HPVFRR-LAYNVLRHFMRK----I
---------------D------G----V-----T-E-K-MIDHFI-----
--------------RHQTQGY-VQIADRLFYQTQGH-FSGCMF--TTLVN
CLVNEAYIRYCFMRQCPG-----------KFFDASVRVKTLGDDHII---
CVASD-------V---D--FG--F------------------S-AIQSRM
R-E-LGQVYTSDTKEE--V-G-P-DYRPF--GEL-TFLGAQPIKF-R---
--G---Q-WVGKLLKRIIQQTLMWTRD---N-----D-Q--S-YE-MIAV
SMME---YASMHGVEYY
>Hubei_picorna-like_virus_11_APG78468.1
--ALPLKERLVLTYAHGLREVVRDGP---------TS-----------PV
I--A--I------------VN----------GI---------S-------
Y-PAT-----V----VWS--T------V----------------------
---R-MDPDNDLAIVDLE-SN-K-LPQFANNV-SKMLTEADLGL---I-S
DL--PVIL---T---V---M--RA------GQPVS--I----F-------
-T--MAK--------Y-VT----------N--R--S--Y---T-------
----A--G-Q---TS-IT--LE-AAFTY--Q-ADTQNGDCGGFLMVRSGP
---L---IGKIIGMHVAGRA--------DS--IG-L-N----YGL-AV-A
LTKDLINAA----FENNQV------A-V----D----PG---E-------
------------E-------------------------------------
-FFES-Q---NDIDV-Q---Q-L--Q---PD-------------------
----QVVFLPNRSKLKPS-CVASL-LN----F--ST----R-I--P----
--SLLDP--NDP--RN----VS----G------LN--P---V---DVFI-
-ER-LH----P--I--L--P-E--VDMD-IVAA-VEDAM-----LANYDS
--N--VH-A--F--ER-WRQLTFEEAIRG-----------------IP--
-G---------KM--TSINLDSSVGLPLVHLT--R---K--KKR-DFVT-
--L-----------------TE--------D--E-M----L-V-----D-
-E----E---LRGMVDTFTEQFS--RA---P-----Q----ESHWIGYLK
DELVNPTKVD---------------EARTRVIYCGDLVATIAFRRLFGTV
LLNLQQSR-E---NLPHAIGYNPYSY-DMNEI-HQYLS----S-V----G
N----------RFIAGDYKSFDNNQ-HPVFRR-LAYNVLRHFMRK----I
---------------D------G----V-----T-E-K-MIDHFI-----
--------------RHQTQGY-VQIADRLFYQTQGH-FSGCMF--TTLVN
CLVNEAYIRYCFMRQCPG-----------KFFDSSVRVKTLGDDHII---
CVASD-------V---D--FG--F------------------S-AIQARM
R-E-LGQVYTSDTKES--E-C-P-DYRPF--GEL-TFLGAQPIKF-R---
--G---Q-WVGKLLKRIIQQTLMWTRD---N-----D-M--S-YE-MVVT
SMLE---YASMHGVEYY
>Posavirus_strain_9532_ANA09088.1
--VLPLKERFVCTYYHALLGLSRTKP---------TV-----------SV
Q--L--L------------YS----------GR---------R-------
Y-TAN-----I----VWA--N------V----------------------
---R-ADRENDLVVIELE-NP-Q-IPQFPSVV-NKLVSEDDFEL---I-T
EL--PVMV---S---L---L--RS------GSVVP--I----M-------
-T--TAV--------K-AE----------N--R--S--Y---V-------
----V--D-D---SM-VT--LD-LALVY--Q-ADTQPGDCGSALVVRSGP
---Y---VGKIVGIHVAGKS--------DD--VG-P-S----HGM-AV-V
ITREAMLSA----MEKGHT------P-V----P----DD---T-------
------------G-------------------------------------
--FV--S---QAVEV-E---V-L--D---SG-------------------
----QEVFLPRQTKLQPS-CLAPH-LN----F--ST----K-Q--P----
--AILSP--EDQ--RN----VL----A------KD--P---V---DVFI-
-ER-LC----P--D--L--P-M--ADTE-ALEE-VRDSM-----IHYYAR
--V---E-G--A--LP-WRLLSLEEAIMG-----------------LP--
-G---------WL--PAINLDSSMGIPLCYRY--K---H--GKR-EIMD-
--I-----------------TA--------Q--E-L----R-L-----D-
-P----G---FGEAVASFTKSFI--AG---K-----E----CAHWLGYLK
DELVSENKVD---------------TVRTRVIYCGDVVAMVSFRMLIGSL
VANFHSAC-K---IVPHAIGLNPYSY-DMHII-QQYLS----E-V----G
S----------QYVAGDYKDYDNRQ-HPQFRE-VAFQVLKSLALR----I
---------------E------G----M-----S-G-K-CWDMIA-----
--------------AYHRSGY-VQIGNKLIKQVSGH-FSGSFL--TTIVN
CLVNEAYVRYVFRMKCPG-----------RNFDDCIRMKCLGDDHVI---
CVRKG-------V---P--FG--F------------------S-VIQSGL
A-D-IGQIYTSDDKKN--T-S-E-EFKSF--EQI-TFLGARPVVY-K---
--G---R-WVGSIKPEILQRMCMWTRD---K-----D-K--S-TY-IVST
IALD---YATLVPGDFY
>Hubei_picorna-like_virus_12_APG77920.1
--VLPLKERFVCTYYHALIGLSRDRP---------IV-----------SV
Q--L--L------------YA----------GK---------R-------
Y-TAN-----I----VWA--N------V----------------------
---R-ADRDNDLVVMELE-NP-Q-IPQFPSVV-NKLVSEDDFEL---I-T
EL--PVMV---S---L---L--RS------GSVVP--I----M-------
-T--TAV--------K-AE----------N--R--S--Y---V-------
----V--D-D---SM-VT--LD-LALVY--Q-ADTQPGDCGSALVVRSGP
---Y---VGKIVGIHVAGKS--------DD--VG-P-S----HGM-AV-V
ITREAMLSA----MEKGQT------P-V----P----DD---T-------
------------G-------------------------------------
--FV--S---QAVEV-E---D-L--D---SG-------------------
----QEVFLPRQTKLQPS-CLAPY-LN----Y--PT----K-Q--P----
--AVLSP--EDQ--RN----VF----A------RD--P---V---DVFI-
-ER-LC----P--D--L--P-V--ADAE-ALEE-VRDSM-----IHYYAR
--V---E-G--A--LP-WRLLSLEEAIMG-----------------LP--
-G---------WL--PAINLDSSMGIPLCYRY--K---H--GKR-EIMD-
--I-----------------TA--------Q--E-L----R-L-----D-
-P----G---FGEAVATFTKSFI--AG---K-----E----RAHWLGYLK
DELVSENKVD---------------TVRTRVIYCGDVVAMVSFRMLIGSL
VANFHSAC-R---IVPHAIGLNPYSY-DMHII-QQYLS----E-V----G
N----------QYVAGDYKDYDNRQ-HPQFRE-VAFQVLKSLALR----I
---------------E------G----M-----S-G-K-CWDMIA-----
--------------AYHRSGY-VQIGDKLIKQVSGH-FSGSFL--TTIVN
CLVNEAYIRYVFRMKCPG-----------RNFDDCIRMKCLGDDHVI---
CVRKG-------V---P--FG--F------------------S-TIQSGL
A-D-IGQIYTSDDKKS--T-S-E-EFKSF--ESV-SFLGARPVVY-K---
--G---R-WVGSIKPEILQRMCMWTRD---K-----D-K--S-TF-VVAT
IALD---YATLVPGDFY
>Beihai_picorna-like_virus_68_APG77925.1
--GFGIYNSTMVTISHNFLNVDGNLK---------Y----E-------KV
I--L--Q------------RD----------SE---------T-------
V-EFV-----L----DQN--N------I------------K---------
-----LLKEYDLVILDVS-NA-G-FSPFKDIR-KRLLRSTAHNQ---L-E
CC--NGTL---V---D------LY------Q---K--T----V-------
-F--PTR--------I-ET----------A--G--P--I-VYN-T-----
-------AIG---NC-FN--PE-VVYKY--Y-AETLPGSCGSMLVSKDSR
---F---CNKIIGVHVAGQK--------GG---F-R-K----IGY-SI-P
LYMEMFEQS-----GILDS------D-D----T----I------------
------------------------------------VPE------N----
GWFET-P---KVEVI---------------T-------------------
----PMVNMPGRSKLKRS-AISDD-FK--RFH-PIN----R-V--P----
--ALLSP--KD---------------G------LD--P---T---EVFV-
-ES-LE----K--IPQF--E-E--IWEY-DVSY-VEAAM-----LARYGH
--L--F-----E--GR-EQKLSLHEAIRG-----------------IP--
-G---------EL--SALDLSTSAGYPHSLVG---------LKKTDFIT-
--P-----------------DS--------------------I-----S-
-P----E---LEQKVSERIAQIE--RG---E-----C-P--EHYWLGYFK
DELVKVKKRY---------------DGRTRVIFCGDFVTTIAFRVLYGYR
ILIFNNSR-R---EMGHAIGYNQYSA-DMNKI-FEDLI----V-P----G
K----NV----SYIAGDYKSFDKHH-HPQVRL-ACFRLLKQFMG------
---------------------------M-----P-D-N-HFK-FL-----
--------------LDYESSP-MVLGSNLINDPRYH-KSGTLF--TTILN
CLVNEFYVRYAFLNACPG-----------KCFDDYCRIKTLGDDHII---
SVSTD-------V---K--FN--P------------------L-ILATLL
G-D-LGQTYTDDNKEE--C---TEEMRSF--EQI-SFLGSIPRKLQN---
--G---K-FVGVPKKSHL-DGLHFTRN---K-----N-L--T-LV-SEVQ
DRVD---LLSLGNRTFF
>Beihai_picorna-like_virus_69_APG77926.1
--GFGIHSTVMVTISHNLLDSNGGLK---------Y----E-------KL
K--L--E------------RD----------SE---------V-------
A-DLQ-----L----NKN--N------I------------T---------
-----LLRDYDLVIIDVS-NA-G-FSPFKDIR-KRLLKSSVHNQ---I-D
CC--NGAL---V---D------LY------Q---R--T----V-------
-F--PTR--------I-ET----------A--G--P--I-VYE-T-----
-------GNG---NC-FN--PG-VVYKY--Y-AETMPGSCGSMLLSKDSR
---F---CNKIIGVHVAGQR--------GN---F-R-K----IGY-SI-P
LYQEMFELG-----GVVES------G-E----I----I------------
------------------------------------QAE--G---C----
SWFQP-P---RVEVI---------------T-------------------
----PMVANPGKTKLKKS-AISDD-LM--EIH-ARD----R-V--P----
--ALLKK--SG---------------D------LD--P---V---EVFV-
-ES-IE----R--IPEF--S-T--LEED-DVEY-VEEAM-----YERYRG
--L--F-----Q--ER-EKRLSVHEAIRG-----------------VP--
-G---------LL--SALDLSTSAGYPHSVRG---------MKKTDYVL-
--L-----------------DS--------------------I-----T-
-P----E---LEEMIYERIKQID--EG---V-----C-P--EHYWIGYFK
DELVKIKKRQ---------------EGRTRVIFCGDFVTTIAFRVLYGYR
ILIFNNSR-R---EMGHAIGYNQYSA-DMNKI-YEDLV----V-P----G
S----RV----QYIAGDYKSFDKYH-HPQVRY-SCFKVLGRLFD------
---------------------------M-----S-P-N-HFR-FL-----
--------------LEYESSP-MVLENRMIIDPRYH-KSGSLF--TTILN
CLVNEFYVRYAFLQACPG-----------RGFDEYCRIKTLGDDHIV---
SVSDR-------V---D--FN--P------------------L-VLSEHL
K-K-LGQIYTNDNKEE--C---TADMREF--SEI-SFLGSVPRKMSN---
--G---K-YVGVAKKSHM-DGLHYTRN---G-----N-L--T-LV-SEVQ
DRID---LLSLGDQEHF
>Beihai_picorna-like_virus_66_APG76774.1
--ALPVRDKWVQTYAHWLVGPCAPE----------Q----G----C--KM
T--I--V------------YG----------DQ---------K-------
Y-EEI-----F----DRR--R------L------------L---------
-----IDEAEDIAFYEIG-TP-S-IGSLPDYM-NTYPTSADISE---N-E
RV--SVRI---E---T---K--K-------A---I--R----Y-------
-G--TAS--------L-VG----------N--M--K--Y---V-V-----
-------D-G---RC-YY--LP-EVWFC--D-FPVEDGDCGLPIVATSGK
---L---IGKVLGYVVAAAD--------NE-----P-I----TTL-CA-L
LDREQVLNS----IEPSSR------G-GLSQDA----SN---S-------
---------S--F-T--G---------------------------K----
A--PL-P---NIISR-R---K-L--P---FR-------------------
----EQVFMPAKTKLERS-AVSEH-LD----W-KVV----K-Q--P----
--AILTH--CDP--RS-----D-----------KN--P---I---ETAI-
-QN-FG----S--NE-Q--V-E--IPHS-RLTR-VVAEM-----YLDYRE
--N--LH-W--P--VG-KRDLTFEEAVFG-----------------VQ--
-G---------FM--SHLDTRTSPGWPHCKLN--K---R--GGKKDFFW-
--F-----------------DS--------AG-N-P----C-Y-----N-
-E----A---FKNAVMERYHEFK--KG---N-----I-P--ETRWVGYFK
DELVSEAKIE---------------EARTRVIFAGDVIMTVVIRMVFGAF
YIALVYSS-P---YVCQKLGLNQYSH-DMDSI-YEWMT----K-K----K
N-----M----RYLSGDFRKFDQKM-QVPVQQ-ATYKLLWKLADY----S
-------------------G-------L-----S-A-E-GWKKFY-----
--------------ENQVHSE-LMLGDTGFRVLAYN-LSGNFF--TNWVN
GACVEIFMRLKIPELDPR-----------AVLHETFELAIHGDDNII---
SFLHG-------L---Q--IT--G------------------P-RVQKAM
S-E-VGQEYTSDQKDE--K-V-IPDFKWF--NEI-TFLGAYPRKL-F---
--G---R-WTGALKKEVLKQSCQWTRN---K-----N-A--T-LP-TELF
TLIE---LAAAWDEAFF
>Hubei_odonate_virus_1_APG77995.1
--AIPVADRWLVTFAHGLFEHCQMIE---------E----G----R--VI
R--L--L------------TN----------DQ---------I-------
Y-ETT-----F----SHD--N------IV-----------LCK----NP-
D--T-GALDYDLVFIYFD-CS-R-LPKFKNVI-NCFASDSEVPE---G-R
FR--ISVR-------T---R--TG------L------F----L---T---
----DAV--------R--D----------V----NS--Y---S-Y-----
-------D-G---MS-FY--LT-DGFMY--Q-GLTHSGDCGIPILLAETK
---A---VRKCIGLHVAGTV--------NK--D--Y-P----YGL-AV-R
ISREMIEEA----IGEDLE------K-S----S----FV---A-------
-----------ES-C-DFL---------------------DV---I----
EESYV-P---NLKSI-T---K-V--P---KN-------------------
----AQVYLNSVTKLKPS-AISQF-LP----W-KAN----K-A--P----
--AIMSK--EDP--RS-----K----G------EV--P---I---ENAI-
-LR-LA----K--AD-K--V-K--LDQN-TLEE-VSSEM-----VHNLSA
--E--LN-YQGT--GG-TRLLSFEEAIFG-----------------IP--
-G---------VL--APICTKTHAGYPYCFFV--N---K--AGKRELVW-
--H-----------------EN---------G-E-G----R-Y-----S-
-E----N---FKHHCLETFNKVC--RG---E-----N-L--DKLFLGFQK
DELRSQSKID---------------SVNTRIIYSNDVTYNVVCRMLFGSM
VAAFNCSF-P---AHGYALGINPSSY-DAQKI-YHRLR----F-S----S
E----------RLVAGDFSEFDLRH-QRAVMD-ESFKILEKLGSG----I
---------------------------P-----HSS-I-VFEHVR-----
--------------FHETEKP-FQIGPWRLETESNN-ASGGFW--TTILN
CLTVEIYFRYAFKKRFPG-----------KIFDHYISGVFLGDDHII---
SVSKE-------I---E--WN--P------------------L-MIKDDM
I-M-LGQKYTSAWKDR--D-L-TDKYEKF--DEV-LFLGNHFVSV-N---
--G---H-WSGALRKSTLEESILWTRN---H--N----L--T-IT-EECM
QMVE---YASQWDEEYF
>Wenzhou_picorna-like_virus_25_APG78518.1
--AIPLAGRWFVTYVHCLMGTGIPPP---------D----G----T--KM
T--L--H------------YR----------DH---------A-------
Y-DFE-----W----SLA--N-------K-----------VWC----TD-
D--N-GDFVYDLVFIKVE-NN-K-MPEFRNII-GSFISEMELPE---R-D
FR--ISAR-------F---L--SG------L------T----M---S---
----TAK--------Y--D----------S----QS--Y---T-H-----
-------R-D---IE-YS--LN-DGLRY--L-ADTTMGDCGTPIMMAEGK
---H---ANKCVGLHVAGSI--------RK--QG-V-P----TGL-AV-R
LTREMIEEA----IGEFLP------G-F----S----GE---A-------
-----------P-----LI---------------------ER---L----
TELET-P---NLLSL-E---K-V--S---KS-------------------
----ATVHLSDKTKLQPS-VIAGS-LP----W-TTT----R-E--P----
--AILSQ--KDP--RS-----Q----G------KD--P---V---EEAI-
-VR-LV----T--AP-K--M-E--LDQD-RVDR-CVADV-----SKRLSR
--V--LD-WSGT--GG-PRELSFEEAVFG-----------------VP--
-G---------SL--SGLATDTSPGRPYVYFT--N---K--RGKRELVW-
--H-----------------NE---------Q-G-G----H-V-----S-
-P----S---FKKHVMDVYQRVR--SG---E-----D-Y--EVIFLGYMK
DEVRSKKKID---------------SVATRITYANDVTYTVITRMMIGAM
IAAFNRSF-P---ASCYAIGINQNSY-DAQKI-YHIFR----E-C----P
N----------RIAAGDMENYDYHY-QRQLMD-GSHLVIENVATY----L
---------------------------P-----AG----CVRHIC-----
--------------ETESLGR-VQIADWMIRTVASN-NCGKVL--TTHLN
CINNELNFRYAFDVRFPT-----------KVFDEHVRFVFCGDDNMI---
GVMKS-------I---E--WT--P------------------K-MIQEDL
T-Y-VGQRYTAAEKDQ--E-V-ADEYQTF--SEV-TFLGSYFRKL-R---
--G---R-WTGALRKNTLQESILWTRN---S--N----L--T-VV-QECK
QMME---YASQWDKEYF
>Basavirus_sp._APQ44489.1
--AIPIKERIYLTYYHWTITSNLDIE---------ND----N------MI
K--Y--R------------IE----------GP-------NGT-------
L-NGS-----L----NAD--E------D----------------------
---I-VNIGGDRLLVRIP-HK-S-LPNNRDIT-SHLIRREDLDK---I-G
NT--AIQI---V---L---N--TG------RTYKN--G----P---AKRS
LN--NMG---------EPR----------N--I--A--Y---A-I-----
K---D--A-D---ER-IE--LE-EYVEY--D-ISTEHGDCGSPIIAAKGP
K--F---AHKLLGMHVAGSR--------Q------K-A----RGV-AT-P
IYQELIQQG----LEEFDD------G-T----I-----------------
--------------------------------------------------
---EA-Q--GNVSVC-D---E-T------PV-------------------
----FPVFMPEKTMIIPS-PIHGM-LK----V-PST----K-E--P----
--AILTM--RDP--RA-----N----G------VD--P---I---QLSI-
-HT-LD----S--VA-E--V-E--VDKN-ILAN-ISEQL-----YVDLSN
--T--LT-W--P--VG-KRQLTTEEAIIG-----------------IP--
-S---------FL--NSIPTNSSPGYPLFTTR--R---L--TGKRDHVR-
--I-----------------EA--------N--G-T---YE-V-----S-
-E----T---LYEQIELMESNMRTYNG-DFE-----S-I--NHRFYGYMK
DELRTRSKIE---------------ACETRMIFCNDMVANIVFRKKCGAL
ISAIQSSW-K---DTPFAIGLNPESW-NCDDI-YCYLK----E-V----G
D----------RFYSGDFKQFDMRH-VQEIRL-EAYGILRKLLGK----L
---------------------------V-----T-D-N-EWNYIV-----
--------------DHETRSL-CQVGSTIFRTRSNH-FSGCFW--TTILN
CLVVVLYFMYVFKRLLPE-----------KTFLDICRIKVLGDDNII---
AVSPD-------L---D--IT--P------------------K-QIQKAF
E-E-LGQKFTHSEKTV--E-V-TDQWMTY--EET-SFLGTHPVIV-G---
--N---R-YCGALRWQSLWETPQWLQS---A-----N-V--D-LH-VLCY
QMLE---RAAVWPREQF
>Basavirus_sp._APQ44495.1
--AVPIEGRKFLTYYHWGIQRIRPDQ---------TR-----------II
T--NL-T------------HG----------GI---------T-------
YERIE-----I---DVAE--H------M----------------------
---V-TLPEKDFCIISLEHVK-R-IPLAASII-NKFISDSKLFD---V-P
AI--FNIR---VT--S---T--EK------D------N----Y-------
-G--LAS--------LLPR----------K--F--T--Y---R-V-----
EKDGE--T-V---GS-LT--VD-WVVKA--N-ISSRAGDCGHLASFADGC
N--L---AGTFIGIHIAGSN--------DK--DR-N-P----TSI-IS-L
ITKEDLRNA----ISVLES------S-S----I----ES---F-------
------------V---GEG---------------------PE---E----
GEIEF-P---NLIRT-E---Q-V--E---FK-------------------
----EIVYLPDKSVIEPT-ILHGR-LP----E-KTS----K-Q--P----
--AIMSI--SDV--RS-----Q----G------RD--P---V---EASL-
-SS-LF----N--VE-Q--L-D--LDEC-ILDD-VFDSM-----ETFYKK
--K--LI-W--P--IG-KRQLTKDEAIRG-----------------VP--
-G---------YL--TSVNTSTSPGYPLIFTA--R---S--KGKTDHIR-
--I-----------------SQ--------D--G-Y----W-T-----S-
-A----M---FDNLLERKLEEMAMYDR-N-W-----T-I--DHRFIGYLK
DEPLSEKKIQ---------------EGRTRMIFCNSMVSSVAFRMKTGCL
LAAFYNSW-Q---KTPVSIGMNQNSW-DMDDI-YIYLS----K-I----G
D----------RYLSADFKNFDQRH-VRQIRE-RSYQMLRNLLGD----V
---------------------------I-----D-D-K-EWDYIF-----
--------------DHETKSP-LQIRNRMYWLKSNH-FSGCFF--TTILN
CLVSEAYIRYCFTRLDPT-----------LVYWEDYRIRTLGDDNII---
SVSDR-------V---N--IT--P------------------L-DIQRVM
K-E-LGQDFTHSLKDQ--Q-L-TENWFKF--EEI-TFLGTQPIFV-N---
--G---Q-WCGAQLKSSLWETVQWKRS---K-----I-A--D-LR-EVVL
GCME---KCSIWDREFF
>Hubei_picorna-like_virus_13_APG77978.1
--AVPIEGRKFLTYYHWGIQRIRPDQ---------TR-----------II
T--NL-T------------HG----------GI---------T-------
YERIE-----I---DVAE--H------M----------------------
---V-XLPEKDFCIISLEHVK-R-IPLAASII-NKFISDSKLFD---V-P
AI--FNIR---VT--S---T--EK------D------N----Y-------
-G--LAS--------LLPR----------K--F--T--Y---R-V-----
EKDGE--T-V---GS-LT--VD-WVVKA--N-ISSRAGDCGHLASFADGC
N--L---AGTFIGIHIAGSN--------DK--DR-N-P----TSI-IS-L
ITKEDLRNA----ISVLES------S-S----I----ES---F-------
------------V---GEG---------------------PE---E----
GGIEF-P---NLIRT-E---Q-V--E---FK-------------------
----EIVYLPDKSVIEPT-VLHGR-LP----E-KTS----K-Q--P----
--AIMSI--NDV--RS-----K----G------RD--P---V---EASL-
-SS-LF----N--VE-Q--L-E--LDEH-ILED-VFDSM-----ETFYKK
--K--LI-W--P--IG-KRQLTKDEAIRG-----------------VP--
-G---------YL--TSVNTSTSPGYPLIFTA--R---S--KGKTDHIR-
--I-----------------SQ--------D--G-Y----W-T-----S-
-A----M---FDNLLERKLEEMAMYDR-T-W-----T-I--DHRFIGYLK
DEPLSERKIQ---------------EGRTRMIFCNSMVSSVAFRMKTGCL
LAAFYNSW-Q---KTPVSIGMNQNSW-DMDDI-YIYLS----K-I----G
D----------RYLSADFKNFDQRH-VRQIRE-RSYQMLRNLLDG----V
---------------------------I-----D-D-K-EWDYIF-----
--------------DHETKSP-LQIRNRMYWLKSNH-FSGCFF--TTILN
CLVSEAYIRYCFTRLDPT-----------LVYWEDYRIRTLGDDNII---
SVSDK-------V---N--IT--P------------------L-DIQRVM
K-E-LGQDFTHSLKDQ--Q-L-TENWFKF--EEI-TFLGTQPIFI-N---
--G---Q-WCGAQLKSSLWETVQWKRS---K-----I-A--D-LR-EVVL
GCME---KCSIWDREFF
>Beihai_picorna-like_virus_65_APG78960.1
--CVPIDKDHILTFDHFEYDGQK-------------------------TL
F--I--K------------RG----------QQ---------M-------
D-QCK-----V----HSE--S------F----------------------
---L-RNEELDICIIKVG--G-G-LP---TYR-NKFINNDDIID---D-M
YL--TVKM---L---R---E--DG------W------S----M---V---
----RAQ--------V-MG----------N--V--H--Y-----------
---DH--P-G---KK-IY--LE-RGLIY--N-MKTLIGDCGAPLVVESPP
S--L---NGKIIGIHVAGNE--------NC-------T----KGL-AT-I
VTKEDLDEA----MQENFE------I-A----S---------D-------
-------E-K--F-S-SQGRIYN-KDYE----------TFEM---L----
DPPKL-P---NIKEI-K---Q-V--H---IG-------------------
----QAKGINGRSSIKPS-LVSKY-VD----W-KPK----K-F--P----
--PVMSM--KDP--RN----KE----N------LD--P---Y---FNII-
-LR-AG----E--NV-Q--K-K--IDED-ILEI-CEKEF-----FEELEN
--K--LI-W--K--FP-RRRLTFEEAIKG-----------------IE--
-G---------L---NPLDLSTSAGFPLCNLP--G-K-----GKKCAIW-
--T-----------------NE--------KG-E-Y----E-W-----T-
-D----Y---FKETVENFVKSLS--EG---D-----V-W--DHRFLGFLK
DEIVKPSKIE---------------VAKTRGIYCGDMIATVGFRMVYGSL
IAACNCSG-E---TTPFCMGLNQYSY-DFDIF-TDYLK----E-V----G
N----LK----QIIAGDYTGFDMHF-QRIFQE-ASYRIFSKLAVW-----
---------------------------T-----S-E-V-EDSGFF-----
--------------KHQVESP-VQLGLYLVSFNAYH-FSGCVL--TAIIN
CIQNVLYFMYCYYKLGNR-----------GAFFRNVRVKVLGDDHLI---
NVAKT-------V---NM-FD--G------------------K-LLQAAL
ETF-LGQEYTSEDKET--P-V-V-VHKDI--EQC-TFLGAHPVLDKN---
--G---R-YFGRLKKDTIKEAVLWTRD---D-----N-L--S-IV-QVVE
TMIE---HASLWEKEFF
>Wenzhou_gastropodes_virus_2_APG78580.1
--CVPIDSKHILTFGHFEYEGQT-------------------------SL
F--I--K------------RG----------NS---------C-------
D-TYK-----I----NSQ--S------F----------------------
---L-DNVDLDICIIKVG--G---MP---DFR-NKYVDENDLID---D-M
VL--TVKM---L---R---N--EG------W------S----L---V---
----RSQ--------I-VY----------N--V--T--Y-----------
---NE--P-L---GK-KH--LE-RALIY--N-LNTQVGDCGAPVVIESPP
A--L---SGKIIGIHVAGNQ--------SS-------T----KGM-AT-I
VTKQDLNIG----LNEEIK------I-D----N---------D-------
-------D-Q--F-T-CQSRIYN-KDYL----------SYEM---D----
QPLVL-P---NIKDA-K---R-I--H---IN-------------------
----MAKGVGMQSSLKPS-LISKH-VD----W-LPK----K-R--P----
--PVLNI--KDG--RN----HD----K------VD--P---F---LNII-
-KR-AG----E--NK-Q--A-D--IDEA-ILKI-CEDEF-----FHELDQ
--K--LI-W--P--FE-KRKLTIKESIEG-----------------IP--
-G---------L---NPIDLSTSAGFPLCNVS----K-----GKKRFIW-
--T-----------------DE--------MG-K-Y----H-W-----D-
-Q----D---FEEMVDRFIIDAE--NG---D-----T-W--DHRFLCFLK
DELVKPKKVE---------------NVKTRGIFCGDVIATVAYRMMYGSL
IAAFNSSS-S---TTPFSMGLNQYSY-DFDEI-VDYLS----Q-V----G
N----MD----KIIAGDYTGFDMHF-QGKFQM-SAYRIVNKLAIW-----
---------------------------L-----K-Q-T-LKDGFV-----
--------------KHQTEAP-CQVGLYIIYFVYYH-FSGCIL--TAIIN
CIVNVLYFMYIYYKLGNK-----------QPFFKVIRAKVLGDDHLI---
NKHKS-------V---EF-FD--G------------------K-LLQAAL
SAY-LNQEYTSEDKDS--P-V-L-ESKPL--EKC-TYLGAHPCLDKN---
--G---K-YFGRLKKETIQETVLWTKD---N-----N-L--S-IL-QVAT
TMIE---HASLWEPEFF
>Bat_posalivirus_AQP31136.1
--FVDLGNRYVMTPHHLFTGAAN-E----------G----V----T--DI
T--L--H------------HS----------GG---------S-------
Y-V-------I----NVN--D------I------------V---------
-----SYPEHDISIFKCP-LP-T-FPCSKSKV-PKFITEDEIAQ---Y-N
KM--NLLA---K---S---A--E-------P---H--I----V-------
-G--GTI--------V-LD----------H--R--V--V---N-C-----
---------D---RS-FN--LE-RGFFF--TNPKMWLGDCGTLIASADTT
---S---PGKFIGMYVAGGD--------QT---G-I-R----TGL-CN-I
ISSEMLEKA----LQMLDP------E-----IE----TT---P-------
---------T--M-E-----------------------------------
---SH-G---NIKGM-I---Y-V--P---KD-------------------
----ERVHLPTETSIRTT-PLFGQ-MS----E-QVL----K-Q--P----
--AVLTD--KDP--RT-----E----N------E---L---S---LSVM-
-ER-FD----M--EN-K--S-D--VDLQ-ALSA-VRDQM-----INFYEG
--H--ID-N--K--FK-RTELTIEQAIGG-----------------IP--
-G---------YL--ASLKVKTSMGWPLVKAV--G---G--KGKSEAFH-
--Y-----------------W---------NG-E-L----K-I-----S-
-E----W---FREAVEIRRNEMR--GV---P---T-Q-L--NNRFLAYYK
DELVAPEKIE---------------NARTRLIYANDVTSVVAFRMIYGHT
IAALNNSW-R---TTPLAIGMNQYSY-DMNAI-YEYLK----S-Q----D
E-----V----SFIAGDFKNYDTSY-HRAFQQ-AAYKIFFSLTPN----S
-------------------T---------------G-E-EDMYLW-----
--------------RHETECPNVQLGDTLYELDTLH-CSGLVL--TTIIN
CFVNELYLRYCFLKLNPY-----------KRFEEHIRVKILGDDHII---
SVLKR-------C---N--FS--P------------------L-AYKHQL
Q-L-IGQTYTSDIKTA--E-L-TDDFRTF--EQI-TFLGAHPVKL-N---
--G---K-YVGAPKKQQLYQTCQFTNK---R--SLKN-G--E-WI-DAVI
ASIE---YSSLWGQAFY
>Wuhan_insect_virus_10_APG78423.1
--YIPIQDNIIAVYRHAFCDTFGHWN---------SE---NA------HI
T--I--I------------YS----------AS---------E-------
Y-NFQ-----I----DQS--M------VIARNVVKECEVEG-E----M--
T--N-QTSLEDLLLIFIPRTV-K-MPHFKNIM-KDFCTETELNS---L-R
AT--YVVV---D---T---D--KM------R------Q----R---A---
----SAR--------M-VE----------E--V--T--Y---G-L--GYN
KSTDL--C-D---SY-IE--LP-YGYIY--S-GRFAKGDCGSIVRTDGQI
---A---PGKILGMHVAGGE--------G-------------QGI-CI-P
ITANYLREA----IASRNE------P-E----Y----LE---P-------
-------V-P--F-Y-GQSPEAK-KQSV-----------LYD---P----
LFVLY-P---NVAAV-E---K-V--P---RS-------------------
----EQVHMTRKTGVKPS-ILHVL-------E-KPK----K-K--L----
--PILSK--FDD--RA-----F----G------ED--P---A---KRML-
-VE-AM----D--VE-R--E-F--VDLE-VLNR-AGTDF-----LIELQS
--T--WR-W--P--LG-KRSLTIEEAIGG-----------------IP--
-G---------YL--SSLKVNTSAGYPLCLTT--K-K----RGKTAFWN-
--Y-----------------GT--------DG-T-L----E-I-----D-
-Q----D---FRDRVMEHQRLLS--DG---K-----I-P--DMRFLGFLK
DEPISEKKER---------------EGRCRIIYAADVVANVSFRMTFGMI
LVGLKASW-K---TSCSAVGMNQYSD-DMHVL-YMYLR----Q-V----G
T----------KFIAGDFKNFDKNM-PPSFQD-MAYKIVKSLYGT----K
---------------EISEGD-K----P-----T-E-R-QWKQFL-----
--------------ANQTLSP-IQMEDVKVWMRCSH-FSGLFF--TTLVN
IVVQGLMMRYVFAIHASH-----------LQYADHVRDKMLGDDGVI---
CVSDL-------A---APYFN--A------------------S-VIEQEL
K-S-IGVTYTDDKKSG--N-V-A-AFREF--KDI-TFLGAHPILY-Y---
--G---R-YLGAMKKDTIIESMLWTRN---D-----N-L--T-IV-QEVE
NMCE---YSAAWGKSYY
>Basavirus_sp._APQ44493.1
--GMPICSSKFITHRHSLIDENGHLY---------S----H----G--EI
T--I--S------------YK----------DT---------I-------
D-TVP-----Y----SCN--M------I------------R-E----L--
K--I-NDVTCDFVMICLPPRM-K-INGFPNML-NKFWREEDFAR---F-N
GG--DVCI---V---Q---P--DG------S---T--A----T-------
-T--RVS--------I-QQ----------H--R--N--Y---A-Y-----
-------K-N---TI-IH--TP-TAFTY--TGIGNGPGWCGLLLESYGNV
---C---PGMYIGMHVAGSG--------TKGRSD-G-L----YGL-AL-P
ITREMLEQL----INYNDT------S----E-V----PD---D-------
-------V-D--F-K-AE---------------------------S----
NVFQG-P---GLVDC-E---I-L--P---PR-------------------
----ERVILSRVSKIRPS-VIAPE-MP----E-TPK----K-H--L----
--PLLSP--NDP--RA-----E----N------ED--P---L---VNMI-
-ND-TL----S--KL-S--P-R--CDES-RADR-AVLGT-----MYHMRK
--N--LT-W--I--FP-KRRLTFEEAVGG-----------------VP--
-G---------LL--TSMNRFTSAGYPLCKIT--K---G--RGKREYFW-
--F-----------------DD--------NG-K-L----C-Y-----D-
-P----L---YKTLVMNFIEKFD--RG---E-----C-E--KGRFVAYLK
DELVSEKKIK---------------QKRCRIIYGGDMIANTAFRMIFGSF
VIAYNHSY-D---KLSHAVGLNQYSY-DMDII-HSYLL----E-V----G
------N----NFVAGDFKGWDKNM-NAYLQK-KVYYGIMQTCSS----L
-------------------I-------------N-S-R-NYESFY-----
--------------EHQVKAP-VIVEKHLLTFANTQ-FSGCFF--TTILN
CLVHDAMLRYIFELNCEK-F------GRNLIFEEHVRAKILGDDHIY---
SFSDE-------A---AKFMN--P------------------K-NIQEAY
K-E-LGAEYTDDQKEA--E-V-SEEFRKF--EDL-TFLGAHPRLI-K---
--G---R-WVGALKKDTITEMVLWTRD---F-----N-E--D-LL-ARCQ
TSIE---MSSLWGEEYY
>Basavirus_sp._YP_009333263.1
--GMPICSSKFITHRHSLIDENGHLY---------S----H----G--EI
T--I--S------------YK----------DT---------I-------
D-TVP-----Y----SCN--M------I------------R-E----L--
K--I-NDVTCDFVMICLPPRM-K-INGFPNML-NKFWREEDFAR---F-N
GG--DVCI---V---Q---P--DG------S---T--A----T-------
-T--RVS--------I-QQ----------H--R--N--Y---A-Y-----
-------K-N---TI-IH--TP-TAFTY--TGIGNGPGWCGLLLESYGNV
---C---PGMYIGMHVAGSG--------TKGRSD-G-L----YGL-AL-P
ITREMLEQL----INYNDT------S----E-V----PD---D-------
-------V-D--F-K-AE---------------------------S----
NVFQG-P---GLVDC-E---I-L--P---PR-------------------
----ERVILSRVSKIRPS-VIAPE-MP----E-TPK----K-H--L----
--PLLSP--NDP--RA-----E----N------ED--P---L---VNMI-
-ND-TL----S--KL-S--P-R--CDES-RADR-AVLGT-----MYHMRK
--N--LT-W--I--FP-KRRLTFEEAVGG-----------------IP--
-G---------LL--TSMNRFTSAGYPLCKIT--K---G--RGKREYFW-
--F-----------------DD--------SG-K-L----C-Y-----D-
-P----L---YKTLVMNFIEKFD--RG---E-----C-E--KGRFVAYLK
DELVSEKKIK---------------QKRCRIIYGGDMIANTAFRMIFGSF
VIAYNHSY-D---KLSHAVGLNQYSY-DMDII-HSYLL----E-V----G
------N----NFVAGDFKGWDKNM-NAYLQK-KVYYGIMQTCSS----L
-------------------I-------------N-S-R-NYESFY-----
--------------EHQVKAP-VIVEKHLLTFANTQ-FSGCFF--TTILN
CLVHDAMLRYIFELNCEK-F------GRNLIFEEHVRAKILGDDHIY---
SFSDE-------A---AKFMN--P------------------K-NIQEAY
K-E-LGAEYTDDQKEA--E-V-SEEFRKF--EDL-TFLGAHPRLI-K---
--G---R-WVGALKKDTITEMVLWTRD---F-----N-E--D-LL-ARCQ
TSIE---MSSLWGEEYY
>Hubei_picorna-like_virus_8_YP_009337708.1
--GFPIMASKFITHRHSLLDPNGQLY---------L----N----G--RI
T--I--Y------------YK----------DG---------V-------
D-TVN-----Y----NCQ--M------V------------R-Q----L--
K--L-NDEICDLVMICLPPRM-K-INAFPNAV-SKFWRDEDMIK---Y-N
MG--DVCI---H---Q---V--DG------S---M--S----T-------
-C--RAN--------M-TT----------N--K--V--Y---R-H-----
-------G-N---TT-YR--LN-HVLSY--CGVGNGPGWCGLLLESYGYI
---C---PGMYIGMHVAGSS--------AKGRND-G-L----YGL-AM-P
ITQEMLMRL----IEYEDE------N----S-V----PT---E-------
-------V-E--F-V-AE---------------------------N----
SPFGG-P---GLKSV-Q---S-L--P---AH-------------------
----ERVMLSRVSKIKPN-KISEV-ID----I-EPK----K-H--M----
--PLLSS--RDP--RA-----E----G------ED--P---L---VNMI-
-ND-TL----S--VS-L--P-E--INHR-LLTK-AVAST-----FHNVRK
--G--LN-W--V--FP-QRRLTFEEAVGG-----------------VP--
-G---------LL--TSINRNTSCGYPLCKIT--K---G--QGKKEYFW-
--F-----------------DE--------EG-K-L----C-Y-----S-
-E----L---YKNLVMKFVEEFD--AG---R-----C-D--KGRFVAYLK
DELVTEKKIL---------------KKKCRIIYGGDLVANTAFRMIFGSF
VIAYNHSY-D---KLSHVVGLNQYSY-DMDSI-YQYLT----T-V----G
------D----NFVAGDFSGWDKRM-HPVIQK-KVYYGIMKLCAG----L
-------------------I-------------H-P-K-NYDSFY-----
--------------EHQVKSP-VIVEKYLLEFENTQ-FSGCFF--TTILN
CLVHDVMLRYIFDLACEQ-S------KVNFEFDAHVRAKILGDDHIY---
CFSDE-------A---KELMT--P------------------K-KIQELY
A-T-IGAIYTNDLKGD--D-V-GNEFRKF--DEI-TFLGAHPRLV-N---
--G---Q-WIGALKKDTINEMTLWTKN---F-----N-E--D-VV-DRCK
TAME---MSALWGSDYY
>Bat_fisalivirus_AQP31137.1
--GFPVCASKFITHRHSLLDPNGNIH---------Q----R----G--EI
T--V--F------------YK----------DI---------S-------
D-TVP-----F----SLQ--M------V------------R-Q----L--
S--L-NDEISDLAMICLPPKM-K-INGFPNTI-SKFWRDEDLSK---F-N
SG--DVCI---L---Q---A--DG------N---A--V----T-------
-C--RAS--------I-TN----------G--R--T--Y---Q-H-----
-------G-K---TS-YR--LP-HALTY--CGVGNGPGLCGLMLESYGQI
---C---PGMYVGMHVAGSA--------VRGSND-G-L----YGL-SM-P
ITQEMITRM----IEYQDE------S----E-T----PT---D-------
-------I-D--F-V-AE---------------------------N----
SPFTG-P---GLVSV-D---V-L--P---KS-------------------
----ERIMLTRVSKIRKS-AIQDL-VD----F-TPN----K-H--L----
--PLLSP--RDP--RS-----E----G------ED--P---L---INMI-
-ND-TL----A--TD-I--P-S--IDKK-IADL-AVMGT-----FHSLRK
--N--IS-T--V--FP-TRRLTFEEAVGG-----------------VP--
-G---------LL--TSINRNTSCGYPLCKIT--T---G--KGKREFFW-
--F-----------------NE--------SG-E-L----E-Y-----S-
-K----I---YRDMVERFVENFD--NG---K-----C-E--KGRFVSYLK
DELVSEKKIK---------------QKRCRVIYGGDLIANTAFRMIFGSF
VINYNLSY-D---RLSHVVGLNQYSF-DMDLI-YSYLT----Q-V----G
------E----NFVAGDFSGWDKRM-NPYLQE-KVYSGIMKHCAK----L
-------------------V-------------H-P-K-NYQQFY-----
--------------EHQVKSP-VIVEKYLLNFEHTQ-FSGCFF--TTILN
CLVHDSMLRYVFIKACSE-V------KLNLDFDTHVRAKILGDDHIY---
SFSDE-------A---ATIMK--P------------------L-KIQELY
F-E-IGAVYTDDLKND--E-V-DSEFRRF--EDL-TFLGAHPIKF-N---
--G---K-WIGALKKNTIREMVLWTRN---H-----N-E--D-LL-DRCQ
TSIE---MSSAWGHDYY
>Pow_Burn_virus_AMO03227.1
--GFPVCASKFITHRHSLLDSNGEIH---------H----R----G--EI
T--V--F------------YK----------DN---------S-------
D-TVP-----F----SLQ--M------V------------R-Q----L--
S--L-NDEISDLAMICLPPKM-K-INGFPNTV-SKFWRDEDLSK---F-N
SG--DVCI---L---Q---S--DG------N---A--V----T-------
-C--RAN--------I-TN----------G--R--S--Y---Q-H-----
-------G-K---KN-YR--LS-HALTY--CGVGNGPGWCGLMLESYGQI
---C---PGMYVGMHVAGSA--------VRGSND-G-L----YGL-SM-P
ITQEMLMRM----IEYQDE------S----D-T----PT---D-------
-------V-D--F-V-AE---------------------------N----
SPFYG-P---GLVSD-E---V-L--P---PN-------------------
----ERIMLTRVSKIRKS-AIQDL-VD----F-PPL----K-H--L----
--PLLSP--RDP--RS-----N----G------ED--P---L---LNMI-
-ND-TL----S--TE-T--P-N--IDKK-IADL-AVMGT-----FHSLKQ
--N--MA-T--I--FP-MRRLTFEEAVGG-----------------VP--
-G---------LL--TSINRKTSCGYPLCKIT--S---G--KGKSEFFW-
--F-----------------DE--------SG-K-L----E-Y-----S-
-P----V---YREMVERFVENFD--NG---K-----C-E--KGRFVSYLK
DELVSEKKIK---------------QKRCRVIYGGDLIANTAFRMIFGAF
VINYNSSY-D---KLSHVVGLNQYSY-DMDSI-YSYLI----Q-V----G
------E----NFVAGDFSGWDKRM-NPYLQE-KVYFGIMKHCAK----L
-------------------I-------------H-P-K-NYQSFY-----
--------------EHQVKSP-VVIERHLLHFMHTQ-FSGCFF--TTILN
CLVHDSMLRYIFIKANKS-A------NLNLDFDTNVRAKILGDDHIY---
SFSDE-------A---AVIMK--P------------------L-KIQELY
G-E-IGAVYTDDLKND--E-V-DSEFRKF--TDL-TFLGAHPIKH-N---
--G---K-WIGALKKNTIREMVLWTRS---H-----N-E--D-LL-DRCQ
TSIE---MSSAWGQDFY
>Hubei_picorna-like_virus_10_APG77998.1
--GIPICDRSFLTYYHGLLDDTGSML---------R----P----K--KF
K--V--R------------YL----------GQ---------T-------
Y-EMD-----Y----HDS--F------F------------S---------
-----CSPETDMVLVKLPVST-K-VPQFANIV-KNFAYENEIVN---M-P
PT--SVTM---T---L---E--N-------G---N--H----Y-------
-V--DAK--------L-TR----------N--K--S--Y---N-H-----
H------G-Y---GR-IE--LE-DAIMY--R-ANSIHGDCGTPISFAGSY
---C---AGKIIGMHVAGGV--------VTA-TQ-E-K----FGL-AT-I
ITRECLEEL----LQARAP------Q----I-M----DD---G-------
-------A-E--Y-E-AE---------------------------G----
RV-SG-Q---NVEFC-T---E-I--P---RS-------------------
----EFIHVPSNSTIKPS-PISHL-LD----I-PNN----K-A--P----
--PIVLY--GGF---G-----E-----------PD--A---G---LRAS-
-SA-IW----F--KE-F--P-K--IDVS-LLSE-IENEM-----IDYYQD
--N--LC-W--P--VE-KRNLTFEEALKG-----------------IP--
-S---------IL--ASMKVKSSPGWPLAKLT--N---R--KGKSEFFR-
--F-----------------ED---------G-E-L----K-Y-----D-
-Q----D---FKERVLKHEKQMM--EQ-N-W-----E-V--DNRFLMYLK
DELVTKG------------------SGKLRIIYCGDLVANTHFRMNFGSL
LAAFNNSW-S---TTPSAIGLNQYSH-DMDII-YNYLA----E-M----G
------H----NFLAGDYKKFDINM-HPQFQK-MAYNVLMTLADW-----
-------------------V-------------P-Q-T-YKSNFV-----
--------------KHQMNNT-IQYKKWMWKLKSGH-LSGCFF--TTIVN
NLVNEAYFRYVFKLQAPE-----------LIFDQVVRMKVLGDDHVV---
SVHEK-------A---INRIN--P------------------I-VIKEAL
A-L-IGQEYTSDDKVT--E-L-TEEFRNF--ENI-TFLGAHPRLV-N---
--G---I-YSGAVKDDTISNLLHWNKT---L-----T-P--L-WP-ENVE
IALD---LLSQHHITKY
>Hubei_picorna-like_virus_9_APG77979.1
--GFPLQGSTVMTFHHSLANHLDDM---------------D----T--KI
T--F--C------------YK----------SK---------N-------
C-TYS-----V----RQL--R------I------------V---------
-----VSSDSDLVFITLPVAS-G-LDCFANMV-KNFWSDNDVAR---F-E
GA--PAIL---E---T---P--N-------T---T--F----T-------
-I--QAT--------H-AG----------R--R--T--Y---S-S-----
-------P-T---GR-RI--LD-TCIGY--L-ANTKIGDCGAMVYVTAGP
---L---VGRYIGMHVAGGH--------G---AV-G-N----FGI-AT-P
ITREMITEA----LSFKGV------P----I-P----ED---I-------
---------D--F-D-QQGPE-----------------------------
-IFAG-P---NLKEV-G---F-V--P---YD-------------------
----ERVHVSRKSKLQPS-AIAHH-LP----W-TPK----K-E--L----
--PLMSP--LDP--RC-----E----G------QD--P---M---VNMI-
-ND-TL----S--VT-Q--P-E--IDHQ-LLEK-VTKDM-----FWNLNQ
--N--MQ-W--P--FP-QRMLTIEEAIGG-----------------VP--
-G---------LL--ASMKVQSGAGFPLCTRA--H---K--KGKRDFFY-
--F-----------------DD--------HG-A-L----F-I-----E-
-P----S---FRIMVDEFMVKLF--DD---SI-SVED-F--NGRFLVYLK
DELATPKKVR---------------EKRTRIIFGGDVIANVAFRMLFGSY
LIAFTYSN-R---TTSSSVGLNQYSH-DMELI-YQKLT----G-R----L
N----TE----NFIAGDFKNFDKKM-VKEFRD-AAYEIISRLCPW-----
---------------------------I-----P-K-K-VFDKFF-----
--------------NHQTQSP-IQFAEFLIWLFSGH-WSGCFL--TTPIN
VEVHELYIRYIFDVMCLA-R-----LGKFLVFEKHVKTEILGDDHIY---
NCSDE-------V---KEFFN--P------------------V-TIAAEL
A-K-IGQTYTSDDKDA--E-L-TEEHRAF--ENI-TFLGAHPKIV-D---
--G---A-WCGALRKETLLETLLWTRN---H-----N-E--T-LL-QECE
TAME---LMSVWGEEDY
>Basavirus_sp._APQ44497.1
--CIPIHNHVLLTYLHQFIDKNGNIR---------D----E----T--NL
K--I--N------------YL----------GK---------F-------
E-SHQ-----V----VPE--M------I------------T---------
-----YDFDRDLAFVNLF-NS-K-LSQFPNNI-KRFWSDHDAES---F-R
ST--QCIF---E---N---P--N-------Q---E--K----F-------
-I--YGF--------K-IF----------N--K--N--Y-SHF-L-----
-------S-G---TL-FK--LE-ECIAY--K-GKSQKGDCGSAIISIGQN
---F---PGKILGIHVAGGI--------N---GS-E-F----YGL-AR-I
VTREDIEKA----IKPEFE------I----D-N----ID---I-------
---------D--F-V-AEGPAS-----------------I-----F----
EKVDG-P---NLKHK-C---K-I--S---NN-------------------
----EQVHLTRKSKLQPS-LISND-II----Y-KPQ----K-H--L----
--PLLSP--YDD--RA-----Q----G------QD--P---V---VNMI-
-ND-TL----S--IT-R--S-E--IDEI-TLKR-VSKST-----FANLKN
--N--LK-C--P--IELGTPLTFEQALKG-----------------IP--
-G---------VL--SSLRVKTSAGYPLCKVA--K---K--KGKTDFFW-
--F-----------------DD--------EG-E-V----Y-Y-----D-
-L----K---FKKQVLDFKKKLE--SE---E-----K-V--EGRFVVFLK
DELQSLSKIN---------------EKRCRIIYCGDLIANVAYRMIFGSI
LVAIQNSY-Q---TIPSAIGFNQYSW-DMHEM-YDYLT----E-V----G
------E----NFIAGDYKNFDKRI-HPAFAR-EAYNIVLNLIPD----S
-------------------I-------V-----S-R-K-IKDNFI-----
--------------HQQRFSP-AQVGDALIYFHSTH-YSGCFL--TSIIN
NIVNELYFRYCFSKLCPN-Y----------MFDDHVRLKVLGDDHII---
SVSDT-------V---KSVFN--P------------------F-NIRDQL
K-L-IDQVYTSDIKDA--E-L-TNEFRKF--EEI-SFLGAYPRLI-G---
--G---K-YCGALKKSTLQETILWTRN---K-----N-L--T-LI-TELE
TAVE---LASVWEKEYY
>Basavirus_sp._APQ44499.1
--GIPIKGKIFLTYYHAFYDGESMVA---------E----G----T--KM
L--L--Q------------YG----------PH---------K-------
G-EME-----L----SYS--L------M------------M---------
-----VDPENDLAFVSIT-DN-K-FPAFPNNT-KRFLSINEVAE---I-K
ST--SVYL---P---F---L--P-------N---P--L----Y-------
-A--TAV--------K-VE----------R--R--N--Y-SHR-E-----
-------A-G---KM-TT--LA-EAWQY--K-CPTKVGDCGTMVKACGEI
---H---PGKILGMHVAGGP--------A---EK-D-M----YGL-AV-I
ITKEDIVAA----LSPNVM------D----K-E----VP---L-------
-------P-E--F-F-TQGPIV-----------------R-----H----
EDYYG-P---NVIKV-E---E-I--P---YG-------------------
----DQIFVNRVSKIKRS-CISKD-VP----I-GPF----K-N--K----
--PILSA--NDK--RN----FD----K------VD--P---L---KAMM-
-KE-CC----S--LSFT--T-S--VDYD-LVKT-VFEDM-----YQYFDA
--N--LT-F--P--FG-KRTLTFEEALKG-----------------VP--
-G---------KL--CSMKVNTSAGFPLCKLS--P---K--KGKTAWFG-
--F-----------------SP--------NG-E-L----H-Y-----E-
-T----E---FKEMVDQFAYMVE--NKTY-D-----T-T--DRRFLAFLK
DELVTDKKIH---------------EGRNRVIYSGDLISNTYYRMMFGSL
IAAFNNSY-G---NTSSAIGINQYSY-DMHLL-YNYLT----Q-V----G
------N----KFIAGDFKNLDKLM-HPIFKR-LAYDLLMRLVAD----I
-------------------V-------------P-K-E-AIYYFQ-----
--------------TQQMSSP-VQIEDVLVWLKSMH-FSGLFL--TTIIN
NVVHEGYIRYVFARLCPN-E----------KFSDHMRIKLLGDDHIY---
CVSDY-------V---MSDIT--P------------------F-NIREEL
A-L-LGQVYTSDNKDQ--E-L-KNEFRNF--NEI-TFLGAHPVMI-D---
--G---Q-YCGAMKKNTLIEMLHWTRN---N-----N-M--S-LR-EEIE
TAMD---LATVWDREFF
>Fisavirus_1_YP_009111312.1
--VNPICGSTFLTYFHALFDDGGNII------P--E----G----T--KM
K--L--K------------WG----------ST---------V-------
D-EFD-----F----SLS--M------I------------Q-A-------
-----PDNNDDLIFFTYP-RK-R-NSQFPKVV-KKFWTLEEAEG---F-Q
ST--PGLL---D---I---D--G-------G---L--C----Y-------
-A--QVF--------L-GK----------N--R--S--Y---R-C-----
-------S-T---KR-FE--LS-ECLMY--K-YPTRKGDCGSLVSSAGTN
---F---PNKFMGMHVAGGA--------N---GK-D-H----FGL-AI-P
IYREDVESA----LKNSIP------E----V-D----VN---I-------
---------D--F-E-NEGPE-----------------------------
-LFSG-P---NLKSV-E---I-L--P---EN-------------------
----EKVFVTRHSKLEKS-CLSDF-LL----T-KPK----K-F--L----
--PIMSP--NDP--RS-----D----G------KD--P---L---IEMV-
-ND-SL----Q--VE-H--L-P--VDED-EISI-VEESL-----LTDLKA
--N--LV-W--P--VG-KRRLTIKEAIGG-----------------VP--
-G---------KL--ASLKVKTSAGYPLCKIA--R---K--QGKTDFFY-
--F-----------------DC--------NG-E-L----F-I-----E-
-P----F---FERLVEDYLKQLE--DE---G-----I-D--ERRFVAYLK
DELISSSKLE---------------EKRCRIIYCGDLISNVAYRMIFGHI
LAAFNSSY-F---TTSSAIGLNHHSW-GLRII-YDYLV----E-V----G
------K----NFVAGDFKNFDKRI-HPQFQG-AAYRILMNLCNE----G
-------------------I-------T-----S-S-V-AKDSFI-----
--------------VQQCFSS-AQILDVLIKFKTTH-FSGCFF--TTIVN
NLVNELYIRFCFQKMCPG-K----------IFREHVRAKVLGDDHIY---
CFSDE-------V---AEDCK--P------------------W-NIREHM
L-L-LGQVYTSDRKNE--E-L-QNNFRNF--EEI-TFLGAHPVIF-E---
--G---Q-YTGALKKDTLEETLHWTRN---R-----N-L--T-IH-QEAK
AVIE---LSSIWGKDYY
>Hubei_tetragnatha_maxillosa_virus_1_APG77445.1
--ICPIRDSTFLTYYHALLDENGELV------P--D----G----T--NM
K--V--R------------YA----------GN---------T-------
D-SFQ-----F----CRS--M------I------------R-V-------
-----CEDSQDVVFMTYP-RK-R-NSQFPNNV-KKFWSLSDAED---F-A
TA--RALI---E---I---D--G-------R---P--Q----Y-------
-I--QAN--------L-AT----------N--K--S--Y---A-C-----
-------K-G---KR-IE--MD-ECLQY--K-CPTRKGDCGSLIISTGPR
---F---PNKIVGIHVAGGS--------D---GK-A-F----YGL-AV-M
IFKEDVEAA----IQGVKE------E----C-S----GD---I-------
---------E--F-T-QEGPNY-----------------VME---R----
IDKSG-P---NLLKI-E---P-V--P---LT-------------------
----EQVYLPRFTKLKKS-SLSCN-LS----T-TPK----K-N--L----
--PLMSM--SDA--RC-----H----G------ED--P---I---INML-
-ND-SL----S--VG-H--T-L--VDQE-IVDE-LREAC-----LSDLKN
--T--LV-W--P--VG-KRRLTIEEAIGG-----------------IP--
-G---------KL--ASMKIKTSAGYPLCKVS--R---R--KGKADYFS-
--F-----------------NN--------AG-E-L----V-I-----E-
-P----Y---FREMVEETLNQLL--NQ---G-----I-D--PRRFIAFLK
DELISSSKVL---------------EKRSRIIYAGDLVSNVAYRMVFGHI
LVAFNNSY-M---TTGSAIGLNQYSW-DMQII-YDYLV----Q-V----G
------K----NFVAGDFKNFDKRV-HPQFQA-AAYRILMDLCDS----E
-------------------T-------V-----P-N-I-AKESFV-----
--------------YQQCFSA-AQVLDALIQFKTTH-FSGCFF--TSIVN
NIVNELYIRYCFYKVCPN-E----------VFHDHVRIKVLGDDHIY---
CFSDK-------V---AENCR--P------------------W-VIREIM
S-E-LGQVYTSDRKNE--E-L-TNEFRDF--KDI-TFLGAHPVEF-G---
--G---K-WAGALKKETLEETLHWTRN---N-----D-L--T-IL-QECK
TVME---LSSLWGIDYY
