# Supplementary material for: Metagenomic sequencing suggests a diversity of RNA interference-like responses to viruses across multicellular eukaryotes
Source: PLoS Genet. 2018 Jul 30;14(7):e1007533. doi: 10.1371/journal.pgen.1007533 (PMC6085071; doi:10.1371/journal.pgen.1007533)
Supplement: S2 Data — Protein sequence alignments used for phylogenetic analyses are provided in compressed (gzipped) gapped fasta format, with regions of poor alignment (identified by eye) deleted. Sequence titles comprise the taxon name and NCBI accession identifier for the sequence. (TGZ) [file pgen.1007533.s018.tgz › alignments2/Hepevirus_Trimmed_RdRps.fasta_aln]

>Sanxia_atyid_shrimp_virus_1_YP_009336762.1
DYVPKFNQSFNPSLTRGVPGCGKTHWIVNSCA-----------SGDLCLS
TTKMGSHEIAERLKSASKRN-VKT-MTIDSYLLNSG------AI-FKNVY
VDEAFMRHVGSVMLVGSLS---QCENLYCLGDPLQIPYIERCAV---LS-
TKLKYQSIDLNVSHDLSVSYRCPVDVAKAF--A--PRYRQ--LGSNFTSE
SKYDNTM-K------IHR--IS-GV-----------------LQVPKHNV
-Q---YLTFTQNDKMQLMSK---GYSRVSTVHEYQGQQADVVYLVRLTTS
VAVEVFK--SA-P-HILVALTRHKKELHYYTVVEXXXXXXXNEYDFSIKP
TPKPCVTPD---------------------------------AND----T
IPALQTIAAASKIMNILFCPIAKLVKERLLTS---LRNN------VILNT
DVSPSDFANILT-D--K-L---PPHKF---------VGKQSIEVDISKYD
KSQGLLAL-DFEILMMKFFGVPAWMLHIWRYAHVSTRLID---RGN--KM
--------TA-RIELQRKSGDAFTLLGNTMLSMAVCAFCFPLKT----A-
LLCAFIGDDSWLVGTDIYR-PV--------------SDLFSRMFNLECKV
--LRLNYPMFCSKFLLSHDDRWYFVPDPLRMLVKFGRK-DLA------NW
-EHLEECRVSFLDLTSDYDHWF------LYEPLERA-IYERY---G----
-VYYSMSM-----LLPQIRVFLSSF-
>Beihai_hepe-like_virus_1_APG77587.1
TSTTLRRGEANVFTVFGTAGSAKSHAVKQNLEP----------RNTIVIT
PTNAL----RDDFISAN----FTSTYVVAAYL-GS-P-----RS-VQNIV
IDEAPLVHPAVWYFCSTR----C-TNLYLLGDLDQIPYGGGEI-E-S---
-RSPREFLAKEPRIN-YVSRSVLRDVAAHI----RAVL-----QIPIVTT
SPSNGL-CT------F-E--KG------------------G----PK---
-D-AHCFTTANAAI-----------KKVRTVAAIQGTRPEVFDFEYDPGC
--GGLLT----NPAFEFVALTRATKQVNVYSQTSXXXXXXXNEVTCFVKQ
QTKGDTKPYPA--------------------YRANWGSE----GW----L
VKAGQMISAQPKYANDITAGIIRAVTKTIVAALQP---W------VIWNP
GLSTEELHQRVL-L--I-----SE--D---------N-IPGFDIDASQSD
NLRGRWSD-ELMKRIYTACGITYGQIKMLNLLNSSWDV-RVARS-YS--T
--------RVDESNQCFQSGRSDTLFSNTIVWLSVALGCFEFE----GL-
NFIATQGDDIAGRAWKVKY-VG------------------PEKLSPHLKV
--EKCDHPAFVGNILYQ-----GVSLDMPRRLAKLGTR-DFI------DD
-KDIQSYQRSCFDLAHAAPN--------IMARSITA-NAERY---Q----
-I-HTEKA-------KALVDYFYRF-
>Beihai_hepe-like_virus_4_YP_009329857.1
KYVAIQPFEGEVEYVHGVAGSGKTRQAVTQLEL----------DEWTAVS
PFKRN----LDEFTKGGQYP-ANS-WTFHQALLKYD-------G-MHNLL
VDEAPCFNPYVLASLVNTAMS-NGKRVMLLGDPKQIRGVDASN-YYK---
GLDSTDF--YHGTLYGTHSFSVAPEAAKWL----RRLK-----I-PITTD
G-CARMI-MH-----K-P--G--D----------------T-SSITG---
-E-AFCVTKQMAAAK---NRH-G-SSTWACLTSTQGTRPEVMHVYFEE--
QGLPLLK--AQGWALLYVALTRATKEVHVYASPAXXXXXXXIKISSFNKA
QTKVKMAEES--------------------------------YLQTEGGV
LKAGQPISAQPKFMTHLASAFNSAIEENIRNDLKE---G------FYLGY
GMNERELDLLVR-S--R-VP-T-E--Y---------S-FMSVESDITQMD
SVRGQATNQNFMAKVYDLYGMPAICHKVADALNMKWVA-DAN----I--V
--------SL-LVKGRFHSGRFDTLSSNTIVNLALSNYAFKIE----RP-
HLVLAMGDDFAAIAERI----------------------TLVNDFEFLKV
--NFTDVPEFTNNLIGD-----RLYPSIVKKAGKLLNR-EFR------DA
-QDLEAYRFAVKDWIKNYRDTL------SMHVICAV-NSYKY---G----
-I-DVEQV-------QALWSFLRNFA
>Wenling_hepe-like_virus_3_APG77813.1
KIVAPIKRKVTVKCLRGRAGSGKSTTARKLLHAEK--------DETLFVC
PTRSL----AKEYEDKG----YKA-CTVASTLAKSSRSKDNF----KNIV
LDEVFTMHPATIAYMSRR-----AKNLYAIGDDMQTSYGCKE--FSS---
KYSLKDLWNYEKGSLLRVSRTVPRDATEVC----AQNF---EY--DMYTN
SSVTQSM-F------R-K--EG--R-------------------IEG---
-K-SLCMLREDVNL-----N---P--DALTAPRAQGGRYGKIGLSLPY--
KCASMIK--TL-PSHFIVNFTRHVERLDIRDFDSXXXXXXXEKIAYFPKI
QCKKDSKLDSW--------------------IRAQEYE----ENL----E
TKAGQSVCPQTKGVNHLTAAAIRAMETVIKAGCKN---K------LYLML
SRTKPELKHYIE-R--M-HD------VK-----D-----EYFISDFVEFD
TFHDEAAE-LFFHKIIKAVGMNDDFIELSDSYNRKFKM-NGG----S--F
--------QV-TTENHLQSGRTLTLLKNTLVAAAMATTYVSAD----KI-
GYMLVCGDDVCIAGSGFTT-H------------------YPDFIEPKVKS
--TVSSIGEFVGFIIYD-----TLYLDLLRYAIAVTIR-TYKRSSEKEEL
-AAIEDYQRGVKDWLAIYDNDE------HLERNFDL-VSYCY---P----
-I-APAHA-------EMLYKFLTSY-
>Beihai_mantis_shrimp_virus_2_APG77577.1
NMPEADDVKTAFKVLQGPAGTGKSSQLRSRLG-----------KDTIFVT
PTNKL----SCEYMKMG----YVG-VTPAKFVAKNF----EN----RVVV
IDEFPQTHFAIALIAALR-----NNQVYLIGDFYQNKYGSEE--KKT---
RYPYDMFIRDP--ATIYVSFTVPEDVAIIC----RKDL---GY--PIRTM
SDVKKSI-C------L-T--NS--L---P---------------ESE---
-N-NICFTKLTRQS-----Q---K--DYFTSQQVQGSRFEECNIFIES--
NSAMLVK--KL-PATIRVALTRHTKRANIKCDCKXXXXXXXTKVEYFQKI
QTKKDAKTDSF--------------------LRFN--------GF----E
TKAGQSICPEPKGVNHLTSPFVRALEDCVLKGVDP---R------IHLHF
GKSVTDLRNKYA-S--C-NL------GP-----G-----EFVFTDFTEFD
TFHDEVSS-ELMRKIFTYHGIDPICIQLLEKHDEKWTL-DGG----S--F
--------RI-KMTRHLKSGQPDTLLKNTLFSMCLNLTFLTFQ----GL-
QFAAFCGDDSVLRVDKFLD-IN-----------------YPEGIADKVKL
--EKGKVGSFVGFLLLD-----DVYLDLPRLLIGISNK-NFQGGVDREIL
-ESIESYQLGMQDFANYFQNDL------MIEKNLIA-VELAY---S----
-L-NEAKA-------RIILNLITSF-
>Wenling_hepe-like_virus_2_APG77828.1
NLVPVRDINSTIFVAHGVAGAAKSTLLREKLG-----------KKAMYVT
TTRKL----AQEYKDRG----FNS-CTVSKFFAKWYSKSAKF----ESIV
LDECFLMHAGTILQAILT-----GKKVYMIGDPYQGEYGSDE--YST---
KFPVKSLYDQDLVNFRYVSYTVPRDICNIL----REQM---GY--PIFTN
STVSASV-V------R-V--SK--L---D---------------ITQ---
-K-MLCFLKETRQH-----E---RY-DAFTAPQAQGSRMVNAQLFVES--
NATPLMN--NV-PSMVLVNLTRHSNKLMVKADCSXXXXXXXNLVSYFPKI
QTKKDLKPDSH--------------------LRFN--------GF----E
TKATQSVNPVVKGINTIISPAVRTVEECALRGLDS---R------LHLHF
GKTRDELRQKVT-R--A-FK------ND-----G----SVFVTSDYTEFD
TFHDKASQ-NLMHKVFEYHGVDPSVLYLVDRLDKKWVM-DGG----N--I
--------KI-EMSGHLKSGQPDTLFKNTIFSMCLNLTYLQFE----GL-
SFAAFVGDDSCLRVRKFHS-QT-----------------YPEGYWMKTKL
--ETGKVGAFVGYIIYD-----DLYLDIPRVAAGIANK-NYMTIESQ-LL
-SAISEYQLGVADMLRVIRSQE------HLESTNEV-NAVVY---D----
-K-HPEFI-------RSLLNIISSY-
>Wenling_crustacean_virus_1_APG77808.1
KGTVATVIDRNVKCMRGYAGSGKTTYAKERLG-----------KAAVFVT
PTGAL----RREYTNTD----YNA-CTTARFITRT----CKR----KKVL
FDEVFLLHPGIILLACLN-----DNDIHMIGDPAQNRYGSS-D--FQ-A-
NTSIDQLLRY-PTEGLDVSHSVPQDVCAWL----HRFQ---HY--RIHTR
SEVEESV-K------I-H---YG-A---P---------------SAN---
-D-VICFTTKRAEVS----S---RK-GWQTAATCQGMRKERTTVFIET--
NAKELLK--NC-PEQLLVALTRHTERCDLYVAHEXXXXXXXDKIKCFIKQ
QTKADLKPNSF--------------------LSIKEG------------Y
IKGGQGISAQSKAVNLVTGAFVRAFEKKLVHNLNH---R------YVYCP
GLSPKELSHELE-K--K-G----K--YW----------STGLEADISQFD
SLRGRWAD-QLMREMYRSAGIDVIGTRLMQAFNEHWVF-DAG----N--I
--------TA-SIRDHFQSGRCDTLLSNTLICMLMIRACYNIQ----GL-
RLAAHQGDDSLILARRIRW-V------------------GPAFLKPFIKS
--EFSMTPSIVGFIFYD-----RLYINFPRMVAKLGNR-TFSD------L
-AQLKAYQEAVLDWLKPVYTTQ------LFHANSVV-VSHKY---N----
-I-SVEES-------HMLGIFLARF-
>Barns_Ness_breadcrumb_sponge_hepevirga-like_virus_3
DHIATENAAFDMNMIVGKAGSGKTFRAMEKLKNEQ---------ELIVIV
PTRDL----QEEYNRKYKRKGMKV-QVWSQFCRSP----TLT----ESIL
IDEVFMQHPLVVAIAARH-----CERLYAIGDPEQNDYGGKG--TSK-V-
IEHISKYINTGTV-QIKCSRSVPLDVCRLL----HGF----GI--EIKTH
SQVSHSL-K------P-V--FQRKP---S---------------KPK---
-N-GMCFKNEEEK----------RG-AYKTVNKMQGARFEDGVLYLDS--
GFNAAAQLKPA-R-TVYVALTRHTKELIIVCRDRXXXXXXXEKISFFLKG
QIKSDLKPNSW--------------------LRGSDDG----YSY----S
PKPGQGVSAQTKPLNHPVGPWVTAAERKVVEALDA---R------ISLGY
GRSPAQFRNKVK-G--M-MSRN-A--KS----------DEVMCCDITEQD
TSKGPWTN-WFMRRLYRACGVPEGIIDLIECANINWRI-DGN----G--V
--------RL-KVKHKYQSGRADTLFANTMMNMGLIFSSVDVD----NL-
KLALFQGDDSYIRASKVRL-I--------------------NE-NKNLKI
--ERGPHGDFIGFLIGE-D---DIYLDLPRFAVKLMNR-TFAT------T
-EEITNYRIAVYDWLRIFQDPE------QLHKGLAE-NADKY---H----
-T-PEEDM-------AVLFSFLRRF-
>Wenling_hepe-like_virus_1_APG77823.1
IKETTFKYTGNVHVMEGTYGSGKTFQLMKLIREKQQ------NKNYMVVT
PTSAL----AQEYKHKK----FNA-CSWSTGLRNLYDM-DELPK-GFTIY
IDEAYLIDPKVIHVLFSH-----AYKVYMIGDSRQLQPGDGK--KIL-D-
YPLLEEMLNVKPI-KIMIAQKTPLDVVSTL----NAYEPQ-----KTVTR
SKIINSI-N------I-V--RVDNFS--------QVPKICKPKCELAHEC
CR-GAVFDSYHAKCN-----------GIQTVAQIQGCRYNNFNLLLTS--
NSGQLIN--RA-HGQKLVSISRHVEKLTLYESRDXXXXXXXAAIKCFNKQ
QMKSKVGENSW--------------------LTTKEDD----LGL----Y
IKGGQMVSAQSKNVNQITAGWVNWAERIVFSSLSP---Y------VVPGY
GRSPRTFRRKVL-N--I-IKQH-R-----------EE-FECKSIDLSEQD
TIKDGATN-LLMREIYARCGVPSHIMDILESPNHNWRM-KTL----F--S
--------ET-SLKYHFQSGRMDTLFSNTIHVLAEVGKSYDIY----D-P
ILVLAQGDDVYIRASSIRK-T--------------------LDFTPQIKE
--DNNQIGDFIGFLIGK-D---EVFPDLPRIAQKHVSK-SHDT------K
-ERREELRVAIKDLMSCFSTNV------CYYQNMLYSVAYKY---N----
-L-TTADV-------AIFYDYLEHQ-
>Beihai_tiger_crab_virus_1_APG77632.1
EDWKFKPGKYKIKLMDGTYACGKSYAIKQHIKKSG-------VKDYLIVS
PTKNL----AQAFKDDG----YRA-ASWSAALLQAVAA-EI-----EVFY
IDELFLHDPRVVAFFLQK-----GR-VTAVGDRRQMSPN------LP-A-
VTKLSEVTTKVP--RYNISRTAALDVVMRL----NETEPE-----PTYTR
SKIADSL-C------L-R--SHG------------DVEPCVEGCEEKHEH
VK-MFCYDLKNSTKK----G---W----NTVATSQGLRVEEFHLALTS--
VAGTLIK--KI-PSQTVVALTRAKQKTYLYCSKYXXXXXXXEEIKCFNKV
QMKCKVGENSY--------------------INVKEAD----GLI----Y
IKGGQMVSAQPKEVNQVVSPHINWAERIVGECLKP---G------VYLGY
GQNPKALSRKLQ-I--R-TERR-D-----------VK-MDSLSLDISEQD
TTKNRAVS-QLMRYIYGKCGVPDVVVQAVDRPNDYWRM-DNL----A--A
--------SI-NVKGQFQSGRADTLASNTMHIIAETGRAYDVE----G-L
SYALFQGDDCHIRATNIKR-V--------------------NFEFANFKE
--DWSGVGEFVSFLVNN-G---KLFIDLVRVAAKCLSR-NLKD------N
-GRIRELQVAVDDCLSLINDTQ------TEYENIMV-VSVKY---G----
-I-GVGEA-------GLLLNYLRSF-
>Wenzhou_shrimp_virus_3_APG77704.1
IEKGVAKTQFDFELIEGTYCSGKSYWLKKLIRERHGEGAGKVIRDYLIVC
PSSAL----AREYKEEK----FTA-MSWSTAISAVYNL-EQP----VSIY
IDEIFLLDPRVVLWFMDV-----AKNVVAVGDRRQMRPDIA---CLK-N-
FDLANHIT-VVE--RHNIARSTPCDVVAML----NAEEPE-----KTYTR
SKVVNSV-V------M-R--KFDP-----------AYKGCQPDCKKKHDH
VE-LFCFDNAHTARF----C---S----RTIASIQGLRRKEVNIVATA--
NSKALIN--DV-RGQKLVALTRHTEKLVVHHSQGXXXXXXXSEIKCFNKQ
QLKAKGGDYAH--------------------VAIKEEN----GEL----F
VKGGQMVSAQPKEVNQVAAAHVNWTERIIFGAMND---G------VYPGY
GASPRKLRKKIR-A--R-KIMG--------------K-NVVMSTDVSEQD
TTKDEAVD-DFMRWLYEMCGVPGHIVDAIEIPNKKWRM-KNA----T--V
--------SM-NVVNQMQSGRADTLLFNTCYTMALVGMSYEIT----H-L
KLALFQGDDCCVIAESIER-T--------------------SDFFKNLKE
--ERGDVGEFISFLVAD-N---SLYLDIVRVAAKVLSK-TWKD------E
-SRFEELRVAVKDGLGLNASFA------DRQNNILV-AAHKH---S----
-L-SVGDV-------TILYDYLHAF-
>Beihai_mantis_shrimp_virus_1_APG77571.1
DALETLQPVRKICLLEGTYASGKSYLMKKWIRNQE--------EVCVVIC
PTSKL----AKEYKDEG----FNA-FSWSVGMSKATEI-PCN----AVIC
IDEIFLFDPRVLLFFLSS-----WKKIIAVGDRRQLVCDAK---VMM-A-
KTLREAISNENE--KVMISRTAPIDVVMLL----NKEEKE-----PTYTL
SKVLRSV-Q------L-R--ALN----------------------DPKDV
PD-AFVFDKKSATRH----S---ES-GHRTVATIQGLRTRHSDIIVNP--
NAKALIT--GC-VGQKLVALTRHTQTATVWYTRSXXXXXXXERIKCFNKV
QLKAKGGNYPY--------------------LSVKEAD----GLL----Y
VKGGQMVSAQPKEVNQVASPYVNHAENMVMSCLKK---G------VFFGY
GCSAKKLRNKMW-L--A-SRKG--------------K-AQSLSVDISEQD
TTKDAAVT-AMMRWIYESCGVPGNVIDAMEKPNANWVM-SAR----S--V
--------GL-RVKGQFQSGRADTLFANTCHILAEVGAAFEIS----D-L
DLALFQGDDCYLRAQHIYR-K--------------------DDSFKNFKL
--CHDDVGEFISFLVSG-G---DLYLDTVRIASKLLSK-SIVD------D
-ARFCELSTALRDLISINHELS------RQYMNTLV-VSAKY---R----
-I-TQGEA-------MELQQFLTSF-
>Shahe_hepe-like_virus_1_APG77710.1
IADLKPKEMVTVHGLLGTYGSGKTTMAAKYLRNKI----------DFVVT
PTKNL----ADEYKSLG----FKA-YTWAIGLKQKKD---------SNIL
IDEAWCFDPRVLWAYASL-----HNKVFVIGDDDQMKGGGKT--LKT-S-
VPDLRELIPKGTLLKRWITMSTPLDAVAAL----NTNYNM-----KVTSL
SRVLNSK-V------V-K--TIKG------K----LPKACSIKCEEEHQH
FF-GACFDEKHANNI-----------KWPTVATIQGLRKDEFNLFLSS--
NCAALIQ--NV-HGQALVAMSRHRKTLNIWVDNIXXXXXXXEKISGFNKQ
QLKAKAAEGSE--------------------LPLKLSG----DEF----H
LKGGQPVSAQAKTINEIVSPYVYLLCQQVENACKP---G------VGLGY
GHSRKRFRRRIT-K--R-LDAV-R--KGSNSKNHFPF-STFVNVDISEQD
TTKTEGTR-IFNKRLFAAIGAPKDAIAIMEEANVNWVC-DMS----D--M
--------SA-NVENQYQSGRADTIDSNTFDSMGEIGSSIKFD----EDV
DLAYFCGDDSCVLAAGIEF-P---------------------DPPKYLKI
--QHTEVGSFLNYLITK-E---DVYLDIPRMVAKVLSR-EYDD------A
-SRIEELKTAVSDIMHLHDHVT------DRHNNQVI-CSAFY---K----
-M-PLGDV-------VLMYEYLIAY-
>Shahe_hepe-like_virus_2_APG77716.1
VLKTTWKPEVKIQLVEGTAASGKSSMCKTLLKGII----------DMVIC
PTAAL----AKEYRDDG----FDA-VSWAMGISNATG---------KKVL
IDEVFAFDQAALWQIAST-----ATITYAVGDRHQMIGGDKD--AIY-L-
IPELRKQVPFDKIAKRMVSFTVPHDIVTSV----NLHNPDPKG--MITTQ
SRILNSI-V------V-H--DTRPPAICGKKEDKKDKGVCSNGHAKKKQC
NQ-GACFDRIHATRM-----------KMPTVATIQGLRSREFHLFMSS--
SCKQLVN--AV-HGQKFVSLTRHTHALHIYQAVPXXXXXXXEKIACFNKK
QLKAKIGENSF--------------------LGGKKAPN---GKF----Y
IKGGQPVSAQSKAVNQIAMKFILAAEEIVMNACKP---G------VFFGY
GHSRREFRRIVS-K--R-LRRQ---------KNFMKF-AKTCSADITEQD
TNKGPWTD-LFMRWIYEKCGVPTIVIDIIEKLNIHWVL-HAL----D--A
--------KT-RVKYRYQSGRADTIFANTCMAIGVAGMSFDFD----H-L
ITALFQGDDINIKAVGLKT-A--------------------SSLYNKLKL
--DWNKIGDFVGFLISD-E---DIYLDIPRIAAKNMTR-MVDD------K
-RILDDYVTATKDLLNLHNNPQ------DKYKNVMI-AAAKY---G----
-T-STSSM-------EIIYEYLVAF-
>Beihai_hepe-like_virus_10_APG77591.1
REHKHKGMICNIKMFNGVAGSGKTASVKKILD-MK---------GLTVVV
PYRAL----KAGYNKDS----CAA-YTIAKYVSS-----APA----ARVL
LDEVYAMHPGFVNYVCQT-----SEEVYCIGGAEQLMYNDGEN-FKN-K-
TPDIRPYL-SGTIPTKKVSYTVPVDITRWA----NIAF---KY--DFKTY
NGKIESV-I------T-Q--RGAHPR--P---------------DPD---
-NFNMAYSLAVAR----------SK-KGKTAASVQGCRTKDTHFFYES--
AVTTLA---SV-HGMDYVAMTRHSRNIYIYLGNYXXXXXXXSAVRFFLKG
QQKVDLNPDGW--------------------LRSDE-------HG----V
LKAGQGVSALPKHFNHLQAAYVRALEQKIEQALKP---G------CHLAY
GKTKREMHHMIK-E--S-EK------DT----------NYYFNFDLSQQD
CCKGLWTD-LFFARVCEMFGIPKEIYSIEIAAHTNWHI-SAI----GLDA
--------KL-DVEDKYQSGSPWTLTSNTLMEIGVVGMSCDFE----DV-
TGAWFQGDDATVIAKTCSP-T--------------------PYFFPKLKF
--EKADIGNFCGMLINE-----GLALDLPRCAAKILNR-SFDN------Q
-ADLDQYMTAVEDWLRIYTNCD------EMMRGIAL-NAVYY---E----
-A-SYNEM-------SELNGMLVAF-
>Beihai_hepe-like_virus_9_APG77627.1
NTHKTKGIVRTFKMFNGVAGSGKTASVKKLLN-MK---------EVVTVV
PYSAL----KKGYEKDG----CSA-FTIAKYLNS-----EPA----ETIL
LDEVYAMHPGFVNYVMLT-----SKTVYCIGGAEQLYYNEGDN-YQS-K-
APNIVPYL-TGDIPTKKISYSVPIDITRWA----NVSH---GY--DFKTY
NTKIESV-V------V-K--RGTHPV--G---------------NKG---
-DFNMAYSTSLAV----------RK-NGKTAASVQGCRTLVTHLFYES--
AVTTLS---KV-HGMDYVALTRHSDTIYIYLGNMXXXXXXXSVVKFFLKG
QQKVDLNEDGW--------------------LREDD-------YG----N
LKAGQGVSALPKHFNHLQAAYVRALEQKVEKAFAS---G------YHLAY
GKTKREMHHTIK-Q--S-EN------ER----------AHYYNFDLSQQD
CCKGLWTD-LFFARVCETFGVPKEIYEIEIAAHTNWHI-SAI----GLDA
--------QL-DVKDKYQSGSPWTLCSNTLMEIGVVGMSCEFT----NP-
TGGWFQGDDATVIAEDCTA-T--------------------ANFFPKLKF
--EKADIGNFCGMLIND-----GLALDLPRCTAKILNR-SFDK------Q
-TDLDQYMVAVADWMRIYTNSD------EMMRGIYL-NAIYY---D----
-K-TYSEM-------AELNGMLIAF-
>Beihai_hepe-like_virus_8_APG77600.1
IRDMKLKSEINVQVALGCAGSGKTTSAINFFD-KK---------NTTVVV
PYSEL----AREYRNKG----FQA-KTIASFLSGQF-P-DPG----DNIL
LDEAFAMHPGAILVIANI-----SNNIYMIGDNKQMGYNDSSD-NIK---
CRSLAELFNFDDCYRMNVSLAVPIDIVRWL----HSEY---EN--GWTTM
NTLLNSV-K------F-V--HS--D---P---------------EGD---
-N-KLAFATADAT----------RY-NCKTVAAVQGMRKAEIHLIFSS--
KAHALT---RV-LGQKLVALTRHTKRLFIHILNAXXXXXXXEKIKFHLKH
QVKADLKVDSW--------------------LRGEIED----GVF----R
VKAGQGISARPKTVNHLCGCYVRAMENKLASCFRK---G------VTIGY
GKNPCELSKHVA-S--S-G-------IA----------QETASVDISEQD
TTKAPHVY-EFSRRLHQRCGVPKFVSDILILGNWFWSL-VGK----E--L
--------IL-DVQYKFQSGRPDTLFDNTAHNMAVLGSHFNFK----GL-
KMLLATGDDGCIKADKIER-T--------------------GCDLFKIKV
--DRNVVGDFVGFIIGD-R---KVYLDTPRLVTKLCNR-EFAD------A
-ERVHEYEVAVQDWLSVNDTYD------EFVQNNTL-VALKY---G----
-I-SYSAA-------SRLMSFLVCF-
>Beihai_hepe-like_virus_7_APG77543.1
RLMREDSEECEIKLALGVAGCGKTSDVVEKYGKDK---------ETVVVV
PYAKL----KGEYANKG----MTA-YTIAKFLQV---N-PKK----RRVI
MDEAFAMHPGFINLAQKM-----CSEMVLVGDDKQLDYNDGQT-SVS-R-
IKPLREVLTYDPTIRKTVSYGMPVDIVHWV----QPIY---GI--DITTI
NTTVKSV-Q------F-H--HK--V---R---------------VPD---
-G-CMVFAEYDEK----------AH-KGVTVAKSQGMRMPEVNLFFSP--
RSKMLL---NI-HGQKLVAVSRHTRKLNIYLTTDXXXXXXXEQIKFHLKG
QTKADLNADSY--------------------LRGSMDDN---GKY----I
LKAGQGISAAPKTINHIAACYIRAIESRLNEIKKP---F------VHFGY
GHTKEQFKNIFM-N--N-GD------FH----------HEVASVDIKEQD
TTKGLWTQ-LYTDMIYAKFGVPIVIRKALKNIGHNWIL-RGR----D--F
--------KV-KVGDFFQSGRPDTLLDNTLMTFGCLGDAFHLK----RP-
RVVAAQGDDGYLSAKKITK-K--------------------DVTLVEYKI
--NRNKVGDFVGFLIGD-N---EVYLDIPRLAVKLMNR-VYGN------A
-AELEEYKTAVSDWLEFIDNPG------HAYRTSLH-VAHKY---D----
-I-NVQDA-------NTLLAFLYNF-
>Wenzhou_hepe-like_virus_1_APG77838.1
KKIDRFEHEATVKLGLGVAGCGKTTDVLREYGDKQ---------GVVVVV
PYAKL----KQSYSDKG----MIA-YTIAKFLSR---G-NWA----ETII
LDEAFAMHPGFLYLAMEM-----AKEVVLVGDDKQLDYNDGTQ-SIR-V-
QKSMRDILKYDPNRRKRTSYSMPNDIIEWV----RPIY---NM--QITTV
NHVDRSV-N------I-M--HD--V-------------------APK---
-G-SMVFTEFDER----------AV-SGITVAKSQGLRYDEVNLYYSP--
RSKAIM---QV-HGQKLVAVSRHTRRLNLFVPTMXXXXXXXDQIKFHLKQ
QVKADLNQDSY--------------------LRGSMDDE---GRY----V
LKAGQGISATPKTINHIAAGYIRAIEGRLNQIKKP---F------VHFGY
GHTKEQFKRVFA-H--G-RS------GT----------HSVMSVDIKEQD
TTKGLWTQ-LFTDRIYAKFGVPIVVRKALKNIGSDWKL-EAR----D--F
--------SV-MVEDFFQSGRPDTLLDNTLMTFGCLGDAFKLK----EP-
RTVAAQGDDGYISAKKITM-S--------------------DDTLVQYKI
--NRNSVGDFVGYLIGD-N---EVYLDIPRLAVKLMNR-VYTN------A
-SELEEYKTAVSDWLDFIDNPG------HAYRTSLH-VAHKY---E----
-I-TVEDA-------DTLLAFLYNF-
>Wenzhou_hepe-like_virus_1_YP_009337639.1
KKIDRFEHEATVKLGLGIAGCGKTTDVLREYGDKQ---------GVVVVV
PYAKL----KQSYSDKG----MIA-YTIAKFLSR---G-NWA----ETII
LDEAFAMHPGFLYLAMEM-----AKEVVLVGDDKQLDYNDGTQ-SIR-V-
QKSMRDILKYDPNRRKRTSYSMPNDIIEWV----RPIY---NM--QITTV
NHVDRSV-N------I-M--HD--V-------------------APR---
-G-SMVFTEFDER----------AV-GGITVAKSQGLRYDEVNLYYSP--
RSKAIM---QV-HGQKLVAVSRHTRRLNLFVPTMXXXXXXXDQIKFHLKQ
QVKADLNQDSY--------------------LRGSMDDE---GRY----V
LKAGQGISATPKTINHIAAGYIRAIEGRLNQIKKP---F------VHFGY
GHTKEQFKRVFA-H--G-RS------GT----------HSVMSVDIKEQD
TTKGLWTQ-LFTDRIYAKFGVPIVVRKALKNIGSDWKL-EAR----D--F
--------SV-MVEDFFQSGRPDTLLDNTLMTFGCLGDAFKLK----EP-
RTVAAQGDDGYISAKKITM-S--------------------DDTLVQYKI
--NRNSVGDFVGYLIGD-N---EVYLDIPRLAVKLMNR-VYTN------A
-SELEEYKTAVSDWLDFIDNPG------HAYRTSLH-VAHKY---E----
-I-TVEDA-------DTLLAFLYNF-
>Beihai_sea_slater_virus_4_APG77552.1
LKKPDLRTEFTVKGVTGCPGSGKSTWARKYLH-----------RGYTFVC
PYQRL----ANEYKDHG----RRA-ITFVAGILR------DI----DYAC
LDEAYAFPPGLFLVYLHL-----CKEVTVIGDPRQMTNVDE-H-RLY-R-
GTTVSQLFDWKQLPELKVSFTMPLDITYIL----NQHF---GY--NITTT
SNVLRSI-Y------S-T--SLG-N---I---------------VDK---
-K-HFCFLKNTDLA---------CT-KATTVAKIQGERTENTYLLIEP--
TANTLLK--EA-SGQLVVALSRHSKKLYFNDGSYXXXXXXXIFIDGFLKQ
QNKALVTEEGW--------------------IRYKDG------------N
FKAGQGISAQKKAVNLICSAYFRALMAKVPTCFKE---Y------LCLAN
GLSETELDDFIA-G--K-F----V--PD----------FENLESDIAEFD
STHGPQYE-AFWMALLKDFGVLNFATHLVSVLNRAWPI-QYR----V--R
VVDIITIIIG-LCREKMQSGRGDTIAKNTFIAMAKLLXX-----------
XMIMAKGDDLYIHAKKIIQ-K---------------------HFDKNFKI
--SRPIVPSFVGFIIYD-----KLYLDIPKLTVRVLNR-NYAD------N
-KSISDYIIAVKDWLSVIKSQE------HLTVCSIL-NAKRY---G----
-L-SVAEC-------EYLLGFLFAF-
>Beihai_hepe-like_virus_2_APG77551.1
ETLPRCGFKKKISGWIGCPGSGKSTTVRQHFK----------PDEVLIIT
PYKRL----AKDYRESKEAK-YQA-VTFIKALTID----LSD----RHVV
LDEVFAMSPGIVIAFLIK-----AQKVTIIGDPRQMAHVDE-H-GIY-G-
GLATKDVLQYDQLSELNISFTLPLDITMWL----S-KL---GYD-KIKTR
NRVISSI-H------R-C---NT-F---A---------------AKD---
-E-VLCFTTRMESM---------HP-DYTTVAKVQGMRADQIRLLIES--
NAHALIK--NA-HGQLVVAISRHSKQLKLHAHNEXXXXXXXRKINCFLKQ
QIKADPSAQSY--------------------LRMSEKRH---GDV----R
AKGGQGISAQPTIVNLMIGGAVRAVLKNIFKALPA---H------ILIGF
GASKHKINDLIE-K--I-LK-D-I--KN----------YNGAEVDIAQFD
EQRSDWTD-EYMDRVYYAGGLNKTLLAFMINLNLGWIL-DAR----V--L
--------KM-WVKGHFQSGRCDTLGSNTLVALAFLATYFEWE----DL-
ALILAQGDDLAIIAKKIKK-V---------------------TDLPFFKV
--VHTKFPTFTGSILAG-----KLLPDIPRLIIKLGNR-PFAN------E
-KDLQDYREGVMQWLETMVTDV------DHLVTIRA-VACRY---G----
-I-TEDEA-------SMLTSFLLAF-
>Wenling_hepe-like_virus_4_APG77817.1
SVLDPVDVDREIFGLVGVPGCGKTTTVIANINDGK------LNGRVLVVT
PYSRL----TKEYRDKG----VNS-ETFVSAFSKV----GSY----DSIV
LDEVFAMSPGVLIYYLMS-----AKNIYLVGDPRQMANVDK-A-RLY-S-
GIAVKDILPWHDFTMNNTSFTVPLDIVSIL----NKKY---GY--NMKTY
SRVVNSI-N------F-C---YD-L---P---------------KDQ---
-E-MYCFTSAFERR---------SK-SYRCVAKIQGERKREAHLMIES--
GAKPLIE--RV-HGQFVVAISRHSETLHVRSQVPXXXXXXXTQIKFFLKQ
QVKADLKEESW--------------------LRYNKD------------T
TKAGQGISAQPKIVNILCGAYVRALEKNVKKSLKK---G------NLFGY
GQSPSELAVLIR-K--F-K----N--PS----------HCGFECDVSEMD
RQRDRVTD-KYMDQIYELFDVPNKVVKFMSCLNDKWIL-DTK----G--L
--------KV-LVKQHFQSGRADTLLSNTLVSMGWFLTCFKVK----DF-
SLALWQGDDVAIFAKKIVQ-S---------------------KKAPFLKV
--TRCPLPTFVGYIVVD-----GLTLDTPRAVCKLLNR-TFNS------D
-KDLEEYRLAVGEWLSILSDSD------DYYKNALY-VAKCYERFG----
-V-TEEDC-------NVLLSLLCDF-
>Wuhan_arthropod_virus_1_APG77754.1
NKIEIGPINKFIKGITGVPGSGKSSTVKKLLD----------RKKVIIIT
PFKEL----SQDYKNDG----FVA-YTFIKAMTLD----LSD----KIVL
LDEVFAMSPGVFLYYLIV-----VKELLIIGDPFQMPNVDKDD-KIY-K-
GLVTSQLFDFKSFPKLNVSFTVPLDICKIL----NEHY---GYV-DMKTN
SKVINSI-Q------V-H--GYS-T---G---------------FKE---
-E-FYCFTTNVEKL---------NK-LAVCVAKIQGKRTKETHLIIEC--
SAKALID--SI-PAQMVVALSRHSEKIHLYPQSPXXXXXXXEKVSGFLKK
QVKADLKIESW--------------------LRLDEH-------L----E
IKAGQGISAQPKAINIIVGATIKAMEKNLKASFKP---Y------VKFGY
GISPEDLDDWLK-N--I-D----F--SN----------CKGIAADIDNMD
KRRGKETD-FYMDIIWKMQGANVALKKIMDALNIDWPL-FLK----F--L
--------II-FVHRCFQSGRQDTLYSNTLVALGWFFAFYVLI----KP-
RAVLAQGDDVGALAEDVVL-R------------------VKGEYCDFMKI
--ELTDTPTFVGYIMAN-----GLKLDVPRLVCKLVNR-TFTS------D
-KDLQEYKVAVKDWLSIIRNQE------EYNENNLI-VALHY---G----
-I-TDEEA-------NYLLDFLYSF-
>Wenzhou_hepe-like_virus_2_APG77832.1
--------VFEVDCLSGFASASKTTFAISKFK------------KAVFIA
PSSNLRDE----HVKR---G-VKS-YTPHLFFGSDGRFHN-HNK-YTHIV
VDEAFQMNVAFFSLLAAIY---PNHRIVCLGDVHQTPPTDFAGT---GR-
---IRTLYDFGLRNNILDVYKLPQDITDAV--N--KTL-----DFKIRTH
SSVAKSI-Y------H-F--GG-NV-----------------KEFVKSKI
-P-VITFNQSTCSRF---LD---YGLNAHTITTFTGSRAPVVVFYIDSAS
IQSELLA--KS-K-FVYTALSRATDAIVLMGDIDXXXXXXXEQLKFFNKR
QSKFDPKIA---------------------------------FDT----S
DKVGQGVAATSKRINVLFCGWARAVLDRVRELLERNNRN------IVLAT
HDSDVNMNARYI-E--L-I---SKFQK---------L-YDFTCNDFSEWD
ASFRQAFV-KLTSWLLIAAGCPRALVEEYEKFRESWVM-QYRTMWG--NA
--------SL-HGEEKQFSGNPFTICENTIGNMALCFTLFEYKG----F-
QFAYFKGDDSAVNCESSKM-HS--K-----------ASRIIQYTGHKLKL
--HNSPVGEFAGWFMTD-KG---LFPDVVRYCAKFLDK-LYV------DQ
-DHFNEVVMSLQERCSAVVNSE------QLFTGAAT-CAHYY---N----
-ELYDERIKISSQDIQSLFHFM--K-
>Hubei_hepe-like_virus_2_YP_009336814.1
DMDAKDDFTMSVAIMSGCAGCGKTKKIKLTKK-------------DCYVA
PLKRV----KDQFVVEG----GKT-YTHDVFLNKLIGG----HT-FDRVF
IDEYTLLPKGYYGMLSNF----PINTITLLGDPYQLKLKDFNK-C-F---
--TLADILSEKFPWTMTKTNRFGKMTCKLLNNIMKDYF-----PCDISSD
KDDKVTFDT---YRTM-EQMVN-A----------------C-TRKQF---
-Q-FITLEQKHKEDF---KK---FPNLITTIHESQGSTYEKVMLYVTGDN
IKNNLIE----DYEYTYVGMSRHKNELKIVTLENXXXXXXXRSIDFFMKE
QPKFQARPIKGACVYGPGETRFHIMDLVDSMRRQEEDQHPLPYNE----T
YKAGQGVSSGSKQQTLLFAAYTRHINQKLNDCMAT---VESKGFEAVYAT
NESDANIGLKFA-K--GCGQSVMR--N---------D-AKHLCTDFSEHD
TSHSYIVL-LWKCLDFIGMGFDLRLVQSFFDAYATWRQ-SAKFEGQN--F
--------TI-YNDLMQHSGSADTIHGNSKLTMGANGACFEFK----GI-
KFAGFKGDDTDVFAKSYTK-LKCWHYGTLSKLSREMNKDVAELFGFNLKI
--DESPVGEFICNFVVP----HGFFPDIIRRTARIIST-IHA------SE
-AKFNEAKLNLAECLTVVSSQD------ALNTGIEY-AREYY---NYNGI
NI-SSDEI-------YTLWKYCENI-
>Bivalve_hepelivirus_G_YP_009329825.1_YP_009329826.1
LCKYPKPKDFTLFCLNGIGGSCKTQRVINVYKP----------GTDMIVS
PIRSQ----SDNLMPSGMDS-KHDIYTYIVLINHLHRNP--TVK-VRHLY
IDECFAMLPSAIAYYYAMHLQGRIEHIHLMGDSKQIGPYCKDK-T-----
------ILEFNTNNYVTETRRLPQDITRML----KTYI-----P-NASTT
SKVASSY-K------K-I--ND-L----------------A-SHKVD---
-I-ALAFTQDAKAYL---AK---LGYKSMTVNESQGMTFSKVLLYLDDYC
KIQTIDK--TTAIRQVYVGASRHKDELLVYGKSSXXXXXX----------
--------------------------------------------------
--------------------------------------------------
----------------------------------------XXXXXXXXMD
VSHTKSML-ELELELFGMLGVNQKIIDFYATMRTKWCN-LYQCREGI--A
--------ML-HAWYMQHSGQPLTLTGNTLLNMAVIGFAYRIV----GM-
LYGAFKGDDSHMRAKKIST-VPG-R-------T----TQAYADYGYKLKI
--SFEKVSEFIANFVTP----YGFFPDVVRRSVKAVSK-IYE------DE
-ESWEESRVNLKEVLSVVNSAD------KYKIGIDC-AYLHY---RDKGV
AI-TREQV-------SVLYQYLIQL-
>Barns_Ness_breadcrumb_sponge_hepevirga-like_virus_1
LSDLKKPDDFSLNCLNGMGGSRKTQRVVNVYKT----------GTDFIVS
PIRSQ----ADNLMPAGSKT-KTDIYTYIVLLRNLHNNP--KVV-IRHLY
IDECFAMQPSAIAYYYALLLAGRIRHIHLMGDSKQIGPYCKDN-T-----
------TLQFELTNYVSETHRTPQDVTRMF----DAYI-----P-NARTS
SKIVASY-K------Q-I--DE-L----------------R-SQVVD---
-I-ALAFTQDGKKFL---AS---LGYKSMTVNESQGMTFSKVLLYLDDYC
HIQAINK--TESIRHVYVGASRHKDELLVYGKSSXXXXXXXRMITFTMKK
QDKHDPSG---------------------------------LKET----T
GKAGQGVSAWSKVLNLFFCAYSRYLTECIFECMNE---NV------LLAF
NKSDAELSVFFA-G--Y-KDYYTS--E---------K-YVNCNCDFSEMD
VSHTKSML-ELELELFGLLGVNAKIINFYSSMRTKWCN-LYQCREGI--T
--------ML-HGEYMQHSGQPLTICGNTLLNMAVLGYAYRIE----NM-
LYASFKGDDSTIRAKKIST-VPG-K-------K----TAIYADHGYKLKI
--SFEKVSEFIANFITP----FGFFPDVVRRAVKAVSK-VYE------DE
-ESWEESRINLKEVLSMVNSAE------KFKIGVDC-ASIHY---RDKGI
AI-TAEQV-------SLLYQYLIQL-
>Barns_Ness_breadcrumb_sponge_hepevirga-like_virus_2
IDPLPTPNDFTLNCLNGIGGSRKTQRVINVYKV----------GVDFIVS
PIRAQ----SDNLMPDKANT-KNNIYTYIVLIKYLMRNQ--NVI-IRHLY
IDECFAMQPSAIAYYYALHESKRIKHIHLMGDSKQIGPYCKDY-T-----
------TVQHNLINYVTETHRIPQDVTRML----STYI-----P-NASTS
SKVVDSY-K------T-V--ND-L----------------K-SHVVD---
-I-ALAFTQDSKSYL---AT---LGYKSMTVNESQGMTFSRVLLYLDDYS
QIKAIDK--NEAIRQVYVGSSRHKDELLVYGKSTXXXXXXXRIITFTMKK
QNKHDPTG---------------------------------NKET----V
GKAGQGVSAWSKVLNLFFCAYSRYLTESVFQCTNN---NV------LLAF
NQSDAELSVFFA-G--Y-KDQYTS--E---------N-YVNCNCDFSEMD
VSHTNSML-ELELELFGLLGVNQKIIQFYSSMRSKWCN-LYQCKEGI--S
--------ML-HGEYMQHSGQPLTICGNTLLNMAVLGYAYRID----NM-
LYAAFKGDDSTIRAKKIST-VPG-R-------K----TAIYQEHGYKLKI
--SFEKISEFIANFITP----YGFFPDVIRRSVKAVSK-IYE------DE
-ESWEESRINLKEVLSMVNTAD------KYKIGVDC-ASIHY---RDKGV
AI-TAEQV-------SLLYQYLIQL-
>Tick_borne_tetravirus-like_virus_AII01815.1
----------------GPAGAGKTTKLLRTLD------------GGLFIA
PSRRQ----ASAVSDAQWPH-PWVVTTQHKALQTLRE-----RA-FKNVI
LDEVYTYHAGYVRLVELLA---GEGKVLLLGDPNQCGYYDDEN-PCP---
QDGFETIAKHYATVACKHSYRVPRCVARYV----NLIPG----M-ELESR
SEIEGDF-RVQSFT-N-F--ES-I----------------I-KTKAD---
-A-IITMSKKTRDIL---QRKCTGLAPVITARESQGCTFKDVIVVIDE--
LPRNAVT--Q---KMYYVAVTRATNKVITFINRDXXXXXXXAMVQANMKR
ITKIVMDG----------------------------------P-S----S
TKAGQVISAWSKELTALIAPITRSIERCLLDSLND---H------THYAN
AIAERDLGDKYLLA--F------R--DG--------L-APGLNMDFSQFD
ASQSEVTI-AIEREILQRMGADCELLELYYAIRSKWTS-VCHG---V--C
--------CV-DAESMKSSGEPGTLLFNTILNMAYCAFITDVQ----SP-
AFMAFKGDDSCILAEKADL-KP--M----------QMQLLENVTRVRIKF
ERGVEGVNHFCGSFYTP----RGVVPDLVRTAAKIRGL-VYK------DQ
-QHFEEYQQAVRDRVALASGLS------TG-YCMVV-HDTYY---QIS-H
RT-GTSVI-------QDVFGFVGDF-
>GAHW01000160.1_Elliptio_complanata_TSA
----------NVEIITGPPGCGKTRYVKNHFE------------NAYICV
PANKLKED----YIKAG----FTKVYTQHQILRT---------G-GATLV
VDEAFQLDVGLINQYALR-----FEQVYLFGDPKQIPRLDFEKN---GSD
EF-GLKISDYKIKNQLSETYRCPQDVTNLL--F--PIY-------RWKTH
SKIQKSI-I------VKS--LS-EV---------------E-NDDSDVLM
-----TFTQDAKALA---AN---FNERSMTIHEAQGLTVESAAIYLPEKE
--FALIA--KS-QGHLIVSLTRHKVNLVIYTD--KXXXXXLTDVTFFLKQ
QNKVKTAEIDK--------------------INPEPKMN---GMY----K
GKLGQGVSAWNKQMNFIIAPYIRAWQEAVSLTFKNSRNK------TLFAY
NHPEEYFDEFVE-L--F------AK-T---------E-GVTLAADVTEFD
SVHSQVTK-EVEKILMQKCELPQPIIDLYMHMRNKWKL-S----TYS-VG
--------YL-HGEHKQHSGQPATLFSNTFLAMMIMIIGLDEEEMEKGN-
YMMMAKGDDTVLKHKNHDK-LKL-N-----------TNELTESVGAILTQ
--DEDHAPQFINNFVTT-FG---LVPDVVRLAAKVKSFDSLE------HG
VQKLTAHNLRTRDCYKPGNGKKIPAEPGKHATYIML-GEVAY--------
----SV-------EILGLKELQLQY-
>Cutthroat_trout_virus_YP_004464917.1
SAPLIEPFIFKYHLTEGVPGSGKSHAAKKLNK------------STCVVV
PTGEL----KSDWKQSGFK----NTVTPHVAIKY--------GIKSKFLV
VDEVFSIPPHLLATILYKH----RDNNILLGDSKQIAACDFDN-FRN---
FDI--IAPKLTPSVYLNLTYRLPQDITRYL----QRDY-----P-GIHTA
SKVPVSI-S------F-Y--PP-P---------------------SGTPC
-Q-VIGYRQLIKEQP---P----WKKTANTSHELQGATRKAVHLHLLT--
GDVEMIR--SS-RSHTIVALSRHTDQIFITGDAEXXXXXXXTKMTFFQKE
CDKFTMDE----------------------------------PVQ----H
NKPGQGISAWPKTLCFIYGLFFRKLEKELRQALKP---S------IIFSN
PYTEEQLARAVS-K--C-T----T--G---------T-TVFYENDFSAFD
STQNLVSL-GNEFLILVQCGMPPALAEVYFNLRLKWTL-DAR----V--A
--------SL-RGTSKKHSGEPGTMLFNTIWNMTAVFHTTSFT----RM-
TLALFKGDDSLVCCDSSIL-TP--T-----------AKEFISQNGLVMKQ
--KTSHLGSFTCSLVTR----TSYVPDVIRFACRLNNK-DFT------DT
-KRIEDLQRATDDFIKRATVTT------NYGSTCSI-NGRYY---G----
-V-PSDTI-------ECVVGFLQDF-
>Ferret_hepatitis_E_virus_AFO38372.1
--AHIAPGPVRYRYIAGVPGSGKSAGIKKG-E------------CDLVIV
PTQQL----KNQWKQRGFN----V-MTQHVGLSH--------AA-GQRLV
VDEAPSLPPHLLLYYMTVA----KS-VVLLGDPNQIPAIDFDH-KGL---
VPA--MNLRLEPTEWRTLTHRCPRDVCHLL----SADY-----P-GMSTT
SSVIRSL-S------F-S--GT-V---------------------AG---
-Q-KLVFTQAAKSMH---P-------GAITVHEAQGSTFNTVTLIATN--
DARGLLL--SS-RAHAIVALTRHTEKCHIVDAPGXXXXXX-XRITFFQKD
CNKFTTDE----------------------------------PIA----H
GKVGQGISAWSKTLVALFGPWFRAIEKRLVEQLPE---W------CFYGD
TYAMPRFEAAVS-G--A------R--G-----------CRVFENDFSEFD
STQNNFSL-GLECVLMAEAGAPEWLWKLYHLIRSAWVL-QAP----Q--E
--------SL-RGRWKKHSGEPGTLLWNTVWNMAVILHCYRFE----GV-
AVMAFKGDDSVVCCRMYDQ-LP--R-----------ANALITGCGLKLKV
--AFHDVGSYAGLLLACG---MGVVPDVVRFIGRLTEK-NWGP-----GQ
-ERRAELQQAVKDFLAKITN--------TTALSCLL-ATRFY---K----
-L-EPGLA-------LNVVAGLKAI-
>Hepatitis_E_virus_NP_056779.1_
---RVTPGVVQYQFTAGVPGSGKSRSITQA-D------------VDVVVV
PTREL----RNAWRRRGFA----A-FTPHTAARV--------TQ-GRRVV
IDEAPSLPPHLLLLHMQRA----AT-VHLLGDPNQIPAIDFEH-AGL---
VPA--IRPDLAPTSWWHVTHRCPADVCELI----RGAY-----P-MIQTT
SRVLRSL-F------W-G--EP-A---------------------VG---
-Q-KLVFTQAAKAAN---P-------GSVTVHEAQGATYTETTIIATA--
DARGLIQ--SS-RAHAIVALTRHTEKCVIIDAPGXXXXXX-XRITFFQKD
CNKFTTGE----------------------------------TIA----H
GKVGQGISAWSKTFCALFGPWFRAIEKAILALLPQ---G------VFYGD
AFDDTVFSAAVA-A--A------R--A-----------SMVFENDFSEFD
STQNNFSL-GLECAIMVECGMPQWLIRLYHLIRSAWIL-QAP----K--E
--------SL-RGFWKKHSGEPGTLLWNTVWNMAVITHCYDFR----DL-
QVAAFKGDDSIVLCSEYRQ-SP--G-----------AAVLIAGCGLKLKV
--DFRPIGLYAGVVVAPG---LGALPDVVRFAGRLTEK-NWGP-----GP
-ERAKQLRLAVSDFLRKLTN--------VAQMCVDV-VSRVY---G----
-V-SPGLV-------HNLIGMLQAV-
>Swine_hepatitis_E_virus_AAC97208.1
---TISPGIVHYQFTAGVPGSGKSRSIQQG-D------------VDVVVV
PTREL----RNSWRRRGFA----A-FTPHTAARV--------TI-GRRVV
IDEAPSLPPHLLLLHMQRA----SS-VHLLGDPNQIPAIDFEH-AGL---
VPA--IRPELAPTSWWHVTHRCPADVCELI----RGAY-----P-KIQTT
SRVLRSL-F------W-N--EP-A---------------------IG---
-Q-KLVFTQAAKAAN---P-------GAITVHEAQGATFTETTIIATA--
DARGLIQ--SS-RAHAIVALTRHTEKCVILDAPGXXXXXX-XRITFFQKD
CNKFTTGE----------------------------------TIA----H
GKVGQGISAWSKTFCALFGPWFRAIEKEILALLPP---N------IFYGD
AYEESVFAAAVS-G--A------G--S-----------CMVFENDFSEFD
STQNNFSL-GLECVVMEECGMPQWLIRLYHLVRSAWIL-QAP----K--E
--------SL-KGFWKKHSGEPGTLLWNTVWNMAIIAHCYEFR----DF-
RVAAFKGDDSVVLCSDYRQ-SR--N-----------AAALIAGCGLKLKV
--DYRPIGLYAGVVVAPG---LGTLPDVVRFAGRLSEK-NWGP-----GP
-ERAEQLRLAVCDFLRGLTN--------VAQVCVDV-VSRVY---G----
-V-SPGLV-------HNLIGMLQTI-
>Avian_hepatitis_E_virus_YP_009001465.1
--VEVAPMTVKYALIAGVPGSGKSSSVDH--R------------GAVVIT
PTKTL----AREWSARGAT----A-VTPHVAASA--------AP-EGRVI
VDEAYAIPPHLLVASLRRA----RD-VVMLGDPHQIPALDFDG-RCL---
TSA--VDLGLQPTSWRTVSHRCPWDVCIFL----RTDY-----P-TITTT
SRVLRSV-V------F-T--GE-T---------------------IG---
-Q-KIVFTQVAKQSN---P-------GSITVHEAQGSTFDQTTIIATL--
DARGLIA--SS-RAHAIVALTRHRERCSVIDVGGXXXXXX-XRITFFQKD
CAKFTLDD----------------------------------PVA----H
GKVGQGISAWPKTLCALFGPWFRAIEKHLVAGLPP---G------YYYGD
LYTEADLHRSVL-C--A------P--A---------G-HLVFENDFSEFD
STQNNVSL-DLECELMRRFGMPDWMVALYHLVRSYWLL-VAP----K--E
--------AL-RGCWKKHSGEPGTLLWNTVWNMTVLHHVYEFD----RP-
SVLCFKGDDSVVVCESVRA-RP--E-----------GVSLVADCGLKMKD
--KTGPCGAFSNLLIFPG---AGVVCDLLRQWGRLTDK-NWGP-----DI
-QRMQDLEQACKDFVARVVTQG------KEMLTIQL-VAGYY---G----
-V-EVGMV-------EVVWGALKAC-
>Bat_hepevirus_YP_006576507.1
--LTVSQGSVRYRFISGVPGAGKSTGVKN--T------------GQLVIT
PTREL----AIEWKERGFE----A-CTAHVGCQR--------AS-GREVI
VDEAPVHQPHLLLLIMQRA----KS-VTLLGDPKQIPALDFAH-TGV---
TDA--LRLDLHPTTQLLITHRCPQDVTKFL----AADY-----P-GISST
SNVIRSL-F------W-G--CT-A---------------------EG---
-K-VLVFTQAAKKIY---P-------GAMTVHEAQGSTFDQTTLIATQ--
DARGLIC--SS-RAHAIVALTRHRKRCNVIDQPGXXXXXX-XRITFFQKD
CNKFTTGD----------------------------------TLE----H
GRVGQGISAWPKTLCALFGPWFRAIEKRIVAQLPS---G------WFYGD
LYTEADLHAHAM-A--V------P--D---------G-IKVFENDFSEFD
STQNNVSL-SLECELLTETGMPEWMVRLYWLQRAYWNL-VAP----D--A
--------CL-RGCWKKHSGEPGTLLFNTVWNMVVVNACYVFT----DA-
VLHVYKGDDSVVLCRSFEE-QP--D-----------AAHLITSCGLKLKV
--QFAGIGVFSHYIVAPG---EGVVKDLLRTWGRMTEK-NFS------DS
-ERSHDLCVAAQDFVNSVTSQG------KEHLTIAV-NCVYH---R----
-Q-PEGFF-------QVIWGAIQSV-
>Orthohepevirus_D_YP_009350098.1
--LRVVEGSVRYSYITGVPGAGKSTGINP--T------------GQLVIA
PTREL----AADWRQRGFE----A-CTAHVGCQR--------AA-NRHVV
VDEAPVHQPHLLLLIMQRA----SS-VLLLGDPKQIPALDFAH-TGV---
TDA--LRLDLIPTEQRLVTHRCPRDVTLYL----AADY-----P-GITTT
SSVERSL-F------W-G--LP-A---------------------DG---
-Q-VLVFTQAAKQIY---P-------GSMTVHEAQGSTFDQXTLIATM--
DARGLIC--SS-RSHAIVGLTRHRLKCHVIDQPGXXXXXX-XRITFFQKD
CNKFTLEE----------------------------------TLM----H
GKVGQGISAWPKTLCALFGPWFRAFEKRLVSNLPA---G------WFYCD
LYNEADIHAHTM-V--V------P--D---------G-TKVFENDFSEFD
STQNDTSL-SLECQLLLECGMPEWMVRLYWLQRAYWVL-VAP----N--A
--------GL-RGCWKKHSGEPGTLLFNTLWNMVVVNSCYVFE----NA-
VMHVYKGDDSVVLCSGFVE-QP--D-----------ANHLITACGLKLKV
--NFDQIGVFSHYIVAPG---EGVVKDLLRTXGRMTEK-NFS------DD
-ARTHDLTVAAQDFVRSITSQG------KEHLTIVI-NSVYH---R----
-Q-PECFF--QAATDQVIWGAIQSV-
>Hubei_hepe-like_virus_1_APG77750.1
LNRLKTAKFAKGEIYLGPPGSCKTRACIKKLAGT---G-----KRVLVSC
PTRALAAD----WENKTSTE-DFAVLTYQAALVHGF-----AEQ-FDTIV
VDECFTIPYSYILAFAALA----RVRLILLGDPNQITSIDFSESKCHTG-
TPRLEDNLDCYDLYECAATSRIPEDIVETD--LFQRTY-----P-GISTT
NHRKSLH-I-------HD--PT-AP-----------------LPANHQVL
-----CFTQEAKAQL---CQ---FYPQVKTVHEAQGQTFDDVVLVVGSSP
GELGLAY--ES-YNHVIVACSRHTQNLVLSIDDVXXXXXXXGTVSLFLKQ
QFKQDYTSGE--------------------------------GAL----R
DKSGQPISAWDKRTNFIFSVWARILEFYLLDSP---TPR------FKFFS
RVSEPVLLKCLD-S--F------PK-D---------G-ISYFCNDFTEYD
SCQNELEH-EILAEVLRRIGAPAALIEHYLHIRRNRVA-Y----SQ--TV
--------KC-KVKNKRDSGEPFTLIGNTIFTSCIVLDIM--DD----F-
DFLLVKGDDSAAGGYNISV-RHE-K-----------IAHYFQTNRYVMKP
--NVSDSCEFVGYITNV-NG---TCLDIVRLCARLVGR-KFK------DE
-EDFNDYVISVRDRVRSFASVD------LMHRSIAV-ISLHY---K----
-M-APE-------HVEWLYNYLLNF-
>Dendrolimus_punctatus_tetravirus_YP_025094.1
-----------LELYTGPPGSGKTRKLLAAVEAV---S-----TRMLFIA
PTSEL----RSEMEKSIKPP-SDA-ATQHNALSMLRRATAASRP-YELVV
IDECFMLPLVYVSIVAAIS---PESKIVLVGDENQIGFIDFEG-LMP-G-
TPTVKDILKECVIHRYDKTHRSPADVVSSA--FYQRLY-----P-GVTTT
SSNTHSI-E------Y-V--PA-S----------------Y-VNSGA---
-V-TLCFTQEEKSRC--------ASEGAATVAEVQGKTFASVILHYNGTA
PEQQLIA--AD-K-HLLVGITRHTNHLYIRDHTGXXXXXXXRDVDFLMKT
QQKVSTKP-----------------------------------MN----S
GKVGQGIAAHSKSLNFVLAVWVRILDEVLRTGST----T------VRYSN
GLPDEEEAMLLE-AAVN------K--VP--------N-ASFTSADWTEFD
TAHNNVSE-IFFAELLARVGTPAAAVTLFRQRCGKRTL-RAKG---I--G
--------SV-EVDGLLDSGAVWTLTRNTTFSAGVMLTL--FR----GV-
KFAAFKGDDSLLVGSGPLTFTP--A----------RLHMGEHYAKAHLKV
--ETEVVVPYIGLLVSA----EQVVPDPVRVALKVFGR-CYS------TH
-TLYGKYVDAVADLVSSWADAA------NSQRIMYM-AAAYY---AI---
---DVASI-------AYVMDAVRRF-
>Helicoverpa_armigera_stunt_virus_NP_049235.1
-----------LEMYEGPPGSGKTGTLIAALEAA---G-----GKALYVA
PTREL----REAMDRRIKPP-SAS-RTQHVALAILRRATAEGAP-FATVV
IDECFMFPLVYVAIVHALS---PSSRIVLVGDVHQIGFIDFQG-TSA-N-
MPLVRDVVKQCRRRTFNQTKRCPADVVATT--FFQSLY-----P-GCTTT
SGCVASI-S------H-V--AP-D----------------Y-RNSQA---
-Q-TLCFTQEEKSRH--------GAEGAMTVHEAQGRTFASVILHYNGST
AEQKLLA--EK-S-HLLVGITRHTNHLYIRDPTGXXXXXXXRDIDFLMKT
QQKVSPKP-----------------------------------IN----T
GKVGQGIAAHSKSLNFVLAAWIRILEEILRTGSR----T------VRYSN
GLPDEEEAMLLE-AKIN------Q--VP--------H-ATFVSADWTEFD
TAHNNTSE-LLFAALLERIGTPAAAVNLFRERCGKRTL-RAKG---L--G
--------SV-EVDGLLDSGAAWTPCRNTIFSAAVMLTL--FR----GV-
KFAAFKGDDSLLCGSHYLRFDA--S----------RLHMGERYKTKHLKV
--EVQKIVPYIGLLVSA----EQVVLDPVRSALKIFGR-CYT------SE
-LLYSKYVEAVRDITKGWSDAR------YHSLLCHM-SACYY---NY---
---APESA-------AYIIDAVVRF-
>Barns_Ness_breadcrumb_sponge_hepevirga-like_virus_4
KHTPRKLHTENMILLKGVPGAGKTGKIINSIIPST--R-----SKVLVLC
PTNEL----QKKYEAIIGAP-SRA-ITCHKGMGLVEKF-----E-PALVI
IEEAFTLPIAYVNALAA------RYKVLLVGDPQQITHVDFSG-LWA-A-
TTKLEKILQYIPTEEMLVSRRCPVDITSLP--IIRRAY-----P-RISSC
SAVKTSL-Q------H-V--HS-G----------------F-KRGDA---
-K-ILTISQAEKARI---NGN-LGEGNANTVAEVQGQTFPNVILHYAGHK
AERELLE--RS-PNYLIVGLTRHTNQLFIRDETAXXXXXXXCMVKAFLKS
QQKPCNGTD---------------------------------PNT----K
DKAGQCISAWDKTLNFQICSWTRLLELVLVKQSKG---N------IMIT-
--------------------------------------------------
--------------------------------------------------
--------------------------------------------------
--------------------------------------------------
--------------------------------------------------
--------------------------------------------------
------------------------S-
>Bastrovirus-like_YP_009333174.1
SRHPKRLHLENMFALTGVPGGAKTSTIIDRIIPTVIPT-----GPVLVLC
PTRAL----ADKYEKQLHAP-SAA-ATIHAGLRQLKKQ-----K-WALVI
VEEAFTLPIAYINFIAE------EHKTLLVGDPRQIQHVDFSG-LWS-R-
TMMLETLLPAIPRHHINCTRRCPQDVVALP--IIRSAY-----P-GISSA
SKCSSSI-V------H-V--NA-K----------------F-TNDKA---
-V-NVCFTQLAKSQI---EAF-SGR-NACTVHECQGQTFESVILHYSGTR
AEEELIR--KS-PNHLIVGLTRHTTNLFIRDTSEXXXXXXXNLVKSFLKA
QQKPMLGKD---------------------------------PLE----A
DKAGQGISAWDKTLNLIMAPWTRLLEQVLVNQSKG---T------VRILS
QMSDSQVMAILE-Q--D------T--VE--------G-EKYIDNDWTKFD
SNQNNLTR-EILRRALLRIGAPPILVSYFIEQLKTRRI-CAA----Q--S
--------SL-VVNDKKDSGAPHTLVDNCLFNLAICLDV--MQ----DF-
DKLYIKGDDSLARGPDVS-FNL--P----------RLNHYNKTCGFQFKP
--NTSSVGQFVSFLVSP----RGVALDLARIAAKVTSR-AYT------NK
-EDYDNYALALAGTLKPIDVDA------GNNMCVVN-SLFHH---SN--S
-R-MTSDF-------DVLLSFLFRF-
>HAEU01055874.1_Proasellus_coiffaiti_TSA
---------ENMFALTRVPGGAKTGTIINAIIPATIPS-----GPVLVLC
PTRAL----ADKYEKELNAP-SQA-STIHTGLRALKKQ-----K-WALVI
IEEAFTLPIAYINFIAA------EHQVLIVGDPKQIQHVDFSG-LWR-G-
VTMLEALLPAIPRHHITTTKRCPQDIAALP--IIRAAY-----P-GISSD
SKRNASI-T------H-V--NA-N----------------F-KNDQA---
-V-NVCFTQLCKSQI---EQF-TGK-NAFTVHECQGQTFSSVILHYSGTH
AEEELIR--KS-PNHLIVGLTRHTTNLFIRDSS-----------------
--------------------------------------------------
--------------------------------------------------
--------------------------------------------------
--------------------------------------------------
--------------------------------------------------
--------------------------------------------------
--------------------------------------------------
--------------------------------------------------
------------------------P-
