# Supplementary material for: Metagenomic sequencing suggests a diversity of RNA interference-like responses to viruses across multicellular eukaryotes
Source: PLoS Genet. 2018 Jul 30;14(7):e1007533. doi: 10.1371/journal.pgen.1007533 (PMC6085071; doi:10.1371/journal.pgen.1007533)
Supplement: S2 Data — Protein sequence alignments used for phylogenetic analyses are provided in compressed (gzipped) gapped fasta format, with regions of poor alignment (identified by eye) deleted. Sequence titles comprise the taxon name and NCBI accession identifier for the sequence. (TGZ) [file pgen.1007533.s018.tgz › alignments2/LyssaRhabdo_Trimmed_Nucleop.fasta_aln]

>Caligus_rogercresseyi_rhabdovirus_APF32073.1
WVSFDQQITH-ENKD----RLDGILTMTMQAEDG--L-EM-KE----G--
K-P--TL-------------VDTLYVN-LVVCGAIVRR--DRVAN-----
-----VAGKDRITQIVTRAV-QSS-M-------GIDI------SGYLGSV
Q--------VTTNATTTKIMAAVDMYLYNR-RDS-MYGFLRLGTVCTRYR
DCTVLSEFVLLEDLSQTKC-K--EAISWILSPIVSDELISTM--EPG-QE
T--HSVGSYMPYMMDLQLSTRSPYSTSENPKYHTWIHIVGTLLHKDRCRK
AAVIEEAL---IGRLFKGAALAAYRWT
>Lepeophtheirus_salmonis_rhabdovirus_No127_AIY25912.1
WKSFGRLLGR-GGTQ---VFLNDLSDITWNPVEIIT---P-PG----E--
K-N-RRT----------DGE---LYLALILVLI-SVRI--DR---E-P--
-I---RAGQVRLMERFSSLP-SPS-GT----------------T------
AAGILRDSHVSVTDELRFFLAITDMYLFRKGPTA-RYSLLRQGTIITRHR
DQTFLSEFDHISNITAMEP-S--EVMTWVTLDSVSTEILKTV--RDT-EE
I--YCPFSYAPYMMDLGISAKSPYSVTENPLSHLWIHVTGVILNNPRSMN
ARIIGETT---FHQVILSSALLAYRCA
>Arboretum_virus_YP_009094378.1
WKINKDITFT-ANIK---YTMAQALEIREEDEVL--D-TG-D-W---A--
E-SGEPT----------YTQ---LGLI-GILLS-VYRY--NN---V-SRG
QL---GNYQENLKKSMATLLM-GE-P-------FN--V----EL-YP--D
NIVSNS--SWLNNKNYKMICAISDMFFNKF-PTE-EISKLKITTVSARYK
DCAIISDINHAKKIFSMTD-A--EFYPTLLEPSITNEMVNYL--EKL-SK
L--PIEYAIVPYVKELGGMNKSPFSALMSPNTHNYIHMVGGYHGYQRSIN
SRLFEDS--N-LPAVSKYAVNIAFKIR
>Puerto_Almendras_virus_YP_009094389.1
WIINSDTVFE-PDQE---YTIGDAIKFNILNEKL--S-TG-D-W---V--
K-TGDPQ----------YTQ---QGLI-GILLS-VYRY--NN---V-GRG
VL---GTYQDNLKNSMSQLLA-TE-P-------FS--V----EE-FP--D
NILANA--SWLTNKYYKVICAMSDMFFNKF-PME-EISKLKITTVSARYK
DCAIISDINHAKKIFSFED-S--QFYRILLEPSITREMISYL--EKL-EK
L--PIEYAICPYIKELGGMNKSPFSALMSPNTHNFIHIVGVLHGYQRSFN
SRIFEDS--N-LPSVTRYATIISYLLR
>Menghai_rhabdovirus_APF29055.1
-LTLKKNIYL-NSGL---KTVDDLFDVEEGEELK--L-SG-D-N---E--
T-S-DRE----------MPE---LEIL-SALLA-NYRI--CG---M-ASN
AD---QKYVQTLKARMNRTFV-QK-Q-------II--K----EE-IQ--E
NFYNAL--TWVNNYNYTRLCAGIDLLLFSD-KNH-PYSALRMATQSSKFK
DCALIGEINHFLTTLSEAP-M--DAWEHALEQSISKEIINIM--TCL-GR
---GFEGEYANYAKEMGAMDKSPFSVTANPNLHNWMHMICAMLSSERSMN
ARLASGN----QHTVFLTALACAYTYR
>Sawgrass_virus_AJR28512.1
WTSFGRQLLS-GGQ----VGVADLLTLEDLEVK---P-PA-PG----P--
A-Q-STP--------G--EE---LSFF-CALLT-LYRRVQAR---E-N--
-P---AIKASDLTDKFKNVL-GRE-P-------YN--MN--DED-AR--L
IVPIAD--TANLTNGFMRILSAIDMFFVKF-PQA-PGSAVRIATFTLRYR
GCTAITALTHACITLGLDA-H--DLASLIVPQAPADDAVRVY--EDG-QE
H--DDPYGYFPYHFVMGLSNHSPYSLAAAPSLTFYTRCLAAFGGSKNAAY
TYTAGGI--RNVPELIETAYLLIKKIR
>Connecticut_virus_AJR28561.1
WVSFKHQLAG-GGQ----VGVADLLTLEELESK---P-PA-PG----P--
A-K-PTP--------A--EE---ISFF-CALLT-IYRRVQAK---E-N--
-P---AVKAADLTDKFKSVL-GKE-P-------YN--MS--DDD-AR--L
MVPIAG--TANLTSGFMRVLAVIDMFFVKF-PQA-PGSAVRIATFTLRYR
GCTAITALTHACITLGLDA-Y--DLASLIVPQAPADDAVRVY--EDG-QE
H--DDPYGYFPYHFVMGLSNHSPYSLAAAPSLTFYTRCLAAFGGSKNAAY
TYTAAGI--RNVPELIETAYLLIKKIR
>Long_Island_tick_rhabdovirus_YP_009094013.1
WVSFKQQLSV-GGQ----VSVTDLLTLEELEAK---P-PV-PG----P--
S-K-PTP--------A--EE---ISFF-CALLT-IYRRVQAR---E-N--
-P---AVKASDLTDKFKNVL-GRE-P-------YN--MS--DED-AR--L
MVPIAG--TANLTSGFMRILSVIDMFFVKF-PQA-PGSAVRIATFTLRYR
GCTAITALTHACITLGLDA-Y--DLASLIVPQSPADDAVRVY--EDG-QE
H--DDPYGYFPYHFVMGLSNHSPYSLAAAPSLTFYTRCLAAFGGSKNAAY
TYTAAGI--RNVPELIETAYLLIKKIR
>Caledonia_dog_whelk_rhabdo-like_virus_2
WKSYGIQISQ-GGRN---VTIKDILDFQFLTNNPPT---M-IQ----G--
P-Q-VPP----------RSH---LTLA-TYLLA-VYRL--GK---I-D--
-QTKVGVYYQNLTNKIEGML-KTE-PF-------T--SLNPPLA-FA--N
VLPKYD--SWTGSPNFSKLVAAYDMILARH-PA--PLSLMRLATITSAYE
GCNSFLSITHLANRLALPV-E--KALGYVLFRQSAMDVKNML--REG-QE
V--EDPDSYFSHFRALGFSPKSPYSATAAPYFYNLVHLVGSYMGDTRSLN
AVAMVDKA---IHPIAIVSAYIGNYFM
>Irkut_lyssavirus_YP_007641397.1
WTSYGINIAK-KGDK---ITPAVLVDIQRTNTEGNW--AQ-AGGQDLT--
R-D-PTT----------PEH---ASLV-GLLLC-LYRL--SK---I-V--
-GQNTGNYKTNVAERMEQIF-ETA-PF-------V--KIVEHHT-LM--T
THKMCA--NWSTIPNFRFLAGVYDMFFSRI-EH--LYSAIRVGTVVTAYE
DCSGLVSFTTFIRQINLTA-R--DAVLYFFHKNFEEEIKRMF--EPG-QE
T--AVPHSYFIHFRSLGLSGKSPYSSNAVGHTFNLIHFVGCYMGQVRSLN
ATVIQSCA---PHEMSVLGGYLGEEFF
>Duvenhage_lyssavirus_YP_007641402.1
WVSYGIHIAR-KGDK---ITPATLVDIVRTNTEGNW--AQ-TGGQELT--
R-D-PTI----------SEH---ASLV-GLLLC-LYRL--SK---I-V--
-GQNTGNYKTNVADRMEQIF-ETA-PF-------V--KIVEHHT-LM--T
THKMCA--NWSTIPNFRFLAGTYDMFFSRV-DH--LYSAIRVGTVVTAYE
DCSGLVSFTGFIKQINLTA-R--EAILYFFHKNFEEEIKRMF--EPG-QE
T--AVPHSYFIHFRSLGLSGKSPYSSNAVGHVFNLIHFVGCYMGQIRSLN
ATVIQSCA---PHEMSVLGGYLGEEFF
>European_bat_lyssavirus_1_YP_001285388.1
WTSYGINIAK-KGDK---ITPATLVDIHRTNTEGNW--AQ-TGGQDLT--
R-D-PTT----------PEH---ASLV-GLLLC-LYRL--SK---I-V--
-GQNTGNYKTNVADRMEQIF-ETA-PF-------V--KIVEHHT-LM--T
THKMCA--NWSTIPNFRFLAGAYDMFFARI-EH--LYSAIRVGTVVTAYE
DCSGLVSFTGFIKQINLTA-R--EAILYFFHKNFEEEIKRMF--EPG-QE
T--AVPHSYFIHFRSLGLSGKSPYSSNAVGHVFNLIHFVGCYMGQIRSLN
ATVIQSCA---PHEMSVLGGYLGEEFF
>Rabies_lyssavirus_BAN66654.1
WTSYGILIAR-KGDK---ITPDSLVEIKRTDVEGNW--AL-TGGMELT--
R-D-PTV----------SEH---ASLV-GLLLS-LYRL--SK---I-S--
-GQNTGNYKTNIADRIEQIF-ETA-PF-------V--KIVEHHT-LM--T
THKMCA--NWSTIPNFRFLAGTYDMFFSRI-EH--LYSAIRVGTVVTAYE
DCSGLVSFTGFIKQIILTA-R--EAILYFFHKNFEEEIRRMF--EPG-QE
T--AVPHSYFIHFRSLGLSGKSPYSSNAVGHVFNLIHFVGCYMGQVRSLN
ATVIAACA---PHEMSVLGGYLGEEFF
>Australian_bat_lyssavirus_NP_478339.1
WTSYGILIAR-KGDK---ITPATLVDIRRTDIQGSW--AL-AGGQDFT--
R-D-PTI----------AEH---ASLV-GLLLS-LYRL--SK---I-S--
-GQNTGNYKTNIADRIEQIF-ETA-PF-------A--KIVEHHT-LM--T
THKMCA--NWSTIPNFRFLAGTYDMFFSRV-EH--LYSAIRVGTVVTAYE
DCSGLVSFTGFIKQINLTA-R--EAILYFFHKNFEEEIRRMF--EPG-QE
T--AVPHSYFIHFRSLGLSGKSPYSSNAVGHVFNLIHFVGCYMGQIRSLN
ATVISTCA---PHEMSVLGGYLGEEFF
>Gannoruwa_bat_lyssavirus_YP_009325514.1
WTSYGILIAR-KGDK---ITPATLVDIKRTDIEGNW--AL-TGGQDLT--
R-D-PTV----------AEH---ASLV-GLLLS-LYRL--SK---I-S--
-GQNTGNYKTNIADRIEQIF-ETA-PF-------V--KIVEHHT-LM--T
THKMCA--NWSTIPNFRFLTGTYDMFFSRV-EH--LYSAIRVGTVVTAYE
DCSGLVSFTGFIKQINLTA-R--EAILYFFHKNFEEEIKRMF--EPG-QE
T--AVPHSYFIHFRSLGLSGKSPYSSNAVGHVFNLIHFVGCYMGQVRSLN
ATVIATCA---PHEMSVLGGYLGEEFF
>European_bat_lyssavirus_2_YP_001285393.1
WESYGILIAR-KGDK---ITPANLVNIQRTDVEGNW--AL-AGGLDVI--
K-D-PTT----------AEH---ASLV-GLLLC-LYRL--SK---V-S--
-GQNTGNYKTNVADRMEQIF-ETA-PF-------V--KIVEHHT-LM--T
THKMCA--NWSTIPNFRFLAGTYDMFFSRI-EH--LYSAIRVGTVVTAYE
DCSGLVSFTGFIRQINLTA-K--EAILYFFHKNFEEEIKRMF--EPG-QE
T--AVPHSYFIHFRSLGLSGKSPYSSNAVGHVFNLIHFVGSYMGQVRSLN
ATVIATCA---PHEMSVLGGYLGEEFF
>Bokeloh_bat_lyssavirus_YP_009091809.1
WLSYGILIAR-KGEK---ITPATLVNIQRTNIEGNW--AL-TGGYDLT--
R-D-PTV----------AEH---ASLV-GLLLC-LYRL--SK---V-S--
-GQNTGNYKTNIADRMEQIF-ETA-PF-------V--KIVEHHT-LM--T
THKMCA--NWSTIPNFRFLAGTYDMFFSRI-EH--LFSAIRVGTVVTAYE
DCSGLVSFTGFIKQINLTA-R--EAILYFFHKNFEEEIKRMF--EPG-QE
T--AVPHSYFIHFRSLGLSGKSPYSSNAVGHVFNLIHFVGCYMGQIRSLN
ATVISSCA---PHEMSVLGGYLGEEFF
>Khujand_lyssavirus_YP_009094327.1
WTSYGILIAK-KGDK---ITPATLVNIQRTDVEGNW--AL-TGGLDLT--
R-D-PTV----------AEH---ASLV-GLLLS-LYRL--SK---V-S--
-GQNTGNYKTNVADRMEQIF-ETA-PF-------A--KIVEHHT-LM--T
THKMCA--NWSTIPNFRFLAGTYDMFFSRI-EH--LYSAIRVGTVVTAYE
DCSGLVSFTGFIKQINLTA-K--EAILYFFHKNFEEEIKRMF--EPG-QE
T--AVPHSYFIHFRSLGLSGKSPYSSNAVGHVFNLIHFVGCYMGQIRSLN
ATVISSCA---PHEMSVLGGYLGEEFF
>Shimoni_bat_lyssavirus_YP_009094179.1
WTSYGIVIAK-KGDK---ITPEDLIDVTRTNVEGNW--AQ-TGGTDMT--
R-D-PTS----------AEH---ASLV-GLLLC-LYRL--SK---I-V--
-GQNTANYKTNVADRMEQIF-ETA-PF-------V--KIVEHHT-LM--T
THKMCA--NWSTIPNFRFLAGAYDMYFARI-EH--LYSAIRVGTVVTAYE
DCSGLVSFTGFIKQINLSA-R--DALLYFFHKNFEEEIRRMF--EPG-QE
T--AIPHSYFIHFRALGLSGKSPYSSNAVGHTFNLIHFIGCYMGQIRSLN
ATVIQACA---PHEMSVLGGYLGEEFF
>Mokola_lyssavirus_YP_142350.1
WVSYGIVIAK-KGEK---INPSVIVDIVRTNVEGNW--AQ-AGGTDVI--
R-D-PTM----------AEH---ASLV-GLLLC-LYRL--SK---I-V--
-GQNTANYKTNVADRMEQIF-ETA-PF-------A--KVVEHHT-LM--T
THKMCA--NWSTIPNFRFLVGTYDMFFARV-EH--IYSALRVGTVVTAYE
DCSGLVSFTGFIKQINLSP-R--DALLYFFHKNFEGEIKRMF--EPG-QE
T--AVPHSYFIHFRALGLSGKSPYSSNAVGHTFNLIHFVGCYMGQIRSLN
ATVIQTCA---PHEMSVLGGYLGEEFF
>Lagos_bat_lyssavirus_YP_007641387.1
WVSYGIIIAK-KGET---ITPNVLVDITRTNVEGNW--AQ-AGGADMT--
R-D-PTI----------AEH---ASLV-GLLLC-LYRL--SK---I-V--
-GQNTANYKTNVADRMEQIF-ETA-PF-------I--KVVEHHT-LM--T
THKMCA--NWSTIPNFRFLAGTYDMFFARI-EH--LYSAIRVGTVVTAYE
DCSGLVSFTGFIKQINLSA-R--DALLYFFHKNFEEEIKRMF--EPG-QE
T--AVPHSYFIHFRALGLSGKSPYSSNAVGHTFNLIHFIGCYMGQIRSLN
ATVIQTCA---PHEMSVLGGYLGEEFF
>Ikoma_lyssavirus_YP_006742180.1
WISYGIIIAK-KGET---INPGHLVNIKRTEQEGNW--AQ-VAGAGVI--
K-D-PTD----------AEH---ASLV-GLLLC-LYRL--SK---I-V--
-GQNTANYKTNVADRMEQIF-ETA-PF-------V--KIIEHHT-LM--T
THKMCA--NWSTIPNFRFLAGTYDMFFSRI-DH--LYGAIRVGTVVTAYE
DCTGLVSFTGFLKQINLTA-G--EAMLYFFHKNFEEEFKRMF--KPG-QE
T--ATPHSYFVHFRSLGLSGKSPYSSNAVGHMFNLIHFVGCYMGQIRSLN
ATVIQTCA---PHEMSVLGGYLGEEFF
>West_Caucasian_bat_lyssavirus_YP_009094268.1
WISYGIIIAR-KGDK---INPSHLVDIMRTEVEGNW--SQ-SGGADVT--
R-N-PTV----------AEH---ASLV-GLLLC-LYRL--SK---I-V--
-GQNTANYKTNVADRMEQIF-ETA-PF-------V--KIIEHHT-LM--T
THKMCA--NWSTIPNFRFLVGTYDMFFSRI-DH--LYSALRVGTVVTAYE
DCTGLVSFTAFLKQINLSA-R--DAILYFFHKNFEEEIRRMF--RPN-QE
T--AVPHSYFIHFRSLGLSGKSPYSSNAVGHVFNLIHFVGCYMGQVRSLN
ATVIQTCA---PHEMSVLGGYLGEEFF
>Lone_star_tick_rhabdovirus_ALO28651.1
WAANGRPVAR-ANQR---VSVLDILTVTNGAAW---A-AV-QQ----A--
R-A-STR--------E--SR---LSLF-WATLL-LYRKTLAR---E-V--
-D---REYGNKIARQLNDFF-KGG-V-------LQ--MD--VDD-TE--E
DGLKLG--KDKLKDGYLKLVAAIDMFFFKY-QDH-EYSMVRMATLPSRFK
GCAAITSAGQVAKILGIEP-G--ELGLFVYTEPVAVELANSN--RPN-QG
M--EDLYGYFPYQMDMGMTQRSAYSISSNPTLYLWLHTIGCTVGFQRSFQ
ARYPEAA--GDISGTMISAAAVGLAFS
>Bole_Tick_Virus_2_YP_009287860.1
WISYSVVIGE-KGQE---VTPLSIVHLQEAPTVT--T-----G------T
Q-A-TTD----------IEP---LNLV-YLMAS-LYRL--SIM------K
ARQATPEYMRDVRTRLKTLA-TGKLTA-------DQ-L----RA-LD--E
HSTCID--GWHQDASIRTLMAILDMFIRKS-KLD-TLTPIRIGTLVCRGR
DCAVLGDLTRLQEITGFST-E--QVVSWLFASCLLKEIEGLT--HPG-EE
Y--WDPDGYFYYFSDLGLSKKSPFSGSANPMMHFILNTIAFFLGGTAAPN
TRFIDCAK---VPTLFHAGLLAAFALR
>Hubei_dimarhabdovirus_virus_3_YP_009337008.1
WTSFSIPLTD-GSLN---TSPLHLYTATAVGTPTLV---E-STVPA----
-----TE----------KAI---KALV-MVVVG-FIRY--SL---M-I--
--ENLGDYRRNFNTRLTEMV-KSI-DP-------D--F---PAD-VS--S
YSGIRG--MNNFFPDLGLVAAALDMYTVRV-PQS-EWRIFNMGTLVLRNM
SAAALVAVTYMREIMNSTE-SNHYYHSWIWVQSAADEYAKMM--RSG-QE
I--NNLYSYAPYLMTLGKAVKSPYSATVNSNLFTFIHVIGASLGLPRSIN
SRQLDHIN---LNELIINAQFYVFAAQ
>Hubei_dimarhabdovirus_virus_1_YP_009337212.1
WKSYGVTIPA-G--E---VTPLTFIDVTTVPGNK--E-IIISN------P
E-K-LSD----------KDD---LALL-FFICA-LHRY--SQT------H
-----VEQQSDLATKIKAMI-SDL-GC-------PA-L--LEMD-VK--A
LIDKGN--AVHQSTHYSIFASVLDLFLNIF-KNH-EFSRVRYGTIIYRYY
GCAVLNDMAHMLTLQNTYD-Y-LDCARWLFFFGAASEIHRQF--KNP-DE
V--SHDYSYFPYGLGLKLIERSPYSASNNPNFHLVTHVFGSLRNHPRSLN
AIMFDDCA---VADSSSNGVLLYLAFN
>Xingshan_nematode_virus_4_YP_009344974.1
WKSYSVVIGR-KGDE---INPLDLLRLRIEEKES--K-MT-TI------D
R---DVV----------SGD---FGLL-AKCLM-VHRV--G-I----A-S
---AEGGYKENLCARLATIF-TME-PF-------NL------KN-V---I
GVTNLA--HWLQDTSFTSIVAAIDMFLRKF-PNH-QYEKLRACTLGTFLK
DCVVMSSVNQAADALLTSP-P--ILLQYVFSRDIATDVRHIIGGEPT-EE
K--TTDHSYFQYMREMNLVPRSAYSASLNPNLFLWCQFIGVLLGKRRSMY
ARLLECSS---PTMILVHACYVVYYLS
>Xinzhou_nematode_virus_4_YP_009344985.1
WESYGIEIGR-KGQT---VNPLSLIEVTPDHLEP--I-GA-GG------D
P---SKK----------DNV---LGML-AKCLA-VYRI--QNT----P-R
---DQPGYRANLALRLHDLY-KGA-PF-------EL------SN-M---A
GIQSLT--HWIQDSRYTAVVAAVDMFLRKF-PGH-PLEKLRACTLGSYDK
DCATLASIDLAAKSLGADL-T--TLVTHMLGKTINKDMERILHCSER-EE
F--GKEDSYFHYVREFGYLARSPYSASANKNLFTWCQMIGVLMGIPRSIN
ARMLDADS---PKLLLIEAAFLAHHLG
>Ceratitis_capitata_JAB89045.1
WTSYRMNLKA-S-EQ---VTPLSLLTVNKEEVDQ--T-PL-TN------P
T-T-LDN----------NSD---KSIL-LALVG-IYRL--HTT------H
-----PALVDIVTDRINLLI-QQA-TP-------SD-K--VQYS-VD--L
AKTNSG--YLSGNDSVEILLSALDMFADKF-PAN-KYSQARIGTIILRYA
GCSALLDLTYMTKMIACDG-V-LDVLQWVFLPRVGQELDAMLS-KED-SE
I--TKEDSYFPYLLGLRLSSKSPYAASSAPQLHHLVHAVGSLMGLSRSIN
ALLIDPGT---PNMVANNAALIFLA-N
>XP_015790643.1_Tetranychus_urticae_TSA
WESFGVTICE-PGEV----RLSSIIDVHFGAQEI--L-SS-IET---D--
--GMVSS----------NDD---NWIA-SFLTS-IYRI--NC---A-K--
-N---ENYRLELSKTASNIMVKNF-G-------KG--SY---AS-LD--F
LNVTYR--HWIGNTNYIKIIAAYDMFLFKT-NIK-KYQFLRWGTISSRYR
ECSVLSTLIDISNECGFTNLS--DLRKWVFVDSIERDLNRVL--KDG-QE
I--DKLDSYTPYLHDLRLSSQSPYSCSYNPVLYEFLSTMGVYMGRKGSMN
VKMLRGPYHE-RRSTCFNGLVVAYLLR
>Culex_tritaeniorhynchus_rhabdovirus_YP_009094319.1
WSSFGVNLTD-AENN---VYIASLYKFQAVGD-A--L-DL-S-G---G--
----AVQ----------GDR---LYNL-FMLFA-PCRL--HS---G-L--
-R---PEYRPLLAERYKTVMG-DK-K-------KG-------LE-PS--A
LAIKCA--GWDQHPAYAALAAAYDMFLFKT-ENH-EYAKVRIGTTPMRFR
DCTMLGVLEVMRNAMKVESMI--DATYWIWNGRLADEFEKIY--KEG-EE
L--DKADSYTPYYAGFKLGNRSPYSATMSPQLHYFVHTIGCLANSKRSIN
ARAITEV--G-IEDARDNAIIVGYVMA
>Drosophila_immigrans_sigmavirus_APG78757.1
WSSYGLIIST-KKDDKFSVTPWDSIAITETKGAH--P-GN-MQ----TVA
H-A-API---------QDLG---WKLA-LAFAG-INRL--IR---V-A--
-N---KEYRDMLILSLGLKV-ALP-LFDN-QGGTD--H----VS-FA--I
AATAYG--SWAQDAGFCKMVAALDMFYHRF-KNG-RYALVRWGTIPCRDK
DLGAMLALEDLRLQTESSL-V-SEVLSWIWLESIGREVGALM--STVGDL
TEAITPHSYFHYQADMGAVSSSKYASVHNRKLYTLTHMVGTLLNQRRSYN
AYLIEPTN---VHSIYKNAIFIAYACR
>Drosophila_obscura_sigmavirus_10A_YP_008686596.1
WSSYGNKFRT-TEQTKRYVSPWNLIEVKIDPGIF--P-DS-PT----EGN
P-V-IAD---------RESL---RKLV-IAVTG-IHRL--NK---T-S--
-N---AEYRTLLGNRLSAFA-AVK-RNDGDDSSTN--F----FN-FG--I
ATTTYA--TWNQDVGFCRMIAALDMFFYKY-KHH-PDAIIRWGTIVSRDK
DLGALLALEDLRANTASDT-I-TNVLSWVWLSEISSEFIRLS--ANETDQ
KEALLEHSYFHYQSEMRLVNSSAYSTTHNRKLYTLTHMVGSLLGSTRAQN
AYLIEKTN---LSSLMRNAIFIAYACH
>North_Creek_virus_AGY80340.1
WISFGRVIGA-RGGA---VTVGCLLSVSENENPP--P-LL-QG----A--
Q-L-MDD----------QEI---LKYV-IMMCS-IYRL--GQ---I-S--
-R---EDYRTKISDNVRNLL-EPL-G-------GE--E----LDPLQ--C
-AMEFK--KWIAYQPYVKMMATIDMFLQEF-PLH-TFSQARVGTIITRFK
DCSALISTQAITKCLGLD-FV--DFAPWIWTNRCADQYVRVT--RGG-EE
M--DNPRSYAMYFMDWGLSSKSQYSASVNPDLHFFYHVIGTCSGIQRSRN
ARFVGQPE---VNNILLNALVLHYVMR
>Tongilchon_virus_1_YP_009182182.1
WTSFGKAIGA-RGGA---VTIACLLSVTEDEQCP--P-LV-QG----A--
N-L-MSD----------SEI---LKYV-IMICS-VYRI--GQ---I-S--
-R---EDYRTKISDNVRNLL-EPL-E-------GD--D----MDPQQ--Y
-SADFK--RWIAYQPYVKMMAAIDMFLQEF-PFH-VYSQARVGTIITRFK
DCSALISTQAITKCLGLD-FV--DFAPWIWTSRCAEQFVRVT--KGG-EE
M--DNPRSYAMYFMDLGLSSKSPYSASVNPDLHFFYHVIGTCSGLQRSRN
ARFVGQPE---VNNILLNALVVHYVMG
>Drosophila_melanogaster_sigmavirus_AP30_YP_003126908.1
WESYGQVIGK-KGDT---VTPLSLLHIMISQDTR--K-YTPKN------P
R-L-LTD----------EVD---IYLV-GNLLC-SYRY--NKT------H
-----EKMQTAYGTKVASIL-APF-ST-------HD-T--QNIR-IA--T
FLTNSK--SLVDHPNFEIMASAIDMFLERF-PSH-GMGKLRFGTIGLRYQ
GCSGLVDLTYLKQILKKPG-L-ADAIKWLFAGCLVSEVFQMMI-NHQ-DE
I--DVKHSYFPYMIGFKISNKSPFSAGSNPSIHTLVHLIGSLLGSPRSIN
AIMIEYGV---ISDIVVNAAIVFFAHR
>Wuhan_Louse_Fly_Virus_10_YP_009302014.1
WVSYTITIPK-G--T---ITPGHLVDLTLDDSTA--W-TDITT------P
E-L-LDR----------QHD---PYLL-LCLMC-MYRF--AAS------H
-----EKQREILAEKIKSML-SQA-RH-------DQ-F--LPTM-IQ--A
SNTNLP--LMVSNPQLDFLVACLDMFFVRF-PRN-EFAGARFGTIITRYQ
GCSGYSNLVHFKKILGIEN-I-HKAVEWFFSPQMRLEILQMTA-SPE-QE
W--VQPHSYLPYMMCFRLSEKSPYSANNNPAIHTLTHIVGTLLGNVRSKN
AILLGSVS---MIPIAVNAAIIYLTHR
>Wuhan_Louse_Fly_Virus_9_YP_009305103.1
WVSYTIKIPK-G--K---VHPSNLVSMTIDRSTP--W-NDLIQ------P
E-P-LDD----------SAD---EYLL-LSLMC-MYRF--VHA------H
-----EKQREYLVEKIKTLL-TQV-KV-------EN-N--HPVI-IS--S
SNANLV--SLLANSQIDFMAAALDMFLEKF-PKN-QYARIRFGTIITRYQ
GCSGYANLSYFKNVLGLPH-I-GNTLEWFFCTQIKKEVKQMVL-SSK-EE
W--ATPHSYLPYMMALQLSQKSPFSANNNPSTHMLIHLVGTLLGSNRSRN
AILVENIS---YIPVVVNSVIVFLAHK
>Almpiwar_virus_YP_009094365.1
WKSFGRVIGE-ANSA---ISFKEILKIESAGQLD--T-G--KL----T--
E-D-STN----------IDKASDLAVA-MMGLA-PFRA--HSNKN-----
-----ASYATQIINNLNGYL-KSM-T-------VNH------FT-IT--G
DCSMYS--GWLNDQNFIRVVAALDMFYHRF-SED-DNAMVRFCTLNARFK
HCSAYLSIGYFCNATGMDE-H--QFPKWVWSRKVGEQIVRVF--KDG-QE
S--EEEYSYFPYSFCFGLVRHNPYSAASNPELNAWIHIFGALTGKTRSIR
ANNVGDYD---SNTILIQALQMAYAFS
>Chaco_virus_AJR28411.1
WKSYGVTIGL-KGKN---VRWIDLLEIKDGSEIN--L-D--KV----T--
E-K-PTN-------------IDDTLLA-TLILS-IYRV--NSAQN-----
-----NDHKTKICDHIETFL-KDA-G-------LDS-S----IS-IS--D
WIRTYS--GWIKNKNFLKVVAALDMYYNKF-SSS-ERASIRIGTLGSRHK
DMAAWVSLGYLVKITGQTG-N--ELLRWIWERPVAEQLVRIC--EPG-QE
D--DKDDSYFPYGHDMCFVPISPYSASANPELFVWIHTIGTLLNKTRSKN
ARMMEDIP---TSAILRNALIMAYAVS
>Sena_Madureira_virus_AJR28440.1
WKSYNVTIGQ-KGKE---IRWTDLIDIKDGSEIK--L-E--KA----T--
E-K-PTK-------------LSDIILA-ILGLS-IYRV--NSAQN-----
-----PEHKTKLCDHIEGFL-RDL-G-------LDS-S----VS-IS--D
WVKTYS--GWLKNKSYLKVVASIDMYFNKF-STS-DNASVRIGTLGSRYK
DMAAWVSLGYLIKITGQTG-N--DLLKWIWERPIAEQIVRLC--EPG-QE
D--DQDDSYFPYGHDMGFVPISPYSTSANPDLFIWIHFIGALLNKTRSRN
ARMMEDIP---TSSILRNSLLFAFAIS
>Drosophila_sturtevanti_sigmavirus_AMK09248.1
WVSYGVRLGR-KDEV---LSPLSLVEITRESVAL--D-PA-VQ----T--
T-P-VRA--------GE--I---DALA-LYILG-IYRV--LR---T-T--
-Y---PGHVRVISDKIRDIM-RGF-V-------KD--PQDLDYR-LE--G
VQQTYS--GWASLPSYVGMVAIFDMFMHKF-RNH-SRASLRVATVTSRFR
DCAGLVSIHHATTLLGYPC-C-AIIGFWCFTTGLGKNFLNLF--LGS-EE
L--DKEDSLFPYQVDLGLTTKSAYSATVNEELYYFIHVIGSLIGSPRSRN
AVKLLDKS---NYPLTILGIWMSIAHS
>Drosophila_affinis_sigmavirus_AMK09223.1
WKSYGITICA-RGQV---ATPMSICTVIDGQESD--F-ST-LS----Q--
E-I-LAD--------GD--L---PAMV-LYILA-IYRI--QR---L-V--
-H---QSHITIVSNRIKDML-KGF-R-------KD--TIVQDTY-LD--N
IQTSYK--GWMSNSNFLKLVASFDMFMFKF-KNH-SLASMRVATVSSRFR
DCAGLTSIQQVAKTMGREI-C-AEVGYWCFTPQLGKEFMNLF--TGH-EE
L--SIQDSYFPYQIDLGLTDKSAYSATVNQTLYFFLHSVAALIGSKRSNN
AIHNLDSD---PDKTTRLAIWVALIHH
>Diuraphis_noxia_XP_015378261.1
WKSYGVHIAG-RGAH---VTPMSLLSIKSGT-NV--I-IG-TE----G--
P-E-ITE-------------MEKHRLF-YILVA-GYRY--GLASEI-I--
-Q---GDYKATVLGKINQVL-RND-P-------YNLES----DL-TP--T
ELSRSK--SWYNNLEFRKLIAALDMFWTKF-PDS-SGAKLRVCTLNSRFK
DCSSISEIRHLSEVSGKKV-G--DILRYIFSARVGEEIMKIG--KEG-EE
V--NQEDSYFPYMRELGLSKRSPYSSTENVHLHNWISIFCALLGSERSFN
ARVVSENG---LMISLNLAILAAYAFK
>Rhabdoviridae_environmental_sample_AJT39593.1
WESFGSLIGK-ARES---IGPLNLVSVVDRPTEV--P-ML-T-G---N--
----ATE----------KDD---NWML-ILLAA-LYRL--SP---V-L--
-N---DGYRKSLFRTLGSKLR-EA-G-------LA--NT---RL-LE--P
FYGATL--GVWNDSEFVKMVAILDMYFVRF-PDH-QLSGARIGTGESRYK
ECTALKSLLDFSEQIGKS-IA--EIGEWLWISGLPDEFKVIT--KPG-EE
I--DNPFSYTPYLKDLRLVGRSPYSAANNPNMHLFIHAIGSALGVQRSKN
AMINRNS--EACPDTIHNASVFAYVLI
>Hubei_diptera_virus_9_YP_009337134.1
WSSYNTSICS-ANSQ---ISPFDLVTIGEIEAIE--L-DT-VV----E--
R-D-LPS--------GA--D---KWII-IMVLS-IYRL--ER---A-R--
-E---PAYEATLIRNITNLI-KAC-G-------CT--EP---PN-LT--S
LLRLHL--KWANDPGFKTAVAAIDMFYYRF-END-EWADIRIATIGSRLK
DCSAIQSLTQTASIAGLSS-T-HEIIYWIGNVAVGTEFSKMS--SSV-EE
A--GMLYSYFPYQVDFGLVTRSAYSARVNPALHTWLHIIGIFFCNSRSLN
AKFFLEKD---VAGVIRSAQWVGYVLS
>Wuhan_House_Fly_Virus_1_APG78745.1
WKSYNQVIGG-PNTD---ITPLSLLSVEEAGAPL--I-SG-NE----I--
--S-SSE--------AD--E---KWIV-GYILC-LYRL--GR---V-N--
-D---ANYRGDLIKSMKPIL-EAQ-G-------MP--NT---AN-LL--A
DCGKTT--AWCQCPVFKKLVAAIDMFFYRF-PDH-EWSFVRIGTISSRYK
DCTSLLSVAHISRLLGLPH-P-AELWIWITNLTLHHEMKRMF--NNE-DE
F--HDPYSYFPYQIEMGLTKKSLYSTRENPGIHAFCHIIGLYYQNARSMK
ARWMLEDD---VNPILFNAHLVGFAFT
>Wuhan_House_Fly_Virus_1_YP_009304975.1
WKSYNQLIGD-PNAD---ITPLSLLSVEEVGTPT--I-SG-NE----V--
--S-SSE--------AD--E---KWII-GYILC-LYRL--GR---V-N--
-D---ANYRGDLIKSMKPIL-EAQ-G-------MP--NT---TN-LL--A
DCGKTT--AWCQCPVFRKLVAAIDMFFYRF-PDH-EWSFVRIGTISSRYK
DCTSLLSVAHTSRLLGFPH-P-AELWTWITNITLHHEMKKMF--NNA-DE
F--HDPYSYFPYQIEMGLSKKSLYSTRENPGIHAFCHIIGLYYQNARSMK
ARWMLEDD---VNPILFNAHLVGFAFT
>Wuhan_pillworm_virus_2_YP_009345047.1
WKSYGVVIGK-KDDL---ITPLDLFDHDVEQQDK--D-YT-ST------S
R-K-FSQ----------AEK---RDVG-VLALG-LYRL--AAA----P-N
----EGQYRDKIWTAIINQV-LTL-SD-------TI------HAPAK--L
--LN------FDVAGYSALVSAYDMFFSKF-PDH-EYQYSRVGSITSRDQ
NCAALTGLTFLSKTMGVDI-E--TVAQWIFNHKAGSELFKMLE-KDD-PE
I--ERSDSYFPYQHGFRLVKKSAYSASANPNLHMWIHMVGTLLGEARSRN
ARVLSGVE---AKGLFTAASLVAYGNR
>Drosophila_ananassae_sigmavirus_AMK09229.1
WTSFGVRIGL-RDEK---VTPFSPVTVKQEGNVV--H----LS----P--
K-S-GEC----------QYA---YWAL-ASILS-VYRL--SR---T-S--
-Y---ADYRSRMSESLKGQS-EIV-R-------PA--T----ALGYD--E
MSITYG--AWKDDQNFRKMIATIDMFYVKF-PGL-QFDLIRFGTVSSRYK
DCAALTSLFNLKHTMGVSKES--QISLWIGNEVIANQFIRIT--KPG-EE
I--DKVNSYFPYLIDFGLTIKSPYSSVLNANFYFFANTAAILMGNTRARN
AVYHEIDS---SSSTLMNSVLLGYAHA
>Hubei_diptera_virus_10_YP_009337290.1
WGSYGVAIAG-EKGK---INPFCMFLVSRTESRA--T-DA-VV----S--
KEA-LNE--------SV--D---IWLC-LYILS-VYRI--EK---I-T--
-E---QKYKNDTIKKMCDHV-IML-G-------GT--TF---NQ-YT--E
AAVKNR--SWANSPDFRKLIAGLDMFFHRF-EAN-DFSILRFATIGSRFR
DCAALQVYSYVSELCGFTE-P-GDLLHWVFNETLAEEAEAMF--NNN-EE
Y--DDNESYFPYHIDMGLVARSAYSSRVSPGMHFFCNLVGALLGSERCLN
ARALLDKD---IPGITNNAKWVGFIFM
>Shayang_Fly_Virus_2_YP_009300664.1
WASYSVDIAP-EGAK---ISPLSLIEIKEGAESH--Q-DI-QA----G--
S-G-LDP--------DDALD---KWLM-IWLLS-VYRV--DK---T-N--
-D---VNYRKHICELIEKQM-ALT-G-------VP--SD--NVS-VE--S
IATKHA--SWTADQSFRVLVAAIDMFFFRF-EKN-IWAPLRVSTTSSRFR
DCAALVSYGMIAGVMGLEK-Q-GELALWMFTPSLAEELKQMF--STD-EE
F--DMEDSYFPYQMDFGLTPRSPYSSRMNPCIYFFAHVIGVLQGEKRSQN
ARMTIQKD---VIGVLHNARLVGYVFM
>Wuhan_Fly_Virus_2_YP_009304651.1
WVSYNVEIAA-EGAK---VSPLSLIEIIEGAETQ--Q-DI-QA----G--
S-G-LPE--------DDPLD---KWLM-IWLLS-VYRV--DK---T-S--
-D---LNYRKQVCDLIERQM-SLT-G-------IV--TE--NLS-IE--S
VATRHA--SWVTDQSFRVLVAAIDMFFFKF-EKN-IWAPLRVSTTSSRFR
DCAALVSYGMIAGVMGLKK-Q-GELALWMFTSSLAEELKQMF--STN-EE
F--DIEESYFPYQMDFGLTPRSPYSSRMNPCIYFFSHVIGVLQGEKRSQN
ARMTIQKD---VIGVLHNARLVGYVFM
>Hubei_dimarhabdovirus_virus_2_YP_009337067.1
WESFGVTIAG-EGDD---VTPWSLVEVVT-TDTT--I-PN-VQ----E--
N-K-VEP--------GD--E---EWII-MLLLS-ASRL--VN---I-P--
-V---QTYFESLRDRIFKLM-KNA-G-------CK--L----GT-F---P
PPSLYD--TWPLDEGYAKMIAAIDMFYSKF-PAR-PGSILRICTLRSRFK
DCASLLSVGYISDLLNLTN-E-SAFLDWIWTEKIASEMIRML--HPN-EE
V--VKNDSYFPYQTDFRLVNKTYYSASKNPQIYFLIHAVGTLLSSTRSKN
AKFLSDSN---IVNNIQCAKIMAYAFS
>Wuhan_Insect_virus_7_YP_009301739.1
WESFGIKFGD-PNEE---VTPWSLIDVQLDSDSG--V-DH-PS----L--
E-G-IAK--------SD--D---NWII-CLLLS-MHRL--KS---G-M--
-L---DSYREIIQKRIYDQM-HQY-G-------YK--K----GG-Y---P
SSFTSE--DWAGSLDFTRMVAAIDMFLSKF-PTL-VQSQLRICTLTSRFK
DCTALMSLGFIKEVLCLPD-E-SEFLDWIFTAPIAAEAEAMA--RHG-QE
T--LEPDSYFPYQSDLRLVNRTHYSASANENIFFLIHAIGSLLHVQRSMN
AKKTTDKN---IINNSCNAKIIAYVFS
>Hubei_lepidoptera_virus_2_YP_009336832.1
WDSFGCLIGD-PNQE---ITPWDIVTVKEEGDGV--TTEA-GL----S-T
A-D-LNAPNGP----GQWTN---KALA-LYILC-IYRL--LR---V-T--
-D---DTYSEELQQRMMNQL-KPL-G-------GE--H----MS-FH--G
VRGFYQ--SWLSDLGFTKMVAAYDMFLHYF-KHH-EHGLLRIGTLSSRHK
DCAALLSIGYLEHILNIE-AA--ELMDWIFLPAMGIEMTKLT--KEG-QE
S--GKPSSYFPYQADLGLVIRSAYSSTANPYLFHWIHVSGSLLGNKRSIN
ARNNFEG--N-VADLCLNAVILAWAYG
>Pararge_aegeria_JAA88939.1
WTSFSVKIGT-KGAS---ITPWDLVTVTEGTVYQ--P-VE-AT----G-G
T-V-LSTPSQPQMDISTWTP---RALV-LYILC-IYRL--LR---I-T--
-N---QEYVTLLITKMEQQL-TAE-G-------GS--G----MK-LS--G
ATLVYA--GWISDRNYLKLVAAYDMFLYHF-SGH-EDGILRLGSLGSRFR
DCAGLLSYGYAMSILDIE-AG--YLMDWIFVKTMGDEMIRMT--REG-QE
T--GSPTSYFPYQSDLHLVNRSAYSSNANSYLFHWIHTFGSLMSHKRSIN
ARYNFEG--N-VADVGLNAVVLCWAFA
>Oak-Vale_virus_YP_009094418.1
WTSFGVVLAPGGGAA---SGPFHAVEWVAGQE--TYT-ST-SG----E--
P-C--QG----------QTL---IYCA-VYLCA-IYRL--GR---STA--
-E---GEYRGKLETTISEFL-AAM-IP-------D--R----PQ-LT--G
RGAIAG--RWVQDRNFCRLVAMLDLFFREK-KDH-DYAVIRMGTIASRYR
ECTGLTSLTHLARLTGDPI-E--RAICWVFQQDVARQVINLI--TPG-QE
I--TNFRGLTPYIADLGISRRSPYSSGINPEWHVFCHAIGVFMGNRRSID
ARYLEAKD---ESTIMQNAGLVAYVCR
>Kwatta_virus_AJR28291.1
WTSFGVPLGR-ADAE---VHAFSYVAWKEGPD--KYT-TS-GG----N--
P-V-DDE----------KDL---LCLA-VYLCT-VYRI--GR----TS--
-I---AEYRTRLVAAGDTFI-RGI-KA-------N--F----VG-LD--N
CLDFCD--RWVQDQNYCKIVACIDLFFKKF-KNH-DIARIRFGTVAARFR
ECTALLSLAHYQDLVGMKI-E--QALRWIWIPRVAEQINNLM--MPG-QE
V--LDVTSLMPYMMDLGLSKRSPYSAASNPEWHMYVHFIGALMGFKRSVD
ARSLMVSG---ESNIMGNALVVAFVCR
>Kolongo_virus_ABE69214.1
WESFGRHIGS-KGES---VNPFSGVDVKREGE----Y-SS-SG----S--
Q-N-ADP----------DEG---LWIA-TLCLA-LYRL--GK---V-T--
-D---ENYKKELSVNIDKIL-RTI-HK-------N--A----CS-VS--S
IIEYAS--LAAADSNFCKIVACVDMYFCKF-KND-EQAICRIGTCSSRYR
DSAGLLSINHLAFLSGGDP-A--DGISWALVPSVQKDIDKLI--VEG-QE
T--EKADSFTPYMIDLQISKLSPYSTTSNPAFHLFVHSAGTFALSTRSIN
AKLLDAPD---TSSIIKNAGFFIMAVD
>Sandjimba_virus_ABE69216.1
WESFDVKIGS-KGDE---ITPFSFITVEEVDE----Y-KS-EK----S--
K-D-ATD----------GDQ---KWMA-IMLLG-LYRV--GR---V-S--
-D---PNYKNQIIKAVDNVI-KAI-DK-------K--A----PS-LS--T
IQEYAT--QAVADVNYCKIVALVDFYFHKF-KND-KMAVCRISTVSSRYR
DSAALLGLNHLSTIGGGSP-L--LGVRWALVDAIHTNIDQLI--MPG-NE
T--NKTDSLMQYMIDLQISKLSPYSTTANPAFHLFVHAAGSFILNPRSLN
ARMVTAPS---TQSIIRNAAFFIMATG
>Sunguru_virus_YP_009094435.1
WVSFGVVIAK-RGGK---VNPFSMVDVAMSGE----F-VS-NS----S--
E-Q-ADA----------KDD---IWMV-MYIVA-QYRI--GR---A-S--
-L---PEYRNQIIQAGNRLM-TSL-SS-------D--A----ES-LE--T
GIAFCD--QWVADANFCKIMACLDMFFNRF-KKN-QFAVCRFGTIVARFK
DCAALLGLNHFTELCNDDL-R--TGLKWVFCEVISKNITSLS--EPN-QE
V--DNPLSYTPYMIEFQISRLSPYSTTNNPAFHLFIHAMGSFLLNKRSVD
ARFLQSSG---TINIISNAGLLAFIMF
>Harrison_Dam_virus_AIW61118.1
WVSFGITIGA-KGQT---ITPFNIFTVTRAGE----I-TL-GE----S--
A-E-ADE----------SDY---LWMA-IYLLV-AYRV--GR---A-T--
-K---GDYKSKIAEASERVL-KAA-KP-------S--A----PK-YQ--A
SWGSSD--QWINDINYCKIVAGIDMFFFKF-KNN-TAAICRIGTITSRYR
DAAALISLNHLRKICDGDL-T--MGLTWIFCPAVSVEFDRLA--KEG-QE
V--EENFSFTPYIIDLQISRLSPYSTTQNPGVHLFIHATGTFLLKRRSID
ARMSDCTG---EAGIIKNAGLLAFVVN
>Walkabout_Creek_virus_YP_009176978.1
WISFGITIGA-KGQS---INPFSIFTVARSGD----L-TL-GE----S--
A-E-ADE----------KDY---LWMA-IYLLI-AYRV--GR---A-A--
-K---GDYKTRIAESADRVL-KAA-CP-------D--A----PK-YL--A
SWGSSD--QWINDVNYCKIVAALDMFFFKF-KNN-EAAICRIGTITSRYR
DAAALIGLNHLRRICDGDL-T--MGLTWIFCPAVSIEFDRLA--REG-QE
V--EENFSFTPYIIDLQISRLSPYSTTQNPGVHLFIHATGTFLLKRRSID
ARMLDCTG---EAGIIRNAGLLAFVIN
>Klamath_virus_AJR28403.1
WVSFGVIIGK-RGDK---VNPFCMVQMAPEGLPRVLD-SQ-QK----S--
S-Q-VNA----------ADD---LWMC-MYLLC-FYRL--GK---I-T--
-N---KTYLSTILDRMNSML-LGY-RK-------D--V----AP-LS--A
NLQAIE--AWHNDSGYCKIVACVDMFYSMF-KKS-PMAAIRVGTIPARYR
DCAALTAMAHFSKLLGQDL-A--KCLEWSFVGRVSDEIEALL--QPG-QE
L--DNPFSYTPYMMELGLSRASPYSTVRNPCWHLFCHSIGALMQSTRSIN
ARHLEAAD---QSNILANAELVVYVFE
>Durham_virus_ADB88758.1
WTSFNVQIGS-LGTS---MSPWGIVTVNQDPNQCRID-GS-SK----D--
T-S-AKK----------EDD---QWMC-MYLLA-IYRV--GK---A-T--
-N---KTYQTMLIDQLNRML-ASV-SK-------N--A----VP-MV--Q
AMAALD--SWPNDTNFCKMVACVDMFFNKF-KNH-EWAVLRFGTISSRFR
DCAALTSMAHYQQLLGINL-G--KALEWIFVSRVTEEVELIL--TPN-QE
L--DKPDSYMPYLIDLGISKNSPYSSTRNSSWHLFCHGLGALLASRRSVN
ARHLEAAD---QSNILINVMLISYVFQ
>Tupaia_virus_YP_238528.1
WTSFGVQILS-RTER---GRPLCMVNIQLDDKDKTFD-SQ-VK----D--
S-T-ATV----------EDD---LWMT-TYLLA-IYRI--GR---A-T--
-N---KNYQTQLIDELNKLL-ATF-PG-------D--Y----VP-MV--Q
ALQAFD--SWPNDPNYCKLVACVDMFFSRF-KKS-KWAILRFGTISSRYR
DCAALTALNHFSRLLGVDL-V--DALEWSFVGRVSDEIEQML--KPD-QE
L--DKVDSYTPYMIDLGISKASPYSTVRNPAWHLFCHTVGSLMMSRRSIN
ARHLEAPD---QSNILSNAELIVFVFE
>Kern_Canyon_virus_ABE69215.1
WESFGVIICK-EKDK---VNPFVMCNISIKKENL--P-NL-TG----A--
E-I-PKD----------DDD---KWMV-FWLLF-QYRI--GR---A-T--
-D---ETYKSELIKRANQFM-LSF-A-------EK--P----VG-LS-RT
VSTLTV--SWLANMNFTKIVAAVDMYYCKF-KSA-PWAEMRYCTLGSRYK
DCAALTVLRHISDLTSLTV-A--QLVLWVFTERMADEVEKIS--TEG-NE
V--DKADSYMPYMRDFGISDKSPYSAQMNPSLVMFCHTIGCLLSSKRSMN
ARLAGEID---RLNSVINGSITAYVLG
>Oita_virus_AJR28398.1
WDSFGVVIGA-ADQE---VCPWDIVTIDWKQTKL--E-NV-VE----K--
A-N-ITE----------KDY---TWIA-FYLCF-IYRY--TR---A-T--
-H---PDYRDQLYVKANEHA-KNL-N-------EK--A----VP-IN-QG
QLNRLR--NILLHDPYIKAIACIDMFYYKF-KNS-PLASVRYGTLSSRFK
DCAALTTLNHITKVTGLSI-S--KFILWVFSSRMADEVMQLA--VTG-EE
L--DKGDSYAAYMRELGLSDRSPYSTQANPSFSLFCHVVGTLLGSKRSKN
AKMGAEVD---TVNSVLNGKIVAYVLG
>Fikirini_bat_rhabdovirus_YP_009094018.1
WTSFGVQIAP-PKVD---VTPWDLVKIVEKDTNL--P-NN-EL----N--
Q-T-ITE----------DDQ---NWIA-FYICF-LYRF--SR---A-T--
-H---TDYKDQLYSRAIEHV-KNI-S-------SN--T----HI-IQ-PG
ALTQMK--NIILHPQYNMAIACIDMYFNKF-KTS-PRAMVRYGTLPSRFK
DCSALTTLNQVTRMIGVSI-E--QFMLWVFSNRMADELDQMA--KEG-EE
L--DKGDSYVAYMRELGLSDRSPYSTQANPSFSLFCHIVGTLLGSKRSKN
AKMGLEVD---TVNSMLNAKVAAYVLG
>Kolente_virus_YP_009094023.1
WRSFNVEIAA-AGTE---ITPWNLVKVKEKDSIL--P-NN-ET----N--
P-D-ITL----------EDQ---DWIA-FYICF-LYRY--SR---A-T--
-H---VDYKDQLYGRATEHI-KNI-K-------PK--A----II-IQ-PG
ALTQMK--NIILHSHFNAAIACLDMYFNKF-KTS-ARASVRYGTLPSRFK
DCSALTTLNHITKLTGLSI-E--QFMLWVYSNRMADELDQMA--KEG-EE
L--DKGDSYVAYMRELGVSDRSPYSAQANPSFSLFCHVVGTLLGSKRSKN
ARMGAEVD---TVNSVLNGKVVAYVIG
>Wuhan_Louse_Fly_Virus_5_YP_009305098.1
WLSFNIQIGK-TGDE---ITPWTLVDVQEKDGVL--P-NA-EI----N--
K-K-ITA----------KDA---DWIA-FYICF-LYRY--SR---A-T--
-N---LAYKDALFGRAEEHA-KNL-N-------PE--A----VK-PS-TP
AMTRMQ--AIILHAPFNACIATLDMYYHKF-KNT-RMACIRFGTLPSRYK
DCAALTTLNHITRLTGLPI-E--QFMLWVFSARMADELDQMS--KQG-EE
L--EKGDSYVAYMRELGVSERSPYSAQANPAFSLFCHVVGTLLGSKRSKN
AKMGVEVD---TVNSVINGKIVAYILG
>Mount_Elgon_bat_virus_AJR28607.1
WTSFGVIIGK-SGEE---INPWALMDVQEKDGIL--P-NT-EV----N--
K-D-VGL----------DDA---NWIA-FYICF-MYRF--AR---A-T--
-N---QAYKDALADRAEEHA-KNL-N-------PK--S----VR-PQ-PP
AMTKMQ--ALILHAPYNAAIAGIDMFYHKF-KTS-KLASVRYGTLPSRFK
DCAALTTLNHITRLTGLPI-E--QFMLWVFSARMADELDQMS--KPE-EE
L--DKGDSYVAYMREMGISERSPYSSQANPAFSLFCHVVGTLLGSRRSKN
ARMGLEVD---TVNSVINGKIVAYVLG
>Yongjia_Tick_Virus_2_YP_009305118.1
WTSFGVEIAL-AKQR---VGPFCMMQVELREEPL--A-N--TE----T--
A-T-ATE----------DDD---QWMV-FYILA-QYRI--LK---L-Q--
-N---ADYERLIINKANNHL-SAM-K-------GK--A--D-EK-QD-LD
GSKRYG--AWVQDPTYLKIVAAVDMFFCKF-KDS-PWAIVRFGTLGSRYR
DATALTTLNHITQRTGLTI-D--QFMLWIFNDTVADELDRMS--REG-QE
L--DKHDSYVPYIRDMGLSAKSPYSAQLNPAFHFFCHAIGALMNSTRSIN
AKLGPEVD---LTNTLANAQVVAYALS
>Nkolbisson_virus_AJR28542.1
WKSFGVLIAG-AKTT---VNPFCMVEVESKQLDL--P-N--QQ----A--
G-A-ATE----------EDD---LWMC-FYILV-QYRL--LK---V-N--
-N---VEYEKLLVKRANVHL-ASL-P-------GA-------KK-SE-VH
SRKVYA--AWLANPMYLRIVAAVDMFFHKF-KEH-PYAICRYGTLGSRYK
DSAALTTLNHITKLTGLQI-V--DFMMWIFNDNIADELDRMA--RPD-QE
L--EKCDSYTPYMRDLGISDRSPYSAQMNPTFHMFCHALGTLLGSRRSMN
ARIAGEVD---VTNTLTNAEVVAFILN
>Nishimuro_virus_BAN29057.1
WTSFGVEIAQ-AKST---IHTFCMMEVEEKSVDP--P-N--LQ----L--
K-P-CTA----------EDD---LWMC-FYILV-QYRL--LK---V-T--
-N---TEYEKALIKRANIHI-SGM-P-------GG-------KK-CD-VH
SRKMYA--SWLSSPTYLRLVAAVDMFFHKF-KDH-PFAICRFGTLGSRYK
DSAALTTLNHITKLTGLPI-T--EFMMWIFNDNIADELDKMA--RPD-QE
L--EKCDSYTPYMRDMGLSDRSPYSAQMNPTFHLFCHALGTLMHSRRSMN
ARIAGEVD---VTNAVVNAEVVAFVLN
>Barur_virus_AJR28279.1
WTSFGVEIAQ-AKTT---VHTFCMMEVEEKAVDP--P-N--LQ----P--
K-P-CTP----------EDD---LWMC-FYILV-QYRL--LK---V-T--
-N---TEYEKALIKRANVHI-SGM-P-------GG-------KK-FD-VH
SRKMYA--SWLSNPTYLRLVAAIDMFFHKF-KDH-PFAICRFGTLGSRYK
DSAALTTLNHITKLTGLPI-T--EFMMWIFNENIADELDKMA--KPD-QE
L--EKCDSYTPYMRDMGLSDRSPYSAQMNPTFHLFCHALGTLMHSRRSMN
ARIAGEVD---VTNAVVNAEVVAFVLN
>Fukuoka_virus_AJR28419.1
WTSFGVEIAP-AKST---VNTFCMMEVEEKAVDP--P-N--LQ----P--
K-P-CTA----------EDD---LWMC-FYILV-QYRL--LK---V-T--
-N---TEYEKALIKRANVHI-SGM-P-------GG-------KK-FD-VH
SRKMYA--SWLSNPTYLRLVAAVDMFFHKF-KDH-PFAICRFGTLGSRYK
DSAALTTLNHITKLTGLPI-T--EFMMWIFNDNIADELDKMA--KPD-QE
L--EKCDSYTPYMRDMGLSDRSPYSAQMNPTFHLFCHALGTLMHSRRSMN
ARIAGEVD---VTNAVVNAEVVAFVLN
>Perch_rhabdovirus_YP_007641363.1
WESFGIEFGD-VNDI---LTPFSLLKCIVSDQAL--A-DY-KT----V--
A-V-PGD----------IDP---IAMM-IFLLA-PYRI--VG---I-Q--
-N---EEYQARVIQTIQNQ--IDS-L-------GA--K----RL-NV-RS
-LKNIT--TLTRSPNYLKLVAAIDMFYFHF-KNSQERAVVRVATLGSRHK
DCAALSTLNHIVQFTGKPL-I--EVLDWVFTDQVAQEVSRMM--RPG-QE
I--DQADSYMPYLKDLGLCRKSPYSSSANPGVHCWAQMTCALLGSKRSQN
AIASTEEN---LVNLTRNAEIMAYVLG
>Anguillid_rhabdovirus_AIY29142.1
WSSFRFQIGK-AGEE---ITPFNLIGMTVNSQKL--A-DY-KK----A--
V-A-PEG----------IDE---VAMV-IYLLA-PYRI--VG---I-K--
-N---EDYQDRVITNIQNQ--LDS-L-------GA--K----KL-QV-KA
-LKNVT--TLINSANYLRMVAVIDMFYYHF-KNSQERAVVRIATLSSRHK
DCAALSTLNHITSFTGRSF-V--QVLDWVFTDQVAKEIGRMM--RAG-QE
I--DRPESYMPYLKDLGLSRKSPYSSSANPGTHCWAQMVCAMMGSKRSQN
AIASTEEN---LSNLTRNAEIMAYALG
>Eel_virus_European_X_YP_008686602.1
WSSFQFQIGK-AGEE---ITPFNLIGMTVNSQKL--A-DY-KK----A--
V-A-PEG----------IDE---VAMV-IYLLA-PYRI--VG---I-K--
-N---EDYQDRVITNIQNQ--LDS-L-------GA--K----KL-QV-KA
-LKNVT--TLINSANYLRMVAVIDMFYYHF-KNSQDRAVVRIATLSSRHK
DCAALSTLNHITSFTGRSF-V--QVLDWVFTDQVAKEIGRMM--RAG-QE
I--DRPESYMPYLKDLGLSRKSPYSSSANPGTHCWAQMVCAMMGSKRSQN
AIASTEEN---LSNLTRNAEIMAYALG
>Dolphin_rhabdovirus_YP_009094472.1
WTSFGVEIAK-RGQN---VNPFCMVNVKIGTKPK--P-DW-TV----N--
T-V-NDN----------SGD---FQLV-MGLLG-IYRV--SN---I-S--
-N---ETYKEKILGTIQTQ--LDA-I-------AK--N----KV-MM-KT
-LAVNK--QVTLSPNFNMAVACIDMFYHRY-KGA-EKSVIRVSTLTSRYK
DCAALSTLAHISNFTGLSL-K--ETLDWVFSDRVAAEVEQMM--RPG-EE
I--DRQESYMPYLKDFRISRRSPYSTTFNSNLHIWGQSACALMGSRRSQN
AILMSEDN---LVNIMTNAKIMAYVLG
>Eelpout_rhabdovirus_ALJ30355.1
WNTFGIDLAT-PGQK---INPLVTLEVTVGDKPV--P-DY-QL----A--
G-P-GPE----------VND---KALV-ILLLG-IYRV--AG---I-T--
-N---ETYRSKVADAIQQQA-IQA-D-------PK--V----TQ-SM-RV
-LQANK--HLLSNPNYLKVVAAVDMFLYRF-KDS-EHVNVRVSTLTSRFK
DCAALSTFAHIAAFTGLTL-G--GVLDWVFSDGIAAEVDRMM--RPG-QE
I--DQETSYMPYLKDMGLSKVSPYSATKNPGFHIWGQTACALMGSVRSQN
ALRVSEDN---WVNLKLNAEIMAFALG
>Siniperca_chuatsi_rhabdovirus_YP_802937.1
WTSFGIELAK-IGQA---VNPLSLLRVRYGGRAV--P-DL-AV----A--
Q-G-QAD----------VQD---KALV-ILLLG-IYRV--AS---I-T--
-N---DAYKTRVMDAIQQQA-LEA-D-------PK--I----QL-NI-RV
-LAGNK--HLLSNPNYLRMVAAIDMFFYRF-KES-ERANVRVSTLTSRFK
DCAALSTFAHVASFTGLTL-S--GVLDWVFTETVAAEVEKMM--KPG-QE
I--DKEASYMPYLKDMGLSKVSPYSATKNPGFHTWGQSACALMGSIRSQN
ALRASEDN---WLNLKLNAEIMAFALG
>Hybrid_snakehead_virus_AGI97134.1
WTSFGIELAK-IGQA---VNPLSLLRVRYGKRAV--P-DF-TV----V--
Q-G-QAD----------IQD---KALV-ILLLG-IYRV--AS---I-T--
-N---DAYKTRVMDAIQQQA-LEA-D-------PK--V----QL-NI-RV
-LAGNK--HLLSNPNYLRMVAAIDMFFYRF-KES-ERANVRVSTLTSRFK
DCAALSTFAHVASFTGLTL-S--GVLDWVFTETVAAEVERMM--KPG-QE
I--DQEASYMPYLKDMGLSKVSPYSATKNPGFHTWGQSACALMGSIRSQN
ALRASEDN---WLNLKLNAEIMAFALG
>Monopterus_albus_rhabdovirus_AGZ15721.1
WTSFGIGLAK-IGQA---VNPLSLLRIRYGRRAV--P-DF-TV----V--
Q-S-QAD----------IQD---KALV-ILLLG-IYRV--AS---I-T--
-N---DAYKTRVMDAIQQQA-LEA-D-------PK--V----QL-NI-RV
-LAGNK--HLLSNPNYLRMVAAIDMFFYRF-KES-ERANVRVSTLTSRFK
DCAALSTFAHVASFTGLTL-S--GVLDWVFTETVAAEVERMM--KPG-QE
I--DQEASYMPYLKDMGLSKVSPYSATKNPGFHAWGQSACALMGSIRSQN
ALRASEDN---WLNLKLNAEIMAFALG
>American_bat_vesiculovirus_TFFN-2013_YP_008767239.1
WVSFEIQIAD-KDEE---VSPFCPLIIKEDESKI--P-DG-KK----C--
P-D-CTI----------EDD---KWLP-TFLLG-LYRI--GR---A-T--
-I---PEYRALLMKNLMIQC-KNL-S-------HR--A----VA-LV-RD
TETFYD--GWGNNPNFCKEVAAIDMFYHRF-KKS-DRAVIRFGTIVSRYK
DCAALSTFAHLNKVTGMSP-L--SIVLWLTHPALVKDFETMM--KEN-QE
I--DKADSYMPYLIDMGLSRKSPYSSVKNSSFHFWGQMTALLARSDRAKN
ARVPSDIP---KSDLTTAAWIFGYAIS
>Spring_viraemia_of_carp_virus_NP_116744.1
WDSFGHKIGI-QGEK---IGPFNLVRVEDIPDGL--P-DG-KL----N--
A-E-VSA----------EDD---AWLP-LFLLG-LYRV--GR---A-S--
-E---TTYRTLLMESLIKQC-KAI-K-------SD--W----VS-PV-TA
THKYFD--VWGNDGNYLKIVACVDMFYNHF-KKS-IKATFRWGTIVSRFK
DCAALATLGHVVKITGLTI-E--EVFTWVLQTEVAEELVKMM--KPG-QE
I--DNSASYMPYLIDMGISAKSPYSTIKNPSFHFWGQLVAALCRSKRALN
ARQPDEID---SMSISNASLLMAYALG
>Grass_carp_rhabdovirus_V76_YP_009094263.1
WESFGQKIGN-QGEK---IGPFGLVKVRDIPDGL--P-DG-KL----N--
A-D-VSA----------EDD---AWLP-LFLLG-LYRV--GR---A-S--
-E---TAYRTMLMEALVKQC-KAI-K-------SD--W----VS-PV-TA
THKYFD--VWGNDGNYLKIVACVDMFYNHF-KKS-VKATFRWGTIVSRFK
DCAALATLGHLVKITGLTI-E--EVFTWVLQTEVADELVRMM--KPG-QE
I--DNSASYMPYLIDMGISAKSPYSTIKNPSFHFWGQLTAALCRSKRALN
ARQPDEID---SVSISNAGLLMAYALG
>Tench_rhabdovirus_S64_YP_009094202.1
WDSFGQKIGN-QGEK---IGPFNLVKVGDINDGL--P-DG-KL----N--
A-E-VSA----------EDD---AWLP-LFLLG-LYRV--GR---A-S--
-E---TTYRTLLMEALIKQC-KAI-K-------SD--W----VS-PV-TS
THKYFD--VWGNDGNYLKIVACVDMFYNHF-KRA-SR-HVRWGTIVSRFK
DCAALATLGHLVKITGLTI-E--EVFTWVLQTEVADELVRMM--KPG-QE
I--DNGASYMPYLIDMGISAKSPYSTIKSPSFHFWGQLTSALCRSKRALN
ARQPDEID---SVSISNAGLLMAYALG
>Pike_fry_rhabdovirus_YP_009094121.1
WDSFGQKIGN-QGEK---IGPFKLVKVGDITEGL--P-DG-KL----N--
A-E-VSA----------EDD---AWLP-LFLLG-LYRV--GR---A-S--
-E---TAYRTLLMEALIKQC-KAI-K-------SD--W----VS-PV-TS
THKYFD--VWGNDGNYLKIVACVDMFYNHF-KKS-IKATFRWGTIVSRFK
DCAALATLGHLVKITGLTI-E--EVFTWVLQTEVADELVRMM--KPG-QE
I--DNGASYMPYLIDMGISAKSPYSTIKNPSFHFWGQLTSALCRSKRALN
ARQPDEID---SVSISNAGLLMAYALG
>Jurona_vesiculovirus_YP_009094373.1
WKSFGVQIAV-KGQK---IGIFDLLEVDDYRGPI--P-DG-KS----S--
S-G-RTA----------DDD---KWLP-MLILG-LYRV--GR---A-T--
-Q---EDYKKMLMSNLNAQC-KLR-S-------NQ--A----EE-IV-DD
TSDFYQ--AWGNDSNFLKIVAAVDMFFHYF-KKN-PEANIRFGTIVSRFK
DCAALTTLAHLQKVTGLPI-E--EVFSWILTRSVEDEVCRMM--KPG-QE
I--DQANSFMPYLIDLGLSTKSPYSSVKNPSFHFWGQLTALLVQSSRAKN
ARVPDDIP---YAELTKAAQLFGFAIG
>Vesicular_stomatitis_Alagoas_virus_YP_009094097.1
WTSFGVNIGR-AGAN---VGIFDLVSVKGLEGVC--P-DG-VS----D--
A-S-RTS----------ADD---NWLP-LYLLG-LYRV--GR---T-Q--
-M---TDYRKRLMDGLINQC-KMI-D-------DK--F----EP-LI-PE
GRDFFD--LWGNDNNYTKIIAAVDMFFHMF-KKH-ERAYLRYGTIVSRFK
DCAALATFGHVCKITGMST-E--EVTTWILNREVGDEMIQMM--KPG-QE
I--DKADSYMPYLIDFGLSQKSPYSTVKNPAFHFWGQLTALLLRSTRAKN
ARQPDDIE---YTSLTTAGLLYAYAVG
>Radi_vesiculovirus_AJR28592.1
WSSFGISIAK-AGDR---VKLFDMLDVETLNQKP--S-AG-QA----C--
P-T-ATK----------EDD---RWLP-MYLLG-LYRV--GR---A-T--
-V---VSYQSELLEALSNQC-KLR-S-------KE--F----KE-LV-QT
QSDFFE--AWGNDLNFTKIVAAVDMFFHKF-KKH-PDAALRFGTIVSRFR
DCASLSTFHHLVKVTGLSL-E--VVGTWILNDQVAKEIIQMM--KPG-QE
I--DQADSYMPYLIDFGLSTKSPYSSVKNPCFHFWGQTTALLLRSGRAKN
ARAPDDIP---YQSLTHASLLFAYAVG
>Yug_Bogdanovac_vesiculovirus_YP_009094273.1
WTSFGINIGK-AGSK---VKIFDMLDVEYLENKP--N-AG-QA----C--
P-E-ACK----------DDD---VWLP-MYLLG-LYRV--GR---A-T--
-V---PSYQNDLMEALNTQC-KFR-S-------PK--F----RE-LV-QA
QSDFYE--AWSNDLNFTRIVAAVDMFFHRF-KKH-SDAGLRFGTIVSRFR
DCASLSTFHHLVKITGLSL-A--DVGSWILNDQVAREIIQMM--RPG-QE
I--DHADSYMPYLIDMGLSTKSPYSSVKNPCFHFWGQMTALLLRSSRAKH
ARVPDDIP---YPSITNAALLFAYAVG
>Orgi_virus_AOX47526.1
WTSYGVKIGA-IHEE---VNAWCMYSRSTTVTK---K-DG-VS-------
A-P-VRP--------E--LY---PKIA-LVLLS-IYRF--IR---I-A--
-N---QEYRSNMIQRMNAQI-ESG-T-------SS--A----LA-IS--E
TLAVYT--SWQGDRIFNKLVAGIDMFLMRF-PQH-QWGHLRLGTIGSRFR
DCAALLSYGYLMKQLGTSKSI--EILDWVFVESIGDDIDQMM--KKE-EE
L--DQPYSYFPYQVDMGLVHKSAFSTVANPHFYFFAHAIGTLLLSERSKN
AIQVLDG--S-IPNILYNAIIVAFVHS
>Ekpoma_virus_AJN08918.1
WESFNLKLAR-VGDQ---IGPLDLLEIEDYDEKQ--R-DG-TK----D--
Q-A-GDR----------EDD---HWIM-LILLG-FYRI--NK---I-S--
-H---NQYRASMISKLNQQA-NNI-N-------PE--A----IK-LI--D
NPQMIS--MICSNPNFSKLVAAVDMFLYEN-KES-DRSLWRWGSVACRYE
NCAALTTLSHLTDILGKNL-E--DILPWFFIETIGHEVERIL--EPG-QE
L--DNVRSYTPYCHAYGISQKIPYSATAAPGLYTLCHLIGGLLHSPRSQN
ARIVTERN---MVNIRINATLIAFVLG
>Marco_virus_AJR28448.1
WHSFGLEIRA-AGED---ATPFDMYDVIINEDNP--K-AG-IT------G
V-N-VEA----------EVD---KKLV-LQLLF-VYRY--HNT----P-N
-----STHLATIESKFNDQL-NAI-DG-------PR------FE-YR--C
PDAKTK--LWMQDPNFLKIVAGVDMFLCKF-PSH-NWAFLRFATIVSRFK
DFAALTALDHLWGLLGIEG-N--EGMLWCWTPELGKEARRLL--RPN-QE
I--SKPDSYTPYITTMGISLKSPYSATSCPATYNWAHIVGALLGSTRSRN
ARLFNENN---LITIRTNASIMAYAFQ
>Ngaingan_hapavirus_YP_003518280.1
WESFGVVIGN-QGEE---VGPFXMVDVAHDEDPK--I-DA-ES----D--
Q-T-AGP----------ADD---LWMV-TYVLF-MYRY--FR---A-T--
-L---PAYQNALFEKLKIQI-AGC-T-------SA--K----IP-LN--M
PNPIYK--GWLGSKSFTKMVACIDMFYYKN-PDC-DWASIRMGTLVARHK
DAAALTSFAHLKDVLGEEG-D--KIFGWIFVSNVAKEVEEVM--LEG-EE
L--DKPYSYTPYLMELGLSNRSPYSAASAPGLYTFCHLVCSLLASGRSKH
AKLVSENN---ITNIRANAIIVAYAYS
>La_Joya_virus_AJR28298.1
WKSFGVDIGD-VGAT---MCPWNLLTVEFDTHVA--P-RG-NI----D--
Q-T-ATK----------DDD---LWMM-AYVLF-VYRY--SR---A-Q--
-M---ATYKATLFDKFKVQI-APH-T-------DP--G----FI-PT--A
PHANYS--AWLSNRNYCKLIAALDMFFTHF-PQH-PEAFLRIGTITSRFR
DCAALTSLEHYRETVGFKG-D--DMFGWIFVGTLEEECYILM--KPG-EE
L--DDPNSYAPYLIDLGLSLKSPYSASTCPSMYTFCHMVGSLLTSGRSQN
AKMISDKN---LINIRMNALLVAYVFN
>Parry_Creek_virus_AJR28319.1
WNSFGITIGG-KGDK---INPWKLVEIKEEDSRR--V-DA-NI----D--
Q-T-ATP----------DDD---RWML-MYILF-VYRH--AR---A-Q--
-V---SNYKKTLFEKFQIQV-SPL-L-------TG--K----IT-LT--S
PPPTYN--SWLSNKNFCKMIAAIDMFFCKF-PQH-QDSNLRFGTITSRFR
DCAALTSLEHFRETVGFKG-D--DMFGWIFVGSLEEECRTLM--KEG-QE
L--DQPGSYSPYLIDFGLSLKSPYSASTCPGMYTYCHLVGSLLTSTRSQN
AKMISDKN---LVNIRTNALLVAYVFS
>Wongabel_hapavirus_YP_002333271.1
WQSFDVIIGG-KGDK---ITPWNLVEIKEEDSRR--A-DA-NV----D--
Q-T-ATA----------DDD---KWML-MYVLF-VYRH--AR---A-Q--
-V---SNYKKTLFEKFQTQV-SPL-I-------PN--K----IT-LT--S
PPPVYN--SWLSNKNYCKMIAAIDMFFCHF-PQH-QDSNLRFGTITSRFR
DCAALTSLEHFRETVGFKG-D--EMFGWIFVGSLEEECHILM--KKG-QE
L--DQPSSYSPYLIDFGLSLKSPYSASTCPGMYTYCHLVGSLLTSTRSQN
AKMISDKN---LVNIRTNALLVAYVFS
>Ord_River_virus_AJR28597.1
WHSFGVAIGG-KGDK---ITPWNLVEIKEEDSRR--A-DA-NI----D--
Q-T-ATA----------DDD---KWML-MYVLF-VYRH--AR---A-Q--
-V---SNYKKTLFEKFQTQV-SPL-I-------PG--K----IT-LT--S
PPPTYN--SWLSNKNYCKMIAAIDMFFCRF-PQH-QDSNLRFGTITSRFR
DCAALTSLEHFRETVGFKG-D--EMFGWIFVGSLEEECHTLM--KAG-QE
L--DQPGSYAPYLIDFGLSLKSPYSASTCPGMYTYCHLVGSLLTSTRSQN
AKMISDKN---LVNIRTNALLVAYVFS
>Flanders_hapavirus_YP_009177000.1
WQSHGVRIGN-KGDK---VNPFSMFQVVEDTSNK--L-DA-TG----G--
T-N-IES----------DQD---GWMT-LYLLY-IYRH--SR---I-T--
-N---VQYQTALWDRLKIQI-TTA-H-------PN--P----GN-YQ--T
PKNIYR--SWLQNKNYTKIVAGVDMFFCKF-PKH-DYAYLRFGTVTSRFR
DCASLLALNHLKSTAKMAG-E--DIFAWMFLQQLEEEAYILM--KED-EE
L--DKVDSYTPYMMDMGISLKSPYSATACPSIYTWCHFIGSWLVSTRSRN
ARMISDAG---IAELRANASIVAFVYC
>Hart_Park_virus_AJR28492.1
WQSHGVPIGK-KGDT---VNPFSMFQIVEDTSNK--L-DA-TG----G--
T-N-IEA----------DQD---GWMT-LYLLY-IYRH--SR---I-T--
-N---VQYQTALWDRLKIQI-TTA-H-------PN--P----GN-YQ--T
PKNIYR--SWLQNKNYTKIVAGIDMFFCKF-PKH-DYAYLRFGTVTSRFR
DCASLLALNHLKSTAKMAG-E--DIFAWMFLQQLEEEAYVLM--KED-EE
L--DKVDSYTPYMMDMGISLKSPYSATSCPSIYTWCHFIGSWLVSTRSRN
ARMVSDAG---IAELRANASIVAFVYC
>Mosqueiro_virus_AJR28517.1
WESHGVVIGN-QGDI---VNPFAMYQVTLDNQNT--I-DA-TG----S--
P-N-VDA----------DQD---LWMT-LYLLF-VYRY--SR---V-S--
-N---TNYQGALMDRFKVQV-VSA-Y-------PN--P----GA-FQ--T
PKGVYK--SWLNNKNYTKIVAGFDMFFCKF-PKH-DAAFLRFGTVTSRFR
DCAALMALNHLRTTAKMEG-D--EIFGWMFLQQLEDEAYMLM--KED-EE
L--DKVDSYTPYMMDMGLSLKSPYSATACPSIYTWCHFIGSWLVSTRSRN
ARMISDAG---IAELRSNAAIVAFVYS
>Kamese_virus_ARE72399.1
WETHRVVIGD-QGTT---VNPFSMYNVVFDETNT--I-DA-AA----T--
N-G-IEA----------DQD---YWMV-LYLLF-IYRY--SR---I-T--
-N---ANYQGALLDRFRVQV-LTA-Y-------PT--P----GQ-FQ--T
PKGVYK--AWLNNRNYTKIIAGIDMFFCKF-PNH-ELAYLRFGTVTSRFR
DCAALLALNHLKSTAKMEG-D--EIFAWMFLQQLEEEAYTLM--REE-EE
L--DQGDSYTPYMMDMGLSLKSPYSASACPSIYTWCHFIGSWLVSTRSRN
ARMISDAG---VAELRANASIVAFVYS
>Mossuril_virus_AJR28355.1
WETHRVVIGG-QGTT---VNPFSMYNVVFDETNT--I-DA-AA----T--
N-G-IEA----------DQD---YWMV-LYLLF-IYRY--SR---I-T--
-N---ANYQGALLDRFRVQV-LTA-Y-------PT--P----GQ-FQ--T
PKGVYK--AWLNNRNYTKIIAGIDMFFCKF-PNH-ELAYLRFGTVTSRFR
DCAALLALNHLKSTAKMEG-D--EIFAWMFLQQLEEEAYTLM--REE-EE
L--DQGDSYTPYMMDMGLSLKSPYSASACPSIYTWCHFIGSWLVSTRSRN
ARMISDAG---VAELRANASIVAFVYS
>Gray_Lodge_virus_AJR28574.1
WVSFGVEIGR-KGNT---VNVFCMMDVKEEDDKR--A-DG-TS----D--
P-N-ITS----------DED---KWMA-LYLLF-IYRY--SR---A-S--
-N---AAYQAGLVDKLRMQV-ASV-T-------LN--P----PA-FN--P
PKGTYR--AWLNNKNFTKLVAAFDMFFCKF-PNH-DSAFLRFGTITSRFR
DCASLLSLNHLRETAGIEG-N--QLFAWMFVGTLAEEAEVLM--KEN-QE
L--DKSDSYTPYMMDLGLSLKSPYSAAVCPGVYTWSHLICSLLVSTRSRN
ARMVSESN---LANIRNNAAIVAYVHA
>Landjia_virus_AJR28481.1
WESFNIKIGS-RGES---VGIFSTLNVTEDRSVK--I-DG-SS----S--
P-D-VDE----------KQD---CWMV-LYLLF-VYRY--TR---A-T--
-N---ATYQALLIDKLKVQI-AAV-Y-------TG--D----IN-VP--S
PKATFK--SWLNNKNYLKIVAAYDMFLCKF-PNN-EYAYWRFGTIVSRFR
DCASLLSLNHMRETAGIPG-K--DLFGWMYMPVLREESISMM--KPG-EE
L--DKSDSYAPYMMDFGLTLKSPYSASACPSVYTWCHFVCSWLVSARSRN
ARMISDAG---IAQLRTNAAIVAYVHS
>Manitoba_virus_AJR28465.1
WKSFGVSIGD-KGDN---VNVFSMLNVVEDKSAK--L-DG-EE----T--
P-N-VDE----------KHD---GWMV-LYLLF-IYRF--SR---A-T--
-N---ATYQSLLVDKLRVQA-ASA-F-------TG--E----LQ-LP--T
PKTTFK--SWLNNKNYLKIVAAYDMFFCKF-PNN-DFAYWRFGTITSRFR
DCASLLSLNHLRETAGISG-N--DLFGWMFMSVLDEESRKMM--KEG-EE
L--DQSDSYAPYMMDFGLTLKSPYSASACPAVYTWCHFICSWLVSSRSRN
ARFISDAG---VAQLRTNAAIVAYVHS
>Yata_virus_YP_009177205.1
WKSFGVTIGL-KDQD---LDPFCMYVVHHDAGPQ--V-DG-TE----S--
T-T-VGP----------EDD---DWMV-MYLLG-IYRL--GR---T-Q--
-N---DTHKGNLATRLLAQM-KSL-N-------PR--T----LN-IT--N
DDALQN--IWVGNTDYCKLIAGVDMYFNRF-KKS-DFAYLRFGTIPSRFK
DCASLLSIGHVCNLTGMTL-E--EYLGWIFVATVGREIESMM--KEG-NE
V--DQPFSYMPYMMEMGLSMKSPYSSAASPGVYTLAHIIGTLLFSERSKN
ARMVSENN---LSNIRINAEIVAYVRA
>Koolpinyah_virus_YP_009177193.1
WESFGVVIGK-RGEN---CNPLSMYNIIEEDDKL--I-DG-TK----N--
P-K-ATA----------DDD---KWMA-LAVTA-MYRL--GR---T-M--
-N---QTHRNTVITKLNAQM-QGI-S-------KD--A----IP-MI--D
LPSLQA--SWVSNQDFCKIIAGIDMFFNKH-KMN-DWAYLRFGSIPSRFK
DCSALLSLGHICDVTGMDL-T--DFLDWIFVGTVAKEIVGMM--KEG-NE
I--DNAYSYTPYMMDMGLSLKSPYSSTVCPGTYTLVHMIGTLLFSDRSKH
AKMISENN---LSNIRINSEIIAYVKG
>Kotonkan_virus_YP_006202618.1
WESFGVVIGK-KGEN---CNPLSMFNIIEEDDKL--I-DG-TK----N--
P-K-ATP----------EDD---KWMA-LAVIS-MYRL--GR---T-T--
-N---QTHRNTVITKLNAQM-QGI-S-------KD--A----IP-MI--D
LPSLQS--SWVANQDFCKIVAGIDMFFNKH-KMN-DWAYLRFGSIPSRFK
DCSALLSLGHICDVTGMDL-T--EFLDWIFVGTVAKEVVGMM--KEG-NE
I--DNAYSYTPYMMDMGLSLKSPYSSTVCPGTYTLVHMIGTLLFSDRSKH
AKMISENN---LSNIRINSEVVAYVKG
>Obodhiang_virus_YP_006200957.1
WTSFGVKIGK-KGEK---ITPLSLLNIMIEEDDL--I-DG-KR----N--
N-D-VTK----------KDD---KWIM-LIITS-YYRF--AF---S-Q--
-N---PNHRSNLITKLNLQL-RTF-L-------KD--P----PT-IV--D
NMGLFA--SLISNVNFNKLISALDMFLNRF-KNN-DWSFLRFGTIASRYK
DCSALMSLSHVCEVTGMKI-E--EFMDWIFVYSTGEDMIKLM--REG-NE
I--DDPLSYMPYTMSMGLSMKSPYSSINCPSIYSFIHMLGSLLGSERSRN
ARMVSENN---IVNLKMNAGVVSYVKS
>Adelaide_River_virus_YP_009177239.1
WNSFGVKIGR-KGDK---ITPLSLVNVMIEEDEL--I-DG-KR----N--
N-G-VNK----------KDD---KWIM-LVITS-YYRF--AF---S-Q--
-N---QNHRSNLITKLNLQL-RTF-L-------KD--P----PT-IV--D
NMGLFT--SLISNINFTKLISALDMFLNRF-KNN-DWSYLRFGTIASRYK
DCSALMSLSHVCDVTGMKM-E--EFMDWIFVYSTGEDMIKLM--KEG-NE
I--DNPMSYMPYTMSMGLSTKSPYSSINCPSIYSFIHMLGSFLGSERSRN
ARMVSENN---IVNLKVNAGVVSYVKS
>Kimberley_virus_YP_009094395.1
WESFGVNIGR-KNQE---INVWCFYNVIVENDQT--V-DG-KK----N--
G-N-IDE----------QDD---KWLV-LALLA-YYRL--GR---S-S--
-N---QTHRNNLLVKLNAQI-KGF-K-------KD--A----PN-II--D
DVAVHG--SWVTNSEFCKIAAGYDMFLNRF-KNS-NYAHVRFGTVPSRYK
DSAGLMSLGHVCDVTGMSI-E--ELLDWIFVYNVGEDVVKMM--EEG-NE
I--DQPYSYMPYMMDMGISNKSPYSSLACPHIYTYLHLIGALLTSERCRN
ARMVSENN---LQNIKMNAFVVAYVKS
>Malakal_virus_YP_009094425.1
WESFGVNIGR-KNQE---INVWCFYNVIIENDQT--V-DG-KK----N--
G-N-IDE----------QDD---KWLV-LALLA-YYRL--GR---S-S--
-N---QTHRNNLLVKLNAQI-KGF-K-------KD--A----PN-II--D
DVAVHG--SWVTNSEFCKIAAGYDMFLNRF-KNS-NYAHVRFGTVPSRYK
DSAGLMSLGHVCDVTGMSI-E--ELLDWIFVYNVGEDVVKMM--EEG-NE
I--DQPYSYMPYMMDMGISNKSPYSSLACPHIYTYLHLIGALLTSERCRN
ARMVSENN---LQNIKMNAFVVAYVKS
>Berrimah_virus_YP_009094129.1
WVSFGVNIGR-RNQE---INVWNFYEVVIEDDQT--I-DG-RR----V--
N-N-VDE----------SDD---AWLT-LALLA-YYRL--GR---S-S--
-N---QNHRNNLLIKLNAQI-KGY-R-------KD--A----PN-II--D
DVAVHG--SWVTNSEFCKIAAGFDMFMNKF-KNN-KYAHVRFGTVASRYK
DSAGLMALGHACDVTGLTI-E--EILDWIFVSNVGEDVVKIM--DEG-NE
I--DEPYSYMPYMMDMGISNKSPYSSISCPHIYTFLHVIGTLLTSERSKH
ARMVSEHN---LQNIKMNAFVVAYVKS
>Bovine_ephemeral_fever_virus_NP_065398.1
WISFGVNIGR-RNQE---INVWNFYEVIIEDDQT--I-DG-RR----A--
N-N-VDE----------NDD---VWLT-LALLA-YYRL--GR---S-A--
-N---QNHRNNLLIKLNAQI-KGY-R-------KD--A----PN-II--D
DVAVHG--SWVTNSEFCKIAAGFDMFMNRF-KNN-KYAHVRFGTVASRYK
DAAGLMALGHACDVTGLTI-G--EILDWIFVSNVGEDVVKIM--EEG-NE
I--DDPYSYMPYMMDMGISNKSPYSSISCPHIYTFLHLVGTLLTSERSKH
ARMVSEHN---LQNIKMNAFVVSYVKS
>Ekpoma_virus_AJN08910.1
WVSHGVEIGV-SGNE---ITPLTLIKVELAPAQL--Q-DG-VQ----A--
N-D-ATE----------ADD---MWMA-MTILG-IFRI--GR---T-S--
-N---AQYRATLMARLNTQI-KCL-N-------QD--A----IP-LV--D
DVNLMG--SFINNPMYVKVVAVVDMYFNMF-RED-ERSILRFGTLGSRYQ
DCSSLMSISHLTSLTGLPL-E--TVLDWIFVESIGREMLAML--KEG-QE
L--DNPNSYTPYMMPLGLSTKSPYSASYAPGTYTLIHIIGSIMHSTRSYH
ARMVSDSN---IANIKINALVMAYVLS
>Coastal_Plains_virus_YP_009094404.1
WESFGIHIGS-KEDT---ISIVDLCEIEMYDDKL--I-DG-VK----S--
N-D-ASA----------SDD---QWMT-FACLA-IYRL--AR---T-Q--
-N---VQHRATVLTRINNQL-IAL-N-------PN--A----IK-LT--D
NSALYS--SWLSNLNYTKLVAIADMFFVKF-KDH-ELSVYRFGTIPSRWK
DCGALTSLSHLRTLTGLSL-D--EIVSWVFVPSIGRELVKMM--RPG-QE
L--DKQDSYVPYLMDLGLSQKSPYSSATNGGLYTWVHLIGSIMHSQRSLN
ARMINENE---LPNIRISAMLTAYVKF
>Sweetwater_Branch_virus_AJR28390.1
WESFGVKIGN-RGDT---INPLDLVDVTYYDDKL--I-DG-VK----S--
N-D-ASE----------ADD---IWMT-FACLS-IYRL--AR---T-Q--
-N---VQHRSNLLMRINTQL-ASF-S-------SN--A----LK-LT--D
NVSLYN--SWVSNFNYTKLIASFDMFFYKF-KDH-EYSLMRFGTIPSRWK
DCGAITSLSHLKNLTGMDL-E--EIVTWIFVPSIGKEICRMM--KAG-QE
L--DKADSYVPYLMDFGLSMKSPYSSTANAGLYTWIHMIGSIMHSQRSIN
ARMVNENE---LPNIRISAMLTAYVKF
>Beatrice_Hill_virus_APC23638.1
WTSFGVLIGN-KNRQ---ITPLDILDVNYYDDKL--L-DG-VK----S--
N-D-VSP----------SDD---AWML-FACLG-IYRL--AR---T-Q--
-N---LQHRSAILMKMNAQI-LSL-N-------QN--A----IK-LI--D
NTMFYN--SWIANYNYTKLIAACDMFFYKF-KDH-EHAVCRFGTIPSRWK
DCGGLTSLSHLKNLTGMEL-E--EIVSWIFVPSIGKEICRMM--KSG-QE
L--DQPDSYVPYLMDLGLSMKSPYSSSVNGGTYTWIHMIGSIMHSQRSLH
ARMVNENE---LPNIRISAMLTAYVKF
>Bivens_Arm_virus_AJG05818.1
WTSFGVLIGN-RSHN---ITPLDLLDVNYYDDKL--L-DG-VK----A--
N-D-ASP----------SDD---AWML-FACLG-IYRL--AR---T-Q--
-N---LQHRSSLLMKMNAQI-LSL-N-------QN--A----IK-LV--D
NTMFYN--SWISNYNYTKLIAACDMFFYKF-KDH-EHAVCRFGTIPSRWK
DCGGLTSLSHLKNLTGMEL-E--EIVSWVFVPSIGKEICRMM--KSG-QE
L--DKPDSYVPYMMDLGLSMKSPYSSSANGGTYTWIHMIGSIMHSQRSLH
ARMVNENE---LPNIRISAMLTAYVKF
>Tibrogargan_virus_YP_007641368.1
WTSFGVLIGN-RSHN---ITPLDLLDVNYYDDKL--L-DG-VK----A--
N-D-ASQ----------SDD---AWML-FACLG-IYRL--AR---T-Q--
-N---LQHRSSILMKMNAQI-LSL-N-------QN--A----IK-LV--D
NTMFYN--SWISNYNYTKLIAACDMFFYKF-KDH-EHAVCRFGTIPSRWK
DCGGLTSLSHLKNLTGMEL-E--EIVSWVFVPSIGKEICRMM--KSG-QE
L--DKPDSYVPYMMDLGLSMKSPYSSSANGGTYTWIHMIGSIMHSQRSLH
ARMVNENE---LPNIRISAMLTAYVKF
>Inhangapi_virus_YP_009176966.1
WESFGVHLGD-AGSK---IKIFSMFDIEEIADKR--A-DG-SE----V--
Q-G-ASE----------EDD---EWMT-FWILS-QYRM--AR---T-P--
-H---PDHRGKISTKLTTAA-TAI-N-------PD--A----LA-IP--S
KTGMTQ--SWVSNVNYTRLVAGVDMFLSMF-KQH-PMSHMRMGTLPSRYK
DCSALLGLSQMADLTNLTA-E--EIADWIFVGTIGTDLLTLM--KSG-EE
V--EKPESYTPYLMDMGLSNKSPYSATQCPNFYNFCHLTCTLMRSTRSKH
AKLIHENN---ISDIYANAQIMAFVLG
>Aruac_virus_AJR28312.1
WESFDNTIGN-SGED---VTVFQMFEIEEIDTDK--P-DG-QG----A--
A-V-ETD----------EDD---LWMV-MWILF-QYRM--AR---T-I--
-H---AEHRNAVSSKLTVAI-QGI-N-------PT--A----PA-IP--A
KAVSTA--TWLSNPNYTKMIAGIDMFFNMF-KQH-PLSTLRMGTLPSRYK
DCAALLGLSQMSDVTGMDE-K--QIIDWIFVGTVGQDVLCLM--KEG-QE
I--EKPTSYTPYLMDMGLSNKSPYSATQCSAFYNFCHITCTLLHSTRSKH
ARLINENN---INDISANAKIIAYVIG
>Xiburema_virus_YP_009094161.1
WESFGNVIGN-QGSD---VKIFQMFEIEEVEEKL--A-DG-QE----N--
Q-T-ATE----------EDD---EWMV-MWILF-QYRM--AR---T-V--
-H---AEHRTLIANKLTMVL-QGV-Y-------PQ--A----PA-IP--S
KTTTTA--NWLGNLNFTKMIAGIDMFFHMF-KQH-PLSNLRMGTLPSRYK
DCSALLGLSQMADVTSMDE-N--EIADWIFVGAVGKDVMNLM--EPD-QE
I--DDPNSYTPYLMDMGLSNKSPYSATQCPAFYNFCHITCTLLHSTRSKH
ARLINENN---MSDIKANARIVAYVVG
>Santa_barbara_virus_YP_009176993.1
WESFGLKIGR-KGEK---INPFSMYDVTETQEPN--I-DG-KT----G--
K-E-VSE----------EED---QWMP-FWILS-HYRL--AK---T-Q--
-N---DAHRVTLAERLNEQI-LSI-N-------PD--A----SE-VT--S
GKSLFL--GWALNANYSKIVAGLDMFLNKF-KQH-SHSFLKMTTLPSRYR
DCSAILNLSHISSVTGLDI-T--AVLDWVFVGQVAKEINQML--KPG-QE
I--DKNDSYTPYLMDMGLSMKSPYSATACPTFHTWCNIICCLLHSERSKN
ARLISENN---IMNVTANAMIMVYVIS
>Itacaiunas_virus_AJR28284.1
WSSFGVQIGD-ADQE---VTPLSMYQVNVLTEDK--I-GA-AT----T--
K-T-AGK----------EDD---VWMV-FWLMS-VYRI--SR---T-G--
-N---QNYRDALVERLNGVL-RSI-S-------PE--A----VD-IT--D
NKAVTG--NWINNTSYCKLVAGLDMFLNMF-KNH-ERSAWRMGTLPSRGR
DCAALASFSHAVTVTNLEP-E--EVLDWIFCGSVAEEVCRMM--KPG-QE
L--DKVDSYFHYMMDMNLSTRSPYSATANPQFYTMMHMVCCLMHSERSKN
SRLSSENN---LSNLYANSAVMAYAVG
>Iriri_virus_AJR28375.1
WESFGVHIGS-KGDQ---IGPLDLLEVKVIKSPK--L-QS-KT----S--
K-A-SSE----------DDD---HWII-FWLLS-HYRI--GR---T-Q--
-N---AAYRDSLINRLNEVI-KTI-S-------PE--A----VD-IN--E
GKGTTS--GWVNNPSYCKIVGAVDMFFSRF-KNE-EFADLRMGTLPSRFK
DCAALLSFSHVVKVTNYEP-E--KILDWVFCGSIGSEAVRML--KPD-QE
L--DKPDSYMPYMMDLGLSSKSPYSSIMNPQFHAFAHIISALLKSDRSKN
ARISTEQN---TANVLANAEIVAYVAN
>Curionopolis_virus_YP_009094102.1
WVSFDIKIGS-KGES---VSPLDLLDVKLIKGPK--L-QS-KT----S--
K-G-ASE----------EED---HWIL-FWLLS-HYRI--GK---T-Q--
-N---QNYRESLITRLNEVI-KTI-S-------PD--A----SD-IN--E
GKGTTS--GWVNNQAYCKIAAAVDMYFFKF-KTD-EMSDLRMGTLVCRFR
DCAALLAFSHVVKVTNFDA-E--KILDWIFCGSIGSEIVRML--KPG-QE
L--DKSDSYMPYMMDLGLSSKSPYSSIVNPQFHSFAHIIATLLKSERSRH
ARISTEQN---MANVLANAKVVAFVTN
>Rochambeau_virus_ABE69218.1
WETFGVKIGS-KGDS---ISPMDLLEVKLIKTPK--L-QS-KT----S--
K-K-ASE----------TDD---HWML-FWILA-HYRI--GK---T-Q--
-N---QNYKDSLITRLNEVI-KTI-N-------HE--A----VD-IN--E
GKGTTS--GWVNNSAYCKIAAVVDMYFFKF-KTE-EFSDLRMGTLVCRFR
DCAGLLAFSHVIKVTNYDA-R--EDLGLDLLRSIGSEIMRML--KPD-QE
L--DKPDSYMPYMMDLGLSSKSPYSSIMNPQFHAFSHIIASLLKSERSKN
ARISTEQN---MSNVFANAKIVAFVTN
