# Supplementary material for: Metagenomic sequencing suggests a diversity of RNA interference-like responses to viruses across multicellular eukaryotes
Source: PLoS Genet. 2018 Jul 30;14(7):e1007533. doi: 10.1371/journal.pgen.1007533 (PMC6085071; doi:10.1371/journal.pgen.1007533)
Supplement: S2 Data — Protein sequence alignments used for phylogenetic analyses are provided in compressed (gzipped) gapped fasta format, with regions of poor alignment (identified by eye) deleted. Sequence titles comprise the taxon name and NCBI accession identifier for the sequence. (TGZ) [file pgen.1007533.s018.tgz › alignments2/MarinePicornaViruses_Trimmed_RdRps.fasta_aln]

>Wenzhou_picorna-like_virus_20_APG78550.1
AIVGICA-AGKV-N-------------S----QI-----NA-F-SP--IT
KPILQ-LAIEHF-----K--SP-IL-----N--SV--S--------S---
------------------T-SF-DEA-Y---------N------------
TKD-L-----E-L--T-P-T---SGI-------------NQS--YW---L
KV------------------------------------------------
-EDV--------------------------G--------TIR--------
--------------------------VFGSS---PD-IPV-----QRP--
KSKVFKL---K---I-----FD-----SF-FN------------KF----
DKEYHH--N-LV--V----PN-----FKSYT---------Y--E-GE---
------YY--------GVYSN-MLDQLKEQT---HNVNL---DHLE---A
VVSHLTQK-------FG-SIE-------------DFDNLEFWDMDHACSG
ANYNP-----FCKPLPKATAAGWPL-NGKK----VD------W-T-I---
PS--------------------------------T---------------
---S-K------Y--------------SE--G----VIP-----------
---N---DELRKRILEQIELMSQGIRPMTVYKTCMKDEPRDRDKN-----
--------------------------------------------------
-R--E-RKIRVFTCAPMDQAIIQKMFLGNFTGIFTRNFLETETVGGMNCY
GPDWGK-V---YEKLSQH-----------P--NVINGDYSKYD-KR-VST
-IMINSAFSVCYNIIDSR-----LK-------LTDKQRMLFRTMMTEVSN
PVLLMEKEFLTVN-GSLSSGVYLTFLLNNIMNS-IFIRLAW-L-SI--TN
A-QD----Y-----------------------------------KA---S
--L-E-----LF--------------------------------------
-------DANVVFFAMGDDNTFSVSD------------SY---------I
SL---FNFRSIQSYF--ASIGMKYTNAEKTDD-----IYGSVPVN-QATI
CKRTWR-F-D-PEF---N-----------YY-FCPIEKPSIGKMMTMALN
EG-P----LTEDQKIQASFISAMYEFVQYGR----YEYNNCIN-------
---------------ILVE-VLK----------------E
>Wenzhou_picorna-like_virus_21_APG78541.1
SIAGIYVSSGCK-N-------------N---LNS-----HG-Y-MP--LN
LNIFS-DAQQYF--D--K--TN-KY-----F--KN--S--------A---
------------------S-IE-LAN-V---------Q------------
GLK-N-----ILHDVQ---P--LSSS-------------RST-MHY---M
KA------------------------------------------------
-KEL--------------------------G--------SMR--------
--------------------------YLGCW---KS-GRS-----FAS--
HSKVVQM---P---L-----YD-----VI-MN------------ER----
RLCDYH--HDLI--K----PS-----FTRKLV-EID----G--E-IR---
------SV--------GPRYH-SLSKSGSPA---TGFNM---KHLE---A
VMEDMIER-------YL-EMP-------------GIFDDRDLDIYSILSG
DKDSA-----WVGPMPRDTSDGFIPHAHKK----HK------H-L-F---
SK--------------------------------P---------------
---T-EQ-----A------PNG-----VM---------L-----------
---E---AAMHREFLNLIVKLSKGERIGMVGVACDKDEPRSRKKV-----
--------------------------------------------------
-E--K-GNIRVFNVVDMHWYMLMKRYFGVFMGVFTENFLASETMCGVNPF
STDWDQ-I---AKKLLKH-----------P--NCVNGDFKKYD-KS-MSA
-LLIMAVLNSIYIIKVKV-----RQRLKR-G-VPQCWIKLMRAMIDDMCF
PITLDGKDIVELM-GTIFSGMLLTLLLNNCCNS-FLIRLCW-L-NT--AD
P-LGRKEKS-----------------------------------KL---L
VAL-K-----NF--------------------------------------
-------QLHVAFQAQGDDNTWTVSD------------EI---------K
DT---FNFMTLHNFC--KKIGMQYTRADKSED-----LYEYEPST-EITI
CKRRFV-W-D-EER---Q-----------KY-LAPLEKESLGKMITIGLA
SK-A----LSPREQQISGLETFFYELAQHGR----AEFERVSA-------
---------------IMAE-IMP----------------E
>Hubei_picorna-like_virus_7_APG78434.1
VLLGFHV-SRVV-D-----------SK------R--T---Y-S-SI--VQ
KFEYD-IRFTRAL-KPEE-K-K-L-----V---GG--EF-----------
---L----------------FF-DNS-I---------LTC----------
--P-------RPK--D-D-D---PSR-------------RVC-TRF---L
-R--N---------------------------------------------
---E----------GAECTATP-----------P--S---VL--------
--------------------------VIGHN---AS-T-RV-----SA--
KSQVYLS------PL-----SP-----HL-EA-------A------G---
-WARL-----HGP-P-----P-----LNA------------------N--
---------------R-AAAA-ALQYGSRGA---RPRTF---VLNE---A
LIAHYVAP-------IV-EKL-RI-L---G----K--KPRMLSYDEAVRG
MYDNS-----FVKPMSLSKACGGGF-PGKK----RS-------RM-V--Y
-TCLQDEDEPGMVFAEIETGEYTFYVDKVPEPET-Q--------------
------EESTE---------CAVVDRDE--PI----PSC-----------
---N---SALKGEVEQILRCWEAGV-------------------------
-TCNTVVQAALKD-DP---TLLS-KI-----------------------A
EG--N-GYGRTVTSQSTAHHIAQRIVFTDLCGALKAIPFTSGCYEGVSYR
SEDWME-I---AEFHLMIG--------DPEVTAFLDADTKKMDLS-F-NQ
Q-DLYSTTEALAQILEGC------G-------AEPRQIKLARSCGFEMSL
PILNLYGEWLMMS--MNTSGNNLTVTYNNISGVQLRTREAY-V-A--FMI
A-QH----R--DMATDS-EWD-----FYEIE--RAIQELPRDIIAR---I
--L-E-----DF--------------------------------------
-------HIHVRVGSIGDDSLMST--------------IL---------P
-G---FNMGFITAYF-R-QKGVQITGSDKGGP-----LLENLRLR-DLSC
CQRGFY-W-HP-EL--------------DRI-VGPLNIKSLSRSLHCMLP
SA------EHPSVIERAIMTSVLEELSLHGR----EVYDERLNMLIA---
-------------------A---SLS--------------
>Sanxia_atyid_shrimp_virus_2_APG77465.1
ALIGFHV-SRIL-D-----------ST------T--T---Y-A-SI--VD
RESWT-TFLASCT-K-NE-N-E-S-----I---MF--EN-----------
---V----------------FF-DNK-I---------PSC----------
--P-------RVK--T-D-E---PSP-------------RVC-TRF---I
-RASN---------------------------------------------
---T----------GPECTATP-----------P--C---VM--------
--------------------------VFGHD---AS-T-RA-----TA--
RSEVYIT------PL-----SP-----YL-ET-------N------G---
-VPRL-----HGP-P-----P-----LNS------------------N--
---------------R-AAAQ-ALIYGARGA---YPRGK---GVND---A
LISHYVNG-------LV-PKM-RA-L---G----M--KPRMLSYDEALRG
IPDNN-----FVKPMSLNKACGGGC-PGKK----YT-------RV-I--K
-SRFPDEEEAGMELPEFDDVS--VVIGPVP-ASS-H--------------
------SVGTH---------HAVIDYPD--LI----PSC-----------
---T---PELKKEIIHIFRSWDSST-------------------------
-TCNTIVQAAIKD-DP---TLLS-KI-----------------------E
SG--N-GSGRTVTSQSMAHHVAQTMIFGDIIGMLRAIPLTSRHYEGVSYQ
SQDWHD-I---AYDHMCMD--------GADVT-FLDADTKKMDLS-F-NS
Q-ELEATTEVLARLAEAL------G-------ASPDHVSYIRKCGMELAV
PFLNLYGEVLWMA--LNTSGNKLTITQNNIAGVQLRIREAY-V-A--LKL
I-LR----RLLDPRTLT-STI-----LQDVR--DEMNDLTEEECSE---L
--L-A-----DF--------------------------------------
-------NQNVKLGSIGDDSLMSC--------------IL---------K
-G---FNMSFVTLWF-L-CKGVTITSSEKGTA-----VEDGLELF-ELSC
CQRGFV-W-SD-DF--------------NRI-VGPLSLKSLSRSLHCMLP
SK------ESPSVVERNIMRTVLEELVLHGE----SVFNDMKMRLLN---
-------------------A---CME--------------
>Beihai_picorna-like_virus_53_YP_009329997.1
QILGLHS-AGSA-D--G---------K------V--A---V-I-YC--VT
RRELN-EAIDEM-RC-SN-K-K-L-----D---AQ--G--------K---
---D---VY-----P--M-------G-LTNGPQLKPY-DR--------E-
----A----PL-I--L-P-Q---AHE-------------RAA-PNW---C
-P------------------------------------------------
-E-------------------N-----------GRTL---TT--------
--------------------------FFGEV---VG-S-R-I----TP--
SSCIRDS---I-------L-KE-----PL-RE-----E--------G---
-VNV----D-YG--P----PK-----FNS---------------------
------D--------R-THSL-YLNIRRDAM---QSIPP---SVVR---M
AVKDYLDP-------IL-DEI-K---R------LGYDKGGFLSLDEVLNG
VKGAR-----FIGPINEKTSSGFGL-KGKK----ER------Y-L-E--I
-DY------------------------------D-L--------------
------KD--Q-G--------------R--KV----FYP-----------
---K---PEISDRFNEMINTYLTG-------------------------E
-TCGSVLRSALKD-ET---VKYD-P----------------------ETN
LP--K-KEDRLFMSCGMADVFAQKSMFARVAEVMQSLPILTEMAVGINST
TDEWDQ-I---YEKVIGIS--------P-D--MVLAGDYSKYDVR-L-SG
Q-IMRAAGYVLLSIAESI-----G--------YTPDQLKAMEAMIQECTN
NYRIFGGCLISPD-GYMPSGIFITLLLNCICNA-LIHRCAF-Y-WKGVVK
A-ED----Y-----------------------------------KK---L
--E-N-----DF--------------------------------------
-------RTWVKMIFMGDDSLGSS--------------LT---------T
-K---FSMITVKEFC-D-AFHMAYTTGDKKL---D--IIPFISAE-DAEF
CKRGFY-L-H-PKV---G-----------KR-VGNLDVRSLIKSLCTYTQ
SV------TTESTVLSETMDANLRELARHPQ----ETFEKYREIYSR---
-------------------V---AA--------------K
>Shahe_picorna-like_virus_7_APG77376.1
GLLGIHT-AADT-R-----------TN------V--G---V-T-FA--VT
QDMIS-DAINAMS-K-SF-R---------L---R---NE-----------
---S---AF-----N-IDRPEL-PTM-L---------YDN----------
--P-F-----PAY--D-T-N---LHF-------------RDC-VNF---I
-PV-----------------------------------------------
---S------------V--SQE-----------P--M---ID--------
--------------------------IYGSI---SN-M-RV-----SR--
KSEVRDT------ML-----KE-----HL-LI-------Q------G---
-VPDE-----HGP-P-----K-----FDT------------------N--
---------------R-NHAD-GFQQSLEGI---HALPA---DDIR---W
AIQDYTDE-------LI-AQM-ML-L---N----Y--SCQPLTPYEAING
IRGHR-----FVKALNMNTSSGMGL-PSPK----RK-------HF-I--E
-TLY----------------------------------------------
----------P---------DH--------VV----YVP-----------
---E---DYLQKELDNIENLLCSNQ-------------------------
-VPASVFVSALKD-EP---TDIG---------------------------
----K-DKVRVFQVATVAMNIKIREYLLPILAFLYANPLLSESAVGINCT
NDEWES-L---NNFLFDFH--------P-D-N-VLEGDFSKYDLR-Q-SG
Q-TIMAGGTVFMKLAAAL------G-------YSPKDVEKVGLLMNSLSY
KFMVWNGTLFATS-NIMPSGSPITIALNTTTNC-LLHRTGW-V-Q--ICR
E-LS----I------------------------------------P----
--L-V-----PF--------------------------------------
-------REVAHLMCMGDDSIGTS--------------KH---------P
-A---FNMKNLQAFF-V-QYNMPYTDAHKSIV-----AKPFTTRL-EARF
CKRGFR-S-DE-RV--------------GGV-LAPLEIKSILKSLFHYME
SK------TPEEEIVIMNVDGAMREFSRHDR----ETFERYAHIVRT---
-------------------A---AEA--------------
>Beihai_picorna-like_virus_54_YP_009333458.1
LVVGFHM-GGA---------PG---RG------Y--G---C-S-HQ--LT
KQMVL-DALDTFP-K-KI-E-P-D------Q--P-----IPLPMAES---
---G----------------EI-VVD-R--------F-GR----------
--HEN------NY--T-P-D---FHP-------------RAV-VNF----
GSVVN---------------------------------------------
---G-----HV----------------------A--E---YY--------
--------------------------PVGTI---KT-N-R-S----KY--
ISEVRKT------PM-----SP-----YL-EE-------Q------G---
-RPCK-----WG--P----PL-----FRS------------------D--
---------------R-NHAD-HFQIMIHGE---HDYPP---AAVD---W
AVRDYLTE--------MHDCL-K-------R--CPPDVNRPLTLDQAING
MPGQR-----FIGRMNMKTSSGFGL-KGKK----IK------H-F-E---
N-L------------------------------G-T--------------
------EL-------------------D--PH----YVPS----------
-------EELEREIHLIVEKYKNGQ-------------------------
-MDHPIARSGLKD-EP---TKIG---------------------------
----K-EWVRVFSTLPVASLIVAKMWIMPVINFINSHPLSAETAVGVNCT
NDEWHE-A---GEWLDEFP--------L-----AVEGDYSKYDIR-Q-NG
Q-IMRAFVTVIVDLARHM-----G--------YAEDDLKILQTVMFDHTA
TTWMYAGTLFKTD-GSLPSGALDTILLNGGGNS-LRKRVFY--YI--TWW
H-KLK----------------------------------------C---Q
--P-E-----PF--------------------------------------
-------RKHVHALTMGDDSGDTT--------------DL----------
LW---YNAREMQLFF-S-HYNMPFTDSNKSEI-----AVPNVHFS-ELSF
CKRRWR-M-DA-RT--------------RKF-MAPIEIDSIYKSLHCVRK
SD-T-----PIGDIMIGNVDNALRELARHDR----DVFEEERAIIHK---
-------------------A---LEK--------------
>Beihai_picorna-like_virus_52_APG76860.1
YITSFHM-GGT---------GGFVGVK------K--G---V-S-FD--LL
KDELE-NAIASTR-C-NS-F-S-N------Q--PEGNELIPICTARL---
---E----------------EV-DLT-D--------C-NG----------
--NEI------IH--L-G-D---YHE-------------RSN-ARF----
VR--K---------------------------------------------
---ES--DDDY----------------------P--S---VD--------
--------------------------FVGED---AN-M-R-H----KS--
FSTVSRT------PL-----SP-----FL-ER-------Q------G---
-VVCK-----WG--P----PR-----FRA------------------N--
---------------R-NHST-YLQIGIRPM---KDINP---LLIN---Q
AQRDYLSV--------LPMLQ-H-------R--LPWTNKRMLSISQALNG
IPGNR-----FLHSIDIDTSGGFGY-KGKK----KN------HLL-V---
E-Y------------------------------D-N--------------
------EG-------------------R--RH----LTPA----------
-------EYLVNDIDKILNKLRRGE-------------------------
-MACPIVKSALKD-EP---TLTP-E-------------------------
YSGGK-EKVRVFSVYPFPYFLVGKMLFGRVMEYISMNPLDFELYQGINVT
TDEWEQ-I---AKHVLDFN--------P-S--QVLEGDFSKMDVR-L-SG
Q-IIRAVGAVLIEIARTI-----G--------HTEEELRAMETYICDLAM
TTWSFNGLMMLLD-GWMTSGNILTIIINGIALA-LLHRVAF--YE--ILH
M-QKM---S-----------------------------------IA---H
--P-F-----CF--------------------------------------
-------RNYVRFGFVGDDSLGSS--------------LV----------
PW---FNMQYLKQWF-D-GVGMKYTGGDKSEN-----VPMFIHAS-NASL
CKRRFR-F-EP-AV--------------GRR-VAPLALDSIYKSLHCQLA
SE-T-----DVLTRLSGNGDQALRELARHSR----EVFEENRRIICE---
-------------------A---FRE--------------
>Beihai_picorna-like_virus_58_APG76706.1
GILGIHF-AAHT-T--N----------RLTQNKV--A-V---G-IQ--LS
YEIMK-EFDREL-DQ-LA-T-S------PL---GS--T--------A---
----HC--------E--V-------Q-S---------LN-----------
LAE-G-------H--F-TGP---IHQ-------------RCS-SNW---V
-V------------------------------------------------
-P-N---------DLN-----E--------G--T--R---LK--------
--------------------------RYCGLWCERGLLSQ-----GKD--
KTKVAPT---G---I-----AR-----RL-GT-----Y-------L----
ADTY----R-IV--SDKLGPD-----MR-------------------S--
------S---------AVFQN-ILRSFKPSC---AMYKP---PVLW---L
AQLVILRQ-------LY-VGLEKSEYY--KD--GKIAGLGSFTDVEMVNG
KGA-------HVPCVNLSTSAGYPY-RCPK----RD------L-V-E--E
-VE-----------------------------------------------
---G-GV---VGS--------T-----QK--L----YVF-----------
---N---KDVMARYHDLWDRVKSGSRLCTIYTTSL---------------
-----------KD-EA---IRRE-KV------------------------
-V--N-KTTRPIFGAPIDRTLLSRKLFGNFLILIRTHRELFRSAVGMNAE
SLEWDK-L---ARKIAQY--------H-----YKIDGDYKNWD-RNA-FS
YHSLSMAYDIAIFLCVRF-----GK-------FTHFELAAMEALKEDFLA
PFIEFFGTLFMGG-GSMPSGDFWTTDMNCLHNW-LVTTYAV-L-QI--FY
P-AG----K----L-AEVYEVCSTAYKAM-----------VS-GSA---T
--D-GRHPCNTYAIPCTDDIVELDDLAQSEVFQLRRFYALNKLVSEHSDK
FSVVMPAVDDVYSVFYGDDNVLVSDD------------E-----------
-R---LTFDNVSSTF--AKSQVIYTPAEKH--L-S--TYESKNLE-DLTF
LKRRFI-Y-D-AEY---K-----------VY-KAPLEPEILNKILLVKLY
K--T----QSEMCGDLEAISICWRYACNYTR----EECARWHG-------
---------------ILKDI---AT--------------R
>Beihai_picorna-like_virus_59_APG78921.1
CIIGLHS-AGSD-A--N---------------PT--S-Y---A-IP--LA
TIDWT-KI-DEL-RA-ES-I-E------LD---I---S--------D---
---LP--------L-----------I------------------------
-------------------S---PSE-------------RSM-TRF---I
-P------------------------------------------------
-L----------------------------T-----T---IQ--------
--------------------------YYGRL---ENVTVL-----KNQ--
KSHLQGT---F---F-----KK-----SS-SL-----RKFL-Y-DRS--V
FDIT----E-FT--R----PV-----MKHKT-------I----N-GFY--
------I---------CPYQN-NVEQWCGPR---PCPDL---KILG---E
AVKVYFDR-------VS-NGL-------------KGITIQPWDVDTAING
AVYDP-----FCRKLNMSTGTGYPF-IGKK----YQ------Y-F-E--R
-I--------------------------------D---------------
---V-KG-----L---------------I--K----YEM-----------
---I---PELKLMIKERIAEIESGKAKPFIYEGCL---------------
-----------KD-EP---VSLA-KA------------------------
-S--I-AKTRLFSSGNLVDLIIMRMFLGPILTLMIEFNDLFCTAVGIDAH
R-DGDK-FMKFFEFKEQD--------W-DF--VFGEGDYKYYD-KKQ-GT
-ALARAMNEFIILLAKSL-----G--------YNERALRFLSFILEMNVC
PFYIVLGDLYCVP-GSQPSGMYGTAETNSLKGA-LMIIYVY-L-KL--GG
-------------------------------------------------D
--P-Q-----MI--------------------------------------
-------WDYLRFKTYGDDLLTAMSK------------YI---------L
GF---FDMVKFSSII-ESDFGLQFTSSDKT--T-E--LQPFIPSS-DITF
LKRNIK-Y-S-TKL---K-----------RF-IMVLDISSIVRSLEWVNP
SD-E----VSPEKQMISCAQSALREIFFHEN----INFDEFRTLIIHDIA
T--------------------------------------N
>Wenzhou_picorna-like_virus_22_APG78507.1
VIVGFHC-GAKS-T--V----------S----RE--C-F---A-TV--IW
RELIE-AKFHDW-IS-KG-P-V------MT---IS--S--------K---
---SQ--------SL--N-------P-I---------P------------
PRF-N-------I--T-T-R---VVS-------------HHC-LRY---V
-S------------------------------------------------
-T----------------------------P-----G---LE--------
--------------------------VLCAV---DGYDAR------QN--
RSLVERT---RDYWM-----EG------K-NC-----V--DTLIPYHSYD
SGKE----R-YG--P----PV-----FKHVSVDQG---D-G--T-VKW--
------L---------HPNKY-FVEAVGEIK---IPLPM---EDMG---I
VTHATFNY-------IL-KRL-D---M--LN--GKRIQIKPWSLDQAING
IIGNP-----YARGMNMSTSAGFYF-GKVK----RN------L-V-T--Q
-I--------------------------------N---------------
---E-GG-----V---------------L--K----YVV-----------
---S---DVVIDRTNEILECLSRGESVGTVITCAL---------------
-----------KD-EI---RSRS-KI------------------------
-E--S-AKTRVFCVGDMSMLILSRMFFGPLFTLMQEFSEAFGCAIGINTH
T-DSDM-L---ARRLNEF--------S--S--LFMAGDYSEYD-TRM-SP
-GITLVASTVIYRLLRAM-----G--------YDDKDMIVVQSLLTDSYF
PQYILEGVVFSSV-GSTPSGEYGTAERNSLKGL-VILIYAY-L-KL--KP
K-E------------------------------------------V---D
--L-E-----SF--------------------------------------
-------GVNVLPVTYGDDLVAAVRP------------HV---------S
NW---FNNVSFAKIV--KDLGMTYTDPNKK--L-N--LSPFFTFS-EITF
LKRRFI-F-A-N-----N-----------KY-HMPLEWDSIGKSLSYIIP
SK-Y----VGYYEQRMSSLLSAVYEVRIHAR----TTVALHGRSVCKEGT
NYGNLVFCEYKRRFRYLASL---CS--------------L
>Wenzhou_picorna-like_virus_23_APG78497.1
VVAGIHC-A-GN-E--G----------S----DI--C-Y---G-TR--IM
KNELD-KAISSL-SN-KS-P-Y------IG---VV--S--------Q---
---SL--------VF--K-------G-L---------P------------
ARH-S-------L--T-L-K---CPT-------------HHS-LRY---T
-A------------------------------------------------
-P----------------------------Q-----S---VE--------
--------------------------ILGFV---SDYHVR------MT--
SSGVSKV---KEHWD-----NN------H-CL-----V--SDMMPFRSHE
NGVE----R-YG--P----PV-----FGTIKEGEG---D----N-VQY--
------F---------NPYKW-FLSAVGERK---YDVPD---YMIS---P
VIKLAFTY-------IT-KRL-K---N--F---NSELKLSPWSLDVAING
VVGDS-----YIRGISMSTSAGFYF-SKNK----RN------L-L-V--C
-N--------------------------------E---------------
---D-GM---P-L---------------F--P----YQI-----------
---N---DEVKKRVIEIIHSYRDGHSANCVTQCAL---------------
-----------KD-EV---RSIS-KN------------------------
-K--L-AKTRVFCVGDFSMLIVSRMYLGPLFTLMQQSSESFGCAIGINTH
E-QADK-L---ARFLTGF--------S--D--RFMAGDYSEYD-TRM-PP
-IITLSANTVLFMLARKY-----G--------YDDKQLIIVRGILSDSLF
PLYLMDGLLMSSA-GSTPSGEYGTAERNSLKGL-ILLMLGY-N-IL--RP
T-D------------------------------------------I---P
--L-E-----TF--------------------------------------
-------EDNVLPVTYGDDLVAGIKS------------HI---------C
DW---FNNVAYGAYT--ISLGMNYTDPKKR--E-V--MVPYCSIE-DVTF
LKRSFV-Y-N-PLT---D-----------KW-NMPLEWDSIGKSMSYFVR
SA-N----VGPSEQRFQTIVSANIEIRVHAR----TTHFVRRRSSFSTKA
H--------------------------------------V
>Beihai_picorna-like_virus_60_APG76685.1
AIIGIHS-AGAA-S--N---------------AK--S-F---G-SV--VT
REMLE-KSLKTC-KN-YL-D-T------Y--------S--------E---
---CF--------IR--I--------------------------------
-EE------------T-L-D---PVE-------------KSL-FRY---E
-H------------------------------------------------
-L----------------------------P-----Y---IQ--------
--------------------------YLGRL---EG-PIM-----MPK--
KSGLCTY---E---K-----SK-----EF-QKD----V--L-CGVLG--L
EQTV----E-YS--W----PL-----MRAK---IT---K----D-GEY--
------I---------SPYNI-GMRKMNTPP---ITLDN---ELME---R
TIKVITTH-------LI-SGI-G------------DVTLRPLSAHCAING
VRDDP-----FISRINASTSGGYGY--GKK----EP------H-I-P--L
-S--------------------------------I---------------
---N-D----M--------------------D----RFM-----------
---T---DSLADTIVDFIETYMRGDSCGPLFHSHL---------------
-----------KD-EP---REKA-KC------------------------
-V--A-GKTRLFYMTPLDFLILCRMFLSPVYSLTVEHNDVFCNRIGTNPY
Q-DGNT-L---HDIMTSPI-TDEDEKD--D--EIMEGDFGGFD-VSM-PY
-QIGAAANQIVYNLCEHY-----G--------YNDAALRVVKGIQSDMLF
PVVVMLQDAFIKP-GLQPSGKYATAEDNSLRNM-VMSVYYY-I-AT----
T------------------------------------------------G
--E-E-----DY--------------------------------------
-------FENVRAFTYGDDFGAKVSI------------KR---------K
DE---INNITYQAFV-REVYGMEYTTADKK--Q-E--MEKFVKVK-DSVF
LKRHLV-W-S-KVA---E-----------RY-VARIDPNTLFKMVRWRLA
SQ-S----VATVDQHIGMLNSFFYEVFIYCVTLRDDIYESERL-------
---------------YLDCI-NITC---D----YLT---S
>Wenzhou_picorna-like_virus_24_APG78560.1
SIVGIHC-AGNK-E--C---------------KT--R-I---G-VA--IM
QSDVE-KAIAKL-KN-KK-D-M------FE---VL--S--------A---
---SV--------LK--S--------------------------------
-ES------------L-C-L---PGL-------------KSP-FKF---E
-H------------------------------------------------
-L----------------------------P-----H---IN--------
--------------------------YLGST---GK-PVF-----MNN--
KSNIVKS---G---L-----YD-----SL-DA-----I--F--DTIG--F
EPDE----H-FV--V----PT-----LKPR---M----V----G-EEY--
------I---------SPWNL-SLKKINQTS---PPLDM---RIID---R
IVKEYSER-------II-SMI-K---A--KH--GNDYSLNPLDIQTAVNG
HERDA-----YLRRINPSTSGGYGY--GAK----DP------H-I-P--I
-V--------------------------------H---------------
---E-ED---S--------------------I----REA-----------
---T---PELKTRINEILETYENGDSANFIYGTSL---------------
-----------KD-EP---RDAK-KN------------------------
-A--I-GKIRVFYMTSLDNLIVSRMFLAPFYTMMVEDGEIFRTSVGTNMH
S-DADA-I---YEQMRAF--------S--N--DIIEGDYSNFD-VTI-PF
-GIGHAAASVVLRVLKAF-----G--------YNTMALNMTEGILSDALF
SLVHMNGDIFFKP-GLQPSGKYGTAEDNSLRGV-LMQMYIY-Y-TI--PA
L------------------------------------------------W
--K-T-----SF--------------------------------------
-------FRETMLFTYGDDYLNGLSK------------KA---------A
EH---LNNFVYRDKC-LEHFNMKVTPASKA--G-V--MTEFVTPD-DMSF
LRRTWV-W-D-PVH---K-----------VH-NAKLNMNSIYKSLQWTAP
SQ-I----ESVADQELSTIRSALWELFFHLDR---DTHHKFRN-------
---------------LLVEA---YC--------------L
>Beihai_picorna-like_virus_61_APG76696.1
CIVGIHS-AGAN-N--S---------------DD--A-Y---G-IV--VT
QDMIA-AAIIAY-EQ-RY-G-E------NN---IC--C--------E---
---AS--------LP--F--------------------------------
-G---------------D-V---PHK-------------KSP-VFF---E
-N------------------------------------------------
-L----------------------------E-----T---LE--------
--------------------------FLGSE---PV-T-S-----VSS--
ASRLKPS---I---F-----AK-----SQ-DE-----A--F-ERIFN--F
VETQ----Y-YG--R----PL-----MKPR---M----S----K-GEW--
------L---------SPYNN-ALKKMAKPK---KSLNI---DRLN---K
SVDYLIKV-------FG-ERL-EKLQL--EG--KIPEKIQPLDVETAING
VDYDA-----YLRRINVHTAAGHGK-PGKK----SK------Y-C-H--T
-V--------------------------------P---------------
---S-NV---C-----------------R--K----AEI-----------
---K---EEIKKEVLEILRAYERGECSGVVFKAAL---------------
-----------KD-EP---RPAE-KI------------------------
-K--L-GKTRVFYVSPFAFLIVQRMLLAPFYTLMVQFAEIFCTALGVDMH
R-QAPE-L---FERIVNF--------A--L--NILEGDFGGYD-VSM-PV
-EIGEGANRIIIALLQKL-----G--------YTDDQIKLVRGVLSDCLF
VIIEMIGDRFLIP-GLQPSGKYATAEDNSLRNL-IIHVYVW-F-SI--PE
V------------------------------------------------C
--D-L-----DF--------------------------------------
-------FTYVLPTTYGDDVLDAVKN------------DV---------A
AF---YNSLTFAKVV-EEEIGLEFTTSSKG--E-V--LASFISVE-DMTF
LKRTFK-R-H-FYL---G-----------TI-VAPLDMESIHKMLKWTLP
ST-E----VNPETQMEQTVASAVREAFFHCESI--EQFDEFRS-------
---------------YLIDV---LV--------------E
>Beihai_picorna-like_virus_62_APG76690.1
CILGIHS-AGSS----S---------------TR--C-C---A-SV--VT
QSNIL-DALDNF-GD-RL-I-P------ES---LS--L------------
---GD--------IE--V--------------------------------
-G---------------L-D---PHP-------------KSF-MNY---V
-H------------------------------------------------
-A----------------------------P-----G---AT--------
--------------------------YYGNI---LT-P-M-----LNQ--
KSRLKKT---P---F-----AG-----EL-DA-----F--F-LSSFS--H
IPSE----R-YV--P----PL-----MMPR---G----K----G-ESF--
------L---------SPYNV-NFERMGRVR---KSLST---DDMN---L
IADCFATR-------VI-DLL-E-------R--RGVRNLSPLPVQEAIDG
SPNDP-----FIRRMNLHTSAGFGW-GGIK----LD------H-F-E--R
-K--------------------------------E---------------
---E-FL---G-G--------R------PWYV----STP-----------
---S---DELVDSLTNLRLCLECGEVPLEYFTAAL---------------
-----------KD-EP---RPVD-KV------------------------
-A--K-GKTRVFAVGSMPVLILARQFLAPFYTLMIQYGDVFCTAVGVDMH
R-DAEK-I---IGRVCSR--------F--S--NIMEGDFGGYD-QCM-PV
-SIGHAANRIVYKVLAHF-----G--------YNENAMKIVSGLLSLMLH
PSVVMAGELLNIP-GYQPSGKYATAEDNSLRNI-IIQMYVF-C-VA--TG
K------------------------------------------------E
--P-N-----QF--------------------------------------
-------FDYVDSISYGDDLLSAVSD------------AV---------C
YD---YNAATFSRIC-EQEVGLTFTTSDKQ--D-V--VDAFIKRE-EMTF
LKRSFS-P-H-FT----G-----------GF-VAPLSLDSIYKSLEWYIP
SK-D----VNEVEQMSSTCESALREMYFHCTSR--KHFKKCRK-------
---------------FLLSQ---LS--------------Q
>Aurantiochytrium_single-stranded_RNA_virus_01_YP_392465.1
GIVGLHI-AGS--N--G---------------HL--A-F---S-QA--IR
FPDVA-KALNTL-SA-TT-C-S------LG---VN--S--------E---
---GR--------LR--L-------P------------------------
KKI-S-------G--L-G-P---VTD-------------RSP-LRW---E
-Q------------------------------------------------
-V----------------------------A-----G---LS--------
--------------------------VYGGL---VGYQAM-----KLG--
KSKLRSS---G---F-----IR-----HA-EE-----L--TGVSPFK---
DGKP----L-YG--A----PP-----FSPGF--NP---N----T-GEY--
------Q---------GPYNH-FVKKCGVVK---KSLHP---EILR---Q
TIDTVREH-------IL-SGL-K-------A--KGVTKIAPVTLEVAQNG
HPEDF-----YMRAMKPSTSGGWAW-PGSK----KK------Y-S-E--Q
-C--------------------------------S---------------
---L-DF---K-S---------------D--A----YMP-----------
---L---YDVKEQVVEQLLAYERGEDALPLLGAQL---------------
-----------KD-EP---RAYK-KI------------------------
-V--D-RKTRVFCMSPYESTLVNRMYLMPFYTLMVEHGDIFRTAIGINMH
SQDVGD-L---VTRMTDF--------S--D--QFMEGDYGGYD-TSM-PY
-DIGLAANTVVYQVCQDL-----G--------YDSHALQMVRGILSDNLY
PTVVMRGDVFAAP-ALQPSGKYATAEDNSLRGL-ILMVYAW-I-SE--CT
D-IG----D----Q-CTGR---------A-----------RT-TQF---Q
--P-E-----DF--------------------------------------
-------FTQVLPVIYGDDMLAGVKP------------VA---------Q
QF---YNNNTYQTFC-KEVYGLEFTNAQKT--A-E--MANFLEWD-DTSF
LKRSFV-F-R-EDL---Q-----------VW-VAQLELASIMKSICYYLP
SK-S----VNEDDQLIDSCVSAMRELFFHLPK---EEFEVRRT-------
---------------RFAEV---CA--------------D
>Beihai_picorna-like_virus_63_YP_009333515.1
FLGGIHT-GGGT-T--S---------------SN--S-F---S-TL--VS
KSILD-EAINKL-DE-SL-L--------TS---IS--S--------E---
---GS--------LR--L-------S------------------------
KE--S-------S--I-K-A---VTS-------------KSP-LLY---E
-D------------------------------------------------
-C----------------------------P-----G---IS--------
--------------------------VIGSM---SNYNQ------ISP--
KSTLIES---P---L-----LD-----DI-ET-----L--IGKSPYR--E
DGNK----K-YL--P----PL-----MKSK---R----V----N-GQY--
------I---------APYNN-WVKKVGVVK---KTLNP---KIME---S
VSLAITCY-------LL-KEL-K-------K--KGVDKLTPYKLSVAQNG
YPENF-----YVRAMRNSTSGGLLF-PGKK----KD------H-T-Y--S
-V--------------------------------E---------------
---L-DF---K-K---------------D--S----VMP-----------
---D---NEIKEQVLEIINSYNHEECSHDLVGAQL---------------
-----------KD-EP---RTFE-KS------------------------
-Q--A-GKTRIFAMSSYPMTLVNRMYLMPFYALMCEYREIFGTRVGINMH
SNEADK-M---YNDLVSF--------S--K--NIMEGDYGGYD-TSM-PV
-DIGLIANSIVFNVLKQL-----G--------YNEFALKIVKGILCDNLY
PTMAMEGNIIQVP-GFQPSGKYATAEDNSLRGL-ILMYYAF-A-EM--CT
P-LG----K----G-SIHN---------------------KT-IDY---N
--I-N-----DF--------------------------------------
-------FKLIKPETYGDDMLASVKD------------SI---------S
LF---YNNITYSSFV-SDVYGMEFTTADKH--G-H--TSKFVDCT-KISF
LKRSFV-Y-N-PLL---G-----------RI-VAVLDRDSFVKSLSYILP
SK-E----VSLEVQIVETCQSVLRELFFYHDKL--DEYNQVRQ-------
---------------LFVNT---LE--------------K
>Wenzhou_picorna-like_virus_11_APG78509.1
AVLGLHV-AGAS-G--T----------T----RS--G-I---L-P---VS
HDELT-LLRERI-LR-YP-R-A------QE---ND--E--------V---
---LKS--------D--L-------E-I---------QG-----------
----K-----T-L--S-D-G---YHH-------------KCP-INY---L
-D------------------------------------------------
-P-N---------SA------R--------TEPQ--C---LG--------
--------------------------NLGSQ---PQ-R-------ANR--
NTNYIQS---R---F-----VNWWASKRI-LY-----K-------C----
SKSMDFNVP-LA--V----PGKFTPSILP----------------RYG--
------W---------VPKYR-FCDVATDLK---EMLPV---GKIKSLAN
RVRDYYLS-------HP-SF-V-----------ADLKRVRPLFLDEAING
ISGSK-----FIKQINMKSSAGFPH-SGVK----KD------L-F-Y--R
-KI-----------------------------------------------
---D-KP---H--------------------Q----YEA-----------
---P---PFIVERVNSMEARAKKLVRPGVIFTATF---------------
-----------KD-EP---LNAE-KTTLTEEINIALSSKDPEIVRECLRT
TK--Y-GKLRIFQAVNVETTILIRKYYLALVSAIQKNGLLTGIAVGINCY
SKEWAN-M---IEHLSPP--------GWGE--NFICGDFSNYD-QRM-GK
-EWLVAAWGVLNDLLLQS-----DYFSELSHDEQVEFVNLLHAFTDDITS
PTTIFFGDILRLS-GSNASGHPLTVIINGIANL-MYMSYAF-E-CV--YP
D-------------------------------------------------
----R-----DF--------------------------------------
-------FTNVRIMTYGDDNILNVHS------------S----------C
PL---FTQPSATLAL--AQINISYTAADKG--V-I--TSDYCKPS-FLKR
TWRKII-Y-E-RDMEKHE-----------VV-VCPIEYATIQKMLAMETK
KH-E----EDLNNRIIQVLGSALFEFMQYGR----CPYEQMLN-------
---------------LCNEF---VC--------------E
>Beihai_picorna-like_virus_50_APG78898.1
AIAGLLN-AGDE-Y-------------G---EYY-----AM-Y-TV--VG
RSDID-EALAKY-----S--WS-CR-----P--CP--A--------T---
------------------G-KF-KNR-L---------V------------
KRP---------K--L-Q-H--FDFE-------------HAT-SSY---V
--------------------------------------------------
-A-A-----------------------------------DYF--------
--------------------------PIGKL---PK--YN-----PSL--
SSKCRPS---A---A-----YD-----FL-RE------------EG----
IDVDKW--G-----P----PT-----FTTPFH-MQGDKK-V--Y-EN---
------DR--------SPIRN-SVLKILGPR---PQYAP---QAYH---E
TRLQFYED-------FL-SII-------------PEGDYSPLTIIEAING
WGE--------LPPLDMSTSFGFPH-YGAK----SR------W-F-K---
FT--------------------------------N---------------
---G-Q------W--------------EP---------------------
---T---QELEDAVREILENYQDGRTHAPVFTGTFKDEVRPKSKI-----
--------------------------------------------------
-Y--K-GKVRMFTAATAPFIIVQRILYGKLLSTYKKLRGVEAHHAYGANH
ATEWDK-L---GKSLVMH--------S--P--NLLAGDYSDFD-GT-QSA
-QRSLDNNDVKYRVMLAK-----TT-------KPLFDKQVYDCHAHDLAY
PTISIKGDIIKTS-GFNTSGNFCTTWDNNLNNV-FNIMYGY-N-VL--RK
D------------------------------------------------S
--W-P-----SF--------------------------------------
-------NEALKILVYGDDSLVS--S------------KV---------P
-D---FNQNTFSKVM--ESVGIKYTDANKSVV-----FPDFVNID-DATF
LGRYFV-S-I-D-----G-----------IY-TGLLKEESIIRSLAWRSP
AT-S----LTDNEHIIECMRSQRLELARYQC----AEPGHRLL-------
---------------YLWPKLVQ----------------Y
>Shahe_picorna-like_virus_6_APG77377.1
GIAGFHV-GVSA-S--N---------LY----VA--P-L------SVDLC
DRVVS-RVTQSF-ER-KRRE-N------VG---PI--E--------ACVA
---QCLADKTPVGVH--D-------H-I---------FDLDK-------G
SRN-S-----A----L-Q-D---THP-------------KAA-INW---V
-S------------------------------------------------
-V-E-----------G-----D--------V-----G---VN--------
--------------------------VFGSV---IG-DSR-----HKQGL
STSYSPA---Q---WSDTM-SC-----MG-DV-----L--G---------
DVER----K-YT--P----TV-----VPR----------------DSL--
------W---------KVHHR-TLKDLLRDGSDGHSIPN---NIAD---N
AVVGLVDD-------IV-RAV-K---ATGND--KTWANFGVLSYAEAVNG
RNG-------HFEAINWKTGGGFGY-NGPK----YK------V-R-Q--E
-VY------------------------------GGI--------------
---ASLD---G-I------K-S-----LP--H----YQF-----------
---D---DKTMNSIESADALLRKGIDPGFVYTTHL---------------
-----------KD-EI---RTIA-KV------------------------
-N--D-NQIRMICGASVPAIVLMRKYLLPIIVFMQQNPLATECAVGINVE
SNQWDD-L---AHYMREY--------GDED--RYIAGDYKNFD-KNQ-TL
-QISVMASRVMYGLVLHAHSLKLGI-------YSSDDLLAIHTLLFGLCY
PKYDHFGVILGVC-GTNPSGNSITAQRNCIANS-LYTRCAF-I-WL--AK
E-CL----G----V--------------------------S--PIV---A
--R-N-----MF--------------------------------------
-------ARVVRQINYGDDILQAIRS------------GF---------H
-W---FNHDTLAYVL--GLWGVPFTHADKT--I-S-VGRPYDHFG-GITF
VKRSFV-F-N-EEI---G-----------GY-LAPLDKSSVVKSLYFVND
SA-C----ATRAEAHVYSIRAAAENVLSHGR----DVYDAFCD-------
---------------RARIL---VD--------------A
>Wenzhou_picorna-like_virus_19_YP_009337701.1
AFIAIHG-AGSP-N--S---------S------HTDK---L-A-VP--VY
ADDMV-LPSPVL-QE-SP-P-L-V-----ADVFAA-----------Q---
---G---AD----------------ESV--------Q-RR-EVFKYYETK
ASQ-F-----P----V-P-ENMIMHL-------------PTI-IRK---A
-NG-EINQHDKSKKIEETAAMLSSLHQPVGEYVRSAAQWVSDILGRKCPV
IN-------------------R-----------H--S---AHLYGTCKTI
DVKTPEGCGTYIVGIGKLDSDWHTSPLYGDL---NG-H-V-L----SS--
VNEVIKTSKKP-------P-KD-----HV-AH-----I--K-----K---
-VKC----L-EG--E----ID-----YQK-----------------LNEK
------KL-------SEYDIAMILSDIMKQ----PEYDP---DLADKMLT
ATDHYLDM-------VL-KHI-N-------V--SEEIKIFPMDEGIPING
YVNEQGVRARSLEGVDMKTSPGPPM-TSMR----PGAKGKLDW-F-YVIM
-MH------------------------------E-D--------------
----G-R--------------------V---D----YGM-----------
---G---DTLAYFVNECRSRMYEA-------------------------H
---RVVAQIYWKD-EP---SNPE-S-------------------------
EE--GRKPKRPIFVLPLYFNLLMREYLLSINRTMAAFPFVFQQAVGFDSS
SEQWAQ-I---HHYVFGSN-S------T-N--FVFDGDYRKFDRG-L-LQ
E-VTDAVRYFIITLCQKS-----GN-------YNEKDLVITNNILKAATS
PVVNVFGTLYNFR-SLNTSGNPLTTQINCLANN-ILIWYVF-L-E--KYN
Q-LN----Y-----------------------------------GD---A
--H-M-----LY--------------------------------------
-------VTYVRAMTYGDDNIVGCV-----------P-HP---------D
-YGQVITCKDMQERL-K-GI-IDYTDAAKNS---I--VEEYAKHE-DVTL
LGRYFS-K-S-DN----------------KI-IDRFELKRLWRMLLTYQH
RS---S--RPVQICLRDIYDSALYELARYNS----DLFNEVRELLIA---
-------------------G---LK-KYQEEVTGNEYSRT
>Beihai_picorna-like_virus_57_APG76812.1
KIAGMHY-AINA-T-------------T----RA--G-G---T-TY--CT
VAGLT-SALEIS----RV--AA-QFGQTSAE--VR--T--------I---
TQSV--------------S-KV-PED-VT--------F------------
G----------------------KFG-------------VNS-EIW---A
-A------------------------------------------------
-Q----------------------------S-----TGAVVA--------
--------------------------PLGQL---YPPLPG-----STM--
KTKIEDS---L---F-----RE-----DL-TE-----M---EAEHC----
GEVG----Y-WR--P----PV-----FRGKM---------E--G-ST---
------WV--------SPFTN-MFV--TQNL---ANPDI---QLMK---L
ALLDYVSG-------MA---------R------LDHSGYAVLSEEQAMAG
IPGS------YVNGVNMKTSVGPPY-CVGK----SR------H-A-M--V
TA--------------------------------E---------------
---G-S-------------------------------WF-----------
---S---DNVAKMCDEIEEVLAEGGIPSVLGLCSLKDEAVKPGK------
--------------------------------------------------
-------HPRVFICLPFSMNIVLKRYGSPWKSFMRANPEFFESSVGINMT
SAECNR-I---PRHLATV--------NP-ELDEVYDGDLKAMD-KS-WCP
-AMFEFVSLAVYVMCSLL-----GT-------EPDKNRRLILAMR----H
VTYSVKNDLFRAC--MNPSGCDATVELNGMCLS-LCERYVY-Y-RS--HP
F-TG----D----W-A-----AVDSWFAG-ILEKP-----EP-PEL---E
--G-L-----TF--------------------------------------
-------RRNVALIHYGDDNIKTMRF-----------------------P
-P---SK-DYLKIWK--EELGFIMTSASAIKGVLE--TLVPAKIT-EVSF
LKRMFV-W-D-DEL---G-----------YY-IPPLDMRSITRMLVIKKD
SS------LTRNDHAATVLTEAHREMVYHGE----EAFEAFVA-------
---------------TAKEL-AE----------------K
>Beihai_picorna-like_virus_51_APG78011.1
-ILGFHI-AGRS-NDWT--------TR------K--G---Y-A-QE--IL
YQDYE-EALIKLR-S-LP-H-S-R-----N---TP--EM-----------
---R----------------TL-CTT-R---------LGM----------
--N-L------VP--N-K-G---PHP-------------KTQ-MFEPGEL
-DD-----------------------------------------------
---F-----------------------------P--C---IE--------
--------------------------VVGHD---L--N-LP-----RY--
RSRVRRS------LL-----SP-----LL-EK-------HC-----N---
-QPCR-----WRA-P-----N-----FRE------------------P--
-------W-------K-HHNK-NLKRIARGA---WEVPP---DSLR---W
ARDDYWSQ-------IS-VPL-QD-H---IS--KHPELCRELSLDEAING
VPNSW-----FMKKFKMDTSAGI-P-NGS--KLNSG-------LF-I--E
-LD------------------------------P-Y--------------
------PD------------G------R--TR----YKL-----------
---S---DEAQSYLDHMLSCFDEGV-------------------------
-GFGIFVRTCLKD-EV---VAED-S-------------------------
------EKVRIFYILECLFGLACRMYYLPVAEFISRHPLQTECMVGVNCA
GPEWEQ-L---VSHINELA--------TDG--KLNDWDFSGYDVC-R-SP
D-VMCTSLNIQKSIGEHM------S-------YSCKSLKRMEAIGEELRC
PMVNWNGTIMFLY-M-WCSGNTMTVYGNSIENS-LHQRISF-H-W--NGV
R-LL----G--------------------------------D-AFY---E
--L-G-----SY--------------------------------------
-------QSNEHIATYGDDGHAGSRP------------EV---------R
-E--ITKFSSRKAYF-D-FIGMGFTNARKDAV-----ADEVVDSW-MVDF
LKRRSV-Y-HE-TL--------------KCR-VGALAEDSIWKMGHMSHG
T-------GDPEDLALASIQTMLHEAFLHGE----TFYEWLRSRLKI---
-------------------C---AEE--------------
>Wenzhou_picorna-like_virus_18_APG78057.1
VIIGFHI-SGDY-NVLG--------QK------L--G---N-A-QE--IM
RSDID-KAIDAMR-N-DP-D-F-I-----S---KP--EA-----------
---G----------------VV-PKE-R---------LGY----------
--K-L------VT--G-K-G---PHP-------------KTK-IFE--EL
-AE-----------------------------------------------
---Y-----------------------------H--G---IQ--------
--------------------------VLGHN---P--D-LV-----RY--
RSRVRKS------LI-----SD-----TL-AE-------VT-----G---
-RTNK-----WKS-P-----D-----MKQ------------------P--
-------W-------V-HHNK-ALKFVAEGA---WEVPP---SALK---W
AQDDYLSD-------IL-KIL-PN-Y---VR--KFPEFCHALSNTEMVNG
VPGSL-----YMKVVNMKSAIGPIG-KGSGDKISSG-------LF-E--E
-IE------------------------------R-G--------------
------AN------------N------E--KR----YKL-----------
---A---AEAQAYCDEMEGFFERGV-------------------------
-KYGVWTRTCLKD-EV---VDQD-S-------------------------
------EKVRIFYILECIFALLVRKYFLPIAEFISRHPLLCECAVGINCA
GPEWEE-T---MKYAQELA--------TDE--LMTDFDYSKYDLK-R-SQ
D-VMIASLNVFLKIAQHM------G-------YSDKDLKIMEGIADELRN
PVINWNGTIISCF-L-WSSGNSMTVYGNSVENS-LHNRISF-Y-V--NGV
Q-EF----G---------L----------------------D-EFL---K
--L-G-----SF--------------------------------------
-------RENERLVTYGDDGQSGSKP------------SV---------R
-K--ICNFSAKKRYF-D-SINMKITDAAKSDD-----PEDAVHRD-TIDF
LKRRSV-Y-HE-AL--------------KCR-VGALALNSIDKMGHMVSG
T-------GDLEDLAVNSIITMLLESFLHGP----DIYERYRGDLSQ---
-------------------V---AQR--------------
>Beihai_picorna-like_virus_55_APG78895.1
TIGGLHI-SGTE-T-------------D----SV--S-FGN-S-LC--VT
RSMIA-DITGGA----IV--QN-IV-----R--IP--A--------T---
------------------L-EH-ESK-V---------V------------
P------------------V---YHD-------------KNM-FNF---I
-P------------------------------------------------
-G----------------------------G--------CAT--------
--------------------------LHGEE---VG-VPN-----SNA--
RSDARPS---L---L-----KD-----YV-EE------------RT----
GP-S----P-YR--P----AE-----VKIGH---------V--K-GL---
------WN--------NPFQK-SVLPTMTAM---TKFPP---KVLE---M
ATESYKER-------LR-KFL-P---P------VEKEYRRPLTDYETING
IPGVA-----FYGGINRTAGAGYGC-SKKS----KY------L-V----E
DI--------------------------------R---------------
---P-N---------------Y-----PN--G----VNF-----------
---T---ADVYVELDHLRGEIYNGNMVRPTFKANLKNEMRSLRERKQEDI
DQIRASFPGRSDE-EISAAVNADYNF----------------------VT
HE--I-KDARVFMGAPMLWSHEMRRLFLPVIRVLQLHNLVSECAVGINHA
SGDWAR-L---FKHLTKF--------GR-K--NVGDGDGKHYD-KV-ESP
-EVLLRDGEICIFVARYW-----LE-------YSERDLMAMQIMVEDLAF
PLIHMLFSLVTLH-GSLASGSVVTVNFNSLTNS-LYMRCAW-I-ML--GL
D-------------------------------------------------
--I-A-----EF--------------------------------------
-------DDKVALTTYGDDNAFGTCE-----------------------P
-T---YNFNNISRVF--KEVGYEYTPPDKGVD-----GYTFKDIS-ELQY
LKRSFA-----ERD---G-----------KV-FAPLDMQSINRMLSWIVD
SK------LSPHEHLFAIIPAVELEFYQHGR----EVYNDYTS-------
---------------WLQEA-DVIK--------------E
>Wenzhou_picorna-like_virus_13_APG78557.1
KVVGMHI-WGDK-S------------E------V--G---F--AMS--IT
QEMIA-SARDHFS-R-FG-S-G-S-----F---ED--V--------P---
---V----------------TE-QV--Y--------N-GV----------
--D-L-----P-KL-S-L-E---PHR-------------RSN-LRW---Q
-Q------------------------------------------------
-D-V-----------------------------D--R---AT--------
--------------------------YRGTF---DL--PVF----T-S--
KSAVSDT------PI-----AE------GLIE-------HY-----G---
-EEYR-----RFA------PD-----LRS---------------------
------W--------R-PIDL-MYRQSLIDA---PCIDS---EILS---Q
AAGDYFSG-------LD-RT----------------RYVEVLDRTQAVFG
IPDRR-----FINSINFSTSCGFPL-SGKK----RL------Y-L-E--E
-DY------------------------------R----------------
------------------------------DG----RWVSS---------
--------EIMCAVDQLEKQYRAGK-------------------------
-RGSVFFKACLKD-EP---VSLK-KL------------------------
-Q--K-HKTRVFTGCPFAYQILFRKFYLPLIEVVQENNLEWECAIGANPR
SRDWTE----FRSHIIGVAND-----T--N--CCIDGDFSAYDKR-M-SP
Q-LLHYAFDILIDYAMLC-----G--------YKDEDKIVMQGLAHDIIY
ANVIVQNDVMIFP-AMHVSGEPATAVINSIVNS-LLMRSVY--FD--QGL
--------------------------------------------------
--P-G-----PF--------------------------------------
-------RDHVGLLTYGDDNVMGV-----------N-EMV---------R
-D--KFNFQTLHRVL--GSYGIEYTPADKSDA--L--TANFRSID-QISF
LKRTWV-R-YEGGI------------IPSCY-LAPLDKKSIIGPMITWLR
SA---S--ITKDAQLCATFYSCLTEMVAYGE----EDYYEFYHTVLD---
-------------------L---LPSD-------------
>Wenzhou_picorna-like_virus_17_APG78553.1
RIIGLLV-AASI----N---------G------P--S---WVT-PI--S-
ASIILKNCRSSF-LF-PP---QPM-----S---SL--S--------Y---
---V---HF-----L--N-------E-P--------N-C-----------
----------S----E-L-P---LSD-------------ISI-FRY---I
-G------------------------------------------------
-E-------------------M-----------G--S---LE--------
--------------------------PLCST---TINK-N-P----TM--
KSRVYKN---P-------LFYD-----SV-FA-----V--E-----P---
-DVG----L-YG--I----PI-----FNS------------------K-K
---GTRV--------S-PLKK-NLSHIKAMK---VDIGV---PALE---H
ASLDYLKR-------FD-L--------------TQIPKFKPLEANVSINS
W---N-----NIPGLKFSTSLGFPW-KCKK----NA------R-L-P--N
-R------------------------------------------------
--EET-HF--V-------------------QNIDGTWKM-----------
---D---IYHYEKVYELISLLEKR-------------------------V
-LVSPPFCGSLKD-EK---RLLS-K-------------------------
IE--E-GLIRLFAGANIHLTIVMRMYFMPLISFLTSDFSRSEMAIGVNSF
SCKWKH-F---YKYLTNFG--------E-D--RLVFGDFSKFDKN-M-GP
R-LILSAFWILRRLAKLM-----G--------YSEQDLTVLEMISWIIAY
PIIECKGDLAQCI-GSNPSGHVLTTIINCIVNS-LLHRLAY-Y-T--HFT
--------------------------------------------------
----R-----EF--------------------------------------
-------NLVVNLLTYGDDCAYGVH-----------K-SV---------D
-----FSHTIAQIAF-V-GLGYKYTMADKQS---Q--SRPFIHIS-QGTF
LKRYFR-KYS-SKT---G-----------DYILDPLEPLSLYLMLAWSFQ
GG------LLEDDRAAQILYQAELEILRQP------NYEQKR--LRP---
-------------------L---LD--------------E
>Changjiang_picorna-like_virus_1_APG79000.1
IIAGIHA-AYDT-V--G---------R------L--S---I-A-VP--IF
YEDFE-HAPMV----------------------QV-----------G---
--------------V--V-------TPA--------QPV--------SQ-
----G-----L----T-E------RD-------------KLY-TDF---H
-E------------------------------------------------
---------------------E-----------G--K---MI--------
--------------------------VFGKL---EG-F-R-S----RP--
KANGGHT---Q-------I-AA-----DV-IRIGAIHG--V-----T---
-IED----R-LH--R----PV-----MGG---------------------
------W--------E-PIQN-IVTEYLKPT---HSIDE---LKML---R
ATDSFISH-------IQ-ANL-V-------Q--EDREDIHTVPVSVAING
YPEIP-----NVDAQKFTTSGGHGF-PGPK----KA------Y-V-T--V
-DE------------------------------K-R--------------
----D-E---W----------------E--RY----REY-----------
---N---PTVMRAVENIVEKALRG-------------------------E
-RTHPVFTTQLKD-EM---VSLK-K-------------------------
LV--A-AKTRGFYMCPLDYLTAIRMFTLGIARVMVRRRDLFRNAVGLNTH
SEEWNN-L---YQDACRIP--------G-D--NWVAGDFVGFDKI-L-SI
L-IQNFTKRVFLAVAKM------GE-------FTDDEILALDTLISDNIT
AVVDFFGTLVMLL-GGEVSGHQLTTFFNSVANI-VLHAYAW-C-V--IYE
E-DR----------------------------------------------
--M-D-----EF--------------------------------------
-------WDNVFIRVLGDDIMAKVH-----------P-DY---------P
-E---YNHSSIQGVF-A-SIGIDYTMADKSS---A--TRPYIPYQ-EVTF
LKRSFR-E-H-QEF--PG-----------VM-VAPLELNSIWKMLLYTIP
SK---A--VSPEEQLAQSICSAKSEAFYHGK----KVYDLVSAILDQ---
-------------------C---PK-TVE----------L
>Wenzhou_picorna-like_virus_12_APG78521.1
IFLGPHI-TVIP-T--T---------G------D--TMIPG-C-RL--HC
LKDYE-NLLARF-SS-SQ-Q---------A---S---S--------A---
LNVA---LC-----H--P-------M-E--------I-G-----------
-------------------K---PYA-------------KSA-LY-----
--E-----------------------------------------------
---------------------------------V--G---FD--------
--------------------------ILGSV---VGGK-R-A----KG--
KSKVREL---P-------I-AP-----AV-YE-----R--T-----D---
-V------R-HA--G----PR-----LHE------------------R--
---------------A-VALK-AVAPLAHVQ---TKEDL---GNLY---R
AVDDYINQ-------IM-EAP---------E--YTYELIGRVTCHQAING
IPGEK-----FCERLNMNTSAGVPH-FKGK----KT------H-FVQ--D
-EN------------------------------E-D--------------
------------------------------------WHM-----------
---D---ANIKREYDEIVRRLKSG-------------------------E
-KACCLFNVALKD-EA---LPAA-K-------------------------
VE--A-GKCRAFMGCPVAFAVLVKELTMKILAWLHTNRNLSEIYAGTAVQ
SLDWER-L---YKHVTRFG--------K-D--RMIAGDFRSFDTKAV-SA
R-RLEVAYSVIYQLAVRA-----G--------FSQADLFLLEAVKFDMFY
SMAYVNGDIVEFT-GKQSSGNVLTVDMNGIVNS-LLMRQAF-Y-A--LGG
E-DF---------------------------------------------R
--D-A-----RF--------------------------------------
-------SDYVVLATYGDDNIMGVS-----------P-EC---------D
-W---FNHTSISQYL-A-SLDIEYTMADKDA---E--SVPFIHID-DVTF
LKRSFR-Y-D-PDV---G-----------AI-VAPLAWDSLWKMTSCGLP
SR---A--LDANNLSVRNLDTMVREAFFHGK----EIHARERSWALK---
-------------------V---VR--------------E
>Beihai_picorna-like_virus_42_APG78020.1
FIAGIQA-SMDG-Q--R---------S----KAI--G---G-L-VR--IT
KQDVD-FLEAHI-S--------------------A--G--------S---
---Y----------E--Y-------A-T--------V-DT--------G-
----M----GE-V----T-E---VHE-------------KSP-FRH---K
-D------------------------------------------------
-L-------------------F-----------G--K---GI--------
--------------------------VLGSF---TG-R-R-K----TP--
KSRTIIT---P-------W-AN-----EV-KR-----I--F-----G---
-TDV----D-YG--A----PV-----MKG------------------F-L
DENNVWI--------D-PMLI-AIEKRVNTQ---SRYSW---PIMV---E
CREAVLAF-------LL-KRI-------------DLRNIYPVGAEAALNG
IDGEP-----YINKIDRTTSGGFRF-PGRK----IK------Y-L-D--Q
-VD------------------------------G-T--------------
------------------------------------YEP-----------
---N---ADVQKYVDFIEECYLRG-------------------------E
-RANVMFDANLKD-EA---IPRE-K-------------------------
IE--I-GKTRVFTGSPLDLTIVMRKQFLRMCAEIMENGVETGIAAGVNCY
T-EWTA-I---FKRLISMG-G------R-N--RASGGDHKSYDTA-M-DP
G-RLSCGMWVFQEICRRS-----GN-------FSENDLQIQRGIAADLAF
PVVNMNGDIVQLF-GTNCSGHALTLMLNCIVNM-VDTYFAY-R-V--STG
---------------------------------------------K---P
--A-A-----TF--------------------------------------
-------EDNVILFVMGDDSNFTTS-----------P-RV---------E
-----FGHTDVQNVL-A-SIGLEYTMADKTS---E--SVRYLPIE-KLDF
LKRRFLEI-T-PDL----------------I-YCPLEEESIFKMLTTVTM
SK---V--ISPLEQFGQIIEVANREWAMHGP----VVWRNRRTKLML---
-------------------L---VN--------------K
>Beihai_razor_shell_virus_1_APG78900.1
IIAGLHH-AASN-Y-------------N-----------GI-T-TP--LT
RSVFN-AAVEAL-EQ-KA-MKY-LK--------PG--E--------W-SL
N-SMV--------FSTVDH-SVCRLG-S---------D------------
SRD-V-----H----L-K-P---MHP-------------KCP-LRW---I
-Q------------------------------------------------
-E----------------------------G--------VFT--------
--------------------------PIGSH---DG-IRD-----SNL--
RSHVTDF---P---L-----RA-----EF-EA------------F-----
GYTS----E-KV--A----PR-----LDG---------------------
------W---------EIHRK-ALLETVSC----NTMDE---DILN---Y
VTAAYISD-------VL-KRV-P---E------KEFRYLKPLDAYSSVNG
VANFS-----YIDSIVMSTSAGWPY-SQKK----AA------Y-F-Q---
MC--------------------------------T---------------
---P-RE---G-H--------------QF--A----YEP-----------
---I---PELQQRIDDIQASYDEGKRIFPIWKTFTKDEPISKAKY-----
--------------------------------------------------
-D--E-HRTRHLFCSPVDFSIIVRKYTLTLARMMQRNQFAFETAMGIVAQ
SSEWTE-L---YRYLTRH--------P-----NNIFGDYVSYD-KT-MNL
-SVMRSVFLIIKVLCQHS-----GN-------YTEQDIKIISCIEEDTAC
PLVDFFGDLIMFN-GINPSGSPLTTMINCLGNC-LYMRYAF-V-VC--AN
N-MG----L----S------------------------------RE---L
--V-F-----SF--------------------------------------
-------RKYVNLITYGDDNGMAVSD------------EI---------P
-W---FTHKNLKHAL--KSVGVGYTTPDKDKE--G--EVDYLDIS-TVDF
LSRAFV-Y-D-EEV---G-----------GC-LAPLSKKSMGKMVCHYMK
SR-Q----IPEINQVLQSIDAFVSESFYHGR----EVYERNRD-------
---------------FCQLL-IQ----------------E
>Beihai_razor_shell_virus_2_APG78903.1
IIAGLHH-AASG-R-------------N-----------TI-T-AP--LT
YNKFM-EAYQTL-ND-RS-IRN-IN-----N--IV--G--------W-SM
EASIV--------NPPIGH-DVCRLG-S---------E------------
HRD-V-----H----L-K-P---LHP-------------KCP-LHW---F
-D------------------------------------------------
-D----------------------------G--------VFM--------
--------------------------PIGSH---DG-IRD-----SNL--
RSKVKDF---P---L-----RR-----EF-EQ------------L-----
GYSS----Q-KV--A----PE-----LAG---------------------
------W---------EIHRK-ALLETVSD----NSMSE---DILG---Y
VTAAYIKD-------VI-ARV-P---P------KEFTYLKPLDDYSSING
VANYS-----YIDSIVMSTSTGWPF-SQKK----IN------Y-F-Q---
RC--------------------------------E---------------
---P-RD---G-H--------------QF--A----YEP-----------
---I---PELQRRIDNIYAAYAEGKRAFIVWKAFTKDEPISQAKF-----
--------------------------------------------------
-D--E-HRTRHLFCSPVDFSIVTRKYTLTLARLMQRNQFAFETAMGIVAQ
SSEWTT-L---YRYLTVH--------P-----NNIFGDYVSYD-KT-MTL
-CVMRSVFLIIKTLCNHS-----GN-------YTPDDIRAISCIEEDTAC
PLVDFFGDLIMFS-GINPSGSPLTTMINCLANC-LYMRYAF-V-VC--AE
N-ER----L----P------------------------------RE---L
--V-L-----DF--------------------------------------
-------RKYVNLITYGDDNGMCVSD------------EI---------P
-W---FTHNNLKRAL--KSVGVGYTTPDKDKD--G--CVDYLDIS-KVDF
LSRGFV-Y-N-PDV---D-----------GF-LAPLSDKSMSKMVCHYLK
SN-S----IPEITQVLSILRAFVFESFFQGR----VIYERNLA-------
---------------FCQSI-IE----------------S
>Sanxia_picorna-like_virus_8_APG77485.1
VIVGFHM-IYDE----P---------N------T--V----FA-AK--FS
HEDFN-VFSKQM-QV-QV--------------------------------
---G---KI-----P--V-------G-D--------I-E-----------
-----------------V-Y---LAK-------------KSY-IDF---H
-E------------------------------------------------
---------------------T-----------G--N---LV--------
--------------------------YHGEL---KT-F-R-S----RP--
HHNVVDS---E-------L-AA-----QI-YGK-TLNN--T-----L---
-LER----R-LC--G----PV-----MDS---------------------
------W--------R-AQQT-GLKEFLQPV---KYMDE---EVLQ---E
ISNMWTAH-------IL-KHL-A------P---SELDLIEPCCLDAAVNG
VPGMA-----YVDSIKRSTSMGFPY-YTTK----KA------Y-L-E--T
-L------------------------------------------------
--RDD-RW--P-------------------DG----VKF-----------
---T---PAVEKKISEWMELLRNG-------------------------I
-RLHAVFGSNLKD-EA---VSFK-K-------------------------
FE--A-WKTRIFFSCPAELLVIVRMFYLGFARVVQRNRSLFWVAIGLNTT
SPEWED-L---FQILSKFG--------I-D--TCIAGDHVYYDKR-V-KM
L-VMYYVMDSINRICVAS-----GH-------FTDEMQLMMNVLKHELMN
PTVDFFGMLITLL-GGEVSGHQLTTIFNCVLNI-FYLMYAY-K-M--AGY
-------------------------------------------------D
--L-A-----DF--------------------------------------
-------FDNVIGVILGDDHVLCVS-----------Q-DR---------P
-L---FHHTHIKDVL-E-GLGLGYTMADKNS---E--STPYISLY-EASF
LKRTFV-Y-D-VKL---G-----------LH-VGPLEFNSIVKMLTIQVK
SK---T--VMLSTQLAQAISSAMSEMFFYGE----EAFEEFRQFIIS---
-------------------L---EK--------------S
>Wenzhou_picorna-like_virus_14_APG78593.1
IIAGIHT-AGSY-F--S---------S------L--------G-RV--IS
RDWLD-ATLPPL-DE-FC-I-------------QS--A--------S---
---D---DV-----E--P-------I-G--------Y-PE--------K-
----E-----V-A--L-D-D---IHP-------------KSP-FNF---L
-P------------------------------------------------
-S-------------------G-----------Q------AE--------
--------------------------LYGRL---DY-P-R-S----TP--
RSSVGKT---I-------M-AD-----SV-VK-----H--C-----G---
-VEI----T-HS--A----PD-----M-T------------------S--
------W--------R-PMYH-AAKDLVNPV---QHLDS---SIIK---L
CAYTYFRD-------IS-DRI-K---N--------PSDIEKYDMDTIVNG
APGVK-----FVDKMNFKTSMGFPF-RGPK----SK------F-L-H--P
-HP------------------------------Y-K--------------
----------P-F--------------T--DF----KVF-----------
---D---EKVLDMVVEYEENLAEG-------------------------K
-RSGAVFTAHLKD-EP---RSLK-K-------------------------
VA--E-GKTRVFTGANVAFTILLRKYFLSVTRLLQNNWQAYNGAVGVNCF
STEWGD-F---YNYLTVYG--------S-D--RIVAGDYKAFDKR-M-PP
L-IILWAFEILIHLNKEL-----GD-------FSMTDIKIMRGLATDVAY
PRVNFGGELVEFV-GGNPSGHALTVVINSLANC-LYMRYCF-H-V--LAH
E-HK----V-----------------------------------PD---I
--C-Q-----QF--------------------------------------
-------STYVNLLTYGDDNIMGVS-----------P-DV---------P
-F---FNHSSISKVL-S-DVDITYTMAEKDQ---E--SVPYISIN-DASF
LKRKWK-M-I---G---G-----------LW-ACPLDETSIFRSLMLRLY
DS---S--IGSRAHAKQVLDNACRELSLYGQ----EHYNQRIEQLKK---
-------------------V---NS--------------E
>Changjiang_picorna-like_virus_2_APG79001.1
AILGIHS-AGNS-K------------------RS--V-I---A-SP--VY
LEDIN-DYFKGK-MI-ID-------------------T--------N---
----DV--------I--L-------D-A---------EG-----------
-IN-Y-------S--I-Q-D---LHP-------------KSC-FRY---L
-D------------------------------------------------
-Q----------------------------G-----S---VT--------
--------------------------IYGSL---NA--PR-----STM--
KSMVKKT---I---I-----AD-----YL-IN-----E-------E----
GYKM----T-HG--A----PV-----LK-------------------G--
------Y---------VPIHK-SVVPMIDPV---FKIPH---SLVQ---E
AVNDYFNT-------VE-SN-LNA---------DEYCILQKLDMDTVING
ADGIR-----GIDKINMNTSAGFPW-KRCK----KN------L-F-N--F
-D------------------------------------------------
---G-----------------E---------K----WSM-----------
---N---DELVRVVKRATIVYKLGRRNNFVFTGSL---------------
-----------KD-EP---KKFE-KI------------------------
-E--A-GETRVFTGQNVAHLLIGRQYYLSFIRLMQRNNLTFENAVGCNAH
SDDWDK-I---AHYLIDF--------S--N--NLFDGDYKNYD-KSM-MG
-MTIMVIFDGIIDFHKRH-----SK-------MDQEDFIVMRGIAYDIAY
SYVDYFGDLVSFL-RNNPSGHLLTVIVNSICGS-SYLRIGY-H-LA--TG
K--P----------------------------------------------
--I-S-----NY--------------------------------------
-------RYDVRAVTYGDDVIVSVKD------------EV---------A
DE---FNFQTYQAAL--SRIGLIFTPASKD--G-A--IYNFKPLD-EIDF
LKRSFV-F-N-DEL---D-----------RY-SSPLSKTSLQKSLLVNLR
SK-S----ITAEEQIVATLASAHREAWQHGK----EYFNEFTN-------
---------------LIHRV---LD--------------H
>Wenzhou_picorna-like_virus_15_APG78502.1
VLLGIHA-AGYV-L-------------N----ND-----IL-V-AS--IT
REDVE-GLVNRF-VE-KP-VE------------A----------------
------------------H-E-MKID-K---------P------------
GYE-R-----E----L-I-D---LHK-------------NCP-VRF---I
-E------------------------------------------------
-E----------------------------G--------SVA--------
--------------------------VYGSI---AG--HR-----SDA--
KSTLVQT---P---I-----CK-----EL-LS------------R-----
GYEL----K-YG--A----PV-----MKG---------------------
------W---------RVKRN-ALKDMLQPV---ANIDP---AKLD---A
IAEQLADE-------IM-ERL-P---V------GWQEILGVVSEDVAVNG
IPGVP-----HMERINVGTSAGFPY-NKSK----KH------F-V-V---
PL--------------------------------D---------------
---P-FK---G-L--------------AG--P----ISL-----------
---D---ENIRADIAMVLLSYKEGKRSYPVFRCVLKDEARKFEKI-----
--------------------------------------------------
-R--K-ELTRVFYAAPVGWSVVFRMYFLTFLRLFYTNHRAFEALPGIATN
SFEWSA-V---AEDLFAH--------D-----HVMDMDYKSFD-VQAIKA
-VVMHTVFRVIIKIMKTS-----GK-------YSEEDIQVIECINVDCSY
ALLDFFGDLMMVM-GINPSGNPATVMFNCLANS-ILCRLAY-W-DL--NP
D-KE----------------------------------------------
--I-K-----SF--------------------------------------
-------RNYISLYTYGDDNGQGVTD------------R----------P
-W---YNMRTISEAL--AQYGITVTDAEKSEV-----PKEYQDPA-KLSL
LKRRFV-W-S-DTV---G-----------AW-LAPLEISSIEKPLLVHTK
SK-T----ETQENQLIQSIGGAMREFFFHGR----EEFEKRRT-------
---------------ELMDV-VE----------------K
>Hubei_leech_virus_3_APG77498.1
CILGIHM-LGR-----A---------N------T--S---G-A-QL--LT
TDHLR-YIDEHA---------G-R----------V--I--------V---
---Q---GA-----L--K-------V-K--------A-GN--------I-
----G-----P-N----IVA---PHV-------------KAT-PRF---V
-K------------------------------------------------
-K-------------------G--------------C---AQ--------
--------------------------FYGSL---DT-H-N-V----GG--
KSRVAKT---V-------L-CD-----TL-VA-----T--G-----E---
-YEV----L-HG--A----PD-----LT-------------------H--
------W--------K-PWML-AIDQMVDRS---VSLDE---VILN---E
CVEAYTSH-------IL-SNL-P-------E--GELEALQILDLGTALNG
APGVK-----YIDSVNKNTSAGFPF-NQSK----KF------Y-L-T--D
-LE------------------------------D-T--------------
------SYW-Q-------------------AG----VDI-----------
---T---PEIENQVDECLEAYARG-------------------------E
-RFHPIFKGTPKD-EA---LPFR-K-------------------------
LD--A-KKVRIFTGGPFAWGLVVRMYYLSFVRMMTRNRILFEAAVGTNTH
SSEWGD-L---RAYLTQHG--------T-D--RMVAGDYAAFDKG-M-PA
S-VMLAAFEVMRNIHEAA-----LDKHGN-RIFSDEDLQVLECIAVDTAY
PTIDFHGDIIEFN-GTNPSGHPLTVIVNCIANS-LYMRYSF-A-I--LSR
EQQ-----S-----------------------------------AL---S
--T-K-----DF--------------------------------------
-------ANNVALLTYGDDNAMSVS-----------P-EV---------P
-F---FNHTAIQRVL-A-SVGIKYTMADKEA---E--SVPFIHID-DVSF
LKRTWR-W-E-GDI---N-----------DW-AAPLEHASINKMLTMGVV
SK---T--NSPLATAADVIASALGEYFFYGK----EIFEAKRALLLD---
-------------------A---AH--------------Q
>Beihai_picorna-like_virus_47_APG78024.1
MILGLHQ-TGG--N--S---------K------R--V---S-A-VS--IT
REVIE-TALQHF-------K-V-P-----L---IQ--A--------G---
---A---PD-----L--T-------D-A--------D-GM--------P-
----I-----Q-L----Q-P---LHH-------------KSV-FRY---M
-E------------------------------------------------
-K-------------------G--------------V---AN--------
--------------------------VYGSL---PG-F-R-G----SH--
RSKVKKS---Y-------I-AD-----DC-VE-----L--G---------
-YVI----A-TG--P----PV-----MR-------------------G--
------W--------A-PWRI-AAMDIVEQT---FDVRQ---SLLD---E
CVNAFTKD-------IL-SAL-K-------A--DQLKEIILLDNATTLNG
YPGTK-----FIDKMNRKTSMGFPY-RKKK----IH------Y-L-T--Y
-R---------------------------------G--------------
------QHD-V-W--------------D--DY----VEF-----------
---H---DKFYERVDGIIDTYAQS-------------------------T
-RYMPIFVGHLKD-EP---IKLS-K-------------------------
IE--S-KATRVFSGGPAEWCFVVRKYLLSLVRVMQNNKYIFETAPGTNAT
SAEWDQ-I---YHYLTKFG--------K-D--RIVAGDYSKFDKR-M-SA
Q-WILAAFQVIDNILEAA-----G--------RSDKDRLVVQGIAYDTAF
PLTDFNGDLVEFW-GSNPSGHPLTVIINGIVNS-LIIRYVW-A-L--AG-
---------------------------------------------N---S
--L-D-----RF--------------------------------------
-------KALVHLMTYGDDNIMGIS-----------P-EV---------S
-N---FDHTVLVEKL-K-TVGYTYTMADKDR---E--SVPFINIS-EATF
LKRGWR-M-E-PEI---G-----------HH-VAQIEHASIAKMLTMHLP
SK---V--VCDEQHAVDAMFTALAEYFFYGR----EEFDKRKEMFTG---
-------------------I---II--------------K
>Changjiang_picorna-like_virus_3_APG78992.1
ILLGIHV-AGN--I--H---------S------F--G---V-S-TK--ID
LEKLT-SYIGSQ-----------Y-----V---VQ--N------------
---G---NA-----M--L-------S-A--------P-GY--------E-
----R-----S-V----V-D---LHP-------------KSP-FRF---L
-E------------------------------------------------
-N-------------------G--------------S---AE--------
--------------------------VFGSF---DG-F-R-P----SF--
ASRVENT---P-------M-SD-----IL-LD-----H--G---------
-YNF----T-CG--A----PV-----MR-------------------G--
------W--------E-PWYN-NANKMVHPN---GLLNL---DILD---A
AFQSYVTK-------IL-KHI-N---V---D--QLKLQVHVLDMETAING
MPGVA-----YIDPIKINTSAGNPF-KKCK----QH------L-V-V--E
-LT------------------------------P-D--------------
------EIY-Q-------------------KR----FTF-----------
---D---DVVMDRVVQIISSYEEL-------------------------T
-RVYPNFNAALKD-EA---VSFA-K-------------------------
IE--A-MKTRLFAGAPIDWSIVVRKYTLSISRFITNFKLLFETCVGTIAQ
STEWTD-I---YNHITKHG--------K-D--NMFAGDYENYDKG-M-SP
V-VILYAFKLLILLAEMS-----GN-------YSDVDLRVIWMIGIDTAF
ALYEFNGDLVMFL-SSMPSGHPLTVIINSIVNS-LYMRYAY-Y-I--VNP
A--------------------------------------------K---E
--C-L-----SF--------------------------------------
-------NDNVSIGTYGDDNAGSVDR----------E-KA---------P
-F---FNHTTIQAAL-K-TIGIGYTMADKAA---E--SVPYISID-QVTF
LKRSWV-F-N-DEL---N-----------CY-LAPLEHESIEKSLMTWTR
SK---A--ISKENQAVDVITSAMREYFFYGR----EVYEEKCNLLKF---
-------------------V---VD--------------K
>Beihai_picorna-like_virus_44_APG78866.1
IIVGIHA-LG---L--S---------N------H--A---V-S-VP--LT
KKLLICSTL----------K-E-Q-----V---DV--S--------A---
---P---L---------I-------S-A--------E-SA--------P-
----R-----T-L----G-E---LHR-------------KST-FRY---L
-E------------------------------------------------
-E-------------------A-----------K--A---CE--------
--------------------------VYGSF---LG-H-K-G----NT--
RTMVCET---P-------I-SE-----FL-QE-----N--Y-----D---
-FQV----K-YT--A----PV-----MK-------------------G--
------Y--------K-PWRI-AAQDMANIP---VDFDR---KILE---I
CAKEFYND-------IM-KLL-P-------K--DELNKLEPYDLFTSVNG
APGVA-----YVDKMNRNTSAGNPW-RKSK----RN------F-L-E--F
-VE------------------------------P-D--------------
------GEC-L-------------------DP----VMP-----------
---T---EEILSRVKDIEEKYKRG-------------------------I
-CYKPNFCAHLKD-EP---VSFK-K-------------------------
AN--M-GKTRVFTGAPFDWSIVVRKKLLSFIRVLQRNRFTFEAGPGTIAQ
SIEWQE-L---YEYITTFG--------K-D--RIVAGDYKAFDKR-M-QP
E-FILYAFSIIEKLCAAS-----GN-------YSEEDLISIKCIAYDTAF
PLVDFNGDLVQFY-GSNPSGHPLTVIINSLVNS-LYMRYCY-Y-T--LNP
N--------------------------------------------K---E
--V-E-----SF--------------------------------------
-------KKHVSLMTYGDDNIMSVS-----------S-KI---------N
-W---FNHTTISEVL-K-SIDITYTMADKEA---E--SIPFIHIN-DASF
LKRKWR-Y-D-SDV---G-----------AM-LAPLEHDSIEKMLTVWTR
SR---S--VTEQEQIISVISSAIREYFYYGK----QIFEQKRLMFME---
-------------------V---IK--------------H
>Marine_RNA_virus_JP-B_YP_001429583.1
SIVGLHC-LAG-NF--D---------K------T--V---L-A-TE--ID
GKFVS-EVYNSL-------K-N-F-----N---VQ--S--------G---
---N---LS-----S--I-------S-S--------V-NI--------K-
----R-----E-V----G-D---LNK-------------KSV-FRY---I
-D------------------------------------------------
-N-------------------G--------------C---MN--------
--------------------------VYGSF---TD-F-R-G----KS--
KSNVENS---P-------M-ST-----FL-KA-----K--G---------
-YQV----K-YC--K----PE-----MR-------------------S--
------W--------V-PWHI-AAKDLVKPI---SKLDT---GILN---H
CVEGYISD-------VR-NNL-V-------NIDNVKDMLMVLDDFTTING
AR-VA-----YIDKMKRNTSAGNPW-KRSK----EY------F-L-R--S
-IP------------------------------P-N--------------
------HGM-Q-------------------DP----VEV-----------
---D---EEIGDRMDDILKCYRQN-------------------------Q
-QFHPNFCAHLKD-EP---VSFK-K-------------------------
AK--V-GKTRVFTGATMDWYLIVRKYLLSFARLLQNERFAFEAAPGTIAQ
SLEWHE-L---YDYVVKNG--------E-D--RVIAGDYKAFDKR-M-SP
K-EILAAFDIIIYFCQLS-----GN-------YSEEDIQIIRCIAEDTAF
ALVDYNGDLVQLY-GSNPSGNPLTVILNSIVNS-LRMRYVY-F-M--LNP
E--------------------------------------------H---T
--V-T-----TF--------------------------------------
-------KDNVNLMTYGDDNIMSVS-----------R-EC---------D
-W---FNHTSISETF-A-TLNIVYTMADKES---A--SVPFINIK-DASF
LKRTWR-M-D-DQL---G-----------CY-VAPLEEESIEKSLMVWTR
SK---A--VTEEAQGIDVISSALREYFWYGE----DIYNEKLYLLKD---
-------------------L---VE--------------H
>Beihai_picorna-like_virus_43_APG76734.1
ALGGIHS-AG---N--G---------R------T--A---I-F-TA--LD
KLKLN-KLLPNV-------V-I-T-----Q---YN--E--------N---
---E---F---------I-------S-S--------K-SA--------H-
----R-----E-V----G-D---LHK-------------KSV-FRF---I
-E------------------------------------------------
-Q-------------------G--------------S---AE--------
--------------------------VKGSY---TG-F-R-Q----QP--
KSRVELT---P-------M-ST-----FL-DK-----Y--N---------
-YKV----K-FG--S----PV-----MK-------------------G--
------W--------E-PKRI-AALDMIHPV---TKINS---DVLT---E
ITDSFLKD-------IL-DRL-N-------S--KDLSEVQVLDMFTSING
AAGVP-----FIDKLNRNTSAGAPF-NKSK----KC------Y-M-F--P
-IE------------------------------P-E--------------
------GLN-L-------------------DP----VDI-----------
---T---DEIKERIEYAEAIYAKG-------------------------N
-RAHFIFKSHFKD-EP---RSFK-K-------------------------
IK--E-KKTRVFTGAPMDFTILCRKYFLSITALIQKNRFAFEAGPGTIAQ
SKQWGE-I---YDYLTEFG--------S-D--QIIAGDYAAYDKR-M-PP
N-IILAAFEILIKVCEAS-----NN-------FTETDLTIMRGIAYDTAY
PLIDFFGDLVQFY-GSNPSGHPLTVIINSIVNS-LYMRYCY-Y-E--LG-
N--------------------------------------------K---E
--S-K-----SF--------------------------------------
-------RKNVNLFTYGDDNIMGVS-----------K-DV---------P
-W---FNHTAISNIL-G-SIDVKYTMADKEA---E--SVPYIHIS-EATF
LKRSWR-W-D-EDV---G-----------AY-VAPLEHESIEKMLMVWTR
SK---S--ILPEEQCIAVVSSANMEYFWYGK----EIYEEKQLMLKQ---
-------------------M---IH--------------A
>Beihai_picorna-like_virus_48_APG78918.1
VILGMHT-SGA--P--N---------G------G--V---A-M-QH--LS
QKILR-SLISHF---------E-S-----Q---VS--E--------G---
---E----I-----P--I-------S-A--------P-GY--------E-
----R-----K-L----I-D---LHH-------------KSC-IRF---L
-E------------------------------------------------
-K-------------------G--------------T---AA--------
--------------------------VYGSF---AG-Y-R-P----KH--
KSKVEPT---Y-------I-CD-----YV-VK-----H--G---------
-YKA----N-FG--P----PC-----MD----------------------
------W--------K-PWHL-AIKDMTTPV---HCYLN---ENII---K
CENAFFND-------IC-SKL-G----------DKISMLEVYTLDVALNG
AEGVT-----YVDKLNCSTSAGNPF-KKSK----KN------F-I-E--Q
-ID--------------------------------G--------------
------RI----------------------------VKV-----------
---D---QVILDRISQIEQCYDNN-------------------------T
-RFHPQFCGHLKD-EP---VSLK-K-------------------------
IE--A-GKTRVFTGGEFAWSVVVRRYLLSHIRLIQNNPFIFEAMPGVVAQ
SIEWSK-L---YSYLIEFG--------E-H--KIIAGDYGKFDKR-M-AA
P-FILSAFRILERLAEKA-----G--------WPDSDLRYIRCIAHDTAF
PCIDFNGDLIEIQ-G-NPSGHPLTVIINCIVNS-LYMRYAY-M-L--IS-
G--------------------------------------------K---D
--V-T-----TF--------------------------------------
-------QDYVHLATYGDDNIMGVS-----------D-DC---------P
-N---FTHTRIAMAM-K-CIGVEYTMAEKEA---Q--SVPYIHIN-DASF
LKRAFR-F-D-KDI---G-----------CI-VAPLDESSFHKMLTARLP
KD---D--MAPEAHTICVVETAIREYFFHGK----EVFDDRVQFFKQ---
-------------------L---VI--------------D
>Sanxia_picorna-like_virus_9_APG77478.1
VLLGTHT-AGS--L--D---------G------G--V---F-L-QH--IS
QDMLR-PYIAVF---------H-A-----Q---VE--C--------G---
---D---II-----P--I-------S-A--------P-GY--------E-
----R-----H-I----T-N---VHV-------------KSS-LRF---I
-E------------------------------------------------
-N-------------------G--------------T---AT--------
--------------------------IYGSF---TG-Y-R-P----KH--
KSKVTDT---F-------I-AE-----HV-IE-----A--G---------
-YIK----E-NG--A----PD-----MT----------------------
------W--------K-PWHL-ALKDMTAPQ---YSFNN---DVLD---K
CEDAFYGD-------II-SII-D----------GEDLKLEVYTQDVALNG
VDGVT-----FVDMLNTSTSAGNPF-KKSK----KH------F-I-E--I
-TS------------------------------E-G--------------
------KI----------------------------ASV-----------
---D---PVIQQRVDDIRACYDKG-------------------------K
-QYHPQFCGHLKD-TP---MPYS-K-------------------------
IE--S-GKTRVFTGGEFAWSIVVRMYLLSHIRLIQNNPFVFEAMPGIVAQ
SKEWGN-L---HKYLTKHG--------S-H--KIVAGDYGKFDKK-M-AA
A-FILSAFRILERLAARA-----G--------WPEEDLQYIRCIAYDTAF
PVIDFNGDLIQIQ-G-NPSGHPLTVIINCLVNS-LYMRYAY-Y-H--IS-
G--------------------------------------------C---D
--I-R-----TF--------------------------------------
-------RRHVNLATYGDDNIMSVS-----------D-DC---------P
-N---FNHTRISVIL-K-AIGVEYTMAEKEA---E--SVPYIHIK-DASF
LKRKFV-Y-D-PDI---C-----------AV-VCPLDHSSIDKMLTSRLD
EG---L--LDPRAHSICVIETALREYFFYGK----EKYLDRLSFFKK---
-------------------L---VA--------------D
>Shahe_picorna-like_virus_5_APG77383.1
IISAFHL-LGR-----G---------T------T--A---G-Y-LA--VR
VSSID-SLIKRS-VD-ML-G-D-M-----K----V--C--------G---
---G---GE-----P--M-------L-N--------T-DK--------S-
----N-----F-V----LGE---LHP-------------KSV-LRY---C
-D------------------------------------------------
-S-------------------G--------------T---AQ--------
--------------------------IYGGL---KG-F-R-P----AP--
RSKVRRT---P-------L-CA-----SV-CD-----H--F-----N---
-YTV----G-HG--P----PV-----MN-------------------G--
------W--------K-PWRN-NLVDMISPS---FLHSR---NELH---T
VAKSFLED-------IR-ANL-P-------D--DWKTRLHILSNKAVVNG
LPSVK-----FIDSINRASSMGHPW-NTTK----KN------Y-L-I--P
-AV------------------------------D-D--------------
------DY--P-------------------DG----VDF-----------
---P---AEIWDRVKVMEEIYTNG-------------------------E
-RNFPIFTEHLKD-EA---VSFA-K-------------------------
IQ--Q-EKTRAFSGAPVDMVLVVRKYFLSFVRLLQMNSFVFEAAPGVNPT
SCEWCG-F---HAYLTQHG--------L-D--RMVAGDYSKYDKK-M-VA
D-FILEAFWIIIELHREA-----G--------WSEDSLRVMWGIATDIAF
PLINFNGDLIEFL-GTNPSGHPLTVIINSLVNS-IYMRWMY-L-R--LNP
K--------------------------------------------R---E
--C-H-----TF--------------------------------------
-------KENVALMTYGDDNIMGVS-----------K-RT---------P
-W---FNHTAIQEEL-S-KFNIVYTMADKES---E--SVPYIHID-DCEF
LKRKWR-F-D-EEL---G-----------HY-ACPLNMNSILKSLTVWLP
SS---S--ICAEEQFVNIVVSANMELFFHGK----EVFEEHHSFLCS---
-------------------L---LD--------------N
>Wenzhou_channeled_applesnail_virus_1_APG78504.1
FIVGLHL-LGR-----N---------N------T--A---G-Y-MS--VT
RPSID-RLISMC-DD-IL-G-R-M-----T----I--C--------G---
---G---GE-----P--M-------L-N--------V-SD--------S-
----S-----F-A----ICD---LHY-------------KSL-VRY---C
-E------------------------------------------------
-D-------------------G--------------T---AN--------
--------------------------VYGTL---KG-F-R-V----SP--
RSKVCLT---P-------E-HA-----RV-SS-----Y--F-----D---
-YDV----K-HG--P----PS-----MK-------------------N--
------W--------K-PWRN-NLLDMIHPN---FQHSR---CEIH---T
VAKSFLQD-------IL-RGL-P-------H--NWEKRLHKLTRYEAVNG
IPGVK-----FIDSIKRSTSMGHPW-CKTK----KA------F-L-I--S
-SP------------------------------N-E--------------
------LY--P-------------------DG----IDF-----------
---S---SDVWRRVDEMEAKYRNS-------------------------E
-RAYPIFTEHLKD-EA---TSFA-K-------------------------
IS--I-DKTRAFSGAPVDMGLLVRQYFLSFVKMLQENKFVFEAAPGTNPA
SREWTQ-F---YEYLTKHG--------A-H--KMIAGDYGKYDKK-M-VS
D-FILEAFWIIIELHRLA-----G--------WSEEDLQVMWGLATDTAF
PLINFNGDLLEFF-GTNPSGHPLTVIINSLVNS-LYMRWMY-F-R--LNP
Q--------------------------------------------K---E
--C-F-----SF--------------------------------------
-------KENVNLMTYGDDNIMGVS-----------D-AV---------P
-W---FNHTSVQDEL-A-KFGLVYTMPDKES---L--SVPYVHID-TCEF
LKRKWR-F-D-PIL---G-----------YH-ACPLNLSSVLKSLTVWVP
SS---E--ICSEQQFVEVMVSANMEAFFHGR----DVFDFYHKFFMN---
-------------------I---LE--------------E
>Changjiang_picorna-like_virus_4_APG78994.1
AIIGIHM-LGR-----E---------D------I--H---G-Y-NV--IG
RAFIE-RSLSNL-SQ-IS-P-I-L-----G---GI--N--------G---
---G---SK-----P--M-------L-E--------I-QD--------K-
----E-----I-T----LVE---PHF-------------KSL-VRY---L
-E------------------------------------------------
-R-------------------G--------------T---LN--------
--------------------------VYGTV---AG-F-H-P----QP--
KTKVKKM---I-------L-CD-----EF-LE-----Y--Y-----N---
-VPN----N-YT--A----PV-----MK-------------------G--
------W--------E-PWHN-NFKEMVEVP---TTFDR---NILR---E
CAEGYLED-------II-VGL-P-------E--NWEGELVFLSNKAAVNG
LPGVQ-----YIDGINRKSSMGFPW-NKTK----KA------F-L-L--D
-SP------------------------------D-E--------------
------KY--P-------------------NG----VDF-----------
---P---EEFWERVNKIEDTYKNL-------------------------E
-RAFAIFMGHLKD-EA---VSKE-K-------------------------
AR--I-KKTRLFTGAPSDWAVVVRKHLLSFVRLVQMNKEVFEACPGAVCQ
SVEWEL-F---YQHLTQHG--------V-D--RMIAGDFSKFDKR-M-SP
E-FILWAFWIIVEIFKKA-----G--------FSDEEVKIIWGIAYDIAY
PMCIIKGDLVEFF-GTNPSGHPLTVIINSMVNS-LYIRYAY-R-C--SNP
E--------------------------------------------K---T
--V-K-----TF--------------------------------------
-------KKNVALLTYGDDNTMGVS-----------S-EI---------Q
-W---FDHTVIQDQL-S-KIGVKYTMADKDA---E--SVPFLNIK-DISF
LKRKWV-W-N-EEI---G-----------HH-LAMLDEDSIIKSLTINTP
SD---S--LDEHAHMCAVISSANSEYFFYGR----EVHDKRREKFLE---
-------------------I---ME--------------R
>Hubei_leech_virus_4_APG77494.1
ILFGIHM-LGV-----N---------H------N--V---G-I-LK--VT
VEQIN-KLASQK-CI-SQ-R-P-----------IV--Q--------G---
---G---GS-----P--V-------L-S--------C-SE--------K-
----I-----N-I----LTE---PHH-------------KSL-FRY---L
-E------------------------------------------------
-T-------------------G--------------S---LN--------
--------------------------IYGSF---SG-F-R-P----KP--
RSSVCAT---P-------L-QK-----EF-LE-----H--Y-----G---
-KDV----E-YG--K----PC-----MT-------------------G--
------W--------E-PWRK-NVVEMVKPY---ANYNK---SILR---E
CTQSFSED-------II-NGL-P-------E--GWEGDLVTLSNKASVNG
LPGVM-----YVDRIATNTSMGFPW-CCTK----KK------Y-I-L--P
-DI------------------------------C-E--------------
------KY--P-------------------EG----VTF-----------
---G---PEIWDMVAAIEKLYDEG-------------------------K
-RAYPIFSGHLKD-EA---TPLK-K-------------------------
VE--M-KKTRLFTGSSLPWSLVVRKKLLTFVRLLQKNKFVFEAGPGTVAQ
SAEWGH-I---RNYLIAFG--------D-D--RIVAGDYGKFDKR-M-LS
D-FILAAFEVIVNIFKKA-----G--------FSDVECRSLMCIGNDIAF
PLSNINGDLVEFF-GTNPSGHPLTVIINSLVNS-LYMRYCY-M-S--QNP
A--------------------------------------------R---E
--V-R-----SF--------------------------------------
-------QKNVHLFTYGDDNIMGVS-----------R-TA---------N
-W---FNHTAIRATL-A-TIGVEYTMAEKEA---Q--SIPFIKLE-DCSF
LKRKWV-W-N-PDV---E-----------NW-VCPLDEDSIIKSLTMWVP
SK---T--IDSYAQIVAVITSANSEYFFYGR----EKFEKEHKFFAE---
-------------------L---LK--------------R
>Beihai_picorna-like_virus_49_APG78891.1
VLVGIHT-IGY-----D---------T------Q--R---G-F-PY--VS
KRDLL-ELLDKS-TI-IK---------------QV--N--------G---
---G---GK-----P--K-------L-A--------L-QS--------D-
----I-----Q-L----LP----PHD-------------KSI-CRY---L
-Q------------------------------------------------
-E-------------------G--------------T---VK--------
--------------------------YFGAL---PG-F-I-P----RP--
RSRVITT---P-------I-CK-----RV-LE-----Y--F-----N---
-TTV----K-HT--K----PV-----MQ-------------------G--
------W--------A-PWRN-NIVEMIKPK---VNYDR---CVLV---K
ARDMFEEE-------IV-SNL-P-------Q--GWEKELVILTPKAAVNG
LPQVK-----YVDRINCNSSMGFPY-NTTK----KK------Y-L-V--P
-DV------------------------------C-E--------------
------KY--P-------------------EG----VNF-----------
---K---PEIWEEVDKIKDKYNNG-------------------------Q
-RAMPIFNAHLKD-EA---ITFR-K-------------------------
AE--A-KKTRVFTASGIAFSLLVRMYLLPFVRLVQMNKTVFEACPGLVVQ
SAEWGN-L---YRDLTKFG--------A-T--RIIAGDYGKFDKR-M-IS
D-FILMAFSIIINLFKRA-----G--------FSEDELNQLYGISYDTAF
PFVNFNGDILEFF-GTNPSGHPLTVIINSLVNC-LYMRYVF-I-K--LSR
K--------------------------------------------A-GYD
--N-A-----YF--------------------------------------
-------KQFVSLFTYGDDNIMGVS-----------P-EA---------D
-W---FNHTSIQREL-A-DIGVEYTMADKEA---E--SKPFCHIS-ECSF
LKRKWV-W-N-EEI---G-----------DW-LAPLEEESIHKSLTTWIP
SG---T--IDSYAQTVAVVQSANSEYFFYGK----DIFETHHEFFKE---
-------------------L---LN--------------E
>Hubei_picorna-like_virus_4_APG78400.1
VVVGIHT-LGY-----K---------S------T--A---G-F-PH--VT
RSDLE-ALCVEL-E-------T-S----------I--E--------G---
---V---GT-----P--T-------L-A--------L-HG--------E-
----V-----V-L----GP----IHH-------------KSM-LRY---I
-P------------------------------------------------
-D-------------------G--------------T---AN--------
--------------------------VYGNL---PG-F-R-A----KP--
RSRVKAT---P-------L-QE-----RM-LE-----H--F-----G---
-IEV----S-FG--A----PV-----MQ-------------------G--
------W--------E-PMYK-NVVEMVRPH---TDIDQ---CILD---H
CVQAYAQD-------VV-REL-N---KVHGD--AWKAELLTLSRRASVNG
LPGVK-----YIDRLNINTSMGHPW-NKTK----KE------F-L-V--P
-AP------------------------------D-D--------------
------VY--P-------------------EG----VDF-----------
---T---QEVWDRVEAIEAKYKLG-------------------------Q
-RAYPVFTGHLKD-EA---VALA-K-------------------------
IE--A-KKTRVFTGAPIDWSLVVRSRLLTFVRLLQKNKLIFEAAPGTVAQ
SVEWTQ-F---HTYLTEHG--------E-D--RIIAGDYSKFDKH-M-IA
S-FVLGSFDVIAAVYKEA-----G--------FSNEEIRVIKAIGYDTAF
PVCNMDGSIIEMF-GTNPSGQPLTVINNSMANS-LYMRYAY-C-K--LNP
D--------------------------------------------G---T
--C-W-----DF--------------------------------------
-------KTRVNLLTYGDDNVMGVH-----------P-SA---------P
-W---FYHGAIQTAL-E-KIGVGYTMADKEA---E--TRPYINIS-ECSF
LKRSWR-M-E-EEL---G-----------MY-TCPLEEASIHKSLTVWTP
SA---T--IDKYRQMVQVIVAANNEYFFYGK----DTFEKHHSFFAE---
-------------------I---LK--------------E
>Hubei_picorna-like_virus_5_APG78392.1
TILGLHT-IGY-----N---------S------R--C---G-F-TH--IT
KSDID-ELTSNT---------P-Q----------V--Y--------A---
---S---EA-----P--K-------F-S--------L-DG--------E-
----V-----K-L----TI----PDN-------------KSV-LRY---I
-E------------------------------------------------
-E-------------------G--------------T---AY--------
--------------------------IYGRV---PG-F-R-P----KR--
ASKVTTT---P-------L-SE-----RM-CE-----Y--F-----S---
-HTI----S-HG--Q----PQ-----MK-------------------G--
------W--------V-PWRK-NIIEMIKPN---LTHNQ---STLN---K
CVTSFTKD-------II-QGL-K---LAHGE--DWKKDLVFLSKRASLNG
IPGVK-----FVDAINKNTSMGFPW-NKSK----KN------F-L-K--S
-AP------------------------------C-E--------------
------SY--P-------------------DG----VDF-----------
---D---EDIWEEFDRIIDRYQNN-------------------------Q
-RVNTIFSGNLKD-EA---LPFA-K-------------------------
CE--E-GKTRLFTGAPAPWSLVVRSRLLSFVRLLQQNKFIFEAGPGTVAQ
SSEWSH-I---RKYLTAFG--------A-D--RIVAGDYSKFDKR-M-TA
P-WILAAFEIIINIYREA-----G--------FDNSELGELWCIAYDIAF
PMVNCDGDIIGFF-GTNPSGHPLTVVINSLVNS-LYMRYAY-C-E--IVG
G--------------------------------------------G---D
--C-D-----DF--------------------------------------
-------QKYVRLFTYGDDNIMGVS-----------P-SV---------D
-----FSHTRIQEAL-A-RIGVTYTMADKEA---E--TKPFINIT-ETSF
LKRQWR-Y-E-EEL---N-----------LY-TCPLETESILKSLTVWLP
SK---T--ICKEEQMVAVISSANSEFFFHGK----EIFEKHHAFFKK---
-------------------T---LA--------------I
>Shahe_picorna-like_virus_4_APG77365.1
VILGMHA-AAN--G--F---------K------R--V---V-C-TP--IF
KEDIE-SALEHF-------G-T-F-----M---LQ--A--------G---
---T---P------T--I-------N-A--------P-SA--------P-
----V-----R-A----LVP---LDK-------------KST-LRF---F
-R------------------------------------------------
-E-------------------G--------------S---AT--------
--------------------------VYGSL---SG-P-R-A----RP--
KSKVQRT---P-------I-AD-----VA-EQ-----Y--G---------
-YSQ----K-YA--A----PQ-----LS-------------------G--
------W--------Q-PWRN-ACVDMLRIP---TTFRQ---DILV---A
AKGAFLND-------IL-KGL-G-------E--EKIREVMVYDTFTAING
AAGVA-----YVDKLKRDTSMGFPW-NTSK----KS------F-L-T--A
-LP------------------------------A-Q--------------
------HGV-L-------------------DP----VSI-----------
---S---PEVLQRSEEIIAKYHSG-------------------------E
-RAMPVFKAHLKD-EP---TSHA-K-------------------------
IA--N-SKTRLFGGAPVDWAIVVRMYLLSFIRVVQLNRYLFESGPGTIAQ
SVEWSE-L---FSFLTQFG--------E-D--RIVAGDYKAFDKT-M-PP
D-FILAAFDIIEGVCRAA-----G--------YTDEDIAVVRGIGADTAY
PLYDLNGDLVEFF-GSEPSGHNLTVIINGLVNC-LYMRYVY-L-V--LNP
A--------------------------------------------A---E
--C-E-----SF--------------------------------------
-------KENVHLMTYGDDNVFGVS-----------K-KA---------G
-W---FHHTAIQTVL-A-AHGVVYTMADKEA---V--SVPFINIK-DVSF
LKRSWR-W-D-DDV---G-----------AH-LCILEHDSIEKSLMVHVR
SS---E--VSPEFQIASTVGSAVREYFFYGK----EEFTRRSHILKC---
-------------------I---LF--------------E
>ubei_picorna-like_virus_3_APG78402.1
AILGIHT-LGN--N--K---------E------S--V---M-A-MK--VD
METVI-EACNTL-------E-P-E-----Y---CS--R--------G---
---S---VK--------I-------S-A--------P-SV--------T-
----R-----N-L----G-D---LST-------------QSV-IKN---A
-N------------------------------------------------
-N-------------------G--------------V---AN--------
--------------------------VIGSF---TNEF-R-Q----RS--
RTNVVAT---F-------I-AP-----FL-LK-----Y--G---------
-YEA----S-RT--K----PD-----MT-------------------K--
---------------R-PWVN-ALNDTTRPV---VLMDN---DVLD---A
ARDNFIAE-------TS-NC--------------GVGGVHVYPLDVAING
CPGLV-----YCDKMNRKSSAGAPY-KKSK----KH------F-M-Y--F
-LN------------------------------E-A--------------
------E-S---------------------TD----MDV-----------
---V---DEIKDTVADMIATYKRG-------------------------E
-RVHTVYCGHLKD-EP---VTFE-K-------------------------
SA--Q-GKTRVFTASGISYTLVVRMYLLSVIIHMQKNRFTYETGPGTVAQ
SLEWEA-I---REYLVQHG--------E-D--RIVAGDYSKFDKR-M-PA
N-VILAAFDIIYDLCRRS-----G--------YADDDLKVVRGIAYDTAF
PTVDFNGDLIEFY-GSNPSGHPLTVIVNGLANS-LYMRYCY-L-V--LRP
P--------------------------------------------T---D
--R-T-----PF--------------------------------------
-------RSNVALMTYGDDNIMGVS-----------K-NA---------E
-W---FNHTAIQKVL-A-LVDIGYTMADKEA---A--SVPYIHIN-DANF
LKRTWR-W-D-EDV---G-----------AY-VAPLDSSSIEKMLMVCVA
KP---N--VTPRHHAMQVIGTAIREYFWYGR----EIYETSVAKFEE---
-------------------V---IK--------------A
>Wenzhou_picorna-like_virus_16_APG78525.1
VILGIHV-LGG--Q--G---------H------V--T---G-A-LA--LD
QEYIS-KQLDTM-WN-VS-K-Q-E-----M---VQ--S--------G---
---E---FH-----L--S---------A--------T-GK--------E-
----R-----I-V----S-D---LHM-------------KSP-IRY---I
-E------------------------------------------------
-E-------------------G--------------A---AD--------
--------------------------VFGSF---LG-F-R-P----TS--
ASRVEES---L-------L-CA-----SA-LK-----R--G---------
-YVI----N-TG--P----PV-----MR-------------------G--
------W--------Q-PWRC-ALLDMVNQK---FHIDP---LTLE---H
CVEAFTKD-------IT-SKL-S-------L--EDYEDLVILNNMSAING
VPGVA-----YLDRIKRSSSMGNPW-KTRK----VN------Y-L-V--H
-DP------------------------------E-G--------------
------IFY-G-L--------------P--DA----VKF-----------
---T---DEIYDRIDTIMDLYSQG-------------------------I
-RYHPNFCAHLKD-EP---VSHE-K-------------------------
IL--S-AKTRVFTGSPVDWSIVVRKYLLTYIRVMQNNRFIFEAGVGTITQ
SLEWQQ-I---RDYLVKHG--------E-H--KIIAGDYSKFDKH-M-TA
D-IILAAFKVIKNVLRQA-----G--------WSDEELRVIQCIAEDTAF
PLVDFNGDLIQFY-GTNPSGHPLTVIINSMVNS-LYMRLAY-C-A--LNP
E--------------------------------------------G---T
--C-F-----DF--------------------------------------
-------QENVSLMTYGDDNIMGVS-----------D-KT---------P
-W---FNHTDIQSAL-G-AMGVIYTMADKEA---E--SKPYLHLS-ETSF
LKRTWR-W-D-EDV---G-----------AY-LAPLDHASMDKMMTMWIP
SG---T--ICPEAQAIAIIGSAIREYFFYGK----DVYEEKRVMFLE---
-------------------I---IE--------------E
>Hubei_picorna-like_virus_2_APG78398.1
QILGLHV-AGN-----D---------T------K--C---V-S-TT--VT
PEMLE-IIKEHF-------Q-R-P-----I---LR--D--------G---
---A---PE--------L-------S-S--------E-SA--------T-
----R-----E-I----S-T---LNR-------------KST-LRW---I
-P------------------------------------------------
-A-------------------G--------------V---AA--------
--------------------------AYGSY---TG-W-R-N----TP--
RSTVKPT---F-------I-QD-----AV-LE-----E--G---------
-ITV----K-HG--K----PV-----MG-------------------S--
------Y--------E-PWRI-ATLDMVNPV---TDLNL---SVLK---Q
CKESFLRD-------IL-SGI-S-------K--EALKEVHVYDDVTALNG
APGVA-----FVDKMNRNTSMGAPW-RTGK----KH------F-L-V--D
-LP------------------------------V-S--------------
------DEY-P-------------------NA----VKF-----------
---K---NEVMVRVQDCITKYENG-------------------------E
-RYMPVFTGQLKD-EA---LPFR-K-------------------------
IE--A-KKTRVFAAAPADWSFVVRKYLLSVIRLIQTNKYVFETAVGTNAA
STQWEE-L---RAYLTQHG--------E-D--HMIAGDYGRFDKT-M-PP
C-IILAAYDIIREICRAA-----G--------YTPKQLLVVQGIAEDTAF
PLIDFNGDLVEFY-GSNPSGHPLTVIINSLANS-LYMRYCY-T-I--LSP
E--------------------------------------------K---S
--C-V-----HF--------------------------------------
-------KRDVALMTYGDDNAMGVR-----------K-EA---------T
-F---FNHTAIQQTL-A-ASGITYTMADKEA---E--SIPYIHID-QISF
LKRLWR-Y-D-EDV---G-----------AY-LAPLEMDSITKSLTVNTE
SR---S--LCPEAHAIAVMASAHSEFFFHGR----AEFERGSAMLQR---
-------------------I---VK--------------K
>Beihai_picorna-like_virus_45_APG78916.1
FLAGIHV-GGV-----L---------C------D--V---A-A-LP--VT
MAEIT-SAKNAL-Q-------P-Y-----E---IQ--S--------G---
---A---P------M--I-------S-S--------E-SA--------K-
----R-----N-F----EHH---LHP-------------RSP-FRF---L
-Q------------------------------------------------
-D-------------------G--------------V---AT--------
--------------------------VYGSF---AG-F-R-T----GG--
RSKVCKT---L-------T-HD-----LA-LA-----E--G---------
-YEV----K-TA--A----PV-----MH-------------------G--
------W--------A-PWYN-AAAETTNPV---TDIDL---GLLD---K
VKGEFIDE-------IL-ERL-D-------P-KMLKEELFVYDDLTAING
ANGVR-----FVDKMNRATSMGCPW-KKTK----KD------F-L-E--K
-LP------------------------------P-T--------------
------ESC-A-------------------DP----VTF-----------
---T---PEVMNRVQIIIQTYLLG-------------------------I
-MAMPIFSGSLKD-EA---LKLK-K-------------------------
VL--A-KLTRVFCASPADWNIVVRKYYLSFVRLMQLNRFIFEASIGCVAQ
SQEWED-I---REFLTRFG--------C-D--RLVAGDYKAFDKR-M-PP
S-VILAAFDIIIAICKKS-----GN-------YTEDDIKVMVGIAFDTAF
PLVDFNGDLVQFC-GSNPSGHPLTVVINSLVNS-LYIRYAY-A-T--LNP
K-E------------------------------------------R---S
--A-R-----DF--------------------------------------
-------KKNVALQTYGDDNVFGVK-----------Q-GC---------E
-W---FNHTSVAGAL-A-DIGITYTMADKDA---E--SVPYIHID-EVSF
LKRVWR-F-D-EDL---Q-----------HY-VCPLDEDSIAKMLTLHIP
SK---E--DPVQKQTVDVLSTVTREYFWYGR----ETFEKKRAMCIR---
-------------------F---AT--------------E
>Beihai_picorna-like_virus_46_APG78911.1
FIAGIHI-AGD-----R---------N------V--A---V-A-TP--IT
RDLIE-DVRKSM-R-------S-Y-----A---VQ--G--------F---
---S---P------L--L-------S-S--------E-TA--------P-
----R-----E-V----TT----LHT-------------KSP-LRF---L
-Q------------------------------------------------
-Q-------------------G--------------V---AQ--------
--------------------------VYGSF---TG-F-R-G----GS--
RSKVIDT---P-------M-RD-----LA-EA-----E--G---------
-YVV----K-TG--A----PA-----MC-------------------G--
------W--------E-PWYN-AIKEMISPV---TEIRG---DILE---I
AKKDFLND-------IL-TSI-P-------Q-EQLAEELFVYDDMTAING
ANGVR-----FVDKMNRNTSMGAPW-RRCK----KS------M-L-V--E
-LP------------------------------E-T--------------
------ASC-S-------------------KP----VTF-----------
---V---PEVMDRVDIYINRYTRG-------------------------E
-LCMPVFSGSLKD-EA---LKLS-K-------------------------
VE--G-KNTRVFCAAPADWNVVVRKYLLSFIRVMQLNRFVFEASIGVVAQ
SREWED-L---RTFLTRFG--------E-N--NMIAGDYKAFDKK-M-PA
S-VMLAAFEIIEEVCKAS-----GN-------YTEEDLRVVRGIAMDTCF
PVVDMNGDLVRFH-GSNPSGHPLTVVINSLVNA-LYMRYIY-I-V--LNP
I-E------------------------------------------K---S
--A-R-----TF--------------------------------------
-------KTNVALQTYGDDNAMGVR-----------S-GC---------E
-W---FNHTSIANAL-A-DIGIVYTMADKEA---A--SVPYIHIS-EISF
LKRVWR-W-D-DDV---Q-----------AY-LCPLDESSIAKTLTKFIP
SR---T--VTVQKQCVDMLSSVCREYFYYGK----DKFTAKRAMCMR---
-------------------F---AR--------------E
>Beihai_picorna-like_virus_56_APG78971.1
LVLAVHT-GVNS-V--S---------D---------S---K-Q-KV--LL
LTPLH-GVAQLV-TN-DL-S-R-Q-----V---LQ--Q--------G---
---N---VE-----P--T-------IHN--------L-G--------RT-
----L-----P----L-P-P---VHH-------------KSV-AWW---A
-ME-P--------------------------EEKLE--------------
-N-------------------D-----------V--D---MT--------
--------------------------VIGAW---TG-F-R-G----QD--
RSRLKQG---L-------L-WK-----HL-NLKAVNHA--A-----G---
-EDI----T-DGKVI----PD-----FRG-------------------VT
------AEGSPKIKQA-QWI--ALQQSAAP----PAWDESVYQDLK---E
AANMYLRE-------VE-QT--K-------E--QWRGQLRKLNIEEAING
IPGLR-----AFDSLNFSTSAGHPH-YVKK----NN------F-F-E--Q
-RS------------------------------D-G--------------
------T-----------------------------RQI-----------
---N---PELNSSVEALEEGLKAG-------------------------L
--VYPVFSSQIKD-EV---VSET-K-------------------------
DA--I-GKYRVFMMCPVDFTIVTRMYALSCVRVMSLFPYTFGACVGMNAT
SEQWTQ-L---AHYLGIGQ-E------D-C--KIFDGDYVNFDKS-M-RP
E-VTRVVREFIVDLHRD-------V-------FTDEDLTTLDNILKVSYS
PVVNYFGTILQFR-SINPSGGSLTTQTNCIASN-IFIRYSW-L-K--LYS
P-VV----G----------------------------------NIR---A
--A-D-----EF--------------------------------------
-------RRCVHPMTYGDDLLASVD-----------T-RKVPEEFVRKAG
-L---FSCKTMQTAL-K-EIKIQFTDAAKNA-PEN--TAEFSPHD-QITF
LKRRFV-R-V-ECA---GY---G---YDVQY-VAPLDKKSICKMLHYTTD
RS---T--VAPLDVLKSTLNSVGVESYFQGR----IFFDCIRENVVR---
-------------------A---LE--------------E
>Beihai_picorna-like_virus_41_APG76807.1
LIYGFHV-AGYR-D--S---------C------S--G---Y-L-TC--VT
QPIIK-DALAQL-DK-TS-P-T-L-----L---VH--S--------A---
---G---EV-----R--V-------D-L--------Y-GE--------P-
----Y-----T-L--V-N-E---KPL-------------YVR-EDG---T
-K------------------------------------------------
-E-------------------K-----------T--I---VT--------
--------------------------YFGQV---RK-N-G-VPLEERA--
RAPYIPT---P-------F-KG------I-QQ-----E--F-----G---
-P-S----K-HK--P----PR-----HPN-------------------D-
------V--------G-KAMK-TLNKLTQPV---QHYEG---DILA---K
AVEDYQDQ-------TL-DII-R---QN-RE--ECSEMLRLYTQEEAMDG
C---E-----GVGGMPNASSAGFPI-NKSK----KQ------C-L-V--R
-DP------------------------------M-D--------------
------ES--L-V--------------K--VP----REF-----------
---DSA-WDIQGEIDRTEKCWRDG-------------------------V
-RSEAIYKASSKVNEL---LENS-K-------------------------
-A--N-EKVRKFYGSGFANFVASKKKLAGIPRFMRRFWRQTECLVGINAT
SKEWRE-Y---HDYLVEYG--------T-D--RMIAGDFSGFDTR-M-AA
Q-ITAAAAKIMVSWYAEA-----G--------CNEDELREIRGALSDIVH
PNILFSGDLYRFA-NANPSGNLITVQLNSICNS-LMMRYVY-Y-A--MMP
N-I-----------------------------------------------
--K-E-----KF--------------------------------------
-------SSNIRLGTYGDDNAMSVK-----------A-HC---------K
-W---YNHTSCQREF-E-KLDIGYTMADKGA---T--SVPYISIS-QISF
LKRFFV-R-H-PEL---N-----------SI-VAPIEMDSILKKFHWVKK
PN---ESPLSFDEQFGAYTDGAFREMYLHGR----PAYEKFTEQIKR---
-------------------I---IA--------------L
>Marine_RNA_virus_PAL438_YP_009230122.1
ILYGMHV-AGYN-G--S---------P------V--G---F-G-TC--IT
QPLIR-KALAKL-DQ-TS-P-T-L-----V---TH--S--------L---
---G---DV-----S--V-------D-T--------Y-GA--------P-
----F-----T-L--H-N-V---KPH-------------YTR-DDG---T
-Q------------------------------------------------
-A-------------------E-----------T--I---VT--------
--------------------------YLGEV---HR-D-G-RPLENRA--
RTPYIPT---P-------F-VG------V-TE-----E--F-----G---
-V-S----K-HK--P----PT-----KVN-------------------D-
------I--------K-KSMK-TLNKLTTPV---QHYEG---DILA---R
AINDFRDQ-------TV-QVI-K---DH-PE--DCQDMLRIYSQEEALDG
I-GEF-----GLGGLPNDTSAGFPI-NKSK----KR------C-L-K--K
-DP------------------------------M-D--------------
------ES--L-T--------------Q--IP----REF-----------
---SDD-YDIQTEIDATLESWSNG-------------------------E
-RSEPIFKASSKVNEL---LPNA-K-------------------------
-A--D-EKVRKFYGSPMANLVASRRVLAGVPRFMRKYWKETECMVGINAT
SKEWEE-F---HDHLVEFG--------E-N--TMIAGDFSGFDTR-M-AA
Q-ITGGASKIILDWYKAA-----G--------CTEEELMWVRGALSDIIH
PNILFDGQLFRFA-NANPSGNFITVQLNGVCNS-IMMRYVY-Y-A--MMP
Q-I-----------------------------------------------
--K-E-----KF--------------------------------------
-------SQNVRLGTYGDDNAMSVK-----------K-RC---------G
-W---YTHTSCQEQF-E-RLDIGYTMADKDA---V--SRAYIGIG-EISF
LKRGFA-H-H-PDL---N-----------KI-VAPIEEDSSLKKFYYIKK
PN---DTPLTASEQFAAHAEGSFRDRYLHGR----EAYEDFTRRIKS---
-------------------I---IS--------------Q
>Beihai_sipunculid_worm_virus_1_APG76827.1
SICGIHH-GGTR-R--VSSTST--DND------I--G---V-S-FL--PS
QDDCK-HAVLQYH-R-QR-H-L-L-----VT--AS--E--------P---
---E----------------TW-TPV-I--------N-GQ----------
--P-Q------IV--ETG-Q---ARE----------GGISDQ-VEW----
LN--K---------------------------------------------
---QAGKETEFDNSAY-----DKHKNEAYVKVEN--Q---SV--------
--------------------------DIGHR---D--Q-K-A----YY--
NSSVVPT------II-----AE-----DV-QP-------LC-----P---
--DDK-----FG--P----PR-----FG-------------------R--
---------------S-MWPK-GAAPAFDTS---PGLPP---EHLA---W
AVEDYLKP--------FENMS-P----------YLRQHLRPLTWEETLNG
IDGVR-----FIDSMNFSTSAGMGL-PGGK----KA------W-V-N---
EFF------------------------------D-E--------------
------QG-------------------K--LR----RSVR----------
-------EEVIERVEFAESQLRKGE-------------------------
-RVPFIYNATPKD-EP---TPLT-K-------------------------
------EKVRLFMVGELACVLLVRKYFAPVCRVIQMTTGKSECAVGINCL
SDDWEA-L---MKHFERYK-------------NCFDGDHKKYDTR-K-SP
S-ISSASYRIMIEIAALG-----Y--------YTGDDLYFMAMLASELIR
PLVNYNGDVVLLD-GSTPSGIPVTVVVNGLDNS-LYNRCGY--KS--IYP
F-S----------------------------------------------K
--V-G-----DF--------------------------------------
-------RKYVAHANYGDDFINTVSS------------WS----------
SG---FNFISLQRYL-A-KYDLEITPGIKDAK-----GKAFVNKN-DLVF
LQRHSV-K-LP-EL--------------DYR-VGALKEASIFKSLLSVVH
SK-H----ITPQEAAVTNVDNALREWTFHGE----KVYTHRHAQMMA---
-------------------I---LSK--------------
>Beihai_picorna-like_virus_19_APG76785.1
VITGVHY-AGM---------SA--DLT------F--A---R-S-GL--LS
AEDIQ-KALEQQF-R-ME-G-R-L-----PM--PN-----------P---
---Q----------------KE-PRS-I--------L-GR----------
--Q-V------YT--EVG-M---KED----------GDIIDQ-VEW----
LK--S---------------------------------------------
---QT--DEEFQG---------------------------AV--------
--------------------------MVGRV---P--T-T-A----YF--
KSQVVET------PI-----AK-----DV-QK-------RF-----P---
--EAT-----YG--P----PK-----FG-------------------S--
---------------S-MYPK-SALYAFNNS---PGMPR---SLLS---W
ARKDYMVA--------FRTIP-E----------YLRKDLRPLTMEENLNG
IDGLR-----FVDPVKANTSAGAGM-PGGK----WK------Y-M-D---
EYT------------------------------L-P--------------
------DG-------------------R--RR----RVLK----------
-------PEVMAEYQKAKDELRAGR-------------------------
-SVGFLFKGTPKD-EA---THTS-K-------------------------
------DKVRIFTVGEFVAVLIVREYFVMVNRVIQFMTGRSECAVGVNCD
SDDWES-I---WSHLEKFS-------------RWFDLDYSKYDLR-M-DA
E-TISQSYGILCEIALAG-----K--------YSADDLFIMNMLIGDIIW
PLVAYAKWVYQLN-GSWVSGIPLTVIINSINNS-LLMRCAY--KA--TYP
T-A----------------------------------------------A
--I-G-----SF--------------------------------------
-------RNNVHLLTYGDDVIAAVHW------------MS----------
AG---FNFLSVQKFL-A-AYGVKITPGDKAAA-----GTRFAAKPSLLVF
LQRLSV-R-LR-GL--------------NYR-VGKLKEASILKRLVAVNY
NP-E----LGTNVLTAMNIDSALWDYASHGK----EVYEDRRQWLKD---
-------------------I---AYA--------------
>Beihai_picorna-like_virus_40_APG76822.1
TIIGIHI-AGTS-S--N----------------T--W---Y-C-LA--ID
KSTVD-AAREIL-KQ-ES-S-I-L-----V---AS--L--------P---
---P---DV-----V--F-------K-N--------N-KK--------E-
----L-----S-I--I-D-G---ETS-------------YVT-DVL---K
-T------------------------------------------------
-K-------------------V-----------T--P---IV--------
--------------------------SLGVV---VD-S-ASKLYKPRA--
EDYYFRN---G-------N-NQ------I-EE-----E--F-----G---
-P-L----S-SR--P----PK-----FVN-------------------G-
------A--------D-QINT-TLLKFNTPK---MDVPI---GLMD---K
AMNDYMYGNTCTGRSVS-QIA-S---DL-EK--ETPGFFSVRPLQQALDG
D-GTG-----IVRGMNNQTSSGIIY-GGRK----SQ------W-L-K--L
-GE------------------------------D-G--------------
----------A-P--------------L--CP----RVL-----------
---D---PEVLSDIEKIEGQWRSG-------------------------Q
-GTFDPFVRASKTNEV---LPLE-K-------------------------
-A--M-EKTRSVYGNDMAFFIAATRGIIPLKHVLRN-MNTSECFVGLTAQ
SSEWEEKL---YNYITKDG-E------Y-T--NFVCGDFSGYDTQ-L-PK
A-LLEKAGVIILKIYKEN-----G--------ASASDLEYLRGFLSSVVS
PIMLWEGHLLQFC-SGQPSGQPLTVEMNSIVNS-LLVRMAF-Y-T--IME
R-EY----P-----------------------------------EI---K
--N-P-----DF--------------------------------------
-------REWVRLAVYGDDNAMGVD-----------S-RI---------P
-K---FNHTSIQAVF-A-SWGIKYTMADKGA---D--SVPYQTIE-EVSF
LKRSFR-Y-H-PQL---D-----------AV-VAPIEEESLSKKFYWWTK
SK---NTPLSFPEQFQANFESQSREAYLHGE----DYYEEFVRKCER---
-------------------I---RA--------------A
>Shahe_picorna-like_virus_14_APG77368.1
ILWGFHL-GAND-E-------------G----FV--G-A---L-P---FD
KEWIL-GVRQTT-GF-VS-N-S------DE---S------------L---
---SMI--------L--K-------N-V---------RG-----------
-KP-D-----F-E--L-V-K---MHS-------------RCP-LRC---V
-G------------------------------------------------
-L-A---------DK------L--------L-----S---CE--------
--------------------------FIGTV---KG-YVG-----MSF--
QSNIARN---R---Y-----AD-----F--WE-----S-------N----
GYST----K-KL--I----PR-----LPP----------------GCS--
------Y---------LPKRN-FLLNACMQK---ETFPP---EVVS---A
AAAHYLAR-------LE-TR-L------------DPMRICVLSDNVAMHG
IPGDQ-----SFSPMAFSKSAGWPW-RIAK----KY------V-F-T--S
-LG-----------------------------------------------
---E-G-------------------------V----YEI-----------
---P---SDLEERIGDMMTLLREHKRCGIVFTSTL---------------
-----------KD-EP---ISAT-KL------------------------
-A--E-GKIRVFQAVNVEGLFLIRKYFLAIVVALQEQNFVSELAVSINCE
SADWDV-L---HDYIFID--------TW----KIICGDYSNFD-QRM-AL
-MLLQAAWGILIDYCAKL-----KRDG-F-PVFTADDIVIMRGLAFECCC
PIQDFFGDLLTMC-GSNPSGHPLTVIINSIVNS-LYIRIAY-L-LI--FS
T-------------------------------------------------
--L-V-----DF--------------------------------------
-------DECVRLMNYGDDNSISVAP------------AK---------Q
DD---FNQITISTVL--GKFGVVYTDASKD--G-V--LRKFS--E-DVSF
LKRGWA-W-D-AEM---K-----------VY-LAPLAWDSVCRMLILGHV
NS-G----AVEQDRLCAVLKASLDASFQHGK----QVFLAHRS-------
---------------LVLKC---IE--------------E
>Beihai_hermit_crab_virus_1_APG76789.1
YIACFHI-TSSR-S-----------GD------E--S---R--GAS--LT
RGVYD-TLRSQFE-N-RNSS-I-I-----L---SG--V--------D---
---D----------------QE-VNS-V--------M-GL----------
--P-L-----V-V----G-P---VHP-------------KA----Y---T
-P------------------------------------------------
-A-G------------------------------------VI--------
--------------------------PLGAT---KV---RR----Q-Q--
KTSVKRT------QM-----YA------AAVE-------HF-----G---
-P-DH-----YKG------PE-----MKPN--------------------
------W--------K-HFNA-SLEQISNPI---DDIDI---AVLN---R
ACDDYVGP-------LL-EDI-QD-K---------GLRARPLTELETVCG
KPGVK-----FIDAMNHSTSGGVNA-PGRK----DQ------H-Y-E--I
-T------------------------------YE-D--------------
------G-------------K------A--VA----VKFDA---------
--------QLRSEVDKVETDLREGR-------------------------
-RPNMVYSSCLKD-EV---VEAD-K-------------------------
------ESVRVFQIMGVAGSVTVRKYFLPIVAYLQTHPLETEIAVGLDAS
SPQWEK----LYSHVMQHGE-----------DHILGFDYSKYDKK-I-SA
Q-LMGAAVRILIRIAAAL-----G--------YGEEDLEIMRRMAIEFTN
PRVDWNGTLFEFL-NSNPSGNNLTVILNSIINA-LLVRCAF--FQ--LWH
A-KR----S-------------------------------------E--P
--L-P-----SF--------------------------------------
-------REYVAAVFYGDDALMTT--KWTQ--------------------
-----FDCLYFRDWM--MQLGMKITPPHKDAK-----FTKFLSLD-LADF
LKRTNY-A-HP-DL--------------GVC-VGPLARDSILKPFYYRVP
GC------ATPGEHAAGVIASALSEAFLHGR----EFFEEIQGKVRR---
-------------------V---AL-D-------------
>Beihai_picorna-like_virus_37_APG76901.1
IIIGLHT-AGD-----G---------D------L--G---A-A-TI--LT
KAMFN-FHEM-V-PK-E----T-I-----F---IA--E--------E---
---K---PL-----P--S-------T-V--------L-DE--------D-
----I-----K-V--S-P-T---VHP-------------FNP-VHY---Q
-T------------------------------------------------
-E-------------------E-----------S--N---FD--------
--------------------------AIGQH---DK-P-L-S----RF--
RSDIIES---P-------L-LP-----KL-KE-----H--G---------
-YEP----T-HA--K----PP-----KKA------------------A--
------R--------P-SRHR-HMAQVTKEL---PPVNP---LYLE---A
AVDDLKAK-------FS-CFF-R---GRAQG--RFADAVRLLSIKEAMSG
VVGVK-----GFEPLNVKSAPGWPR-VGPK----WK------F-L-K--Q
-SA------------------------------I-GEEVGVHTLKFVSKV
VVDGK-EY--F----------------E--YT----VEF-----------
---DPDKLDAVRLVEDMFEGFYKG-------------------------E
-RVNVIFKCNLKD-EP---LSLK-K-------------------------
IE--D-NKIRVFAGAPVDMVIATRMMTLSLINLMTYFPDIFEMAVGVDAT
GADWNE-L---AKVLDRFD--------G----ECGDGDFKAFDTS-L-RP
E-FLLSAYEVLKMLLGAS--------------IDEDILKVFDGLATESSF
PIYENDGFLYEAN-GSNPSGHGLTVIVNGLTNS-LLMRYAY-Y-A--MHD
C-TK----------------------------------------YG---D
--I-P-----AF--------------------------------------
-------HEVVALLTYGDDNIWTAD-----------A-TK---------T
-K---FSMLTVAAEL-A-KLGITYTAADKGE---M--TMAYKTRD-EISF
LKRSFH-V-H-PVL---G-----------VL-VGALEEASIFRSLALMRR
PKADAR--ETIAELCASNMNGALAELYYHSP----DLYRKWLPIFME---
-------------------M---AA--------------E
>Wenzhou_picorna-like_virus_53_APG78578.1
ILIGMHN-SGLS----A---------T------R--E---CGA-VL--LS
KAMLP-P----I--G-E----S-I-----H---VS--D--------E---
---N---IE-----P--I-------R-V--------L-GV--------D-
----V-----P-V--S-G-D---VHE-------------FSA-IHY---L
-D------------------------------------------------
-N-------------P-----H-----------T--N---VE--------
--------------------------VLGQH---QL-P-Q-S----KF--
RSDVIPS---P-------L-LP-----YL-KD-----E--L-----G---
-YEE----T-HF--A----PR-----RSA------------------E--
------K--------H-SRHR-HLTNSTKPL---PNVNP---NYLH---A
AICDFKEK-------LS-PFL-T------NQ--DVQKFVHPLDYNTAING
VVGVR-----GFDSINPLTSMGFPL-NKPK----WK------H-F-V--G
-CA------------------------------L-RDEMGLDTTKFVARK
EVNGK-IV--Y----------------E--YE----IIF-----------
---DPEKADVKLETENLLEWFHEG-------------------------R
-RVNVVFRANLKD-EP---VSFE-K-------------------------
IE--K-NKIRVFAGAPVALVIATRMMTLPLITLMTYFPDVFESAVGVDAT
GKDWEE-I---YNMVTKFG--------D-S--RCGDGDFSSFDTS-I-RP
E-FSIGAFDIIRYCLKCC-----G--------YTQEMLKVFDGIATECAF
PIYESSGLLFQAF-GSVPSGHPLTVVINGLCNC-LYMRYAY-Y-A--MHE
--SN----------------------------------------FG---Q
--I-P-----LF--------------------------------------
-------HTMVALMTYGDDQFFGVS-----------E-KE---------M
-L---FNMVSVCEQL-E-KIGIKYTDGSKNS---V--TVPFKKAE-TIAF
LKRTFL-M-H-PQL---K-----------HR-VGALAKESIFKSLALSRR
PKRGQA--ESLAEIAAGNLNGALCELYYHGV----EEYDKHLPIFEK---
-------------------I---AR--------------V
>Beihai_picorna-like_virus_38_APG78914.1
ILIGMHV-AGDP----G---------S------E--T---CGA-IP--LC
KEMFA-D----L-PK-M----P-M-----K---IA--E--------T---
---T---EF-----R--K-------S-M--------Y-DK--------P-
----I-----E-I--Q-S-A---VHY-------------KSP-IHY---I
-E------------------------------------------------
-D-------------K-----D-----------H--N---MD--------
--------------------------VYGQH---NI-P-T-S----KF--
KSDIIES---P-------L-MP-----LM-KE-----K--M-----N---
-YEP----T-HT--A----PK-----KKS------------------V--
------R--------P-SRRR-HMLETTRNL---PPVNP---KYIA---V
AIRDFKRK-------LK-KLV-K------KK--DFKQFVHPLSFDDATSG
VPGVK-----GFDPVNVTSSMGWLL-NCPK----WK------C-L-V--E
-NA------------------------------L-AKELGIQTTKFVSKA
MVDGR-WV--Y----------------T--YE----VIF-----------
---DPEKADVRGETEDNLEWYMEG-------------------------K
-RVNAVFRSNLKD-EA---VTFK-K-------------------------
VA--A-DKIRVFAGAPVSLVLICRMLTLPLIQMMTYFPEEFESAVGVDAT
GRDWDE-I---RKILVKHG--------K-H--RCGDGDFKNYDML-L-RP
E-FTTSAAEILKWMMFEC-----D--------FGDDLLDVFDSMMTDILY
PVYESDGLLYKAY-GSGPSGHPLTVVINGLVNC-LYMRYAY-Y-A--MHQ
V-TE----------------------------------------LD---V
--I-P-----LF--------------------------------------
-------HEVIALITYGDDNAFNVS-----------E-KE---------T
-K---FNMITVGEEL-A-KIGLYYTDASKKI---S--EIPFKDID-LIAF
LKRTFN-F-H-PVL---K-----------EY-VGALEKTSIYKSLAMTRK
RQKGQR--ETIAEICAGNLNGALRELYFHSP----EEFYAHLPIFME---
-------------------M---AN--------------E
>Beihai_picorna-like_virus_39_APG76871.1
TFIGIHT-AGSP----S---------T------R--T---CGV-TL--LA
KDMLT-R----N--R-E----K-V-----F---IA--E--------Q---
---G---EL-----P--S-------E-L--------Q-GI--------E-
----F-----T-V--N-P-D---VHK-------------YSP-VHY---I
-E------------------------------------------------
-D-------------P-----D-----------H--N---LE--------
--------------------------VFGQH---NL-P-L-S----KF--
KSDVIES---P-------L-LE-----HM-KE-----E--M-----N---
-YEP----T-HA--A----PP-----AKA------------------A--
------N--------N-SRRR-HLLKTTERK---PPSNP---KYLA---M
AIKDLKKK-------IK-RVV-K------KK--GFREFVHPISYEDATNG
VPGVK-----GFDPVNILSSMGFPA-NCPK----HR------C-L-V--E
-NI------------------------------V-AKQLGLTTLKYVKKE
EINGK-TV--Y----------------S--YE----IHF-----------
---DPKKVDVRRNAEGMLEVFLDG-------------------------K
-RANVSFRTSLKD-EA---LSLE-K-------------------------
IA--D-GVIRVIAGAQVDLVINTRILTLSLINHMTNFPDEFESAVGVDAT
GKDWGA-I---ADFVTVFG--------E-E--RCGDGDFSSFDTG-I-RA
E-FSAGAFEIIKFCLAEC-----G--------YDDDLLTMMDGIATECMF
PIYESDGLMFKAL-GSNPSGNPLTVVLNGFCNS-LYLRYAY-Y-A--MHD
V-SE----------------------------------------FG---K
--I-P-----LF--------------------------------------
-------HEVIALITYGDDNIFNVS-----------E-KE---------K
-L---FNMQSLGREL-A-RIGVKYTDASKQI---S--SVPFKHFR-ELSF
LKRIFN-W-H-PQL---G-----------GY-VGALEKKSINRSLALTRK
PKKGQR--ESVAEICANNLNGALRELYYHSR----QDYLDFLPIAKS---
-------------------M---AS--------------K
>Sanxia_picorna-like_virus_7_APG77477.1
YIHSYHT-SGRD-K-------------------F--G---V-S-HA--IT
ARDVE-HAEKFL-YD-DQCA-R-M-----R---PT--D--------T---
---G---DF-----N--I-------Q-R--------V--K--------N-
----F-----T-M--Q-A-Q---PTA-------------KSP-LMF---L
-D------------------------------------------------
-K-------------------D-----------T--S---FE--------
--------------------------YYGTI---NT-P-V-V----KF--
KHSVHKT---L-------I-HD-----TI-NE-----V--F-----N---
-VEP----K-VG--P----PP-----NVP------------------T--
------W--------Q-HHHA-CIMNTTAAN---MGFPQ---ALME---R
ATKDYLDG-------TL-ETM-R---A--------RVDLKKLTLDQILNG
EDGVR-----GLEPMNKKTSAGFPY-FQSK----SK------L-F-G--A
-TE------------------------------G-E--------------
-------------------------------P----LQI-----------
---T---PELLLDYNVSERAWASN-------------------------K
-RSYEIFHQSLKD-EP---VKKS-K-------------------------
------TVTRTFQCSNLNLTIALRKYFLPIVTELITKPDVYELAVGCNAE
GPEWHA-L---MLIISKYG--------D-D--RIVAGDYKNYDQR-M-SS
Q-VICAAFNILIEFAIAV-----G--------YSTEDIHMMRAIATEVIY
PVIHMNGDIFKLF-SSVTSGNSLTTIINCICNS-LLHRMCY-Y-G--LAQ
R-L-----------------------------------------HM---I
--A-P-----PF--------------------------------------
-------KSVCSLLTYGDDCADSVRP------------GY---------D
-W---FGHTNRQIFF-G-DFNIIYTMAEKDQ---I--SRPFITLQ-ELSF
LKRRPQ-Y-N-SDT---D-----------LM-MAPLDESSIFKSLQYLTR
SI------LTPEESVGVNADNALAAWFQHGR----AVYEARSHLLRQ---
-------------------T---LI--------------K
>Sanxia_picorna-like_virus_2_APG77466.1
HIVGFHD-MSTV-R--G----------P----NV-----GM-S-CY--LL
RDEII-VAIESL-QN-R---HH-ML-----D--SV--S--------T---
------------------S-CM-DEQ-V---------C------------
GKK-V-----V-Y--S-N-V---VPE-------------NSV-TRY---V
-S------------------------------------------------
-G----------------------------H-----G---VS--------
--------------------------ILGSF---GT---S-----NTY--
RTEIRPS---I---L-----AP-----HL-EE------------YY----
G-PN----R-FR--G----PA-----FHK---------------------
------W---------KPFAA-FAANAFNPV---PYINS---ELLE---R
AVCDYQHD-------II-DRM-L---K--SE--HVLLHIRPLTQMENING
IPGVR-----YIERMNMSTAAGYPY-TGTK----TD------I-T-Q---
LV--------------------------------G---------------
---D-G------T--------------EN--R----EFI-----------
---H---TEIWDYVSVCEERIAKGEEVIFVFKCCLKDETVPDIKD-----
-------------------------------------------------G
KY--N-DKVRVFQACPLALQLLLRKYYLPLARVLSVFPLLSECAVGINCY
GPEYEE-M---YQHMVWS---------E-D--RILCGDYSKWD-QR-LPI
-ECTRAGFAILCNMAKAS-----GA-------YSDRDILIMSRLGHLVSQ
PYLGLNGTLVQLY-GSNPSGQNLTAYLNSIVNS-LFLRMHY-Y-QS--HT
--------------------------------------------------
----L-----PF--------------------------------------
-------RTQVRALTYGDDLFAAISS------------TC----------
-T---MSFNTYRDFL--GNMGMKFTPADKTDRD-E--YDDYIHLD-DSEF
LKRKPQ-Y-I-PEL---G-----------VH-IGKLQFDSILKSLYCYKK
SP------IGENNVMSQVLSSAALELFPHGR----EEYDKHTL-------
---------------ILRDI-AS----------------K
>Sanxia_picorna-like_virus_1_APG77469.1
KIVGMHV-LGST-M--Y---------------NT-----GL-S-CA--FT
QEDVL-DAIEKI-KL-RT--VC-IV-----T--AE--E--------T---
------------------G-SR-PTK-I---------C------------
GVS-V-----S-I--S-E-K---IPD-------------SAV-INF---D
-N------------------------------------------------
-G----------------------------I-----G-DRIS--------
--------------------------VYGGL---GE---A-----VKM--
KTDISSS---M---L-----AK-----AC-EQ------------YY----
G-PT----R-WG--P----PK-----FHQ---------------------
------W---------KPWAE-YMKQCSNPV---TNIDP---ELLN---S
AVVDYLVG-------LK-LKL-Q---T--LP--TLMTETRPLTDQEVVLG
IPGRK-----YVDRMCMSTSAGYPF-TGAK----SK------V-I-K---
IT--------------------------------E---------------
---T-P------T--------------PV--F----QFL-----------
---E---TGIQAEWDLAREQMSTGVIPMQIFKACLKDEVLPLDK------
--------------------------------------------------
------EKVRVFQACPLILQLLIRQYFLPIARILSVIPLVSECAVGINCY
GPEYEE-M---YRHIEKY--------GS-D--RILAGDYSKWD-QR-LPF
-ELTSRAFGIMIEIARFT-----GN-------YSDKELKIMESIAHAVCM
PHIMVSGTLYQLW-GSNPSGQNLTVYINSISNS-LLMRMGF-F-HA--TN
S-------------------------------------------------
--R-M-----NF--------------------------------------
-------RQYVACITYGDDIISSVKK------------GV----------
-T---FTFNTYKQFL--ENIGMKFTLPTKDDMD-V--YPDYLTVD-TASF
LKRLPV-F-I-PEI---G-----------VR-IGALEFDSILKSLYCYTK
SK------EGQRNVMSDCLTTAAHELFAHGR----KFYDVHAT-------
---------------NMAKI-AQ----------------D
>Beihai_picorna-like_virus_36_APG76803.1
MIVGMHV-AGNG-Y--M---------------AA--G-A------T--IV
VEEIN-VAKLVL-DK----T-C------PN---LN--E--------S---
---AP--------IP--D-------S-E---------Y------------
GFA-Y-----N-L--R-P-E---VHF-------------KNP-VHF---L
-P------------------------------------------------
-R-D-----------K-----E--------Y-----N---LE--------
--------------------------IHGQT---DL-P-A-----ARF--
RSSIAVS---P-------I-SP-----LV-TK-----E--L---------
GSSR----K-HT--R----PP-----THQ------------------D--
------Y---------MHYQR-DLEIMAEVK---KPMYP---ATLK---H
ALNDMKDQ-------FD-QFL-E---K--TP--SFASAIGLLTYDQAING
IPGAI-----GIDHINLKTSIANPL-RGPK----GK------Y-A-S--V
-S------------------------------------------------
------FD--G-E--------------NY--T----IEF-----------
---DPTRLDVRSRYEELIQTLREGKRVNAQFSVFL---------------
-----------KD-EP---VTFE-KY------------------------
-D--A-HKVRTIGACQIAFTLVVRSYYLTLMAARRRFPLQFESAVGCNAA
GKDWRC-F---AESLRD----------P-N--RIINGDYKGFD-KRL-HA
-EVVTAVFEYYDHIFMKV-----G--------MSDDFRRIAKGIGSEIIN
PLYEIRGALVSIC-GSNPSGQPLTVEVNNDANR-LYMRYAY-Y-RM--HS
E-PM----G----L--------------------------DT-SRP---P
--V-P-----QF--------------------------------------
-------NQVVDLLCYGDDNIASVDV------------EE---------H
-R---FNQMSVAEEL--AQIGTVYTGADKK--P-M--TEPFIHLR-DADL
LKRKFR-V-H-EDL---A-----------CV-VGPLDPDSIDKSLHMWRT
DT-P----LCEGEYLAGVLRQALDEWFLHGP----SVYADKRT-------
---------------RVERI---AS--------------L
>Hubei_picorna-like_virus_1_APG78435.1
MIIGLHS-AGGV-G--T---------T------A--A---R-F-CT--IG
LDDIN-NTMESM-KS-EI-V-P-N-----S--IMH--E--------S---
---S---DH----KV--H-------L-D--------F-KD--------T-
----V-----F-R--Y-T-E--KRPI-------------KDT-ASY---V
-R------------------------------------------------
---------------------G-----------E------YD--------
--------------------------ILGYN---TA-P-Q-R----TF--
RSNVMVT---I-------W-SS-----EL-TA--------M-----G---
-IPR----M-HE--A----PQ-----IMN------------------T--
------F--------I-PWNV-WLTNVSAPS----MIEA---PYLL---R
ARDEYAKH-------IV-DEL-D---KHPEW--NLSEKIRPLSHDVVLAG
LDGVK-----GIDAINRSTSMGIPY-CKSK----SE------Y-I-K--P
-VD------------------------------K-R--------------
------VE--G-I--------------S--HP----VDI-----------
---P---EFLKKEIREMENQLKMG-------------------------Q
-RVYVAHRCNLKD-EA---VKLN-K-------------------------
------LKVRVFMGSPFSYLYLMRKYFLPISAFMQEHPLMFETAVGINCY
NNQWSE-L---YKFLTRHG--------T-K--TMVAGDYKAYDQK-M-EI
A-LTKAAFEILLMICAYA-----G--------YDEEQMTICRGLMTETIA
GCYDLKGEWIGLT-SANPSGHALTVIINSIANS-IQVRAAF-Y-K--LTP
D------------------------------------------------Q
--T-L-----QF--------------------------------------
-------AKYVALCTYGDDNIMGVS-----------E-KV---------P
-W---FNHTSIAAVM-K-EWGITYTMAEKEA---L--SVPYINIS-ECSF
LKRRWV-W-C-ERR---K-----------RF-MAPLEEASIFKTLHTYVA
SK---A--IGIGEHHAHLLISANREYFMHGD----DVFREKHAVLTA---
-------------------L---AV--------------E
>Shahe_picorna-like_virus_1_APG77397.1
RILGFHL-IGTA-D-----------VT------I--G---I--SAS--IP
TAQLR-GVLHKLP----E-Q---F-----V----V--H--------S---
---A--------------E-DI-QTK-I--------Y-DV----------
--D-L-----Q-F--S-T-E---IHR-------------KSP-VNF---V
-E------------------------------------------------
-Q-R--------------------------------N---FT--------
--------------------------VLGSI---FG---GR----T-P--
KTKVRDS------IA-----VP------FLEK-------RL-----G---
--PQQ-----YGP------PP-----YGGPD-------------GKQS--
------W--------Y-SWWL-NLDGTSRVS---TCLPE---REFN---M
AVDDYEKG-------LY-HVV-DM----------HKNKIKPLSEEMVVNG
MPNSR-----FMTPLNRDTSMGFPL-GKPK----SG------Y-M-E--V
-I------------------------------RI-E--------------
------P------------DGR-----K--IY----AFSDT---------
--------RVWKRWYDMEEELANFK-------------------------
-IPTSIFKATMKD-EP---VKKT-K-------------------------
------EKVRIFQAADIGMQLGVRKYFLPIIRALCLHPLDSECAVGINPF
SLEWDA----LDGHVSKFG-------R--D--RTIAGDYKGWDTT-L-PS
V-LVRQAALILVHFAERT-----GN-------YSQRELTVMRGLAVMLSN
PLINFNGTLIRLH-GTTPSGHNLTSVLNSICNS-LLIRCAF--YK--HFM
Y-QP----------------------------------------------
----L-----LF--------------------------------------
-------RKYVANITYGDDFVASVCPTK-D--------------------
-----FSLVIYERYLST-YTGIKVTMPDKKS---E--IVPYMHFD-EVDF
LKRRSI-W-IE-SL--------------EHR-IGVLDINSIHKSLYTTMA
SP------GDEANVLVAVVHSAMHELFYHGK----EVYEQYIALFKD---
-------------------M---FE-Y-------------
>Antarctic_picorna-like_virus_4_YP_009255232.1
VIAGLHI-GGKN-G-----------TK------D--G---I--YAS--VD
RSTLE-KTIESLL-H-RKKI---D-----F---VV--Q--------S---
---G----------------TF-PVT-I--------M-GH----------
--P-V-----L-A--S-G-E---VHR-------------KCP-SMF--QL
-A------------------------------------------------
-E-Y-----------------------------G--N---ID--------
--------------------------ILGPC---FG---RS----T-A--
KSTIVNS------VL-----SE------SVAK-------WM-----D---
-VPQK-----WGP------PS-----IHPW--------------------
---------------K-HENQ-AVANYCNSA---MSLPS---DALD---W
ALDDWVQP-------IL-QKI-DS-----IK--GFKSSVRVLTEMEAVSG
IDGQK-----WFGAINKQAAVGYPA-TGPK----SD------F-L-L--A
-LD------------------------------P-D--------------
------DY------------NC-----N--CP----YVLGP---------
--------EAAAEKERLLMCYDASE-------------------------
-RAYPIFKTCPKD-EA---LPLA-K-------------------------
------DKKRLFQAGPLGLAILVTEYFGPIFAVLSKLTLTTECSIGINCA
SQEWSQ----MINHLKQFP-------T--S--NTIAGDYKNYDQK-L-GL
D-VTDRAWRGMIMIAKHC-----G--------YSDRDIKRMYGISADLLN
PVIAFQGTMMLIR-STTVSGTKGTGEGNGSSGS-LLLRAAY--YT--YWK
E-KF----P-------------------------------------G-KT
--P-P-----PF--------------------------------------
-------RKHVALQVYGDDNVATTD--LLG--------------------
-----YNMEYISSYL-G-KYDYVYTMAQKDS---A--IVPFVNLD-TMEY
LKRKDV-F-HP-AL--------------GCS-VGALNEDSIYKSLHTYNT
RA---C--TSRLEHACDVLDGASREFFLHGK----AVYDDRIVKLRA---
-------------------V---AK-D-------------
>Sanxia_picorna-like_virus_3_APG77480.1
SIIGHHI-AGFS-G-----------TH------T--G---G--MIT--VS
REALD-AAIQDLT-T-RTHT---F-----V---PH--S--------E---
---G----------------TF-PME-R--------L-GK----------
--S-F-----D-F--K-S-E---ISS-------------KAP-ICF---I
-E------------------------------------------------
-S-Y--------------------------------N---MG--------
--------------------------LFGSI---GC---QT----T-Y--
KSEIRES------EM-----AP------IAEK-------YL-----G---
-IKNK-----WGK------PR-----FNPQ--------------------
------W--------R-PWYR-TMEYMVNPK---SGIDA---KLLS---I
AFEDYITP-------LK-TWI-RD-Y----A--KYSPSLRPLSDCEIING
IPGCK-----FVDHMNFQSGIGFPL-GGKK----TK------Y-L-E--G
-P------------------------------PG----------------
---------------------------E--QR----WKDPE---------
--------MIQEEFAKMKACYLSGE-------------------------
-RYYPIFKACLKD-EV---TPLD-K-------------------------
------DKVRVFNASDLMMQYAWRKYALGIIRALSMNPLESEIAVGLNSG
GDEWEQ----LENYVTFDGI------A--D-EFILACDYSKWDLQ-L-PA
Q-LVNAALQVILELAETA-----GT-------YSEEDLCIMRGLATDTTY
FMCHYNGSLIEAH-GGMASGHNLTAHLNSICNA-LLVRTGF--YS--LYS
S-------------------------------------------------
--D-I-----AF--------------------------------------
-------RDAIHATFYGDDCKAGVKPGFHA--------------------
-----FNHHSYRKYL-WERLGMKITGCRKDEV--D--PKEFEHIN-TTDF
LKRTSV-F-IP-EI--------------GCR-LGAIDFDSIWRPFYCHGK
LS------CSKEDHYANALRGAKNELFLHGR----EVFEKYQPILIG---
-------------------I---AF-D-------------
>Beihai_picorna-like_virus_26_YP_009333382.1
FIHSFHL-AGDN-R--P--------NG------T--Q---G--AQM--IT
KSELE-EASARLHS--AK-S---H-----P---SV--A--------R---
---V--------------A-PV-ELN-Q--------F-GTT--------T
IID-H-----K-P--E-V-N---RDESGKVIVPEGGHI-KNL-VTN---L
-D------------------------------------------------
-H-Q----------KG-----S-----------C--Q---AA--------
--------------------------YFGTI---AG--SYV----A-P--
SSSVVPS------PM-----KD------AVLR-------IF-----G---
-LDDI-----YGK------PP-----TCRRD--AN---GKR---ILPE--
------W--------E-PYRK-YLEGAGNAK---QEFPT---VVLE---K
AIKSYLYA-------VK-KLM-KD-SA--VR--TYAATIRPLNKVEIVSG
QDGVK-----FVDAMKSSTAPGFPL-TGNK----DQ------Y-M-V--D
-L------------------------------PK-E--------------
------EY-----------PEH-----A--NP----KTLVD---------
--------MFFDAADANERNHTAGL-------------------------
-LANWMFKACTKD-EV---VKLI-K-------------------------
------EKVRVYQAAPLPAQIELRKFFLPIVAFISRHPLEFECAVGINSQ
GPQWDA----LIKHISAHG-------T--D--RMVAGDFKAYDQH-M-SA
R-MILIAMNIMCDIAEEY-----MD-------YSPEDIKKMRTMASDVAY
PLVVVNGDLIRLF-GSNPSGQNLTVYVNSIVNS-LYQRCVF--YT--IYP
D-A-----------------------------------------------
--K-D-----DF--------------------------------------
-------QDVVHLTTYGDDNAMSCHKDYPE--------------------
-----YNHTRMMEVY-A-DRGIEFTMADKDS---E--SVPFIDMN-QLEY
LKRWSR-F-DP-TL---Q---SPRSDKPGMW-IAMLDDESIFKSLTHNMK
SK---T--EPQENVAIQCLDTALREWFFHGP----ETFAKRHAQVLE---
-------------------V---VK-E-------------
>Beihai_picorna-like_virus_24_APG78933.1
HIVGFHL-AGKN-H--A--------G--------------Y--LST--LT
QGDLE-ECYKHFDA--QP-T---T-----R---LS--A--------T---
---M--------------G-DM-RTQ-L--------Y-GK----------
--D-F-----T-P--Q-K-P---KNK-------------KST-INY---L
-T------------------------------------------------
---------------------D-----------A--E---IN--------
--------------------------YYGDL---PA--FVT----R-P--
KSSVVKS------PI-----SD------SIAS-------HC-----G---
-VENK-----YGK------PA-----NCRKD--------ET---KIPS--
------Q--------A-PYNK-YYCGVGKAT---QEFPL---EVLE---I
AQNDYLDD-------CL-----SN-KK--ML--SDLKKLRPLTEIETISG
QDGVN-----FVDSMKMSTSKGFPL-AGDK----EE------I-I-S--H
-L------------------------------DP-E--------------
------DF-----------ENI-----S--DP----RVFDD---------
--------IFMDDWRKARQLYIAGL-------------------------
-RAYPVFKACTKD-EP---TKLT-K-------------------------
------DKVRVFQSAPLTLQCMIRQYFLPIAACMSRNPTTTECAVGINSQ
GPQWNK----LMKYLSRFG-------K--E--RMVAGDFRAYDQH-M-SS
T-MTSIAFSTMIELAKHC-----EG-------YTPEDIKIMSNLVADVVH
PMMCVNGDLVELL-GSNPSGQNLTVHINSIVNS-LYQRCVF--YT--IYP
P-GE------------------------------------------L--D
--T-T-----KF--------------------------------------
-------RDYVALMTYGDDNVMSVSDKAPL--------------------
-----YNHTRMMEVY-A-SQGIEYTMADKDA---K--SVPYITFE-EADF
LKRATV-F-HP-EY---TD---PTTGVEGMY-LAKLSEDSIFKSLHCNML
SK---V--VSKEEIARQSLDGALRELWFHGK----EHFEMRHEQFKR---
-------------------V---VA-E-------------
>Beihai_picorna-like_virus_25_APG76780.1
HIVGFHL-AGKK-T--S--------G--------------Y--LSC--LT
QADLR-MCYEFFDQ--KP-S---T-----R---LT--A--------T---
---M--------------G-TF-KTE-K--------Y-GK----------
--D-F-----T-P--K-P-Q---AHK-------------KST-INY---L
-T------------------------------------------------
---------------------D-----------A--Q---LE--------
--------------------------YYGDL---PS--YVT----R-P--
KSDVITS------PV-----SA------SVTA-------HC-----G---
-VANN-----YGP------PA-----NCRSG--------PD---KIPA--
------Q--------A-PYNI-YYQGVGNAV---QEFPL---ELVE---L
AIADYLDD-------CK-----SN-RR--MM--ADLANLRPLTEIETISG
QDGVK-----FVDGMKMATSKGFPL-SGCK----ED------I-T-F--H
-L------------------------------DP-S--------------
------EF-----------ENI-----S--DP----KIFDE---------
--------EFMEDWRRAREVYLEGE-------------------------
-RDYPVFKACTKD-EP---TKRS-K-------------------------
------EKVRVFQSAPLTLQCLIRQYYLPIAACMSRNPITTECAVGINSQ
GPQWNR----LLRHLTRFG-------K--D--RMVAGDFKAYDQH-M-SS
T-MTSTAFSIMIELARLC-----NG-------YTDADIRIMSMMVADIVH
PVMCVNGDLVQLS-GSNPSGQNLTVYVNSIVNS-IYQRCVF--YT--IYP
P-GS------------------------------------------L--E
--T-A-----KF--------------------------------------
-------QDYVALMTYGDDNIMSVSPKAPQ--------------------
-----YNHTSMQEVY-A-SRGIEYTMADKDA---E--SVPYVTLE-QCDF
LKRATS-F-RP-EY---TD---PTVGGKGMY-LACLDEDSIFKSLHCNML
SK---S--VSRDEIARQCLDGALRELWFHGK----ECFDKRHEELKR---
-------------------V---VA-E-------------
>Beihai_picorna-like_virus_27_APG76847.1
YVTGIHL-AGSQ-K--A--------GA------Y--N---A--CEQ--VT
RGMLD-HAILKMEL--DE-A---K-----P---LA--H--------A---
---E--------------G-KM-KTE-E--------Y-GI----------
--D-Y-----T-P--E-D-F---LDK-------------KSP-LNF---I
-S------------------------------------------------
-Q-D-----------K-----N-----------I--Q---IA--------
--------------------------AFGTV---PR--FRV----R-P--
KTSVVES------PL-----SP------HIEK-------HC-----Q---
-VPQQ-----WGP------PA-----NCRQIV-RE---DGVKVREAPE--
------W--------Q-PYQM-FLDQAGDAH---QEFSC---ETLE---R
GFRDYWGK-------YE-LAA-QE-RE--IE--SAMKKIRPLTDIETVSG
IDGVK-----FIDQMKPNTSMGFPI-NKPK----RD------F-I-I--K
-L------------------------------DP-A--------------
------KH-----------PG------A--DP----KTFID---------
--------EIIESAWADCLEYLAGR-------------------------
-RAYPIFKACTKD-EV---LKLL-K-------------------------
------LKVRVFQAAPARLQFNMRKYFLGIAKFMSDHPFLSECAVGINSQ
GPQWHE----LDTYLTKFG-------RR-G--RTVAGDFKAYDQH-M-SA
R-MVMLAFKIMIKIAEKS-----GN-------YSSDDIKIMKGLMTDVAF
PVMMVNGDLVQLF-GSNPSGQNLTVYINSIVNA-LYHRCAF--FE--IYP
D-Y-----------------------------------------------
--E-G-----LF--------------------------------------
-------HEVVALMTYGDDVEFNVDEEFDE--------------------
-----YNHTNVQKVF-A-NRGIEYTMAEKDA---K--SVPYLDHV-DADF
LKRQSV-W-RP-EY---S-----WKGSKGMW-LAKLSEDSIFKSLHCNLE
SA---E--QSRSQIAVQCLDGAMREFWFYGK----EHFEMRHEQLKK---
-------------------V---AI-D-------------
>Chaetoceros_tenuissimus_RNA_virus_01_BAG30951.1
YVTGIHL-AGSQ-K--A--------GA------Y--N---A--CEQ--VT
RGMLD-HAILKMEL--DE-A---K-----P---LA--H--------A---
---E--------------G-KM-KTE-E--------Y-GI----------
--D-Y-----T-P--E-D-T---LDK-------------KSP-LNF---I
-S------------------------------------------------
-Q-D-----------K-----N-----------I--Q---IA--------
--------------------------AYGPV---PR--FRV----R-P--
KTSVVES------PL-----SP------FVEK-------HC-----Q---
-VPQQ-----WGP------PA-----NCRRIE-RE---DGLKVREAPE--
------W--------Q-PYQK-FLDQAGDAH---QEFSC---ETLE---R
AFGDYWGK-------FE-LAA-QE-RE--VE--LAMKQVRPLSDIETVSG
IDGAK-----FIDQMKPNTSMGFPI-NKPK----ED------F-I-I--H
-L------------------------------DP-E--------------
------EH-----------DG------A--DP----KILVD---------
--------EILESAYADCQEYLAGR-------------------------
-RAYPVFKACTKD-EP---TKLT-K-------------------------
------SKVRVFQAAPAKVQYNMRKYYLSIAKFLSDHPLLSECAVGINSQ
GPQWHE----LDTHISKFG-------RR-G--RTVAGDFKAYDQH-M-SA
R-MVMLAFKIMIKIAEKS-----GN-------YSSDDIKIMKGLMTDVAF
PVMMVNGDLVQLF-GSNPSGQNLTVYINSIVNA-LYHRCAF--FE--IYP
D-F-----------------------------------------------
--E-G-----LF--------------------------------------
-------HEVVALTTYGDDVKFSVSKMFDK--------------------
-----YNHTNIQKIF-A-KRGIEYTMAEKDA---Q--SVPYLDHV-DADF
LKRQSE-W-RA-EY---S-----WKGSKGMW-IAKLSEDSIFKSLHCNFE
SM---D--QSRSQIAIQCLDGAMRELWFHGK----EHFEMRHQQLKQ---
-------------------V---VI-D-------------
>Rhizosolenia_setigera_RNA_virus_01_YP_006732323.1
FIAGFHA-AGVG-N--T--------P-------V--G---A--ITR--CT
RSDIR-KAKEILAS--RS-T---C-----V---FA--M--------H---
---S--------------G-DM-ITQ-S--------Y-GK----------
--D-F-----T-P--R-A-E---IEP-------------RSP-MNF---Q
--------------------------------------------------
---------------E-----D-----------V--Q---VS--------
--------------------------HFGTM---PE--GKV----R-P--
KSSVIIS------PC-----SE------IITE-------IT-----G---
-NVRI-----HGK------PA-----NCRKPG-RD---EGN---SIRD--
------W--------A-PYQK-YLAGAGNAF---QEFPA---DVLA---W
AYDDYISG-------ID-ELV-KT-NT--GK--SLLAKVRILDDIETVSG
IDGMK-----FVDAMKPTTSMGWPV-NKAK----TT------F-L-T--D
-LV----------------------------YDP-E--------------
------EH-----------KTT-----V--CP----RVLDD---------
--------ETLALARKARLAWLDDK-------------------------
-RSYDIFKTCTKD-EP---TKIT-K-------------------------
------DKVRCFQASPVSLQFNIRKYFLTLCHFLSSASLVSECAVGINSQ
GRGWHE----LNQHMIKYG-------K--N--RIVAGDFKAYDQH-M-SA
R-MTLMAAKVFEYIAGLA-----G--------YTEEELKIMRGASTEVSY
PVMSLNGELIQLY-GSNPSGQNLTVYTNSIVNS-LYHRCAF--RK--IYP
N-F-----------------------------------------------
--S-G-----RY--------------------------------------
-------RDAVALMTYGDDVKMSVSPKFPD--------------------
-----YNHTRIQSEF-N-KQGIEYTMAEKEA---A--SVPFIQHE-DADF
LKRKSR-W-EP-SY---SYTEGDGTINKGMW-LAMLDEESIFKSLHANLA
SK---V--KSPEEVSVQCIEGALREWWFYGE----ETFNFRHAQMKE---
-------------------V---VS-R-------------
>Beihai_picorna-like_virus_28_APG78940.1
YIAGFHL-AGTR-K--A--------DG------L--N---A--AEM--IT
KDMIS-KVRDQLES--RT-S---I-----I---FT--S--------S---
---S--------------A-KM-CTD-A--------Y-GI----------
--S-Y-----V-P--E-P-E---IPK-------------RSP-TRY---Q
--------------------------------------------------
---------------E-----S-----------G--Q---LA--------
--------------------------HFGSL---PQ--FRV----R-P--
KSSVITS------PI-----SH------LVEK-------HC-----G---
-VPQQ-----WGP------PA-----NCRKD--------ET---KVRD--
------W--------E-PYQK-YIAGAANAF---QEFPE---HLLS---R
AVDDYIGQ-------ID-RMC-DT-QF--GK--GILSNVRVLSEVETVSG
VDGLK-----FVDAMKTGTSMGFPI-NKSK----EN------F-I-I--T
-L------------------------------DP-E--------------
------DF-----------EQ------E--CP----RTLDA---------
--------ETLSLAEEARERYKRRE-------------------------
-RHYPVFKACTKD-EP---TKLS-K-------------------------
------LKVRVFQAAPAALQYNIRKYFLTICYFMSSAPLTTECAVGINSQ
GPAWTE----LNEHICKFG-------E--D--RMVAGDFKAYDQH-M-SA
R-MVLCAFKVFEHIARKA-----G--------FSAEDLLIMRGIASDVAY
PVVNLNGELIQLF-GSNPSGQNLTVYVNSVVNS-IYQRCVF--FA--LYP
D-Y-----------------------------------------------
--K-G-----FF--------------------------------------
-------DNAVALITYGDDNKMGVSKDYPK--------------------
-----YNHTNMQKVY-A-HYGIEYTMADKEA---E--SVPYVTNS-GSDF
IKRDPV-F-VE-KY---SYTDFTGEEHNGMY-WACLDEMSIFKSLHCNLA
SQ---A--ETPIAVAAQCLDQAMSEFFFHGP----EVFKKRHDQLKR---
-------------------V---VI-E-------------
>Chaetoceros_socialis_f._radians_RNA_virus_01_YP_002647032.1
FIAGMHL-AGKS-R--V--------GT------M--S---G--GGA--LT
QQEIY-DAIESIQLN-HP-S---H-----V---KA--V--------N---
---T--------------G-LY-ESE-A--------Y-GI----------
--Q-Y-----P-V--E-E-M---VSK-------------KSP-TNF---M
-S------------------------------------------------
-I-D----------KN-----Q-----------A--Q---VD--------
--------------------------VYGTL---PS-THFV----K-P--
KSNVIKS------PI-----SD------AVTK-------HC-----G---
-IENQ-----WGP------PP-----NCRR---KD---QLN---SQPL--
------W--------G-PYQE-YLDGVSEAT---QEFST---EVMD---R
AINDYLDQ-------IY-RYA-QT-PR--GK--AALEQVKILDPVAIASG
ND-VK-----FIDAMKPNTSMGFPI-NRPK----RE------F-L-V--D
-L------------------------------DP-N--------------
------EF-----------PER-----E--CP----RMLDD---------
--------VTMAIAETARTFYAMGK-------------------------
-RAYPIFKACTKD-EP---TKMS-K-------------------------
------TKTRVFQAAPVSLQYNLRRSCLPVWAFLSSSPIYSECAVGVNSQ
GCAWNE----LDRFLTSFG-------T--N--RIVAGDFKAYDQH-M-SA
R-MVLISYYIVEQIAKLA-----G--------YSDEECKLIRGMATDVAY
PMMSLNGELIKLF-GSNPSGQNGTVYTNSIVNS-IYQRCVF--FT--LYP
E-Y-----------------------------------------------
--E-G-----NF--------------------------------------
-------QDVVHLLTYGDDNKMGISPDFPK--------------------
-----YNHTEMQKVY-A-SVGIEYTMAEKEA---E--SVPLINHT-EADF
LKRKSR-F-EP-KF---TYVNNFGYRYKGMW-LAMLDEGSIFKSLHANLA
SS---T--ISPIEVACQAIDGALREWWFYGR----DVFELRQKQMIQ---
-------------------V---IT-E-------------
>Wenzhou_picorna-like_virus_3_APG78561.1
FIIGLHI-GGDG--------------H------S--Q---G-RGIF--VD
PKTLE-SGISELR-S-RK-H-V-P-----V---IA--E--------E---
---G----------------EI---T-Q--------H-NG----------
--E-E-----F-F--K-P-E---LHV-------------RSP-LQL---V
-E------------------------------------------------
-G-Q-----------------------------N--N---FR--------
--------------------------FMGSV---RL---RS----T-P--
KSRVVDT------PI-----AS------ELAH-------QL-----D---
-LAVG-----WGK------PK-----FRGPD-------------KASP--
------W--------V-PWLR-SLRIAVNPP---PGFES---VLLD---R
ALRSYESR-------LK-SVM---------------KSLVPLTDFEIVNG
RDRCR-----FIDAMDRSTSMGYFW-PGTK----AD------W-L-V--P
-ID------------------------------G-M--------------
------IE-----------------------K----YTFKE---------
--------EIWTKTREIEQTYLTGK-------------------------
-RAYPLFKACLKD-EP---TKTT-K-------------------------
------DKVRVFQAAPVTLQILTRKYFLPIARLLSVYSARSECAVGINPM
SCDWGE----LYHHLSYFP-------------KALAIDYSAFDIN-M-CS
Q-LTFAAFSVLIRFAESA-----G--------YSDDQLRIMWGIATDICW
ALVAYNGDLIQFC-GTNPSGQNLTVYINCIVNS-LIFRMVY--YG--TGY
--------------------------------------------------
----N-----HF--------------------------------------
-------NSSVRLMTYGDDAIATTCT---N--------------------
-----FGMKEMRDFL-A-ERGMTITMADKTA---E--FVDHVKLD-EVDF
LRRGFS-H-HF-EL--------------DAV-VGPLEKESIYKRLLAINA
SK---A--LSIKEVTAVNIDSALDEFVFWGR----EEFLKHYNMLIP---
-------------------I---AE-A-------------
>Beihai_picorna-like_virus_16_APG76689.1
FILGLHI-GGDG--------------H------T--Q---G-RGIF--ID
PKTLQ-SGVDELR-S-RR-H-I-P-----Q---IA--E--------A---
---G----------------EI---T-K--------H-NG----------
--E-E-----F-F--R-P-E---LHK-------------RSP-LQL---V
-E------------------------------------------------
-G-Q-----------------------------N--N---FR--------
--------------------------FMGTV---RL---RS----T-P--
KSRVVDT------PI-----AA------ELAR-------EL-----D---
-LMVG-----WGK------PK-----FRGPD-------------KSSP--
------W--------V-PWLR-SLRIAVNPP---PGFEP---KLLD---R
AIVSYESR-------LK-STM---------------KSLTPLSDFEIVNG
RDNCR-----FIDAMDRSTSMGYFW-PGTK----SD------W-M-V--P
-IE------------------------------G-K--------------
------VE-----------------------K----YTFKE---------
--------EIWRNTKEIEETYSTGK-------------------------
-RAYPVFKACLKD-EP---TKTT-K-------------------------
------DKVRVFQAAPITLQILTRKYFLPIVRLLSVYSARSECAVGINPM
SCDWGE----LHHHLSYFP-------------NTLAIDYSAFDIN-M-CS
Q-LTFAAFSILIRFAEMA-----G--------YTYDQLRVMWGVATDICW
ALVAYNGDLIQFC-GTNPSGQNLTVYINCIVNS-LIFRMAY--YG--CGY
--------------------------------------------------
----N-----HF--------------------------------------
-------NSSVRLMTYGDDAIATTCT---K--------------------
-----FGMKAMRDFL-A-ERGMTITMADKSA---E--FVDHVALG-DVDF
LRRGFS-Y-HP-DL--------------DTI-VAPLEKESIYKRLLSINA
SK---V--LSVKEVTAVNVDSALDEFVFWGG----EEFVKHYNILVP---
-------------------I---AQ-A-------------
>Beihai_picorna-like_virus_18_YP_009333475.1
AIMGFHI-GGNP-K-----------VS------H--G---V-M-QT--VT
QKEAK-DLIIALS-S-KP-G-V-I-----L---SA--ET-----------
---G----------------EI-PTT-Q---------YGR----------
--E-L------IV--N-T-D---PHS-------------KSQ-FAT---M
-GS-----------------------------------------------
---E-----------------------------A--C---VE--------
--------------------------VYGST---P--A-RS-----QV--
KSRVERS------IL-----AD-----SV-EK-------HF-----S---
-VENK-----WGP-P-----K-----LLP------------------N--
-------W-------R-AYNK-TLEHVVNPS---GQFKP---SELE---R
ARQDWLKP-------LR-SLA-VD-F---G----RKDIFRPLTFRESIMG
IPGVR-----FLDALKMSTGSGSPL-FGPK----SK-------HF-T--E
-VH------------------------------D-D--------------
------N-------------GI-----L--VD----RVP-----------
---A---PYVVAEVERLENCYRKGV-------------------------
-RGYPITLAMLKD-EP---TDIT-S-------------------------
------DKARVFQVGALAFSIVLRKYFLPIARFLGCHPLETECAVGINCM
SPQWDE-L---NRHAYRH----------L---NYLGWDYSKYDVR-M-NS
Q-ITRAVLTTYIELAQLS-----GN-------YSEDDVHIMSNLIVDLVH
PMIDWNGTLIMAF-NMNTSGNNLTVQINSTANS-FYTRMGF-F-S--CYP
E-------------------------------------------------
--K-T-----DF--------------------------------------
-------RTYVAITTYGDDLTGSVSD------------AC---------P
-N---FTYVFYKKFM-G-DHGIKITPPDKEDR-----VFEYLTAT-ELEF
LKRVSV-Y-IP-EI--------------GLH-LGALGEDSILKSLLCNIR
SK-E----ATRLEVAISCIEAAMHEWFAHGR----IIYELRQFQMGY---
-------------------V---CQD--------------
>Changjiang_crawfish_virus_1_APG79027.1
VLVGFHI-GGNP-L-----------KN------E--G---V-M-QT--IT
LPDYE-RNRRRLN-G-MS-N-V-V-----L---SA--QS-----------
---D----------------EL-PVS-Q---------YDK----------
--K-L------LA--N-D-R---VHP-------------HCM-ASR---M
-GV-----------------------------------------------
---N-----------------------------D--C---VE--------
--------------------------IYGST---Q--L-RT-----KQ--
RSTVQPS------IL-----SK-----EV-ER-------VC-----G---
-VPNK-----WGP-P-----K-----LEP------------------N--
-------W-------E-GYNT-TLEHIARPP---LMFRH---TLLN---R
ACQDWIKP-------LL-EEM-KR-L---D----VY--FQPLTFKESILG
IPGKR-----FIDPIPMSTSMGFPL-FGQK----KK-------YF-T--D
-VK--------------------------------K--------------
------G-------------EV-----L--ID----RVP-----------
---D---KAIVKEYDRMLACWQEGK-------------------------
-RAYPVSSATLKD-EP---TPVG-S-------------------------
------SKVRVFQAAPVAFSMHVRRLFLPVMRFLCANPTLSECAVGMNAF
GPEWDT-L---IDHAFSYD--------SDE--GVLAWDYSKYDVR-M-SS
Q-VVKAVLGMYIELALG------AG-------YHRDDIHIMRMMVNDIAH
PLIDYNGVLLMAF-NMNTSGNSITVNINSTANS-LYVRMGF-F-S--CIP
E-------------------------------------------------
--V-E-----DF--------------------------------------
-------RANMACMTYGDDFIGSLRK------------QY---------H
-D--RFNFEVYRDFL-A-KHDMKITLPDKGNT-----SSAFMEIE-DVDF
LKRKSK-Y-IE-EI--------------GTT-IGQLDEMSIFKSLHANLK
SK-E----ATPEQVAASCVESAMHEWFAFGK----DHYELRREQMKE---
-------------------V---CHN--------------
>Hubei_leech_virus_2_APG77496.1
VLIGFHM-GGNL-------------TG------T--G---V-M-QT--LS
LPDYQ-RLLALLE-N-LP-N-V-V-----V---SA--NA-----------
---A----------------EL-PRL-Q---------YNK----------
--T-V------LV--N-D-R---VHP-------------NCM-AAK---M
-TM-----------------------------------------------
---N-----------------------------D--C---VE--------
--------------------------IYGST---Q--L-RT-----VQ--
RSTVTTS------IL-----SP-----HI-EE-------VC-----G---
-VPNK-----WGA-P-----K-----LLP------------------N--
-------W-------R-AYNA-TLEHIANPP---LMFKP---TLLA---R
ACEDWLQP-------VL-QEA-QA-C---N----LR--LSPLSMRESIMG
VPRKR-----FLDPLPMSTGMGFPV-FGPK----NK-------WF-T--D
-IL--------------------------------E--------------
------D-------------GV-----L--VD----RLP-----------
---A---PEVVDEYERMFECWKHGD-------------------------
-RAYPVCSATLKD-EP---TKLE-S-------------------------
------EKVRVFQAAPVAMSLHIRRYFLPIMRFLCGNPVLTECAVGLNSF
STDWEA-L---IDHAFSYD--------SNE--GVLAWDYSKYDVR-M-SS
Q-VVIAVLGMYIEIART------AK-------YDEEDLNIMKMMVNDIAH
PLLDYNGVLLMAF-NMNTSGNNITVNINSTAGS-LYVRMGL-F-D--AVP
E-------------------------------------------------
--V-E-----DF--------------------------------------
-------RETMACMTYGDDFVGSLKK------------EY---------H
-D--RFNFEVYRDFL-A-RHSMKITLPDKGTS-----SCTFMNVE-DVDF
LKRKSN-Y-IP-QI--------------SRN-IGKLDENSIFKSLHCNLK
SK-S----ASPVEVAASCVESAMHEWFAFGK----DHYEKRREEMKE---
-------------------V---CER--------------
>Wenzhou_picorna-like_virus_4_APG78574.1
VIAGFHI-GGNP-S-----------KR------Y--G---V-M-MT--VT
QGMAA-QLREKLL-A-LP-G-I-R-----G---IA--AP-----------
---T----------------EI-PET-Q---------YGL----------
--R-V------IE--S-S-E---VHP-------------NAKFIKE---L
-DD-----------------------------------------------
---N-----------------------------A--A---ID--------
--------------------------VLGST---K--L-RA-----ES--
KSKVVPS------IL-----RK-----DM-ED-------LF-----G---
-ITNS-----WGA-P-----K-----LRP------------------N--
-------W-------K-AYNE-TLKHIINPS---EMFVP---SLLQ---R
ARRDYMKP-------IL-NFA-KD-L---N----KTEGVRPLVLKEIIMG
IPGKR-----FIDAIPMDTSIGYPL-FGAK----KK-------KF-T--Y
-KM--------------------------------V--------------
------G-------------EF-----C--ED----RIP-----------
---D---DDIIVEYERCLKCWERGV-------------------------
-RAYPVTTATLKD-EP---TKLD-S-------------------------
------EKVRVFQAVALAQGLALRRWFLPIARVLSLCPTLSEAAVGVNAF
SQQWDE-L---MTHAEKFA--------DDG--RVVAWDYSKYDVR-M-NS
Q-LTYAALQCFIDIAEV------CN-------YSEYDLRMMNAMIADVIH
PLIDYNGTMIMAY-NMNTSGNNITVNINSVANS-LYVRMGF-F-Q--ACP
E-------------------------------------------------
--V-D-----DF--------------------------------------
-------RQAVAAMTYGDDFKGSVAK------------EY---------R
-S--RFNFRVYKDFL-A-EHGMKITEPKKTDA-----VTDDLSID-EADF
LKRMSV-F-IP-EI--------------GTR-LGALCKSSMQKCLLTNLK
SK-T----ETPEKVAISCIETYMHELFAHGR----QEYEHDQPLIKE---
-------------------L---CVR--------------
>Marine_RNA_virus_PAL128_YP_009230118.1
VILGFHI-GGRL-P-----------DK------L--G---V-M-QT--LL
YGNYV-KTIKQLE-A-IP-G-V-I-----L---SA--NA-----------
---G----------------NI-PTT-Q---------YGI----------
--S-L------LN--T-D-T---IHP-------------MSM-CAK---L
-EK-----------------------------------------------
---D-----------------------------A--F---VD--------
--------------------------LHGST---A--L-RC-----KQ--
RSTVEKS------IL-----SD-----DV-AE-------IC-----D---
-IPNR-----WHP-P-----E-----LEP------------------N--
-------W-------V-GYNA-TLEHIINPA---DMFEP---DKLE---R
CRQDWIKP-------MR-DLM-KV-Y---S----ILNDVAPLTDKQAILG
IPGTR-----FIDPMVMPTGCGFPI-YGAK----SK-------RF-T--D
-VL------------------------------D-E--------------
------K-------------GV-----L--ID----RIP-----------
---D---QEIRDEADRQIFCWENGQ-------------------------
-RAYPVTASTLKD-EP---T--D-N-------------------------
------SKVRVFQASPVALTMNIRKYFLPIARFMQEHPTQSECAVGVNPF
GKQWTE-L---MNHANQW---------SDE--WVVSWDYSKYDVR-M-SS
Q-MTRACFACYIELAQMS-----PL-------YSDADINIMKNMIVDIVH
PLVDYNGVLFTAY-NMNTSGNSLTVTTNSLAGS-LYVRMGF-F-D--VYP
D-------------------------------------------------
--E-L-----CF--------------------------------------
-------RDCVAALTYGDDFIGSVRD------------GY---------H
-D---FNFESYKTFL-A-GHKMKITLPDKSDT-----VVKFSKKS-ETDF
LKRISC-Y-IP-EI--------------GYS-VGSLDESSIFKSLHANVR
ST-G----ATREEVAISCLEGAMHEWFAHGR----EKYELRRQQMLS---
-------------------V---AAR--------------
>Beihai_picorna-like_virus_17_APG78929.1
AIVGFHI-GGNT-S-----------TQ------T--G---V-M-QT--IT
QSEAQ-HLIDSLE-E-IP-G-V-I-----L---SA--NA-----------
---V----------------DI-PKE-Q---------YGV----------
--K-L------ID--K-T-E---VHP-------------HCM-ASK---L
-DA-----------------------------------------------
---S-----------------------------N--Y---VE--------
--------------------------VLGST---K--L-RS-----QM--
RSSVQTS------II-----SE-----IV-AE-------EC-----G---
-VTNK-----WGP-P-----P-----FIP------------------N--
-------W-------K-GFNA-TLEHIANPS---DMFLP---SKLE---R
ARRDWLEP-------LI-PLM-VQ-H---V----RSEDFRPLNDEEMVLG
VQGKR-----FLDPIPMSTSMGFPV-FGPK----SK-------HF-N--E
-VR--------------------------------D--------------
------G-------------EM-----L--IS----RKP-----------
---D---ESVRAEMERLYESWDKGE-------------------------
-RAYPVMSATLKD-EP---TPIG-K-------------------------
------EKVRVFQAAPVAFGLFIRKYFLPIARFLSLHPLESESAVGVNAF
SNQWEE-L---MNHAHKYA--------ESN--KVLAWDYSKYDVR-M-NS
Q-LTRAALCCFIELAEI------GG-------YNKQDLKIMRNMVVDLVH
PLVDYNGTMLQLF-NINTSGNNITVNINGTVGS-LYVRLGF-F-D--AYP
N-------------------------------------------------
--A-K-----NF--------------------------------------
-------RDNVSAMTYGDDFTGSIKP------------EY---------N
-G---FNFISYKAFL-A-EHDIKITLPDKSDE-----EVAFMRSE-DADF
LKRQSN-F-IP-EI--------------GCS-IGKLCEDSIFKSLHANIR
SK-T----ELPEQVSSSCIETAMHEWFAHGR----EVYTMRQQQMRR---
-------------------V---CER--------------
>Beihai_sesarmid_crab_virus_1_APG78028.1
CFHGFHI-AGI--------------GN------E--G---R-S-MS--VT
RSIYE-DMLDRLE-Q-LP-G-V-I-----L---SA--QA-----------
---T----------------RP-PSQ-Q---------YGR----------
--D-I------MD--T-N-L---VHP-------------NSM-VAK---L
-EQ-----------------------------------------------
---K-----------------------------D--Y---VD--------
--------------------------ALGST---K--L-RT-----QQ--
KSVVEPS------IL-----SS-----HV-TK-------HC-----G---
-VPNI-----WGP-P-----R-----LKP------------------N--
-------W-------R-AYNE-TLKYIVDPA---DMFPP---SELV---R
ARKDYLDP-------LL-DAM-KV-Y---V----KTEDFRVLTDKEAILG
IHGKR-----FIEPLQMNTSMGFPI-FGAK----KK-------YF-D--E
-IR------------------------------S-D--------------
------T-------------GV-----L--ID----RIP-----------
---H---DCVKNEIARLVECWKAGE-------------------------
-RGYPVVSATLKD-EP---TKIS-S-------------------------
------PKVRVFQAGGVAMTILMRKYFLPIARFLCIHPLLAEMAVGVNAF
SQEWET-L---MKHAREFA--------PDD--QMLAWDYSKYDVR-M-NS
Q-ITRAVYSMFIDLARV------GG-------YHPDDIRLMEMMIVDIVH
PLIDYNGTMIMAY-NMNTSGNPLTVILNSGAGS-LYVRLGF-F-H--VYP
E-------------------------------------------------
--V-R-----EF--------------------------------------
-------RSAVKALTYGDDFVGSVKQ------------QF---------R
-N---FNNCSYAEYL-A-KHNMKITSPDKKTE-----ISPFLDRS-VVDF
LKRQSN-Y-IP-EI--------------GCE-IGRLDEMSIFKALHQNLR
SK-T----ETKEQVAISCVETAMHEWFAHGR----EVYELRQTQMKK---
-------------------V---CEA--------------
>Beihai_picorna-like_virus_2_APG76825.1
GIGLVHL-RGRD-G-----------EP------Y--G---A--GRQ--LD
QELIG-ALNASYR-A-NV-Y-C-V-----Q---DT--S--------M---
---A----------------SI-PTK-V--------Y-DI----------
--E-T-----Y-TQ-S-R-P---IHP-------------NSP-LNY---M
-P------------------------------------------------
-I-G-----------------------------S--N---VL--------
--------------------------VVGSN---NQ---RVT---H-V--
KSTIGRS------AI-----SH------LLEE-------IC---------
--PNK-----WDK------PN-----FNV---------------------
------K--------R-NFRD-TLIHSANPS---VGLPL---GALM---L
AIDDFKGK-------LL-TIG-DN-PV--GA-DLCKRYLKPLSRFDNLNG
IPGVR-----FLDGLNLSTSKGFPE-TGPK----RD------W-I-I--E
-LN------------------------------P-D--------------
------EY--P---------QH-----P--DP----KDIDP---------
--------KVWERVDHFKERIREGK-------------------------
-RAFIWAKACLKD-EA---KEKD-S-------------------------
------KKVRVFEAHETAGSLIVREYSLPWIKISNTFPLISESVIGINCH
GPEWHE----MISYLTQGG-------T--D--GIIAADFSKYDRR-M-PA
Q-IIAAVEKIFVEVMMEL-----GD-------YSEDDKLIMEGLITEATN
ALVSFNGDCLIHV-GHTSSGNSKTTITNGGGIS-VIMRVAY--YV--LMM
R-AG----F-------------------------------------KPRD
--I-P-----PF--------------------------------------
-------ALYILLLAYGDDSLMRVWFIILTNSRGEKVQ-L---------R
-D--VFNFHTIKELL--AECDLVLTTCFKDGA-----EPKFFNIE-EVEF
LKRKPR-F-DK-ER--------------GIW-CACLEEDSIFKSLHVHGK
TS------YSPTLHCAINIENALREWFFYGR----DHFNMRRTQMIE---
-------------------I---AE-E-------------
>Sanxia_picorna-like_virus_5_APG77486.1
CIAGFHL-GGVT-D-----------TQ------Y--G---A--SGT--LL
KTDIR-NALAHFD-V-PG-I---I-----F---PG--G--------S---
---S----------------EI-PTV-M--------Y-ES----------
--H-LGDGPLT-L--D-K-P---ISP-------------RCS-SNF---L
-P------------------------------------------------
-E-G-----------------------------A--I---ID--------
--------------------------VLASC---KG---AV----T-N--
KSEVIVS------HI-----SG------KVFE-------FT-----G---
-VERT-----HGV------AP-----MGPPLV--------------RS--
------W--------H-NWSL-GMQGFSDPA---VGPFL---DSVI---R
ASVDYIQP-------LL-PKF---------------INILPLDLPTIING
LDGDK-----FLNRMPQNTSVGFPL-SGKL----SK------F-S-T--I
-V------------------------------PA-Q--------------
------E-------------GH-----S--VN----FELSP---------
--------EIMEVYEIYKTRYRAGE-------------------------
-RCYPIFRASLKD-EP---VKIG-K-------------------------
------LKVRVFQAAPVALKMLLREYFLPIASHLSMFPLISECAVGVNAF
SNEWEE----MHQHIVKFG-------D--S--RIVAGDYSAYDQR-M-PP
S-LTGAAFSILIELAEKA-----G--------YSPDDLTIMRAMVADVIY
PLVAYNGTLVQFY-GSNPSGHNLTVYINSIVNS-LISRCAF--FS--MYP
E-H-----------------------------------------------
----R-----DF--------------------------------------
-------RLAVSMITYGDDDIGSVSEAYGD--------------------
-----FNCVTKSNYI-N-YIGMKYTPPDKSG---E--HVPYMEIS-GVDF
LKRKSV-F-NT-HL--------------DRH-IGALDKASIYKSLHVRMR
SS---D--ISDEAWAGAVVDGALREFFAHGE----QDYEIFRSQMVR---
-------------------V---AE-D-------------
>Wenzhou_picorna-like_virus_32_YP_009337246.1
VLTGFHL-GGKE-G-----------TN------R--G---C--FGS--LN
RDQVM-IALTAIE-S-KD-G-V-V-----L---TG--D--------E---
---G----------------TF-ESQ-I--------N-GV----------
--N-I-----L-R--D-D-P---LHF-------------KSP-VKH---L
-P------------------------------------------------
-E-D-----------------------------S--Q---LS--------
--------------------------YHGSC---VG---QS----T-S--
HSDVRKT------PI-----SD------FVTE-------CT-----G---
-VPNI-----WGK------PV-----MK------------------PE--
------W--------F-GWQK-AMANSSIPA---RPVPH---NLLA---I
SVKDYKAP-------LI-QLV-KD------N--EFWQRETPLSDLDNMNG
KMGVK-----FIDAINLNTAMGMGY-KGKK----RD------F-I-I--E
-LD------------------------------P-T--------------
------PE-------------H-----P--CR----RLFVD---------
--------EIMERIAACEEIYATGK-------------------------
-RNHFIAKACKKD-EI---LPVA-K-------------------------
------QKCRIFYANPIELTWLVRKYYLPVIRLLQVYPLLSECAVGINCH
GPEWEQ----FNNFVRAHG-------D--H--RLIGGDYGKYDQT-L-PA
Q-KIVAAMSILIDIASHM-----A--------YTDRDLKIMKAMVGDIAY
ALIAYNGDLMSIQSGTHISGNSLTVIINGISGS-LNLRDYF--YT--MYP
-------------------------------------------------E
--S-I-----PF--------------------------------------
-------RDAVNLMTYGDDNIGSVHEDFGR--------------------
-----FTIRGASEFL-A-SYGQTYTMPDKES---E--LLNYLPPE-EFEF
LKRHSV-Y-HP-DL--------------GVH-IGALADKSIFKSLHCYLR
PK---GAPLSCEEACAQNIDTGLQEWFNHGK----AVYEERRAQMTE---
-------------------V---AQ-R-------------
>Beihai_picorna-like_virus_21_APG78948.1
MITGLHL-GGKE-G-----------QP------V--G---C--MGT--LT
NKQLV-DAIQCLV-N-ID-G-V-L-----R---TG--D--------G---
---E----------------HF-TQE-V--------L-GM----------
--K-V-----T-T--Q-D-G---LHE-------------KSP-VNF---L
-P------------------------------------------------
-E-G-----------------------------S--Q---FS--------
--------------------------YYGSC---SG---AV----T-S--
RSDVRRT------PI-----SH------LITE-------VT-----G---
-VENV-----WGA------PK-----MK------------------PE--
------W--------F-GWQL-AMANASEPG---EPFPH---KLLN---I
AIQDYKKP-------LV-ELV-N-------K--LKWR-AEPLTDMENVNG
IPSCR-----FIDSINFNTSIGYPL-KGPK----SR------Y-I-I--E
-LD------------------------------P-T--------------
------P-------------EG-----N--PQ----RMFTQ---------
--------EIMDDIERVLSHYKRGE-------------------------
-RAYTIAKACKKD-EI---LPTA-K-------------------------
------GKCRIFYGNPISLTFLVRRYYLPIIRFLQMNPLVSECAVGINCH
GPEWEE----FYAHVMTFG-------E--D--RIFGGDYSKYDQK-L-PS
Q-LLLASLRILIDLAEIM-----G--------YSQQDRDIMSAMAGDIVY
SLIAYNGDLVGLQSGTHISGNSLTVILNGISGS-LNLRAYF--YT--QYD
-------------------------------------------------S
--S-I-----AF--------------------------------------
-------RSAAKMMTYGDDNIGSVSEEYPN--------------------
-----FNIKGCAEFL-G-SYGQKYTMPDKDS---E--LSEYLKPS-DFEF
LKRFSV-Y-HS-QL--------------GMH-VGALVDSSIMKSLHCYLR
PK---NAPLTPKEACAVNIDGALREWFNHGE----EVYEKRRMQMTE---
-------------------V---AS-R-------------
>Shahe_picorna-like_virus_2_APG77366.1
CVLGIHL-GGKA-G-----------TP------Y--G---C--FGT--FT
QDQVK-EAEKRIS-A-VE-G-T-L-----V---TG--E--------G---
---G----------------SF-SPH-M--------F-GE----------
--D-F-----T-L--D-S-P---LHE-------------KSP-LRY---L
-P------------------------------------------------
-V-G-----------------------------S--Q---FE--------
--------------------------YFGSC---KG---QS----T-S--
RSDVRCT------PI-----SK------WITT-------VC-----G---
-VENV-----WGP------PK-----MQ------------------PE--
------W--------F-GWQK-ALENASDPA---RPFPH---DLLA---I
SVRDYKSA-------LV-PLI-K-------S--TLWNTTKPLTESENING
IPGCK-----FIDAINLSTSIGYPL-TGTK----RK------H-V-I--E
-ES------------------------------V-P--------------
------GN------------TS-----L--VV----RKFTP---------
--------FIMDEIHKCERLYIEGK-------------------------
-RAYTVAKACKKD-EV---LPRA-K-------------------------
------EKCRIFYGNPITLTFLVRKYYLPVLRFLQMNPLKSECAVGINSH
GPEWDE----FYKHTMHFG-------E--D--RLFGGDYGKYDQK-L-PS
Q-LLLAALRVLIDLAREC-----E--------YTDQDIRVMESMAGDLVY
SLIAVNGDLIGLQSGTHISGNSLTVILNGICGS-LNLRNYF--YS--RYP
-------------------------------------------------A
--S-V-----PF--------------------------------------
-------REAAHMMTYGDDNIGTVSPKYPE--------------------
-----FNIKGCSEFL-A-EFGQEYTMPDKES---E--LKPYLDPK-DFEF
LKRFNV-F-HK-EL--------------NCN-VGALLEKSIFKSLHCYMR
PK---KCELTPQEACALNIDGALREWFNHGR----DVYELRREQMRE---
-------------------V---AI-L-------------
>Wenzhou_picorna-like_virus_6_APG78565.1
VILGFHL-GGNS-T-----------HN------V--G---C--AGV--LT
KEQYD-KGLAALK-S-ME-G-V-A-----I---TG--S--------A---
---E----------------HF-DKN-V--------M-GV----------
--S-I-----M-T--G-K-P---LHK-------------KSP-VRF---M
-P------------------------------------------------
-H-G-----------------------------S--Q---IS--------
--------------------------WHGTC---IG---HS----T-F--
KSSAKPT------LI-----SE------HVMD-------VM-----G---
-APNI-----YCK------PI-----ES------------------PQ--
------W--------E-PWQT-CLANMSEPG---KMFSP---ELLS---W
AIIDYKSE-------LL-PIF-Q-------H--EMWNGTRPLTDIENWNG
VPGKK-----FLDRIKTDTSIGYPL-TGKK----ER------Y-L-Y--E
-IE------------------------------P-F--------------
------GD-------------Y-----T--KI----VEPEE---------
--------LIQNEISRLMECYREGK-------------------------
-RAYPIAKACKKD-EI---L--S-K-------------------------
------RKCRIFYSNPVAFTFLVRKYFLPLLRVLQFYPKISECAVGVNSH
GPEWNE----LHDHIFTFG-------E--N--RLIGGDYGKYDQK-L-PA
Q-LLLASLRILIDFARCC-----S--------YTQEDLNIMEAMSGDLVY
AIIAYNGDLISLNSGTHISGNSLTVILNGICGS-LNLRCYF--YS--KHV
P-RD------------------------------------------G--K
--V-L-----PF--------------------------------------
-------RDCVKLITYGDDNIGSVRPDIED--------------------
-----FTIKGASEFL-E-AHGQVYTMPDKES---K--LVDFLPPH-EFEF
LKRVSV-F-HP-KL--------------GVH-VGALVEKSCFKMLHFYLR
DK---NSPDSERVACAKNIDTACREWFNHGE----ETYEKRREQLKE---
-------------------V---AK-R-------------
>Wenzhou_picorna-like_virus_7_APG78055.1
ILLGIHL-GGRS-G-----------TP------K--G---C--AGI--LF
ASQVN-KAVEDLR-K-LE-G-V-I-----V---SG--S--------A---
---E----------------RF-ETQ-V--------L-GV----------
--N-L-----L-TG---D-K---LHP-------------KSP-LNF---M
-P------------------------------------------------
-E-N-----------------------------S--Q---VE--------
--------------------------FYGTC---PG---MS----V-F--
RSDVKVT------PI-----SE------HVTD-------VT-----G---
-VPNI-----YRP------PV-----ED------------------PQ--
------W--------F-GWQT-CLVNLAVPA---LPFDP---MLLI---L
AIRDYKED-------MI-PIL-Q-------S--RLWRDARPLNDHENLCG
IPCVK-----FVDSIKLDTSIGFPL-GGSK----RR------F-V-V--E
-LP------------------------------P-T--------------
------KE-------------K-----P--NN----RVFDD---------
--------VIMDEIHRCLECYKRGE-------------------------
-RAYVIARACKKD-EV---L--S-K-------------------------
------AKCRIFYGNGIALTFLVRKFFLPILRIMQFNPKVSECAVGVNSH
GPEWQE----LHDHIFTFG-------E--D--RLIGGDYGKYDQK-L-PS
Q-LIFAALRIMIDFAREC-----D--------YSEEDLKVMEAMTGDIVF
ATIAYNGDLIGLTEGTHISGNSLTVIINGICGS-LNLRCFF--YS--KNP
A-AT----F-------------------------------------E--E
--R-K-----KF--------------------------------------
-------REYVKLVTYGDDNIGSVSKDINN--------------------
-----FTIKGASEFL-A-EYGQTYTMPDKES---E--LLDFLPFE-EFEF
LKRKSV-W-HP-EL--------------GVH-TGALIEKSCFKMLHCFLR
GK---KAPLTAEHMAGQNIDTALREWFNHGP----EVYEKRRVQMKE---
-------------------V---AA-R-------------
>Barns_Ness_breadcrumb_sponge_aquatic_picorna-like_virus_2
VILGVHL-GGAA-D-----------TP------R--G---C--YGS--IT
QQQLF-TAFAELR-R-IE-G-V-V-----L---SG--G--------A---
---G----------------KF-RTT-V--------L-GI----------
--Q-L-----L-K--D-D-P---LHK-------------KSA-LNY---L
-P------------------------------------------------
-S-D-----------------------------S--Q---IE--------
--------------------------YYGSC---PG---RA----V-N--
KSDVKTT------PI-----SE------HIID-------VC-----G---
-VPNI-----YRG------PK-----LN------------------PD--
------W--------Y-GWQT-CLSNLAIPA---HPYSH---DLLS---I
AVQDYKEP-------LI-KVF-Q-------D--DLWNNARPLTDHENLCG
IPGKK-----FMDAIKLNTSVGFPL-TGPK----RK------F-V-T--E
-LE------------------------------P-T--------------
------PD-------------K-----P--NN----RELDV---------
--------VLMDEIKRIEDCYREGK-------------------------
-RGYPIAKACKKD-EI---L--A-K-------------------------
------DKCRIFYGNALSLTWLIRKYYLPLLRVLQMNPLLSECAVGINSH
GPEWEE----FHQHATKFG-------M--D--RLFGGDYGKYDQK-L-PS
Q-LIFAALRVLMDFAREC-----D--------YTEEDINIMEAMTGDIVF
AYIAFNGDLIGLTEGTHISGNSLTVIINGICGS-LNLRCCF--YS--QYV
P-TK----F-------------------------------------S--D
--R-L-----KF--------------------------------------
-------RDCVAAMTYGDDNIGSVKTGVDK--------------------
-----FNIKICSQFL-A-EYGQVYTMPDKES---E--LTEFLPPE-EFEF
LKRGSV-Y-HP-KL--------------GVH-VGALLDKSIYKSLHCFMR
GK---NCPLTEEHACAQNIDGALREWFNHGE----DKYEKQRQLMKE---
-------------------V---AT-R-------------
>Beihai_picorna-like_virus_23_YP_009333593.1
VIIGVHL-GGTA-G-----------TP------I--G---V--YGS--IT
QQQLF-VAFEELR-K-ME-G-V-I-----L---SG--E--------A---
---G----------------KF-ETT-V--------L-GV----------
--Q-V-----L-KS-D-I-P---LHE-------------KSA-LNY---L
-P------------------------------------------------
-D-D-----------------------------S--Q---IE--------
--------------------------YFGSC---PG---RG----M-T--
KSHVRVT------PI-----SE------HIIN-------VC-----G---
-VPNI-----YRG------PK-----LN------------------PD--
------W--------Y-GWQA-CLANLAVPA---HPFSH---DLLA---L
AIRDYKEP-------LL-KIF-K-------M--DMWRSSRPLTDIENLCG
IPGKK-----FMDAIKLNTSVGFPL-SGPK----RD------F-V-N--Q
-LE------------------------------P-T--------------
------ED-------------R-----P--NN----LELQD---------
--------NIMDEIKRIEECYRRGE-------------------------
-RGYPIAKACKKD-EI---L--T-K-------------------------
------EKCRIFYGNALSLTYLIRKYYLPLLRVLQMNPLLSECAVGINSH
GPEWEQ----LHVHVTKFG-------M--N--RLFGGDYGKYDQK-L-PA
Q-LIFAAFRVLIDFARVC-----D--------YTEEDIRIMEAMTGDVVF
AYIAFNGDLIGLTEGAHISGNSLTVIINGICGS-LNLRCFF--YT--QYK
P-ES----F-------------------------------------E--K
--R-L-----VF--------------------------------------
-------RDCVAAMTYGDDNIGSVREDIDK--------------------
-----FTIKECSHFL-G-KYGQVYTMPDKES---E--LLDFLPAE-EFEF
LKRFSV-W-HP-NL--------------GVH-LGALLDKSIYKSLHCFMR
EK---NSPLTEEHACAQNIDGALREWFNHGK----EKYEEQRLLMIE---
-------------------V---AK-R-------------
>Wenzhou_picorna-like_virus_8_APG76681.1
VILGVHL-GGTA-D-----------TP------V--G---V--FGS--LT
QQELF-TAFAELR-K-ME-G-V-V-----L---SG--E--------A---
---G----------------KF-ETT-V--------L-GV----------
--Q-V-----L-R--N-E-P---LHK-------------KSA-LNY---L
-P------------------------------------------------
-E-N-----------------------------S--Q---IE--------
--------------------------YYGSC---PG---RA----V-T--
KSDVKVT------PI-----ST------HIVD-------VC-----G---
-VPNI-----FRG------PK-----LN------------------PD--
------W--------Y-GWQT-CLANLAVPA---HPYPH---DLLE---L
AIKDYKEP-------LI-DIF-K-------S--ALWRCARPLSDRENLCG
IPGKK-----FMDAIKLDTSVGFPL-SGPK----RD------H-V-I--E
-LE------------------------------P-T--------------
------EE-------------W-----P--NN----RELEK---------
--------VLMDEINRVEDCYRRGE-------------------------
-RGYPIAKACKKD-EI---L--A-K-------------------------
------EKCRIFYGNALSLTYLIRKYYLPLLRVLQMNPLVSECAVGINSH
GPEWQQ----FHEHVMKFG-------E--K--RIFGGDYGKYDQK-L-PS
Q-LIFAALRILMDFARVC-----D--------YNQEDLTIMEAMTGDIVF
AYIAFNGDLIGLTEGTHISGNSLTVIINGICGS-LNLRCFF--YS--QYP
S-GS----F-------------------------------------E--N
--R-L-----RF--------------------------------------
-------RDCVAAMTYGDDNIGSVRDDIHN--------------------
-----FTIKGCSKFL-E-QYGQVYTMPDKES---E--LLDFLPPE-EFEF
LKRKSV-W-HP-KL--------------GVH-VGALLDKSIYKSLHCFMR
GK---NSPLTEEHACAINIDGALREWFNHGE----DKYEKQRLLMKE---
-------------------V---AN-R-------------
>Beihai_octopus_virus_1_APG78926.1
VICGIHL-AGRS-N-----------TP------H--G---V--CGL--LN
QQVLK-DGYAQLR-S-KE-G-V-L-----L---TG--T--------A---
---E----------------KF-ETQ-V--------L-GK----------
--T-V-----V-DP-N-A-M---PHG-------------KSP-LRF---M
-P------------------------------------------------
-H-G-----------------------------S--Q---VE--------
--------------------------YYGSC---PG---AT----T-S--
TTVVKVT------PI-----SE------AIID-------IC-----G---
-EPNI-----YGP------PE-----FK------------------PE--
------W--------K-GYQD-CLANLAIPA---LPYEY---EWLE---Q
AIVDYKRE-------LL-AIF-M-------S--ELWNGTRPLTDLENWSG
IPGLK-----FVDAIKLTTAVGYPL-SGEK----SK------Y-V-Y--I
-AR------------------------------N-I--------------
------EE--L-LMYYTLMGGE-----A--TP----EELTRI----DHGY
QVIK-PITEISDEIERIEECYKKGQ-------------------------
-RGYTIAKACKKD-EI---L--A-K-------------------------
------KKCRIFYGNAIALTFLIRKYYLPLLRVLQMNPLVSECAVGINSH
GPEWDE----FYQHATKFG-------M--D--RLIGGDYGKYDQK-L-PS
Q-LIIASLRILIDCAAVC-----K--------YTDEDLRVMEAMVGDIVY
SIIAFNGDLIGLTEGTHISGNSLTVIINGICGS-LNMRCYF--FS--NPE
----------------------------------------------N--K
--G-K-----KF--------------------------------------
-------RDNVALMTYGDDNIGSVSSEVNN--------------------
-----FTIAGASKFF-D-TYGQVYTMPDKES---E--LLDFLPPE-DFEF
LKRKSV-Y-HP-GM--------------GKY-VGALIDKSCFKMLHCFMR
RR---GSPDTEDVAAAKNIDTALSEWFNHGE----EVYELRRQQMTE---
-------------------V---AK-R-------------
>Beihai_picorna-like_virus_22_APG77933.1
VIIGIHL-AGVT-G-----------EP------K--G---F--AGA--IT
QSQLE-KGYVELR-K-KE-G-V-L-----L---TG--T--------A---
---E----------------KF-EIQ-V--------L-GK----------
--S-V-----V-DP-D-A-K---PHI-------------KSP-LNY---M
-P------------------------------------------------
-H-E-----------------------------S--Q---VQ--------
--------------------------YFGSC---PG---MT----T-S--
KSEVKVT------PI-----SE------HITD-------VC-----N---
-VPNI-----YGP------PK-----MK------------------PE--
------W--------F-GWQK-CLENLAIPA---KPYEY---SLLE---Q
AVHDYKWD-------LL-AVF-R-------R--KLWSKARPLSDLENMSG
IPGCK-----FIDAIKLGTSIGYPL-SGEK----RK------Y-V-Y--V
-AT------------------------------T-Q--------------
------DE--L-LGWYKMYGGQ-----P--TE----QELERLGLDESHSF
QVVK-FIPEISEEIARIESCYKLGE-------------------------
-RGYPIAKACKKD-EI---L--A-K-------------------------
------EKCRIFYGNAIALTFLIRKYYLPLLRVLQMNPLVSECAVGINSH
GPEWEE----FYQYVTKFG-------K--D--RLIGGDYGKYDQK-L-PA
Q-LIIASLRILIDCASVC-----D--------YTEEDLRIMEAMVGDIVY
SIIAFNGDLIGLTEGTHISGNSLTVIINGICGS-LNLRCYF--YS--DPS
----------------------------------------------N--E
--G-K-----RF--------------------------------------
-------RDNVALSTYGDDNIGSVSPEQHK--------------------
-----FTIKGASEFL-G-RYGQTYTMPDKES---E--LLDFLPES-EFEF
LKRKSV-Y-HP-AL--------------GMH-IGALIDKSCFKMLHCFMR
GK---GSPHTEEVAAAMNIDTALSEWFNHGE----ATYEERRSQMKE---
-------------------V---AK-R-------------
>Beihai_picorna-like_virus_5_APG76845.1
QIIGFHI-GGKT-G-----------TG------E--G---C--GVS--LT
RSELD-SMHDQYFAK-HI-S---A-----L---EH--I--------S---
---E---------------GTV-FTE-H--------Y-GV----------
--E-W-----F-E--S-P-D---IHP-------------KSP-LNW---L
-P------------------------------------------------
-E-E-----------------------------C--N---IR--------
--------------------------YFGSC---KG---RA----T-Y--
YTEVVPT------PI-----AD------LITE-------VC-----G---
-HEQD-----YGG------PH-----FHRW--------------------
---------------K-SWYE-SLVYSCNPS---IGCEI---EHLD---W
AVQDYENQ-------LW-GIF-SV------E--GIMEEVKKLSEIEIVSG
KDGIR-----FIDAMPPNTSCGYPL-GGPK----RG------K-I-I--E
-L------------------------------EP-N--------------
------D-------------EH-----N--CP----RTFCT---------
--------GVWEEVRRFKAAIRSGQ-------------------------
-RYYPMFKACLKD-EP---TKAE-K-------------------------
------EKVRVFQAAPLSLQIAIREYFLPIARVLSLFPLVSECAVGINAQ
GPEWDV----LQEYIKKFG-------I--D--RIVAGDYAKYDLR-M-SA
K-LTSAAFKILIDFAEKC-----G--------YSQDDLAIMRGIATEVVY
PMMAYNGDVVMLQ-GSNPSGQNLTVYINSIVNS-LLNRIGF--RM--IYP
N------------------------------------------------Y
--T-G-----RF--------------------------------------
-------CDAVALATYGDDFKSSASDEFPD--------------------
-----FHHVSLAEKL-A-TIDMKITMPDKEA---D--PIPFLLDE-NCDF
LKRHNR-L--H-EV--------------GYY-IGALDEESIFKSLKAVLR
SK---H--VSLKEQAAQNIDGALREWFLHGR----EIYENRREQMKV---
-------------------V---AA-R-------------
>Wenling_picorna-like_virus_1_APG78476.1
TILGFHL-CGR--G-----------RT------G--G---C--G-Y--LT
FDQVE-TGLQQLA-T-IP-G-V-V-----R---TV--S--------R---
---G----------------TL-PKD-Q--------F-GT----------
--K-L-----V-E--D-G-P---IHR-------------KSA-TRF---L
-T------------------------------------------------
-E-G-----------------------------C--S---IE--------
--------------------------VYGPT---SG---RA----T-P--
SSSVEPT------II-----SD------IVAK-------VT-----G---
-VPQQ-----WGP------PK-----MKGE-----------------G--
------V--------Y-PYQV-ALEQLSHPS---LSLG----SVVV---K
AVQCYRMQ-------FL-KIK-EK-----LP--DLFKECKPLTEVQTVSG
IAGKR-----FIDPMNFDSSPGWPL-SGKK----TK------L-L-I--E
-L------------------------------DP-A--------------
------DY-----------PDI-----G--KP----RTFLA---------
--------VIWNEVYRIKKVLLSGV-------------------------
-RAYCVWKACLKD-EP---TKLT-K-------------------------
------TKVRVFQSAPIALQLLIRMYFLPIVRIIQLNPLLCECMVGANAE
GPEWEQ----LNDFMNSKG-------K--N---VLAGDYSKYDQR-M-PA
Q-LVMAAFSILIWVAKHH-----CN-------YTEEDIKVMEAMVAEVAY
PLMAYNGDLLMLF-GSNPSGQNLTVIINSIVNS-LLLRSCY--YT--KYP
D-DP----------------------------------------------
--V-G-----SF--------------------------------------
-------TDYCAFGTYGDDVKGTVSEDKSL--------------------
-----FNHISFAEFL-S-KFDMKFTMPDKES---V--ATEYMEAD-EADF
LKRKNF-Y-HP-DL--------------KAD-VGVLAEDSIFKRLHAHLL
SK---E--LTLKQQAAQNIDTSLHDWFYYGR----EKYEQRLKEMKE---
-------------------V---AS-E-------------
>Wenzhou_gastropodes_virus_1_APG78576.1
TILGFHL-CGQ--G-----------RT------G--G---C--G-Y--LT
YDQVE-KGLKYLA-E-VP-G-I-V-----R---TA--S--------R---
---G----------------TL-PKD-Q--------F-GK----------
--K-L-----V-E--D-G-E---IHR-------------KSA-TRF---L
-T------------------------------------------------
-E-G-----------------------------C--S---IE--------
--------------------------IYGPT---SG---RA----T-P--
VSSVVPT------II-----SD------LVAE-------VT-----G---
-VPQK-----WGP------PK-----LKGE-----------------G--
------V--------Y-PYQV-ALEQLSHPS---LSLG----SIVV---K
AVRCYRMQ-------FL-KIR-EK-----LP--ELFKECKPLTQVQTVSG
IIGKR-----FIDPMNFNTSPGWPL-SGKK----TK------L-L-I--D
-L------------------------------DP-D--------------
------EY-----------PDS-----G--RP----RTFVP---------
--------EIWEEVERIKKILLAGE-------------------------
-RAYCVWKACLKD-EA---TKLI-K-------------------------
------DKVRVFQSAPIALQLIIRMYFLPIVRVIQLNPLLCECMVGANAE
GPEWEQ----LNDFMTSKG-------D--N---VLAGDYSKYDQR-M-PA
Q-LVTAAFSILIWVGEHL-----CE-------YPEEDIQLMKALVAEIVY
PLMAYNGDMVMLF-GSNPSGQNLTVIINSIVNS-LLLRSCY--YT--QYS
D-EP----------------------------------------------
--V-G-----SF--------------------------------------
-------TDYCAFGTYGDDVKGTVSVERPL--------------------
-----FNHISFAQFL-A-IFDMKFTMPDKES---V--ATKYMDAD-IADF
LKRSNF-Y-HP-DL--------------KAY-VGVLSEDSIFKRLHAHLL
SK---E--LTLEQQAAQNIDTSLHDWFYYGR----EVFERRLSEMKE---
-------------------I---AS-Q-------------
>Beihai_picorna-like_virus_20_APG76787.1
AILGFHL-GGK--D-----------YD------G--G---C--G-I--VT
LDMIN-KAIVSIS-E-QH-G-V-V-----L---ST--S--------S---
---G---ML-----R-PNMGNM-PEK-I--------L-GT----------
--K-L-----L-T--G-K-D---THP-------------KSA-LNH---L
-P------------------------------------------------
-E-G-----------------------------A--C---VD--------
--------------------------NYGTT---VG---MT----S-F--
HSNVTAT------HI-----SP------HVAE-------VF-----K---
-VEQQ-----WDK------PS-----MK----------------------
---------------Y-PYQA-TLQHAANPS---LPPG----SVLA---D
AVKCYKSI-------ST-KFK-EK-----VP--EMF-KCRPLTRVETVSG
RKGEK-----FIDPMNFNSSPGFPL-SGSK----RP------L-L-V--Q
-L------------------------------KP-E--------------
------DY-----------PEV-----G--FP----QTFED---------
--------WVWEEFDKAVGILKTGK-------------------------
-RCYMIWKSCLKD-EP---TKKT-K-------------------------
------KKMRVFQSAPLVMQLLIRMYFLPIVRIIQMNPLEFECAVGVNAE
GPEWEE----LWDHAMKKG-------K--D--RVLAGDYSKYDVR-M-SA
R-VTIAAFDVLIDIAEKC-----EG-------YSEEDLLIMKNLVHEVTY
PLMVYNGDMIQLF-GTNPSGQNLTVIINSVVNS-LLLRSCF--YT--IYP
D-------------------------------------------------
----G-----VF--------------------------------------
-------KNECSFITYGDDVMGTVSQNASE--------------------
-----FTHITYAAWL-K-EHDMVFTMPDKES---L--ATHYMSES-DVDF
LKRKCR-Y-NE-DL--------------GVK-VGILSEDSIFKRLHSHLK
SK---E--LSPEMHSAQNISSSLHDWFYYGR----DVFEDRREKLKD---
-------------------V---AN-R-------------
>Barns_Ness_breadcrumb_sponge_aquatic_picorna-like_virus_3
CILGFHL-GGS--G-----------SV------G--G---C--G-I--LT
LDQLE-RSLKDLC-T-VD-G-V-I-----L---SA--S--------S---
---G----L-----E-PHMGNF-PGS-T--------F-NT----------
--S-I-----L-K--S-T-N---IHS-------------KSA-VNF---L
-K------------------------------------------------
-E-G-----------------------------S--C---ID--------
--------------------------VYGET---TG---KA----T-P--
YSNVADT------LI-----SN------AVEE-------VF-----D---
-VPQK-----WGQ------PK-----MRGK-----------------G--
------R--------Y-PYQA-TLEHSAIPS---LPLG----SVLS---R
AVGDIKST-------AD-DIK-QK-----IP--ELF-DAAPLTEVETVSG
RIGCR-----FIDPMNFNTSPGFPL-TGSK----HC------L-T-I--D
-L------------------------------DP-E--------------
------EY-----------PNS-----G--KP----RTFVS---------
--------EVWSEYAKMEETLRSGE-------------------------
-RCYAIWKSCLKD-EP---TKLT-K-------------------------
------DKVRVFQSAPLVLQLMIRKYFLPIVRIIQTNPIAYECAVGINAV
GLEWEE----LWEAAMSKG-------G--D--RVLAGDYSKYDVR-M-PA
Q-VTIAAFDILIDMAEKC-----EN-------YSEEDLHLMRQLVNEVVY
PIMAYNGDLIQLF-GTNPSGQNLTVIINSLVNS-LLLRCSF--YT--IYP
K-------------------------------------------------
----R-----VF--------------------------------------
-------KNCCSFLTYGDDVFGTIVESCDK--------------------
-----FTHITYAEFL-A-EHDMKFTMPDKES---T--PTHYMKEK-DVDF
LKRKCV-F-NE-DL--------------GRK-VGLLSEDSIFKRLHSHLL
SK---N--LTMETHSAENIESSAYDWFYYGR----DVYNDRVEKLKL---
-------------------V---AE-K-------------
>Beihai_paphia_shell_virus_1_YP_009333303.1
VIMGFHL-AGK--G-----------KL------G--G---C--G-T--LT
LDQVN-LAISELS-S-VN-G-V-V-----L---SA--S--------C---
---G---DL-----A-PHMGDF-PTE-T--------F-GK----------
--P-I-----F-E--G-A-E---IHP-------------KSA-VNF---L
-T------------------------------------------------
-E-G-----------------------------A--C---ID--------
--------------------------IYGKT---SG---KA----T-P--
HSNVFPT------IM-----SD------AITE-------VF-----G---
-VSQK-----WGP------PK-----MKGK-----------------G--
------R--------Y-PYQA-TLVHAAVPS---LPVG----SVLA---K
AVQSMKEL-------TS-GLK-QQ-----IP--ELF-HVKPLTRVATVCG
LSSVK-----FIDPMNFSSSPGFPL-SGSK----HS------L-L-V--D
-L------------------------------DP-K--------------
------DY-----------PDV-----G--KP----RTFVP---------
--------EVWEEFERAVDILREGK-------------------------
-RCYMIWKSCLKD-EP---TKLT-K-------------------------
------DKVRVFQSAPLVLQLIIRMYFLPLVRIIQMNPILYECAVGVNAE
GLEWEE----LWEAAMSKG-------K--D--RVLAGDYSKYDVR-M-PA
Q-VTIAAFDILIDIASKC-----VG-------YTADDNHLMKMVVNEVVY
PVMAYNGDLIQLF-GTNPSGQNLTVIINSLVNS-LLLRSCF--FT--IYP
N-------------------------------------------------
----A-----DF--------------------------------------
-------KENCSFLTYGDDVIGTVSSSCGG--------------------
-----FTHITYAEWL-A-EHDMKFTMPDKES---T--PTHYMNED-DVDF
LKRKCV-F-NA-DL--------------GQK-VGLLSEESIFKRLHTHLL
SK---E--LSLEAHSAQNIESSLHDWFYYGR----EVFEDRRDKLRR---
-------------------V---AQ-K-------------
>Wenzhou_picorna-like_virus_5_YP_009337362.1
MILGFHL-GGK--G-----------KL------G--G---C--G-T--LT
IDQIN-HAIGELS-T-VD-G-V-V-----L---SA--S--------C---
---G---DL-----I-PNMGNF-PTE-T--------F-GK----------
--S-I-----F-E--G-T-E---IHF-------------KSA-TRY---L
-T------------------------------------------------
-E-G-----------------------------A--C---ID--------
--------------------------VYGKT---SG---KA----T-P--
HSNVSPT------MM-----SD------AVEK-------AF-----G---
-VPQK-----WGA------PK-----MKGK-----------------G--
------R--------Y-PYQA-TLVHAAVPS---LPVG----SVLA---K
SVRSMKEL-------TS-GLK-QK-----IP--ELF-SAKPLSRVATVCG
LIGVK-----FIDAMNFSSSPGFPL-SGSK----HP------L-L-I--D
-L------------------------------DP-E--------------
------NH-----------PEV-----G--KP----RTFVP---------
--------EVWAEFEKIVAILREGK-------------------------
-RCYMIWKSCLKD-EP---TKLT-K-------------------------
------DKVRVFQSAPLVLQLLIRMYFLPLVRIIQMNPILYECAVGVNAE
GLEWEE----LWEAAMSKG-------K--D--RVLAGDYSKYDVR-M-PA
Q-VTIAAFDILIDIAEKC-----DS-------YTEEDIHLMKMVVHEIVY
PVMAYNGDLIQLF-GTNPSGQNLTVIINSLVNS-LLLRSCF--YT--IYP
T-------------------------------------------------
----N-----DF--------------------------------------
-------KENCAFLTYGDDVIGTVSESCSK--------------------
-----FTHITYAEWL-A-DHDMKFTMPDKES---T--PTHYMTES-DVDF
LKRKCV-F-NE-DL--------------GQK-VGLLSEESIFKRLHSHLL
SK---E--LTLAMHSAQNIESSLHDWFYYGR----DIFEDRRGKLRQ---
-------------------V---AQ-D-------------
>Antarctic_picorna-like_virus_2_YP_009255229.1
SIIGFHL-GGYS-G-----------TP------D--G---I--CGT--FT
RSQIE-SVRNALQ-A-KR-S---V-----L---LT--P--------S---
---S---------------GTL-ETT-Q--------Y-DV----------
--Q-W-----F-T--G-A-D---VHP-------------KSP-VNY---L
-T------------------------------------------------
-S-G-----------------------------A--T---CD--------
--------------------------FYGQT---IG---RA----T-N--
RSDVVDT------LI-----SK------DVAE-------VM-----G---
-AENK-----WGK------PA-----FHLG--------------------
---------------K-HWSA-SLEASTHCS---IGIEG---VLLD---H
AVDDYLQP-------II-DLM-MQ-EE--FA--ALRAEIKPLTRMQTLCG
IDGCR-----FIDKMKPDTALGFPE-TGPK----SK------M-I-E--L
-L------------------------------DP-L--------------
------DF-----------PEF-----A--CP----AAIHT---------
--------KYWDEFERCKLEYLEGR-------------------------
-RVYYLFKACAKD-EA---TPKD-K-------------------------
------EKVRIFQAAPMVAQLAIRKYFLPVVRLLSVVPLLSECAVGINSE
GPEWEE----LHKYVNKFG-------A--D--RILAGDYSKYDLR-M-PS
Q-LTLVAFNILIEIAKAS-----GN-------YTEEDLTIMRGIAADVCY
PLMAYNGDLIQHK-GSNPSGHNLTVYINSIVNS-LLFRAAV--YL--ICS
V-PK------------------------------------------I--Q
--AVG-----GF--------------------------------------
-------RKMCALTTYGDDAKSSVKAGFDE--------------------
-----FNFNSYSKFL-A-DRDMKFTLPDKKE---VENPPPYLHDA-DADF
LKRKSV-W-NE-EV--------------GMH-FGPLDEDSIFKQLHCVMQ
SN---V--LSPIEQCVLNINNSARDFFYHGR----DTYDKRRAELLE---
-------------------V---AK-R-------------
>Chaetoceros_tenuissimus_RNA_virus_type-II_YP_009111336.1
CIAGVHL-LGSP-G-----------TP------V--G---L--ALN--VT
QKIIA-DLKEGMK---SK-P---C-----M---NA--M--------S---
---N---------------GDF-PKE-L--------Y-GI----------
--E-V-----V-NQ-S-S-P---IHP-------------NSP-LNY---L
-P------------------------------------------------
---K-----------------Y-----------S--K---IT--------
--------------------------AVGEC---PG---RS----SHT--
KSSVHKT------II-----SD------LVDE-------VC-----G---
-VPCT-----WGA------PK-----FNSK--------------------
---------------R-QWQA-SMQYSANTS---CGLDP---ELLE---W
AMNDYEED-------LV-NAF-TQ-SK-HVK--WIKEEFKPLNDMEIMTG
RDGAR-----FLDAVPKNTSKGFPL-SGPK----EE------W-I-E--R
-L------------------------------DP-D--------------
------AF-----------EEF-----Q--CP----VAIRQ---------
--------EVLDLAADMCERFRRGE-------------------------
-RAYAIFKACVKD-EP---TPLS-K-------------------------
------DKVRVFQAASWAFQLLVRKYFLPLARLMSLFPLQSECAVGINAH
GPEWDE----YAKFMKQHG-------D--D--RILAGDYSKFDLR-M-PA
Q-MLMATYKVFCNVCEKC-----GT-------YSEDDLTIMRGIATEISY
SVVAYNGDLIIHN-GSHPSGNNMTVYGNCGDNC-LNFRCGFAYNG--LKN
G-YT------------------------------------------L--K
-TL-P-----KF--------------------------------------
-------KSVCALGTYGDDAKGSVKKGFDW--------------------
-----FNHITFADYM-A-KNDIVFTMPDKES---T--PTKYMKDT-DADF
LKRKNV-F-NE-ET--------------GLI-HGALDEDSIFKSLHTVLK
S----S--VGAKRHAAGNIETALREWFHHGR----DVFTLRHKQMIE---
-------------------V---AE-R-------------
>Beihai_picorna-like_virus_4_APG78938.1
CIGGVHL-RGIP-D-----------SP------R--G---K--ALT--VT
QKEIQ-DVWDQAHKK-WK-G---A-----F---PS--T--------V---
---N---------------GDF-PTT-R--------Y-EK----------
--Q-V-----L-V--T-Q-D---IHE-------------KSP-VNY---L
-P------------------------------------------------
---V-----------------G-----------S--N---VE--------
--------------------------YLGQD---GR---RV----THT--
KSKVRKT------PI-----SD------TVAE-------VT-----G---
-VENQ-----HGA------PK-----FHRT--------------------
---------------R-MWQA-SLAHSANPS---AGIEG---SLVE---A
AYKDYVDG-------LI-DVF-KR-DK-FKL--WVLSELAPMTDMETLCG
KDGKR-----FIDAMPKGTSKGYLL-SGPK----RE------M-I-E--L
-L------------------------------DP-L--------------
------DY-----------PDF-----Q--CP----AKAHP---------
--------MIVDEMRKMEQILLSGK-------------------------
-RCYSIFKACVKD-EP---TKLT-K-------------------------
------DKVRVFQAADWATQMMVRKYFLPLARILSLFPLDSECAVGVNAQ
GPEWDQ----LANHMKKHG-------V--D--RILAGDYSKYDLR-M-PA
Q-LINAAFAALIEIAEKC-----GR-------YTEDDLTIMRGIATEIAY
SCVAYNGDIIIHK-GSNPSGQNLTVYINCIVNS-LQLRCAY--FH--LWP
S-HL------------------------------------------G--K
--P-K-----PF--------------------------------------
-------REVCAIMTYGDDVKGSVKKGYDW--------------------
-----FNHISYAEFL-K-KRDMVFTMPDKES---E--PTPYMNDL-EADF
LKRENK-F-NA-DT--------------GMI-HGALDEESIFKSLHTVLE
SK---V--VSLEDQSAGNIDGALREWWQHGK----EVYELRRKQMKE---
-------------------V---AF-K-------------
>Chaetoceros_sp._RNA_virus_2_BAK40203.1
CIGGVHL-RGIP-D-----------SP------K--G---K--ALT--VT
QKEIQ-DVWDQAHKK-WK-G---A-----F---PS--T--------V---
---N---------------GDF-PTT-R--------Y-EK----------
--Q-V-----L-V--T-Q-D---IHE-------------KSP-VNY---L
-P------------------------------------------------
---V-----------------G-----------S--N---VE--------
--------------------------YLGQD---GR---RV----THT--
KSKVRKT------PI-----SD------TVAE-------VT-----G---
-VKNQ-----HGA------PK-----FHRT--------------------
---------------R-MWQA-SLAHSANPS---AGIEG---SLVE---A
AYRDYVDG-------LI-DVF-KR-DK-FKL--WVLSELAPMTDMETLCG
KDGKR-----FIDAMPKGTSKGYPL-SGPK----RE------M-I-E--L
-L------------------------------DP-L--------------
------DY-----------PDF-----Q--CP----AEAHP---------
--------MIVEEMRKMEQILLSGK-------------------------
-RCYSIFKACVKD-EP---TKLT-K-------------------------
------DKVRVFQAADWATQMMVRKYFLPLARILSLFPLDSECAVGVNAQ
GPEWDQ----LANHMKKHG-------V--D--RILAGDYSKYDLR-M-PA
Q-LINVAFAALIEIAEKC-----GR-------YTEDDLTIMRGIATEIAY
SCVAYNGDIIIHK-GSNPSGQNLTVYINCIVNS-LQLRCAY--FH--LWP
S-HL------------------------------------------G--K
--P-K-----PF--------------------------------------
-------REVCAIMTYGDDVKGSVKKGYDW--------------------
-----FNHISYAEFL-R-ERDMVFTMPDKES---E--PTPYMNDL-EADF
LKRENK-F-NE-DT--------------GMI-HGALAEESIFKSLHTVLE
SK---V--VSLEDQSAGNIDGALREWWQHGK----EVYELRRKQMKE---
-------------------V---AF-K-------------
>Wenzhou_picorna-like_virus_50_APG78567.1
SIIGIHL-RGIS-G-----------TP------S--G---K--ALT--VT
RQEIL-DTVNECN-D-WI-G---T-----M---PS--H--------V---
---N---------------GTF-PTT-R--------Y-EK----------
--Q-V-----V-S--T-Q-D---IHP-------------KSP-INF---L
-E------------------------------------------------
-H-D-----------------K-----------C--N---VE--------
--------------------------YLGQT---PG---RV----SHT--
KSEVIKT------PI-----SD------LVEE-------ET-----G---
-VPNK-----HGP------PA-----FHSW--------------------
---------------K-MWQE-SLKHSANPG---PGVEP---TLID---R
AVVDYANG-------LI-EKL-QS-PD-FAD--WVRDELKPLNEMETLCG
VDGKR-----FIDPMKKGTSKGFPL-TGEK----RE------W-I-Y--L
-L------------------------------NP-E--------------
------DY-----------PDH-----E--CP----AECDA---------
--------RIMEEFEKMRTMLLRGE-------------------------
-RCYAIFKACVKD-EP---TKIG-K-------------------------
------DKVRVFQAADWAFQMLVRMYFLPIARIFSMFPIDSECAVGVNAM
GPEWDI----LAKHMRKFG-------E--D--RILAGDYSKYDLR-M-PA
S-LIIAAFKVLIRVGEEC-----GQ-------YTSDDIMIMRGICTEIAF
SCVAYNGDIIIHR-GSNPSGQNLTVYVNCIVNS-LLLRCAY--YH--MYP
A-EE------------------------------------------G--N
--P-E-----PF--------------------------------------
-------RRNCAVMTYGDDVKGSVRKGCDW--------------------
-----FNHISYADFL-A-GRGMVFTMPDKES---E--PTPYMNDD-DADF
LKRHNL-F-SE-DT--------------GFI-HGVLDEASIFKSLHTVLK
SK---S--VSAYDQSASNIDGALREWWQYGR----DMYEKRRAQMTR---
-------------------V---AQ-R-------------
>Beihai_picorna-like_virus_1_APG76728.1
-ICGIHL-RGVT-G-----------TP------S--G---K--ALT--VT
RSEIK-DAIAKSH-A-HV-G---G-----F---PV--H--------T---
---A---------------GTF-PVE-R--------Y-DK----------
--Q-V-----V-V--S-R-D---IHP-------------NSP-LNY---L
-P------------------------------------------------
---E-----------------G-----------S--N---VE--------
--------------------------YLGRN---ND---RA----SHT--
KSEVVTT------PI-----SK------IVEE-------VT-----G---
-VPRQ-----HGP------PK-----FDSR--------------------
---------------R-MWQA-SLAHSANAS---PGVEP---SLLE---K
AVIDYTGH-------IL-EVF-KS-KK-FCE--MTRSELVPLGEMETLCG
RDGAR-----FIDAMKKNTSKGFPL-SGPK----SD------M-I-T--L
-L------------------------------NP-D--------------
------DY-----------PEF-----S--CP----AECDK---------
--------LIMDEFYKMEDLLAKGE-------------------------
-RCYAIYKACVKD-ES---TKIG-K-------------------------
------DKVRVFQAADWAFQLLVRKYYLPIARLLSLFPLVTECAVGVNAQ
GPEWDQ----LARHMKKFG-------A--D--RIFAGDYSKYDLR-M-PA
Q-LILAAFKCFINIAEEC-----GN-------YTARDITIMKGIATEVSY
SCVSYNGDVIIHS-GSNPSGQNMTVYVNCVVNS-LLMRCAY--YH--LYP
R-EL------------------------------------------G--N
--P-E-----PF--------------------------------------
-------RHNCAVMTYGDDVKGSVRTGCDW--------------------
-----FNHISYSDFL-K-ARDMVFTMPDKES---E--PTPYMNDL-EADF
LKRHNR-F-DS-ET--------------NLI-HGVLDETSIFKSLHTVLR
SK---A--VSMEDQSAQNIDGALREWWQYGK----QRYEMRRDQMRE---
-------------------V---AT-R-------------
>Marine_RNA_virus_JP-A_YP_001429581.1
TIAGIHL-RGIS-G-----------TS------S--G---K--ALT--VT
RQEIF-DAIAKTE-D-CV-S---S-----F---PT--H--------V---
---N---------------GTF-PTT-R--------Y-EK----------
--Q-V-----I-T--S-T-D---IHV-------------NSP-INY---L
-P------------------------------------------------
---E-----------------G-----------S--D---IE--------
--------------------------YFGQT---GQ---RA----SHT--
KSDVVIT------PI-----SD------AVTE-------VT-----G---
-IERK-----HGP------PQ-----FNNK--------------------
---------------L-MWQA-SLAHSSNAS---AGVEP---SLLD---K
AVIDYQAH-------IL-EVF-QS-KE-FGD--MARAELKPLTDMEALCG
RDGAR-----FIDAMPRSTSKGFPL-SGPK----SD------M-I-T--L
-L------------------------------NP-E--------------
------DY-----------PEF-----A--CP----AECDK---------
--------AIIDEMNKMITAFLGGK-------------------------
-RCYTIFKACVKD-EA---TKIG-K-------------------------
------EKVRVFEAADWAFQLIVRKYFLPIARMLSLFPLTSECAVGVNAQ
GPEWDQ----LARHMKKFG-------A--D--RIFAGDYSKYDLR-M-PA
Q-LILAAFKCLIDIAKTC-----GQ-------YSVDDIKIMQGVATEIAY
SCVSYNGDLIIHC-GSNPSGQNLTVYINCIVNS-LLLRCAY--YH--MYP
A-AE------------------------------------------G--N
--P-E-----PF--------------------------------------
-------RHNCAVMTYGDDVKGSVRQECDW--------------------
-----YNHITYAQFL-A-ERDMVFTMPDKES---T--PTPYMNDL-DADF
LKRHNL-Y-NP-ET--------------GLI-HGVLDQNSIFKSLHSVLK
SK---A--ISAEDQSAQNIDGALREWWQYGR----EMYELRRDQMRQ---
-------------------V---AI-K-------------
>Wenzhou_picorna-like_virus_2_APG76675.1
VIAGVHL-AGSG--------------C------K--G---A--SGA--VI
KQHIF-DAVDYLN-K-NI-S-T-F-----V---PH--S--------E---
---G----------------DF-PVI-Q--------C-GV----------
--E-V-----L-T--S-D-K---VHS-------------NSC-VNY---I
-P------------------------------------------------
-T-D-----------------------------G--V---LC--------
--------------------------VYGSC---RG---RS----T-N--
RSEVVNT------PI-----SN------DVAK-------IC-----G---
-QENL-----WGP------PK-----FH------------------P---
------W--------K-PFYV-NLQNVTNPS---MDMPG---VALE---W
ACRDYILP-------FR-SIV-ER------S--IWQKELRVLNDIETVCG
IDGKR-----FIDAMISKTAVGYPL-TGPK----SQ------Y-M-I--A
-LN------------------------------P-D--------------
------EY-----------PGV-----S--CP----MELMD---------
--------VIKDEYARLEACYLRGE-------------------------
-RGYPIFKASLKD-EP---TKRT-K-------------------------
------DKVRVFYGAPTSLQFLVRKYFLSVLRFMSMNPIDSECAVGINAF
GPEWDQ----LAKHMKMFG-------E--D--RIFAGDYKSYDTR-M-PA
Q-VTLAAYNILITICEMS-----GN-------FSTNDIKIMRGIATDCCY
PFVAFNGDLVSFN-GVHISGINLTAYVGSVANA-LLKRSGY--FA--LCN
S-YH------------------------------------------E--V
--L-M-----PY--------------------------------------
-------RDVVADMNYGDDFKGSVSESADF--------------------
-----FNFISYQAFL-A-EHGIILTMPDKES---A--ATKYMNDE-DADF
LKRKNV-Y-NS-EL--------------NQI-MGALDKQSIYKSLHCVCK
SK---H--VTTKEQSQMNIDGALREMFLHGE----FDYETLRSQLKE---
-------------------I---AK-L-------------
>Beihai_picorna-like_virus_6_YP_009333414.1
HILGVHL-GGVA-E-----------TP------K--G---C--AMA--LC
RTEVS-QAVEETRRM-SI-F---H-----I---DT--P--------Q---
---S---------------QDL-ADS-M--------L-GK----------
--K-Y-----A-LD-G---D---LHR-------------KSP-LNY---I
-P------------------------------------------------
-E-------------------D-----------S--A---VV--------
--------------------------SYGNV---TG---RS----T-F--
KSTVIPT------PI-----SD------VVEE-------VT-----G---
-VPNS-----WGA------PK-----FEMPVV-RE---DG--HVDNQT--
------W--------R-PWYE-SLKYSSNPS---VGFAG---SDVN---R
AADDYLSD-------LR-EEF-LR-L---ES--KWKEDIRPLETVEIVSG
IDGKR-----FIDSMKGSTSIGFPI-GGPK----SN------H-M-Y--D
-L------------------------------DP-L--------------
------DF-----------EAI-----S--CP----RAFNE---------
--------EWMDEWHRAMDLWAEGK-------------------------
-CVNAIFGSALKD-EP---TKLS-K-------------------------
------DKVRVFQGAPFVLQMAIRKYLLPVARFLSFHPLVSECAVGINSA
GTEWEE----LANHMRKHG-------V--E--RIIAGDYSKYDLR-M-PA
Q-LTQAAFGIMIEIARWS-----GN-------YSARDLKIMNSVAYEVTC
PLVAFNGDLMRFL-GTNPSGQNMTVYVNSVVNS-LLHRLGF--FN--EYP
T-QE----S-------FGP---------AGA--KL-----RK-Q-LG--R
--D-I-----RF--------------------------------------
-------RDIVSLATYGDDAKGSVLEGFDK--------------------
-----FNHISFANFL-D-ANDMKFTMPDKES---E--PVAFMSDT-QADF
LKRKNR-F-DD-DL--------------GHT-VGMLEEASIFKSLHSILK
SK---A--VTPMEVASQNIDGALREWFFHGR----EVFEKRREQMVE---
-------------------V---QR-K-------------
>Beihai_picorna-like_virus_7_APG76855.1
CILGVHL-GGIE-G-----------KR------D--G---C--AMA--LC
RPEIL-HAISELQKS-NT-A---F-----I---DT--P--------Q---
---T---------------TEI-TGV-T--------L-GE----------
--K-F-----E-TD-N-Q-E---LHK-------------KSP-LNF---I
-P------------------------------------------------
-E-------------------D-----------S--P---VL--------
--------------------------VYGNV---TG---RA----S-Y--
QSSVTPT------PI-----SD------IVED-------VT-----G---
-VPNT-----WGP------PK-----FKSPNP------EN--PNDMRL--
------W--------R-PWYE-SLQYSSAPS---VGFGA---SLVQ---R
AADDYISD-------LK-DKY-DS-Q---SE--FWKSDIKPLTDVQTISG
IDGKR-----FIDSMPSGTSMGFPV-GGPK----RN------H-L-V--E
-L------------------------------NP-D--------------
------DY-----------DDI-----S--CP----RIFEK---------
--------FIMDEYHSSLEAWESGN-------------------------
-MVNPIFGASLKD-EP---TPLS-K-------------------------
------DKVRVFQAAPVILQMALRKYFLPVARFLSMNPLVSECAVGINSA
GPEWEQ----LADHMRKFG-------T--D--RIIAGDYSKYDLR-M-PA
Q-LTQAAFGIMMEIASWT-----GN-------YSAKDFKIMNSIAYEVTN
PLVNFNGDLIRFS-GTNPSGQNLTVYVNSIVNS-LLHRLGF--FH--AYP
T-QE----S-------FGS---------AGE--KL-----RA-E-LG--R
--D-I-----RF--------------------------------------
-------RDIVSLATYGDDAKGSVMSGFDE--------------------
-----FNHISFANFL-A-DNDMKFTMPDKES---D--PVAFMDDD-RADF
LKRKNR-F-DD-DL--------------GHT-VGMLDEKSIFKSLHSILK
SK---V--QRDIDVATQNVDGALREWFFHGR----DVFEHRRRQMQE---
-------------------I---AH-R-------------
>Wenzhou_picorna-like_virus_52_APG76677.1
KIVGFHI-GGRN-N-----------TL------D--G---V--GVA--IT
TPELD-RAVVEVTKL-SP-S---H-----I---PP--P--------L---
---T---------------PEL-EET-I--------L-GK----------
--A-F-----A-IS-E---D---VHY-------------KCG-TNF---L
-P------------------------------------------------
-P-------------------D-----------S--S---LT--------
--------------------------VYGTV---TG---RS----T-Q--
ISKVMPT------PI-----SD------IVAE-------ET-----G---
-VPNS-----WGS------PA-----FTQQHE-NE---KG--HIDNGK--
------W--------I-PWYE-TLVHATQPS---PGLPQ---SDLD---F
AMADYLSG-------LR-EVF-DA-N---KD--YWTKQLAPLTDQETISG
RDKEK-----FIDAMVSSTSIGYPI-GGPK----SK------Y-L-E--E
-L------------------------------EP-T--------------
------E-------------EH-----A--CP----KQFVP---------
--------EVQAHIYNALTKADANQ-------------------------
-AMGLIFGASLKD-EP---TKVN-K-------------------------
------TKVRVFQAAPIALQFAIRKYFLPVARMFSVNPLIAETAVGINAH
GPEWHE----LTEYITRFG-------S--E--RIVAGDYSKYDLR-M-PA
Q-LTLSAFAVMIEIAKWS-----GR-------YNTADLQRMNVIAHEVCT
PLVAYNGTLMRFH-GTNPSGQNMTVYINSIVNS-LLFRYCF--FK--VYT
A-DR----R-------L-E---------VGK--KL--------D-LG--R
--P-I-----RF--------------------------------------
-------RDVMSLITYGDDAAGGCHDECGD--------------------
-----FNHIVMAELL-K-QIDIVFTMPDKAS---V--ATEYLSLD-NLDF
LKRGFR-W-EP-AL--------------GRY-VGPLAEDSIFKSLHSILK
SS---V--LSPEEVVTQNIDGALREWFFHGR----EVFEERREQMKR---
-------------------V---AA-R-------------
>Beihai_picorna-like_virus_11_APG78954.1
KILGFHI-GGVT-N-----------TR------K--G---C--GFA--VT
APQLI-AARTQLLAL-SP-T---F-----M---EA--P--------Q---
---A---------------AEL-PDK-M--------M-GQ----------
--D-Y-----A-IS-G---N---IHR-------------KCP-TNF---I
-T------------------------------------------------
-G-------------------D-----------P--A---VI--------
--------------------------AYGTI---TG---KA----K-F--
TSRVIET------PI-----SK------IVEE-------VT-----G---
-VANA-----HGP------PK-----FVKPVE-LE---DG--RVDSQS--
------W--------R-PWYE-SLEVCSKPS---VGFNP---LQVE---V
AMDDYLAE-------IE-QIF-HR-D---GA--MHRVEMRPLTHQETISG
IEGKR-----FIDAMVTKTSMGYPI-GGPK----SR------H-M-V--D
-L------------------------------PP-T--------------
-------------------DEH-----S--CP----RDFTP---------
--------EIQAEIARVLTTADAGE-------------------------
-ALNLIFGASLKD-EP---TKLT-K-------------------------
------DKVRVFQAAPLALQYAIRKYYLPVARFLSLYPLVSETAVGINSH
GPEWDE----LSRFMAFFG-------D--D--RVIAGDYAKYDLR-M-PA
Q-LTITAFAIMIRIAEWS-----GN-------YTPSDIKRMRVIAHDVCT
PLVAYNGTLIRFL-GTNPSGQNMTVYINSIVNS-LLHRICF--YE--AYS
Q-EE----L-------K-T---------IGE--EL--------S-LG--R
--S-A-----RF--------------------------------------
-------RDLVTLMTYGDDAKGSVRPGYDK--------------------
-----FNHVSMAKTL-E-ANDMVFTMPDKES---T--PRPFMSRY-EADF
LKRKDR-F-DE-DL--------------GVF-VGVLDESSIFKSLHSILE
SK---E--VTPEEVCTQNVDGALREWFFHGR----EVFEMRREQMKE---
-------------------I---AR-R-------------
>Barns_Ness_breadcrumb_sponge_aquatic_picorna-like_virus_4
KILGFHI-GGVT-G-----------TN------K--G---C--GFA--IT
APQLR-MAIHELEKM-SE-S---F-----V---PA--P--------Q---
---A---------------KDI-DDS-M--------L-GR----------
--T-Y-----A-VS-G---D---IHY-------------KCP-TNF---I
-T------------------------------------------------
-G-------------------E-----------A--A---VI--------
--------------------------PYGTV---TG---RS----S-T--
RSSVMET------PI-----SP------VVER-------IT-----G---
-VPNV-----YGP------PQ-----FVSPVV-RD---DG--KTDQRK--
------W--------R-PWYE-SLEVCSKPS---IGFDP---SEVD---I
AVDDYIGG-------LK-KVF-DS-N------------------------
--------------------------------------------------
--------------------------------------------------
--------------------------------------------------
--------------------------------------------------
---------------P---VEYS-K-------------------------
------EXX----------------------------PLIAETAVGINAH
GPEWDE----LSRFMAKFG-------D--D--RIIAGDYSKYDLR-M-PA
Q-LTLSAFSVMIEIARWS-----GN-------YTVKDIKRMQVIAHEVCT
PLVAYNGTLLRFL-GTNPSGQNMTVYINSIVNS-ILHRLAF--FD--AYP
K-SQ----M-------V-A---------IGK--EL--------G-LG--R
--P-A-----NA--------------------------------------
-------RDLMALETYGDDAYGSVRPGYDX--------------------
-----VEVIGEPR------------FPEK---------------------
------------------------------Y-AQLLDSAP----------
--------------------------------------------------
--------------------------I-------------
>Wenzhou_picorna-like_virus_1_APG78572.1
KILGFHM-GGVE-G-----------TR------K--G---C--GCA--IT
RPQLL-AARAELRAK-NK-T---H-----L---PA--P--------Q---
---A---------------RDI-EDS-M--------M-GV----------
--E-Y-----A-KS-P---Y---VHS-------------KCP-TNF---I
-S------------------------------------------------
-G-------------------D-----------P--A---LV--------
--------------------------AYGTV---TG---KS----S-F--
SSDVIET------PI-----SK------IVEE-------VT-----G---
-VPNQ-----HGP------PK-----FVDPVE-RE---DG--SIDMQR--
------W--------K-PWYK-SLEVCSKPS---IGFAP---SKVE---R
AMDDYTEG-------LI-AAF-ET-L---SD--VHRAEMKPLTHQETISG
IKGKR-----FIDAMVSKTSVGYPL-GGPK----SK------I-M-V--D
-L------------------------------PP-T--------------
-------------------EEH-----E--AP----RDFTP---------
--------EVQAEIAAALSCADANE-------------------------
-MMNLIFGASLKD-EP---TKWD-K-------------------------
------EKVRVFQAAPLALQYAIRMYFLPIARAMSLHPLVAEMAVGVNAH
GPEWNE----LSEFMAKFG-------D--D--RILAGDYSKYDLR-M-PA
Q-LTLAAFAIMIEFAEWS-----GN-------YTAQDIQRMRVIAHEVCT
PLVAYNGTLLRFL-GTNPSGQNMTVYINSIVNS-LLHRICF--FE--IYN
P-SE----L-------A-R---------IGK--EL--------G-LG--R
--P-A-----TY--------------------------------------
-------RDLVATMTYGDDARGSVREGFDL--------------------
-----FNHISMAEIL-K-ANDMIFTMPDKES---E--PTKYMNRY-EADF
LKRKDR-Y-EA-EL--------------GVH-VGMLEEASIFKSLHSILK
SK---A--CTPEEVCAQNIDGALREWFFHGR----ETFEMRRKQMKE---
-------------------I---AS-R-------------
>Beihai_picorna-like_virus_9_APG76736.1
-IVGFHI-GGIT-G-----------TE------K--G---C--GVS--VT
KECLE-IAATKLLAL-NK-S---F-----I---KG--A--------E---
---I---------------TPV-PDT-I--------C-NK----------
--N-I-----A-IS-E---E---VRK-------------HCP-SKF---I
-T------------------------------------------------
-G-------------------D-----------C--D---IE--------
--------------------------VFGSV---TG---QS----S-Y--
RSSVITT------PI-----SD------VVAE-------VC-----G---
-VPNQ-----WGP------PQ-----FTTDVV-NS---KG--DTVKAR--
------W--------K-PWYA-SLEVCSKPC---TGFDP---VAVE---K
AMDDYMVD-------LK-DKF-DE-Q---KE--LWIKDMRPLTNVEIVSG
IDGKR-----FIDSMPTSTSMGYPI-GGPK----HR------F-I-E--D
-L------------------------------PS-T--------------
-------------------ENN-----M--CP----RTFTK---------
--------EVWDLYDDLVERADRGE-------------------------
-TLHQIFGASLKD-EP---TKVT-K-------------------------
------DKVRVFQAAPITLQIGIRKYFLPIARFLSTNPLVSECAVGINSH
GPEWDE----LSRHMAKFG-------D--D--RIVAGDYSKYDLR-M-PA
Q-LTLAAFEIMITIAQWS-----GN-------YTSVDINRMRILAHEVCT
PLVAYDGTLMRFI-GTNPSGQNMTVYANSVVNS-MFHRLAF--FH--CYN
D-KE----L-------A-E---------IGQ--TL--------A-LN--R
--P-A-----RF--------------------------------------
-------RDLVAVSTYGDDAKGSVRRGYDK--------------------
-----FNHISMADYL-K-ENDMIFTMPDKES---E--PVAFMHRN-DADF
LKRKDR-F-DE-DL--------------GVY-VGMLDEMSIFKSLHSILK
SK---A--VTPEDVCGYNIESGLREWFYHGR----EVYELRRNQMKE---
-------------------I---VE-R-------------
>Beihai_picorna-like_virus_8_APG76851.1
CIIGFHI-GGVT-G-----------TD------R--G---C--GIS--VL
SMELK-KAVDALHKK-ND-S---F-----L---CG--P--------Q---
---A---------------RDV-DDD-V--------M-GR----------
--K-I-----V-VN-P---G---VHP-------------KCP-TNF---I
-N------------------------------------------------
-K-E-----------------E-----------A--A---VT--------
--------------------------VYGSV---IG---RS----T-Y--
SSEVVET------PI-----SP------IVEE-------VT-----G---
-VKNQ-----WGP------PQ-----FKTP-------------D-GGT--
------W--------R-PWFA-SLDVCSQPS---IGFDP---ADVE---N
AMRDYTAE-------LF-DEF-DR-L---EE--YWKNDMKPLNRIEVVSG
IDGKR-----FIDSMKMSTSMGYPI-MKKK----SG------F-V-I--D
-L------------------------------EP-T--------------
-------------------EAH-----A--CP----RTFVP---------
--------EIWEEVDAILELADQGK-------------------------
-SLNQIFNASLKD-EP---TKVT-K-------------------------
------DKVRVFQAAPIALQVLIRMYFLPVARFLSANPLVAECAVGINSH
GPEWHE----LSEFMAQFG-------D--D--RIIAGDYSKYDLR-M-PE
Q-LTLAAFGVMIQLAARS-----GN-------YTECDLKRMEVIAFEVCT
PLVAYNGTLIRLM-GTNPSGQNMTVYLNSIVNS-LLHRLAF--NS--VYP
K-EE----L-------V-V---------IGQ--EL--------G-LG--R
--P-A-----RM--------------------------------------
-------RDLVALATYGDDARGSVREGYDR--------------------
-----FNHISMAKFL-E-ANDMKFTMPDKES---A--PVAFMNRF-DADF
LKRKDC-F-NP-DL--------------GVF-VGQLDESSIFKSLHSILA
SK---T--VSPLEVSKSNLEGALREWFYYGR----THFEMRREQVLK---
-------------------I---AR-K-------------
>Marine_RNA_virus_PAL156_YP_009230120.1
CIIGFHI-GGKA-G-----------TP------R--G---C--GLA--VL
APEIE-IAISKLFLL-SK-S---F-----I---EG--P--------Q---
---S---------------CDI-EDV-I--------A-GK----------
--N-I-----F-VS-K---E---IHR-------------KCP-SRF---I
-D------------------------------------------------
-K-------------------D-----------G--A---VE--------
--------------------------IYGSV---TG---RA----T-H--
TSDVIAT------PI-----SD------IVTE-------VT-----G---
-VPNV-----WGP------PK-----FKQPIT-LA---NG--ATDPQL--
------W--------K-PWEA-SLSVCAKPS---IGFDP---QKVD---D
ATEDYLSS-------LK-INF-DK-Q---SV--LWKKDIRPLTQVEVVSG
TDGKR-----FLDAMKTSTSMGFPM-HGPK----IN------H-L-I--D
-L------------------------------PP-T--------------
-------------------AEH-----A--CP----RTFTP---------
--------EIWKLVEELKEKADKGT-------------------------
-FLNQIFGANLKD-EA---TLLT-K-------------------------
------DKVRVFQAAPIALQILIREYFLPIARFLSLNPLVSECAVGINSQ
GPEWHE----LAQFMAMFG-------D--D--RIIAGDYSKYDLR-M-PA
Q-LTLAAFGVMIEIARWS-----GN-------YTEIDLARMKVIAHDVCC
PLVAYNGTLMRFM-GTNPSGQNLTVYINSIVNS-LLHRLAF--HD--VYD
L-EA----C-------K-K---------IGK--DL--------R-LG--R
--P-A-----RF--------------------------------------
-------RDLVSLSTYGDDAKGSVRDGYDE--------------------
-----FNHVSMATYL-A-KNDMKFTMPDKTS---D--PVPFMSRF-DADF
LKRQDL-Y-SE-DL--------------GHY-VGALDENSIFKSLHSIIK
SK---V--VTPTEVSAMNIGGAMREWFFHGR----EIFDKRLVQMKL---
-------------------V---AE-K-------------
>Bat_dicibavirus_YP_009345907.1
FIVGFHL-AGKS-G-----------TS------Y--G---A--CGT--LF
KQQIE-QAVCALK-E-VS-G---V-----L---LC--K--------S---
---K---------------GIL-PET-I--------Y-DV----------
--Q-V-----C-T--S-E-N---VHP-------------RSP-LNF---L
-P------------------------------------------------
-E-K-----------------------------S--N---CL--------
--------------------------FYGEC---PG---RA----S-T--
YSKCKPT------CI-----SE------IVEE-------VS-----G---
-VPNY-----WGA------PQ-----FHKN--------------------
---------------Y-PWQA-SLAHSSNTS---PGLPG---ELLS---T
ACEDYLYD-------VR-RIF-SR-----IP--SLKDEVRPLTDEAIVNG
IDGRR-----FIDRIVTNTSPGFPL-GGAK----SR------F-F-T--D
-I------------------------------AP-T--------------
------E-------------TA-----T--CN----RILDT---------
--------QFWLEARKAEECYRKGQ-------------------------
-RYYAIFKGCLKD-EP---TLKT-K-------------------------
------TKVRVFQAAPLAFSLLVRKYFLSIVRIMSLNPLESECAVGVNSQ
GPEWDQ----LARHMMKFG-------E--D--RILAGDYSKYDLR-M-PA
Q-LIQSAFWILIQIAQQC-----G--------YSDDDIVIMEGIASDISL
PLVAYNGDLIQLF-GSNPSGHNLTVYINSIVNS-LLLRCAY--YD--IEG
V------------------------------------------------A
--S-P-----HF--------------------------------------
-------SSRVAIMTYGDDVKGSVSPVLTK--------------------
-----YNHLTVAEFL-G-KYDIVFTMPDKES---V--PTPFMSDK-DADF
LKRKNV-F-ND-EL--------------GIY-MGCLEEMSIYKSLHCVLA
SK---S--VTPREVAAMNIGGALREWFQYGR----DYYDDKLKQMRL---
-------------------I---AE-R-------------
>Beihai_picorna-like_virus_13_APG78917.1
YIAAFHL-GGID-G-----------TP------K--G---C--GGT--IL
RKHIE-SAIDHLA-Q-SP-A---V-----L---IS--L--------S---
---S---------------GTL-EPE-K--------Y-GV----------
--Q-F-----L-T--G-Q-E---LHE-------------KSP-LHK---L
-P------------------------------------------------
-I-S-----------------N------DQT--P--N---VK--------
--------------------------VYGSC---LG---RA----T-Y--
SSNVRDS------VI-----SD------HVRD-------VC-----G---
-VENK-----WGP------PK-----FHKN--------------------
---------------D-PWLS-SLEFSTNPS---VGIEG---ILLD---R
SVLDYIKP-------FY-DLL-KK-----MP--KLVHDTRPLTRMETLSG
QDGKK-----FIDKIPPNTSIGYPL-SGAK----KK------F-L-R--Y
-L------------------------------DP-S--------------
------LF-----------EGF-----N--CP----VELDD---------
--------MFWEEFDKALECYRNGE-------------------------
-RYYAVFKACLKD-EP---TNKS-K-------------------------
------DKVRVFQAAPIVLQLLTRMYYLPIARILSLFPALSECAVGVNCQ
GPDWHE----LSEHMRHFG-------E--D--RILAGDYSKYDLR-M-PA
Q-VMFAAFRVLIDIAIFC-----G--------YSNDDILIMRGIATDICY
PLMAYNGDLIQHI-GSNPSGQNLTVYINSVVNS-LLFRSAF--YN--LHG
V-K-------------------------------------------S---
--N-L-----RF--------------------------------------
-------RDIVKLMTYGDDVKGSVKKGFDT--------------------
-----FNHLYCAQFF-K-EHDMKFTMPDKES---E--PTAFMHDN-DADF
LKRKNV-F-CE-ET--------------NHI-MGALSEDSIFKSLHSNLL
SK---A--NTPEALAAQNVDGALREWFNHGR----EVYEKRREEMRQ---
-------------------V---AD-R-------------
>Barns_Ness_breadcrumb_sponge_aquatic_picorna-like_virus_1
LIGGFHL-GGRE-G-----------TV------H--G---C--SGL--LL
KSEFD-DAFERLR-I-LS-G---V-----V---LA--K--------S---
---S---------------GEI-PKE-L--------Y-SV----------
--Q-F-----Y-D--N-A-D---IHY-------------KSP-INF---L
-P------------------------------------------------
-G-G-----------------------------T--N---CK--------
--------------------------FYGQV---KG---RA----T-Y--
HSDVEET------II-----SS------HVEE-------VC-----G---
-VPQK-----WGG------PS-----FRKG--------------------
---------------W-PWQA-SLQYSAKPS---CGIEG---SLLE---L
ACKDYIGP-------II-KRL-DR-----LT--SLKELVKPLNRMETVCG
IDGVR-----FIDKMPPNTSIGFPL-SGPK----SN------F-I-E--P
-L------------------------------DP-K--------------
------DY-----------PSH-----Q--CP----AQLDE---------
--------IFWKHAEDMEELYLKGE-------------------------
-RAYPIFKACLKD-EP---TKLT-K-------------------------
------EKVRVFQGAPVALQLLVRKYYLPIARALSMMPITSECAVGVNAQ
GPEWDQ----LATHVKKFG-------E--D--RILAGDYSKYDLR-M-PA
Q-LMFSSFRILMDIGEHC-----G--------YSKRDLAIMEGIATDICY
PLMAYNGDLIQLL-GSNPSGQNLTVYINDLGNS-LLLRCAY--FS--IYK
D-R-------------------------------------------E--N
--I-P-----KF--------------------------------------
-------QDVCALITYGDDAKSSVKEGFDE--------------------
-----YNHIAVAQFL-E-QHDMKFTMPDKES---E--PTPYMTDV-EADF
LKRKNV-Y-CE-DT--------------GLI-MGALDEDSIFKSLHATLK
SK---A--LTKEQQSMQNIDGALREWFAHGR----DVYELRREQMQE---
-------------------V---AR-R-------------
>Beihai_picorna-like_virus_14_APG76758.1
LIGGFHL-GGKN-G-----------ET------R--G---C--CGL--LT
SGQFE-KAFEALG-K-KP-N---V-----V---LA--K--------S---
---A---------------GTI-PTK-L--------Y-DV----------
--Q-F-----F-E--S-T-D---IHP-------------KSP-INF---L
-P------------------------------------------------
-H-G-----------------------------T--N---CK--------
--------------------------YYGQV---KG---RV----T-Y--
KTEVNET------VI-----SK------HVED-------VC-----G---
-VPQK-----WGG------PK-----FGTW--------------------
---------------Q-PWQA-SLQFSTKPS---CGIEG---SLLE---K
ASEDYTKT-------LL-EML-DD-----IP--GLTVDVCPLTEMEVICG
RDGIR-----FIDKMPPSTSIGYPL-SGPK----SN------F-L-T--L
-C------------------------------DP-E--------------
------DY-----------PTH-----Q--CP----AILDQ---------
--------RFWDHAYEMEELYLQGL-------------------------
-RAYPIFKACLKD-EP---TKLD-K-------------------------
------DKVRVFQGAPIALQLLIRKYYLPIARILSMLPLTSECAVGINAQ
GPEWDQ----LAKHVAKYG-------K--E--RILAGDYSKYDLR-M-PA
Q-VMFAAFRIMMDIGRHC-----G--------YSERDLAIMEGIATDVCY
PLMAYNGDLIQHY-GSNPSGQNLTVYINSIVNA-LLFRCAY--YH--ICK
D-R-------------------------------------------K--D
--L-P-----EF--------------------------------------
-------RDVCSLITYGDDAKSSVEEAFPE--------------------
-----FNHIAVAKFL-E-DRDMKFTMPDKTS---N--PTPYMHDD-EADL
LKRANI-Y-SE-DT--------------GMI-MGALDEDSIFKSLHAVLR
SK---A--ITPEQQAMQNIDGALREWFAYGR----DHYEMRREQMLE---
-------------------V---AK-R-------------
>Beihai_picorna-like_virus_15_APG78961.1
LIGGFHL-GGKN-G-----------ET------R--G---C--SGL--LL
KSEFD-SAFDVLR-Q-VP-G---V-----V---LS--K--------S---
---S---------------GTM-PKE-L--------Y-DI----------
--Q-F-----F-E--N-T-D---VHP-------------KSP-INF---L
-P------------------------------------------------
-Q-G-----------------------------T--N---CK--------
--------------------------YYGQV---KG---RA----S-Y--
YSDVEPT------VI-----SE------HVED-------VC-----G---
-VPQK-----WGG------PK-----FRKG--------------------
---------------Y-PWQA-SLQYSTKPS---CGIEG---SLLE---L
AADDYIKG-------FL-RAL-DD-----IP--SLKLGVKPLTEMETVCG
IDGMR-----FIDKMPPTTSIGYPL-SGPK----SN------F-I-T--L
-L------------------------------DP-T--------------
------DH-----------PTH-----Q--CP----AVLDQ---------
--------RFWDHAYEMEELYLKGE-------------------------
-RAYPIFKACLKD-EP---TKLT-K-------------------------
------DKVRVFQGAPVALQLLVRKYYLPVARTLSMLPFSSECAVGVNAQ
GPEWDQ----LAKHVMRFG-------K--D--RILAGDYSKYDLR-M-PA
Q-VMFVAFRIMMDIAKEC-----G--------YTKRDLIIMEGIATDICY
PLMAYNGDLIQHY-GSNPSGQNLTVYINSIVNA-LLFRCAY--YH--IYR
D-R-------------------------------------------E--N
--V-P-----AF--------------------------------------
-------RDVCSLITYGDDAKSSVHADFPE--------------------
-----FNHIAVAKFL-E-EHDMKFTMPDKES---E--PTPYMIDE-EADL
LKRANV-Y-SE-DT--------------EMI-MGALDEDSIFKSLHAVLK
SK---A--ITREQQAMQNIDGGLREWFSHGR----DVYEARREQMKE---
-------------------V---AK-R-------------
>Sanxia_picorna-like_virus_6_APG77473.1
AILGFHL-AGRS-Q-------------------R--G---V-M-VL--VN
KKHVT-EAMQTL-GG-K--H---M-----D---VH--S--------S---
---G---DM-----E--L-------D-L--------Y-GI--------D-
----Y-----G-F--R-K-I---VHP-------------KSP-ICF---L
-Q--DY-------------------------E------------------
-G-------------V-----P-----------P--S---LA--------
--------------------------LYGSH---SL-G-R-T----NY--
NSCVKDT---F-------I-SR-----DV-AD-----L--M-----G---
-KEN----I-YG--P----PP-----QHN------------------L--
------K--------I-YWHQ-DLDAICHNT---VQVDM---KLFS---L
AHQDLHDY-------IF-SLF-P---H------LGLENCRVLSLDEAIAG
LDGKY-----GIDALQMSTSMGFPI-NAPK----KK------Y-F-V--P
-SD------------------------------R-D--------------
------VA--G-I--------------S--RP----LDC-----------
---P---PFLLEHLEQCEERYSQG-------------------------M
-RCYPILKTTMKD-EP---MKLS-K-------------------------
------KKRRFFQASPCWFIVLIRKYFLPFSAVIQKNRLMFCTAVGANAH
GSDWHD-I---AEHLMRFG--------S-N--AYIAGDYKAFDKN-T-PC
I-ILRAGAQFFIEMAIAS-----GN-------YSCRDIYIMQGLITDLIY
PILEYDGVIFGLF-NSHCSGNSLTVLLNNFTNL-FYMRMAY-Y-G--VYR
R-AG----------------------------------------VI---D
--I-P-----PF--------------------------------------
-------HTRVNILVYGDDNVAEIH-----------P-DE---------T
-L---FNHSTCSEEL-R-TFGIIYTMADKEA---E--SVPLVSIH-EISF
LKRAFR-Y-E-LEL---E-----------RF-VAPLEEESIFKSLHCFMC
RK---NLDISEREIVANNIFCAFKEFWMHGR----EYYERVAPLLWD---
-------------------I---VV--------------K
>Shahe_picorna-like_virus_3_APG77399.1
YIVSLHT-MGHTGA------------P------Q--G---V-G-AQ--IL
RSHID-EAVGHL-YN-NE-R-TTN----FE---VA--S--------S---
---R---GF-----E--L-------Q-N--------K-ER--------G-
----I-----S-M----TGG---LHI-------------KSP-YNY---M
-D------------------------------------------------
-K-------------------V-----------G--S---VS--------
--------------------------LYGSH---TG-L-R-R----TF--
KSTVTDS---Y-------I-SE-----SV-ER-----H--M-----G---
-VPN----N-YG--P----PK-----NIS------------------N--
------W--------K-PWHA-DASGLLD-I---KDVDH---DLLE---L
AYLDILDD-------QN-EFL-N---KLGVD--YVSERVHPLPIENILAG
ADGVL-----GVDRMDLNTSAGWPY-NTPK----KN------F-I-S--E
-MG------------------------------E-C--------------
-------VE-G-I--------------T--SP----LRA-----------
---D---VEILEAVELLEKGYEEG-------------------------Y
-RAYTPFRVSLKD-EP---TKVA-K-------------------------
------EKVRTIAGSPIALTILTRKYFLMIIKFIRDHSAEFESAVGVNAY
GPEWTK-V---AGILQKYE--------P-D--NNIAGDFKAYDTC-M-SC
M-MTYTGFKLLISVAKFA-----G--------FTDLQLKVMRGIATDICE
PVYEFNGEFVQVN-GSNASGHGLTVIINNQANR-LYQRMGF-Y-D--VYD
R--------------------------------------------K---P
--S-V-----RY--------------------------------------
-------SCAVSALNFGDDNVMNVHK------------DF---------P
-E---FNHTSLQAAL-A-KQGLVYTMADKLA---P--SIPYIPFS-EVTF
LKRSFV-W-N-AEL---G-----------QY-VGPIEEASIHKNLHSSKG
SK---F--LCPEELSAIALETSAAEYFLHGE----EKYTWFVSRAEL---
-------------------I---VK--------------E
>Beihai_picorna-like_virus_30_APG76853.1
AIIGFHM-AGEK-K--G---------P------R--G---V-A-SI--PS
VDEIL-KAADEL-EG-RR-G---L-----T---CH--S--------A---
---T---YM-----T--T-------E-K--------Y-GI--------D-
----F-----T-P--Q-P-T---VPS-------------HHS-VNF---L
-AE-DQ-------------------------S------------------
-G-------------Q-----R-----------P--S---AE--------
--------------------------VYGQH---PK-G-S-V----KF--
KSGVRKS---P-------I-SD-----SV-AK-----Q--L-----E---
-MPR----V-HG--P----PS-----HYK------------------I--
------W--------R-HWHR-DLDNMTHPK---GNFDP---EIMN---L
AHDDLKDY-------WR-NYC-S---MH--P--DEVALVKPYPWEVMING
ADGVN-----SVDRIDASTSMGWPL-NKAK----KH------F-M-I--L
-SD------------------------------E-E--------------
------FP--G-V--------------T--VN----MDF-----------
--ED---PEVKRWVDFLEGELAAG-------------------------R
-RINAIFRANLKD-EP---TKFT-K-------------------------
------DKIRVFAGCEVAFTLLARKYYLPIVRFIQNSKNELECAVGINAT
SPQWTE-F---AERLKKFD--------S-T--RFGAGDYKAFDKT-M-TI
E-MIMRAFDILTTVAEEA-----G--------YDERSLRIMRGIASEISQ
PLYEYDGIFILIF-GSNPSGHPLTVIINNIVNS-LYMRYAY-Y-K--FHE
Y-DC----------------------------------------------
--P-L-----PF--------------------------------------
-------ASRIVLGCYGDDNVYGFH-----------P-DE---------D
-----MGMDDIGRIL-G-ECGITYTTADKKV---I--TQKGCTWE-ELSF
LKRGFL-W-D-EEL---G-----------HY-LAPLEEASISKSLHNYMK
RK---GSEELPETIAAGAIHAANREFFYFGK----AEFNKRRKQLQA---
-------------------V---CE--------------E
>Beihai_paphia_shell_virus_2_APG78963.1
CIVGFHL-AGRT-G--S---------P------F--G---V-A-GV--LT
QKEFD-VAYAEL-TK-SV-P---L-----M---CH--S--------A---
---G---HM-----L--T-------T-K--------Y-DI--------N-
----F-----T-P--T-D-Q---IEK-------------RHC-VNW---L
-AD-DE------------------------ED------------------
-G-------------Q-----Q-----------P--V---AE--------
--------------------------VLGAH---PL-A-T-T----RF--
KSQVRKS---P-------I-SE-----QV-AE-----I--M-----Q---
-LPR----I-HG--A----PS-----PRN------------------I--
------G--------K-HWSR-DLTLMAHPK---GNFVP---SILD---R
ARADLMTK-------VM-TFL-D---KN--P--EQLELVHPYPKDYVLSG
VDGVA-----SVDRVQLSSSMGFPI-NKKK----KF------F-L-G--P
-VD------------------------------R-G--------------
------VP--G-V--------------T--EP----IDF-----------
--DD---PKYWAEVERMEEVLANG-------------------------E
-RVYVIHRGNLKD-EP---TKFT-K-------------------------
------DKIRVFAGCEFAFTCVVRKYFLPIVRLIQSNWKEFECAVGVNSH
SRQWSE-L---KEHITRFG--------G-E--RMIAGDYKAFDKA-A-TP
L-AMLSSFEILIQIAVRA-----G--------YSERQITIMRGCATEICY
PLYELDGVLVQLF-GSNPSGHPLTVIINNLENS-LYLRYAY-Y-A--MHE
G-EN----------------------------------------------
--V-P-----LF--------------------------------------
-------DERVALICYGDDNAMDVS-----------E-EE---------D
-K---FNHTSVASEL-A-KVGITYTMADKEA---E--SIPFIPLK-DISF
LKRGFV-W-N-DDV---H-----------AW-LAPLEVASISKPLHNYMH
RK---GSDVLPEDIAASAIRTANGEFFYHGR----EVFEVRRKQLME---
-------------------V---AE--------------S
>Beihai_picorna-like_virus_29_APG77923.1
CIVGFHL-AGRT-G--E---------S------F--G---A-A-GI--LT
QKQFE-TAYSTL-TA-NV-P---L-----A---CH--S--------E---
---G---HM-----L--T-------S-K--------Y-GI--------D-
----F-----T-P--T-E-N---IEA-------------RHC-VHW---L
-AD-DE-------------------------D------------------
-G-------------Q-----Q-----------P--V---AE--------
--------------------------VLGSH---PL-A-T-T----RF--
KSQVRKS---P-------I-SE-----QV-TE-----I--M-----N---
-LPR----I-HG--A----PS-----PRN------------------I--
------G--------K-HWSR-DLALMAHPK---GNFVP---ELLT---K
AREDLMNK-------IN-SFL-D---AN--P--EQLELVHPYPKDYVLSG
VDGVT-----SVDRVQLNSSMGFPI-NKKK----KF------F-L-G--P
-VE------------------------------R-D--------------
------VP--G-V--------------T--EP----IDF-----------
--ED---PQYWAEVERMEEVLASG-------------------------E
-RVYVVHRGNLKD-EP---TKFT-K-------------------------
------DKIRVFAGCEFAFTCVVRKYYLPIVRLIQSNWREFECAVGINAH
SRQWSE-L---KEYLTRFG--------G-K--RMIAGDYKAFDKA-A-TP
L-AMLSSFELLIQIAIRA-----G--------YTDRQITIMRGCATEICY
PLYELDGVLVQIF-GSNPSGHPLTVIINNLENS-LYLRYAY-Y-A--MHQ
G-EE----------------------------------------------
--V-P-----PF--------------------------------------
-------DQRVSLICYGDDNAMDVS-----------D-DE---------D
-K---FNHTSVASEL-A-RVGITYTMADKEA---E--SVPYIPLK-DVSF
LKRGFV-W-N-ADL---Q-----------AW-SAPLEVASISKSLHNYMH
KK---GSDVLPEEIAANAIHSANSEFFYHGR----EIFDTRRTQLLE---
-------------------V---AD--------------Q
>Delisea_pulchra_RNA_virus_YP_009227212.1
FIVGLHL-AGNQ-E--N---------G------F--G---Y-C-GK--LT
QGKLQ-DALQKL-DK-IP-G-V-C-----R---AV--A--------S---
---S---PL-----C--T-------M-Q--------M-GK--------E-
----F-----G-P--L-R-E---AHQ-------------KAC-VRQ---L
-D------------------------------------------------
-D-------------------D-----------A--K---FK--------
--------------------------FFGDH---SL-G-R-S----HY--
SSVVITS---V-------I-SD-----KV-SK-----I--M-----N---
-LDK----V-HG--P----PQ-----DMK------------------N--
------K--------K-HWMR-NMEMRTDTV---WGFRN---DVLK---R
AYVDYQNQ-------IV-RAV-Q---P------LLAKQVFKIGDDENACG
VDGVV-----GINAVNFKTSMGFPL-SKKK----EL------Y-V-Q--D
-SQ------------------------------R-E--------------
------RD--D-I--------------S--AL----RDV-----------
---D---QEVWDLVEEMESELLAG-------------------------K
-RCNTIFRGSLKD-EP---TKIG-K-------------------------
------DKVRVFQACSFAFSLLVRRYFLMLSKLVQENTESFECAVGLNCE
SPEWTQ-L---MDYVLKYG--------K-E--RVIAGDYKAFDSK-M-SP
Q-VMLMSFKVLINLAQMS-----GN-------YDEDDLQVMRGIATEICY
PICEYDGSLIEFW-GSNPSGHPLTVIINGMTNS-IYMRYAY-F-V--IYP
K-TK----------------------------------------------
----D-----PF--------------------------------------
-------AKVMALITYGDDNYGSVN-----------R-RY---------A
-Q---FTHTRIAEEF-A-KVGIEYTMADKEA---Q--SQAYVHAE-QTGF
LKRKPI-W-D-DDL---G-----------EY-RAPVDENSIQKMLHCHMK
SK---V--LTENESAMEAIENAARAYFQYPR----EEHERRRVQLEQ---
-------------------V---ID--------------E
>Wenzhou_picorna-like_virus_9_YP_009337206.1
FIAGYHL-AGK-----D---------S------L--G---A-A-GF--IT
REQIL-AGLEQL-EA-DP-G-I-L-----L---SH--C--------K---
---Q---DF-----P--K-------T-I--------A-GV--------P-
----L-----S-V--K-EEE---IHP-------------LSV-FND---L
-P------------------------------------------------
-N-------------------D-----------S--K---VE--------
--------------------------IIGSH---GL-P-S-S----TW--
TSRVEPT---I-------I-TS-----HV-EK-----I--M-----N---
-LPA----L-HG--K----PK-----DMA------------------D--
------Q--------R-HKRV-DVEKKVNTA---YNFDQ---DIVR---R
SVVDYSIQ-------IF-EGL-A---P------SDLKGLRPLTMDECLSG
VDGER-----GVNAMEFSTSAGYPF-KGKK----DK------F-V-I--E
-SE------------------------------R-K--------------
------LE--H-I--------------S--YV----RDL-----------
---K---PIIAKEVTFMEEELASG-------------------------R
-RINTVFRAALKD-EP---TKFT-K-------------------------
------DKVRVFGCCNMPFTIVVRKYFLKLSALMQQRQELFECAVGINVD
SPEWHD-L---ILAITKYG--------S-D--RMVAGDYASFDSQ-M-SV
R-FMLAAFKILINIAERS-----GN-------FSPRELIIMSGVATEICY
PTYDHFGTLATFF-GSNPSGHPLTVVINSIVNS-LYMRYCF-F-T--LGE
K-HN----------------------------------------------
--V-R-----NF--------------------------------------
-------SSVVSLMTYGDDNVMSVK-----------Q-GY---------E
-W---FNHTAIAKVL-S-DAGIKYTMADKTS---E--SVPFIDLS-EVSF
LKHVAV-W-D-EDL---Q-----------IY-RAKIEEDSIAKMLHSHVK
SE---I--LPNDLHSAEAVSNAAQKYFGFGR----EVYDQRIEQLYQ---
-------------------V---AE--------------A
>Beihai_sipunculid_worm_virus_3_YP_009333549.1
HIAGFHL-AGK-----G---------S------K--G---A-A-GV--LT
RGMVA-DAISEL-SK-YS-I-V-F-----K---SH--S--------A---
---S---PL-----E--T-------T-A--------F-GT--------S-
----F-----G-P--L-K-Q---PHE-------------KSS-VYA---A
-P------------------------------------------------
-E-------------------E-----------A--K---MQ--------
--------------------------VYGDH---TL-P-V-G----NQ--
TSSVTTT---L-------I-SE-----AV-SE-----V--M-----G---
-IEK----I-HG--R----PY-----KMT------------------S--
------P--------S-HWEV-DLQAKTTTA---HDFED---KYVA---E
AFEDYSRH-------VN-SAI-S---D------ADLAKVGKLPLDAVLAG
IDGVD-----GVNAMNFATSSGFGL-KGKK----NV------Y-V-V--K
-SD------------------------------R-H--------------
------VD--G-I--------------T--CP----RDL-----------
---D---PLVLEEIEKMKTKLANG-------------------------E
-CINTIFKGSLKD-EP---TKLT-K-------------------------
------KKVRVFAACNIAFTILVREYFLTLTKLMLDHPETFECAVGVVAE
SPQWTD-F---MNHIYKYG--------K-D--RCVAGDYAAFDGR-M-SP
K-FMLLAFKLLIQLAERS-----GN-------YDADDLTIMRGIATEITN
PLYDHHGTLVRFF-GSNPSGHPMTVNINSLVNS-LYMRYCY-F-A--LAD
K-HY----L----------------------------------FKS---R
--I-P-----PF--------------------------------------
-------ASVVALMTYGDDNIMSVK-----------K-GH---------D
-Y---FNHTAIAGVL-A-DAGIKYTMADKEA---E--SVPFIHAS-ETSF
LKRAAV-W-D-EEL---K-----------LY-RAPIELSSIAKTLHAHVE
SD---V--LTPEQHSAEAIRGVAEKFFEYGR----EVYEERVQQLEE---
-------------------V---AR--------------R
>Barns_Ness_breadcrumb_sponge_aquatic_picorna-like_virus_5
FIGGFHL-GGR-----N---------H------T--A---G-A-GF--IT
REQVL-TAIDKI-AI-RP-S-I-L-----P---SH--A--------G---
---Q---SF-----D--T-------V-I--------G-DI--------D-
----I-----G-P--L-K-E---PHE-------------LCV-TRN---L
-E------------------------------------------------
-H-------------------D-----------A--R---CV--------
--------------------------VYGSH---NR-P-G-A----TP--
QSEVVVS---S-------I-SE-----KV-HE-----H--L-----G---
-LER----M-HD--K----PH-----LMK------------------D--
------I--------M-HKEA-DIENKTHTA---YRFDP---ELID---K
SVVDYETT-------LV-KHL-----G------GKLHQLGKLSDDIVLAG
LDGAT-----GINAMNFATACGFPM-SGPK----TK------L-V-S--K
-SS------------------------------R-E--------------
------VE--G-I--------------S--CP----RDI-----------
---D---PKVLEEIKKLEETLLKG-------------------------N
-RINAVFKASLKD-EP---TKIG-K-------------------------
------TKVRVFAGSNIYFIMLVRKYFLTISALMQKNKEVFECAVGLNVE
SPEWTT-M---MKHVYKHG--------E-D--RVVAGDYKSFDGR-M-SP
R-FMLASFKILINLAKRS-----GH-------YDADDLMIMRGIATEICS
PTYDYFGTLVQFC-GSNPSGHPLTVVTNSLVNS-LYMRYVY-Y-K--IAQ
E-EK----------------------------------------WW---S
--V-P-----LF--------------------------------------
-------SEVVSLLTYGDDNIMSVK-----------K-GY---------D
-A---YNHTNIARVL-A-ESDIVYTMADKEA---K--SVPFIHGS-EAGF
LKHNAV-W-D-DEL---Q-----------LY-RAIIDESSISKMLHAHGR
SQ------ISEELHAACTIRDALDKYAHFGS----VKYAERSAQLKK---
-------------------V---AE--------------E
>Beihai_mollusks_virus_1_YP_009329864.1
FIGGFHL-GGK-----N---------H------T--G---A-A-GF--IT
RDQVL-SAIDEI-AK-KP-S-V-L-----P---SH--A--------G---
---Q---SF-----N--T-------V-I--------G-DI--------D-
----V-----G-P--L-N-E---PHE-------------LCV-TRN---L
-D------------------------------------------------
-S-------------------D-----------A--R---CV--------
--------------------------VFGAH---NK-P-G-S----TP--
KSEVVVS---S-------I-SQ-----KV-QE-----H--L-----G---
-LER----K-HD--K----PY-----LMK------------------D--
------I--------M-HKEV-DIENKTHTA---YKFDP---DLID---K
AVVDFNTT-------LI-SNL-----G------DKLHNIGKLEDDVVLAG
LDGVL-----GINAMNFATACGFPL-VGPK----TN------L-V-S--K
-SD------------------------------R-K--------------
------VE--G-I--------------S--CP----RDI-----------
---E---PKVLEEIAKLEETLLNG-------------------------N
-RINAVFKASLKD-EP---TKIG-K-------------------------
------KKVRVFAGSNIYFVMLVRKYFLTLSALMQENKEVFECAVGLNVE
SPEWTK-M---MKHVYKHG--------E-H--RVVAGDYKSFDGR-M-SP
R-FMLASFKILINLAELS-----GN-------YDADDLTIMRGIATEICS
PTYDYFGTLVQFY-GSNPSGHPLTVVTNSLVNS-LYMRYVY-Y-R--IAQ
E-EK----------------------------------------WW---R
--V-P-----LF--------------------------------------
-------SKVVSLLTYGDDNIMSVK-----------P-GY---------D
-A---YNHTNIARVL-A-ECDITYTMADKEA---E--SVPFIHGS-EAGF
LKHNAV-W-D-DEL---Q-----------LY-RAVIDESSISKMLHAHGR
TQ------ISEELHAACTIRDALDKYAHFGR----EKYTERCAQLKQ---
-------------------V---AD--------------E
>Beihai_picorna-like_virus_31_APG78919.1
FIGGFHL-GGK-----G---------S------F--G---C-A-GF--IT
KQQII-DALAEL-NK-RP-S-I-M-----A---SH--S--------S---
---S---PM-----D--T-------E-I--------C-GI--------K-
----F-----P----L-S-A---PHE-------------KCV-TNE---L
-P------------------------------------------------
-S-------------------D-----------A--K---CK--------
--------------------------IFGGH---GQ-P-R-G----SP--
SSSVVVS---M-------I-SP-----IV-EK-----V--M-----G---
-MPR----L-HD--K----PH-----EMG------------------S--
------R--------K-HKEV-DIAGKVDAA---YKFQG---DSVD---K
AVVDYQTS-------IF-QGL-T---D------DMLKSVGVLDLDANLAG
IDGVQ-----GINAMQFSTSAGFPF-RGTK----EQ------F-V-E--L
-SD------------------------------R-F--------------
------VE--G-I--------------S--CP----RDI-----------
---D---PLIVSELERLESVLLRG-------------------------K
-RVNLVFKGALKD-EP---TKMT-K-------------------------
------TKVRVFAGCNIAATLLVRKYFLTLSALMQNNKELFECAVTINPT
SPEWTD-L---MNHIYRFG--------I-D--RVVAGDYKSFDGR-M-SP
R-FMLAGFKILIAIAEKS-----GN-------YDEDDLTIMRGIATEITN
PTYDYFGTLVQFF-GSNPSGHPLTVVINSIVNS-LYMRYCY-Y-E--IAK
Q-EK----------------------------------------WW---R
--V-P-----AF--------------------------------------
-------NQVVSLMTYGDDNIMSVK-----------P-GY---------D
-A---YNHTRIASVL-A-EAGITYTMADKEA---E--SVPFIHGS-EAGF
LKRDAI-W-D-PEL---K-----------IY-RAALDETSISKQLHAHLE
SK---A--LTEEQHSAEGIIGAMDEYFEYGR----EVYDRKREQLTE---
-------------------V---AR--------------Q
>Beihai_sipunculid_worm_virus_2_APG76858.1
FIAGFHL-GGK-----G---------S------L--G---C-A-GF--IT
RQQVI-DGMAQL-NK-RP-S-I-L-----S---SH--S--------S---
---A---PM-----R--T-------E-V--------C-GV--------K-
----Y-----S----L-S-A---PHE-------------KCV-TNE---L
-P------------------------------------------------
-S-------------------T-----------A--K---CT--------
--------------------------IFGGH---SQ-P-R-G----SP--
SSSVVTS---M-------I-SG-----AV-TQ-----I--L-----G---
-LPR----L-HD--K----PH-----EMG------------------S--
------R--------M-HKEV-DIAGKTDTA---YKFEG---ASVD---K
AVVDYKTT-------VF-QGL-T---D------EMLATVGVLDDDANLAG
LDGVQ-----GINAMQFDTSAGFPF-RGTK----EQ------F-V-T--K
-SD------------------------------R-F--------------
------VE--G-I--------------S--CP----RDI-----------
---D---PIILEEVSYLEQELKAR-------------------------R
-RVNLVFKGALKD-EP---TKMT-K-------------------------
------KKVRVFAGCNIAATFLIRKYFLTLSALMQNNKELFECAVTINPK
SPEWTK-L---MNHIYRFG--------I-D--RVVAGDYKSFDGR-M-SP
R-FMLAGFKILIAIAEKS-----GN-------YDEDDLTIMRGIATEITN
PTYDYFGTLVQFF-GSNPSGHPLTVVINSIVNS-LYMRYCY-Y-E--IAK
Q-EK----------------------------------------WW---R
--V-P-----AF--------------------------------------
-------NQVVSLMTYGDDNIMSVK-----------P-GY---------D
-A---YNHTRIASVL-A-EAGITYTMADKEA---E--SVPFIHGS-EAGF
LKRDAI-W-D-PEL---K-----------IY-RAALDETSISKQLHAHLE
SK---A--LTEEQHSAEGIIGAMDEYFEYGR----EVYDRKREQLTE---
-------------------V---AR--------------Q
>Asterionellopsis_glacialis_RNA_virus_YP_009047193.1
HIVGFHL-AGK-----N---------R------K--G---G-S-GT--LL
LSDYQ-AAKEKL-ML-RP-S-V-L-----V---SH--S--------S---
---T---PF-----E--T-------K-I--------Q-DV--------D-
----V-----G-P--L-K-A---PNE-------------KCV-TRS---L
-P------------------------------------------------
-L-------------------G-----------S--K---IK--------
--------------------------VIGAH---NK--PS-S----SP--
SSKVVKS---V-------I-SD-----SV-TK-----I--M-----N---
-IEK----Q-HD--K----PQ-----SMS------------------N--
------I--------R-HKEV-DIAGKVDTV---FEIDQ---DRLD---R
AYVDYATT-------II-DGL-N---K------KELNQVRIISDDANMSG
LDGVL-----GVNAINFASSRGFPH-TGPK----TN------I-V-E--E
-SD------------------------------R-M--------------
------VE--G-I--------------S--CV----RDA-----------
---P---PELWEEVKRLEDILASG-------------------------K
-RINTVFKGSLKD-EP---TKMT-K-------------------------
------DKVRVFAACNFATILLVRKYYLSLAALVQRNQKLFECAVGVVQQ
SPEWTD-I---FKHIGKYG--------W-E--RGIAGDYAKFDAR-M-SA
R-FMLAAFKILIQVAEKS-----GN-------YSDRDLVIMRGLATEITY
PTYDYFGTLVQFF-GSNPSGHPLTVIINSLVNS-LYMRYAY-Y-T--IAK
E-ES----------------------------------------WW---R
--T-P-----AF--------------------------------------
-------REVVSLMTYGDDNIMSVK-----------K-GY---------P
-G---INHTRIAEVF-A-SMGIKYTMADKDA---E--SVPYIDLS-TASF
LKHFAV-W-D-DEL---K-----------LY-RCPCEEGSIAKMLHAHMQ
SG---V--LSMEQSSAEAISNVSLKYFEFGR----EVYEEKRDQLMQ---
-------------------V---AN--------------E
>Wenzhou_picorna-like_virus_10_YP_009337006.1
FIAGHHL-AGR-----D---------T------V--G---G-G-GF--VT
RETLE-RTIARM-CE-KP-G-V-L-----Q---SH--S--------A---
---Q---PF-----E--T-------K-I--------M-GV--------D-
----V-----G-P--L-T-A---PHE-------------KCP-TRG---L
-T------------------------------------------------
-S-------------------D-----------A--K---LR--------
--------------------------IHGGH---NQ-P-R-S----SP--
TSAVVTS---L-------I-SS-----AV-TE-----V--M-----G---
-IGR----Q-HG--P----PK-----DMG------------------A--
------Q--------R-HKEV-DIAEKTNTA---TKFDP---LLSQ---K
AFTDYSLT-------LA-S-L-P---S------EELVQVGKISDDANLAG
LDGVL-----GVNAMNFSTSMGFPF-KGPK----TQ------Y-V-E--K
-SD------------------------------R-Q--------------
------VE--G-I--------------S--CP----RDV-----------
---D---PMILEEVARLEQLLLEG-------------------------K
-SINTVFKGSLKD-EP---TKLN-K-------------------------
------DKVRIFAAANMPFVFLVRKYYLSLAALFQRNKTITECAVGTVVQ
SPEWTE-L---YEHIGKFG--------W-D--RAIAGDYAKFDGR-M-SP
E-FMFMAFKILITLAEKS-----GN-------YDADDLIIMRGIASEITY
PTYDYFGTLVQFF-GSNPSGHPLTVIINSIVNS-LYMRYTY-Y-A--LAA
K-QS----R-----------------------------------WT---R
--I-P-----PF--------------------------------------
-------AKGCSLMTYGDDNIMTVL-----------K-GL---------D
-W---FNHTAIAAEL-N-EVGITYTMADKDA---E--SVPFINLS-DASF
LKHFAV-K-D-EEL---G-----------IY-RSPVEESSIAKMLHTHLK
SK---V--LTMEQSSAEAIQNVALKYFEFGR----DVYTQRREELLE---
-------------------V---AR--------------R
>Beihai_picorna-like_virus_32_APG78899.1
FIAGHHL-AGK-----G---------T------T--G---A-A-GI--IN
RNQLL-SAIEAL-DK-KP-G-V-L-----V---SH--S--------A---
---M---PM-----E--T-------T-L--------M-GV--------E-
----F-----G-P--L-T-R---PHE-------------KCE-TNN---L
-T------------------------------------------------
-S-------------------V-----------S--K---IR--------
--------------------------IHGAH---NQ-PGA-S----HS--
KSAVVTS---L-------I-SG-----AV-TS-----V--M-----G---
-IEK----Q-HG--P----PK-----DMG------------------A--
------A--------R-HKAL-DLSGKVDTA---TKFDA---DLAQ---K
AYVDFATR-------LD-S-I-P---K------EELARVGKISDDVNLAG
LDGTV-----GVNAMNFSTSMGFPL-KGPK----TQ------Y-V-E--K
-SD------------------------------R-V--------------
------VE--G-I--------------S--CP----RDV-----------
---D---PMILEEVARMEQILLEG-------------------------K
-SINAVFKGSLKD-EP---TKIG-K-------------------------
------DKVRVFAACNMPTVMLVRKYFLTLAALVQRNKIITECAVGTVVQ
SPEWTE-L---FEHIGKHG--------W-D--RAIAGDYAKFDGR-M-SP
Q-FMMMAFKLLIGIAEKS-----GN-------YDEDDIKIMRGIATEITY
PTYDYFGTLVQFF-GSNPSGHPLTVIINSLVNS-LYMRYAY-Y-S--IAK
K-QG----------------------------------------WW---R
--V-P-----AF--------------------------------------
-------GEACSFMSYGDDNIMTVK-----------K-GF---------D
-A---FNHTAIAAEL-A-AVDIKYTMAEKDA---E--SVPFINLK-DASF
LKHYAR-F-D-PEL---G-----------LY-RSPVEEGSIAKMLHTHLK
SS---V--LSMEQSSAEAIQNVALKYFEFGR----DVYEEKVAQLRK---
-------------------V---AA--------------E
>Beihai_picorna-like_virus_33_APG78972.1
FIAGYHL-AGR-----N---------H------T--G---G-A-GF--VT
RQQLR-DTLNEL-DS-QA-G-I-M-----I---AH--S--------A---
---T---PL-----D--T-------T-S--------M-GI--------E-
----F-----G-P--M-R-A---PHE-------------KCV-TRD---L
-P------------------------------------------------
-S-------------------D-----------A--R---IR--------
--------------------------VHGAH---QF-EPS-F----NR--
KSAVTTS---L-------I-SQ-----SV-EE-----I--M-----F---
-IPK----I-HG--P----PP-----NLG------------------D--
------R--------I-HRER-DIAGKVDTA---VMFDT---KILQ---K
AYTDYSLQ-------LA-Q-I-P---E------SELAKVGKISLDVNLAG
LDGVL-----GVNPINANTAVGFPG-KGSK----HQ------F-V-S--K
-SD------------------------------R-V--------------
------VE--G-I--------------S--CP----RDL-----------
---E---PLIIQELEKMEAMLLSG-------------------------K
-SINTIFKASFKD-EP---TALS-K-------------------------
------DKARIFAAACFAFVLLVRKYFLTLAALVQRNKIITECAVGTVVQ
SPEWTE-L---YNHIGKHG--------W-D--RAIAGDYKKFDGR-M-SP
Q-FMSASFKLLISIAERS-----GN-------YDADDITIMRGIATEITY
PTYDYFGTIVQFH-GSNPSGHPLTVIINSMVNS-LYLRYTY-Y-A--IAE
E-KR----------------------------------------WL---R
--V-P-----HF--------------------------------------
-------SKVVSAMTYGDDNIMTVA-----------K-GY---------D
-D---FNHTAIAAQL-A-KTGITYTMADKEA---E--SVPFIHLR-DASF
LKHYAV-W-D-EEL---G-----------LY-RSPVEDGSIAKMLHTHLK
SK---V--LTMEQSSAEAIQNVALKYFEFGR----EVYELRRKQLEE---
-------------------V---AF--------------A
>Beihai_sipunculid_worm_virus_4_YP_009333526.1
FIAGYHL-AGR-----D---------R------T--G---A-A-GV--IT
RTALR-EAIAQL-DT-RP-G-V-L-----V---SH--S--------A---
---T---PM-----E--T-------K-S--------M-NI--------E-
----F-----G-P--L-S-A---PHE-------------KCV-TQD---L
-P------------------------------------------------
-N-------------------D-----------A--K---IR--------
--------------------------IHGSH---NG-SSR-S----SP--
KSAVVTS---L-------I-SP-----MV-KE-----V--M-----G---
-IEK----I-HG--P----PN-----EMG------------------A--
------R--------R-HKEL-DISGKVDTA---TQFDS---ELLQ---K
AFIDYSLK-------LA-E-L-P---E------SELEKVGKISDDVNLAG
LDGVL-----GLNAMNFTTSVGFPG-KGAK----TQ------F-A-Q--K
-SD------------------------------R-Q--------------
------VE--G-I--------------S--CP----RDV-----------
---D---PLILEEIAKMEARLRKG-------------------------Q
-SINTAFKGSLKD-EP---TKLT-K-------------------------
------DKVRVFAAANMPFVMLVRKYFLTLAALVQRNKIITECAVGVVVQ
SPEWTE-L---YEHIGKHG--------W-D--RAIAGDYAKFDGR-M-SP
Q-FMLAAFKLLIELAEKS-----GN-------YDEDDLKIMRGIATEISY
PTYDYFGTLVQFM-GSNPSGHPLTVVINSFVNS-LYMRYVW-Y-A--IAK
Q-KK----------------------------------------WW---R
--V-P-----PF--------------------------------------
-------SKGVSFMTYGDDNIMTVA-----------K-GF---------D
-D---FNHTAIAEEL-A-KVSIKYTMADKDA---E--SVPFINLS-DASF
LKHYAK-Y-D-PEL---G-----------LY-RSPVEEGSIAKMLHTHLK
SK---V--LSMEQSSAEAIQNVALKYFEFGR----EVYDEKVAQLEE---
-------------------V---AR--------------R
>Beihai_mollusks_virus_2_YP_009333307.1
FIAGHHL-GGR-----G---------L------H--G---A-A-GV--LT
RKQLY-QAIDSL-SK-RP-G-I-L-----V---SH--S--------A---
---T---PL-----Q--T-------N-C--------M-GI--------E-
----F-----G-P--L-T-S---PHD-------------KCP-TRD---L
-E------------------------------------------------
-H-------------------N-----------A--K---IR--------
--------------------------IFGGH---NM-SRG-N----PG--
KSAVVTS---V-------I-SS-----AV-SE-----I--M-----N---
-IEK----I-HD--K----PK-----QMD------------------A--
------R--------R-HKVV-DMEGKVDTA---TEFDS---ALLQ---K
AVIDYETR-------LA-T-I-P---E------EELAKLGKISDDANLSG
MDGVV-----GVNAMNFSTSVGFPG-KGPK----TQ------Y-V-E--K
-SD------------------------------R-K--------------
------VE--G-I--------------S--CP----RDV-----------
---D---PMILDEVRKMEERLLTG-------------------------E
-SINTIFKASLKD-EP---TKMT-K-------------------------
------DKVRVFAAANFAFVFLVRRYFLTLAALVQRNKVVTECAVGTVVQ
SPEWTE-L---FEHIGKHG--------W-D--RAIAGDYAKFDGR-M-SP
Q-FMSAAFKILINLAEKS-----GN-------YDEDDLTVMRGIATEITY
PTYDYFGTLVQFM-GSNPSGHPLTVVINSFVNS-LYLRYCW-Y-A--IAQ
E-KK----------------------------------------WW---R
--T-P-----LF--------------------------------------
-------GDKVSAMTYGDDNIMTVA-----------E-GY---------D
-D---FNHTAIADQL-A-KVSIKYTMADKDA---K--SVPFISLS-EASF
LKHYAV-W-D-EEL---N-----------LY-RSPVENDSIAKMLHTHLK
SK---I--LSMEQSSAEAIQNVALKYFECGR----EVYTSRKSQLEE---
-------------------V---AR--------------A
>Beihai_picorna-like_virus_34_APG77928.1
FIAGHHL-AGR-----G---------F------N--G---A-A-GV--LT
RNALL-DAISAL-DE-KP-G-V-L-----V---SH--S--------A---
---S---PM-----E--T-------R-S--------M-GI--------E-
----F-----G-P--L-T-A---PHD-------------KCI-TNN---L
-N------------------------------------------------
-L-------------------D-----------S--K---IR--------
--------------------------VHGGH---SV-LSR-S----SP--
KSAVVTS---V-------I-SS-----AV-KS-----V--M-----N---
-IEK----K-HA--P----PR-----EMG------------------A--
------L--------R-HKEL-DISGKVDTA---TEFDS---ELLQ---K
AVTDYGLS-------LF-T-I-S---D------QELSKVGKMSDDANLAG
LDKVL-----GVNAMNFSTSIGFPG-KGPK----TQ------F-V-E--K
-SD------------------------------R-H--------------
------VG--G-I--------------S--CP----RDV-----------
---D---PMILEEIAKMEAKLLAG-------------------------E
-SINTVFKASLKD-EP---TKMS-K-------------------------
------DKVRVFAAANMPFVMLVRKYFLSLAALVQRNKIATECAVGTVVQ
SPEWTE-L---FEHIGKHG--------W-D--RAIAGDYAKFDGR-M-SP
Q-FMLAAFKLLIKLAEKS-----GN-------YDEDDLTIMRGIATEISY
PTYDYFGTLVQFM-GSNPSGHPLTVVINSFVNS-LYLRYCW-Y-A--IAK
E-KG----------------------------------------WW---K
--V-P-----RF--------------------------------------
-------NEKVSAMTYGDDNIMTVA-----------D-GY---------D
-D---FNHTAIAEQL-A-RVSIKYTMADKDA---K--SVPFINLR-DASF
LKHFAV-W-D-DEL---G-----------VY-RSPVEEDSLAKMLHTHLK
SK---I--LSMEQSSAEAIQNVALKYFEFGR----EVYTERVAQLEQ---
-------------------V---AR--------------D
>Beihai_picorna-like_virus_35_YP_009330024.1
FIAGHHL-AGK-----G---------H------S--G---A-A-GV--LT
RQAIA-DAIAEL-DA-RP-A-V-L-----I---SH--S--------A---
---T---PM-----N--T-------K-C--------M-GV--------E-
----F-----G-P--L-S-A---PHE-------------KCI-TRN---L
-E------------------------------------------------
-S-------------------D-----------A--K---IR--------
--------------------------IHGAH---NG-PPR-S----SP--
KSAVVTS---L-------I-SP-----IV-KE-----V--M-----K---
-IDK----K-HG--P----PK-----EMR------------------A--
------I--------R-HKEL-DMSGKVDTA---TQFDS---QLLQ---K
AVIDYELS-------LM-Q-I-P---K------SELAKVGKISDDANLAG
LDGVL-----GINAMNFSTSVGFPL-KGPK----TQ------F-V-E--K
-SD------------------------------R-V--------------
------VP--G-I--------------S--CP----RDV-----------
---D---PEILAAVAEMEALLLKG-------------------------K
-SINTVFKASLKD-EP---TKLK-K-------------------------
------DKVRVFAAANMPFVMLVRKYFLSIAALVQRNKIATECAVGTVVQ
SPEWTE-L---FRHIGKHG--------W-D--RAIAGDYAKFDGR-M-SP
Q-FMLAAFKLLIKLAERS-----GN-------YDEDDLFIMRGIATEISY
PTYDYFGTLVQFM-GSNPSGHPLTVVVNSFVNS-LYLRYCW-Y-A--IAK
R-EG----------------------------------------WW---N
--V-P-----LF--------------------------------------
-------NTKVSAMTYGDDNIMTVA-----------K-GY---------D
-S---FNHTAIAEEL-A-KVSIKYTMADKDA---E--SVPFIPLQ-SASF
LKHFAV-W-D-EEL---Q-----------LF-RSPVEEDSIAKMLHAHLQ
SK---V--LSMEQSSAEAIQNVALKYFEFGR----EVYTLRKAQLEE---
-------------------V---AR--------------K
