# Supplementary material for: Metagenomic sequencing suggests a diversity of RNA interference-like responses to viruses across multicellular eukaryotes
Source: PLoS Genet. 2018 Jul 30;14(7):e1007533. doi: 10.1371/journal.pgen.1007533 (PMC6085071; doi:10.1371/journal.pgen.1007533)
Supplement: S2 Data — Protein sequence alignments used for phylogenetic analyses are provided in compressed (gzipped) gapped fasta format, with regions of poor alignment (identified by eye) deleted. Sequence titles comprise the taxon name and NCBI accession identifier for the sequence. (TGZ) [file pgen.1007533.s018.tgz › alignments2/Narnavirus_Trimmed_RdRps.fasta_aln]

>Hubei_narna-like_virus_15_YP_009337783.1
H-------RI-IPVPD-RGG---FKIRVITAGEALTQSLAHQVRKVVYRK
V-LP-T----------L-P-TVWGI--------------R-ED----G--
---VRNF--I-EQ-L---R------------------------M----PS
SPDPRL---G--R----------WV-AL-SCDMKAATDRFPHPLIEAIND
GLE---------------S--------NL---------------------
SESQRRCP---A----W--LA----WR-----SLSGPQRLL---------
Y-------------P--------G-------------G------------
-------------------------------------D-V----------
----------------------------VLSSCGNLMGTAPSWALLNMYN
YALFRLAW-S-I-W--ST-G------------------------------
--------------------------------------------------
-----------------------W--------------------------
---------------------------------------SR-------R-
-KFPELAAREVLPSRQSLDGSWEPLKSRVLRVLSDSRFHPWNFPKGLKFN
EL---AALVGDDLA-AACPF---G---VAMLYELI-LE-LCNGKPSAGKH
YVMPWIDG----SY-------LLLAEEF-GFV---KG-D-RLV---H-LH
--------------------------------------------------
--------------------------------------------------
--------------------------------------------------
----------------------------AEF-----L---------RGI-
VTGTNCVDTRSR--N--P-E----WA-QI---------------------
-------------------------------G------------------
-------------------------LSL-------------A--------
----A-----------------------------------------S--I
A----GC------------R-N------E---------------------
---------------------T----------------------------
-------------------------------RRA---LSS-FSHLMLA--
----D---L---R----K-TL-------LR-----FGL-PIY-LP-----
-------------A-S-----------------V----------------
---GGL--------------------------------------------
--------------------------------------------------
--------------------------------------------------
-------G
>Saccharomyces_23S_RNA_narnavirus_NP_660177.1
A-------RV-AVVPE-R-G---FKARIVTTHSASRVTFGHQFRRYLLQ-
G-IRR-----------H-P-A--LV--------------DVIGGD-HR--
----RAV--E--T-M---DG----------------------DF----G-
-----LL--R--P--D-------GR-LL-SADLTSASDRIPHDLVKAILR
G-I--F------------S-D-------P-D-R--------RPPGT-S--
L---------------A--DV----FD-----LVLGPYHLH---------
Y-------------P--------D--------------------------
-----------------------------------G-S-E----------
----------------------------VTVRQGILMGLPTTWPLLCLIH
LFWVE--L-S-D-W--AP-A------------------------------
--------------------------------------------------
--------------RP-----------NH--SR-----------------
-------------------------------G-------F--------V-
-L------------------------------------G-----------
ES---FRICGDDLI-AWWRP---E---RIALYNQI-AV-DCGAQFSAGKH
LESKT--------W-------GIFTEKV-FTV---KP-V-KMK---VR-V
RSEPSLKGYVFSRSSAFSCRMGGKGITGIRAARL--YTIGAMPRWSRRIR
DVYPGSLE------------------HRTASQR--------Y-G-EP---
--------------------------------------------------
---------------------------VTVYR----F---------GRWS
S--------AI--PL--R-W----AV-RA---------------------
-------------------------------P------------------
----------T--R-----T--VGNPVQ------------------SL-P
D-WFT--VGPAA--S------------------------------SV--A
------A--------------------------DS--N-----AF--G--
------------AVSR-----V------L---------------------
-------R---R--------M--FP--------G-----------LPR--
----K---L---A----S-AG-------IP-----PYL-PRV-FG-----
-----------------------------------GG-------------
--------------------------------------------------
--------------------------------------------------
--------------------------------------------------
-------G
>Wenling_narna-like_virus_7_YP_009337166.1
---------V-CTVPE-R-G---MKCRIVTKAPWCLIHIGHFLRSWLFG-
G-LRK-----------D-R-R--VQ--------------GVLAGD-HA--
----GAL--R--G-Q---TE------R--------V-----YSQ----K-
-----PT--E--E--E-------NI-CL-SADLTAATDLFPQDLVAALVD
G-L--L------------S-G-------A-R-K---------PPTA-E--
I---------------Q--EV----FR-----KLTGPLNAR---------
L-------------P--------D--------------------------
-----------------------------------G-D-G----------
----------------------------FAIRRGIMMGFPTTWTLLNLVN
LFWSE--T-A-W-S--AS-G------------------------------
--------------------------------------------------
--------------SL------PFQDVAL--SA-----------------
-------------------------------Q-------P--------A-
-A------------------------------------S-----------
PR---TIVCGDDLA-SVWPP---K---VADRYEEV-AE-ACGAKFSVGKH
YRSRD--------Y-------ILFTEEI-FKV---SW-E-KQE---YS-L
MDSA--------------------------------------KPRRTTLA
DFFPVP--------------------RAPRKST--------M-RKRYR--
--------------------------------------------------
---------------------------VQAK-----L---------APV-
R--------CV--PL--R-G----LV-RP---------------------
-------------------------------L------------------
----------H--A---------PKDRR------------------LR-P
S-WAA--LPAAV--E------------------------------AA--M
---------------------------------DL--G-----AP--V--
------------AVRR-----V------L---------------------
-------R---V--------L--HP--------G-----------IWC--
----W---A---R----K-RG-------FS-----PTL-PLV-VG-----
-----------------------------------GY-------------
--------------------------------------------------
--------------------------------------------------
--------------------------------------------------
-------G
>Beihai_narna-like_virus_24_YP_009333245.1
V-------DA-MALPE-R-G---GKVRIVTKCPWALVYLGHFLRVWLLE-
G-LRR-----------D-E-R--TK--------------SVLDGD-HA--
----GSV--G--G-L---VG----------------------GA----G-
-----VR--L--L--E-------HL-AV-SADLTAASDLLPHDLCQAIVR
G-V--L------------R-G-------S-R-T---------RPAP-H--
L---------------D--EV----WA-----DLIGPLTIQ---------
M-------------P--------D--------------------------
-----------------------------------G-S-E----------
----------------------------FVNQRGIMMGLPTTWTILSLVH
LYWAE--W-A-W-A--ST-V------------------------------
--------------------------------------------------
-----------------------PRHISL--SG-----------------
-------------------------------L-------P--------S-
-A------------------------------------A-----------
PR---TAICGDDLA-AVWPT---S---VVQRYESI-VK-SCGGQFSAGKH
YKSRT--------Y-------LMFTEEA-FRL---RV-E-MRD---YD-T
RRVDGR------------------------------------RPGEATLA
DFLP--S-------------------WMV-EEP--------S-RDSRW--
--------------------------------------------------
----------------------------CTG-----V---------DHL-
P--------LV--PL--R-G----LV-RP---------------------
-------------------------------L------------------
----------H--L---------PKDRQ------------------PL-P
V-WVA--VPHCV--E------------------------------AA--C
------T--------------------------QS--G-----DA--G--
------------AVRR-----I------L---------------------
-------R---V--------L--HP--------G-----------IHR--
----W---A---R----S-RG-------FA-----VNA-PTS-LG-----
-----------------------------------GY-------------
--------------------------------------------------
--------------------------------------------------
--------------------------------------------------
-------G
>Wenling_narna-like_virus_8_APG77263.1
---------A-LAIPE-R-G---LKARVVTKCPWALVYLGHFLRSWLLQ-
G-LRR-----------D-P-R--IS--------------AVLEGE-HQ--
----RAV--L--D-L---LK----------------------SE----T-
-----AE--V--T--D-------SI-LL-SADLTAATDRFPHDLVQACTR
G-I--L------------E-G-------A-R-C---------PLNS-D--
W---------------T--QV----FA-----DLTGPLLVV---------
P-------------P--------R--------------------------
-------------------------------GE--G-S-D----------
----------------------------YLTARGIMMGLPTTWCFLNLFN
LFWSE--R-A-W-S--LC-P------------------------------
--------------------------------------------------
--------------RV--NPVIHRASLFR--PG-----------------
-------------------------------H-------H--------A-
-R------------------------------------T-----------
PA---TVICGDDLA-AVWPH---D---VCDQYERI-AV-ACGASFSKGKH
FRSAR--------Y-------LLFTEEP-YEV---LV-S-ETE---RR-H
GRAV-E------------------------------------RPQEWTLA
DYLFPSRT------------------RSALEPS--------GRGSGWH--
--------------------------------------------------
----------------------------YTG-----F---------RRM-
K--------SV--PL--R-G----LV-RP---------------------
-------------------------------T------------------
----------H--K---------PFDHH------------------TI-P
P-WAA--LPFAV--Q------------------------------AS--V
------R--------------------------AS--G-----DG--A--
------------RVRR-----I------L---------------------
-------K---V--------L--HP--------G-----------IWA--
----W---A---R----N-NG-------FS-----PTS-PTE-LG-----
-----------------------------------GY-------------
--------------------------------------------------
--------------------------------------------------
--------------------------------------------------
-------G
>Saccharomyces_20S_RNA_narnavirus_NP_660178.1
G-------RV-SVVRE-R-G---HKVRVVSAMETHELVLGHAARRRLFK-
G-LRR-----------E-R-R--LR--------------DTLKGD-FE--
----ATT--K--A-F---VG------------------------------
------------C--A-------GT-VI-SSDMKSASDLIPLSVASAIVD
G-L--E------------A-S-------G-R-L---------LP---V--
E---------------I--AG----LR-----ACTGPQHLV---------
Y-------------P--------D--------------------------
-----------------------------------G-S-E----------
----------------------------ITTRRGILMGLPTTWAILNLMH
LWC-W--DSA-D-R--QY-R------------------------------
--------------------------------------------------
--------------LE-----------GH--PF-----------------
-------------------------------R-------A--------T-
-V------------------------------------R-----------
SD---CRVCGDDLI-GVGPD---S---LLRSYDRN-LG-LVGMILSPGKH
FRSNR--------R-------GVFLERL-LEF---QT-R-KTV---YE-H
AVIYRKVGH-RRV----PVDRSHIPVVTR-------------------VT
VL------------------------------------------------
--------------------------------------------------
--------------------------------------------------
N--------TI--PL--K-G----LV-RA---------------------
-------------------------------S------------------
----------V--L-----G----RDDP---------------------P
V-WWA--AAVAE--S------------------------------SL--L
---------------------------------SD--Y-----PR--K--
------------KIFA-----A------A---------------------
-------R---T--------L--RP--------G-----------LSR--
----Q---F---R----R-LG-------IP-----PFL-PRE-LG-----
-----------------------------------GA-------------
--------------------------------------------------
--------------------------------------------------
--------------------------------------------------
-------G
>Wuhan_insect_virus_18_YP_009342440.1
S-------RV-EAIPE-R-G---FKARVVTVPDLPESILGSALRCYLLP-
A-LRR-----------T-P-E--CA--------------DVLSGK-EE--
----LAA--M--R-I---AS-----------------------S----R-
-----RP--I--E--G-------DW-IV-SSDLTAASDTLSFELLQALVD
G-L--E------------E-S-------G-T-L---------PP---W--
A---------------I--RA----LK-----VLVGPQELV---------
Y-------------P--------D--------------------------
-----------------------------------G-S-V----------
----------------------------LVTRRGTLMGLGHTWSILSLSH
LFWLD--W-A-H-R--SV-D------------------------------
--------------------------------------------------
--------------PR----------------V-----------------
-------------------------------A-------D--------V-
-V------------------------------------R-----------
RT---AAVCGDDLV-VRAPL---K---WVQSYHQI-AE-ASGARFSTGKH
FVAKR--------R-------YVFLERI-WSL---KS-S-LQR---VR-L
PRERT-----R-------------------------------RAGRWVR-
EFPPLGAR------------------PV--KV-RPTV----V-R--S---
--------------------------------------------------
---------------------------IPSRS--------------VPS-
T--------AI--PL--A-G----L----TA-G-----------------
-------------------------------E------------------
------------VD-----CHFGPVRNL------------------VL-P
N-WVR--LGMAV--E------------------------------TL--L
------H--------------------------SP--E-----AA--R--
------------KVRK-----V------V---------------------
-------R---A--------L--YP--------G-----------LPR--
----W---M---R----R-HG-------VQ-----PYL-PRF-LG-----
-----------------------------------GG-------------
--------------------------------------------------
--------------------------------------------------
--------------------------------------------------
-------G
>Barns_Ness_breadcrumb_sponge_narna-like_virus_4
N-------KV-LALPE-R-G---YKTRVATIPDLPRQILGGFVRSYLIP-
A-LRR-----------T-P-E--CA--------------DTLRGD-DE--
----RAA--K--R-I---GS-----------------------S----Q-
-----RS--F--S--T-------DM-IV-SSDLTAASDTLSRELLLALTA
G-L--V------------D-S-------G-K-F---------PS---W--
F---------------G--PA----LR-----QLVGPMLLR---------
Y-------------P--------D--------------------------
-----------------------------------G-S-S----------
----------------------------ITSQRGTLMGLGHTWSMLSLSH
LFWLD--Y-S-N-K--TV-H------------------------------
--------------------------------------------------
--------------KT----------------I-----------------
-------------------------------A-------R--------S-
-V------------------------------------E-----------
RT---AAVCGDDLI-VRAPW---R---WINSYHRI-AK-MCGAQFSSGKH
FISRE--------R-------YCFLEQLWTL-----KSK-EIV---PA-Y
TRALD-----K-------------------------------RIPKGGD-
QFPPLGTD------------------PR--KSVRRVM----K----F---
--------------------------------------------------
---------------------------HIPSK----C---------VRS-
T--------AI--PL--A-G----L----TS-G-----------------
-------------------------------A------------------
------------GS------DPEKPLVV------------------GT-P
T-WAK--LGLAV--E------------------------------NT--S
------R--------------------------TP--V-----AA--R--
------------KVRA-----V------S---------------------
-------R---A--------L--YP--------R-----------LPR--
----W---M---R----K-HG-------IE-----PYL-PRA-YG-----
-----------------------------------GG-------------
--------------------------------------------------
--------------------------------------------------
--------------------------------------------------
-------G
>Hubei_narna-like_virus_16_APG77120.1
---------V-AVLSE-R-G---LKTRVVTVGPAWLQVLGHCVRQRLLR-
A-LRS-----------N-R-G--TY--------------APLAGARDD--
----EIW--A---------------------------------S----L-
-----EG--G--H--S-------EA-VV-STDLTRASDLLPLDLLSAIID
G-L--Q------------E-S-------G-K-M---------ST---L--
E---------------V--EI----LR-----ISAGPQRLE---------
Y-------------P-------HG--------------------------
-----------------------------------W-G-T----------
----------------------------YSSSRGALMGLPTTWCLLSLVH
LFWMD-QV-RLT-S--R---------------------------------
--------------------------------------------------
--------------AG----------------------------------
-------------------------------P-------M--------R-
-A------------------------------------G-----------
HR---FSVCGDDAL-LATTE---A---GAQRYSAL-VR-LCGGQPSEGKH
YVSGGVR-----CR-------GVFLEKL-LEF----DTE-GGR---LT-G
MRRL-A----A-------------------------------M-------
--------------------------------------------------
--------------------------------------------------
--------------------------------------------------
-------------PV--K-G----VT-SVSL-P-----------------
-------------------------------R------------------
----------DFTG------ALPIQCRS------------------KGLR
L-LVT--LDSVL--E------------------------------DL--G
------P--------------------------A---G-----L---V--
------------PVRN-----W------V---------------------
-------R--TR--------A--SW--------L-----------GR---
----F---A---R----EQAL-------LT-----PGA-PLR-QG-----
-----------------------------------GY-------------
--------------------------------------------------
--------------------------------------------------
--------------------------------------------------
-------A
>Shahe_narna-like_virus_4_APG77168.1
G-------TA-VIVYE-R-G---LKARIVTKIETEACILGHQARMRLVS-
A-MRK-----------M-P-E--L---------------SALSGN-HK--
----EFL--T---------------------------------A----F-
-----N---G--Q--E-------GW-IL-SSDLTAASDLLPLDLVSAGVE
G-I--C------------D-S-------G-R-L---------LP---D--
E---------------E--LG----LR-----VCTGPFDLE---------
W-------------V--------R--------------------------
-----------------------------------G-S-P----------
----------------------------RRSSTGILMGAPPTWCLLSLIH
LFWLE--Q-A-R-R--V---------------------------------
--------------------------------------------------
--------------YG----------------------------------
-------------------------------N-------S--------G-
-G------------------------------------Q-----------
LP---ARIFGDDLV-AAFDK---R---QKLAYERS-VT-VCHGLLSKGKH
SFHDS--------H-------GVFLERL-FVA----SRH-IVE---VD-H
TNRGPL----Q-------------------------------V-------
-MGRLTT---------------------------RHN----K----I---
--------------------------------------------------
---------------------------KSISL----------------L-
R--------TL--PL--R-P----LT-VLQV-S-----------------
-------------------------------V------------------
------------AA------GRRHVSKG------------------TL-P
T-PLA--VGGVS--D------------------------------GL--M
------Q--------------------------HG--F-----PP--E--
------------LIRR-----C------Q---------------------
-------I---A--------L--WP--------G-----------LPA--
----F---Y---R----K-LG-------IP-----AFL-PTL-LG-----
-----------------------------------GG-------------
--------------------------------------------------
--------------------------------------------------
--------------------------------------------------
-------G
>JAG26569.1_Lygus_hesperus_TSA
A-------DI-LAVPE-P-G---GKARILCKLPAYALVADDIIRRQVWP-
I-LRR-----------I-P-Q--LD--------------FDQ-HV-RS--
----DKF--M-EM-I---S-----------------------------Q-
-----AF--E--K--E-------GE-IV-SSDLSNATDYIPHQYAQAVWE
G-V--L------------E-A-------F-D-S---------PP---W--
V---------------R--DH----LR-----KMFGPIRLR---------
Y-------------P--------D--------------------------
-----------------------------------G-K-T----------
----------------------------VYTRRGIQMGTPLSFTTLSLLH
LFAVR--K-S-S-N--SG-S------------------------------
--------------------------------------------------
--------------------------------------------------
--------------------------------------------------
--------------------------------------------------
-P---FVIRGDDLL-GVFR--------FPQVYFAV-ME-TIGFKINKSKT
IVSRN--------G-------GVFAEQT-VNA---TF-V-SRP---VQ-P
-KRITLF------------------------------------DYIDTD-
RKV-----------------------------------------------
--------------------------------------------------
----------------------------VSS-----F---------RVL-
D--------DI--PI--K-G----LI-HV---------------------
-------------------------------D------------------
----------T--S---------KGSTL-------------R----TV-G
R-WFA------Q--W------------------------------SK--D
------F--------------------------PT--S-----QH--K--
------------VANR-----L------I---------------------
-------N---R--------V--HS--------D-----------LIR--
----R---A---R----V-LR-------IP-----LST-PVE-LG-----
-----------------------------------GC-------------
--------------------------------------------------
--------------------------------------------------
--------------------------------------------------
-------G
>Hubei_narna-like_virus_18_YP_009330065.1
V-------DV-LAIPE-P-G---FKARVLCKFPATALLAGDIIRRQLWP-
I-FES-----------D-P-N--MD--------------FDQ-DI-RS--
----EKF--Q-NV-I---R-----------------------------R-
-----SL--N--R--D-------GT-IV-SSDLSNATDYIPHEYAKALWA
G-I--L------------D-A-------F-D-F---------PE---W--
V---------------E--NY----LE-----RMFAPIRMS---------
Y-------------P--------D--------------------------
-----------------------------------G-V-T----------
----------------------------VTSCRGIQMGTPLSFLTLSLLH
KFCVH--K-S-G-H--ER-S------------------------------
--------------------------------------------------
--------------------------------------------------
--------------------------------------------------
--------------------------------------------------
-P---YIIRGDDLL-GVFS--------SPRQYLTV-ME-EIGFKINRDKT
VISKD--------G-------GTFAEQT-VKV---TW-K-AKE---RD-P
LARPTLY------------------------------------DFIVTD-
QKV-----------------------------------------------
--------------------------------------------------
----------------------------VSS-----I---------TNL-
D--------DI--PF--K-G----LI-HL---------------------
-------------------------------D------------------
----------N------------KGGRL-------------R----QV-G
R-WYA------Q--W------------------------------SP--Y
------Y--------------------------PP--R-----KG--K--
------------VAYR-----A------I---------------------
-------R---R--------T--IG--------N-----------VLR--
----I---A---R----S-LR-------IP-----ITC-PME-LG-----
-----------------------------------GC-------------
--------------------------------------------------
--------------------------------------------------
--------------------------------------------------
-------G
>Hubei_narna-like_virus_20_APG77159.1
---------V-IAVSE-K-G---YKARVLVEFPASTLLPGDIIRRQLWP-
M-LEE-----------E-E-W--ID--------------MDV-VP-NE--
----ERL--K-AF-L---R-----------------------------H-
-----SV--D--H--S-------AT-CI-SSDLSNATDYIPHLYAQALWR
G-V--L------------D-A-------I-P-A---------PE---W--
V---------------G--DY----TD-----KMFGPWDLL---------
F-------------P--------D--------------------------
-----------------------------------G-K-T----------
----------------------------VTSQRGIHMGTPLSFMTLCLFH
KFAVE--R-S-G-F--SH-H------------------------------
--------------------------------------------------
--------------------------------------------------
--------------------------------------------------
--------------------------------------------------
-P---HLIRGDDLI-GLFP--------DPARYCRT-ME-DLGFKINKSKT
IISSK--------G-------GVFVERT-FRF---TT---GRE---PR-R
FERRSLA------------------------------------SFLP-D-
RMV-----------------------------------------------
--------------------------------------------------
----------------------------IRE-----T---------TEL-
K--------DV--PV--A-G----LL-NP---------------------
-------------------------------S------------------
-------------V---------EGSLL-------------R----SV-G
R-WYG------Q--L-------------------------------P--D
------L--------------------------SA--R-----RR--K--
------------RLHT-----V------I---------------------
-------W---S--------V--FG--------D-----------TLR--
----K---A---R----C-SG-------IP-----IST-PVQ-LG-----
-----------------------------------GC-------------
--------------------------------------------------
--------------------------------------------------
--------------------------------------------------
-------G
>KMQ87490.1_Lasius_niger_TSA
---------V-MAVPE-K-G---FKARVLTIYPAYMLTPGDILLRQLMP-
A-MKS-----------E-P-W--WD--------------FDQ-VS-DK--
----EKF--D-RF-V---S-----------------------------R-
-----AV--D--R--D-------GE-IV-SSDLSNATDYIPHEYAQAVWH
G-I--L------------D-A-------W-G-A---------PE---W--
I---------------Y--DY----VD-----RMLGPQKIR---------
Y-------------P--------N--------------------------
-----------------------------------G-V-E----------
----------------------------VTTKRGIQMGTPLSFPTLCLMH
KYAVD--T-S-G-H--RH-S------------------------------
--------------------------------------------------
--------------------------------------------------
--------------------------------------------------
--------------------------------------------------
-P---HMIRGDDLV-GIFG--------FPNSYFEV-MK-DIGFKINDSKT
IISNL--------G-------GVFAEKG-FVV--------TRD---Q---
--------------------------------------------------
RDQ-----------------------------------------------
--------------------------------------------------
----------------------------IAH-----C---------RIL-
Q--------DV--PI--G-G----LL-NL---------------------
-------------------------------E------------------
----------T--P---------KGGLL-------------R----AV-G
H-WVS------Q--L----------------------------------G
------L--------------------------SQ--R-----GM--R--
------------KIHN-----A------C---------------------
-------R---L--------S--YR--------K-----------SYK--
----V---A---L----L-KK-------LP-----LFT-RLE-LG-----
-----------------------------------GC-------------
--------------------------------------------------
--------------------------------------------------
--------------------------------------------------
-------G
>Fusarium_poae_narnavirus_1_YP_009272902.1
S-------EI-AVVPE-L-G---FKARVVTKSHPITVVAGHQLRRRLYP-
T-LYQ-----------S-R-V--FS--------------RAL-GD-KP--
----KAL--R--------------------------------------F-
-----AR--R--S--G-------AV-FF-SADLSRATDGLSHH-TVGVFC
R-N--A------------E-------------I---------DP---D--
-------------------II-----------------------------
---------------------------FRNM-------------------
--------------------------------S--V-D-G----------
----------------------------HALKRGIFMGLPMSWTILSYIH
RAVCD--S-V-D-P--IQ--------------------------------
--------------------------------------------------
--------------------------------------------------
--------------------------------------------------
--------------------------------------------------
-N---YYLKGDDLV-AHWTA---R---QISLYRER-VA-SVGMPLNESKT
FVGPR--------K-------AVFCEGY-YES---SK-A-SFN---KK-R
MR--TE------------------------------------------I-
WL------------------------------------------------
--------------------------------------------------
--------------------------------------------------
V--------RQ-PSISLR-R----FF------------------------
--------------------------------------------------
-------------------------------------------------P
D-SEA--AALRL--S------------------------------EG--L
------D--------------------EV----DY--N-----LR--S--
------------QYNR-----L------V---------------------
-------Y--C---------F--YP--------N-----------YIR--
----I---S---R----K-IR-------LN-----PFL-PPQ-LG-----
-----------------------------------GS-------------
--------------------------------------------------
--------------------------------------------------
--------------------------------------------------
-------G
>JAG81857.1_Fopius_arisanus_TSA
V-------RA-TALPE-L-G---NKARVVTAPPAHWGIIGDAMRKVLWP-
L-LET-----------D-P-R--ID--------------LSGRRS-LD--
----GAA--S--Q-F---HD------Q--------V-----VKS----L-
-----RG--A--A--G-------QW-MY-SADLTAATDLMPENVILALWH
G-V--L------------H-G-------L-G-I---------PEES-F--
F---------------A--RA----GD-----KILGCVDVS---------
Y-------------P--------DL-AAPGE-------------------
--------------------------------K--P-I-V----------
----------------------------VRSMRGCMMGLNLSWFLLNLYN
LAIVD--I-A-C-L--GG-I------------------------------
--------------------------------------------------
--------------AALTDPQDGGLDEAE--VR-----------------
-------------------------------R-------I--------V-
-G------------------------------------L-----------
AP---AIVRGDDLA-AALTE---R---QATAYEEL-IA-ATGGEANRAKS
YRSHS--------A-------FVLAEKS-FLV---DR---EVR---PL-S
GGQKR-----G-------------------------------FISFPAG-
LAVD---APMLARDPRALEALGFGGPLTGK-DLGGATWTDAA-VE--V--
--------------------------------------------------
----------------------------VSC-----L---------TAL-
Q--------DI--PV--R-H----LI-PA---------------------
-------------------------------P------------------
----------S---------------KE------------------GL-P
V-YVS--LPAAA--A------------------------------DV--L
------Y------------AAE-----EE----GS--P-----LF--P--
------------GMCR-----A------V---------------------
-------L--S---------V--NS--------E-----------YVQ--
----R---Y---R----D-YR-------IP-----LLL-PRE-VG-----
-----------------------------------GA-------------
--------------------------------------------------
--------------------------------------------------
--------------------------------------------------
-------G
>uncultured_virus_AGW51766.1
---------A-TIVRE-Q-G---MKARVVTACPAWAVVCGDACRKTLWP-
L-LAA-----------D-P-R--VD--------------LSGARP-VA--
----EDL--D--R-F---ND------Q--------I-----ALS----L-
-----VG--S--I--T-------PE-FF-SADLTAATDLMPFEVSNALWA
G-L--C------------R-G-------L-D-L---------LPTS-Q--
I---------------S--RI----GH-----ALLGPVEVS---------
Y-------------P--------DL-AAKGE-------------------
--------------------------------P--I-P-R----------
----------------------------ILSKQGCMMGLPLSWTILNLYN
LAVAD--F-A-V-V--AP--------------------------------
--------------------------------------------------
----------------------------S--VV-----------------
---------------------------------------R--------V-
-G------------------------------------V-----------
AP---VIARGDDLV-AAYLP---E---EADRYTQL-LR-ESGGEVNVLKS
FRSSD--------S-------FVLAERT-FKV---TL-R-DAV---PL--
PVHRR-----G-------------------------------FELRARN-
THAPLLTQVPQPSGTSRSDPNVLGGGPAAESILGKTRET-RG-KV-----
--------------------------------------------------
----------------------------VVS-----I---------KMF-
D--------DC--PL--R-T----LV-GK---------------------
-------------------------------G------------------
----------P--G---------YAAGA------------------VI-P
A-YIS--VPSAA--S------------------------------AS--L
--------------------AE-----FE----GK--R-----FY--P--
------------ALAQ-----G------L---------------------
-------L--S---------V--HK--------S-----------LVG--
----E---F---R----R-SA-------IP-----VFY-PRE-LG-----
-----------------------------------GG-------------
--------------------------------------------------
--------------------------------------------------
--------------------------------------------------
-------G
>Narnaviridae_environmental_sample_AJT39596.1
------P-MVATTVLE-L-G---MKARVVTKPPAWAVVAGDACRQSVWP-
L-LES-----------D-R-R--ID--------------LSGARP-NT--
----ESL--D--R-F---HD------N--------L-----AHS----L-
-----VG--A--A--T-------PQ-FF-SADLTAATDDAPLRLLGRYLL
G-P--V------------------------T-----------V-------
----------------------------------------G---------
Y-------------P--------TL-AAIEE----HDR------------
---------------------------LYQAGE--P-T-EI---------
----------------------------VS-VRGCMMGLPLSWTLLNLYN
LAVAD--M-A-C-S--PV--------------------------------
--------------------------------------------------
----------------------------G--VV-----------------
---------------------------------------Q--------V-
-G------------------------------------V-----------
AP---AIARGDDLV-AAIPP---G---EADRYEEL-IA-LTGGEANRLKS
FRSAT--------A-------FVLAERT-FRV---ET-Q-EIP---DR-V
RGLPR-----G-------------------------------WRWRRVS-
RFG----DPALPPLLTREHQPGLRGQPSR-------NLE-GA-RE-----
--------------------------------------------------
----------------------------VVG-----V---------RMS-
V--------DL--PL--R-A----LI-AG---------------------
-------------------------------S------------------
----------A--S---------FAGGA------------------AV-P
T-YIS--LPPAA--T------------------------------SC--L
--------------------SE-----FE----GT--R-----FY--P--
------------AVAR-----G------L---------------------
-------L--S---------V--HR--------D-----------LVS--
----E---M---R----R-SA-------VP-----LFY-PRE-LG-----
-----------------------------------GG-------------
--------------------------------------------------
--------------------------------------------------
--------------------------------------------------
-------G
>uncultured_virus_AGW51768.1
G-QIPIP-MTATVISE-L-G---MKARVVTKPPAWAVVAGNACRKTVWP-
L-LEA-----------D-R-R--ID--------------LSGLRP-TA--
----EVL--D--E-F---HD------N--------L-----AHS----L-
-----IG--A--R--T-------TQ-FY-SADLTAATDLMPFDVSRALWN
G-L--C------------D-G-------L-G-A---------SPTA-P--
L---------------R--SL----GS-----YLLGPVRVS---------
Y-------------P--------DL-AALKE----RDR------------
---------------------------LFVAGE--E-T-E----------
----------------------------ILSSRGCMMGLPVSWTVLNLYN
LAMAD--M-A-C-T--PA--------------------------------
--------------------------------------------------
----------------------------G--VP-----------------
-------------------------------T-------L--------L-
-G------------------------------------V-----------
AP---AVARGDDLV-AAIPE---F---AADRYENL-IA-ATGGEANRLKS
FRSTF--------A-------FVLAERT-FEV---GV-K-SVK---DL-T
ALTRR-----G-------------------------------FKVRQVS-
RA------PRTAPLLCRFDELGPQQIPAFI-----QEMD-RP-VE-----
--------------------------------------------------
----------------------------VVA-----L---------RMS-
C--------DL--PI--R-S----LL-GG---------------------
-------------------------------M------------------
----------A--G---------FAGGE------------------AV-P
N-YVA--IPSAA--A------------------------------AC--L
--------------------AE-----FE----GT--R-----LY--G--
------------AICH-----G------L---------------------
-------L--S---------V--HR--------D-----------LVK--
----E---M---R----R-SA-------IP-----LFY-PRV-LG-----
-----------------------------------GG-------------
--------------------------------------------------
--------------------------------------------------
--------------------------------------------------
-------G
>Wenzhou_narna-like_virus_5_YP_009337307.1
---------C-VAVAE-P-----SKFRMITKGDGYLYTALQPLQGQMLDC
--WKK------------SK-Y--S---TMLEQDF--E-------------
----------K-R-IQTIDK------------------------------
-----N--CR-I---L-------EF-WC-SVDYEAATDLIKKQATLTAIK
E-I--D------------H-K-------Y-S-------E-------L-A-
----------------------FLA---LS-----ASGQCQ---------
Y-------------P----------------QLKG---------------
------------------------------FPK--I-E-D----------
----------------------------ITCIDSQLMGHPLSFPLLCTIN
LAVFR--C-A-L-K--RW-V--ND----------------SP------NS
F---EK--------------------------------------------
------------R-------------------------------------
----------------------------CRKE-------RA-E-----L-
-M------------------------------------YN----------
-N---VLVNGDDML-FKCERS------FYEIFVKT-A-LDCGLKMSQGKQ
YLSVD--------H-------CMINSLV-FKR---VG---NL--------
--------------------------------------------------
--------------------------------------------------
-----------------------------------------------M-R
N-Q-------GY------LNLKVIS-N----------E----SLKD----
---------------------------------------G----------
-VS------------------LCLP--TQ---I-----------------
---------SK-------T-------------------------------
-----I-N-EMC--------------------------------S-----
-----------L-----VP------W-----------------A------
--CC-----IIP----------TV----FK-RW-----------------
----SS---------------------------------------DL---
----K---F---L-NF----S-------PN-----WFL-PCH-LG-----
-----------------------------------GFG------------
--------------------------------------------------
--------------------------------------------------
--------------------------------------------------
--------
>Barns_Ness_breadcrumb_sponge_narna-like_virus_7
---------V-LALPE-P-----CKFRIITKGDAFTYVALQPAQGQSLSA
--WKR------------SP-A--N---T-MTQDP--D-------------
----------V-E-VQRILA-----NT-----------------------
-----I--SE-R---E-------WK-WI-SVDYTSATDYLEMEATMRVIH
A-L--T------------N-L-------V-D-------HQ------F-C-
----------------------IES---LE-----CGGKVN---------
Y-------------DA---------------KAPD---------------
------------------------------SCR--T-W-D----------
----------------------------NKRINGQLMGHPLSFPILCTIN
EACVR--A-T-C-K--LS-V--RE----------------G---------
--------------------------------------------------
------------V-------------------------------------
----------------------------LTTR-------QA-Q-----L-
-I------------------------------------ID----------
-N---HLVNGDDLL-MRGPVA------FSKLFRKI-S-TSVGLVYNVDKS
FVSKD--------T-------ALINSQL-YLQ---RN---SR--------
--------------------------------------------------
--------------------------------------------------
-----------------------------------------------M-K
R-I-------GF------LNLKLVA-G----------N----H-------
--------------------------------------------------
---------------------LAGP--EQ---Q-----------------
---------SR-------K-------------------------------
-----L-N-EMI--------------------------------Q-----
-----------L-----CP------W-----------------T------
--QS-----CLP----------MA----LE-RW-----------------
----NK---------------------------------------GW---
----K-------G-SY----R-------PN-----WFL-PVN-LG-----
-----------------------------------GYG------------
--------------------------------------------------
--------------------------------------------------
--------------------------------------------------
--------
>Barns_Ness_breadcrumb_sponge_narna-like_virus_8
---------V-IAIPE-P-----GKFRVITKGCGYMNIVLQPAQGQLIAA
--WKL------------YH-A--N---T-MSREP--A-------------
----------I-E-IQRILN-----NT-----------------------
-----I--DE-K---G-------WK-WI-SVDYTSATDLLEIQSTLCAIE
A-C--Y------------G-L-------V-D-------HE------L-C-
----------------------IWS---LG-----SGGRVK---------
Y-------------DVTDVLVGDE-NDLDTAWKPH---------------
------------------------------EDF--R-E-K----------
----------------------------QYRTNGQPMGHPLSFPLLCVIN
EAAVR--M-T-C-K--VC-V--KK----------------G---------
--------------------------------------------------
------------I-------------------------------------
----------------------------LTED-------QA-V-----K-
-I------------------------------------VN----------
-N---HLVNGDDLL-LRGPPE------FNQVFIEI-S-TSIGLVYNVDKS
FVSNH--------S-------ALINSQL-FRQ---SG---TI--------
--------------------------------------------------
--------------------------------------------------
-----------------------------------------------M-K
R-I-------GV------LNQRIMR-G----------N----D-------
--------------------------------------------------
---------------------ESTP--DE---Q-----------------
---------AF-------K-------------------------------
-----L-N-EMF--------------------------------N-----
-----------Q-----AH------W-----------------T------
--EG-----CLP----------IA----MK-NW-----------------
----DA---------------------------------------KW---
----K-------G-AF----Q-------PN-----WFL-PVT-LG-----
-----------------------------------GYG------------
--------------------------------------------------
--------------------------------------------------
--------------------------------------------------
--------
>Beihai_narna-like_virus_20_YP_009333280.1
-V------RL-APIYD-A-----GKTRTISADHEITQVYGDRVLREVLAP
--IRRY----------F-P-A------A--NG-T--V-------------
--------TSA-M-LAERLG------------------------------
-----KF--P-G---T-------GT-LL-SGDFTSATDSLDGQVSRIIAL
A-T--A------------Q-E-------Q-S--------L------SGP-
----------------------ELR---QLY-ASLTNHMIK---------
N-------------PS--------K---------E---------------
------------------------------EGA--P-A-F----------
----------------------------LPQARGQLMGSFESFPVLCVAN
LVVAW--L-A-D-S--GL-S--PSDVR------------EEYRVNP----
--RRA---------------------------------------------
--------------------------------------------------
--------------------RAQWAERIKRLT-------PR-R-----Q-
-E------------------------------------RL----------
-P---ALVNGDDLLIGDRPPA------YFEAWGGW-C-ESVGWKFSPSKN
GVDSP--------TSDIPYAIGSINSKF-FIV---LN-H--E-K-NSG-I
--------------------------------------------------
--------------------------------------------------
---------------EL----------WGDEDEDSEPTEPH--VVRMY-F
N-V-------PH------LSLRHVA-G----------PLLS---------
--------------------------------------SD----------
-K------------------------GPS---------------------
-------------------K------L-----------------------
-------T-DPD--------------------------------HY-NGY
TLASEIEKAVEN-----AH------------------------V------
---------SRY----------SP----AA-AHI---------------A
N-TMWRR---------------------------R----------FKW--
----V---R---SRWL----H-------HA-----RRL-PAW-AG-----
-----------------------------------GLD------------
--------------------------------------------------
--------------------------------------------------
--------------------------------------------------
--------
>Botrytis_ourmia-like_virus_YP_009182165.1
-V------RL-GTAKT-K-----GKIRVVTMQGANTKKVLRPVHSALYDY
--LAG-----------F-G-W--L---V---RGD--V-------------
--------TAA-D-FEAII-------E-----------------------
-----DK--Q-G---D-------EK-FI-SGDYEQATNHINIDSVQAIIS
V-I--A------------E-E-------P-L-L---------S---D-E-
----------------------ERE---VLI-RSFRDVTV----------
Y-------------K-----------------------------------
------------------------------NNG--S-F-L----------
----------------------------CKVRNGSMMGNLVSFPLLCILN
KCCYD--M-S-R-E--IE-S--E----------------------E----
--------------------------------------------------
--------------------------------------------------
-------------------------------N-------GV-P-----Y-
-C------------------------------------PR----------
-V---GRFNGDDCA-FCGTDR------FFEIWRET-T-SIFGLVVQEKKT
GISSR--------W-------IELNSES-FDS---LK-H--R-F-V----
--------------------------------------------------
--------------------------------------------------
-----------------------------------------------Q-K
NFL-------SYLRVTRDTPGDLLSEI----------V-----SG-----
--------------------------------------TK----------
-G------------------------FKG---------------------
--------------------------------------------------
-------STKM----------------------------------WL--I
N----------HVLRYEIAIRGVCAS-----------------T------
---------IP-----------RKL-FLL---------------------
----------------------------------LI---------KRV--
----W---F---R----K-TL-------SN-----PLP-PFP-TT-----
-----------------------------------GVD------------
--------------------------------------------------
--------------------------------------------------
--------------------------------------------------
--------
>Agaricus_bisporus_virus_14_AQM49944.1
-GDIN-HVRA-DTILS-A-----GKFRTITVSS-AYYSKYSWLNGYMFSR
--LRK-----------C-K-W--M---V--SG-K--T-------------
--------V--DA----WV----E--------------------------
---SIGD---MD---G-------EW-FC-SGDGKACTDYFDSDYCDVVLN
Y-L--A------------K-T-------F-D-L---------S-----L-
----------------E-------E-----L-QSFTTH------------
--------------------------------------------------
------------------AV---------IEVN--G-R-F----------
----------------------------ILQQRGQLMGSDFSFPILCLLS
LFAHL--I-G-E-D--LV-D--IW----------------IE------RP
D---RE--------------------------------------------
--------------------------------------------------
------------------------------LY-------L-TV-----L-
-D------------------------------------YH----------
-G---CGVNGDDIV-SWGDS---S---SPSRWLRG-F-NVIGGVANSAKS
PVSRE--------Y-------FTINSQL-WRR---AK---NE-S------
--------------------------------------------------
--------------------------------------------------
-------------------------------------------------R
--------------------------------------------------
--------------------------------------------------
---PHKIGAILPAMLLGICG------------------------------
----------K---AHLAP-------------------------------
-----D--ESWA--------------------------------DLL--S
S----------P--------------------------------------
--------------------------------------------------
---LLTP---------------------------ES---------IKR--
----S---Q---I----D-LV-------LL-----PDL-PRS-LG-----
-----------------------------------GLG------------
--------------------------------------------------
--------------------------------------------------
--------------------------------------------------
--------
>Phomopsis_longicolla_RNA_virus_1_YP_009345044.1
-A------RA-ECVFS-S-----GKPRIVTMYSSRNSELLSPLHDALYAA
--IRK-----------G---W------LL-VGSP--T-------------
--------D--EL-VQG---------------------------------
------L--N-G---S-------GP-YV-SVDYRSATDNIRAVYVRASIE
V-L--K------------E-K-------S-E-C--------LS----DE-
------------------EA----A----AL-DVLAELRFA-SGDFVPGL
T-------------R----------------------A------------
------------------------------ECL--D-G-S----------
----------------------------EPATRGQPMGSLISFPLLCLIN
KSVVD--L-A-L-A--DL-L--DS----------------G---------
--------------------------------------------------
------------KI------------------------------------
-------------------------------R-------W-KE-----F-
-Q------------------------------------RH----------
-R---CLINGDDLL-YREFT---DSRDILDGILRH-G-GMVGLVVNTEKT
MVSPE--------I-------AEINSTS-FRN---GR-K--E-K-K----
--------------------------------------------------
--------------------------------------------------
----------------------------T-----------------NV-N
V---LEFSKEVT------DPIGFLA-D----------SV--V--R-----
----------------------------P-S-------------------
---------------------SFRR-------------------------
----------L-------L-------------------------------
-------E--LW--------------------------------KGP--I
R----------D-----A--------------------------------
----------------------------ER-KIQGPIPRSF--F----AS
LYRSRA---------------------------------------VKE--
----SLVWF---P----T-GR-------KE-----SYN-PFP-IA-----
-----------------------------------ARP------------
--------------------------------------------------
--------------------------------------------------
--------------------------------------------------
--------
>Sclerotinia_sclerotiorum_ourmia-like_virus_1_RNA_1_ALD89138.1
-G------EL-LLVNS-S-----GKPRPLTRFES-DSSYLRPLHGLIYDQ
--ISK-----------N-P-W--L---L--RG-D--V-------------
--------TAE-K-LKNAGF------------------------------
-----SG--S-S---E-------TS-LI-SGDYVSASDNLPIEIAELILD
V-I--W------------S-S-------S-R-H------I------PAS-
----------------------ILR---FAI--AAQRPELT---------
F-------------ER------------------Q---------------
------------------------------DHT--I-D-S----------
----------------------------FVPSIGQMMGSYLCFPLLCIQN
YLAFR--W-A-T-K--DM--------------------------------
--------------------------------------------------
--------------------------------------------------
------------------------------------------------V-
-T------------------------------------VP----------
-P---ALINGDDIL-VEENDK------FFNRWSRT-I-SDVGFVVEETKT
SVSTE--------W-------GTINSTL-LRR---RG-G--N-L------
--------------------------------------------------
--------------------------------------------------
-------------------------------------V---------P-I
Q----------T------TRMGLLR-RSRHPA-NLGASFEKF--------
--------------------------------------AR----------
-V------------------------GDP---------------------
---------SL--------W------F-----------------------
-------K-RGI--------------------------------TFLRWH
IY-LLRW----G-----CV------------------------AQ-D-M-
---N-----FFG----------RL----AR-S-C---------------W
--KYAFS---------------------------G----------ALW--
----M---R---EASL-R-AS-------DI-----PSL-EPE-PC-----
-----------------------------------PHN------------
--------------------------------------------------
--------------------------------------------------
--------------------------------------------------
--------
>Soybean_leaf-associated_ourmiavirus_2_ALM62250.1
-G------EL-LLVNS-S-----GKPRALTRFGA-EAASLRPLHGLLYDT
--LSK-----------L-P-W--L---L--RG-D--V-------------
--------SAE-K-LGKAGF-----DY-----------------------
-----GK--S-S---E-------EP-LT-SGDYKSASDNLSIEVAEAILD
V-A--W------------T-R-------S-K-H------V------PAP-
----------------------VFR---YAV--AAQRPNLS---------
Y-------------EG------------------D---------------
------------------------------DGL--K-E-H----------
----------------------------FVPTRGQMMGSYLCFPLLCLQN
YIAFR--Y-A-E-R--SC-G------------------------------
--------------------------------------------------
--------------------------------------------------
------------------------------------------------L-
-S------------------------------------DI----------
-P---VLINGDDIL-FQSSAK------FSESWMSV-V-GGLGLEVEKTKT
SVSKE--------F-------GTLNSTL-VRW---VG-G--S--------
--------------------------------------------------
--------------------------------------------------
--------------------------------------------------
--------------------------------------------------
--------------------------------------------------
--------------------------------------------------
--------------------------------------------------
--------------------------------------------------
--------------------------------------------------
--------------------------------------------------
--------------------------------------------------
--------------------------------------------------
-------------------------------------L------------
--------------------------------------------------
--------------------------------------------------
--------------------------------------------------
--------
>Soybean_leaf-associated_ourmiavirus_1_ALM62238.1
-G------EL-LLVDS-S-----GKPRPLTRFVS-EAATLRPLHGLLYDT
--LSK-----------Q-P-W--L---L--RG-E--I-------------
--------TAE-K-LRGAGF------------------------------
-----DR--A-R---E-------EP-LT-SGDYKSATDNLSIEVAETILD
V-A--W------------S-S-------A-K-Y------V------PAS-
----------------------VFR---YAL--AAQRPSLS---------
Y-------------ED------------------D---------------
------------------------------EGL--I-S-T----------
----------------------------FVPTRGQMMGSYLCFPLLCLQN
YIAFR--Y-A-E-Y--VS-G------------------------------
--------------------------------------------------
--------------------------------------------------
------------------------------------------------V-
-E------------------------------------GT----------
-P---VLINGDDIL-FQSELS------FSKAWMGI-V-GDLGLEVEPTKT
SVSTE--------Y-------GSLNSTL-LRW---GP-Q--G-L------
--------------------------------------------------
--------------------------------------------------
-------------------------------------A---------V-V
K----------T------IRMGMLR-EVSHPS-NLGTTALQF--------
--------------------------------------AR----------
-V------------------------GPR---------------------
---------NT--------W------L-----------------------
-------L-NFE--------------------------------EFLSWH
VSTIVKW----R-----CV------------------------AS-D-M-
---G-----FTG----------RL----AL-R-A---------------W
--SRFRG---------------------------G----------RLL--
----W---R---DDVL-H-QM-------KI-----DRL-PSA-HC-----
-----------------------------------PHN------------
--------------------------------------------------
--------------------------------------------------
--------------------------------------------------
--------
>Magnaporthe_oryzae_ourmia-like_virus_SBQ28480.1
-------------IARCD-----GKSRRVTQSPA-ESVVLSPLHTLIYNH
--LSR-----------K-D-W--L---L--RG-E--A-------------
--------TPD-K-FA--DF------------------------------
-----CQ--K-D---G-------EV-FV-SGDYESASDNLSIEAAETVLS
A-I--F------------A-K-------A-R-Y------I------PQA-
----------------------IRR---VAM--D-SLRCVL---------
V-------------S-----------------------------------
--------------------------------E--G-A-V----------
----------------------------GIQARGQLMGNFLCFPLLCLQN
YAAFR--Y-L-A-G--NY--------------------------------
--------------------------------------------------
--------------------------------------------------
--------------------------------------------------
--------------------------------------------------
-P---VRINGDDIV-FRAPEH------VRARWAAG-V-QALGLTLSVGKT
FVHKR--------F-------FSLNSTY-FRA----R-T--K-N-G----
--------------------------------------------------
--------------------------------------------------
-----------------------------------------------V-K
G-V-------PI------VRATLF--Y-KGVE-SADSIVGRFSSV-----
--------------------------------------GS----------
-F------------------------FPV---------------------
---------AT--------S------S-----------------------
-------M-LRV--------------------------------RILQA-
----MQK----E-----IR------------------------CT-Q-R-
---S-----V-------------------R-RG----------------L
--GLNAT---------------------------P----------AEL--
----A---R---S-------------------------------------
-------------------------------------G------------
--------------------------------------------------
--------------------------------------------------
--------------------------------------------------
--------
>Rhizoctonia_solani_ourmia-like_virus_1_RNA_1_ALD89131.1
-A------KF-MNVLE-N-----GKCRSVTVGGA-DQVLLGPLHKTIYGT
--LSR-----------N-E-W--L---L--RG-A--A-------------
--------KPS-A-FS--GF------------------------------
-----SQ--C-P---G-------EV-FV-SGDYESATDNLSLEVAEAILD
V-L--R------------R-K-------A-L-F------V------PDK-
----------------------LWS---VAA--LSLRATLL---------
Y-------------P-----------------------------------
--------------------------------G--G-V-E----------
----------------------------MAQLRGQLMGNYLSFPLLCIQN
YCAFR--F-C-V-R--PE-E------------------------------
--------------------------------------------------
--------------------------------------------------
------------------------------------------------V-
-S------------------------------------DH----------
-L---VRINGDDIV-FLATRE------VARRGVAL-V-FPTGLKLSPGKT
LVSSS--------V-------FSLNSTF-FRG---VR-D--R-L-V----
--------------------------------------------------
--------------------------------------------------
-----------------------------------------------P-R
L-I-------PV------LRFGSLG-PVRAEM-TPHSLAPSLAAF-----
--------------------------------------RK----------
-G------------------------FRG---------------------
---------EA--------R------V-----------------------
-------V-AEA--------------------------------MWLRW-
----RRK----E-----LL------------------------AT-G-R-
---S-----V-------------------V-RD----------------L
--RVPVT---------------------------F----------EAL--
----S---R---VGMVRR-EC-------VA-----LTL-PAN-SL-----
-----------------------------------PFD------------
--------------------------------------------------
--------------------------------------------------
--------------------------------------------------
--------
>Hubei_narna-like_virus_10_APG77208.1
-A------RV-VAICE-S-----LKVRIITAMDGQTTFAVKPIQKSLWDY
--MSK------------FP-M--F---DL-LSQP--S-------------
--------SPE-I-VSRLLRR--T-QEIFPDIALD-------TDV-----
-STSPS--DD-D---Q-------PE-FV-SGDYQSATDLLKPRATEIAEE
E-I--S------------R-K-------L-K-G---------D---D-V-
---------------C------LRP---ALK-RTLGMQQLE---------
Y-------------P--------KT-------------------------
-----------------------------SLFC--E-H-T----------
----------------------------ATQLNGQLMGCVMSFLVLCLLN
LNT-Y--F-K-SLP--LS-V--QK----------------L---------
F-------------------------------------------------
------------L-------------------------------------
------------------------------NG-------KL-A-----W-
-R------------------------------------LL----------
-P---VLINGDDIL-FRAKRL------QRQKWVAA-A-NDIGFQLSVGKN
FIHPR--------F-------FIINSLA-YVF---NP---FP--------
--------------------------------------------------
--------------------------------------------------
--------------------------------------------------
K-V-------PE------YISTYLR-D----------QE--MLAP-----
--------------------------------------GA----------
---------------------------TC---T-----------------
---------LS-------P-------------------------------
-----N-M-SWA--------------------------------D-----
-----------------DV-------------------------------
---E-----I------------WE----SS-IQ-----------------
----RD---------------------------------------TLSH-
----L---NQMEK-YT-L-QM-------KN-----WWL-SSH-IT-----
-----------------------------------ALP------------
--------------------------------------------------
--------------------------------------------------
--------------------------------------------------
--------
>Hubei_narna-like_virus_4_YP_009337087.1
-VE------M-VGLPE-P-----FKVRTISKGPIDLYAQARRYQGLFWHL
--LRH-----------S-P-V--F---SL-TWSP--L-------------
--------CEY-H-LRYLYNGNPF-S------------------------
----K-N--R-L---E-------SY-LL-SADYEAATDSIYKEIIEETAE
H-L--F------------H-L-------L-D-I---------P---W-S-
----------------------DRA---LLL-KILTRCEIE---------
R-------------L-----------------------------------
--------------------------------D--G-E-S----------
----------------------------LKQKRGQLMGSPLSFVLLCIIN
AGVNL--F-V-I-E--KS-I--G----------------------ERIKF
--P-----------------------------------------------
--------------------------------------------------
----------------------------------------L-F-----G-
-E------------------------------------EV----------
-P---FLVNGDDYL-SFL-PV--R---YYEFWKEC-V-TSVGLKPSLGKN
YLHPY--------L-------GTVNSTL-IKI---NR-P--L-H-FDE-R
--------------------------------------------------
--------------------------------------------------
---------------FKDN--------------------------LPG-K
I-F-------RH------LKLSLAY-P----------P----EEQ-----
--------------D-----------------------VL----------
-I------------------------KDD---------------------
---------------------------T-------------------F--
D---WRKI-SIKTNL-----------------------------ERL--I
L----------D-----QK-----ED-----------------I------
--QR-----TLI----------FY----ALRKF-----------------
-----K-----------------------------K---------F--L-
----S---V---I----P-KE-------IP-----YSV-SPS-LG-----
-----------------------------------GLG------------
--------------------------------------------------
--------------------------------------------------
--------------------------------------------------
--------
>Cassava_virus_C_YP_003104770.1
-VR------R-SPVLE-P-----FKVRTITMGPAEPYFKARRIQGVLWDL
--LKH-----------T-R-C--T---HL-PNRP--I-------------
--------HES-D-ISFFCSRR---GD-----------------------
---AVFP--D-E---E-------TF-FV-SGDYSAATDCLSPVLSTVAVD
R-L--C------------D-H-------LLS-PENQVLDP--V---H-P-
----------------------WRA---LFH-RVLVGHKIM---------
E-------------GK-----------R----------------------
------------------------------GEE--V-E-I----------
----------------------------AAQTWGQLMGSPLSFPILCIVN
LAITR--A-S-I-E--HT-A--K----------------------R----
--Q-----------------------------------------------
--------------------------------------------------
----------------------------------------L-Y-----L-
-E------------------------------------EC----------
-G---ILVNGDDIL-FKLPL---R---GLARWDFL-V-TRGGLHPSPGKN
FVSKD--------Y-------AVLNSTI-YRV---G--R--T-A-E----
--------------------------------------------------
--------------------------------------------------
--------------------------------------------------
L-I-------PT------IKGNLIN-G----------T----ACR-----
--------------------------------------GI----------
-E------------------------RPR--D------------------
---------GS-------LY----FSDA------------------SK-Y
-SWGTI-G-DRA--------------------------------REL--I
K----------G-----FP------N-----------------HI-A-DQ
---------LLS----------RF----LI-SM-----------------
-----K-----------------------------P---------H--L-
----D---L---F----P--R-------IS-----WWA-HPQ-YG-----
-----------------------------------GLG------------
--------------------------------------------------
--------------------------------------------------
--------------------------------------------------
--------
>Epirus_cherry_virus_YP_002019754.1
-TR------R-SPVLE-P-----FKVRTITMGPARHYFRARQIQGVLWDL
--LKG-----------S-R-S--T---HL-PNRP--I-------------
--------QES-D-ISFFVQRA---GD-----------------------
---RIFP--G-E---E-------AL-YV-SGDYSAATDNLRPSLSMTCVN
R-L--C------------D-H-------L-S-QSGSALDA--A---H-P-
----------------------LRM---LFQ-RVLVGHAIM---------
D-------------GK-----------R----------------------
------------------------------GEE--S-E-A----------
----------------------------GRQSWGQLMGSPLSFPVLCIIN
LAATR--W-V-L-E--QV-S--G----------------------R----
--I-----------------------------------------------
--------------------------------------------------
----------------------------------------V-S-----L-
-N------------------------------------QS----------
-G---ILVNGDDIL-FRMPY---R---GYALWNRV-V-TAAGLTPSPGKN
FVTSR--------Y-------AVLNSEV-YDT---SS-R--T-A-D----
--------------------------------------------------
--------------------------------------------------
--------------------------------------------------
P-V-------PF------LKINLMY-G----------T----LAR-----
--------------------------------------GC----------
-E------------------------RRT--S------------------
---------AE-------LL----YGDD------------------LE-A
-G-GTL-G-HRC--------------------------------RAL--I
K----------G-----FK------P-----------------EQ-Q-DY
---------LIT----------RF----IR-AC-----------------
-----Q-----------------------------P---------F--L-
----S---Q---A----P--G-------VS-----WFL-HPA-YG-----
-----------------------------------GIG------------
--------------------------------------------------
--------------------------------------------------
--------------------------------------------------
--------
>Ourmia_melon_virus_YP_002019757.1
-CR------R-SPVLE-P-----FKVRVITMGPAVQYYRARRVQGCLWDL
--LKH-----------T-R-C--T---HL-PNRP--V-------------
--------EES-D-IGFYVRRR---GA-----------------------
---DLFR--G-E---E-------VP-YV-SGDYSAATDNLHPDLSLSVVD
R-V--C------------D-H-------LLS-DDNRPLDP--V---S-P-
----------------------WRV---LFH-RVLVGHRIY---------
D-------------GN-----------S----------------------
------------------------------SRN--T-E-V----------
----------------------------AAQSWGQLMGSPLSFPVLCIVN
LAVTR--Y-V-L-E--KA-C--G----------------------R----
--I-----------------------------------------------
--------------------------------------------------
----------------------------------------V-T-----L-
-E------------------------------------ES----------
-G---ILVNGDDIL-FRCPE---R---TIPFWTRM-V-TIAGLSPSPGKN
FVSYR--------Y-------CQLNSEL-YDM---SG-S--R-A-E----
--------------------------------------------------
--------------------------------------------------
--------------------------------------------------
Y-L-------PF------IKANLIY-G----------T----LAR-----
--------------------------------------GC----------
-E------------------------RKR--A------------------
---------AD-------LC----YGDT------------------TT-E
-G-GTF-G-HRA--------------------------------RAL--I
K----------G-----FG------P-----------------DM-Q-DR
---------LMS----------RF----LH-SI-----------------
-----K-----------------------------G---------F--L-
----E---K---I----P--E-------VS-----WFI-HPR-YG-----
-----------------------------------GLG------------
--------------------------------------------------
--------------------------------------------------
--------------------------------------------------
--------
>Wuhan_spider_virus_7_YP_009344979.1
-VR------R-QAITE-P-----FKVRVVSMGSAEHYQALKGLQSELWGF
--LRK-----------S-P-V--F---DL-TGRP--S-------------
--------EEG-D-VASICRWV---GE-----------------------
----FVP--N-H---Y-------VM-MV-SGDYSSATDNLHPELSEACFD
E-L--C------------N-V-------L-D-I---------P---W-P-
----------------------IRS---LGF-QGLTRHTIV---------
D-------------D-----------------------------------
----------------------------------DG-S-V----------
----------------------------HRQCWGQLMGSPISFPILCLVN
CAVTR--F-Q-M-E--KE-F--G----------------------L----
--F-----------------------------------------------
--------------------------------------------------
----------------------------------------I-PLSYPDP-
-S------------------------------------FS----------
-P---LKINGDDIL-FPLPP---G---GYQNWCET-V-TRAGLAPSVGKN
YVSRR--------V-------AVINSEL-YDL---SP-D--W-D-RGH--
--------------------------------------------------
--------------------------------------------------
---------------E------------------------------EV-T
R-I-------PY------INLGLLK-Y----------V----QDH-----
--------------------------------------GR----------
-G------------------------D-E--A------------------
-------------------Q----AFVE------------------DN-F
--VSTM-R-ERL--------------------------------ITA--T
R----------G-----WD------N-----------------DT-A-DR
---------LVS----------YC----LR-SN-----------------
-----H-----------------------------G---------L--L-
----S---R---I----P--P-------VS-----WWV-AEE-YG-----
-----------------------------------GLG------------
--------------------------------------------------
--------------------------------------------------
--------------------------------------------------
--------
>Hubei_narna-like_virus_3_APG77181.1
-VR------S-EPILE-P-----FKVRVVSCGDAAPYQLARRYQKGLWEM
--LAC-----------T-D-T--F---RL-VGSP--F-------------
--------TEH-D-VEQCCLVP---R------------------------
-----LT--G-I---H-------SV-MV-SGDYDAATDRLHPHLAQSAMD
E-F--C------------R-L-------E-R-V---------P---F-E-
----------------------DRV---LLQ-RSLTGHVWK---------
D-------------G-----------------------------------
----------------------------------E---------------
-----------------------------RQCWGQLMGSFLSFPILNLCN
AAETR--A-V-M-E--DA-Y--E----------------------M----
--Y-----------------------------------------------
--------------------------------------------------
----------------------------------------I-P-----L-
-E------------------------------------WS----------
-P---LKVNGDDIL-FCLPP---A---AYPEWSRR-M-AQAGLIPSMGKN
YVSRR--------Y-------AMINSQM-YEL---PK-D--W-D-RAF-R
--------------------------------------------------
--------------------------------------------------
---------------G----E-------------------------MP-R
L-V-------PS------LKLGLIR-G----------P----SSP-----
--------------------------------------IQ----------
-T------------------------RKG--L------------------
---------SE-------WL----RSPE------------------SP-W
-SPYAL-G-DQM--------------------------------RVA--A
L----------G-----FD------R-----------------DM-A-SK
---------IYS----------SS----LR-YA-----------------
-----L-----------------------------P---------L--L-
----Q---Q---L----P--P-------VS-----WFS-HPS-KG-----
-----------------------------------GLG------------
--------------------------------------------------
--------------------------------------------------
--------------------------------------------------
--------
>Hubei_narna-like_virus_3_YP_009337787.1
-VR------S-EPILE-P-----FKVRVVSCGDAVPYQLARRYQKGLWEM
--LAC-----------T-D-T--F---RL-VGSP--F-------------
--------TEH-D-VEQCCLIP---R------------------------
-----LT--G-I---H-------SV-MV-SGDYDAATDRLHPHLAQSAMD
E-F--C------------R-L-------E-G-V---------P---F-E-
----------------------DRV---LLQ-RSLTGHTWK---------
D-------------G-----------------------------------
----------------------------------D---------------
-----------------------------RQTWGQLMGSFLSFPILNLCN
AAETR--A-V-M-E--DA-Y--E----------------------M----
--Y-----------------------------------------------
--------------------------------------------------
----------------------------------------I-P-----L-
-E------------------------------------WS----------
-P---LKVNGDDIL-FCIPP---A---AYPEWSRR-M-AQAGLIPSMGKN
YVSRR--------Y-------AMINSQM-YEL---PT-D--W-D-RAF-R
--------------------------------------------------
--------------------------------------------------
---------------G----E-------------------------LP-H
L-V-------PT------LKLGLIR-G----------P----SSP-----
--------------------------------------IQ----------
-T------------------------RRG--L------------------
---------SE-------WM----RSPE------------------CQ-W
-SPYNL-G-DQM--------------------------------REA--A
K----------G-----FG------R-----------------DM-A-SR
---------IYS----------SS----LR-YA-----------------
-----L-----------------------------P---------L--L-
----Q---Q---L----P--P-------VS-----WFS-HPS-KG-----
-----------------------------------GLG------------
--------------------------------------------------
--------------------------------------------------
--------------------------------------------------
--------
>Wenzhou_narna-like_virus_1_APG77283.1
-AK------P-QAILE-P-----FKVRVITTGPPAKYHLARMYQKPIHDR
--LGE-----------H-V-T--F---KY-THSV--V-------------
--------TAE-E-LERDMSRF---R------------------------
------V--V-E---G-------GF-WV-SGDYESATDNLNPVLSSACLD
E-I--W------------S-V-------L-G-L---------P---I-E-
----------------------DLA---ILN-CTMSGHLID---------
Y-------------DC----------------------------------
-------------------------------IG--V-G-M----------
----------------------------EEQRWGQLMGSPLSFPILCLIN
AAMTR--L-S-F-E---LAQ--G----------------------H----
--EMR---------------------------------------------
--------------------------------------------------
------------------------------------------------L-
-D------------------------------------DC----------
-P---MTINGDDVL-FYSRTD--D---HYTIWKDL-T-ASAGLKFSLGKN
YTSPD--------F-------AMINSVL-FKT---GH-Q--E-T-L----
--------------------------------------------------
--------------------------------------------------
------------------S------------------------H---L--
-------------------GP-----D----------L----FAL-----
--------------------------------------DS----------
-FK------------------TPGSVSPGYLG------------------
---------GC-------L-----PP-----------------G------
-G-SQE-V-GVF--------------------------------RPT--F
R----------R-----VP--------Y--VNLG------LL--F-GQSK
---------VL------------------D-V------------------
----S-------------------------------------------D-
----D---L---K----K-RA-------KA-----QRG-PNN-IG-----
-----------------------------------SCG------------
--------------------------------------------------
--------------------------------------------------
--------------------------------------------------
--------
>Beihai_narna-like_virus_2_YP_009333277.1
-CR------P-VALLE-P-----FKVRVITRGSAPAYQLARAYQRIIAPL
--VGK-----------N-P-A--F---RL-TRGP--A-------------
--------KMD-H-INDLLEKA---QGPSAEYIEAFECGARRSTLEAED-
-YSSGTW--R-P---E-------GI-WV-SGDYESATDLLNATLSEICLD
R-I--L------------H-N-------L-D-A---------P---Y-E-
----------------------HRR---TLF-GCLTRHTLH---------
S-------------A-----------------------------------
-------------------------------DD--S-K-V----------
----------------------------APQINGQLMGSPLSFPILCMVN
AAVTR--K-A-I-E--VC-T--G----------------------R----
--K-----------------------------------------------
--------------------------------------------------
----------------------------------------K-L-----L-
-K------------------------------------DH----------
-A---MLINGDDVL-FHLRSI--A---EYEVWKTF-T-AGAGLKFSLGKN
YVSRS--------Y-------LVINSEI-FKI---RP-H--V-N-FFG-E
--------------------------------------------------
--------------------------------------------------
---------------R------------------------K---WICD-R
S-L-------PI------INMGHVY-V----------Q----KKS-----
--------------------------------------SS----------
-K------------------------L-Q--S------------------
---------EQ-------SM----YGTH-------------Y-------L
QK-DSL-K-DSC--------------------------------EDF--V
E----------A-----HP------L-----------------------D
KRCF-----ALS----------KW----IS-AR-----------------
----KH-----------------------------E------------L-
----D--TC---L----P-KG-------MS-----YFV-HES-LG-----
-----------------------------------GLG------------
--------------------------------------------------
--------------------------------------------------
--------------------------------------------------
--------
>Shahe_narna-like_virus_1_YP_009336536.1
-AQ------V-IPLSE-P-----FKVRTITKGDCDMYHLARRWQKVIHSK
--MRK-----------Q-K-N--C---AL-IGRP--C-------------
--------DGV-F-LSQIFYES---SH--------------------F--
---DHKN--E-K---K-------GF-FV-SGDYESATDLLNPELSLWAQN
E-I--S------------S-R-------L-S-I---------P---L-E-
----------------------HQR---VLN-ACLTEHNLY---------
Y-------------GE--------KD------------------------
-------------------------------VNGNK-I-T----------
----------------------------HKQTWGQLMGSPVSFPVLCLIN
LAATK--L-A-Y-E---IYY--R----------------------E----
--ELAR--------------------------------------------
--------------------------------------------------
--------------------KTGIDINLIKKV-------DL-P-----I-
-H------------------------------------TL----------
-P---MCVNGDDIL-FWCHSD--R---HYQIWKEV-T-ANAGLKFSLGKN
YTHRS--------Y-------CIINSEM-YRY---HH-N--E-S-L----
--------------------------------------------------
--------------------------------------------------
----------------------------------------------PF-V
K-V-------PC------LNTRLIE-G----------G----NRS-----
--------------------------------------TV----------
-T------------------------SV---H------------------
---------PL-------HE----FDF----------------E--WL-V
-K-DNH-F-NPK--------------------------------KHL--K
R----------F-----CS------KVN--PNHTPL------KNL-Q-LA
---------LKERKAG-----PIL----YN-EY-----------------
----AS---------------------------------------W--F-
----L---T---I----E-AR-------RS-----VLQ-RQA-TE-----
-----------------------------------MLS------------
--------------------------------------------------
--------------------------------------------------
--------------------------------------------------
--------
>Shahe_narna-like_virus_2_YP_009336615.1
---------V-VPLLE-A-----FKVRTITKGDADMYHLARRWQKIIHSR
--VRR-----------H-P-S--C---RL-IGQP--A-------------
--------SSA-Y-LSQIMGNS---PL--------------------F--
---GWER--Q-KG--Q-------GF-IV-SGDYESATDLLHPELSRFCQQ
G-I--S------------Q-R-------L-R-I---------P---L-E-
----------------------DQD---VLL-KCLTTHLLQ---------
Y-------------EK----------------------------------
--------------------------------D--G-P-M----------
----------------------------KPQIWGQLMGSPVSFPVLCLIN
LAATR--L-S-Y-R--LR-L--LH----------------LK---E----
--APHP--------------------------------------------
--------------------------------------------------
----------------------------------------E-K-----Y-
-E------------------------------------DY----------
-P---MVVNGDDIL-FWALDQ--E---HYDIWKEI-T-RQCGLKFSLGKN
YTSRD--------V-------AIINSEM-YLW---KS-T--N-Y-KS--K
--------------------------------------------------
--------------------------------------------------
---------------KFRQMTGPQ-------------------T--LF-H
Q-V-------PA------INSRLLA-G----------T----SRS-----
--------------------------------------SA----------
-G------------------------SK---S------------------
---------QF-------GV----ANF----------------H--KY-N
-K-S------FL--------------------------------ADF--L
K----------T-----SG------IPVT-EWFDIK------GKM-L-TN
---------MRVHLSK-----VPL----LE-NQ-----------------
----IK---------------------------------------E--C-
----L---K---A----H-TGRLISQFSED-----EDY-AKW-RK-----
-----------------------------------TLE------------
--------------------------------------------------
--------------------------------------------------
--------------------------------------------------
--------
>Hubei_narna-like_virus_1_APG77214.1
-AH------V-VPLVE-P-----FKVRTITKGQAEIYHLARRWQKIIHSQ
--MRK-----------H-P-N--F---AL-IGQP--C-------------
--------VGP-F-ISQIFGNS---SL--------------------F--
---QY-N--R-K---T-------GF-FV-SGDYESATDLLNPSLSEFAQE
Q-I--S------------I-R-------L-G-I---------P---L-E-
----------------------DQF---VLK-QCLTGHNLR---------
Y-------------KK----------------------------------
--------------------------------D--G-Q-L----------
----------------------------FQQTWGQLMGSPTSFPVLCLVN
MAATL--V-S-F-N---RSY--G----------------------K----
--KLH---------------------------------------------
--------------------------------------------------
------------------------------------------------L-
-S------------------------------------DL----------
-P---VCVNGDDVL-FWAKDD--Q---HYEIWKQI-T-GECGLKFSLGKN
YTSRD--------C-------CVINSEL-YLY---NR-E--D-S-M----
--------------------------------------------------
--------------------------------------------------
------------------QYHRPA-------------------L--LF-R
L-E-------KA------LNSRLLS-G----------G----TRS-----
--------------------------------------SA----------
-A------------------------SG-F-D------------------
---------PL-------SL----SDC----------------D--VE-I
-Y-VSA-V-GGP--------------------------------KAF--V
K----------K-----IR------GEC-----EGNFDLASAKAA-L-RK
---------LRAAYRN-----DEF----FD-DY-----------------
----SK---------------------------------------W--F-
----N---T---L----P-SR-------AQ-----GLL-EQH-DG-----
-----------------------------------EIE------------
--------------------------------------------------
--------------------------------------------------
--------------------------------------------------
--------
>Changjiang_narna-like_virus_1_YP_009337331.1
-AH------V-VPLIE-P-----FKVRTITKGQAEIYHLARRWQKIIHSR
--MRQ-----------H-P-N--F---KL-IGQP--C-------------
--------NGA-F-ISQIFGNS---KL--------------------F--
---NYYG--D-K---N-------GF-FV-SGDYESATDLLNPALSEFAQE
Q-I--S------------I-R-------L-G-I---------P---L-E-
----------------------DQY---VLK-QCLTGHRLR---------
Y-------------EK----------------------------------
--------------------------------E--G-Q-L----------
----------------------------FEQTWGQLMGSPTSFPVLCLVN
MAATL--L-S-Y-N---RAY--K----------------------S----
--SFR---------------------------------------------
--------------------------------------------------
------------------------------------------------L-
-S------------------------------------DL----------
-P---TCVNGDDVL-FWARDG--A---HYEIWKQI-T-GECGLKFSLGKN
YTSRH--------V-------CVINSEL-YRF---VK-D--T-D-C----
--------------------------------------------------
--------------------------------------------------
------------------QIHRPS-------------------P--LF-R
L-E-------KA------LNSRLLC-G----------G----TRS-----
--------------------------------------AA----------
-S------------------------SG-F-D------------------
---------PL-------ML----SDI----------------D--LS-I
-Y-SSA-V-GGS--------------------------------AAF--R
R----------L-----VK------SHLR-PHQGVEP---SPKKV-L-AA
---------LRKRYRN-----GGF----SE-DY-----------------
----AK---------------------------------------W--F-
----N---T---I----P-SR-------AL-----GLL-EQH-DG-----
-----------------------------------EIE------------
--------------------------------------------------
--------------------------------------------------
--------------------------------------------------
--------
>Hubei_narna-like_virus_5_YP_009336672.1
-AQ------P-IGLPE-P-----FKVRVITKGWTPVYHVAREYQPYIWSR
--LKQ-----------F-P-Q--F---RL-TGEQ--L-------------
--------NPA-I-MRQFCSEQ---D------------------------
------P--E-Q---D-------EW-YI-SGDYQEATDHIPSIFAERILE
R-I--C------------Q-N-------L-R-I---------P---T-E-
----------------------DIP---CLL-ASLTRHLIV---------
--------------------------------------------------
-------------------------------QD--G-D-V----------
----------------------------YHQRSGQLMGSPTSFYILCIYN
AILTR--I-A-I-E--NA-E--E----------------------GRH--
-IK-----------------------------------------------
--------------------------------------------------
----------------------------------------Y-P-----L-
-S------------------------------------EL----------
-P---VLINGDDLL-FRA-KL--T---TFLTWKSV-V-NWGGLIPSVGKT
LVSKR--------F-------GSINSRI-FRF---DT-R--Y-F-KN--T
--------------------------------------------------
--------------------------------------------------
---------------K----------------------------YIDA-T
P-I-------NH------IQLALAH-G----------S----MKN-----
--------------------------------------GN----------
-V------------------------SDE--H------------------
-------------------------------------------------T
NF-MSK-Q-IRF--------------------------------QEF--M
D----------S-----CP------N-----------------K------
--SR-----AWK----------YL----FS-LH-----------------
-----Q-----------------------------D---------YLSI-
----H---C---K-N--F-PL-------AS-----LCL-PLE-LG-----
-----------------------------------GLG------------
--------------------------------------------------
--------------------------------------------------
--------------------------------------------------
--------
>narna-like_virus_6_YP_009333214.1
---------P-VGLPE-P-----FKVRVITKGYAPSYNHARAYQPRLWRS
--LQE-----------H-N-V--F---RL-TGEM--V-------------
--------TGS-A-IQSFLSEC---P------------------------
------V--D-S---G-------AF-FL-SGDYKEATDHIPSEIANLMCM
R-F--C------------D-R-------L-G-I---------P---L-E-
----------------------VVG---RIA-RALTGHILP---------
T-------------PE--------LV-DPT-MGLG---------------
------------------------------SQG--C-M-V----------
----------------------------RRQKKGQLMGSPISFPFLCLYN
LVLQI--L-F-H-F--VA-E--G-----------------------E---
--W-----------------------------------------------
--------------------------------------------------
----------------------------------------IRD-----L-
-S------------------------------------GV----------
-R---NLINGDDLL-SYLRER--G---LYRIWEEV-V-EWGGLKPSVGKT
IVSQR--------Y-------LTINSKL-FRV---DS-A--V-D-QHG-T
--------------------------------------------------
--------------------------------------------------
---------------P----------------------------YWRN-R
H-L-------PH------VQLQLAI-G----------S----MKS-----
--------------------------------------GH----------
-I------------------------DED--S------------------
-------------------------WVL------------------SS-T
SP-RSR-S-RMW--------------------------------QEF--L
D----------S-----CP------D-----------------K------
--DR-----AWS----------FL----FS-AN-----------------
-----R-----------------------------G---------LLRG-
----L---M---D-K--Y-PT-------CT-----LCL-PTE-AG-----
-----------------------------------GLG------------
--------------------------------------------------
--------------------------------------------------
--------------------------------------------------
--------
>Beihai_narna-like_virus_1_YP_009333283.1
-CY------P-VGLLE-P-----FKVRVITRGDADMYHLARRWQKTIHGC
--LRQ-----------H-P-T--F---QL-IGGP--I-------------
--------DWS-A-LNHLSERT---D------------------------
------I--C-D---D-------RY-WV-SADYTSATDNLDPELSRVCME
E-I--C------------Q-R-------L-G-V---------P---L-E-
----------------------DQL---VLL-RTLTDHDLY---------
E-------------E-----------------------------------
-------------------------------SG--DLI------------
----------------------------GSQAWGQLMGSPSSFPILCLIN
AAATR--F-A-L-E--LA-N--WK----------------V----G----
--E-----------------------------------------------
--------------------------------------------------
----------------------------------------Y-K-----L-
-T------------------------------------DL----------
-P---MLFNGDDAA-FRA-NE--Q---EYTIWKGI-T-KSVGLEFSVGKN
FFHKR--------F-------LILNSAV-HED---VG-R--V-D-FFG-R
--------------------------------------------------
--------------------------------------------------
---------------RF---S-------------------------RL-E
P-V-------VT------LSSSLLY-G----------Q----VRV-----
--------------------------------------QS----------
-A------------------------SQN--D------------------
---------RT-------HL----CQS----------------D--LS-V
-G-RSL-G-KMC--------------------------------EDL--V
A----------G-----HS-----------------------EEQ-R-DF
---------LIK----------RF----IQ-VN-----------------
----KT---------------------------------------L--L-
----A---K---C----P-KG-------QA-----WCI-PRR-LG-----
-----------------------------------GLG------------
--------------------------------------------------
--------------------------------------------------
--------------------------------------------------
--------
>Hubei_narna-like_virus_2_YP_009336796.1
-CY------P-VGLTE-P-----FKVRVITRGDADMYHLARRWQKTVHGI
--LRQ-----------H-P-T--F---RL-IGGP--I-------------
--------DFE-A-LDYIAKRS----------------------------
------K--V-D---G-------RS-WV-SADYTAATDNLNPQLSLVALE
E-I--C------------Q-I-------L-N-I---------P---L-E-
----------------------EQI---VLR-KALSNHMMY---------
L-------------DE----------------------------------
-------------------------------HD--E-D-P----------
----------------------------RAQRWGQLMGSPVSFPILCLVN
AAVTR--F-S-L-E--VS-N--WC----------------V----G----
--T-----------------------------------------------
--------------------------------------------------
----------------------------------------Q-L-----L-
-T------------------------------------DL----------
-P---MLFNGDDAG-FRA-NP--S---EYLIWKGI-T-RSAGLEFSVGKN
FFSPD--------T-------LVINSQV-HKC---EI-R--A-D-YFG-Q
--------------------------------------------------
--------------------------------------------------
---------------QY---W-------------------------RL-R
V-E-------PT------LATSLLY-G----------Q----VRV-----
--------------------------------------QT----------
-T------------------------NAN--D------------------
---------KT-------HL----VTS----------------N--LS-V
-G-RNL-G-QMC--------------------------------QDL--V
R----------D-----WT-----------------------GET-R-DW
---------LVG----------RF----IE-LN-----------------
----RS---------------------------------------T--L-
----K---C---C----A-SG-------QS-----WYL-PRT-LG-----
-----------------------------------GLG------------
--------------------------------------------------
--------------------------------------------------
--------------------------------------------------
--------
>Wenling_narna-like_virus_1_YP_009337264.1
---------P-VGLTE-P-----FKVRTITRGAVDPYQLARRWQPSLWKP
--LQR-----------H-E-C--S---RL-VGEP--V-------------
--------SSG-V-ITSFLGKC---D------------------------
------P--E-D---G-------RF-FV-SGDYEAATDYLNPELSEHCLE
E-V--C------------H-R-------L-G-V---------P---P-E-
----------------------ETL---VLL-KCLPRHELI---------
D-------------PV--------T-------------------------
--------------------------------K--E-T-L----------
----------------------------GVQRRGQLMGSPISFPVLTILN
LAFTR--Y-S-L-E--LG-A--C----------------------PENPL
STA-----------------------------------------------
--------------------------------------------------
----------------------------------------R-P-----L-
-D------------------------------------DH----------
-E---ILVNGDDVL-FRA-HP--W---EYRYWKAV-V-ALGGLRPSLGKN
QVSRR--------Y-------FTINSEL-WHA---IL-Q--P-E-SEL-F
--------------------------------------------------
--------------------------------------------------
---------------PYT--------------------------WFKS-E
R-L-------RF------PQMGLAF-G----------S----VKG-----
--------------------------------------GC----------
-S------------------------ELE--E------------------
---------QP-------LF----SQGA-------------------P-A
AA-SSR-T-SCW--------------------------------REF--L
Q----------D-----AP------I-----------------P------
--SL-----AWD----------ML----WD-LS-----------------
-----S-----------------------------S---------L--R-
----S---Q---V----P-KG-------MA-----YCL-PEW-LG-----
-----------------------------------GLG------------
--------------------------------------------------
--------------------------------------------------
--------------------------------------------------
--------
>Beihai_narna-like_virus_4_YP_009333266.1
---------P-VGLVE-P-----FKVRVITRGAAHHYHLARRWQPSMWRP
--LAA-----------H-P-T--F---QL-VGRP--C-------------
--------GRD-V-MYDLVRKV---D------------------------
------F--G-D---G-------RL-WM-SGDYQAATDYFDPELSGHCLM
E-V--C------------D-S-------L-G-V---------P---W-E-
----------------------DRI---VLR-RALIGHVFH---------
D-------------PD----------------------------------
-------------------------------TH--E-Y-L----------
----------------------------GHQARGQLMGSPVSFPILCLLN
AALTR--F-A-F-E--LA-G--R----------------------E----
--A-----------------------------------------------
--------------------------------------------------
----------------------------------------S-M-----L-
-R------------------------------------DQ----------
-P---ILVNGDDLL-CRTSD---K---EYYIWSQI-T-AMGGLIPSLGKC
FRHRR--------I-------ATINSEM-WVC---RK-M-RT-TLLGP--
--------------------------------------------------
--------------------------------------------------
----------------------LDG---P----------LSEFTYTTI-E
R-R-------HL------PLEGLAR-G----------S----IKG-----
--------------------------------------AS----------
-G------------------------TTD--S------------------
---------QR-------RI----EKMS-------------LLDSSNV-R
SL-VPM-G-DCW--------------------------------REY--V
R----------S-----TP------SYADESS----------PGV-R-AA
LQRR-----LWD----------HC----WD-VN-----------------
----RD-----------------------------R------------L-
----K--RI---S----R-FP-------IS-----FCM-PVR-YG-----
-----------------------------------GLG------------
--------------------------------------------------
--------------------------------------------------
--------------------------------------------------
--------
>Wenzhou_narna-like_virus_2_YP_009336518.1
---------P-VGLVE-P-----FKVRVITRGAAHSYHLARRWQKSLWRP
--LAE-----------H-P-T--F---QL-VGRP--M-------------
--------SHS-I-MMDMVEKM---T------------------------
---------L-D---D-------RV-WM-SGDYQAATDNFDPQLSNHCLA
E-V--C------------A-R-------I-G-V---------P---Y-E-
----------------------DQL---ILR-KALTGHAFF---------
D-------------PD----------------------------------
-------------------------------TN--E-F-L----------
----------------------------GHQARGQLMGSPVSFPILCLLN
ASLTR--L-A-F-E--IA-G--R----------------------E----
--A-----------------------------------------------
--------------------------------------------------
----------------------------------------L-P-----L-
-S------------------------------------DQ----------
-I---MLINGDDLL-CRVNS---R---EYKAWKIV-T-RAGGLTPSLGKC
FRHKN--------M-------ATINSEM-WRI---SR-R--A-E-RLP--
--------------------------------------------------
--------------------------------------------------
----------------------FNG---V----------VR---YFTA-H
R-Y-------QL------PLEGLAY-G----------S----MKG-----
--------------------------------------AS----------
-G------------------------TTD--K------------------
---------QR-------RI----EGLS-------------IFHPQNV-R
SL-SSM-G-KCW--------------------------------EEY--A
A----------R-----RP------HYLQSRP--HF----EAEIL-R-SS
IRLK-----AYD----------HL----WS-VN-----------------
----TD-----------------------------R------------L-
----R---I---D----L-PD-------IA-----YCL-PLR-LG-----
-----------------------------------GLG------------
--------------------------------------------------
--------------------------------------------------
--------------------------------------------------
--------
>Wenzhou_narna-like_virus_3_YP_009336520.1
---------P-VGLVE-P-----FKVRVITRGAAHHYHLSRRWQKSLWRP
--LAE-----------H-P-T--F---QL-VGRS--M-------------
--------SHK-I-MDDMVTKA---G------------------------
---------T-D---Q-------RV-WM-SGDYQAATDNFDPELSNHCLA
E-V--C------------R-S-------L-G-V---------P---Y-E-
----------------------DQR---ILR-ESLTGHEFY---------
D-------------PD----------------------------------
-------------------------------TK--E-H-L----------
----------------------------GRQARGQLMGSPVSFPILCLLN
AALTR--L-A-F-E--VA-G--R----------------------E----
--R-----------------------------------------------
--------------------------------------------------
----------------------------------------A-P-----L-
-R------------------------------------DQ----------
-A---ILINGDDLL-CRVYP---R---EYKAWKIV-T-QAGGLTPSLGKC
FRHRH--------I-------ATINSEM-WRV---SR-R--S-E-ILP-D
--------------------------------------------------
--------------------------------------------------
---------------ITEDSEAPTA---R----------FN---YYHC-E
R-A-------RL------PLEGLAY-G----------S----IKG-----
--------------------------------------AS----------
-G------------------------TTD--K------------------
---------AR-------RI----EGLS-------------IFSPQNV-R
AL-SSM-G-KCW--------------------------------EEY--L
N----------T-----LP------SFVDQGS--PL----RRRTA-V-RR
YRRV-----AYD----------HL----WK-VN-----------------
----YD-----------------------------R------------L-
----T---L---D----L-PN-------IA-----WCL-PLR-YG-----
-----------------------------------GVG------------
--------------------------------------------------
--------------------------------------------------
--------------------------------------------------
--------
>Wenling_narna-like_virus_2_YP_009337193.1
---------P-VGLPE-A-----FKVRVITKGAVHHYNLARRWQPAMWEP
--LAN-----------H-P-T--F---EL-VGTP--N-------------
--------CQR-I-MNRFLAKC---D------------------------
------P--D-D---D-------RA-FT-SGDYASATDYLDSDLSRSCLE
Y-V--C------------N-A-------L-R-V---------P---F-E-
----------------------DTV---ILA-EALTDHRLH---------
Y-------------VD--------SE-G----------------------
--------------------------------V--E-Q-V----------
----------------------------KQQRRGQLMGSPISFPILCLFN
AALTR--Y-A-L-E--IA-S--C----------------------DS---
-VA-----------------------------------------------
--------------------------------------------------
----------------------------------------L-D-----L-
-E------------------------------------DL----------
-P---MLINGDDLL-CRT-NP--L---EYLVWKDI-V-NFGGLTPSIGKN
FRHRT--------I-------GTINSEM-WTF---KH-T--I-H-GCP-A
--------------------------------------------------
--------------------------------------------------
---------------NGTDTA-----------------------FYQG-K
R-Q-------PI------IEIGLVR-G----------S----VKR-----
--------------------------------------GT----------
-I------------------------NRN--VD-----------------
---------EL-------S-----PFVD------------------SS-K
FG-KSK-E-QCW--------------------------------NRF--L
D----------T-----CP------N-----------------R------
--LT-----AYD----------FL----WRSVS-----------------
-----S-----------------------------D---------I--L-
----E---S---L----P-RG-------MP-----MCC-PTW-LG-----
-----------------------------------GAG------------
--------------------------------------------------
--------------------------------------------------
--------------------------------------------------
--------
>Beihai_narna-like_virus_3_YP_009333144.1
---------P-VGLVE-P-----FKVRVITRGAADIYYTASRWQKALWAP
--LSR-----------H-P-V--T---QL-VGGP--V-------------
--------TDD-I-MSEFLQKC---D------------------------
------P--L-D---S-------RE-FL-SGDYTAATDYFDPELSNLCLE
A-A--C------------D-S-------I-G-V---------P---F-E-
----------------------DKG---ILL-KALTGHDLF---------
Q-------------VE--------EP-G----------------------
------------------------------SPP--I-Y-R----------
----------------------------GEQRRGQLMGSPISFPVLCLMN
VAASR--L-S-L-E--KT-S--G----------------------R----
--R-----------------------------------------------
--------------------------------------------------
----------------------------------------L-S-----L-
-N------------------------------------TL----------
-P---MLVNGDDLL-MRATP---E---EYEDWKAT-T-SYMGLIPSIGKN
FRSPD--------I-------ATINSEM-WQI---WR-E--T-P-SKD-V
--------------------------------------------------
--------------------------------------------------
---------------RSTASRLGLR---I----------AG---PFRG-R
K-S-------QI------IQMGMLW-G----------S----VKG-----
--------------------------------------GA----------
-S------------------------G-----------------------
----------A-------AQ----AWGD-------------KAKISGL-A
EL-QSE-S-LML--------------------------------RDF--L
S----------S-----CP------N------------------------
-AGR-----AYQ----------FM----AE-ER-----------------
----LG-----------------------------P---------L--L-
----A---K---V----P-PG-------VP-----LCL-PPW-LG-----
-----------------------------------GLG------------
--------------------------------------------------
--------------------------------------------------
--------------------------------------------------
--------
>Hubei_narna-like_virus_7_YP_009336843.1
-A------EV-VALLE-P-----LKVRTISIDSGGLRYLASRIQKFLWTR
--LKD-----------C-K-C--F---TL-TKGT--Y-------------
--------VQ-EA-IDGL-------------------------F------
---------R-K---G-------LA-FV-SGDYKGATDSIYSNVTDYTVR
R-I--F-------------KK-------I-A-F---------P---AEL-
----------------R--P----HA-DAMA-RSVTEVILN---------
Y-------------T--RTLDGEGIK-Y----ILELERRMVGEENVRVCY
NRKFFERPPPSFFDIYELFKDTYKVDPWFEIIE--E-P-L----------
----------------------------VKQTRGQLMGNVLSFPVLCIIN
AAAYC--H-A-S-Q--LY-L--EW----------------EV------AS
G-RVRE--YYGGLGMAEMLGGLKSPLAPSQRSVPERMRDWSQFSILTQFC
EPVFTKLEEEHMHAV-------RSFRDHGHMYSNSFTGEVEPLFYRWVKM
DTRGPGNLEELFALRILDAQKTTFQLRFVRDG-------K-DA-----L-
-S------------------------------------NL----------
-P---ILVNGDDIL-FQATK---R---FYNVWSRA-I-ALYGLEKSVGKN
YFSSH--------F-------FTINSQL-FIS---DR-P--E-Y------
--------------------------------------------------
--------------------------------------------------
----------------------------F-----------------NE-E
K-V-G-----EL------IPVGDEL-S----------QP--E--RIGTI-
-------WWSG--LG--P-S----YL-QK-RKDL-----ANFTGKASAFY
QDT-------------------RSF-------------------------
----------L-------P-------------------------------
-----L----VQ--------------------------------KEF--L
N----------S-----IV------D--TNR------------R------
--PL-----WNS----------LW----LK-ANDDYVKAFD--I----PR
GHIWEG---------------------------------------KSG--
----KTKVD---A----G-FL-------VS-----RSL-PVP-LG-----
-----------------------------------GLG------------
--------------------------------------------------
--------------------------------------------------
--------------------------------------------------
--------
>Hubei_narna-like_virus_8_APG77202.1
---------I-QGILE-P-----FKVRVISKGEALPYYSCKPLQKALHGA
--LRD-----------L-D-P--F---RL-IGR--PL-------------
--------SPT-D-FIDLKK------------------------------
-----KS--T-R---E-------DN-WF-SIDYSAATDGLSWLYSGQIFQ
R-V--I------------S-K-------L-P-F---------E-----E-
------------------QM----M---A-M-KVLGPHDLY---------
Y-------------P----------------------V------------
-----------RPEGEKDF---------DVSHP--V-F-K----------
----------------------------GTQTNGQLMGSVLSFPILCLAN
LGV-Y--L-LVT-E--SV-Q--KG--------------------------
--------------------------------------------------
--------------------------------------------------
-------------------------------W-------T-DR-----E-
-R------------------------------------LA----------
-H---VLVNGDDMV-YAAHP---D---LWSRHVEV-A-GKVGLEMSVGKA
YVHPV--------Y-------ANVNSTS-VHY---DL-R--K-E-G----
--------------------------------------------------
--------------------------------------------------
----------------------------G-----------------TP-W
Q-I-------DY------LNAGLFY-G----------QH--K--V-----
-----------------Q--------------------------------
------------------------E-------------------------
----------A-------G-------------------------------
-------S------------------------------------------
--------------------------------------------------
---------------------------------HRIS--LL-LG-D-EER
--APNSRW--ENT-------GIREK----TL-RRMLKE-------SDV--
----D---I---S----K-EG-------TS-----LTS-TIN-WI-----
-----------------------------------LQG------------
--------------------------------------------------
--------------------------------------------------
--------------------------------------------------
--------
>Changjiang_narna-like_virus_3_APG77188.1
---------A-TGLTE-P-----LKVRIVTKAE-WFLQLLTPVQKAWHSK
--MRE-----------H-P-V--F---QL-IGGA--D-------------
--------VED-A-LR---------PM-----------------------
-----KL--S-K---G-------EK-VV-SGDYSAATDNIFLTYTKEAAE
A-M--L------------E-R-------T-R-F---------Q---L-PE
S-----------VPSYT--DAFLRK---LVV-HSLTKSVLD---------
L-------------K-----------------------------------
--------------------------------G--S-S-P----------
----------------------------VPITRGQMMGHILSFPLLCIIN
RAASC--M---------A-V--S---------------------------
--------------------------------------------------
--------------------------------------------------
--------------------------------------------------
-R------------------------------------DS----------
-F---MRINGDDVI-FPATKK------VYTKWKSA-T-KIVGLEFSIGKN
YYSRD--------L-------ALVNSVY-CTY---SK-E--K-D-R----
--------------------------------------------------
--------------------------------------------------
-----------------------------------------------W-V
A-L-------DV------PNVGLLN-M----------P-----LD-----
--------------------------------------RQ----------
-V------------------------DLN---N-----------------
---------GR--------Q----IL------------------------
-----P-W-EQL--------------------------------AQL--F
R----------EFN----R--FS-TS-----------------D------
---------THT----------KYL-SMF---------------------
----------------------------------RK---------YYP--
----I---L---R----G-FP-------GP-----FYG-PVE-YG-----
-----------------------------------AFG------------
--------------------------------------------------
--------------------------------------------------
--------------------------------------------------
--------
>Changjiang_narna-like_virus_3_YP_009337343.1
---------A-TGLTE-P-----LKVRIVTKAE-WFLQLLTPVQKAWHSK
--MRE-----------H-P-V--F---QL-IGGA--D-------------
--------VED-A-LR---------PM-----------------------
-----KL--S-K---G-------EK-VV-SGDYSAATDNIFLTYTKEAAE
A-M--L------------E-R-------T-R-F---------Q---L-PE
S-----------VPSYT--DAFLRK---LVV-HSLTKSVLD---------
L-------------K-----------------------------------
--------------------------------G--S-S-P----------
----------------------------VPITRGQMMGHILSFPLLCIIN
RAASC--M---------A-V--S---------------------------
--------------------------------------------------
--------------------------------------------------
--------------------------------------------------
-R------------------------------------DS----------
-F---MRINGDDVI-FPATKK------VYTKWKSA-T-KIVGLEFSIGKN
YYSRD--------L-------ALVNSVY-CTY---SK-E--K-D-R----
--------------------------------------------------
--------------------------------------------------
-----------------------------------------------W-I
A-L-------DV------PNVGLLN-M----------P-----LD-----
--------------------------------------RQ----------
-V------------------------DLN---N-----------------
---------GR--------Q----IL------------------------
-----P-W-EQL--------------------------------AQL--F
R----------EFN----R--FS-TS-----------------D------
---------THT----------KYL-SMF---------------------
----------------------------------RK---------YYP--
----I---L---R----G-FP-------GP-----FYG-PVE-YG-----
-----------------------------------AFG------------
--------------------------------------------------
--------------------------------------------------
--------------------------------------------------
--------
>Sanxia_narna-like_virus_1_YP_009336702.1
-V------QA-TGLTE-P-----LKVRIVTKSN-WFLQLLTPIQKAWHGA
--MRS-----------H-P-I--Y---QL-IGGI--P-------------
--------VEQ-A-LL---------GL-----------------------
-----DL--Q-R---K-------QK-VV-SGDYSAATDNIFLEYTEYAAK
A-M--L------------E-R-------T-D-F---------S---F-LD
P-----------QLVQF--VPWIKK---LVI-HSLVRSSLE---------
L-------------K-----------------------------------
--------------------------------G--M-E-P----------
----------------------------KDITRGQMMGHILSFPLLCLIN
RSASV--M---------A-I--P---------------------------
--------------------------------------------------
--------------------------------------------------
--------------------------------------------------
-R------------------------------------ER----------
-F---MRINGDDVL-FPANPT------EYRKWKRA-T-ASVGLEFSLGKN
YYSRD--------L-------ALVNSTY-CVW---DK-A--S-A-R----
--------------------------------------------------
--------------------------------------------------
-----------------------------------------------W-K
V-L-------SV------PNVGLLN-M----------P-----ME-----
--------------------------------------KQ----------
-I------------------------DTE---T-----------------
---------GR--------Q----IM------------------------
-----P-W-EVL--------------------------------AQN--W
R----------EFS----R--FS-TK-----------------K------
---------TQS----------TFV-RLF---------------------
----------------------------------LK---------HYP--
----I---L---R----G-FP-------GP-----IFG-PTQ-WG-----
-----------------------------------GLG------------
--------------------------------------------------
--------------------------------------------------
--------------------------------------------------
--------
>Beihai_narna-like_virus_12_YP_009333255.1
---------T-QAILE-P-----LKCRMITKGELRWNAAWSDIQKEMFRR
--LGR------------YE-Q--F---KL-TRGH--E-------------
--------IEKQD-SL-MFQV-SGDPL-----------------------
-----D--LD-G---D-------QF-YV-AGDFSAATDELKADATRAAIE
G-F--T------------D-P---------V-------------------
----------------------LRN---LLT-VNLLNGLIN---------
Y-------------P--------P--------------------------
------------------------------KYE--I-D-P----------
----------------------------VHQANGQLMGSIFSFPLLCAIN
LAI-Y-RY-T--WE--SR-DKSG---------------------------
--------------------------------------------------
--------------------------------------------------
-------------------------------F-------RK-P-----I-
-D------------------------------------SL----------
-P---VLINGDDIA-FRTTRW------FYEDWKKN-S-AEAGLIASRGKC
YFTKK--------F-------FLVNSRL-IHS---TP---TG--------
--------------------------------------------------
--------------------------------------------------
---------------------------------------------ILT-Q
A-I-------PY------VNYGLVT-G----------Q----KKG-----
--------------------------------------EG----------
-DD------------------------DL---A-----------------
---------RS-------R-------------------------------
-------R-EKL--------------------------------ACL--E
G----------A-----LR------D-----------------L------
--SK-----DFD----------ER----SE-IL-----------------
----KR---------------------------------------ATAR-
----A---M---K-RG-----------------------DIR-IS-----
-----------------------------------GIS------------
--------------------------------------------------
--------------------------------------------------
--------------------------------------------------
--------
>Hubei_narna-like_virus_13_YP_009337805.1
-A------EA-IPIPD-K-----GKVRVITKEHA-SAKCLVPIQTLVSLW
--LSG-----------F-R-E--T---SI-TRRP--Q-------------
--------TTD-D-ILWIAT-----DP-----------------------
-----DA--S-P---D-------SC-FV-SGDYESATDYMPLEYSRAFWI
A-I--I------------S-V-------I-PGL---------S---D-L-
----------------------EKQ---VII-GQFYARRIS---------
Y-------------P--------K--------------------------
------------------------------GSG--I-P-P----------
----------------------------LLQRRGQLMGNLLSFPALTGIN
LISFR--S-L----------------------------------------
--------------------------------------------------
--------------------------------------------------
------------------------------------------------F-
-P------------------------------------YR----------
-R---VLINGDDIL-FRATKP------EFDKWVEH-V-QSYGLVINVRKT
IFSPF--------V-------ANINSAT-YHW---VP-E--R-R-A----
--------------------------------------------------
--------------------------------------------------
-----------------------------------------------V-I
Q-I-------PRY------PYHLATTL----------H-----PG-----
--------------------------------------GN----------
-V------------------------VLD---------------------
--------------------------------------------------
--------------------------------------------------
-----------CSVK-----------------------------------
----------E-----------SSI-IKR---------------------
----------------------------------FY---------PFH--
----L---N---R----R-DT-------RP-----FFG-ETW-RG-----
-----------------------------------GMG------------
--------------------------------------------------
--------------------------------------------------
--------------------------------------------------
--------
>Hubei_narna-like_virus_14_APG77221.1
-L------KA-VAVPD-A-----GKFRVITIDS-VAAKCLQPLQRALQAH
--LLR-----------F-A-E--F---RF-TGQT--W-------------
--------NRE-L------------PG-----------------------
-----KP--K-P---G-------EK-LL-SVDYTSATDGVDGSFFEDLVS
S-I--I------------E-R-------S-G-S---------F---E-L-
--------------------QCLRD---IAMKEVRLGRRIE---------
--------------N-----------------------------------
--------------------------------D--Q-V-G----------
----------------------------FYQRRGTLMGSLLSFPLLCLWN
AAILQ--R---------S-G--I---------------------------
--------------------------------------------------
--------------------------------------------------
--------------------------------------------------
-D------------------------------------R-----------
-----FWVNGDDAL-CWATDE------QRRAWEVH-S-SQLSLEQSPGKT
SFSSH--------F-------GTFNSRC-AFF---EH-L--N-V------
--------------------------------------------------
--------------------------------------------------
-------------------------------------------------S
----------------------NLL-G-----------------------
--------------------------------------------------
--------------------------------------------------
--------------------------------------------------
----------V----------------------------------AS--G
D----------ALN-----------------------------R------
---------TAP----------AFR-HIY---------------------
----------------------------------RR---------YAY--
----F---P---K----G-EF-------RP-----LVG-PRP-LG-----
-----------------------------------GLG------------
--------------------------------------------------
--------------------------------------------------
--------------------------------------------------
--------
>Hubei_mosquito_virus_3_YP_009337789.1
-L------KA-VAVPD-A-----GKFRIITIDS-VSAKCLQPVQRALLSH
--LSR-----------F-P-E--F---EF-CTST--F-------------
--------QGE-L-PP-K-------WG-----------------------
-----KM--A-K---G-------EK-LL-SVDYSNATDGVDGSFMSELMD
R-I--I------------D-R-------S-G-S---------F---E-L-
--------------------LALRE---QAVQETTLGRRIS---------
--------------N-----------------------------------
--------------------------------D--L-C-S----------
----------------------------FWQRRGTLMGSLVSFPLLCLWN
ASIIR--E---------A-G--M---------------------------
--------------------------------------------------
--------------------------------------------------
--------------------------------------------------
-K------------------------------------K-----------
-----FIVCGDDAL-AYATNT------QKKRWADY-S-AKLGLVQSPGKT
FHSRK--------F-------GTFCSKV-VGT---EH-L--N-A------
--------------------------------------------------
--------------------------------------------------
-------------------------------------------------G
----------------------RIL-A-----------------------
--------------------------------------------------
--------------------------------------------------
--------------------------------------------------
----------P----------------------------------MS--G
E----------NYN-----------------------------R------
---------TPK----------QFR-HIY---------------------
----------------------------------KR---------YCF--
----Y---P---H----G-EF-------RS-----LYG-PRE-IG-----
-----------------------------------GLG------------
--------------------------------------------------
--------------------------------------------------
--------------------------------------------------
--------
>Wenzhou_narna-like_virus_6_APG77281.1
-S------KM-EIVED-P-----LKARVITKNN-WQCTILKPLQKMIHSH
--MRK-----------D-P-R--F---EL-MGK---Q-------------
-------ID-ADV-ISA--L------------------------------
-----PL--F-S---G-------AK-WV-SGDYAAATDNLNADVTETILD
E-I--L------------V-N-------M-T-G---------K---L-SR
---------------LPEFI----S--LAAR-SL-TNLTIF---------
H-------------E-----------------------------------
--------------------------------E--V-G-Y----------
----------------------------FTQTNGQLMGSLLSFPVLCIAN
YAMWH--K-T-A-Q--EH-Y--QL--------------------------
----------------------------------------WP--------
--------------------------------------------------
-----------------------------SGL-------G-DH-----G-
-K------------------------------------WD----------
-N---VRINGDDIA-FASDP---G---MYEKWKVN-V-VRIGLEPSMGKN
YYSDR--------L-------VMLNSRP-FLP---QT-Q-----------
--------------------------------------------------
--------------------------------------------------
--------------------------------------------------
--------------------------------------------------
--------------------------------------------------
--------------------------------------------------
--------------------------------------------------
--------------------------------------------------
--------------------------------------------------
--------------------------------------------------
--------------------------------------------------
-----------------------------------EDG-SAR-MT-----
-----------------------------------ELK------------
--------------------------------------------------
--------------------------------------------------
--------------------------------------------------
--------
>Hubei_narna-like_virus_9_YP_009336802.1
-T------QV-IPLCE-P-----LKIRVITKGEALPAYLAKTLQKTMKSY
--INR-----------F-P-S--M---IL-TTRP--L-------------
--------KV-DD-FRDVWAR--E-KA----------------IE-----
-SQLGIN--L-K---F-------CE-HV-SGDYKAATDKLNINFTKLIFE
R-F--M-------------VV-------L-N----------IP---QAD-
----------------R--D----VYRS-----VLYEQRVH---------
Y-------------P--------FAA-K--------LCRDKKLNSLNCLH
KANIEAKKLYKLEYAKWVSEGSNFLTEPVLPPL--E-F-A----------
----------------------------VEQKNGQLMGSILSFPILCLAN
LICYK--C-A-L-D--EY-I--NI----------------DN------KL
--------------------------------------------------
------------RS------------------------------------
------------------------------KK-------F-VN-----V-
-F------------------------------------DL----------
-P---VLINGDDIY-FRSNP---V---FYEIWKKY-I-GIAGFVLSIGKN
YVHKS--------I-------FTINSQC-FRY---ND-E--Q-D------
--------------------------------------------------
--------------------------------------------------
----------------------------------------------SI-D
E-I-------TY------LNVGLLI-G----------QS--K--S-----
---------------------------------G----------------
-I-------------------LGEK-------------------------
----------L-------P-------------------------------
-----T-W-DLY--------------------------------NKV--T
V----------G-----SY------N-----------------K------
--VD-----SHN----------RF----FY-YH-----------------
----KD---------------------------------------SIA--
----QI--S---K----N-GN-------YN-----LFL-PKL-LG-----
-----------------------------------GLG------------
--------------------------------------------------
--------------------------------------------------
--------------------------------------------------
--------
>Wenling_narna-like_virus_4_YP_009337133.1
-V------KA-VAVQQ-P-----GKIRVITKSE-YSLKCLMPLQNALMDQ
--LRN-----------N-P-S--F---CL-TRKE--C-------------
--------EE-ND-FDI---------------------------------
-----FL--E-E---K-------GA-FV-SGDYKSATDNLNLDLQYYIMQ
R-I--L-------------FN-------S-V-T---------P---WV--
----------------K--S----LWMV-AL-REVSSHKIE---------
Y-------------E-----------------------------------
--------------------------------K--L-Q-S----------
----------------------------IDQVRGQLMGSLLSFPLLCIIN
YSIFH--I-L----------------------------------------
--------------------------------------------------
--------------------------------------------------
------------------------------------------------F-
-P------------------------------------NK----------
-K---VLINGDDIL-FRASQ---Q---EYDLWKVK-V-LSVGLQLSIGKN
YFSNE--------I-------FTINSKF-YRW---QD-R-----------
--------------------------------------------------
--------------------------------------------------
-----------------------------------------------A-N
E-I-------GY------LHLGHLL-G----------PM--S--G-----
--------------------------------------------------
--------------------------------------------------
--------------------------------------------------
-----D-S-YRR--------------------------------IP----
-------------------------Q-----------------R------
--FQ------G--------------------MY-----------------
----KR---------------------------------------YCQ--
----K---P---F----E-NL-------RD-----LLE-PTC-FG-----
-----------------------------------GLG------------
--------------------------------------------------
--------------------------------------------------
--------------------------------------------------
--------
>Wenling_narna-like_virus_5_YP_009337146.1
-V------KA-CAVQQ-P-----GKIRIITKGE-VSLKCLMPLQNSIMAQ
--LRK-----------N-K-S--F---CL-TNRE--L-------------
--------EK-TD-IPK---------------------------------
------A--D-P---K-------RP-FV-SGDYKSATDYLCPELQYNIMR
V-I--L-------------ER-------S-T-S---------E---WV--
----------------K--K----LWWT-AL-EEVSCHEIE---------
Y-------------P-----------------------------------
--------------------------------N--G-T-S----------
----------------------------IHQARGQLMGSLLSFPLLCIIN
YCVLQ--Y-L----------------------------------------
--------------------------------------------------
--------------------------------------------------
------------------------------------------------F-
-K------------------------------------GR----------
-W---CLINGDDIL-FQANK---Q---EYSLWCET-V-ARVGFQLSLGKN
YHTNK--------L-------YTINSRF-FKY---NF-L--K-N------
--------------------------------------------------
--------------------------------------------------
----------------------------------------------TH-D
E-I-------CF------LHLGRMF-G----------PM--S--G-----
--------------------------------------------------
--------------------------------------------------
--------------------------------------------------
-----D-T-YRR--------------------------------IP----
-------------------------S-----------------Y------
--YQ------H--------------------MY-----------------
----KR---------------------------------------YCK--
----K-------V----P-HM-------RD-----LLE-PVC-YG-----
-----------------------------------GMG------------
--------------------------------------------------
--------------------------------------------------
--------------------------------------------------
--------
>Changjiang_narna-like_virus_2_YP_009337311.1
-C------KV-AEVLE-P-----LKVRLITAMDALRTHVARPLQAALWRY
--LRA------------SP-V--F---AL-IGEP--I-------------
--------SED-L-LQDLCAR--H-LAD----------------------
-----G--GG-S---N-------DP-WA-SGDYSAATDGLDIRFSRLVIE
V-V--L------------S-K-------L-R-T---------E---D-K-
---------------W------LAP---FLA-SILDQQIIT---------
Y-------------P--------A--------------------------
------------------------------WAK--L-P-A----------
----------------------------ILQKNGQLMGSVLSFPVLCLAN
FFA-F--I-Q-SRP--NA-A--AI--------------------------
L-------------------------------------------------
--------------------------------------------------
------------------------------RS-------RR-L-----M-
-D------------------------------------RQ----------
-P---VLINGDDIL-FRATEE------RYKVWLSE-I-AKVGFVPSVGKN
FFHPR--------F-------FTVNSVP-IEY---LP---SP-T------
--------------------------------------------------
--------------------------------------------------
--------PYQFWSQFSWADMEEIAAPWNI---------NQ---APRI-S
I-R-------GF------LNVGLLT-G----------Q----AKL-----
--------------------------------------TG----------
-RE------------------------AL---G-----------------
---------AL-------P-------------------------------
-----L-A-GWH--------------------------------AGS--V
L----------E-----AL------N-----------------P------
--LQ-----AHK----------WF----LH-YH-----------------
----LE---------------------------------------EIQR-
----Q---T---R-FG-S-TT-------LN-----IFA-HPL-LG-----
-----------------------------------GLG------------
--------------------------------------------------
--------------------------------------------------
--------------------------------------------------
--------
>Wenzhou_narna-like_virus_4_YP_009333318.1
---------V-EGIIE-P-----LKLRTITKGPCHRKWLSQSLQREMADC
--LDG-----------F-W-Q--F---KL-NKAN--T-------------
--------DH-RM-VTRLNAA--C-VR------LH------SKQD-----
---SFTP--D-T---P-------MW-WC-SGDYKSATDSISIHHTKAALE
T-L--L-------------NC-------T-S-P---------ERVNEAC-
----------------K----------RLYR-DELYEQIVQ---------
Y-------------P-----------------------------------
-----------------------------KWTG--I-P-D----------
----------------------------VQQVNGQLMGSVLSFPILCVIN
FVAYW--Q-S-L-E--EH-Y--G---------------------------
--------------------------------------------------
--------------------------------------------------
-------------------------------C-------T-LN-----V-
-R------------------------------------SV----------
-P---CLIHGDDIL-FKTTH---E---HYAVWEET-I-KLFGLQKSVGKN
YFHPK--------V-------FTIDSEL-WVE---SK-R--S-D-G----
--------------------------------------------------
--------------------------------------------------
----------------------------F-----------------HF-K
K-Y-------SG------INVGSLL-K----------SK--V--------
-----------------D---------------G----------------
-RN------------------DYQR-------------------------
----------L-------P-------------------------------
-----I-W-DKF--------------------------------NSS--I
R----------G-----AQ------D-----------------K------
--EL-----YLK----------RF----LH-YH-----------------
----KS---------------------------------------TIK--
----PMTWT---K----A-GV-------LN-----LFL-PRE-RG-----
-----------------------------------GIG------------
--------------------------------------------------
--------------------------------------------------
--------------------------------------------------
--------
>Hubei_narna-like_virus_11_YP_009336851.1
-A------NV-IALIE-P-----LKVRVITTGEAAAYYLSKPLQRSFWKH
--LYQ------------FP-Q--F---VL-TGQP--L-------------
--------TVE-I-LDQLEDS--T-LAFCAKY------------------
-----S--VP-T---L-------DQ-WV-SGDYKGATDTLDILSSMASFS
A-G--I------------N-V-------L-S-Q-----HSQLS---E-Q-
---------------FE--K--LLD---LNR-QVLDRHTLN---------
Y-------------P--------KGT-LSSLTHDQIVE------------
--------------------LGG----YYGENG--E-V-K----------
----------------------------LLQGTGQLMGSPLSFPILCLIN
FIA-Y--W-T-SME--KY-L------------------------------
--------------------------------------------------
--------------------------------------------------
------------------------------GR-------EIPD-----F-
-W------------------------------------EL----------
-P---VRINGDDIL-FKSNTE------HYSIWKEE-V-KVHSFELSMGKN
YIHPR--------F-------LTVNSVL-YYY---TR---HH--------
--------------------------------------------------
--------------------------------------------------
---------------------------DG-----------S---PADF-G
K-V-------PY------LNVGLLL-S----------Q----SKG-----
--------------------------------------VD----------
-RD------------------------PQ---R-----------------
---------RL-------P-------------------------------
-----F-A-ELY--------------------------------RIS--V
G----------D-----SC------N-----------------V------
--RR-----SHD----------RF----IH-YN-----------------
----IK---------------------------------------QIKQ-
----F---T---N-NG----Q-------FN-----LFI-PVH-LG-----
-----------------------------------GLG------------
--------------------------------------------------
--------------------------------------------------
--------------------------------------------------
--------
>Beihai_narna-like_virus_11_YP_009333278.1
-V------RV-QGLQE-P-----LKVRFITKSPSVRSYVCKPIQNALWNH
--LKE-----------S-E-P--F---AL-IGHP--I-------------
--------RR-ED-LRQLKIK--S-LR----------------F------
-----DFGPQ-P------------F-WV-SGDYKSATDRIDLRQTKDALE
C-A--L-------------AE-------L-L-L-----HGHIG---LRQ-
----------------A--D----ACRR-----ELYEQTIT---------
F-------------P--------LHL------------------------
--------------------------------Q--M-P-S----------
----------------------------VPQGNGQLMGSVLSFPILCVIN
LAA-Y--W-SSM-E--EY-F--Q---------------------------
--------------------------------------------------
--------------------------------------------------
------------------------------EE---------YR-----L-
-Q------------------------------------DL----------
-P---VLINGDDIG-FQSND---E---HYAIWQQK-I-HEVGLKLSIGKN
YIHPT--------Y-------FTINSEL-WNM---CD-L-----------
--------------------------------------------------
--------------------------------------------------
-------------------------------------------------T
Q-V-------HF------FNLGCLT-N----------MN--R--R-----
-----------------T---------------G----------------
-RE------------------CTKS-------------------------
----------L-------P-------------------------------
-----I-A-ELW--------------------------------SEV--H
V----------G-----AT------N-----------------K------
--DR-----AWR----------RF----VH-YN-----------------
----KP---------------------------------------QIQ--
----SA--T---L----R-GR-------LN-----LGL-PYT-AG-----
-----------------------------------GLN------------
--------------------------------------------------
--------------------------------------------------
--------------------------------------------------
--------
>Beihai_narna-like_virus_10_YP_009333271.1
-V------RV-GAVLE-P-----LKVRLITKGNTLRYWLSRDCQKQLWSY
--LQK------------YD-Q--F---AL-TGRP--L-------------
--------MAY-D-LHGILIR--E-EK-----------------------
-----L--GL-K---F-------DK-WV-SGDYAAATDTLDLRHTKAAFE
E-A--L------------R-M-------C-M-F-------SYS---P-K-
---------------Y-------QD---VLR-SVLYEQEIH---------
Y-------------P--------EG-----AV------------------
---------------------------KKCAGK--L-D-P----------
----------------------------VMQRTGQLMGSTLSFPILCAIN
LCA-Y--W-A-ALE--EL-T------------------------------
--------------------------------------------------
--------------------------------------------------
------------------------------GR-------EF-D-----V-
-H------------------------------------DL----------
-P---VLVNGDDIL-FRTDDR------LYDIWLRK-T-KEVGFELSLGKN
YVHPN--------Y-------LTVNSQL-YYF---KN---TT--------
--------------------------------------------------
--------------------------------------------------
---------------------------FRG---------KK---KSLF-I
P-L-------GY------LRAGLLT-G----------Q----SKI-----
--------------------------------------TG----------
-RQ------------------------EA---K-----------------
---------AA-------P-------------------------------
-----L-W-DYF--------------------------------NKV--T
R----------E-----AL------D-----------------P------
--IR-----AKR----------RF----IS-YH-----------------
----KD---------------------------------------TIVR-
----L---T---Q-KG----K-------WN-----LFA-SPM-KG-----
-----------------------------------GLG------------
--------------------------------------------------
--------------------------------------------------
--------------------------------------------------
--------
>Wenling_narna-like_virus_3_YP_009337159.1
-A------TV-VECLE-P-----LKCRLITKGNAMPYAAVMPFQKDMRRH
--LYD-----------THF-A--F---KL-IGEP--L-------------
--------TEQ-L-LHELLAK--E-RRA--------------NIF-----
-TDDVK--NG-K---V-------IK-WN-SGDFSAATDGISQEVNSLALE
E-Y--I------------A-S-------L-A-G-----VT------E-D-
----------------------EKT---ILR-AVLGNHLLD---------
Y-------------P--------S-D-EN----RP---------------
------------------------------YKV--R-E-P----------
----------------------------FMMKNGQLMGCPISFPILCAIN
LAA-Y--W-L-ALE--EY-T--G---------------------------
--------------------------------------------------
--------------------------------------------------
-------------------------------R-------KF-E-----I-
-D------------------------------------KL----------
-P---VLINGDDIL-FRATDE------MAAVWHKW-I-THAGFTLSKGKN
YLAKD--------F-------LTVNSVC-YSY---RS---QE-Y-RQS-Q
------------------------------AKLAKAVAK----K---NKT
SKTYVPKGCAASGASGHGE---------------------QL-SV--P--
-ATDDGEESADENNEPESKPTIDVATEFGT---------NL---SDSF-T
K-I-------GY------LNTGLLY-Q----------N----QTMK----
--------------W--K------G----------WQHGC----------
-RS------------------------EL---R-----------------
---------QK-------P-------------------------------
-----F-A-DKL--------------------------------NDL--L
D----------N-----CC------D-----------------K------
--KR-----TFA----------LA----KK-HY-----------------
----AI---------------------------------------EIAQ-
----A---T---E-RG----N-------LS-----LTA-HPS-LG-----
-----------------------------------GVG------------
--------------------------------------------------
--------------------------------------------------
--------------------------------------------------
--------
>Beihai_narna-like_virus_9_YP_009333316.1
-A------RV-ELCLE-P-----LKCRVITKGESVPYFVAQTFQKSMWKA
--LQE------------TG-A--F---KL-TSCP--V-------------
--------DAS-M-LYGIELS--T-KD-----------------------
-----L--DL-P---F-------DQ-WV-SGDYSAATDGLTLEVNQCCLR
A-M--L------------D-A-------F-Q-------AT------P-E-
----------------------ERE---VCS-KVLGCHEVS---------
Y-------------P--------D-R-LDP----E---------------
------------------------------ANG--L-E-P----------
----------------------------FHMLNGQLMGSVLSFPVLCAVN
LAA-Y--W-C-ALE--EY-T--G---------------------------
--------------------------------------------------
--------------------------------------------------
-------------------------------R-------KF-K-----K-
-E------------------------------------QL----------
-P---VLVNGDDIL-FKANAA------FYEVWKKW-V-KRAGFSLSLGKN
YISPN--------F-------ITVNSES-WLH---KG---GS--------
--------------------------------------------------
--------------------------------------------------
----------------------------------------------YF-R
K-L-------PF------LNCGLLL-Q----------E----AAG-----
----------------------------------PYKVPL----------
-RA------------------------ET---A-----------------
---------ER-------P-------------------------------
-----L-I-PKL--------------------------------QWI--I
D----------N-----CN------N-----------------P------
--AR-----AFD----------RI----KH-HW-----------------
----RR---------------------------------------SINV-
----H---T---E-FG----R-------FN-----LCA-PME-LG-----
-----------------------------------GCG------------
--------------------------------------------------
--------------------------------------------------
--------------------------------------------------
--------
>Barns_Ness_breadcrumb_sponge_narna-like_virus_6
-A------QV-ELCLE-PLKCRDXKCRVITKGESLPYWVSQTFQKQAWQS
--LQD------------TP-A--F---AL-TGTT--V-------------
--------NSS-H-LYHLDKM--T-SD-----------------------
-----L--EL-G---F-------DQ-WV-SGDYSAATDGLSSEVNQMAMD
S-L--L------------Q-K-------F-G-------AT------P-D-
----------------------ETA---ICK-QVLGNHVVQ---------
Y-------------P--------E-K-LETLAHLK---------------
------------------------------GID--L-S-P----------
----------------------------FVMKNGQLMGSLLSFPVLCAIN
LVA-Y--W-S-ALE--EY-T--G---------------------------
--------------------------------------------------
--------------------------------------------------
-------------------------------R-------TF-R-----K-
-E------------------------------------EL----------
-P---CLINGDDIL-FKSNAE------FYPIWQKW-I-TKAGFTLSVGKN
YISPN--------F-------LTVNSES-WLH---TP---NG--------
--------------------------------------------------
--------------------------------------------------
----------------------------------------------IF-K
K-L-------KW------LNCGLLL-Q----------E----ARG-----
----------------------------------PCQIPL----------
-RT------------------------ET---A-----------------
---------ER-------P-------------------------------
-----L-I-PKL--------------------------------QWI--L
D----------N-----CV------N-----------------K------
--ER-----SYN----------RI----KH-YW-----------------
----KK---------------------------------------SISI-
----W---T---D-HG----Y-------YN-----LAC-PVE-WG-----
-----------------------------------GCG------------
--------------------------------------------------
--------------------------------------------------
--------------------------------------------------
--------
>Beihai_narna-like_virus_8_YP_009333267.1
-A------DV-KPILE-P-----LKCRLITAGSPVSYAYSMSAQKSMWRH
--LHD-----------NFP-Q--F---KL-IGSP--L-------------
--------VED-D-LGWVRGQ--T-SS-----------------------
-----L--DL-P---F-------DQ-WV-SGDYSAATDGLGSEINRLCID
A-Y--C------------D-A-------V-Q-------AT------P-T-
----------------------ERK---IWR-AVSGNHSIH---------
Y-------------TG-------E-K-VADAVTAS---------------
------------------------------VGS--S-D-P----------
----------------------------FLMENGQLMGSVLSFPLLCAIN
LVA-Y--W-A-ALE--EF-T--G---------------------------
--------------------------------------------------
--------------------------------------------------
-------------------------------R-------RF-Q-----P-
-N------------------------------------DL----------
-P---VLVNGDDIC-FLANDA------FYKVWQDW-I-SRVGFTLSLGKN
YISPD--------F-------VTINSES-FMY---SQ-R-RC--------
--------------------------------------------------
--------------------------------------------------
----------------------------------------------TF-R
R-I-------GF------LNTGLLI-P----------S------------
-------------------------------------ASI----------
-RP------------------------EN---R-----------------
---------RM-------P-------------------------------
-----L-T-GKL--------------------------------QRL--L
S----------E-----CN------N-----------------P------
--ER-----TWR----------RF----IH-YN-----------------
----KA---------------------------------------ALRD-
----L---T---L-NG----N-------VN-----VFG-ANA-LG-----
-----------------------------------SLG------------
--------------------------------------------------
--------------------------------------------------
--------------------------------------------------
--------
>Beihai_narna-like_virus_6_YP_009333251.1
-A------TV-CAILE-P-----LKCRLITKGSALPYFAAQALQKAMWQR
--LQA------------FP-C--F---KL-TGCP--L-------------
--------DAS-M-LQGLLDQ--E-ER-----------------------
-----L--GL-D---F-------TH-WV-SGDYSAATDGLSQQVNRLCLE
E-A--L------------R-G-------C-N-------AS------E-A-
----------------------LKI---IAR-AVLGNHRIE---------
Y-------------P--------T---------EF---------------
--------------------------------E--I-D-G----------
----------------------------MMQQNGQLMGSPLSFPVLCSIN
VAA-Y--W-C-ALE--EY-T--G---------------------------
--------------------------------------------------
--------------------------------------------------
-------------------------------R-------KF-Q-----L-
-E------------------------------------DL----------
-P---CLVNGDDIC-FRANPE------FYGIWQRW-V-REVGFTLSPGKN
YIHEH--------F-------VTVNSEG-YVH---QK---HG--------
--------------------------------------------------
--------------------------------------------------
----------------------------------------K---VP-F-H
K-V-------NF------LNTGLLY-S----------G----KSVE----
--------------R--K------ID-WG-D-QPAIKVGL----------
-RP------------------------EN---R-----------------
---------EM-------P-------------------------------
-----F-T-QKV--------------------------------NRV--I
E----------E-----SC------S-----------------P------
--TR-----TLL----------RV----HR-YF-----------------
----RD---------------------------------------EIKY-
----H---T---L-NG----E-------IN-----MHA-APE-LG-----
-----------------------------------GLG------------
--------------------------------------------------
--------------------------------------------------
--------------------------------------------------
--------
>Beihai_narna-like_virus_7_APG77081.1
-A------GV-CGILE-P-----LKCRLITKGSGLPYFASMPMQRAMWER
--LQA------------FD-C--F---KL-TGCP--L-------------
--------DCS-M-LWGLTNK--E-KA-----------------------
-----L--GL-H---F-------DK-WV-SGDYSAATDGLSQQINRLCLE
E-A--L------------K-G-------A-N-------AG------E-G-
----------------------MSS---VCR-SVLGNHLIS---------
Y-------------P--------K---------EF---------------
------------------------------SGE--V-T-E----------
----------------------------FMQSNGQLMGCPLSFPILCAIN
VIA-Y--W-C-ALE--EY-T--G---------------------------
--------------------------------------------------
--------------------------------------------------
-------------------------------R-------VF-D-----L-
-A------------------------------------DL----------
-P---CLVNGDDIC-FRANDA------FYEVWKQW-V-TRVGFTLSPGKN
YISPV--------F-------VTVNSEG-YVY---RP---DK--------
--------------------------------------------------
--------------------------------------------------
----------------------------------------R---KPTF-Q
P-V-------KF------LNTGLLY-T----------G----ESVE----
--------------R--R------VD-WD-CPKDKTKAGL----------
-RP------------------------EN---R-----------------
---------EM-------P-------------------------------
-----F-V-PKV--------------------------------NRV--I
V----------E-----SC------D-----------------P------
--RR-----TLL----------RV----HA-FY-----------------
----KD---------------------------------------EIRH-
----H---T---M-DG----E-------IN-----MHA-APE-LG-----
-----------------------------------GLG------------
--------------------------------------------------
--------------------------------------------------
--------------------------------------------------
--------
>Shahe_narna-like_virus_3_YP_009336532.1
-V------RV-CSIVE-P-----LKVRTVTAEE-ARNQFIKPIQKLLWED
--LLS-----------H-E-D--F---FL-TRNE--D-------------
--------F-ESHWNRKFK-------------------------------
------F---CD---L-------PY-HI-SGDYKAATDNLNRNVINVVIT
Q-L--S------------T-L-------L-P-T---------N-----L-
----------------I-------D---LFM-KNAGLHYLD---------
Y-------------N----------------------E------------
------------VAFSLRES---------PDKI--G-D-V----------
----------------------------YLQKNGQLMGSLTSFPLLCFIN
WISYQ--F-S-K-Y--LV-N----------------------------N-
--------------------------------------------------
--------------------------------------------------
-------------------------------Y-------P-DE-----H-
-L------------------------------------SE----------
-S---CAINGDDIY-FKASL---K---GYAKWQEV-V-HSFGLSPSPGKN
YSSSN--------C-------FLINSRN-FLV---NT-K-SE-L------
--------------------------------------------------
--------------------------------------------------
-------------------------------------------------K
E-I-------PF------INFQMLP-Q----------YS--E--D-----
--------------------------------------------------
--SNNKFEHNKKELLNQMKGDSV-Y-------------------------
----------S---EVNSP-------------------------------
-----I--GIIF--------------------------------RTF--C
K----------Q-----AN------------------------I------
----------------------------------N-L-VKPSKF----DI
QLIYYFY---------------------------SV---------WKK--
----E---I---I----K-CP-------RE-----FYL-PSL-IG-----
-----------------------------------GMG------------
--------------------------------------------------
--------------------------------------------------
--------------------------------------------------
--------
>Wenzhou_narna-like_virus_7_YP_009337386.1
-V------KA-VALVE-P-----LKVRVITKEAAWTH-MLKPIQKLMHSA
--LTH-----------H-D-F--GEIFCL-TRG---K-------------
-------PY-ENV-SL---G------------------------------
-----TL--S-D---S-------EF-YL-SGDFSAATDNIHPHFLNEFRD
R-M--R------------V-I-------L-K-D---------H--PM-I-
-------------------W----H--ALNS-EA-RNHIIE---------
Y-------------------------------------------------
------------------------------PLG--I-P-P----------
----------------------------VEQMRGQLMGSLLSFPILCLSN
LAIVL--A-S-C-R--EH-R--DH----------------T--------I
D-RVIQSAS----S------------RT------------GYK--PIIE-
-------------------------------KV----KITIS--------
--E-------------------------NWSS-------T-LE-----R-
-L------------------------------------KS----------
-S---CLINGDDLA-IRTND---Q---FLSKWKVL-S-PNAGFTLSIGKN
FIDKR--------F-------YTINSKL-FID---DK-I--F-S-T----
--------------------------------------------------
--------------------------------------------------
----------------------------H--------------------K
--FKC-----SM------SNKGDLA-S-----------L--G--------
--------------------------------------------------
--------------------------------------------------
----------A-------E-------------------------------
-------YPRFF--------------------------------K-T--E
-----------G--------------------------------------
---------------------------------VQQEVVD--KH----NR
TIRSMF------I---------------------RD---------HHK--
----R---L---M----K-DP-------RS-----LEV-PRH-LG-----
-----------------------------------GLG------------
--------------------------------------------------
--------------------------------------------------
--------------------------------------------------
--------
>Beihai_narna-like_virus_14_YP_009333153.1
-V------EA-YAISE-P-----LKVRLITKEQ-PLSYAMKPLQRAMTRA
--LRD-----------F-N-C--F---FP-GWK---G-------------
-------TL-EDF-VNL--N------------------------------
-----LA--G-Q---K-------GH-IL-SGDYSAATDNLNSDVMNTVLE
E-V--K------------K-V-------F-P-G---------H---H-LL
-------------------H-------KYVD-FFGGPHEVL---------
Y-------------P----------------------K------------
------------------------------WTK--L-P-A----------
----------------------------IQQRRGQLMGSLLSFPVLCIAN
AATLC--H-V-R-Q------------------------------------
--------------------------------------------------
--------------------------------------------------
-----------------------------------------QD-----L-
-H------------------------------------EL----------
-K---ACINGDDIL-FVDTN---R---CIRRWKKV-A-TSLGLVPSIGKN
FQDMS--------F-------GTINSEL-LFR---RK-K--G-N-T----
--------------------------------------------------
--------------------------------------------------
----------------------------F--------------------R
--SAD------T------GKPGLLV-R-----------K--N--------
--------------------------------------------------
--------------------------------------------------
----------M-------P-------------------------------
-------LAHLA--------------------------------L----K
--------------------------------------------------
------------------------------------------------EG
YSKGQV------V---------------------LW---------GKP--
----S---L---E----R-HP-------GS-----IDV-PLN-FG-----
-----------------------------------GLG------------
--------------------------------------------------
--------------------------------------------------
--------------------------------------------------
--------
>Beihai_narna-like_virus_13_YP_009333241.1
-C------EA-HAIAE-P-----LKVRLITKNEP-NTWVLKPVQLAMWKT
--LKN-----------F-K-V--F---SL-THGP--T-------------
--------I---D-LSRL-------------------------G------
---------K-G---G-------RY-LV-SGDYKSATDRLHFDIMQTAVN
V----L------------KDY-------I-P-----------E----EL-
----------------R----------SWFL-WEGGKHIIN---------
Y-------------P-----------------------------------
-----------------------------KNTL--L-E-PI---------
----------------------------VQ-SRGQLMGSLLSFPILCLAN
FTTYA--M-A-R-L--DC-F--PS----------------L---------
--------------------------------------------------
------------EI------------------------------------
------------------------------ED-------I-LN-----D-
-E------------------------------------NI----------
-S---CFINGDDIL-FTCDGKNSM---LYNRWKHH-A-KSIGLELSVGKT
YISKY--------F-------GLINSQM-ILA---YP-K--V-Q-D----
--------------------------------------------------
--------------------------------------------------
----------------------------K-----------------AI-K
K-L------------------KNVV-Q----------VF--N--NDT---
--------------------------------------------------
-LT-------------------IST-------------------------
----------I-------P-------------------------------
-----CLV-QLL--------------------------------EGK--I
R----------S-----Y------------S------------K------
--IQNYGSLDFS----------QV----LT-YV-----------------
-KRETI---------------------------------------VNL--
----NRKKL---D----Q-TP-------ES-----LDL-PKE-LG-----
-----------------------------------GIG------------
--------------------------------------------------
--------------------------------------------------
--------------------------------------------------
--------
>Sanxia_narna-like_virus_2_APG77185.1
-V------RV-EPIVE-P-----LKVRTITAGD-ANTFCLKPLQRAMWQA
--LGT-----------E-E-Q--F---VL-THG---T-------------
-------HHLESA-VERLYQ------------------------------
-----SG--G-E---N-------SH-WI-SGDYTAATDSVSIEATRALME
G-I--L------------E-S-------I-D-H---------L-----P-
----------------T--K----R---WAM-KEVSPHMLY---------
Y-------------P--------EGK-R---------G------------
------------------------------SPE--L-S-P----------
----------------------------ILQKSGQLMGSLLSFPLLCLLN
DCTAM--R-T-G-L--K---------------------------------
--------------------------------------------------
--------------------------------------------------
--------------------------------------------------
--------------------------------------SN----------
-Q---YLINGDDIL-MRCLP---R---DYLTWKNE---------------
--------------------------------------------------
--------------------------------------------------
--------------------------------------------------
--------------------------------------------------
--------------------------------------------------
--------------------------------------------------
--------------------------------------------------
--------------------------------------------------
--------------------------------------------------
--------------------------------------------------
--------------------------------------------------
--------------------------------------------------
--------------------------------------------------
--------------------------------------------------
--------------------------------------------------
--------------------------------------------------
--------------------------------------------------
-------A
>Beihai_narna-like_virus_16_YP_009333152.1
-V------RV-EPVIE-P-----LKVRTITAGR-GDCFCLKPFQRAMWLA
--LGE-----------E-K-Q--F---CL-THG---T-------------
-------NNLEPA-IKRIYE------------------------------
-----KS--D-P---N-------DV-WI-SGDYTAATDCIPIEVSKTLLE
G-I--L------------E-S-------I-D-H---------E-----P-
----------------T--K----R---WAM-KEISPHLLV---------
Y-------------P----------------------K------------
------------------------------DSG--I-E-P----------
----------------------------VLQESGQLMGSLLSFPLLCLLN
DCTAQ--S-V-G-L--S---------------------------------
--------------------------------------------------
--------------------------------------------------
--------------------------------------------------
--------------------------------------PE----------
-K---YLINGDDIL-MRAPQ---K---VYSSWKKN-V-NSFGLSLSLGKN
YIHPD--------F-------GTVNSQL-ILR---GD-V--L--------
--------------------------------------------------
--------------------------------------------------
--------------------------------------------------
----C------S------GKQKVLD-R--------------R--------
--------------------------------------------------
------------------------S-------------------------
----------R-------I-------------------------------
-------L------------------------------------------
--------------------------------------------------
---------------------------------GECLRDLEVMMRDTSPD
DVKELF------K---------------------TV---------NRS--
----K---L---S----K-TV-------RD-----ISI-PMS-HG-----
-----------------------------------GLALEWGSS-KKDER
TQRTNIL-----------------VYFHDLFRKIEPHSG-------C---
--LAIPY------LSN-----------------------------SV---
-------------------------F------------------HQSQVE
EM-----D
>Changjiang_narna-like_virus_4_YP_009337385.1
-V------RV-VPIVE-P-----LKVRTITAGI-GQTFCLKPLQRAMWEA
--MGE-----------E-K-Q--F---TL-THG---T-------------
-------NNLNTA-VKRLFD------------------------------
-----YS--T-P---N-------SV-WI-SGDYSAATDSFSIEASKALLQ
G-I--L------------E-S-------I-D-H---------E-----P-
----------------T--K----R---WAM-KEISPHLLV---------
Y-------------P----------------------G------------
------------------------------SSG--L-N-P----------
----------------------------VLQKSGQLMGSLLSFPLLCLLN
DCTAR--F-S-G-L--S---------------------------------
--------------------------------------------------
--------------------------------------------------
--------------------------------------------------
--------------------------------------PD----------
-Q---YLINGDDIL-IRAPK---V---FYSKWKEQ-V-DKFGLELSLGKN
YVHPR--------F-------GTVNSQL-ILD---GD-V--V--------
--------------------------------------------------
--------------------------------------------------
--------------------------------------------------
----S------S------GKQRVLD-R--------------R--------
--------------------------------------------------
------------------------S-------------------------
----------E-------I-------------------------------
-------L------------------------------------------
--------------------------------------------------
---------------------------------GECLRDLELHMTDTPSM
EVQELF------K---------------------SV---------NRM--
----K---L---S----R-TV-------RD-----ISV-PVS-HG-----
-----------------------------------GLSFSWGKE-ALTKK
SKRTQIL-----------------CYLHDLFQKMKPMSG-------C---
--ISIPY------LST-----------------------------KE---
--------------------------------------------------
-------K
>Hubei_narna-like_virus_12_YP_009336759.1
-V------RV-VPIVE-P-----LKVRTITAGI-GETFCLKPLQRAMWEA
--MGL-----------E-P-Q--F---VL-THG---T-------------
-------NNLNTA-VKQLYE------------------------------
-----SS--V-P---G-------SV-WI-SGDYSAATDSFAIEASKALLQ
G-I--L------------E-S-------I-D-H---------E-----P-
----------------T--K----R---WAM-KEISPHLLV---------
Y-------------P----------------------G------------
------------------------------SSG--L-T-P----------
----------------------------VLQESGQLMGSLLSFPLLCLLN
DCTAQ--F-S-G-L--K---------------------------------
--------------------------------------------------
--------------------------------------------------
--------------------------------------------------
--------------------------------------PD----------
-Q---YLINGDDIL-IRAPK---K---FYPIWKER-V-QEFGLELSLGKN
YVHPR--------F-------GTVNSQL-ILD---GE-V--V--------
--------------------------------------------------
--------------------------------------------------
--------------------------------------------------
----S------S------GKQRVLD-R--------------R--------
--------------------------------------------------
------------------------S-------------------------
----------E-------V-------------------------------
-------L------------------------------------------
--------------------------------------------------
---------------------------------GECLRDLEVHMLSTPSS
EVQDLF------K---------------------SV---------NRM--
----K---L---S----R-TI-------RD-----ISV-PVS-HG-----
-----------------------------------GLSFSWGPE-ALTKK
SKRTQIL-----------------CYLHDLFKKMKPLSD-------C---
--ISIPY------LST-----------------------------KE---
-------------------------K------------------IITEIC
EQ-----E
>Wenzhou_narna-like_virus_9_YP_009337619.1
-V------EV-VALPE-P-----AKVRCITVGE-ANLKCLKPLQMAMWQS
--LSQ-----------Y-P-E--F---SL-THG-----VA-DG----RVD
DDKLLIFRRMEDE-IRRIHN------------------------------
-----P---------H-------GT-WL-SGDYTAATDNLPMWVTEALLE
G-I--L------------D-H-------I-E-H---------E-----P-
----------------T--K----R---WAR-YEAGRHEVL---------
Y-------------P----------------------E------------
------------------------------SSC--L-E-P----------
----------------------------GSQTSGQLMGSLISFPLLCMAN
SFIVE--Y-S-G-I--E---------------------------------
--------------------------------------------------
--------------------------------------------------
--------------------------------------------------
--------------------------------------PG----------
-S---YLVNGDDIV-ASTSQ---N---SIDKWKEN-A-PRIGLSLSMGKN
FISDE--------F-------CTVNSQL-FLK---DT-E--GVM------
--------------------------------------------------
--------------------------------------------------
----------------------------S---------------------
--IRH------T------GKTGLLH-R-----------G--E--------
--------------------------------------------------
------------------------G-------------------------
----------E-------P-------------------------------
-------L------------------------------------------
--------------------------------------------------
---------------------------------GRTFSDFQNFYG--LED
IYRQTY------I---------------------RH---------NLE--
----S---L---R----R-TP-------QS-----LQV-PIS-HG-----
-----------------------------------GLASTFTY---GV--
TLNQKLAK---------------EVWVASLLERITKSSD-------EQ--
-----F-------HTL-----------------------------TG---
-------------------------Y------------------CPL---
-------R
>Beihai_narna-like_virus_17_YP_009333347.1
-V------KP-VALSE-P-----LKVRMITAAQ-SDTKCLQPLQRGMWRT
--LGL-----------F-P-E--M---CL-TDG----VKE-LV----SFS
DETLPWIYRIEKV-IQRIRD------------------------------
-----SN--P-D---D-------YL-WL-SGDYTAATDNIPMWVTESLLE
G-I--L------------T-Q-------V-D-H---------E-----P-
----------------T--K----Q---WAR-WEISPHEVL---------
Y-------------K----------------------D------------
------------------------------KH---G-G-T----------
----------------------------SLQTSGQLMGSLLSFPLLCLAN
YFTLI--H-S-G-F--G---------------------------------
--------------------------------------------------
--------------------------------------------------
--------------------------------------------------
--------------------------------------SR----------
-Q---FLVNGDDVV-ARGTP---E---QIEAWRSF-A-PKIGLSLSIGKN
FIDPD--------F-------CTINSQL-FFN---GE-V--Q--------
--------------------------------------------------
--------------------------------------------------
--------------------------------------------------
----H------T------GKVSCQQ-R--------------H--------
--------------------------------------------------
------------------------G-------------------------
----------T-------T-------------------------------
-------L------------------------------------------
--------------------------------------------------
---------------------------------GYCFQEAQFYWG--PQE
FIKAEF------V---------------------RR---------NLH--
----E---L---R----K-TP-------RS-----LDL-PVS-LG-----
-----------------------------------GLGLYETMEKTNR--
RYNMGLFK---------------RVYFYDLLRKFIHPLH-------FGIK
GSRGSE-------YA-----------------------------------
---------------------------------------------VLRIP
TVHGTV-S
>Beihai_narna-like_virus_18_YP_009333315.1
-V------KA-VALSE-P-----LKVRMITAAE-ASTKVLQPFQKALWNY
--LAE-----------Q-P-Q--F---CL-TNGVKAPWSE-HE----SFQ
DDTLPWVYRIETM-IQEIQQ------------------------------
-----RT--S-E---D-------SL-WL-SGDYTAATDNFPMSVTEALIE
G-I--L------------S-E-------I-D-H---------E-----P-
----------------T--R----Q---WVR-WECSSHEIL---------
Y-------------P----------------------K------------
------------------------------G----V---R----------
----------------------------GRQTSGQLMGSLLSFPLLCFLN
DYIVS--Y-S-G-F--K---------------------------------
--------------------------------------------------
--------------------------------------------------
--------------------------------------------------
--------------------------------------KF----------
-T---YLINGDDVV-ARGDK---E---KIALWRAQ-A-PTVGLSLSLGKN
FIDPD--------F-------CTVNSQL-FYK---GE-V--L--------
--------------------------------------------------
--------------------------------------------------
--------------------------------------------------
----H------T------GKVSCQT-R--------------V--------
--------------------------------------------------
------------------------G-------------------------
----------C-------T-------------------------------
-------L------------------------------------------
--------------------------------------------------
---------------------------------SYCFEETQFYWG--TED
WVKYEF------L---------------------KR---------NII--
----P---L---R----S-TP-------RS-----LHL-SKK-FG-----
-----------------------------------GLGLVNSLD-TGI--
RYDHGLLK---------------EVYIYDLLRKFDKSQL-------V---
--PGTD-------IRA-----------------------------VP---
-------------------------V------------------PVLRGT
T------A
>Wenzhou_narna-like_virus_11_APG76981.1
-V------SA-VAIKE-P-----LKVRMITKAE-ASTKCLQPFQRVLFDY
--LKT-----------Q-D-Q--F---VL-THG--VTWGK-HE----EFS
-DKLEWIHRIEER-IKDIRG------------------------------
-----RR--K-E---G-------DL-WL-SGDYTAATDNFPMSVTNALIE
G-I--L------------S-Y-------V-D-H---------E-----P-
----------------T--K----Q---WVR-YEVSPHEIR---------
Y-------------P----------------------N------------
------------------------------G----I-G-S----------
----------------------------GVQTSGQLMGSLLSFPLLCFLN
DFIIA--R-S-G-A--E---------------------------------
--------------------------------------------------
--------------------------------------------------
--------------------------------------------------
--------------------------------------KG----------
-K---YLINGDDVA-VLGSK---Q---FISRWKED-A-PKVGLSLSLGKN
FIDPH--------F-------VTINSQL-FYD---GN-V--L--------
--------------------------------------------------
--------------------------------------------------
--------------------------------------------------
----H------T------GKVSLST-R--------------Y--------
--------------------------------------------------
------------------------G-------------------------
----------K-------T-------------------------------
-------I------------------------------------------
--------------------------------------------------
---------------------------------GRCFCEM----------
--------------------------------------------------
--------------------------------------------------
--------------------------------------------------
--------------------------------------------------
--------------------------------------------------
--------------------------------------------------
-------Q
>Beihai_narna-like_virus_19_YP_009333164.1
-V------EA-VAIPE-P-----LKVRMITKAE-ADTKVLQPFQKALFRY
--LGS-----------K-P-Q--F---TL-THG--VPP---KD----VFS
-RKLEWIYRIEGE-IRRILD------------------------------
-----EN--PGE---D-------LL-WL-SGDYTAATDNFPMSVTTALIE
G-I--L------------S-E-------I-D-H---------E-----P-
----------------T--K----S---WVR-YECSSHTIR---------
Y-------------P----------------------D------------
-----------------------------------S---I----------
----------------------------GVQTSGQLMGSLISFPLLCFLN
DFIVS--R-S-G-F--K---------------------------------
--------------------------------------------------
--------------------------------------------------
--------------------------------------------------
--------------------------------------PG----------
-S---YLINGDDVV-ARGLP---A---SIQQWRTD-A-PKVGLSLSLGKN
FIDPD--------F-------CCINSQL-FWR---GD-V--Q--------
--------------------------------------------------
--------------------------------------------------
--------------------------------------------------
----H------T------GKVSLQT-R--------------H--------
--------------------------------------------------
------------------------G-------------------------
----------K-------S-------------------------------
-------L------------------------------------------
--------------------------------------------------
---------------------------------GFCFSESQFYYG--FDP
SVEREF------I---------------------RR---------NLV--
----E---L---R----K-TP-------RS-----LKV-AVG-LG-----
-----------------------------------GLGLINRFD-ESV--
--DPERCK---------------DVYLHDYLRPYLKSLP-------V---
--PGYDY------MRA-----------------------------FL---
-------------------------V------------------PTSFIE
KEELDAVG
>Wenzhou_narna-like_virus_8_YP_009337436.1
-C------EV-TAIPE-P-----LKVRTITRPE-PLTYALKPIQRAMFEA
--LKR-----------W-K-C--F---QP-CWD--PN-------------
--------Y-S---LQE-LL------------------------------
-----RP--E-E---G-------ET-LL-SGDYTSATDDLHPRLSQIVGE
M-I--A------------D-R-------L-G-D---------G-----F-
----------------L--S----D---LIR-WESGPHLIS---------
Y-------------P----------------------K------------
------------------------------DSG--L-A-A----------
----------------------------VWQTNGQLMGSLLSFPILCLAN
AFTMT--R-A-T-G--T---------------------------------
--------------------------------------------------
--------------------------------------------------
------------------------------------------T-----L-
-D------------------------------------TV----------
-R---AVFHGDDIA-AVATE---S---QISKWEKE-A-SSVGLSLSLGKN
YVSRH--------F-------VSIDSQL-FLW---ED-G--E-L------
--------------------------------------------------
--------------------------------------------------
----------------------------V---------------------
----RK----VT------GKFRLVN-R-----------E--A--------
--------------------------------------------------
--------------------------------------------------
--------------------------------------------------
-------G------------------------------------------
--------------------------------------------------
---------------------------------ESCFEQA--LR----QG
FNKQLI------R---------------------TL---------CKS--
----Q---L---A----K-SL-------RS-----LEV-AVE-QG-----
-----------------------------------GL-------------
--------------------------------------------------
--------------------------------------------------
--------------------------------------------------
-------G
>Beihai_narna-like_virus_15_YP_009333147.1
-V------KV-KPILE-P-----LKVRTITIGS-SQNFMLKPISKAIFQS
--LQK-----------Y-P-E--M---KP-CFT--PE-------------
--------Y-IDS-VER--L------------------------------
-----K---A-L---P-------GL-WL-SGDYSSATDGLHSDLFRAGLS
T-L--E------------E-Y-------L-P-C---------E-----L-
----------------W-------K---LVK-REMDPHLCE---------
Y-------------P----------------------E------------
------------------------------GLG--I-P-D----------
----------------------------VFQTNGQLMGSLLSFPLLSLAN
AFTLS--K-T-L-D--R---------------------------------
--------------------------------------------------
--------------------------------------------------
------------------------------------------P-----L-
-G------------------------------------DL----------
-P---CLIHGDDLL-AKVSL---D---QYLDWKAF-C-PKIGLSLSVGKN
YISEH--------W-------GSIDSQV-YFE---SE-K--L--------
--------------------------------------------------
--------------------------------------------------
--------------------------------------------------
----G------T------GKFSALF-------------S--K--------
--------------------------------------------------
--------------------------------------------------
--------------------------------------------------
-------E------------------------------------------
--------------------------------------------------
---------------------------------ITCLPTL--VR----RG
VPKPLI------V---------------------SL---------LKK--
----E---I---E----R-TP-------RS-----LDV-SQE-FG-----
-----------------------------------GL-------------
--------------------------------------------------
--------------------------------------------------
--------------------------------------------------
-------G
>Wenzhou_shrimp_virus_10_YP_009337422.1
-V------KV-VPLTE-P-----LKVRTITVGT-AENFLLKPLQKALLQS
--LKG-----------Y-A-Q--F---KP-CFD--PN-------------
--------Y-QDQ-IDS--L------------------------------
-----R---L-R---E-------GL-WL-SGDYTSATDGLHQDLFHAGLS
S-L--E------------S-Y-------I-P-E---------N-----L-
----------------W-------N---LVK-REMEPHLCE---------
Y-------------P----------------------P------------
------------------------------EMG--I-P-D----------
----------------------------CWQTNGQLMGSLLSFPLLCLAN
AFTLS--H-T-M-G--K---------------------------------
--------------------------------------------------
--------------------------------------------------
------------------------------------------P-----V-
-G------------------------------------KL----------
-P---ALFHGDDLL-AKVTP---R---EYEAWKAF-C-PTIGLSLSVGKN
YVSPN--------W-------GSIDSQV-FYQ---GR-C--L--------
--------------------------------------------------
--------------------------------------------------
--------------------------------------------------
----G------T------GKFGALS-------------A--G--------
--------------------------------------------------
--------------------------------------------------
--------------------------------------------------
-------H------------------------------------------
--------------------------------------------------
---------------------------------TQSIPTL--IR----RG
VPKGLI------V---------------------SI---------FKK--
----E---L---E----K-TP-------RS-----LDV-SHL-YG-----
-----------------------------------GL-------------
--------------------------------------------------
--------------------------------------------------
--------------------------------------------------
-------G
>Changjiang_narna-like_virus_5_APG77107.1
NSA-----EL-KAIPC-G-----NKIRCATLQNASVAYVARCLNAVLMPL
--TKR-----------F-E-W--T---RQALRGK--N-------------
--------VVK-I----Y-------NK-----------------------
-----DT--T-Q---K-------LM-VY-SADFAKSTDYMSVELVKRVLL
R-I--G------------Y-N-------Y-P-G---------K---P-E-
--------------------W-YND---AVN-AIIKNYRLT---------
--------------S-----------------------------------
--------------------------------S--V-G-D----------
----------------------------GLMNCGAPMGLGPGWTVLCIVN
AFAAF--M---------A-G--A---------------------------
--------------------------------------------------
--------------------------------------------------
--------------------------------------------------
-P------------------------------------RR----------
-S---YAVCGDDLA-GLWPEN------VVEKYEQT-I-ENLGLLLNKTKS
YRSSK--------H-------GVFCEKY-GTR---ET-T--S-V-R----
--------------------------------------------------
--------------------------------------------------
-----------------------------------------------FIF
--S-------VG------IGQASGC-K----------S-----LD-----
--------------------------------------GK----------
--------------------------------------------------
--------------------------------------------------
-------F-AR----------------------------------LA--F
T----------GLN-----------------------------Q------
---------VIK----------LPRRYINK-YI-----------------
----RQL---------------------------AI---------RTI--
----Y---S---L----Q-ID-------RR-----IAG-TFE-SG-----
-----------------------------------GGG------------
--------------------------------------------------
--------------------------------------------------
--------------------------------------------------
--------
>Diatom_colony_associated_ssRNA_virus_2_BAU79521.1
G-------RI-AVLDN-Q-E---NKARIVAIGDWFSQSLLRPIHDHIHG-
FTKR-C----------I-P-W--SY--------------V-DN----Q--
----QAG--I-DK-V-----------K-------EY-----TNL----S-
-----S---S--K----------NMP-M-SWDASAMTDRFSVIPQDTVVG
ILLNDR----------------E---------------------------
L---------------G--RL----WN-----RLVSYRNFR---------
LPPGIFSNKPN---H--------S-------------N------------
-------------------------------------VDE----------
----------------------------VRYVQGQGMGLYTSFPAMNITH
ILLCG--Y-A-H-ML--A-M-----LGYGPIHLNRVSNGDFVLRGEIEQR
VRMEWREN------------------------------------------
---------AFRRFN-----------------------------------
-------------------------------PF------G----------
-W------------------------------------MK----------
-A---VAFLGDDVC-HKHSN---T---AYWNYITL-M-NITGVKFNDLKS
QITTDP----SFKV-------AEFCKRV-MVNGINVT---PVS---PI-V
------------------------------MKLL--GAN---------E-
------------------------------------------------NM
LA------------------------------------------------
-----------------------------LVS----D----------ES-
----V----SL--I--KG-W----LR-LV---------------------
-------------------------------F------------------
---------RN--IDSKPTD----QHR-----KEISKSLWFI--------
N-L-----------L-----------------------------S-----
------------------------------------------V-------
------------LI-GRRRMDV------V---------------------
-------E--EL-I------------------------------------
--------V---S----F-DW-------LILSRLRELV-YLI-NT-----
---------------------------------K--TGA-----------
------D-----------ITDLQL--------------------------
--------------------------------------------------
---------------IG---------------------------------
--------
>Ophiostoma_mitovirus_7_AGT55877.1
S-------RL-VHFTA-P-G---GKSRLICVVDWLTQSVLSRIHYTLFD-
L-LS-K----------M-E-S--DF--------------T-FD----H--
----KSA--L-NF-----Y-----------------------------E-
-----D---K--Y--P--------E-YI-SIDLSAATDRMPKYLQKQIIE
A-I--F------------N-K-LNMNGTE---------------------
I---------------A--NN-----R-----YNILDRSYS---------
T---------D-KIS--------K--------------------------
--------------------------------G--T-L-S----------
----------------------------VKYTVGQGMGCFSSWPIMAIMH
HYIVN--------HL--C--------------------------------
-------G------------------------------------------
--------------I-----------------------------------
---------------------------------------P----------
-M-------------------------------------S----------
-E---YRLIGDDLL-LR-IG--GD---FYKDYLKH-M-SNIGVSVNQDKT
VISSRYDEHHTDHH-------VEIARTY-II---NG--I-RLN---PI-Q
------------------------------WGTI--FAF---------K-
-----------------------------D--------------N--K--
-I------------------------------------------------
---------------------------S--FE----A----------LI-
----Y----AN--KE--L-F----NISMT---------------------
-------------------------------I------------------
-------------------------------TL-----------------
---AK------F--F-----------------------------L-I-S-
D------------------N-K------Q-----D---------------
--------------------------------------------------
--------------------------------------------------
--------------------------------------------------
-------------W-H-----------------L--FL------------
-----------------------------Y---FC----------F-K--
------L------FNS-----------------------------SF---
---------------F----------------------------EY----
------LD
>Shahe_narna-like_virus_6_APG77166.1
A-------KI-QMLQD-K-A---GKTRIVYISNYFVQELLYPFHKLIMA-
W-LK-A----------Q-P-E--DG--------------T-YD----Q--
----HNA--S-RQ-V---Q-------M----------------R----T-
-----Q---N--R----------EPC-Y-CFDLTAATDRFPITVQETLMR
A-V--V------------G-P-D---------------------------
I---------------A--NI----WS-----RLINIPAWS---------
Q-------------Y--------H-------------N------------
-------------------------------------K-Y----------
----------------------------ITYAVGQPMGAYSSWAVFAMTH
HILLR--Y-C-C-HM--A--------------------------------
--------------------------------------------------
--------------G-----------------------------------
-------------------------------V-------N----------
-P------------------------------------ER----------
-Q---YVILGDDVA-IF-NR---S---VAGYYRII-M-DHLGVDISESKS
YIPENNLVP-GVSS-------AEFAKRL-FHN---GH---NYS---PY-S
------------------------------TSLL--YQI---------N-
-------------------------------------------N---ENK
YL------------------------------------------------
-----------------------------LLT----R----------LI-
----A----ES--C--DS-N----DI-FV---------------------
-------------------------------Y------------------
---------H--------RS----LYL-----S-----------------
N-F-----------L-----------------------------SLM--V
R------------------L-----------------I--S-N-------
------------RS-P-----R------Y---------------------
-------L--NN-F------------------------------------
--------L---I----A-IC-------NPLRMWTTP-------------
--------------------------------------------------
--------------------------------------------------
--------------------------------------------------
--------------------------------------------------
--------
>Macrophomina_phaseolina_mitovirus_2_ALD89101.1
G-------RL-AIVQE-A-R---QKARVVGITDWWTQVLFKPLHDVISD-
I-LK-R----------I-P-E--DG--------------T-FD----Q--
----IKP--V-NL-M---L------------------------S----K-
-----I---K--DPRN-------QT-VV-SSDLSAATDRLPVALQRDILL
V-L--G--------------I-----------------------------
P---------------G--NI----WE-----HILNRPYL----------
V---------T-R-P--------Y--------------------------
-----------------------------------P-Q-L----------
----------------------------VTYSVGQPMGVLSSFVMLSLTN
HFINA--F-A-L-MS--A--------------------------------
-------G------------------------------------------
--------------Q-----------------------------------
---------------------------------------DC-----TLG-
--------------------------------------LN----------
-K---YSVLGDDQA-CS-DL---T---TADWYSKI-LG-MLGVTVNPIKG
FSGS---------I-------CEFAKRL-YFLS-NEI-Y-DLS---PI-G
------------------------------AKVV--LQA---------M-
-------------------------------------------NN--P--
-M------------------------------------------------
-----------------------------YAV----S----------LL-
----H----DC--NN--K-N----YS-LS---------------------
-------------------------------N------------------
---------A-------------------V--S-----------------
---L----------L-----------------------------S-N-Y-
L------------------T-K------L---FPR--G-KT-PLQIQVL-
------------QN-I-----H------L---------------------
-------F--SL-I------G--PQ----SG-L-----------------
------------------------------------------F----D--
L----SKPHEMSKN-I-----------------F--KL------------
-----------------------------DFDRLI----------D----
---------------------------------------SMGL-------
--------------------------------------------------
------TT
>Rhizoctonia_cerealis_mitovirus_AIT71973.1
G-------RL-AIIKE-L-R---GKARVVGITDAWTQMLFKPLHDEIYA-
K-LG-K----------I-P-E--DG--------------T-RD----Q--
----LAP--V-KL-L---L------------------------S----N-
-----L---K--N----------PY-AV-SVDLSAATDRLPVELQARILN
C-L--G--------------L-----------------------------
P---------------G--DT----WR-----EILARPYE----------
Y---------M-D-R--------E--------------------------
-----------------------------------Y--------------
-----------------------------VYAVGQPMGAYSSFAMLALTN
HLIMY--A-A-A-NK--L--------------------------------
-------G------------------------------------------
--------------L-----------------------------------
---------------------------------------V--------VV
KG------------------------------------SG----------
-L---YAILGDDVA-IS-RG---D---LATEYNKI-MH-LLGVEINPIKG
FTGK---------I-------LEFAKNL-FHV--SG--T-NLS---PI-S
------------------------------AKVI--LRA---------A-
-------------------------------------------RD--P--
-I------------------------------------------------
-----------------------------YIV----P----------LI-
----N----DY--IN--K-G----YW-II---------------------
-------------------------------L------------------
---------N-------------------T--T-----------------
---LS------N--I-----------------------------T-K-L-
L------------------E-S------T---HSM--S-VA-------Q-
------------ST-K-----W------L---------------------
-------F--SI-L------G--PQ----SG-F-----------------
------------------------------------------W----S--
Y----S-ESNAGYA-A-----------------W--QV------------
-----------------------------LFEEFL----------RLR--
-------VGISLTDV----------------------TRWYYKV------
--------------------------------------------------
-------L
>Rhizoctonia_solani_mitovirus_8_ALD89127.1
G-------RL-SVVKE-L-K---GKARVVGITDIWTQILFKPLHDAIYA-
A-LE-K----------I-P-E--DG--------------T-ND----Q--
----LAP--V-KL-I---L------------------------K----N-
-----K---P-------------TW-VN-SVDLSAATDRLPVELQARILR
N-L--G--------------I-----------------------------
R---------------G--DL----WQ-----AILRRPYN----------
Y---------M-E-V--------D--------------------------
-----------------------------------Y--------------
-----------------------------IYAVGQPMGAYSSFAMLALAN
HVLVH--A-S-M-SE--N--------------------------------
-------G------------------------------------------
--------------V-----------------------------------
---------------------------------------L--------YE
PG------------------------------------SG----------
-Q---YAVLGDDVA-IA-LE---S---VATTYVSK-LQ-FIGVEVNPIKG
FTGK---------V-------IEFAKCL-FHGP-TG--V-NLT---PV-G
------------------------------SKIL--LRS---------I-
-------------------------------------------RE--P--
-I------------------------------------------------
-----------------------------FFV----S----------LL-
----K----DL--IN--K-D----YL-VI---------------------
-------------------------------L------------------
---------E-------------------L--S-----------------
---LS------T--F-----------------------------N-R-Y-
L------------------S-M------F---GKK--P-GP-------A-
------------RD-A-----W------L---------------------
-------F--AF-L------G--PQ----SG-L-----------------
------------------------------------------W----G--
Q----S-PGNLDKN-L-----------------W--RT------------
-----------------------------MFDEFL----------SVS--
------VVGSDFASV----------------------TKWYENLLLR---
---------------L-------------SVFSYSSVLELGEGFLR----
------VG
>Wenling_narna-like_virus_9_YP_009337200.1
N-------RL-SYFTD-G-A---GKWRYIAISDWITQSILSPMHNLMFD-
A-LK-S----------M-S-T--DC--------------T-FD----Q--
----NKI--R-AK-Y---Q------------------------E----M-
-----Y---S--Q--G-------KG-AY-CLDLSAATDRLPLPLQAFLMF
L-L--T------------K-N-F-----G---------------------
L---------------S--LS----WM-----LIMMYNPFH---------
L---------T---G--------D--------------------------
--------------------------------M--E-K-K----------
----------------------------FYYQTGQGMGIYTSWAMLALTN
HAIVR--L-S-G-KV--Y--------------------------------
-------G------------------------------------------
--------------H-----------------------------------
---------------------------------------S----------
-D------------------------------------FS----------
-D---YLVLGDDVV-IF-NK---E---VADGYLTV-M-SKLGVDISQPKS
IFPKEN-----KFG-------CEFASRL-FV---EG--Q-ELS---PL-P
------------------------------VGLL--IKD---------P-
-------------------------------------------NV--D--
-N------------------------------------------------
---------------------------ILNFW----T----------TV-
----H----WK--ST--E-L----VETQY---------------------
-------------------------------Q------------------
---------D-------------------SLTT-----------------
---PD------L--S-----------------------------S-A-V-
P------------------L-S------G-----S--E-----DL--KT-
------------IW-G-----F------M---------------------
-------S--VY-N----Y----YYTQHMKF-S-----------------
------------------------------------------E----N--
E----V----PSGA-W-----------------M--SL------------
-----------------------------PEASPL----------H-T--
------L------LEA-----------------------------IP---
---------------L----------------------------KS----
------ME
>Cronartium_ribicola_mitovirus_4_YP_009259483.1
E-------KI-SVIPS-P-E---GKMRTISIASYWAQNALDPLHRCIFK-
Y-LR-K----------I-P---NDI--------------T-FD----Q--
----SKG--L-SI-----------------------------------L-
---NKG---Q--N----------DS-YW-SYDLKAATDRFPRSTQTLLLS
HLI---------------G--------QE---------------------
-----------F----A--NT----WS-----LLISAEHDI---------
--------------P--------A--I----------G------------
-------------------------------------I-R----------
----------------------------AAWAVGQPIGKLSSWAVFAYTH
HFIIY--V-A-H-R--RA-C------------------------------
--------------------------------------------------
-----------------------V--------------------------
---------------------------------------P--------F-
-AP------------------------------------G----------
-T---YVILGDDVV-IA-ND---K---VAEQYSTL-IR-WLGVEISMNKT
HRSSH--------S-------FEIGKRW-IHR---GQ---EIS---P-FS
------------------------------IVPW--MQA---------K-
-------------------------------------------NW--A--
--------------------------------------------------
----------------------------PAIT----Q----------CI-
----Y----EEK--K--R-S----WS-LP---------------------
-------------------------------F------------------
---------HP--------V----EGVA-------------R--------
C-ILL-----------------------------------------Q--Y
H------------------G-K------L---------------------
--------------------------------------------------
-------------------------------SSR-------YIDHLF---
----D---L---S----Q-LN-------VA-----VYH-SIK-EM-----
-------------I-T-----------------W----------------
---SDC--------------------------------------------
--------------------------------------------------
--------------------------------------------------
-------I
>Botrytis_cinerea_mitovirus_3_YP_009182161.1
G-------QF-SLKEE-A-A---GKLRIFAIVDSITQSLLSPLHDFMFD-
L-LK-K----------I-P-N--DG--------------T-FD----Q--
----DLS--V-KR-S---Q------------------------V----K-
-----S---L--S--S-------GK-AF-SFDLSAATDRLPVDLTVKILS
K-I--F------------S-D-------E---------------------
F---------------G--TS----WK-----QLMVNRDFF---------
F-------------S------------L--T-------------------
----------N---------------QKDYGAP----E-S----------
-------L---------------------RYSVGQPMGALSSWPALALTH
HWILQ--Y-C-S-N--IL--------------------------------
-------G------------------------------------------
--------------R-----------------------------------
---------------------------------------T--------G-
-W------------------------------------EE----------
-N---YEILGDDLV-VF-DS---A---LADKYLE-IA-KILGVEINLTKS
ISSHDRP------V-------FEFAKRT-CF---GN--S-DLS---PI-S
------------------------------IKQL--LSN---------D-
-------------------------------------------QL--S--
--------------------------------------------------
-----------------------------ERT----M----------NV-
----V----SF--LK--R-G----LL-VS---------------------
-------------------------------R------------------
---------S-------------------H--I-----------------
---GI------L--L-----------------------------S-K-F-
G------------------S-W------Q-----I--L--K--NK-----
------------KL-------S------K---------------------
-------T--PL-LAILGILN--------SM-N-----------------
------------------------------------------L----ISH
R----W----LTEA------------------------------------
--------------------------------------------------
--------------------------------------------------
--------------------------------------------------
-------L
>Soybean_leaf-associated_mitovirus_5_ALM62240.1
G-------QF-AIKKE-A-A---GKIRVFALVDSITQSVMKPLHLGLFA-
V-LK-Q----------L-P-N--DG--------------T-FD----Q--
----DAS--V-TR-C---S------------------------I----K-
-----A---Q--Q--A-------GK-AF-SFDLSAATDRLPVGLTGSIIE
S-L--F------------QIT-------D---------------------
L---------------S--NS----WK-----SVMVDREFS---------
F-------------N--------D---K----------------------
----------I---------------IKEFPEL--L-K-S----------
-------Y---------------------RYSVGQPMGCLSSWAGLAITH
HWIMQ--Y-C-S-F--LL--------------------K-----------
-------G------------------------------------------
--------------N-----------------------------------
---------------------------------------W--------N-
-W------------------------------------ED----------
-R---YEVLGDDIV-IF-DT---L---LANQYLE-VM-SHLGLEINLSKS
INASNTP------V-------FEFAKRT-VM---GS--D-LVS---GI-T
------------------------------YSQV--NSN---------I-
-------------------------------------------SL--S--
--------------------------------------------------
-----------------------------SRI----N----------NV-
----Y----NW--IR--L-G----YL-NN---------------------
-------------------------------L------------------
---------Q-------------------T--I-----------------
---SL------V--L-----------------------------N-N-F-
N------------------T-K------I-----S--F--K--DF-----
------------SL-------M------A---------------------
-------S---S-FSILGLCK--NI----EH-N-----------------
------------------------------------------L----IMK
S----L----VNPK-------K-----------G--C-------------
--------------------------------------------------
--------------------------------------------------
--------------------------------------------------
-------F
>Fusarium_poae_mitovirus_3_YP_009272900.1
G-------QF-AIKEE-A-A---GKVRVFALVDSITQSVMKPIHLGLFK-
V-LR-H----------L-P-N--DG--------------T-FD----Q--
----DAS--V-TR-C---S------------------------E----K-
-----A---S--E--A-------GK-AF-SFDLSAATDRLPVSLTGNIIE
S-L--F------------KIP-------G---------------------
L---------------S--QS----WQ-----KVMVDRNFR---------
F-------------P--------L---N----------------------
----------I---------------IENYDIE--D-I-D----------
-------Y---------------------RYSVGQPMGCLSSWAGLAITH
HWIMQ--L-C-S-Y--LV--------------------T-----------
-------D------------------------------------------
--------------S-----------------------------------
---------------------------------------W--------D-
-W------------------------------------EE----------
-R---YEILGDDIV-IF-DE---E---LANTYLQ-VM-EWLGLDINLSKS
IISKNKP------T-------FEFAKRT-FS---GG--S-LVS---GI-T
------------------------------GSQI--NSC---------T-
-------------------------------------------SL--S--
--------------------------------------------------
-----------------------------SRV----N----------SV-
----Y----SW--IK--L-G----YL-NN---------------------
-------------------------------L------------------
---------E-------------------T--I-----------------
---TI------V--L-----------------------------N-K-F-
N------------------T-K------F-----S--Y--K--DF-----
------------SL-------S------A---------------------
-------S---A-FSLLGLCK--NI----EH-K-----------------
------------------------------------------I----IMS
S----L----VNPS-------K-----------G--CL------------
-----------------------------WDMETE----------N-F--
------Q------VP----------------------T-------RT---
---------------L----------------------------LT----
------MA
>Barns_Ness_serrated_wrack_narna-like_virus_3
S-------RL-SSFAT-R-G---GKTRTIGVVDQYSQTVLKPIHDHLFS-
I-LR-V----------I-P-E--DC--------------T-FD----Q--
----YKG--V-EA-L---M-------E----------------F----S-
-----T---Q--G----------SYL-A-SLDLSSATDRFPIDYQQLVIS
K-I--Y------------G-S-T---------------------------
L---------------S--NH----WK-----SVLTDRQWK---------
V-------------N--------E-------------S------------
-------------------------------------V-S----------
----------------------------VKYGTGQPMGAYSSWAAFTLTH
HMFVQ--F-A-H-FR--V--------------------T-----------
--------------------------------------------------
--------------G-----------------------------------
-------------------------------K-------L--------T-
-Y------------------------------------FD----------
-Q---FRLLGDDVF-IA-NQ---R---VSNEYVRI-M-KTVGVKISIQKS
HISGKGTA--NPSS-------GEFAKKI-VLK---GD---DIS---PI-P
------------------------------LSQV--FVA---------L-
------------------------------------------------ND
SG------------------------------------------------
-----------------------------SLL----S----------LI-
----R----KL--Y--LS-H----LP-VK---------------------
-------------------------------R------------------
---------K----------------------------------------
S-L-----------K-----------------------------AL---Y
----------------------------------------V-R-------
------------LY-P-----R------D---------------------
-------K--EL-I------------------------------------
--------D---L----I-LS-------LPSSMGGAN-------------
--------------------------------------------------
--------------------------------------------------
--------------------------------------------------
--------------------------------------------------
--------
>Binucleate_Rhizoctonia_mitovirus_K1_YP_009165597.1
S-------KL-HVIFE-K-G---SKARIIAIGDYWTQEALTPLHTELAK-
I-LG-G----------L-D-M--DG--------------T-FN----Q--
----DKI--A-EK-V---R------------------------R----W-
-----T---A--I--D------NKA-IY-SLDLSAATDRLPVLLQAMILD
H-L--T------------GIK-------G---------------------
F---------------G--DA----WR-----SLVVGRDFT---------
--------------S-----------------------------------
-------------------------------EI--F-P-K----------
-------V---------------------RYSTGQPMGFKSSFVMLGLTH
HIIVQ--E-A-A-A--RV--------------------------------
-------G------------------------------------------
--------------F-----------------------------------
---------------------------------------D--------S-
--------------------------------------FE----------
-D---YVILGDDIV-VA-NT---E---VAEQYKII-M-EALGLEISPFKT
IACDADFS---KPI-------AEICKRV-FV---GG---KEIS---PL-P
------------------------------MKLM--VTA---------A-
-------------------------------------------ET--T--
-D------------------------------------------------
-----------------------------MLY----Q----------LQ-
----E----EM--SK--R-S----LI-ND---------------------
-------------------------------P------------------
---------L-------------------NI-------------------
---HY------F--M-----------------------------G-G--I
S------------------N-R------V-----A--Y-----K----D-
------------LA-R-----M------N---------------------
-------GLPMFMT------G--LK----NP-I-----------------
------------------------------------------L----P--
PILDQF--------------------------------------------
--------------------------------------------------
--------------------------------------------------
--------------------------------------------------
-------N
>Rhizoctonia_oryzae-sativae_mitovirus_1_YP_009249807.1
P-------KQ-HKIYE-K-G---NKTRVIAILDYFTQEILTPFHDLVAS-
I-LK-K----------I-E-M--DG--------------T-FD----Q--
----DKI--A-RW-V---K------------------------S----K-
-----T---A--Q--S------CVS-LY-SYDLTAATDRLPVWLQRRIIE
C-L--I------------KID-------N---------------------
F---------------G--LN----WQ-----LLLTDRAFD---------
--------------N-----------------------------------
-------------------------------PI--G-E-P----------
-------V---------------------KYCVGQPMGAKSSFPMLGLTH
HIIVQ--I-A-A-K--RT--------------------------------
-------G------------------------------------------
--------------F-----------------------------------
---------------------------------------Q--------G-
-L------------------------------------FT----------
-E---YVILGDDIC-IA-DD---L---VAAKYKEM-M-IELGLTISEHKT
IVSTVETS--IDPV-------AEICKRV-FI---GG---VEVT---PL-P
------------------------------MKLA--ANV---------T-
-------------------------------------------EN--N--
-D------------------------------------------------
-----------------------------LFF----Q----------FR-
----E----KL--SE--R-G----LI-YN---------------------
-------------------------------P------------------
---------A-------------------DW-------------------
---KY------F--V-----------------------------A-A-CV
S------------------N-H------R-----S--L-----E----K-
------------IG-L-----Y------N---------------------
-------SMPLWLS------G--FK----QS-L-----------------
------------------------------------------P----I--
G-------------------------------------------------
--------------------------------------------------
----------------------------------------------T---
---------------V----------------------------------
-------G
>Rhizoctonia_mitovirus_1_RS002_AHL25281.1
S-------KL-HIIFE-N-G---DKVRPVAIIDYFTQELLSPFHDLVAG-
I-LR-S----------I-P-Q--DG--------------T-FN----Q--
----NAI--A-SK-V---K------------------------E----F-
-----T---A--T--A------GNS-LF-SFDLTAATDRLPVILQRRIIS
H-I--I------------KID-------R---------------------
F---------------A--LL----WQ-----KVLTFRDFS---------
--------------L-----------------------------------
-------------------------------GN--G-H-S----------
-------V---------------------RYAVGQPMGAKSSFPMLGLTH
HIIVQ--I-A-A-L--RV--------------------------------
-------G------------------------------------------
--------------F-----------------------------------
---------------------------------------S--------T-
-M------------------------------------FK----------
-D---YVILGDDIM-IA-NE---K---VATQYRRI-M-ESLGLAISQHKS
IISTNSTT--SAQI-------AEICRRV-FV---RG---IEIT---PL-P
------------------------------MKLI--ANV---------F-
-------------------------------------------EN--G--
-T------------------------------------------------
-----------------------------MFL----Q----------LQ-
----E----KL--TE--R-G----LV-FA---------------------
-------------------------------P------------------
---------E-------------------NF-------------------
---EL------L--V-----------------------------A-G-FK
L------------------S-L------Q-----D--F-----N----Q-
------------VV-L-----Q------N---------------------
-------SLPQWLT------K--LT----ET-F-----------------
------------------------------------------S----F--
EDSDEW----N-FK-T----------------------------------
--------------------------------------------------
-------------------------------------W-------TD---
---------------V----------G------------------I----
------DE
>Tuber_excavatum_mitovirus_AEP83726.1
S-------RL-HLIFE-K-G---IKSRIIAIGDYYSQCLLSPFMVTLRS-
C-LE-C----------I-P-Q--DY--------------T-YN----Q--
----EAG--F-SK-V---L------------------------D----F-
-----T---R--L---------GKT-CY-SLDLSKATDRLPLALQERVMG
I-I--L------------GDS-------E---------------------
L---------------A--RL----WS-----SLLSSREFV---------
--------------T-----------------------------------
-------------------------------QT--G-H-K----------
-------V---------------------RYEVGQPQGFKSSFHSLAMTH
HVIVR--L-A-A-L--KA--------------------------------
-------G------------------------------------------
--------------E-----------------------------------
---------------------------------------M--------N-
--------------------------------------FT----------
-D---YVILGDDIV-LT-NE---K---VVKDYMII-M-ELLGVKISLEKS
LFHKDY-----SSM-------AEFCKRI-AC---NG---HEIT---GI-P
------------------------------MHLL--ANT---------I-
-------------------------------------------ID--P--
-Q------------------------------------------------
-----------------------------YTM----E----------LW-
----E----YL--AS--R-S----IC-KG---------------------
-------------------------------F------------------
-----------------------------DL-------------------
---YE------F--F-----------------------------G-L--F
L------------------G-D------L-----D--F-----E----R-
------------LG-L-----L------N---------------------
-------VLPVTVT------G--MK----SR-V-----------------
------------------------------------------I----L--
EESPLY----S-TK-G-----------------F--EE------------
-----------------------------AFGFSL---QDVEHYYY-Y--
------C------LV----------------------S-------DQ---
---------------I----------A------------------K----
------VD
>Barns_Ness_breadcrumb_sponge_narna-like_virus_5
--------------------------------------------------
--------------------------------------------------
--------------------------------------------------
--------------------------------------------------
----------------------Q-----Q---------------------
L---------------G--DA----WL-----SVMTDRDFY---------
V-------------K--------A--------------------------
--------------------------------T--K-Q-K----------
----------------------------IRWAVGQPLGLLSSFPSFALWH
HDIVQ--F-A-Y-SR--C--------------------------------
-------R------------------------------------------
--------------I-----------------------------------
---------------------------------------RE-GKSPI-K-
-F------------------------------------FK----------
-D---YRLLGDDIV-IF-NT---K---VADEYQYL-IEEVYKISINLNKS
VIGDSK-----NSQ-------MEFTKRL-AL---KG--K-EMS---SI-K
------------------------------HNIL--TKS---------N-
-----------------------------M-------------QN--M--
-L------------------------------------------------
-----------------------------DLV----D----------IM-
----R----ER--D-----------ISPD---------------------
--------------------------------------------------
--------------------------------------------------
--------------------------------------------------
--------------------------------------------------
--------------------------------------------------
--------------------------------------------------
--------------------------------------------------
--------------------------------------------------
--------------------------------------------------
--------------------------------------------------
---------------T----------------------------GH----
------HG
>Rhizoctonia_solani_mitovirus_11_ALD89116.1
G-------KL-AVVYD-Q-A---GKARVVASANWWIQSAFYGLHKSIFK-
F-LK-T----------L-R-K--DG--------------T-MD----Q--
----NAA--Y-DN-F---I------------------------A----N-
-----C---D--K--SQ-------N-MS-GFDLSAATDRLPINIQTVVLD
C-C--G----------------------V---------------------
N---------------G--SL----WA-----ELMNVTYCA---------
----------P-F-------------------------------------
----------DN------------------KEN--L-G-E----------
-------V---------------------EYAVGQPMGAYSSWAMLALTH
HMIVN--L-A-S-I--LS--------------------------------
-------G------------------------------------------
--------------K-----------------------------------
---------------------------------------D--------N-
-D------------------------------------DI----------
-N---YAVLGDDVV-IN-ND---T---VAEKYVEL-M-SDLGLEISYGKS
VISKR--------F-------TEFAKKL-RG---PG--V-DLS---PI-G
------------------------------AGSV--LAA---------S-
-------------------------------------------RS--G--
-F------------------------------------------------
-----------------------------MIP----Q----------LF-
----L----AS--VG--N-V----IT-SP---------------------
-------------------------------E------------------
-----------------------------E--I-----------------
---LN------R--L-----------------------------K-D-F-
P------------------S-A------I--VS-Q--Q--Q-AVG---Y-
------------LT-I-----V------L---------------------
-------W--QL-F------G--PS----S--P-----------------
------------------------------------------L----V--
K----S----NPVN------------------------------------
--------------------------------------------------
--------------------------------------------------
---------------F----------------------------GR----
------LV
>Rhizoctonia_solani_mitovirus_13_ALD89118.1
G-------KL-AIKEE-A-A---GKRRVFAMTDIWTQTVLKPLEQMLAS-
F-LR-N----------L-P-N--DG--------------V-YN----Q--
----HAS--E-LR-A---R------------------------E----K-
-----S---L--R--SG-------C-SF-GYDLSAATDRLPLELQSFILN
L-I--V--------------P-------D---------------------
L---------------G--HL----WS-----HLLTQRDYI---------
L---------K-L-P--------E---EEQK-------------------
----------RI------------GA----HW-----S-SKTAKAPSTYD
VKGLELVLHYCYWGSTSMVKDRPEPWVKLRYAVGQPMGALSSFAMLAVTH
HFIVQ--Y-A-Y-R--VA--------------------------------
-------Y------------------------------------------
--------------S--------V--------------------------
-------------------------------PMDLVFTKD--------T-
-W------------------------------------YT----------
-G---YECTGDDII-IF-DA---K---VAAEYKNL-L-RAFGMPINETKS
VVAKVP-------V-------TEYLKVT-SF---YG--N-NVG---AI-S
------------------------------WKML--MSG-----------
-------------------------------------------NS-LM--
-G------------------------------------------------
-----------------------------RAN----I----------IF-
----H----LL--SKGII-H----TN-IN---------------------
-------------------------------PW-----------------
---------I---------------KRS-A--A--------L--------
S-LHK------P--GNLTPTLIALWTMLSNRGLLSVEECLKALIS-G-N-
K------------------K-V------F--RL---------------A-
-------------K-A-----I------L---------------------
-----------------------FD----AD-V-----------------
------------------------------------------N----K--
I----T----LALP----------------------A-------------
-----------------------------LFKGQQ----------V-P--
------F------VQK-----------------------------RI---
---------------V----------------------------EK----
------IW
>Rhizophagus_sp._RF1_mitovirus_BAJ23143.2
G-------KL-SVIEE-W-G---GKARIVAQMDYWTQMALTPLHNTINH-
F-LR-A----------L-K-E--DG--------------T-FN----Q--
----HAI--A-ER-V---R------------------------Q----W-
-----T---A--D--P------SME-VF-SFDLTAATDRVPITFQESILS
Y-L--M------------TSK-------S---------------------
F---------------G--NG----WA-----SILVDREFL---------
--------------T-----------------------------------
-------------------------------PN--G-D-L----------
-------I---------------------SYNTGQPMGARSSFPMLALTH
HIIVQ--I-A-A-A--RA--------------------------------
-------G------------------------------------------
--------------L-----------------------------------
---------------------------------------T--------V-
--------------------------------------YR----------
-D---YVVLGDDVT-LT-NA---Q---VAAHYQTI-M-RCLGVPINLSKS
IVHVDGG----VSM-------AEICKRV-FM---DG---VEIS---RF-N
------------------------------PKLI--VNV---------I-
-------------------------------------------RD--G--
-R------------------------------------------------
-----------------------------LGP----D----------LQ-
----N----DL--II--R-G----WD-PS---------------------
-------------------------------N------------------
---------E-------------------VF-------------------
---WK------F--M-----------------------------A-G--L
L------------------S-I------D-----N--L-----T----L-
------------LI-R-----L------N---------------------
-------CAPISIT------G--LL----RQ-F-----------------
------------------------------------------A----S--
NSKLA-----QLSA-W-----------------I--P-------------
-------------------------------------------AY-----
--------------------------------------------------
--------------------------------------------------
-------Q
>Cryphonectria_parasitica_mitovirus_1-NB631_NP_660174.1
G-------KL-SVVYD-Q-A---GKARIVAITNSWIQTAFYSLHLHVFK-
L-LK-N----------I-D-Q--DG--------------T-FD----Q--
----ERP--F-KL-L---I------------------------K----W-
-----L---N--E--PT------QK-FY-GFDLTAATDRLPIDLQVDILN
I-I--F------------K-N-------S---------------------
P---------------G--SS----WR-----SLLRIK-YK---------
--------------------------------------------------
-----------S------------------PQ-----G-F----------
-------L---------------------TYAVGQPMGAYSSFAMLALTH
HVIVQ--V-A-A-L--NS--------------------------------
-------G------------------------------------------
--------------F-----------------------------------
---------------------------------------T--------T-
-R------------------------------------FT----------
-D---YCILGDDIV-IA-HD---T---VASEYLKL-M-ETLGLSISSGKS
VISSE--------F-------TEFAKKL-KGR--NN--F-DIF---YR-S
------------------------------WFSI--IH----------F-
-------------------------------------------EK--Q--
-I------------------------------------------------
-----------------------------LHL----C----------TV-
----F----EL--LR--R-G----VC-EL---------------------
-------------------------------Y------------------
---------------------------D-L--Y-----------------
---PQ------Y--I-----------------------------N-K-L-
P------------------K-I------Y--LR---------------Y-
------------NL-L-----I------D---------------------
-------W--VV-V------A--FT----NQ-I-----------------
------------------------------------------L----I--
G----D----RPRA-------DGIRLFDYFVGLE--VI------------
-----------------------------PPLLRI----------M-L--
------H------TIK-----------------------------KD---
---------------W----------------------------NG----
------LW
>Rhizophagus_sp._HR1_mitovirus-like_ssRNA_BAN85985.1
G-------RL-HSFEE-W-G---GKTRVVAIVDYWTQILLTPLHNAIFH-
F-LG-N----------I-P-S--DG--------------T-FD----Q--
----DAA--C-AR-V---A------------------------A----F-
-----T---A--D--A------NAE-VY-SYDLTAATDRLPISIQREILE
Y-L--C------------P-K-------G---------------------
F---------------A--GL----WA-----SLLVDRDYF---------
Y-------------A-----------------------------------
-------------------------------SS--G-T-S----------
-------Y---------------------RYAVGQPMGSKSSWAMLALTH
HVIVQ--A-S-A-A--SV--------------------------------
-------S------------------------------------------
--------------S-----------------------------------
---------------------------------------E--------S-
--------------------------------------YM----------
-D---YALLGDDIT-LT-GS---S---IAKHYLQH-M-STLGVSINMQKS
VYHLADA----KPA-------AEFCKRV-YL---LG---NELT---TI-P
------------------------------VKMM--AKT---------I-
-------------------------------------------MN--G--
-R------------------------------------------------
-----------------------------LAP----Q----------LQ-
----N----EV--YR--R-G----IT-SG---------------------
-------------------------------P------------------
---------I-------------------WL-------------------
---LQ------W--I-----------------------------T-N--L
V------------------D-M------E-----S--A-----R----F-
------------LV-I-----L------N---------------------
-------SLPSSLS------G--LK----QQ-I-----------------
------------------------------------------T----V--
ESSILS----DVSK-W-----------------F--GD------------
-----------------------------KHVLTV---KDVTNAY-----
--------------L----------------------Y-------VA---
---------------I----------T------------------E----
------QL
>Soybean_leaf-associated_mitovirus_1_ALM62241.1
G-------RL-SVVYN-V-A---GKARVIAITNWWIQAAFKPLHDSLFK-
I-LK-S----------L-P-T--DG--------------T-FN----Q--
----DKP--L-DL-L---L------------------------S------
-----K---D--L--DS-------K-IY-SFDLSAATDRLPMEIQRDILN
I-I--Y------------T-D-------S---------------------
I---------------G--SL----WY-----NILKSIYWK---------
--------------------------------------------------
-----------Y------------------EN-----S-Y----------
-------F---------------------KYEVGQPMGAYSSWAMLAITH
HVITR--L-A-S-L--EV--------------------------------
-------N------------------------------------------
--------------L-----------------------------------
---------------------------------------S--------N-
--------------------------------------FS----------
-D---YAVLGDDFV-IR-ND---K---VSEQYLII-M-KLLGVEINLDKS
VISDR--------F-------AEFAKRL-KG---SN--I-NIT---PI-G
------------------------------PGLI--LRF---------I-
-------------------------------------------RD--K--
-F------------------------------------------------
-----------------------------YIG----S----------LI-
----S----EA--IK--L-K----WF-NN---------------------
-------------------------------I------------------
---------------------------D-D--V-----------------
---LN------P--V-----------------------------L-E-R-
F------------------P-K------K--GN---------------I-
------------LT-L-----V------L---------------------
-------W--VC-S------G--AG----GA-F-----------------
------------------------------------------I----A--
K----P----NGTD------------------------------------
--------------------------------------------------
--------------------------------------------------
--------------------------------------------------
-------H
>Grapevine_associated_narnavirus-1_YP_009182162.1
G-------RL-SVVFD-Q-A---GKARVVAITNYWIQMCLFPLHKKLFS-
L-LR-R----------I-D-M--DG--------------T-FD----Q--
----EKP--L-KR-L---V------------------------F----L-
-----H---K--M--NSLMGSDKQL-YH-CFDLSAATDRLPLQIQVDILN
Q-L--G------------F-C-----------------------------
----------------G--NA----WA-----KLLNID-WF---------
--------------------------------------------------
-----------Y------------------KT-----K-S----------
-------F---------------------RYSVGQPMGAYSSWAMLAITH
HTIVK--I-S-A-L--QV--------------------------------
-------G------------------------------------------
--------------I-----------------------------------
---------------------------------------S--------D-
--------------------------------------FR----------
-D---YGVLGDDVV-IY-ND---K---VADQYLIN-M-RLLGVEINLNKS
VQSYD--------F-------AEFAKKW-VG---HD--C-DIS---PI-G
------------------------------PGLI--LQS---------I-
-------------------------------------------RD--K--
-T------------------------------------------------
-----------------------------FIS----N----------AI-
----F----EL--LR--R-N----VH-SY---------------------
-------------------------------S------------------
-----------------------------S--M-----------------
---FD------I--I-----------------------------R-A-S-
P------------------K-F------I--KV---------------N-
------------MK-E-----I------M---------------------
------GG--LF-A------S--CL----RC-------------------
------------------------------------------Y----T--
P----E----QLND------------------------------------
--------------------------------L-----------------
--------------------------------------------------
--------------------------------------------------
-------S
>Rhizoctonia_solani_mitovirus_2_ALD89121.1
A-------KL-SVVHD-K-A---GKARIVGITNWWIQVLLEPLHNAIFE-
K-LR-L----------I-P-M--DG--------------T-FD----Q--
----TKP--I-IN-L---V------------------------N----S-
-----V---P--E--GT-------T-FH-SFDLSSATDRLPVEVQADILN
I-I--L--------------P-------G---------------------
M---------------G--TL----WK-----ALLGSLWWQ---------
--------------------------------------------------
-----------W------------KSLN-KRVP--L-K-L----------
-------Y---------------------QYAVGQPMGAYSSWAMLALSH
HVLVQ--L-A-A-K--NA--------------------------------
-------G------------------------------------------
--------------Y-----------------------------------
---------------------------------------S--------K-
-T------------------------------------FT----------
-L---YAVLGDDIV-IA-DD---N---VAREYLVI-M-KSLGVSINLGKS
LISTR--------I-------CEFAKRW-IG---PG--V-DVS---PL-G
------------------------------AGLI--LQT---------G-
-------------------------------------------RT--K--
-T------------------------------------------------
-----------------------------FLA----A----------LL-
----T----QM--HT--I-G----II-PN---------------------
-------------------------------L------------------
---------------------------D-T--T-----------------
---LV------A--I-----------------------------T-S-L-
P------------------D-Q------L--KG---------------Q-
------------ER-S-----A------L---------------------
-------W--AA-F------G--LN----SF-F-----------------
------------------------------------------L----K--
G----S----HIGN------------------------------------
--------------------------------------------------
--------------------------------------------------
--------------------------------------------------
-------D
>Buergenerula_spartinae_mitovirus_1_AHY03257.1
G-------RL-SVVYN-S-A---GKARVVALTNWWIQCMFKPLHDEIFD-
K-LR-N----------I-S-Q--DA--------------T-FD----Q--
----KGS--T-TN-F---I------------------------K------
-----V---N--R--GK-------T-FY-CFDLSAATDRLPIQLQSQILS
L-L--G----------------------V---------------------
R---------------G--DL----WS-----QIISNINWH---------
--------------------------------------------------
-----------Y------------------RK-----K-A----------
-------V---------------------TYSVGQPMGAYSSWGMLALTH
HVIVR--I-A-A-Q--SV--------------------------------
-------G------------------------------------------
--------------I-----------------------------------
---------------------------------------N----------
-K------------------------------------FS----------
-E---YLVLGDDIV-IA-NN---E---VADAYLVL-M-KTLGVDINLSKS
LISSQ--------L-------LEFAKMY-LS---PS--G-DIS---PI-G
------------------------------SGLL--VQS---------L-
-------------------------------------------GD--R--
-S------------------------------------------------
-----------------------------SLL----A----------LL-
----N----ES--MR--R-G----FL-SF---------------------
--------------------------------------------------
---------------------------S-E--L-----------------
---LN------S--K-----------------------------H-K-A-
P------------------K-V------A--RP---------------R-
------------MI-Y-----V------Y---------------------
-------W--YA-F------Q--SA----LT-S-----------------
------------------------------------------Q----L--
R----H----LANN----------------------IV------------
-----------------------------TKSMSI----------D-R--
------M------CVP-----------------------------DG---
---------------I----------------------------RF----
------LN
>Rhizoctonia_solani_mitovirus_3_ALD89122.1
G-------KL-ATKDE-P-----NKVRVFAIVDPVTQWLCQPLHRHLFS-
V-LKTR----------F-KGV--DA--------------T-FD----Q--
----VAG--V-ER-A---R------------------------V----A-
-----I---S-QT--N--N-----K-VF-SFDLSAATDRLPLSIQIAILN
G----L------------K-D-------G---------------------
L---------------G--TA----WG-----EVLVGRDYS---------
L---------P-T-K--------Y---RHLF-------------------
----------W---------------SKENPNY--P-K-S----------
-------V---------------------RYAVGQPMGALSSWAMLAVTH
HFAVE--Y-S-V-EQVKK--------------------L-----------
-------G------------------------------------------
--------------L-----------------------------------
---------------------------------------LK----LN-E-
-P------------------------------------FN----------
-Q---YMVLGDDII-IW-NE---I---VANYYYKFMT-QELGVNINLSKS
LISNKG-------V-------FEFAKRL-VH---PV--QGIIS---AV-P
------------------------------LKEF--SLV---------S-
-------------------------------------------QN--I--
-A------------------------------------------------
-----------------------------VLA----T----------LF-
----S----NF--RYKVK-I----SS-VF---------------------
-------------------------------R------------------
---------I-------------------F--------------------
---GF------N--Y-----------------------------K-V-L-
G------------------K-L------N-SLS----L------------
------------KS-R-----A------G---------------------
-------F--LL------HW---------AL-M-----------------
------------------------------------------P----N--
L----T----DKSS-------P-----------S--WG------------
-----------------------------DWFQRK----------G-I--
------A------PN----------------------T-------PG---
---------------F----------------------------EA----
------IP
>Ophiostoma_mitovirus_1a_CAJ32466.1
G-------KL-AAKEE-P-----GKVRIFAMVDAVTQWLLKPLHEAIFK-
L-LN-I----------F-A-F--DG--------------T-FD----Q--
----IGQ--L-EK-F---M------------------------D----R-
-----M------K--DKA---P--Y-YY-SFDLSAATDRLPLSIQILILK
H-L--V------------S-V-------P---------------------
F---------------S--EA----WG-----RLLTGRTYH---------
L---------F-Y-K--------K--------------------------
------------------------------TS-----Y-E----------
-------V---------------------QYQVGQPMGALSSWGMLALTH
HLVVQ--Y-S-A-YL--A--------------------------------
-------F------------------------------------------
--------------G-----------------------------------
-------------------------------K-------V--------N-
-L------------------------------------FK----------
-D---YIVLGDDIV-IG-NH---E---VSIRYHYL-MTEILKVKINPTKG
IMSPHS---------------LEFAKRF-YV---QY--Q-DCS---PL-S
------------------------------LKEF--SSF---------G-
-------------------------------------------TV--Y--
-S------------------------------------------------
-----------------------------SFT----A----------SL-
----R----KL--DIS---V----PN-LL---------------------
-------------------------------T------------------
---------L-------------------V--------------------
---GR------G--G-----------------------------R-A-R-
G------------------H-Q------G-T---A----LS-SLL--EM-
------------MR-V-----N------L---------------------
-------I--NF-S------K--SQ----PM-T-----------------
------------------------------------------F----LNI
F----F----PSLT-ES---------------------------------
----------------------------------M----------V-K--
------S------IL----------------------I-------DY---
---------------L----------------------------AS----
------SG
>Sclerotinia_sclerotiorum_mitovirus_12_AHF48628.1
G-------RL-SFKEE-A-A---GKVRVFAITDAVTQSVMAPLSTAIFD-
C-LR-R----------V-P-Q--DG--------------T-FN----Q--
----IAP--A-QR-L---V------------------------E----R-
-----S---L--S--DKELGRDPVV-FH-CFDLTAATDRLPVDLQSDILL
A-L--G---------F--P-------------------------------
----------------G--DT----WR-----SLLDI-SWF---------
V---------P-E-Y--------I--------------------------
-------------------------------------E-R----------
-------I---------------------KYSVGQPMGAYSSWAMLAMTH
HVIVQ--E-A-A-AL--S--------------------------------
-------G------------------------------------------
--------------F-----------------------------------
---------------------------------------V--------G-
-F------------------------------------FD----------
-D---YAVLGDDIV-IR-ND---D---VAASYTRL-M-NDLGLEINPYKS
INSVEF---------------MEFAKRL-IG---PN--L-DYT---PF-G
------------------------------PGLV--LQS---------I-
-------------------------------------------RN--R--
-G------------------------------------------------
-----------------------------IVS----S----------VL-
----R----EA--IS--A-K----II-NF---------------------
-------------------------------C------------------
---------D-------------------V--------------------
----------------------------------------------V-S-
I------------------C-S--------S---S--P--R---------
-------------F-I-----K------V---------------------
-------K--AE-L------------------------------------
--------------------------------------------------
---------------VL---------------------------------
-----------------------------WNFFSK----------V-L--
------R------EK----------------------P-------NL---
---------------S----------------------------NA----
------FA
>Ophiostoma_mitovirus_1b_CAJ32467.1
G-------KL-AFKEE-P-----GKVRVFAMADCITQWVLHPLHQYLFS-
I-LK-Q----------I-SIV--DA--------------T-FD----Q--
----EEG--V-KT-L---S------------------------A----K-
-----I---K--A--G-KR-----V-VF-SLDLSAATDRLPLTIQAQILN
H-I--V--------------P-------K---------------------
L---------------G--DH----WA-----NLLVNRDYS---------
V---------P-N-H--------T---TL---------------------
------------------------------PVN--P-G-T----------
-------V---------------------RYGAGQPMGAYSSWAMLALTH
HFIVQ--Y-C-A-FK--V--------------------------------
-------Y------------------------------------------
--------------H-----------------------------------
---------------------------------------T------N-S-
-F------------------------------------FK----------
-D---YLILGDDLL-LL-DA---K---VAKQYLQV-M-NQLDVGVNLAKS
LISVRG-------Y-------GEFAKQF-LS---PD--G-PLQ---GV-S
------------------------------LREF--SSL---------K-
-------------------------------------------DG--M--
-S------------------------------------------------
-----------------------------NIL----S----------LS-
----T----KM--NL--K-P----AL-LL---------------------
-------------------------------R------------------
---------L-------------------F--------------------
---GF------G--S-----------------------------K-S-I-
G------------------H-S------T---L-P--F-TR-YSL--RS-
------------SL-D-----H------L---------------------
-------F--IS-P------L--A-----N--------------------
------------------------------------------S----SNK
W----L----DYFS-------C-----------I--RH------------
-----------------------------LKSLTL----------N-N--
------S------LL----------------------R-------YF---
---------------L----------------------------WG----
------FE
>Rhizoctonia_solani_mitovirus_15_ALD89120.1
G-------KL-GFKEE-P-A---GKVRVFAMADAWTQWVLEPFHQYLFD-
L-LR-Q----------I-D-M--DG--------------T-FD----Q--
----LRP--V-IK-K---L------------------------A----T-
-----V------K-----------A-AY-SLDLTAATDRLPIAIQTVLFK
H-L--V------------S-E-------E---------------------
F---------------S--VQ----WM-----RILVGRGYM---------
A---------F-S-S--------K---YNV--------------------
-----------------------------------F-K-L----------
-------L---------------------EYAVGQPMGALSSWASLAITH
HFIVQ--C-A-A-WE--A--------------------------------
-------G------------------------------------------
--------------I-----------------------------------
---------------------------------------CP----VG-T-
-W------------------------------------FT----------
-S---YAVLGDDLV-IF-DQ---R---VKVKYLAI-V-DALGVQCGIAKS
LLSPTGT------A-------IEFAKRT-FW---MG--K-DIS---PI-P
------------------------------LLEF--IAA---------N-
-------------------------------------------LT--L--
-A------------------------------------------------
-----------------------------DAI----S----------FA-
----R----KY--SL--S-F----PQ-LL---------------------
-------------------------------R------------------
---------V-------------------L--------------------
---GY------G--Y-----------------------------R-V-V-
G------------------S-V------H---K-H--V--G-QLN--SR-
------------VR-S-----L------L---------------------
-------F--AF-Y------L--PE----TE-E-----------------
------------------------------------------D----VGT
L----F----SKGN-------P-----------L--LK------------
-----------------------------P--------------------
--------------------------------------------------
-----------------------DQLKLV---------------------
-------V
>Rhizoctonia_solani_mitovirus_12_ALD89117.1
G-------GL-GLKPE-P-A---GKVRVFALVDCVTQWVMDPLHKRLFA-
I-LG-K----------I-P-Q--DG--------------T-FD----Q--
----IKP--L-KA-L---L------------------------Q----R-
-----N------K-----------S-LY-SLDLSAATDRLPIVLQMIVLS
P-L--V------------G-A-------N---------------------
F---------------A--RL----WS-----IMLIGRPYS---------
L---------P-K-S--------A---SEFL-------------------
----------S---------------MKDKQKE--W-K-Q----------
-------L---------------------YYGAGQPMGALTSWAMLAVTH
HYIVQ--F-A-A-FL--V--------------------S-----------
-------G------------------------------------------
--------------K-----------------------------------
---------------------------------------TR---------
-W------------------------------------FE----------
-D---YAILGDDVV-IA-DG---P---IAHKYLEI-M-SWIGVKVGIHKS
LISPSGN------S-------LEFAKRY-FF---NK--K-DCS---AV-P
------------------------------LKEV--YAG---------T-
-------------------------------------------IS--I--
-S------------------------------------------------
-----------------------------ASI----E----------LM-
----R----KY--KV--S-L----PQ-IL---------------------
-------------------------------A------------------
---------F-------------------N--------------------
---QF------G--Y-----------------------------R-A-L-
S------------------K-I------T---N-P--L--R-QLS--GR-
------------MR-A-----I------I---------------------
-------L--SS-L------F--PT----NW-T-----------------
------------------------------------------P----E--
--------------------------------------------------
--------------------------------------------------
--------------------------------------------------
--------------------------------------------------
-------A
>Cytospora_ribis_mitovirus_1_AIS37555.1
-----------------------------------TQWVLRPLHKLIFA-
M-LR-R----------L-P-M--DG--------------T-FD----Q--
----LRP--I-RN-L---L------------------------S----K-
-----K---Y--K-----------G-LF-SLDLSAATDRLPVSLQARLLD
I-L--F------------K-N-------E---------------VP-F--
L---------------G--QK----WC-----HLLTSRSYR---------
Y---------S-D-P--------R---YGS--------------------
-------------------------------------G-T----------
-------L---------------------RYGVGQPMGALSSWAMLALTH
HFIVQ--V-A-A-WS--S--------------------------------
-------G------------------------------------------
--------------Q-----------------------------------
---------------------------------------PL-----N-R-
-L------------------------------------YR----------
-C---YAVLGDDLV-LG-SK---A---VADKYLKL-M-AHLGVSCSLAKS
VLSPKGI------G-------LEFAKKT-FI---RG--V-DVS---PL-S
------------------------------LKEL--SVA---------L-
-------------------------------------------GD--L--
-S------------------------------------------------
-----------------------------AFS----A----------FS-
----Q----KW--NL--N-W----ER-VS---------------------
-------------------------------R------------------
---------L-------------------L--------------------
---GF------G--Y-----------------------------L-A-R-
R------------------K-S------F---R---------KLN--HA-
------------LQ-A-----V------R---------------------
-------I--SS-V------A--KV----DF-N-----------------
------------------------------------------S----EVL
K----L--RRGVDL----------------------R-------------
--------------------------------------------------
--------------------------------------------------
------------------------ILNGPVLASF----------------
-------K
>Tuber_aestivum_mitovirus_YP_004564622.1
G-------KL-AFKQE-P-----GKVRVFAMVDCITQWFLHPLHKYLFS-
V-LR-T----------T-K-E--DA--------------T-FD----Q--
----EKG--I-NL-V---R------------------------L----A-
-----L---S--K--KLD---K--S-VF-SFDLSAATDRLPMDIQMVILN
S-L--TPFWLAEKAVRHGVKG-------G---------------------
L---------------G--DA----WA-----DLLVDRDYY---------
L---------P-R-W--------S--------------------------
--------------------------G---YAR--D-S-K----------
-------V---------------------RYAVGQPMGALSSWAMLALTH
HMIVQ--F-A-A-AS--V--------------------------------
-------G------------------------------------------
--------------V-----------------------------------
---------------------------------------T--------G-
-W------------------------------------FK----------
-E---YMVLGDDIV-IY-NS---E---VAKAYSTL-M-GTLGVGISDTKS
LTSKIG-------V-------FEFAKRL-MD---LE--G-PCQ---GL-P
------------------------------LAEF--AAA---------R-
-------------------------------------------FN--L--
-S------------------------------------------------
-----------------------------ILF----Q----------SF-
----R----SR--TLYPK-I----ST-FM---------------------
-------------------------------R------------------
---------F-------------------L--------------------
---GF------G--Y-----------------------------K-V-L-
G------------------S-L------G-M---R--L-GD-MRK--RS-
------------GY-F-----E------T---------------------
-------V--AY-S------P--LV----TD-K-----------------
------------------------------------------S----VNK
W----S----EFFK-RFSTYDL-----------Y--PL------------
-----------------------------VEACVY----------K-A--
------Y------HL----------------------I-------PA---
---------------L----------------------------TK----
------FD
>Clitocybe_odora_virus_YP_005352912.1
G-------KL-GLKEE-A-A---GKVRVFAMVDPWSQMILRPFHLGLFK-
I-LR-R----------I-R-M--DG--------------T-FN----Q--
----LKP--L-ER-A---W------------------------G----F-
------------K-----------S-LY-SMDLSSATDRLPMRIQVPLIQ
Q-L--F------------K-L-T---N-A---------------------
E---------------A--EA----WR-----SLLVDRPYY---------
C---------P-P-L--------N--------------------------
-------------------------------------T-S----------
-------V---------------------MYSVGQPMGALSSWAMLAMTH
HLIVQ--V-A-A-WR--S--------------------------------
-------G------------------------------------------
--------------F-----------------------------------
---------------------------------------DK-----K-K-
-L------------------------------------FR----------
-A---YAVLGDDIV-IF-DK---K---VAKYYHRV-L-TGLGVECNLAKS
IMSHRGI------G-------LEFAKKT-FF---QG--F-NVS---PS-P
------------------------------LTEV--LAA---------L-
-------------------------------------------KD--P--
-I------------------------------------------------
-----------------------------ALL----Q----------YG-
----K----IY--GL--K-F----VD-LL---------------------
-------------------------------T------------------
---------V-------------------A--------------------
---GF------G--F-----------------------------R-V-K-
S------------------R-A------H---L-P-YW--R-QPN--KK-
------------VR-Y-----L------L---------------------
-------I--CQ-M------M--QA----GN-L-----------------
------------------------------------------K----ELF
S----R----SMGS-------K-----------V--GS------------
-----------------------------PLLAST----------L-S--
------S------YVSGTLNDLFNQYFKNIRVASALDA-------NTLSE
ATTYPRLYYDLFWLIYHPFVFNYKILNTR---------------------
-------G
>Leucostoma_persoonii_mitovirus_1_AIS39016.1
G-------RL-SFKDE-P-A---GKVRVFAIADAITQSVLKPLHEAIFA-
I-LR-D----------I-P-M--DG--------------T-FN----Q--
----SRP--L-ER-L---L------------------------K----M-
-----V---E--K--YPQD-----R-FY-SYDLSAATDRLPLKLQRDVLS
Y-L--Y------------D-S-------R---------------------
L---------------G--DL----WS-----DLMVGREWH---------
L-------------P--------R---N-RT-------------------
----------K---------------YQFDTEV--S-E-T----------
-------V---------------------KYGVGQPMGALSSWAMLALTH
HVIXQ--I-A-S-A--RV--------------------------------
-------Y------------------------------------------
--------------P-----------------------------------
---------------------------------------D--------K-
-V------------------------------------FT----------
-K---YALLGDDIV-IA-DE---R---VAKEYHSLMT-LDFGVEINLSKS
LVSQH--------T-------FEFAKRL-IT---LN--G-EVS---PV-G
------------------------------AKNI--SLS---------L-
-------------------------------------------TT--P--
-N------------------------------------------------
-----------------------------GIV----S----------VL-
----L----DL--VN--K-G----FT-LV---------------------
-------------------------------D------------------
---------Q-------------------D--V-----------------
---IR------L--I-----------------------------S-K-L-
P------------------F-A------Y-----G--R--S--F------
------------KN-N-----L------I---------------------
-------W--AI--------------------------------------
--------------------------------------------------
--------------------------------------------------
---------------------------------NG----------P-F--
------G------FI----------------------P-------T----
--------------------------------------------------
-------S
>Sclerotinia_sclerotiorum_mitovirus_11_AHF48627.1
G-------RL-SIIKE-L-K---GKARVIGITDQWTQWLLKPVHDALAN-
I-LS-E----------I-P-E--DG--------------T-HN----Q--
----LKP--V-KL-M---L------------------------E----L-
-----N------N--GSK------E-FN-SLDLSNATDRLPVAFQADILS
C-L--G----------------------F---------------------
P---------------G--QE----WM-----T-LLNRPYN---------
F-------------E-----------------------------------
-----------------------------------G-N-N----------
-------L---------------------NYAVGQPMGAYSSFVMLALAN
HILV---I-S-S-L--PS--------------------------------
-------Y------------------------------------------
--------------N-----------------------------------
---------------------------------------K--------G-
--------------------------------------SG----------
-Q---YAVLGDDVV-IA-ND---L---VARSYHSIMV-DILGVKINLSKT
LVSEH--------S-------FEFAKRL-VS---KD--V-ELT---PL-G
------------------------------ASNA--LLA---------L-
-------------------------------------------QS--L--
-N------------------------------------------------
-----------------------------GVP----S----------LL-
----R----DL--SG--K-G----VT-FT---------------------
-------------------------------E------------------
---------D-------------------S--V-----------------
---DD------L--I-----------------------------S-R-V-
P------------------T-V------R-----K--S-----Q------
------------LE-T-----I------L---------------------
-------W--TI--------------------------------------
--------------------------------------------------
--------------------------------------------------
---------------------------------KG----------P-F--
------G------FV----------------------P-------TR---
---------------V----------------------------GL----
------AS
>Macrophomina_phaseolina_mitovirus_1_ALD89100.1
G-------RL-SFKEE-A-A---GKVRVFAITDAVTQSVMAPLSAAIFD-
C-LR-R----------V-P-Q--DG--------------T-FN----Q--
----SAP--L-DR-L---R------------------------Q----L-
-----K---R--E--GKLE---GQK-FY-SYDLSAATDRLPVDLQVQILS
I-Y--F------------G-E-------Q---------------------
F---------------G--TL----WR-----SVMTDRDWS---------
A-------------K--------V------V-------------------
----------T---------------VPGLPAE--E-E-Q----------
-------F---------------------RYAVGQPMGALSSWGMLALTH
HYVVR--L-A-A-R--RV--------------------------------
-------S------------------------------------------
--------------L-----------------------------------
---------------------------------------H--------D-
--------------------------------------FG----------
-D---YAVLGDDVV-IA-ND---L---VARSYHSIMV-DILGVKINLSKT
LVSEH--------S-------FEFAKRL-VS---KD--V-ELT---PL-G
------------------------------ASNA--LLA---------L-
-------------------------------------------QS--L--
-N------------------------------------------------
-----------------------------GIP----S----------IL-
----R----DL--SG--K-G----VT-FT---------------------
-------------------------------E------------------
---------D-------------------S--V-----------------
---DD------L--I-----------------------------S-R-V-
P------------------T-V------R-----K--S-----Q------
------------LE-T-----I------L---------------------
-------W--TI--------------------------------------
--------------------------------------------------
--------------------------------------------------
---------------------------------KG----------P-F--
------G------FV----------------------P-------TR---
---------------V----------------------------GL----
------AS
>Sclerotinia_sclerotiorum_mitovirus_14_AHF48630.1
G-------RL-SFKEE-A-A---GKVRVFAITDAVTQSVMAPLSXAIFD-
C-LR-R----------V-P-Q--DG--------------T-FN----Q--
----SAP--L-DR-L---R------------------------Q----L-
-----K---R--E--GKLE---GQK-FY-SYDLSAATDRLPVDLQVQILS
I-Y--L------------G-E-------Q---------------------
F---------------G--TL----WR-----SVMTDRDWS---------
A-------------K--------V------V-------------------
----------T---------------VPGLPAE--E-E-Q----------
-------F---------------------RYAVGQPMGALSSWGMLALTH
HYVVR--L-A-A-R--RV--------------------------------
-------S------------------------------------------
--------------L-----------------------------------
---------------------------------------H--------D-
--------------------------------------FG----------
-D---YAVLGDDVV-IA-ND---L---VARSYHSIMV-DILGVKINLSKT
LVSEH--------S-------FEFAKRL-VS---KD--V-ELT---PL-G
------------------------------ASNA--LLA---------L-
-------------------------------------------QS--L--
-N------------------------------------------------
-----------------------------GVP----S----------LL-
----R----DL--SG--K-G----VT-FT---------------------
-------------------------------E------------------
---------D-------------------S--V-----------------
---DD------L--I-----------------------------S-R-V-
P------------------T-V------R-----K--S-----Q------
------------LE-T-----I------L---------------------
-------W--TI--------------------------------------
--------------------------------------------------
--------------------------------------------------
---------------------------------KG----------P-F--
------G------FV----------------------P-------TR---
---------------V----------------------------GL----
------AS
>Sclerotinia_sclerotiorum_mitovirus_8_AHE13867.1
G-------RL-SFKEE-A-A---GKVRIFAITDAVTQSVMAPLSAAIFD-
C-LR-R----------V-P-Q--DG--------------T-FD----Q--
----SAP--L-DR-L---R------------------------E----L-
-----K---R--D--GKLE---GQK-FY-SYDLSAATDRLPVDLQVQILS
I-Y--F------------G-E-------Q---------------------
F---------------G--TL----WR-----SVMTDRDWS---------
A-------------K--------V------V-------------------
----------T---------------VPGLPAE--E-E-Q----------
-------F---------------------RYAVGQPMGALSSWGMLALTH
HYIVR--L-A-A-R--RV--------------------------------
-------S------------------------------------------
--------------L-----------------------------------
---------------------------------------H--------D-
--------------------------------------FS----------
-D---YAVLGDDVV-IA-ND---L---VARSYHSIMV-DILGVKINLSKT
LVSEH--------S-------FEFAKRL-VS---KD--V-ELT---PL-G
------------------------------ASNA--LLA---------L-
-------------------------------------------QS--L--
-N------------------------------------------------
-----------------------------GVP----S----------LL-
----R----DL--SG--K-G----VT-FT---------------------
-------------------------------E------------------
---------D-------------------S--V-----------------
---DD------L--I-----------------------------S-R-V-
P------------------T-V------R-----K--S-----Q------
------------LE-T-----I------L---------------------
-------W--TI--------------------------------------
--------------------------------------------------
--------------------------------------------------
---------------------------------KG----------P-F--
------G------FV----------------------P-------TR---
---------------V----------------------------GL----
------AS
>Sclerotinia_nivalis_mitovirus_2_ANJ77670.1
G-------KL-AIKEE-A-A---GKARVFAITDSITQSVMGPISDAIFK-
M-LR-Q----------I-P-M--DG--------------T-FN----Q--
----SAP--L-DR-L---V------------------------Q----L-
-----S---K--D--GAISE-KDRV-FY-SYDLSAATDRLPINLQKDILS
I-Y--C------------G-E-------S---------------------
F---------------A--SK----WS-----ILMTDRDWY---------
L---------T-K-E--------K--------------------------
-------------------------------------R-N----------
-------L---------------------RYSVGQPMGALSSWAMLALTH
HFVVG--M-A-A-N--RV--------------------------------
-------G------------------------------------------
--------------K-----------------------------------
---------------------------------------L--------G-
--------------------------------------FN----------
-H---YALLGDDIV-IA-DK---S---VADSYYMIMT-EILGVQINLSKS
LISSN--------S-------FEFAKRL-VT---LE--G-EVT---PA-G
------------------------------PANI--LLG---------L-
-------------------------------------------RS--L--
-N------------------------------------------------
-----------------------------GIP----S----------II-
----L----DM--VN--K-G----VQ-VS---------------------
-------------------------------E------------------
---------E-------------------S--L-----------------
---ES------W--M-----------------------------S-T-I-
P------------------T-V------R-----K--S-----Q------
------------LE-K-----V------K---------------------
-------W--VV--------------------------------------
--------------------------------------------------
--------------------------------------------------
---------------------------------KG----------P-F--
------G------FV----------------------P-------TA---
---------------E----------------------------GL----
------AS
>Sclerotinia_sclerotiorum_mitovirus_3_YP_009182164.1
G-------KL-AIKEE-A-A---GKARVFAITDSITQSVMGPISDAIFK-
M-LR-Q----------I-P-M--DG--------------T-FN----Q--
----SAP--L-DR-L---V------------------------Q----L-
-----S---K--D--GAIAE-KDRI-FY-SYDLSAATDRLPINLQKDILS
I-Y--C------------G-E-------S---------------------
F---------------A--SK----WS-----ILMTDRDWY---------
L---------T-K-E--------K--------------------------
-------------------------------------R-N----------
-------L---------------------RYSVGQPMGALSSWAMLALTH
HFIVG--M-A-A-N--RV--------------------------------
-------G------------------------------------------
--------------K-----------------------------------
---------------------------------------L--------G-
--------------------------------------FN----------
-H---YALLGDDIV-IA-DK---S---VADSYYMIMT-EILGVQINLSKS
LVSTN--------S-------FEFAKRL-VT---LE--G-EVT---PA-G
------------------------------PANI--LLG---------L-
-------------------------------------------RS--L--
-N------------------------------------------------
-----------------------------GIP----S----------II-
----L----DM--VN--K-G----VP-VS---------------------
-------------------------------E------------------
---------E-------------------S--L-----------------
---ES------W--M-----------------------------S-T-I-
P------------------T-V------R-----K--S-----Q------
------------LE-K-----V------K---------------------
-------W--VV--------------------------------------
--------------------------------------------------
--------------------------------------------------
---------------------------------KG----------P-F--
------G------FV----------------------P-------TA---
---------------E----------------------------GL----
------AS
>Ophiostoma_mitovirus_3a_NP_660176.1
G-------KL-AIKEE-A-A---GKARVFAMADSITQSVMAPLNSWVFS-
K-LK-D----------L-P-M--DG--------------T-FN----Q--
----QAP--L-NR-L---V------------------------Q----L-
-----Y---Q--D--GLLH---DVE-FY-SYDLSSATDRLPMAFQKQIIS
V-L--F------------G-S-------K---------------------
F---------------A--KD----WA-----TLLVGRDWY---------
L-------------K--------D--------------------------
-------------------------------------I-P----------
-------Y---------------------RYSVGQPMGALSSWAMLALSH
HVIVQ--I-A-A-M--RV--------------------------------
-------G------------------------------------------
--------------K-----------------------------------
---------------------------------------L--------P-
--------------------------------------FT----------
-N---YALLGDDIV-IA-DK---A---VATSYHMIMT-QILGVEINLSKS
LVSNN--------S-------FEFAKRL-VT---MD--G-EVS---AV-G
------------------------------AKNL--LVA---------L-
-------------------------------------------KS--R--
-W------------------------------------------------
-----------------------------GIS----S----------VI-
----L----DL--YN--K-G----LA-LS---------------------
-------------------------------E------------------
---------Q-------------------D--L-----------------
---RQ------R--F-----------------------------S-S-I-
P------------------T-V------S-----K--Q--F--G------
------------VD-K-----L------L---------------------
-------W--LV--------------------------------------
--------------------------------------------------
--------------------------------------------------
---------------------------------LG----------P-F--
------G------FI----------------------P-------S----
--------------------------------------------------
-------K
>Sclerotinia_homoeocarpa_mitovirus_AAO21337.1
G-------KL-AIKEE-A-A---GKARVFAMADSITQSVMAPLNSWVFS-
K-LK-G----------L-P-M--DG--------------T-FN----Q--
----QAP--L-NR-L---V------------------------Q----L-
-----Y---K--E--GLLH---DVE-FY-SYDLSSATDRLPMAFQKQIIS
V-L--F------------G-S-------D---------------------
F---------------A--DD----WA-----TLLVGRDWY---------
L-------------K--------D--------------------------
-------------------------------------I-P----------
-------Y---------------------RYSVGQPMGALSSWAMLALSH
HVIVQ--I-A-A-M--RV--------------------------------
-------G------------------------------------------
--------------K-----------------------------------
---------------------------------------L--------S-
--------------------------------------FT----------
-N---YALLGDDIV-IA-DK---A---VATSYHMIMT-QILGVEINLSKS
LVSSN--------S-------FELAKRL-VT---MD--G-EVS---AV-G
------------------------------AKNL--LVA---------L-
-------------------------------------------KS--R--
-W------------------------------------------------
-----------------------------GIS----S----------VI-
----L----DL--YN--K-G----LA-LS---------------------
-------------------------------E------------------
---------Q-------------------D--L-----------------
---RQ------R--F-----------------------------S-S-I-
P------------------T-V------S-----K--Q--F--G------
------------VD-K-----L------L---------------------
-------W--LV--------------------------------------
--------------------------------------------------
--------------------------------------------------
---------------------------------LG----------P-F--
------G------FI----------------------P-------SK---
---------------D----------------------------GL----
------SA
>Heterobasidion_mitovirus_1_AIF33766.2
G-------KL-GFHDE-A-A---GKVRVFAMVDPLTQWALRPIHKLLFL-
L-LR-Y----------I-P-M--DG--------------T-FD----Q--
----LKP--I-TR-L---L------------------------A----Q-
-----K---P--K-----------V-LD-SLDLSAATDRLPIAIQEWIIS
K-I--F------------T-P-------S---------------------
I---------------G--KA----WT-----TLLVGRDYR---------
V---------P-K-R--------D---GQTT-------------------
-------------------------------VL--P-K-S----------
-------V---------------------TYAVGQPMGALSSWAMLAITH
HFIVQ--I-A-A-WQ--S--------------------------------
-------G------------------------------------------
--------------V-----------------------------------
---------------------------------------TK----YG-K-
-W------------------------------------FT----------
-A---YALLGDDLT-VG-NR---A---VSNRYQLIMI-KHLGVEVGLAKS
IISDKGI------G-------LEFAKKT-FF---KG--I-DVS---PR-P
------------------------------IKEL--LGA---------L-
-------------------------------------------QT--P--
-A------------------------------------------------
-----------------------------ALV----S----------YA-
----R----KY--KL--T-D----AQ-II---------------------
-------------------------------K------------------
---------V-------------------A--------------------
---GF------G--Y-----------------------------K-V-L-
G------------------G-L------N---K-P--L--Q-KQN--TS-
------------VR-F-----T------L---------------------
-------I--TL-H------L--PA----SI-------------------
--------------------------------------------------
--------------------------------------------------
--------------------------------------------------
--------------------------------------------------
-------------------------LD-L---------------------
-------R
>Rhizoctonia_solani_mitovirus_14_ALD89119.1
G-------KL-GLKEE-A-A---GKVRVFAMVPTWFQNLLRPLHDIIFE-
I-LS-G----------V-A-Q--DG--------------T-FN----Q--
----MKP--L-KG-H---S------------------------S----R-
-----F------N-----------M-SF-SLDLTAATDRLPLIIQTALMS
Q-L--I------------G-L-------D---------------------
L---------------A--TS----WA-----NLLTKIEYS---------
I---------N-S-M--------K---FNT--------------------
-----------------------------------Y-E-K----------
-------V---------------------KYTVGQPMGALSSWAMLALTH
HLLVQ--I-S-A-WR--V--------------------------------
-------G------------------------------------------
--------------A-----------------------------------
---------------------------------------EK----EG-T-
-W------------------------------------FS----------
-D---YAILGDDLV-IF-NY---D---VAHEYIKV-I-HKIGMEIGLHKS
VLSRKFT------S-------LEFAKRI-FH---RG--H-DVS---AV-P
------------------------------FKEF--FAA---------L-
-------------------------------------------GG--Y--
-G------------------------------------------------
-----------------------------NIL----E----------FA-
----R----KY--NL--T-I----LD-VA---------------------
-------------------------------R------------------
---------T-------------------L--------------------
---GF------K--F-----------------------------R-A-L-
S------------------K-I------N---H-G--F--H-SLN--YK-
------------LK-Q-----L------V---------------------
-------V--AS-Q------L--PT----ST-E-----------------
------------------------------------------A----VRP
F----L----DLGS-------P-----------K--HS------------
-----------------------------PWPVSM---------------
---------------E----------------------------------
--------EFFANFTMYERRALAKMLMQRYRAL-----------------
-------M
>Fusarium_poae_mitovirus_4_YP_009272901.1
G-------KL-SEKKE-A-A---GKVRVFAITDVWTQSFLSPLHHAIFG-
F-LK-R----------I-P-M--DG--------------T-FD----Q--
----LKP--L-NA-L---L------------------------S----R-
-----G---L--K-----------N-FY-SYDLSAATDRLPITLQEQILS
R-L--F------------G-E-------S---------------------
F---------------A--KA----WK-----GLLVERPWY---------
H---------K------------G--------------------------
-------------------------------------I-P----------
-------Y---------------------LYSVGQPMGALSSWGMLALTH
HMIVQ--V-A-A-S--RV--------------------------------
-------G------------------------------------------
--------------H-----------------------------------
---------------------------------------R--------T-
-M------------------------------------FR----------
-D---YALLGDDIC-IA-DS---A---VAKSYLS-LM-TDYGVDINLSKS
LESDIG-------V-------AEFAKRL-IK---DE--T-DLS---PL-P
------------------------------PKLI--TLL---------M-
-------------------------------------------SQ--F--
-K------------------------------------------------
-----------------------------ALP----T----------LV-
----R----DM--IG--R-G----LS-VE---------------------
-------------------------------S------------------
--------------------------------------------------
----------------------------------------------L-L-
----------------------------K-DET-R--V------------
------------SR-P-----I------L---------------------
-------W--EL------------------I-G-----------------
--------------------------------------------------
--------------------------------------------------
---------------------------------------------P-L--
--------------------------------------------------
--------------------------------------------------
-------G
>Botrytis_cinerea_debilitation-related_virus_YP_002284334.1
G-------KL-STKEE-A-A---GKVRVFAMVDIWTQSILNPLHKKIFS-
I-IR-E----------L-P-T--DG--------------T-FD----Q--
----LKP--L-DR-L---H------------------------E----L-
-----S---T--Q-----------D-RF-SFDLSAATDRLPLTLQKDILT
L-L--V------------S-P-------S---------------------
F---------------A--EA----WG-----TALVGRPYK--------W
K---------F---G--------T---TE---------------------
-------------------------------------D-E----------
-------L---------------------MYSVGQPMGALSSWGMLALTH
HTIVQ--V-A-A-S--RA--------------------------------
-------G------------------------------------------
--------------Y-----------------------------------
---------------------------------------K--------D-
-L------------------------------------FL----------
-D---YALLGDDIC-IA-NK---A---VADNYLL-IM-RDLGVEINLSKS
LISSTG-------V-------VEFAKRW-RV---GQ--T-DVS---PA-S
------------------------------PALI--TRL---------L-
-------------------------------------------SN--M--
--------------------------------------------------
--------------------------------------------------
--------------------------------------------------
--------------------------------------------------
--------------------------------------------------
--------------------------------------------------
--------------------------------------------------
--------------------------------------------------
--------------------------------------------------
--------------------------------------------------
--------------------------------------------------
--------------------------------------------------
--------------------------------------------------
--------------------------------------------------
-------N
>Ophiostoma_mitovirus_3b_CAJ32468.1
G-------KL-STKEE-A-A---GKVRVFAMVDIWTQSILNPLHKKIFS-
I-IR-E----------L-P-T--DG--------------T-FD----Q--
----LKP--L-DR-L---H------------------------E----L-
-----S---T--Q-----------D-RF-SFDLSAATDRLPLTLQKDILT
L-L--V------------S-P-------S---------------------
F---------------A--EA----WG-----TALVGRPYK--------L
K---------F---G--------T---TE---------------------
-------------------------------------D-E----------
-------L---------------------MYSVGQPMGALSSWGMLALTH
HTIVQ--V-A-A-S--RA--------------------------------
-------G------------------------------------------
--------------Y-----------------------------------
---------------------------------------K--------D-
-L------------------------------------FL----------
-D---YALLGDDIC-IA-NK---A---VADNYLL-IM-HDLGVEINLSKS
LISSTG-------V-------VEFAKRW-RV---GQ--T-DVS---PA-S
------------------------------PALI--TRL---------L-
-------------------------------------------SN--M--
-N------------------------------------------------
-----------------------------YFP----V----------LI-
----L----DL--VN--R-G----VK-TI---------------------
-------------------------------Q------------------
---------N-------------------S--------------------
---EK------L--L-----------------------------S-L-P-
D------------------S-L------Q-K------I------------
------------KK-S-----I------T---------------------
-------F--SL------IP---------YY-D-----------------
------------------------------------------P----E--
--------------------------------------------------
-----------------------------FAKCLL----------P-L--
------K------GK----------------------D-------KS---
---------------F----------------------------SQ----
------EE
>Macrophomina_phaseolina_mitovirus_3_AMM45292.1
G-------KL-GTKEE-A-A---GKVRVFAMVDAWTQWALYPIHELIFK-
I-LK-D----------V-P-M--DG--------------T-FD----Q--
----TAP--L-KH-V---------------------------------R-
-----P---H--S-----------G-FW-SLDLSAATDRLPLSIQKSLIG
A-I--L------------G-R-------E---------------------
S---------------A--AA----WA-----NLLTGRTYA---------
L---------R-T-E--------D---HNGN-------------------
-------------------------------ET--V-I-K----------
-------L---------------------TYAVGQPMGALSSWASLALTH
HFLVQ--C-A-A-WS--A--------------------------------
-------G------------------------------------------
--------------F-----------------------------------
---------------------------------------PK-----W-K-
-L------------------------------------YT----------
-N---YAVLGDDVV-IG-DR---S---VALAYLRI-M-KSLGVGVNTSKS
LLSHRGI------A-------FEFAKRT-IV---RG--V-DVS---PV-T
------------------------------FKEY--YSA---------T-
-------------------------------------------RN--I--
-G------------------------------------------------
-----------------------------AFL----Q----------LM-
----R----KT--GT--P-F----AR-AL---------------------
-------------------------------Q------------------
---------A-------------------L--------------------
---GA------G--W-----------------------------K-V-R-
S------------------W-L------N---K-P--I--G-RLS--AR-
------------LR-L-----L------I---------------------
-------L--AA-N------V--PQ----TP-D-----------------
------------------------------------------E----AKA
F----F----ELGQ-------A-----------P--VQ------------
-----------------------------RFAHDT---------------
---------------RI---------------------------------
---------VIQQFVDREVSRVFEKLHQLAPLSL----------GG----
------SV
>Rhizoctonia_solani_mitovirus_9_ALD89128.1
G-------KL-SLKEE-S-A---GKVRVFAMVDPWTQWLLKPLHDTIFDY
I-LA-S----------I-P-Q--DG--------------T-RD----Q--
----LAP--V-KS-L---I------------------------S----R-
-----K---P--K-----------S-LF-SLDLSAATDRLPLWLQKAILA
G-I--M------------G-Q-------E---------------------
Y---------------A--LQ----WA-----TLLVNRDYV---------
L---------S-L-K--------D---QNTD-------------------
------------------------------RMV--R-Y-P----------
-------I---------------------RYAVGQPMGALSSWAMLALTH
HFIVQ--F-A-A-YR--A--------------------------------
-------G------------------------------------------
--------------F-----------------------------------
---------------------------------------KS---------
-W------------------------------------FS----------
-E---YGILGDDIV-IG-NT---D---VAKQYLFI-M-RVLGVGIGLHKS
LISISGR------A-------LEFAKKT-FY---MG--------------
--------------------------------------------------
--------------------------------------------------
--------------------------------------------------
--------------------------------------------------
--------------------------------------------------
--------------------------------------------------
--------------------------------------------------
--------------------------------------------------
--------------------------------------------------
--------------------------------------------------
--------------------------------------------------
--------------------------------------------------
--------------------------------------------------
--------------------------------------------------
--------------------------------------------------
--------------------------------------------------
-------T
>Rhizoctonia_solani_mitovirus_7_ALD89126.1
G-------KL-SLKAE-S-A---GKVRVFAMVDCWTQWLLKPMHDSIFHH
I-LP-G----------I-P-Q--DG--------------T-LD----Q--
----LKP--V-HA-L---L------------------------R----K-
-----D---P--S-----------S-LF-SLDLSAATDRLPLWLQEAIVA
A-F--A------------G-E-------V---------------------
F---------------A--RH----WA-----EFLVNRDYV---------
L---------T-L-S--------D---KNTD-------------------
------------------------------TPV--R-Y-K----------
-------L---------------------RYAVGQPMGAYSSWAMLALTH
HFIVQ--F-C-A-VS--A--------------------------------
-------G------------------------------------------
--------------V-----------------------------------
---------------------------------------VR----SG-L-
-W------------------------------------FE----------
-D---YAILGDDIV-IG-NS---R---VAKAYIRV-M-ATLGVGIGLHKS
LISAGGT------A-------LEFAKRT-FV---HG--K-DVS---PV-P
------------------------------ITEW--IAS---------L-
-------------------------------------------NG--P--
-S------------------------------------------------
-----------------------------CAV----E----------FI-
----R----KY--NL--T-L----AL-FL---------------------
-------------------------------K------------------
---------A-------------------A--------------------
---GY------G--Y-----------------------------N-V-L-
G------------------R-L------N---K-P--L--G-TLN--AK-
------------VR-L-----I------I---------------------
-------L--AL-N------I--PT----TP-E-----------------
------------------------------------------S----VEE
F----F----KLGM-------P-----------K--AG------------
-----------------------------RALFET---------------
---------------Q----------------------------------
--------AVIDQMIEKEFKLLKSALNKLRTGLF----------------
-------T
>Cronartium_ribicola_mitovirus_2_YP_009259481.1
R-------RL-HIVLD-K-E---YKTRPIAIIDYWSQTSLVPYHDYIMK-
W-IQ-K----------Q-Y-G--DY--------------T-LQ----S--
----KVG--K-Q-----IV-------K-----------------------
-----G------Q----------GRI-Y-SFDLQNATDRFPLEFQKIVFA
K-F--F------------G-S-------K---------------------
K---------------A--DA----WA-----RIITQYPFE---------
L-----------K-D--------G--------------------------
-------------------------------------S-T----------
----------------------------VSYNCGQPIGAYSSWAIFTASH
HLILQ--Y-I---R--FI--------------------------------
--------------------------------------------------
--------------------------------------------------
-------------------------------HP-----------------
--ET----------------------------------------------
-I---YGVLGDDVV-IR-GD---R---GAFLYKEV-M-SCLDVKISESKT
HVSND--------T-------FEFAKRW-FHK---GA---EIT---PF-P
------------------------------LNEA--IEA---------G-
-------------------------------------------TD--V--
-A------------------------------------------------
-----------------------------KAS----Q----------LF-
----L----NLPL----R-G----WY--L-G-------------------
--------------------------------------------------
-------------------G----NDLSQS--I--------L--------
E-F-----------M-----------------------------K-S---
----------------------------K--I--V--P--S---N-----
------------FA------------------------------------
--------------------------------SY-------------LAR
RS--A---R---F----I-YF-------QK-----WAITGCYSYLSKL--
HPLV------LVSGSS-----------------V--CNH-----------
------T-------------------------------------------
--------------------------------------------------
--------------------------------------------------
--------
>Ophiostoma_mitovirus_5_NP_660180.1
G-------KI-SIVKD-P-E---LKMRVIAMVDYHSQFVLKKIHNSLFN-
K-LK-L----------I-K-S--DR--------------T-FT----Q--
----D-P--I-FT----T--------P---------------------T-
-----M------G----------HRF-W-SMDLSAATDRFPIDLQERLLS
Y-L--Y------------GS--------E---------------------
I---------------S--SA----WK-----QLLIDRTYK---------
T-------------P--------E-------------G------------
-------------------------------------D-E----------
----------------------------LHYKVGQPMGAYSSWAAFTLTH
HLVVF--Y-S-A-R--MA--------------------------------
-------G------------------------------------------
--------------------------------------------------
-------------------------------I-------K--------D-
--FT----------------------------------------------
-N---YILLGDDIV-IN-ND---K---VAKYYIRT-M-KRLGVELSMNKT
HVSKN--------T-------YEFAKRW-FKN---KK---EIT---GL-P
------------------------------LRGI--LNN---------L-
-------------------------------------------NN--Y--
-G------------------------------------------------
-----------------------------IVF----Q----------EL-
----F----KF--H--YK-Y----PH----L-T-----------------
-------------------------------N------------------
---------VK--------L----TDI-----M--------F--------
I-I-----------F-----------------------------K-G--L
------K------------I-K------G-----R--I--I---T-----
--------------------------------------------------
---------------------------------N------------SQL-
----R---F---N----L-MK-------IN-----FLL-RYI-NK-----
---------------------------------L--VNF-----------
--------------------------------------------------
--------------------------------------------------
--------------------------------------------------
-------D
>Thielaviopsis_basicola_mitovirus_YP_002822229.1
G-------KL-GIVKD-P-E---GKRRIIAMVDYHSQLVLRSIHDGLLN-
K-LR-N----------L-P-Q--DR--------------T-YN----Q--
----D-P--N-NA----W-------------------------E----E-
-----N------K----------ECF-H-SLDLSSATDRFPVKLQSRLLT
E-M--Y------------SDP-------S---------------------
F---------------G--EN----WM-----NLLLNRDYL---------
L-------------P--------E---EGLS------G------------
-------------------------------------E-R----------
----------------------------LRYAVGQPMGAYSSWAAFTLSH
HLVVA--W-C-T-Y--KS--------------------------------
-------K------------------------------------------
--------------K-----------------------------------
-------------------------------V-------I--------R-
--SS----------------------------------------------
-Q---YIILGDDIV-IK-DN---D---IARKYIGQ-M-SKLGVAISMQKT
HVSKD--------T-------YEFAKRW-MHK---GV---EIS---GL-P
------------------------------LKGI--FYN---------I-
-------------------------------------------SH--M--
-R------------------------------------------------
-----------------------------RMY----T----------II-
----F----DY--L--QR-I----PS----K-S-----------------
-------------------------------N------------------
---------LT--------S----LQL-----F--------A--------
S-C-----------L-----------------------------S-G--I
------K------------F-G------K---------------------
---------------------R----------------------------
-------V---Y-----------------S---K------------ALI-
----L---K---L----L-RN-------FN-----ISL-RYS-YG-----
---------------------------------L--L-------------
--------------------------------------------------
--------------------------------------------------
--------------------------------------------------
-------T
>Fusarium_poae_mitovirus_2_YP_009272899.1
G-------KL-SIVKD-P-E---GKRRVIAMVDYHSQLALRKVHEDLLS-
M-LG-K----------F-S-T--DR--------------T-FS----Q--
----N-P--R-HN----W--------N----------------Y----N-
-----N------S----------ELF-Y-SLDLSSATDRFPVRLQARLVG
E-I--Y------------GNH-------R---------------------
F---------------G--EQ----WA-----NLLLNRDYM---------
D-------------P--------E-------------G------------
-------------------------------------N-N----------
----------------------------CRYAVGQPMGAYSSWAAFTLTH
HLTVA--W-S-A-Y--KA--------------------------------
-------R------------------------------------------
--------------K-----------------------------------
-------------------------------T-------M--------G-
--FD----------------------------------------------
-Q---YIILGDDIV-IK-DN---R---IAEIYKGQ-M-MRMGVDISLPKT
HVSVD--------T-------YEFAKRW-IKK---DR---EIT---GI-P
------------------------------LKGI--LNN---------I-
-------------------------------------------NN--L--
-K------------------------------------------------
-----------------------------IVF----T----------IL-
----N----DY--L--IK-C----PT----S-V-----------------
-------------------------------P------------------
---------KS--------S----WQI-----F--------Q--------
S-I-----------F-----------------------------L-G--F
------Q------------I-R------G-----G--S--K---S---R-
------------KT-------R----------------------------
-------T---I-----------------T---K------------KY--
----L---E---N----L-RD-------FA-----ISV-RYS-MN-----
---------------------------------L--ISP-----------
------YELRAY--------------------------------------
--------------------------------------------------
--------------------------------------------------
-------F
>Fusarium_globosum_mitovirus_1_YP_009126872.1
G-------KL-GIVED-P-E---GKRRIIAMVDYHSQLALRKIHNGLLK-
L-LT-T----------L-K-C--DR--------------T-FT----Q--
----D-P--K-HN----W--------I----------------L----D-
-----N------N----------ESF-H-SLDLSSATDRFPVKLQARLLG
E-I--Y------------RDY-------K---------------------
F---------------A--QN----WL-----ELLLNRDYI---------
G-------------P--------N-------------G------------
-------------------------------------E-V----------
----------------------------CRYSVGQPMGAYSSWAAFTLTH
HLVVA--W-S-A-Y--KS--------------------------------
-------R------------------------------------------
--------------K-----------------------------------
-------------------------------T-------M--------D-
--FD----------------------------------------------
-Q---YIILGDDIV-IK-DN---A---IASIYRGQ-M-MRMGVDISIPKT
HVSKD--------T-------YEFAKRW-IKD---SK---EIT---GL-P
------------------------------LKGI--LSN---------I-
-------------------------------------------NN--L--
-K------------------------------------------------
-----------------------------VVY----T----------II-
----N----DY--L--LK-V----PS----W-V-----------------
-------------------------------N------------------
---------QS--------S----WQL-----F--------R--------
R-T-----------F-----------------------------V-G--F
------S------------I-R------S-----G--K--K---L-----
---------------------R----------------------------
-------K---V-----------------S---Y------------RY--
----I---D---S----L-KG-------FA-----TSV-RYS-MG-----
---------------------------------L--T-------------
--------------------------------------------------
--------------------------------------------------
--------------------------------------------------
-------T
>Fusarium_coeruleum_mitovirus_1_YP_009126873.1
G-------KL-SIVKD-P-E---GKRRVIAMVDYHSQLALKSIHNDLLD-
L-LS-K----------F-K-C--DR--------------T-FT----Q--
----D-P--L-HN----W-------------------------S----N-
-----N------K----------ESY-F-SLDLSSATDRFPVELQKRLLA
E-I--Y------------QDD-------K---------------------
F---------------A--TN----WM-----ELLLNRDYI---------
G-------------P--------G-------------G------------
-------------------------------------E-I----------
----------------------------CRYSVGQPMGAYSSWAAFTLTH
HLVVS--W-S-A-Y--KA--------------------------------
-------L------------------------------------------
--------------K-----------------------------------
-------------------------------T-------K--------N-
--FD----------------------------------------------
-Q---YIILGDDIV-IK-NN---E---IANIYRGQ-M-MRMGVDISMPKT
HISKD--------T-------YEFAKRW-IKD---GK---EIS---GI-P
------------------------------LKGL--INN---------I-
-------------------------------------------KH--L--
-K------------------------------------------------
-----------------------------IVY----T----------II-
----N----DY--L--IK-V----PS----N-V-----------------
-------------------------------S------------------
---------LS--------S----WLI-----F--------E--------
K-I-----------F-----------------------------V-G--F
------P------------I-Y------S-----K--N--T---S-----
------------VK-------R----------------------------
-------Y---I-----------------S---R------------KY--
----I---R---S----L-KD-------FA-----LSV-RFS-MG-----
---------------------------------L--TTP-----------
--------------------------------------------------
--------------------------------------------------
--------------------------------------------------
-------Y
>Botrytis_cinerea_mitovirus_2_YP_009182160.1
G-------KI-AIVKD-P-E---LKQRAIAMVDYYSQLVLRPIHDGLLN-
K-LR-N----------L-P-Q--DR--------------T-FT----Q--
----N-P--F-NN----W--------G----------------K----T-
-----M------G----------NSF-W-SLDLSSATDRFPISLQEKVLA
S-I--L------------KDE-------A---------------------
K---------------A--ET----WR-----KILIERDYK---------
L-------------P--------N-------------G------------
-------------------------------------N-L----------
----------------------------TRYSVGQPMGAYSSWTAFTISH
HLVVH--F-A-A-H--LC--------------------------------
-------G------------------------------------------
--------------------------------------------------
-------------------------------I-------E--------N-
--FD----------------------------------------------
-K---YILLGDDIV-IN-ND---K---VARKYIKI-M-TKLGVDISINKT
HVSKN--------T-------YEFAKRW-VKH---NI---EIT---GI-P
------------------------------LRGI--LNN---------L-
-------------------------------------------NS--L--
-P------------------------------------------------
-----------------------------TAI----K----------QL-
----V----YY--F--YS-C----NT----L-W-----------------
-------------------------------R------------------
---------GN--------S----VEL-----I--------F--------
S-I-----------F-----------------------------K-D--I
------K------------L-R------N-----R--F--I---T-----
--------------------------------------------------
---------------------------------D------------SKL-
----R---I---L----S-ED-------TI-----FVI-RQT-LK-----
---------------------------------L--NTY-----------
--------------------------------------------------
--------------------------------------------------
--------------------------------------------------
-------E
>Sclerotinia_sclerotiorum_mitovirus_1_AEX91878.1
G-------KI-SVVED-P-E---LKMRPIAMVDYYSQLVLKPIHDGILK-
K-LR-T----------L-P-C--DR--------------T-FT----Q--
----D-P--F-NN----W--------G----------------K----T-
-----M------G----------HKF-W-SLDLTSATDRFPISLQERVIA
H-L--L------------GDE-------S---------------------
K---------------A--RA----WR-----NILVDRDYK---------
L-------------P--------S-------------G------------
-------------------------------------G-W----------
----------------------------TRYSVGQPMGAYSSWTTFTLTH
HLVVH--Y-A-A-R--LC--------------------------------
-------G------------------------------------------
--------------------------------------------------
-------------------------------I-------V--------D-
--FD----------------------------------------------
-R---YILLGDDIV-IN-HD---K---VARRYISI-M-NKLGVDISVAKT
HVSKN--------T-------YEFAKRW-VRK---GI---EIS---GL-P
------------------------------LRGI--VSN---------I-
-------------------------------------------NV--L--
-P------------------------------------------------
-----------------------------VVV----K----------QL-
----V----LY--L--YS-N----TT----L-W-----------------
-------------------------------R------------------
---------GS--------T----TEL-----I--------L--------
C-V-----------F-----------------------------K-G--V
------K------------I-R------K-----R--F--I---S-----
--------------------------------------------------
---------------------------------Q------------SNL-
----R---S---S----V-ED-------IV-----FVI-RQS-LD-----
---------------------------------L--NTY-----------
--------------------------------------------------
--------------------------------------------------
--------------------------------------------------
-------E
>Sclerotinia_sclerotiorum_mitovirus_5_AHX84132.1
G-------KI-SVIED-P-E---LKMRPIAMVDYYSQLVLRPIHDGILQ-
K-LK-N----------L-P-Q--DR--------------T-FT----Q--
----D-P--F-NK----W--------G----------------K----T-
-----M------G----------HKF-W-SLDLTSATDRFPISLQERVIS
H-L--L------------SDD-------D---------------------
K---------------A--RA----WR-----DILIERDYK---------
L-------------P--------D-------------G------------
-------------------------------------N-L----------
----------------------------TRYSVGQPMGAYSSWTTFTLTH
HLVVH--Y-A-A-H--KC--------------------------------
-------G------------------------------------------
--------------------------------------------------
-------------------------------I-------E--------D-
--FN----------------------------------------------
-R---YILLGDDIV-IN-HD---K---VAREYIRI-M-TRLGVDISKQKT
HVSKN--------T-------YEFAKRW-VRK---GI---EIT---GL-P
------------------------------LRGI--VSN---------T-
-------------------------------------------NN--L--
-P------------------------------------------------
-----------------------------VVV----K----------QL-
----V----NY--L--YS-N----TT----L-W-----------------
-------------------------------R------------------
---------GS--------T----TEL-----V--------L--------
S-V-----------F-----------------------------K-G--V
------K------------I-R------K-----R--F--L---S-----
--------------------------------------------------
---------------------------------Q------------SKL-
----R---T---Q----V-ED-------IV-----FVI-RQS-LK-----
---------------------------------L--NSY-----------
--------------------------------------------------
--------------------------------------------------
--------------------------------------------------
-------Q
>Gremmeniella_abietina_mitochondrial_RNA_virus_S2_YP_077184.1
G-------SL-SLIYD-P-E---CKVRIVAMLDYTTQLFLRPIHNDLFK-
L-LK-K----------L-P-Q--DR--------------T-FT----Q--
----N-P--L-ND----W--------E---------------------N-
-----N------E----------HSF-W-SIDLTAATDRFPISLQRRLLL
Y-I--Y------------SDP-------E---------------------
I---------------A--NS----WQ-----NLLVHREYA---------
R-------------N--------G-------------L------------
-------------------------------------N-P----------
----------------------------IKYSVGQPMGAYSSWPAFTLSH
HLVVH--W-C-A-H--LC--------------------------------
-------H------------------------------------------
--------------------------------------------------
-------------------------------I-------N--------K-
--FK----------------------------------------------
-D---YIILGDDIV-IH-ND---K---VAKKYIEI-M-GKLGVGLSDSKT
HVSKD--------T-------YEFAKRW-IHK---GQ---EIS---PL-P
------------------------------ITGI--VNN---------I-
-------------------------------------------TN--P--
-Y------------------------------------------------
-----------------------------IVL----M----------NL-
----Y----DF--F--KI-K----RN-QY-N-F-----------------
-------------------------------S------------------
---------GD--------I----LTM-----L--------L--------
K-L-----------Y-----------------------------Q-G--L
------K------------I-Y------K--G--D--K--S---K-----
------------KH------------------------------------
-----------------------------------------------YY-
----L---S--------L-NR-------FK-----NLD-IFL-FA-----
---------------------------------L--NNT-----------
------FG------------------------------------------
--------------------------------------------------
--------------------------------------------------
--------
>Alternaria_brassicicola_mitovirus_AKN79252.1
G-------KL-AFIYD-P-E---CKLRIVAIVDYYTQLFLKPIHEKIFK-
K-LE-N----------L-P-Q--DR--------------T-FT----Q--
----D-P--F-NI----W--------K---------------------D-
-----D------G----------NRF-W-SLDLSSATDRYPITLQRRLLE
Q-M--F------------N-D-------R---------------------
L---------------A--KS----WE-----YILSTREFK---------
T-------------P--------E-------------G------------
-------------------------------------N-F----------
----------------------------LKYSVGQPMGAYSSWASFTITH
HLVVQ--W-C-A-K--LE--------------------------------
-------G------------------------------------------
--------------------------------------------------
-------------------------------F-------N--------N-
--FS----------------------------------------------
-D---YILLGDDIV-IK-ND---K---VAKRYKEW-T-NYLGVSISEHKT
HVSFD--------T-------YEFAKRW-ISK---GK---EIT---GL-P
------------------------------LNGI--IEN---------I-
-------------------------------------------NN--P--
-F------------------------------------------------
-----------------------------IVM----V----------NL-
----F----DF--F--KV-K----QN-YL-G-S-----------------
-------------------------------M------------------
---------KN--------L----SEI-----L--------F--------
S-L-----------Y-----------------------------K-G--L
------N------------R-E------L--G--K--K--F---N-----
------------NS------------------------------------
-----------------------------------------------KF-
----K---T---K----V-RV-------FH-----ESL-NFS-FG-----
---------------------------------Y--STN-----------
-------D------------------------------------------
--------------------------------------------------
--------------------------------------------------
--------
>Alternaria_arborescens_mitovirus_1_YP_009270635.1
G-------KL-SFIYD-P-E---CKLRIVAIVDYYTQLFLKPIHEKIMK-
K-LQ-N----------L-P-C--DR--------------T-YT----Q--
----S-P--L-NE----W--------K---------------------D-
-----D------G----------NMF-W-SIDLSSATDRFPISLQRRLLE
I-A--I------------S-K-------E---------------------
V---------------A--DG----WS-----FILSDRKFE---------
T-------------P--------E-------------G------------
-------------------------------------N-L----------
----------------------------VQYRTGQPMGSYSSWAAFTLTH
HLVLH--W-C-A-K--LN--------------------------------
-------G------------------------------------------
--------------------------------------------------
-------------------------------I-------D--------N-
--FS----------------------------------------------
-D---YIILGDDIV-IK-ND---K---VARTYIKW-M-DYLGVELSDSKT
HVSKD--------T-------YEFAKRW-FCK---GK---EFT---GL-P
------------------------------MNGI--VEN---------I-
-------------------------------------------EN--P--
-F------------------------------------------------
-----------------------------IVM----V----------NL-
----Y----DF--Y--KV-K----GN-YL-G-S-----------------
-------------------------------T------------------
---------KN--------L----PCI-----L--------S--------
S-L-----------Y-----------------------------K-G--L
------S------------L-K------L--S--K--K--F---N-----
------------NS------------------------------------
-----------------------------------------------RF-
----K---M---K----I-YT-------FH-----KSL-DYS-FG-----
---------------------------------Y--L-------------
-------T------------------------------------------
--------------------------------------------------
--------------------------------------------------
--------
>Soybean_leaf-associated_mitovirus_2_ALM62242.1
G-------KL-SFIYD-P-E---CKLRIVAIVDYYTQLFLKPIHEKIMN-
K-LQ-N----------L-P-C--DR--------------T-YT----Q--
----S-P--L-NN----W--------K---------------------D-
-----D------G----------NMF-W-SIDLSSATDRFPISLQRRLLE
I-A--I------------S-K-------E---------------------
V---------------A--DG----WN-----HILSTRKFE---------
T-------------P--------E-------------G------------
-------------------------------------N-L----------
----------------------------ISYEVGQPMGSYSSWAAFTLTH
HLVVH--W-C-A-K--LN--------------------------------
-------G------------------------------------------
--------------------------------------------------
-------------------------------I-------N--------N-
--FS----------------------------------------------
-D---YILLGDDIV-IK-ND---K---VAKTYMKW-M-NYIGVELSESKT
HVSKD--------T-------YEFAKRW-FSK---GK---EIT---GL-P
------------------------------MNGI--VEN---------I-
-------------------------------------------EN--P--
-F------------------------------------------------
-----------------------------IVM----V----------NL-
----Y----DF--F--KV-K----GN-YL-G-S-----------------
-------------------------------T------------------
---------KN--------L----PCI-----L--------S--------
S-L-----------Y-----------------------------K-G--L
------S------------L-K------L--S--K--K--F---N-----
------------NS------------------------------------
-----------------------------------------------RF-
----K---M---K----I-YT-------FH-----KSL-DYS-FG-----
---------------------------------F--LTY-----------
-------D------------------------------------------
--------------------------------------------------
--------------------------------------------------
--------
>Soybean_leaf-associated_mitovirus_4_ALM62249.1
G-------KI-SFIKD-P-E---GKLRLVAISDYFTQLYLKKIHSKLLK-
L-SK-N----------L-S-Q--DR--------------T-FS----Q--
----N-P--L-NE----W--------D----------------Y----E-
-----N------N----------ESF-W-SLDLSSATDRFPVKLQERLLT
R-I--F------------DSQ-------K---------------------
L---------------A--VS----WH-----SILSNRRFT---------
T-------------P--------E-------------G------------
-------------------------------------D-V----------
----------------------------VQYRTGQPMGTYSSWIAFTLTH
HLVVH--Y-C-A-H--LC--------------------------------
-------G------------------------------------------
--------------------------------------------------
-------------------------------F-------N--------N-
--FN----------------------------------------------
-Q---YIILGDDIV-IK-ND---A---IAKKYIEI-I-EKLGVKISLNKT
HKSLN--------T-------YEFAKRW-IQD---RV---EIT---GI-P
------------------------------VKGI--ISN---------F-
--------------------------------------------------
--------------------------------------------------
--------------------------------------------------
--------------------------------------------------
--------------------------------------------------
--------------------------------------------------
--------------------------------------------------
--------------------------------------------------
--------------------------------------------------
--------------------------------------------------
--------------------------------------------------
--------------------------------------------------
-------N------------------------------------------
--------------------------------------------------
--------------------------------------------------
--------
>Fusarium_circinatum_mitovirus_2-1_AHI43534.1
G-------KI-EVIRD-P-E---GKFRLIAIVDYYTQLALKKLHDQCFK-
V-IR-N----------L-KET--DR--------------T-FN----Q--
----S-P--H-HN----W--------E---------------------S-
-----N------Q----------HKF-W-SLDLSSATDRFPRKLQARLLS
E-M--I------------D-M-------H---------------------
Y---------------A--WS----WN-----RILETISFH---------
T-------------K--------E-------------G------------
-------------------------------------N-S----------
----------------------------IKYEVGQPMGTYSSWICFTLAH
HLVVN--Y-A-A-K--LA--------------------------------
-------G------------------------------------------
--------------------------------------------------
-------------------------------Y-------D--------N-
--FN----------------------------------------------
-Q---YIILGDDIV-IK-ND---K---VAYYYIRI-I-NRLGVDISLTKT
HVSSD--------T-------YEFAKRW-IKS---GR---EIT---GI-P
------------------------------VRGI--IHN---------F-
-------------------------------------------KN--I--
-N------------------------------------------------
-----------------------------IVF----T----------IL-
----Y----SH--F--KI-N----GN-TY-L-S-----------------
-------------------------------N------------------
---------NS--------L----VES-----L--------R--------
R-L-----------Y-----------------------------K-D--F
------Y------------L-I------K--G--K--K--K---Y-----
------------FP------------------------------------
-----------------------------IR-NM------------KSY-
----I---N---R----L-QT-------FS-----SIL-DVT-FG-----
---------------------------------Y--SN------------
--------------------------------------------------
--------------------------------------------------
--------------------------------------------------
--------
>Fusarium_circinatum_mitovirus_2-2_AHI43535.1
G-------KL-SVVKD-P-E---GKFRIIAIVDYYTQVLLKKLHESQFN-
V-IK-N----------L-K-C--DR--------------T-FT----Q--
----D-P--F-HN----W--------D---------------------S-
-----S------S----------NQF-W-SLDLSAATDRFPRSLQFRLIG
E-M--F------------E-Y-------D---------------------
F---------------A--KA----WT-----EHLGNIEFS---------
T-------------P--------D-------------G------------
-------------------------------------D-R----------
----------------------------IKYSVGQPMGTYSSWISFTLAH
HLLVH--W-C-A-K--IE--------------------------------
-------G------------------------------------------
--------------------------------------------------
-------------------------------V-------D--------N-
--FD----------------------------------------------
-Q---YIILGDDIV-IK-HD---K---IAKRYIKI-I-KLLGVDISLTKT
HVSID--------T-------YEFAKRW-IKS---NI---EIT---GL-P
------------------------------SRGI--IHN---------F-
-------------------------------------------RS--P--
-N------------------------------------------------
-----------------------------IVF----T----------IL-
----Y----DF--Y--KI-K----KN-TY-T-S-----------------
-------------------------------S------------------
---------YS--------L----VDS-----M--------S--------
K-L-----------Y-----------------------------K-N--F
------Y------------L-L------N--K--T--G--K---N-----
--------------------------------------------------
--------------------------------------------------
--------------------------------------------------
-------------------------------------S------------
--------------------------------------------------
--------------------------------------------------
--------------------------------------------------
--------
>Fusarium_poae_mitovirus_1_YP_009272898.1
G-------KL-SVVKD-P-E---GKFRIIAIVDYYTQLFLKKLHLEQFR-
L-IK-N----------L-D-C--DK--------------T-FT----Q--
----D-P--T-HH----W--------D----------------Y----S-
-----N------K----------ESF-W-SLDLSSATDRFPRILQFRLIG
E-M--Y------------N-Y-------D---------------------
F---------------A--KV----WN-----EHLGSLEFS---------
T-------------P--------D-------------G------------
-------------------------------------E-K----------
----------------------------IQYNAGQPMGTYSSWVSFTLAH
HLVVH--W-C-A-K--LE--------------------------------
-------G------------------------------------------
--------------------------------------------------
-------------------------------V-------K--------D-
--FD----------------------------------------------
-Q---YIILGDDIV-IK-HN---K---IAKRYIKI-M-EKLGVELSLAKT
HVSED--------T-------YEFAKRW-FKN---SI---EVT---GL-P
------------------------------TRGI--IHN---------F-
-------------------------------------------KS--P--
-N------------------------------------------------
-----------------------------IVF----T----------IL-
----Y----DF--Y--KI-K----NN-TY-L-S-----------------
-------------------------------F------------------
---------NS--------L----VDS-----M--------S--------
R-L-----------Y-----------------------------K-N--F
------Y------------L-L------E--K--V--R--K---N-----
------------TY-------K----------------------------
-------K--IF-----------------IR-FN------------RKI-
----Y---N---N----L-LD-------FS-----TVL-DFS-FG-----
---------------------------------Y--ED------------
--------------------------------------------------
--------------------------------------------------
--------------------------------------------------
--------
>Ophiostoma_mitovirus_4_NP_660179.1
G-------KL-SIVHD-P-E---LKERVIAMVDYTTQFALRPIHNILLN-
N-LS-K----------L-P-C--DR--------------T-FT----Q--
----D-P--F-HK----W-------------------------N----D-
-----D------H---------KERY-H-SLDLSAATDRFPIFLQQKLIS
L-I--F------------NDY-------E---------------------
F---------------G--KN----WR-----NLLVDRNY----------
D-------------Y--------Q-------------G------------
-------------------------------------I-S----------
----------------------------YRYSVGQPMGAYTSWAAFTLTH
HLVVH--W-A-A-E--LA--------------------------------
-------G------------------------------------------
--------------------------------------------------
-------------------------------L-------K--------N-
--FK----------------------------------------------
-D---YIILGDDIV-IK-NN---K---VAQIYINL-M-TKWGVDISLSKT
HVSYD--------T-------YEFAKRW-IKN---GK---EIS---GI-S
------------------------------LKGI--LTN---------I-
-------------------------------------------RH--I--
-H------------------------------------------------
-----------------------------VVY----M----------NI-
----F----TY--L--QR-I----PS----L-N-----------------
--------------------------------------------------
---------VD--------I----LTC-----V--------G--------
K-L-----------Y-----------------------------G-Y--L
------L------------I-R------N-----R--I--K---S-----
--------------------------------------------------
---------------------------------P------------NTI-
----K---R---S----L-YD-------FH-----HSI-RYS-FG-----
---------------------------------L--LNY-----------
------EEIRNY-----------L-----HNKFPF-----D------N--
------Y------Y-------------------------------AW---
---------------------------P-------------ERLVH----
------SK
>Sclerotinia_sclerotiorum_mitovirus_4_AMT92141.1
G-------KL-SIVKD-P-E---LKRRVIAMVDYHSQFTLKPIHEMLLN-
K-LS-T----------L-K-C--DR--------------T-FT----Q--
----D-P--K-HT----W-------------------------Y----Q-
-----N------H----------HKF-Y-SLDLSAATDRFPLQLQKKLLS
Y-I--Y------------ENK-------Q---------------------
F---------------C--DA----WA-----DLLTSRPYI---------
D-------------S--------N-------------G------------
-------------------------------------N-H----------
----------------------------HYYNVGQPMGAYSSWAAFTISH
HLVVA--W-A-A-H--LC--------------------------------
-------G------------------------------------------
--------------------------------------------------
-------------------------------E-------Y--------N-
--FS----------------------------------------------
-Q---YIILGDDIV-IK-ND---K---VANKYITI-M-TRLGVDISTNKT
HVSSD--------T-------YEFAKRW-IKG---GI---EVS---GI-P
------------------------------LKGI--LNQ---------W-
-------------------------------------------KN--P--
-G------------------------------------------------
-----------------------------VVY----T----------TL-
----C----SY--F--DK-N----PI----Q-P-----------------
--------------------------------------------------
---------IP--------L----INL-----M--------C--------
E-L-----------Y-----------------------------N-K--L
------P------------F-G------K-----R--R--N---S-----
--------------------------------------------------
---------------------------------F------------AQM-
----Y---K---M----L-YD-------FH-----HAM-RYS-LD-----
---------------------------------K--LTY-----------
--------------------------------------------------
--------------------------------------------------
--------------------------------------------------
-------D
>Botrytis_cinerea_mitovirus_4_YP_009182163.1
G-------KL-SIVKD-P-E---LKRRVIAMVDYHSQFTLKPIHEMLLN-
K-LR-T----------L-K-C--DR--------------T-FT----Q--
----D-P--K-HS----W-------------------------Y----V-
-----N------N----------EKF-F-SLDLSAATDRFPLQLQKKLLS
Y-I--Y------------ENK-------D---------------------
F---------------C--DA----WA-----DLLTSRVYI---------
D-------------S--------D-------------G------------
-------------------------------------L-Q----------
----------------------------HKYNVGQPMGAYSSWAAFTITH
HLVVA--W-A-A-H--LC--------------------------------
-------G------------------------------------------
--------------------------------------------------
-------------------------------E-------Y--------N-
--FS----------------------------------------------
-Q---YIILGDDIV-IK-NN---K---VANKYITL-M-TRLGVEISLHKT
HVSKD--------T-------YEFAKRW-IKD---GI---EVS---GI-P
------------------------------LKGI--LNQ---------W-
-------------------------------------------KF--P--
-G------------------------------------------------
-----------------------------VVY----T----------TL-
----E----SF--F--DK-N----PI----Q-P-----------------
--------------------------------------------------
---------KS--------L----IDL-----I--------C--------
G-L-----------Y-----------------------------K-N--L
------P------------L-G------K-----R--R--M---S-----
--------------------------------------------------
---------------------------------Y------------NQI-
----Y---K---L----L-YD-------YH-----HAM-RYS-LN-----
---------------------------------K--ITY-----------
--------------------------------------------------
--------------------------------------------------
--------------------------------------------------
-------D
>Sclerotinia_nivalis_mitovirus_1_ANJ77669.1
G-------KL-SIVKD-P-E---LKRRVIAMVDYHSQFTLKPIHEMLLK-
K-LS-T----------L-K-C--DR--------------T-FT----Q--
----D-P--K-HS----W-------------------------Y----V-
-----N------N----------EKF-F-SLDLSAATDRFPLQLQKKLLS
Y-I--Y------------ENK-------E---------------------
F---------------C--DA----WA-----DLLTSRVYI---------
D-------------S--------D-------------G------------
-------------------------------------V-Q----------
----------------------------HHYNVGQPMGAYSSWAAFTITH
HLVVA--W-A-A-Y--LC--------------------------------
-------G------------------------------------------
--------------------------------------------------
-------------------------------E-------Y--------N-
--FT----------------------------------------------
-Q---YIILGDDIV-IK-NN---K---VANKYITL-M-TRLGVEISLHKT
HVSKD--------T-------YEFAKRW-IKD---GI---EVS---GI-P
------------------------------LKGI--LNQ---------W-
-------------------------------------------KF--P--
-G------------------------------------------------
-----------------------------VVY----T----------TL-
----E----SF--F--DK-N----PI----Q-P-----------------
--------------------------------------------------
---------KS--------L----IDL-----I--------C--------
G-L-----------Y-----------------------------K-N--L
------P------------L-G------K-----R--R--M---S-----
--------------------------------------------------
---------------------------------Y------------NQV-
----Y---K---L----L-YD-------YH-----HAM-RYS-LN-----
---------------------------------K--ITY-----------
--------------------------------------------------
--------------------------------------------------
--------------------------------------------------
-------D
>Ophiostoma_mitovirus_6_NP_660181.1
R-------RL-SIVHD-P-E---CKERVIAIFDYGSQMVLKPIADVLFD-
L-LR-N----------I-P-S--DR--------------T-FT----Q--
----SPF--F-TH-T--D--------L---------------------D-
-----N------K----------SKF-W-SIDLSSATDRFPIVFQKRVLQ
K-I--L------------G-K-------Q---------------------
M---------------T--DS----WE-----RIMIGSKFL---------
--------------A--------P------D------G------------
-------------------------------------D-T----------
----------------------------VSYNCGQPMGAQSSWPMFTLAH
HVIVR--V-A-A-N--RC--------------------------------
-------G------------------------------------------
--------------------------------------------------
-------------------------------L-------S--------N-
--FD----------------------------------------------
-K---YIILGDDIV-IN-ND---N---VALKYMEI-M-NDFKVEISRNKT
HVSND--------T-------YEFAKRW-IKN---KM---EFF---PL-P
------------------------------IRGI--VDN---------I-
-------------------------------------------NN--K--
-Y------------------------------------------------
-----------------------------IIF----N----------IL-
----Y----SF--F--VE-K----GN-TF-L-N-----------------
-------------------------------K------------------
---------DT--------L----LVC-----V--------S--------
K-F-----------I-----------------------------Q-L--H
------S------------L-T------L--K--K--P--I---G-----
--------------------------------------------------
---------------------------------L------------NKV-
----K---G---I----L-YP-------FN-----FML-RYR-QN-----
---------------------------------L--CTN-----------
------E-------------------------------------------
--------------------------------------------------
--------------------------------------------------
--------
>Gremmeniella_abietina_non-host-specific_mitochondrial_RNA_virus_S1_AEY76153.1
R-------RL-SIVKD-P-E---CKMRVIAMFDWFSQITLKALSDSLFQ-
A-LK-C----------I-D-S--DR--------------T-YT----Q--
----DPK--F-H-----F--------V---------------------P-
-----D---L--K----------HKL-W-SIDLTSATDRFPIITQKQILG
I-L--T------------N-T-------C---------------------
L---------------A--DD----WA-----DIMVSEPCS---------
F-------------Q--------G--------------------------
-------------------------------------Q-S----------
----------------------------LYYKVGQPMGAHSSWPMFTLSH
HILVR--Y-C-G-I--LN--------------------------------
-------G------------------------------------------
--------------------------------------------------
-------------------------------L-------T--------N-
--FN----------------------------------------------
-K---YIMLGDDIV-IN-ND---K---VAKTYIRL-L-RVLGVETSKAKT
HVSKH--------T-------YEFAKRW-IDL--RLA---EVT---GL-P
------------------------------VKGI--IDN---------N-
-------------------------------------------KN--I--
-S------------------------------------------------
-----------------------------ICF----Q----------IL-
----F----DY--I--NK-G----NS--V-N-H-----------------
-------------------------------Q------------------
---------NA--------L----TFD-----V--------A--------
K-F-----------L-----------------------------Y-K--I
------Q------------D-F------T--K--P--C--Y---G-----
--------------------------------------------------
---------------------------------F------------RKI-
----L---K---I----I-IP-------IS-----FFM-RLR-FG-----
---------------------------------M--L-------------
------T-------------------------------------------
--------------------------------------------------
--------------------------------------------------
--------
>Sclerotinia_sclerotiorum_mitovirus_6_YP_009009144.1
R-------RL-SIVKD-P-E---CKMRVIGMFDWWSQVTLKPLSDSLFK-
A-LS-K----------I-D-S--DR--------------T-YS----Q--
----DPA--F-H-----F--------E---------------------V-
-----D------T----------NLL-W-SIDLTAATDRFPIELQKQILS
I-L--T------------N-T-------A---------------------
F---------------T--RD----WA-----DVMVGEEFS---------
Y-------------E--------G--------------------------
-------------------------------------G-S----------
----------------------------ISYRVGQPMGAYSSWPMFTLSH
HILVR--Y-C-G-L--LN--------------------------------
-------G------------------------------------------
--------------------------------------------------
-------------------------------I-------D--------N-
--FN----------------------------------------------
-R---YIMLGDDIV-IN-HN---K---VAKTYIRL-L-HALGVETSQAKT
HVSKH--------T-------YEFAKRW-IDT--RCG---EIT---GL-P
------------------------------IKGL--LDN---------I-
-------------------------------------------EN--M--
-S------------------------------------------------
-----------------------------TCF----Q----------IL-
----F----DW--Q--LK-G----NK--F-W-T-----------------
-------------------------------D------------------
---------RS--------L----VES-----V--------A--------
D-F-----------L-----------------------------Y-K--V
------Q------------D-F------S--K--K--P--Y---G-----
--------------------------------------------------
---------------------------------Y------------RKI-
----L---E---T----L-KP-------IS-----FFM-RLR-FS-----
---------------------------------L--STP-----------
------D-------------------------------------------
--------------------------------------------------
--------------------------------------------------
--------
>Rhizoctonia_solani_mitovirus_10_ALD89102.1
---------L-SYFPD-R-E---GKTRVIAIGDYMSQTVLKSLHMYLFR-
A-LQ-K----------I-P---QDC--------------T-FN----Q--
----GGF--Q-EK-----------------------------------L-
-----K---G--A----------EY-YY-SVDLTAATDRFPIGVISSVLA
GHL---------------P--------TD---------------------
-----------Y----V--KA----WE-----TVMVGFPFD---------
Y-------------Q--------PP-EK---------G------------
-------------------------------AH--P-M-K----------
----------------------------VSYSVGNPMGFYSSWASFALTH
HYVVY--Y-C-C-R--IL-G------------------------------
--------------------------------------------------
-----------------------K--------------------------
---------------------------------------D--------W-
-SS------------------------------------L----------
-P---YCLLGDDIV-IG-DK---A---VGELYLRV-MD-SLGVKVSMQKT
HRSKT--------T-------LEFAKRW-IHK---GQ---EIT---P-FP
------------------------------VSAL--KEA---------S-
-------------------------------------------KS--V--
--------------------------------------------------
----------------------------TAMT----T----------LL-
----M----TET--K--VKG----WV-FT---------------------
-------------------------------E------------------
---------DY-------------GSMV-------------R--------
Y-FFG-----------------------------------------R--F
R----S-------------L-P------S---------------------
---------------R-----V----------------------------
-------------------------------TSK-------KVETA----
----F---L----------TE-------QM-----ISI-IWG-AK-----
--------------------------------------------------
--------------------------------------------------
--------------------------------------------------
--------------------------------------------------
-------P
>Hubei_narna-like_virus_25_YP_009336494.1
S-------RM-TSFPD-K-E---LKVRVIAVGDYFSQAALKPLHDYLFR-
V-LK-K----------I-P---QDC--------------T-FN----Q--
----GGF--W-DK-----------------------------------I-
-----K---D--Q-----------E-YYASIDLTAATDSFPISTMSQVLL
GSL---------------P--------KS---------------------
-----------Y----V--DA----WH-----RLMVGTPFI---------
Y-------------E--------G--------------------------
-------------------------------------Q-E----------
----------------------------MNYAVGNPMGFYSSWASFAVAH
HYVVY--Y-C-C-K--KL-G------------------------------
--------------------------------------------------
-----------------------I--------------------------
---------------------------------------P--------W-
-KT------------------------------------L----------
-K---YCLLGDDIV-MC-DP---K---VAALYKET-IS-GLGVEFSEEKT
ITSPH--------L-------VEFAKRL-IYK---GT---EMS---P-FP
------------------------------ISAL--GEL---------A-
-------------------------------------------NK--Y--
--------------------------------------------------
----------------------------YLLT----D----------LF-
----L----ELE--S--K-G----WV-SL---------------------
-------------------------------G------------------
---------GA-------------PSAV-------------E--------
S-FHK-----------------------------------------I--V
F------------------N-W------S---------------------
---------------T-----V----------------------------
-------------------------------RAR-------EIEVKS---
----S---V----------CE-------RV-----MKM-ARG-AE-----
-----------DAG-T-----------------LLTECF-----------
---SKL--------------------------------------------
--------------------------------------------------
--------------------------------------------------
-------G
>Sclerotinia_sclerotiorum_mitovirus_17_ALD89134.1
R-------RI-SIKKD-K-E---YKSRPFAIVDYITQSALTPLHDRLYR-
V-LK-S----------I-P-Q--DC--------------T-FD----Q--
----NKG--F-KD----L--------L----------------Y----G-
------------G----------GPY-Y-SFDLTSATDRFPIFVQEMVLA
W-L--T------------S-E-------Q---------------------
Y---------------A--TA----WV-----QAMVDLPFD---------
--------------T--------P------G------G------------
-------------------------------------P-R----------
----------------------------VKFECGQPLGAKSSWAMFTLSH
HFVVQ--Y-C-A-M--VL--------------------------------
-------N------------------------------------------
--------------------------------------------------
-------------------------------I----------------D-
--SP----------------------------------------------
-R---YKILGDDIV-IC-DH---A---LAAKYLEV-M-SQLGVEISPVKT
HVSEN--------L-------FEFAKRF-GLQ---SV---EIS---SF-P
------------------------------ITAL--ISD---------I-
-------------------------------------------NN--Y--
-V------------------------------------------------
-----------------------------SIV----A----------TL-
----A----TTAV----E-R----GN--L-P-L-----------------
-------------------------------F------------------
---------VS-------------GN------T--------P--------
R-F-----------W-----------------------------E-S--L
-----LK------------I-G---------K--E--D--K---P-----
------------RL------------------------------------
--------------------------------VN-------------SLV
HS--A---K---L----L-SY-------LL-----MSN--KPY-------
---------------L-----------------V--AQS-----------
------D-------------------------------------------
--------------------------------------------------
--------------------------------------------------
--------
>Hymenoscyphus_fraxineus_mitovirus_1_AIU44705.1
R-------KL-AIKDD-K-E---GKSRVFAIFDYWSQTTLTPLHDWAFS-
T-LR-K----------I-P-Q--DC--------------T-FN----Q--
----QEG--V-EK----I--------L----------------R----L-
-----K------T----------RKHYY-SYDLKSATDRFPARFQRKVLS
L-I--F------------T-T-------D---------------------
Y---------------A--NA----WL-----EIMTKEPFT---------
L---------K-G-S--------E--------------------------
-------------------------------------T-A----------
----------------------------IKWRVGQPLGAKSSWGIFTLCH
HVVVN--I-A-A-I--RS--------------------------------
-------N------------------------------------------
--------------------------------------------------
-------------------------------S----------------D-
--A-----------------------------------------------
-H---YIILGDDIV-LR-GR---A---LATEYKRI-M-SNLGVEISESKS
HVSKD--------T-------FEFAKLW-THK---GV---NVS---GF-P
------------------------------IVGL--AES---------L-
-------------------------------------------RK--P--
-L------------------------------------------------
-----------------------------ELA----L----------LF-
----I----YEVP----Q-K----GY--F-Y-D-----------------
-------------------------------L------------------
---------TP-------------RS------L--------S--------
H-F-----------F-----------------------------S-H--L
-----AS------------C-S---------V--D--P--P---R-----
------------FA------------------------------------
--------------------------------IF-------------MAN
RA--C---W---F----Y-AF-------IS-----WLV-TK---------
--------------------------------------------------
------E-------------------------------------------
--------------------------------------------------
--------------------------------------------------
--------
>Cryphonectria_cubensis_mitovirus_1a_AAR01970.1
R-------KI-AIKDD-R-E---GKSRPFAIFDYWSQTVLSPLHDWAYA-
T-LR-S----------I-P-Q--DC--------------T-FN----Q--
----AEG--L-SK----V--------T----------------A----R-
-----P------S----------QKYFY-SYDLEAATDRFPIQFQKKVLS
L-I--F------------N-T-------T---------------------
Y---------------A--QA----WA-----EIMTQEPFR---------
V---------K-G-L--------S--------------------------
-------------------------------------D-P----------
----------------------------LRWGAGQPLGAKSSWAIFTLCH
HLVVH--I-A-A-V--RT--------------------------------
-------N------------------------------------------
--------------------------------------------------
-------------------------------S----------------D-
--P-----------------------------------------------
-Y---YVILGDDIV-LR-GS---R---LATVYKRI-M-SELGVSISETKS
HVSKD--------T-------FEFAKMW-MHQ---GR---NAS---GF-P
------------------------------VVGL--AET---------L-
-------------------------------------------RK--P--
-L------------------------------------------------
-----------------------------EMA----A----------LF-
----V----FELP----A-K----GY--P-V-T-----------------
-------------------------------I------------------
---------TP-------------RT------V--------S--------
Q-Y-----------F-----------------------------L-L--V
-----AR------------Y-N---------T--I--P--P---R-----
------------LA------------------------------------
--------------------------------VW-------------TAD
KV--V---W---Y----Y-SF-------LS-----WLA-TR---------
--------------------------------------------------
------D-------------------------------------------
--------------------------------------------------
--------------------------------------------------
--------
>Sclerotinia_sclerotiorum_mitovirus_15_AHF48631.1
R-------KI-SIKED-R-E---GKCRPFAIFDYWSQLTLTPLHDWIYN-
Q-LR-N----------I-P-N--DC--------------T-FD----Q--
----HKG--V-DK----M--------N----------------Q----I-
-----R------S----------RKWFY-SYDLKSATDRFPVLLQERVLS
L-L--F------------N-A-------D---------------------
Y---------------A--KA----WR-----ELLTREPFR---------
L---------G-K-N--------G--------------------------
-------------------------------------E-L----------
----------------------------IKWGAGQPLGAKSSWAVFTLCH
HLVVH--I-A-A-M--RT--------------------------------
-------N------------------------------------------
--------------------------------------------------
-------------------------------S----------------P-
--L-----------------------------------------------
-D---YVLLGDDIV-IR-GR---A---LATEYKRI-M-FQLGVTISDAKT
HVSKD--------T-------FEFAKIW-SHQ---GR---NVS---GF-P
------------------------------IVGL--AET---------I-
-------------------------------------------RK--P--
-L------------------------------------------------
-----------------------------EMA----A----------LF-
----V----FEAP----L-K----GY--L-Y-S-----------------
-------------------------------I------------------
---------DP-------------RS------V--------S--------
H-F-----------F-----------------------------S-P--I
-----AA------------C-S---------K--L--P--P---R-----
------------RA------------------------------------
--------------------------------IW-------------FAD
KV--A---W---Y----Y-SF-------LS-----ALS-TR---------
--------------------------------------------------
------Q-------------------------------------------
--------------------------------------------------
--------------------------------------------------
--------
>Sclerotinia_sclerotiorum_mitovirus_9_AHF48625.1
R-------RL-SIKPD-S-E---GKSRPFAIVEYWTQSALTPLHDLLYK-
K-LK-E----------I-P-A--DC--------------T-FD----Q--
----QKG--V-VG----M--------M----------------D----N-
-----T-----------------SQWKY-SLDLSSATDRFPIEIQRTVLT
W-M--I------------D-A-------E---------------------
Y---------------A--NS----WV-----DAMVKHPFA---------
F-------------Q--------G--------------------------
-------------------------------------E-D----------
----------------------------LFFRTGQPLGAKSSWAMFTLSH
HVIVQ--I-A-K-H--RC--------------------------------
-------G------------------------------------------
--------------------------------------------------
-------------------------------S----------------N-
--A-----------------------------------------------
-R---YYILGDDIV-IS-TK---K---LATAYLEI-M-AEIGVQISEAKS
HKSKD--------L-------FEFAKTW-GFG---SR---HVS---GF-P
------------------------------IKGV--YTT---------L-
-------------------------------------------HR--Y--
-Q------------------------------------------------
-----------------------------QLV----P----------VL-
----I----DVAP----M-R----GY--P-L-P-----------------
-------------------------------F------------------
---------SV-------------GN------L--------D--------
T-F-----------V-----------------------------S-S--L
-----TS------------I-M---------T--R--Y--D---R-----
------------LK------------------------------------
--------------------------------IN-------------LHR
KI--A---I---A----L-PF-------AL-----ATK------------
--------------------------------------------------
------D-------------------------------------------
--------------------------------------------------
--------------------------------------------------
--------
>Sclerotinia_sclerotiorum_mitovirus_16_AHF48632.1
R-------RI-SIKAD-T-E---GKSRPFAIMDYWSQSALTPIHDLLYK-
L-LG-E----------I-P-E--DC--------------T-FD----Q--
----QKG--V-EL----M--------S----------------R----F-
-----P------K----------SKL-F-SLDLKSATDRFPVELQRRILG
L-L--I------------D-P-------E---------------------
Y---------------A--AA----WS-----HVVNGYDFE---------
Y-------------Q--------G--------------------------
-------------------------------------S-P----------
----------------------------IRWSVGQPLGAKSSWALFTLSH
HVVVQ--V-A-I-A--RA--------------------------------
-------K------------------------------------------
--------------------------------------------------
-------------------------------A----------------R-
--PD----------------------------------------------
-C---YVLLGDDIV-LR-GS---K---VATEYLKI-M-DGLGVEISPAKS
HISKG--------M-------FEFAKTW-IIN---KN---HIS---GF-P
------------------------------IKGL--YST---------F-
-------------------------------------------NQ--I--
-S------------------------------------------------
-----------------------------EMI----P----------VI-
----V----DIGP----M-R----GY--S-L-P-----------------
-------------------------------F------------------
---------ST-------------G-------------------------
--------------------------------------------------
--------------------------------------------------
--------------------------------------------------
--------------------------------------------------
--------------------------------------------------
--------------------------------------------------
------N-------------------------------------------
--------------------------------------------------
--------------------------------------------------
--------
>Sclerotinia_sclerotiorum_mitovirus_19_ALD89136.1
R-------RL-SIKAD-A-E---AKSRPFAILDYWTQSALTPLHDRLYQ-
I-LK-K----------L-P-Q--DC--------------T-FD----Q--
----QKG--V-EL----M--------S----------------Q----Y-
-----P------K----------SQM-F-SLDLTAATDRFPMQFQHEVLS
W-L--A------------G-K-------E---------------------
Y---------------A--NH----WS-----HIMVDYPFS---------
Y-------------E--------G--------------------------
-------------------------------------S-E----------
----------------------------LKFSCGQPLGAKSSWAMFTLSH
HVVMV--I-A-A-M--RT--------------------------------
-------N------------------------------------------
--------------------------------------------------
-------------------------------S----------------P-
--LS----------------------------------------------
-N---YVILGDDVV-IR-TK---K---LASEYMKI-M-DGLGVDISDSKS
HQSKG--------Y-------FEFAKTW-IYR---SR---PAS---GF-P
------------------------------IKGV--YST---------I-
-------------------------------------------GR--I--
-S------------------------------------------------
-----------------------------ELI----P----------VL-
----V----DIAP----M-R----GY--A-L-P-----------------
-------------------------------F------------------
---------SV-------------GN------L--------W--------
S-F-----------S-----------------------------Q-D--W
-----GN------------L-M---------T--G--Y--K---R-----
------------HR------------------------------------
--------------------------------IN-------------LSA
KL--Y---R---S----I-LF-------IL-----TVK-QVNS-------
---------------Y-----------------W--SGF-----------
------F-------------------------------------------
--------------------------------------------------
--------------------------------------------------
--------
>Sclerotinia_sclerotiorum_mitovirus_7_AHX84135.1
R-------RL-SVKAD-A-E---AKSRPFAILDYWTQSALTPLHDRLYS-
I-LR-S----------I-P-Q--DC--------------T-FD----Q--
----QKG--V-EM----M--------S----------------Q----Y-
-----D------K----------SQM-F-SLDLTAATDRFPMLFQHKVLE
W-F--A------------G-Q-------E---------------------
Y---------------A--DH----WS-----RIMVGYPFI---------
Y-------------E--------G--------------------------
-------------------------------------T-E----------
----------------------------LKFNCGQPLGAKSSWAMFTLSH
HVVMV--I-A-A-M--RT--------------------------------
-------N------------------------------------------
--------------------------------------------------
-------------------------------S----------------P-
--LS----------------------------------------------
-N---YVILGDDVV-IR-TK---R---LASEYMRI-M-DGLGVDISPSKS
HQSKG--------Y-------FEFAKTW-TYR---GR---PAS---GF-P
------------------------------IKGV--YST---------I-
-------------------------------------------GW--I--
-S------------------------------------------------
-----------------------------ELI----P----------VL-
----V----DIAP----M-R----GY--P-L-P-----------------
-------------------------------F------------------
---------SV-------------GN------L--------W--------
N-F-----------S-----------------------------Q-D--W
-----AK------------L-M---------T--Q--Y--K---R-----
------------HQ------------------------------------
--------------------------------IN-------------LAA
KI--Y---R---S----L-LF-------IL-----SVK-EIDS-------
---------------H-----------------W--PGF-----------
------Y-------------------------------------------
--------------------------------------------------
--------------------------------------------------
--------
>Soybean_leaf-associated_mitovirus_3_ALM62243.1
R-------RI-SVIPD-K-A---LKSRIIAVFDYWSQTALLPLHNSLIA-
F-LK-K----------I-H-N--DC--------------T-FH----Q--
----GKI--S-S-----LM-------V---------------------T-
-----F------K-----------VF-M-CYDLTAATDRFPVQLQTAILA
E-L--F------------G-S-------A---------------------
F---------------A--SA----WK-----TILVEYSFH---------
M---------K-G-K-----------------------------------
-------------------------------------G-D----------
----------------------------VLYGAGQPMGAYSSWTVFALCH
HIVVQ--Y-A-A-S--LA--------------------------------
-------G------------------------------------------
--------------------------------------------------
-------------------------------YT------S--------W-
--YS----------------------------------------------
-N---YALLGDDLV-IG-DE---D---VGHHYKIV-M-LSLGVLISSNKT
HEGNL--------L-------CEFAKRF-WLK---GV---EIT---PF-P
------------------------------IVGL--VEA---------I-
-------------------------------------------IA--R--
-N------------------------------------------------
-----------------------------PYA----M----------AL-
----L----VVQSL--SC-G----WA--H-L-------------------
-------------------------------L------------------
---------R---------T----G-------A--------G--------
S-F-----------L-----------------------------L-L--L
A----NC---------------------V--Y--S--S--A--RD-----
------------AG------------------------------------
--------------------------------R--------------LHV
----------------------------------------------IL--
LEFT------VLILLA-----------------A--GEA-----------
------G-------------------------------------------
--------------------------------------------------
--------------------------------------------------
--------
>Mitovirus_AEF-2013_AGW51760.1
R-------KL-SVIQD-K-E---MKTRVIGIFDYWSQSALYPLHKWIFT-
I-LR-A----------L-P-G--DC--------------T-FD----Q--
----NSF--R-S-----KL-------P-----------------------
-----S------K----------GPY-F-SMDLSSATDRFPLSLQTKVLE
Y-A--L------------G-E-------K---------------------
Y---------------A--EA----WS-----FLMSGTAFL---------
L---------GKD-S--------S--------------------------
-------------------------------------R-P----------
----------------------------VWYNAGQPMGAYSSWAMFTLCH
HFVMY--V-C-L-R--KE--------------------------------
-------G------------------------------------------
--------------------------------------------------
-------------------------------LP------L--------D-
--SK----------------------------------------------
-L---YCILGDDIV-IA-HK---G---LAHRYREL-M-ETLGVQISEMKT
HVSED--------T-------YEFAKRW-VHK---GK---EIS---PF-P
------------------------------VHGV--LEV---------R-
-------------------------------------------RR--Y--
-N------------------------------------------------
-----------------------------LLL----A----------II-
----H----STVG----K-G----WI--P-I-------------------
-------------------------------I------------------
---------S---------V----TES-----L--------H--------
R-F-----------H-----------------------------S-I---
-----VI------------K--------S--S--R--L--R---R-----
------------IL------------------------------------
--------------------------------DS-------------KIE
--------L---C----W-IA-------MK-----LVWDSIDAS------
--------------------------------------------------
------G-------------------------------------------
--------------------------------------------------
--------------------------------------------------
--------
>Shahe_narna-like_virus_7_YP_009336622.1
S-------KL-TGMSD-K-E---GKTSVMGVVDYWSQTALKPLHDTLMR-
I-LS-G----------I-G-P--DC--------------T-HD----Q--
----QSF--L-TK----V--------P---------------------S-
-----S------G----------VTF-Y-SYDLTNATDSMPLWLQGEIIS
R-M--I------------G-K-------D---------------------
R---------------A--ED----WK-----DILVKEEFS---------
L-------------------------------------------------
------------------------------KGH--P-A-K----------
----------------------------IKFSAGQPMGAYSSWPSMALTH
HAIVQ--L-A-W-I---S-L------------------G-----------
-------N------------------------------------------
--------------------------------------------------
-------------------------------KS------P----------
--TR----------------------------------------------
-D---YVLLGDDMV-IW-ND---K---LAMSYRTL-L-SSLDMPISDQKT
HISGS--------T-------FEFCKSW-FVN---GV---EVT---GF-S
------------------------------VPGL--WEV---------S-
-------------------------------------------SS--Y--
-S------------------------------------------------
-----------------------------KLA----N----------FL-
----E----NQE----SH-G----WK----P-S-----------------
-------------------------------D------------------
---------AS--------A----IPL-----I--------M--------
S-L-----------Y-----------------------------N-C--L
------G-----------------------LH--S--Q--G---K-----
------------SV------------------------------------
-----------------------------------------------YK-
LYTVF---Q---T----L-VK-------TK-----VTG------------
--------------------------------------------------
------------------EYSTMA--------------------------
--------------------------------------------------
--------------------------------------------------
--------
>Rhizoctonia_solani_mitovirus_6_ALD89125.1
R-------RL-SYFSD-K-E---GKTRVIAILDYWSQSALVGLHKGLNA-
L-LR-R----------I-P-S--DC--------------T-FN----Q--
----DAF--Y-SK----L--------P----------------S----Q-
-----G------------------PY-Y-SFDLTAATDRMPLLLQKRVLS
L-L--I------------G-S-------A---------------------
K---------------A--EA----WA-----NILVGTEFT---------
L-------------------------------------------------
-----------------------------SDQS--K-R-T----------
----------------------------VKYAAGQPMGAYSSWPAMALTH
HVIVQ--V-A-A-L-----R------------------A-----------
-------G------------------------------------------
--------------------------------------------------
-------------------------------LT------R----------
--FW----------------------------------------------
-D---YTLLGDDIV-IA-HA---G---VAEQYKAL-L-SELDMPVSLAKT
HVSQT--------T-------LEFAKRW-IHN---GT---EIT---GF-S
------------------------------IGGL--VSV---------W-
-------------------------------------------KR--Y--
-S------------------------------------------------
-----------------------------LLQ----N----------FI-
----T----TQH----NH-G----WV----L-P-----------------
-------------------------------L------------------
---------DG--------H----PGL-----V--------T--------
A-I-----------L-----------------------------R-H--F
------R------------G-A------SFIT--E--H--A---R-----
------------RV------------------------------------
-----------------------------------------------VS-
LYMVF---D---S----L-LS-------LK-----GIE-AGP--------
--------------------------------------------------
----------V-------EAENFF--------------------------
--------------------------------------------------
--------------------------------------------------
--------
>Agaricus_bisporus_mitovirus_1_AQM32767.1
R-------KL-SYFSD-K-E---GKTRVIGIIDYWSQCALRPLHLYLNK-
V-LR-R----------I-K-T--DM--------------T-FD----Q--
----NRF--S-SE----I--------P----------------K----L-
-----D------G----------HKF-Q-SIDLSSATDRMPITLQKRVLE
F-I--I------------G-T-------E---------------------
K---------------S--NA----WH-----RILTSIPFE---------
C-------------R--------L-------------SRS----------
----------E---------------QIRKDKS--T-I-Q----------
----------------------------VKYNTGQPMGAYSSWPTMALTH
HVIVR--I-A-A-Q-----R------------------A-----------
-------G------------------------------------------
--------------------------------------------------
-------------------------------LR------S--------S-
--FD----------------------------------------------
-Q---YFLLGDDLV-IF-ND---K---VSEQYKLL-L-KLLDMPWSPSKT
HVSND--------T-------FEFAKRW-FKG---GI---EIT---GF-A
------------------------------INGL--MTT---------Y-
-------------------------------------------KR--Y--
-P------------------------------------------------
-----------------------------LLH----N----------FL-
----Q----NQA----SH-G----WV----L-P-----------------
-------------------------------I------------------
---------DR--------H----PEL-----I--------R--------
D-I-----------F-----------------------------S-S--L
------T------------R--------PYII--N--R--V---E-----
------------SG------------------------------------
-----------------------------------------------IR-
LYLLF---D---S----L-IS-------IK-----HNG-YQE-DL-----
---------------------------------V--KQY-----------
------FERVSAIVDPGKWLGSFS--------------------------
--------------------------------------------------
--------------------------------------------------
--------
>Cronartium_ribicola_mitovirus_5_YP_009259487.1
A-------KL-TLIPD-K-E---GKTRVIGVGSYWVQAGLKPLHDFVMT-
V-IR-R----------I-P-G--DC--------------T-YF----Q--
----ERA--P-KI----L--------R----------------K----Q-
-----P------G----------HHY-W-SFDLSSATDRFPRVLQSKIIA
S-I--Y------------N-D-------K---------------------
I---------------A--TG----WL-----TLI-SLPFH---------
F-------------R--------G--------------------------
-------------------------------------Q-E----------
----------------------------VKYAVGQPIGFYSSWPVFTLTH
HYCVW--V-A-C-K--RA--------------------------------
-------G------------------------------------------
--------------------------------------------------
-------------------------------V-------S--------P-
--KG----------------------------------------------
-V---YALLGDDIV-IC-HD---L---VAVKYLEI-I-SDLGVDISKQKT
HKSST--------C-------YEFAKRW-YQE---GD-S-EWS---HY-P
------------------------------LSGL--RPN---------A-
-------------------------------------------KF--T--
-D------------------------------------------------
-----------------------------VLA----S----------TL-
----Q----SR--S---R-G----WR----I-S-----------------
-------------------------------D------------------
---------LT--------P----VEQ-----A--------S--------
Y-INC------L--I-----------------------------R-G--W
------S------------S-E------Y--------H--L---S-----
--------------------------------------------------
---------------------------------Y-----------SINW-
----F---T---V----Y-YT-------SY-----CAI-RDF-TT-----
---------------------------------W--M-------------
--------------------------------------------------
--------------------------------------------------
--------------------------------------------------
--------
>Cronartium_ribicola_mitovirus_1_YP_009259369.1
A-------KL-IFIKD-K-E---LKMRSIGIGNYWYQAALKNLHDQLID-
I-LR-R----------I-P-E--DA--------------T-FD----Q--
----GKA--P-RV----L--------R----------------K----P-
-----E------G----------HSY-W-SMDLTAATDRFPLWYQKKVIG
E-L--F------------S-A-------E---------------------
V---------------A--ES----WS-----YIITTKFS----------
S-------------R--------E-------------F------------
-------------------------------------G-E----------
----------------------------VKYAVGQPIGFYSSWAAFAVSH
HIVVH--A-A-A-I--KA--------------------------------
-------G------------------------------------------
--------------------------------------------------
-------------------------------I-------R--------D-
-LKG----------------------------------------------
-L---YVLLGDDIV-LC-HD---D---LAREYKII-I-GLLGVELSISKT
HQSDH--------T-------YEFAKRW-YSD--KWG---EIS---PF-P
------------------------------IHSV--S-P---------K-
-------------------------------------------AK--Y--
-T------------------------------------------------
-----------------------------DII----A----------II-
----N----SA--A--EK-G----WS----P-S-----------------
-------------------------------S------------------
---------QH--------Y----LEF-----A--------A--------
A-S-----------------------------------------N-C-LL
------H------------K-N------H-GD--E--F--Y---S-----
--------------------------------------------------
---------------------------------R-----------SLRF-
----L---N---L----Y-RL-------CF-----IAS-TGQ-GS-----
---------------------------------W--S-------------
--------------------------------------------------
--------------------------------------------------
--------------------------------------------------
--------
>Helicobasidium_mompa_mitovirus_1-18_BAD72871.1
A-------RL-VCIPA-P-E---GKSRIIGEMNFWAQCALKPLHDKEMK-
A-LR-S----------I-R-Q--DL--------------T-FY----Q--
----GIG--P-Q-----VL-------K----------------L----H-
-----P------G----------SKY-Y-SFDLKSATDRFPVELQEKVIQ
A-F--Y------------G-E-------D---------------------
F---------------A--RS----WR-----SLITDQAFA---------
Y-------------G--------E--------------------------
-------------------------------------S-E----------
----------------------------VRYGCGQPIGAYSSWATFTLCH
HMIVQ--M-L-C-H--RY--------------------------------
-------R------------------------------------------
--------------------------------------------------
-------------------------------AP-----------------
--RS----------------------------------------------
-H---YIILGDDIV-IA-HD---K---VAEGYCEI-M-RALSVDISDLKT
HVSKD--------S-------YEIAKRW-FVN---GE---EIT---PF-P
------------------------------INSI--IES---------G-
-------------------------------------------FK--S--
-A------------------------------------------------
-----------------------------QVI----Q----------AL-
----M----DASV----K-G----WR--L-F-------------------
-------------------------------D------------------
---------MI--------T----PAA-----A--------L--------
F-I-----------------------------------------S-L---
-----QH------------A-S------N--F--K--N------A-----
------------FG------------------------------------
--------------------------------RI------------HHDL
----------------------------------------------KV--
GGIC------TWVLKY-----------------L--RGY-----------
------I-------------------------------------------
--------------------------------------------------
--------------------------------------------------
--------
>Cronartium_ribicola_mitovirus_3_YP_009259482.1
G-------RL-AVIPS-P-E---GKSRVIAIGDYWSQNVLFPLHNKIFG-
L-LK-R----------I-P-Q--DL--------------T-FA----Q--
----EQG--L-SK----I--------K----------------K----D-
-----R------D----------HSY-W-SLDLKSATDRFPIELQRRIIS
Y-I--Y------------G-E-------S---------------------
Y---------------S--IS----WR-----NLMSRPFYQ---------
T---------I-S-G--------K--------------------------
-------------------------------------S-E----------
----------------------------VTYGAGQPIGIYSSWSVFTLCH
HFVL---Y-C-A-Q--RR--------------------------------
-------S------------------------------------------
--------------------------------------------------
-------------------------------IA---------------L-
--KK----------------------------------G-----------
-R---YVILGDDIV-IS-DD---N---LAIEYKKL-I-NLLGVEISEHKT
HKSKH--------S-------YEIAKRW-ITE---KG---EQS---PF-P
------------------------------IIPL--IQS---------K-
-------------------------------------------SW--V--
-P------------------------------------------------
-----------------------------AIV----N----------TI-
----I----DAEE----K-G----WV--P-S-------------------
-------------------------------C------------------
---------S---------T----FKI-----A--------A--------
I-I-----------------------------------------A-M---
-----L----------------------K--------R--K--SS-----
------------NQ------------------------------------
--------------------------------G--------------LWN
----------------------------------------------HI--
YKLS------MIHSSC-----------------Y--LAF-----------
------K-------------------------------------------
--------------------------------------------------
--------------------------------------------------
--------
>Hubei_narna-like_virus_23_YP_009336767.1
G-------KI-SFLQE-G-G---CKSRTVCQPTAWLQAYSMPLAAILCR-
A-IY-LLETGKGNRRSL-G---LSV--------------V-HD----Q--
----ETG--S-LF-----------------------------------M-
-KSAME---E--R----------KE-IF-SYDLKSATDRFPRGPQLLLLK
EMG---------------L--------GD---------------------
-----------WC---G---A----VE------RTAEGPYW---------
A-------------P--------E--A----------R------------
-------------------------------------Q-P----------
----------------------------WSYTVGQPMGLAYSFSLFHLTH
RAILE--G-L-A-K--EY-S------------------------------
--------------------------------------------------
-----------------------P--------------------------
---------------------------------------N--------S-
---------------------------------------P----------
-A---YAVLGDDVL-IT-CK---S---LALAYEDM-IS-GLGVEISTAKS
FEGPD--------L-------QSFAGFT-GIS---SK-K-GIT---V-FR
------------------------------PFKH--G-------------
-------------------------------------------PD--F--
--------------------------------------------------
----------------------------QIKGKELNV---------LHT-
----L----GPK--V--R-E----WS-SW---------------------
-------------------------------W------------------
---------SK--------Q----FDAY-------------R--------
C-TIT-----------------------------------------F--R
G------------------N-D------L---------------------
-------------S-P-----L------L---------------------
-----------------------PE----DQP-K-------VGPNRPSLG
----W---I----------GS-------MV-----NQL-TSP-GA-----
-------------L-R-----------------I----------------
---KGM--------------------------------------------
--------------------------------------------------
--------------------------------------------------
-------G
>Hubei_narna-like_virus_22_YP_009336749.1
G-------NI-GFLQQ-G-S---GKLRAVANPNRFVQYCNSPLGEVLSS-
H-QQ-G----------L-D-G--CF--------------V-YN----Q--
----EAG--I-EW-V---K------------------------R----K-
-----L---K--Q--G-------NT-LA-SFDMSAATDRLDF--QKFINE
YFV---------------NISDERHPLLS---------------------
R---------------S--IE----LF-----KDTSLSPWSLPGFVADML
Q-----------------------M-------------------------
--------------------------------P--S-N-E----------
----------------------------ISWKIGQPLGLRPSFPLLTIMN
CAMAS--Q-A-V-R--NL-D------------------------------
--------------------------------------------------
-----------------------G--------------------------
-------------------------------YG------T--------Y-
---------------------------------------N----------
-T---FACVGDDLV-IQ--A---E---YADAYVQV-VS-EFSGLINRDKG
MTSSK--------Y-------AEFCSQL-ITA---DS---SYA---LKPR
------------------------------WIDS--IEG--------SL-
-----------------------------NN----------I-EK--F--
--------------------------------------------------
----------------------------------QTS----------GL-
----HPK---VP--E---WIQRLYNA-IA---------------------
-------------------------------KRSIKGFTKYGYTKTDCYD
SLKDRVAIHDF--------I----QSTR-------------K--------
A-P-----------------------------------------------
--------------------------------------------------
--------------------------------------------------
--------------------------------------------------
--------------------------------------------------
-------------R-D-----------------IEE--------------
-----I--------------------------------------------
--------------------------------------------------
--------------------------------------------------
-------T
>Beihai_narna-like_virus_26_YP_009333146.1
G-------YL-SGIQE-P-G---YKLRVVANPDRVVQAGLEPLKNELRR-
S-LE-K----------I-P-E--DC--------------T-FD----Q--
----EKA--L-IP-I---Q------------------------K----W-
-----L---N--S--G-------RT-VY-SVDLSDATTLFPWKVTEDLLR
KRF---------------P--------SY---------------------
Q----------S----H--ID----VM-----DSASRGPWTLK---FGKR
R-----------------------N-------------------------
--------------------------------K--D-C-T----------
----------------------------VQFTRGQPLGLGPSFFAFSLTH
HNLLY--G-I-C-K--KL-G------------------------------
--------------------------------------------------
-----------------------K--------------------------
---------------------------------------S--------T-
---------------------------------------K----------
-TNDIYRILGDDVV-IS-DH---K---VAKNYMRT-LR-NLGCKISENKT
LISSY--------A-------AEFAGYV-VTR---QN---VGK---G-MK
------------------------------WREL--SNH---------S-
-----------------------------------------F-LE--T--
--------------------------------------------------
----------------------------V-KR--LGK----------RS-
----LPL---LT--S---NQ----RA-LV---------------------
-------------------------------K------------------
---------FI--------G----PVPR-------------S--------
L-GGL-----------------------------------------G--W
G------------------S-G------R-------KL--D--D----F-
------------FS-S-----N------I---------------------
-----------------------GK----A-------SIDAYIDIV-DKK
--------L---A----R-AF-------PC-----ESL-DYH-AR-----
-------------R-L-----------------SSG--------------
-----VR-------------------------------------------
--------------------------------------------------
---------------------------------------------G----
------YK
>Barns_Ness_breadcrumb_sponge_narna-like_virus_1
G-------SL-SGIQE-S-G---LKLRVIANPSRVIQAALEPLKKGLED-
T-LR-H----------I-P-E--DC--------------T-FD----Q--
----GKS--V-PI-I---Q------------------------S----W-
-----L---K--K--G-------LT-VH-SIDLSDATTLFPWEVTRKYLE
KAF---------------P--------NY---------------------
L----------D----Y--ID----LM-----DDASTGEWMTR------L
R-----------------------N-------------------------
--------------------------------K--T-E-V----------
----------------------------VRFKRGQPLGLGPSFFAFSLTH
HCIVR--G-L-C-E--KH-R------------------------------
--------------------------------------------------
-----------------------I--------------------------
---------------------------------------P--------K-
---------------------------------------S----------
-S---YLILGDDIA-IC-HS---R---LASLYTKT-MI-NLGCKISTSKT
ITSSQ--------V-------AEFAGWT-ITS---DN---SGK---G-LK
------------------------------WLTL--SPN---------S-
-----------------------------------------V-FD--F--
--------------------------------------------------
----------------------------V-KR--VGA----------KG-
----LGL---LP--T---QW----QE-VI---------------------
-------------------------------K------------------
---------LI--------A----PIPK-------------P--------
L-GGL-----------------------------------------G--W
S------------------D-G------K-------NL--T--E----F-
------------FS-S-----D------I---------------------
-----------------------GR----I-------YLDFQINAK-SDK
--------L---K----I-QT-------IH-----GNL-DYH-LN-----
-------------L-F-----------------QRG--------------
-----F--------------------------------------------
--------------------------------------------------
--------------------------------------------------
-------G
>Barns_Ness_dog_whelk_narna-like_virus_1
G-------II-SGIQE-H-G---FKLRAIANPSRVLQCALEPLKNALEA-
T-LR-R----------V-P-N--DG--------------T-FD----Q--
----TKA--I-PI-V---Q------------------------G----W-
-----L---Q--E--R-------SI-VH-SIDLSDATTMFPWNVTKDFLE
RSH---------------P--------HF---------------------
K----------D----Y--IS----LM-----DECATGPWACS------I
R-----------------------E-------------------------
--------------------------------P--N-E-V----------
----------------------------VHFSRGQPLGLGPSFFAFALTH
HAILD--G-L-C-E--KH-K------------------------------
--------------------------------------------------
-----------------------L--------------------------
---------------------------------------S--------R-
---------------------------------------K----------
-N---YFILGDDVV-IK-GN---R---LANLYRKT-MS-NLGCSFSDSKS
ITSNK--------V-------AEFAGFV-ITS---DQ---AGK---G-MK
------------------------------WKEI--SDH---------S-
-----------------------------------------V-LE--H--
--------------------------------------------------
----------------------------V-KF--LGR----------KS-
----LGY---LT--A---AQ----RA-LV---------------------
-------------------------------K------------------
---------LV--------A----PVPT-------------D--------
L-GGL-----------------------------------------G--W
S------------------D-G------R-------SS--S--E----Y-
------------FD-T-----P------G---------------------
-----------------------GK----A-------VIDQIANRL-EDN
--------L---T----R-DV-------PQ-----ENL-EYH-LR-----
-------------R-L-----------------NAC--------------
-----L--------------------------------------------
--------------------------------------------------
--------------------------------------------------
-------R
>Barns_Ness_breadcrumb_sponge_narna-like_virus_2
G-------TI-HHTCE-P-G---LKIRYFAAPNLVFQRMLEPLKDSLMS-
Y-LR-H----------L-P-W--DC--------------T-LN----Q--
----RKA--D-TV-I---S------------------------T----Q-
-----L---K--R--G-------ST-VF-SVDLSSATDKFPYWFQEVVLR
AVL---------------P--------TR---------------------
KGSKAQRMRGNA----Y--AD----LF-----HRMVKGNW----------
G-----------------------S-------------------------
--------------------------------E--F-G-K----------
----------------------------LRWRVGQPLGLGPSFPLFSLSH
GFLLL--L-L-N-----G-G------------------------------
--------------------------------------------------
-----------------------K--------------------------
---------------------------------------W--------R-
---------------------------------------K----------
-Q---FYVVGDDVV-IL-RK---K---LYIQYMDV-LA-SWNVPISPSKS
FSSNR--------I-------AQFAGKT-YTP---WS---SFW---T-PK
------------------------------WVGI--T-------------
--------------------------------------------------
--------------------------------------------------
--------------------------------------------------
--------------------------------------------------
--------------------------------------------------
--------------------------------------------------
--------------------------------------------------
--------------------------------------------------
--------------------------------------------------
--------------------------------------------------
--------------------------------------------------
--------------------------------------------------
--------------------------------------------------
--------------------------------------------------
--------------------------------------------------
-------R
>Barns_Ness_breadcrumb_sponge_narna-like_virus_3
---------L-HYSAE-P-G---NKIRYFAAPNMVYQRMMEPLKTGLLS-
Y-LQ-H----------M-P-W--DC--------------T-KN----Q--
----RKA--D-SV-I---L------------------------S----Q-
-----L---K--R--G-------AM-VH-SIDLTSATDRFPYWFQQVVLD
AVL---------------P--------TS---------------------
RRSRGQYMLGKA----Y--AS----LF-----HLLAKGFW----------
R-----------------------S-------------------------
--------------------------------E--V-G-T----------
----------------------------LRWRIGQPLGLGPSFPLFSLAH
GSLLL--L-L-N-----G-G------------------------------
--------------------------------------------------
-----------------------V--------------------------
---------------------------------------W--------R-
---------------------------------------K----------
-Q---FYVLGDDVI-IL-ND---L---LYEKYIRV-LK-SWDVDTSPGKS
FSSNC--------I-------AQFAGKT-YTP---VD---SFW---I-PK
------------------------------WVEI--TRT---------N-
-----------------------------------------L-ID--I--
--------------------------------------------------
----------------------------A-AF--WYE----------GF-
----PSG---LR--D---ES----LI-RS---------------------
-------------------------------V------------------
---------LA--------L----P-------------------------
--------------------------------------------------
--------------------------------------------------
--------------------------------------------------
-------------------------------------EP---YG------
--------------------------------------------------
-----------------------------------L--------------
-----G--------------------------------------------
--------------------------------------------------
--------------------------------------------------
-------R
>Barns_Ness_serrated_wrack_narna-like_virus_2
G-------KI-AFLQE-A-G---GKLRSIASPYLLHQLALKPLGNSLYK-
E-LR-N----------L-P-W--DC--------------T-HD----Q--
----SKP--I-VS-L---Q------------------------E----H-
-----L---R--N--G-------RT-VH-SVDLSSATDFFPLDIQMDVLR
S-R---------------F-------GDI---------------------
P---------------D--VN----YF-----ETISQSQW----------
F-----------------------C-------------------------
--------------------------------E--K-A-T----------
----------------------------VRWN------------------
--------------------------------------------------
--------------------------------------------------
--------------------------------------------------
--------------------------------------------------
--------------------------------------------------
--------------------------------------------------
--------------------------------------------------
--------------------------------------------------
--------------------------------------------------
--------------------------------------------------
--------------------------------------------------
--------------------------------------------------
--------------------------------------------------
--------------------------------------------------
--------------------------------------------------
--------------------------------------------------
--------------------------------------------------
--------------------------------------------------
--------------------------------------------------
--------------------------------------------------
--------------------------------------------------
--------------------------------------------------
--------------------------------------------------
-------R
>Barns_Ness_serrated_wrack_narna-like_virus_1
G-------KV-AFLQE-P-G---GKLRSIASPYLLHQLVLKPLGYSLYE-
G-LK-V----------L-P-W--DC--------------T-HD----Q--
----SRP--I-QV-L---T------------------------R----S-
-----L---R--E--G-------KI-VH-SVDLSSATDFFPLEVQLECLR
A-R---------------F-------GSI---------------------
P---------------D--ID----YF-----SLISRSQW----------
H-----------------------C-------------------------
--------------------------------A--S-G-M----------
----------------------------IRWNRGQPLGLYPSFATFAMTH
GMLLW--F-L-S-D--CI--------------------------------
--------------------------------------------------
--------------------------------------------------
---------------------------------------Y--------N-
---------------------------------------H----------
-D---FFVLGDDVV-IT-SC---E---LHKRYVET-LD-SWGCPYSPDKS
ISSDQ--------I-------CEFAGKV-ITS---KS---VTS---Q-LK
------------------------------WREM--SND---------N-
-----------------------------------------F-VD--L--
--------------------------------------------------
----------------------------C-RL--LGP----------RS-
----RVL---LS--K---KQ----KE-VF---------------------
--------------------------------------------------
--------DLI--------K----HCSL-------------P--------
L-G-----------------------------------------------
--------------------------------------------------
--------------------------------------------------
--------------------------------------------------
--------------------------------------------------
-------------L-N-----------------FSY--------------
-----Q--------------------------------------------
--------------------------------------------------
--------------------------------------------------
-------D
