# Supplementary material for: Metagenomic sequencing suggests a diversity of RNA interference-like responses to viruses across multicellular eukaryotes
Source: PLoS Genet. 2018 Jul 30;14(7):e1007533. doi: 10.1371/journal.pgen.1007533 (PMC6085071; doi:10.1371/journal.pgen.1007533)
Supplement: S2 Data — Protein sequence alignments used for phylogenetic analyses are provided in compressed (gzipped) gapped fasta format, with regions of poor alignment (identified by eye) deleted. Sequence titles comprise the taxon name and NCBI accession identifier for the sequence. (TGZ) [file pgen.1007533.s018.tgz › alignments2/Nodavirus_Trimmed_Capsids.fasta_aln]

>Wenzhou_bivalvia_virus_3_YP_009337426.1
--------------------------------------------------
-----------MALNHDSR-RFLEAATCAPDNDLQPR--VPDGSGTRSVV
-QKFVKQDNI-SVK----PGYTTIVVCTPTLPMAYYTVTYSNTTGF----
-VPTAGNYPPLSSIGAEYQEAHTEFP---QYFNTVNNS-SGV----SNTA
SIDAARVISRS--------AELASTTN-ALNQYGTITTFKSPFALCLQPE
IVGTGIL--GPTSY-----NITGARAIVYEGAA-IGSTVGFVKDGAYSVS
MNRLGGTGVFPYTEFIDNMADNETVPSSILSGPSSLEI--------LPWK
GAPFFWDN-NFDTICFKIFV------------PDGV------PSAQTFIL
KN-----WAT-------------V--------------------------
--------------------------------------------------
----------------------EMRTVQG----------SWLNGFAQPAP
PLDARAFRLYGAIQEKLPVSVPSKDNPNFWNTV-------------LGLV
KPLSGFASM----------MPGPIGAVA
>Millport_beadlet_anemone_noda-like_virus_1_protein_1
--MAGKKKKPRAPP-----Q----------QATAGPKPQNPKK--KRG--
-----KKKSKSSGLQHLDE-GFLKCAYAHVDFPQTGFRGIPDGTTENVFS
-LDNCSTLN-ISVP----KGETHYFLFLAVPQTRFYKASAKN--AKGE--
-SL-----------GLDQEWWGYPYPT---SNVMFH-KPTGSSVVSSYGE
EASQYRFASNF--------GEFTNVTP-TLNQGGQIRVVEARLALTTVIQ
GSPT-TTISGAF-STSF--ELTGMP---K-NMDENVYCDNAK-NGAYFVM
KNDS---SEFKWCNVIDTLKDELY---IPMGNGGKLVV-----ESTRSEN
PFTFHGLDSGFTAKIVAITA------------PSS--------AAQDFTL
KT-----GQC-------------V--------------------------
--------------------------------------------------
----------------------EYKPRPD----------TLLAKAAKLPP
ALDQRSLAAYRAIAKSLPLAVPRSKNSGFWDWV-------------KGAV
RSISGALSG----------IPGPVGLIA
>Pariacoto_virus_NP_740720.1
MVSRTKNRRNKARKV-------VSRSTALVPMAPASQ--RTGPAPRK---
PRKRNQALVRNPRLTDAGL-AFLKCAFAAPDFSVDPGKGIPDNFHGRTLA
-IKDCNTTS-VVFT----PNTDTYIVVAPVPGFAYFRAEVAV--GA----
-QP--------------TTFVGVPYPT---YATNFG-A-GSQ-NGLPAVN
NYSKFRYASMA--------CGLYPTSN-MMQFSGSVQVWRVDLNLSEAVN
PAVTAITPAPGVFANFVDKRINGLRGIRP-LAPRDNYSGNFI-DGAYTFA
FDKS---TDFEWCDFVRSLEFSES---NVLGAATAMKL-----LAPGGGT
DTTLTGLG-NVNTLVYKIST------------PTG--------AVNTAIL
RT-----WNC-------------I--------------------------
--------------------------------------------------
----------------------ELQPYTD----------SALFQFSGVSP
PFDPLALECYHNLKMRFPVAVSSREN------------------------
----------------------------
>Shahe_isopoda_virus_5_YP_009333222.1
-MQQGKKQKKAAPS--------FGRPKETTNGQNSVG--QNGGRRRKPKS
SKR--GKLSRPLRITDPGR-AFLKCAFAPPDFNIDPGKGIPDQYCGKTLS
-RKDVLTES-LIGT----VNRDDYYIIAPTPGVAYWYAQTPA--GT----
-PP-----------GASTTWSPREFPGAFGATALFG-D-YAS-GGSNRAS
NVDAFRYASLC--------AGIYPTSN-MMQFAGSVQVWKAPLKQSTENV
VLNFGTTPPVTFNTTEV--VVTGLEAAAS-VPT-ENYSHAFI-DGMYTVS
GNNQ---PDFPFRPIVEGYAKLPA------QSTG---------TSMFGIL
SGPFLGLG-DTDAIIIKVTT------------PTN--------ATNSFVL
KV-----WAC-------------Q--------------------------
--------------------------------------------------
----------------------EYRVSPN----------SPFYQYAGSSP
TYDPVALDIYRRTMQQIPLAVVCAENAKFWELV-------------NKIM
RGIATTMSY----------APGPIGMVG
>Nodamura_virus_NP_937959.1
MVSKAARRRRAAPR-----Q---QQRQQSNRASNQPR--RRRARRTRRQQ
RM---AATNNMLKMSAPGL-DFLKCAFASPDFSTDPGKGIPDKFQGLVLP
-KKHCLTQS-ITFT----PGKQTMLLVAPIPGIACLKAEANV--GA----
--S-----------FSGVPLASVEFP---GFDQLFG-T-SAT----DTAA
NVTAFRYASMA--------AGVYPTSN-LMQFAGSIQVYKIPLKQVLNSY
SQTVATVPPTNLAQNTI--AIDGLEALDA-LPN-NNYSGSFI-EGCYSQS
VCNE---PEFEFHPIMEGYASVPP---ANVTNAQASMF---TNLTFSG--
-AAYTGLG-DMDAIAILVTT------------PTG--------AVNTAVL
KV-----WAC-------------V--------------------------
--------------------------------------------------
----------------------EYRPNPN----------STLYEFARESP
ANDEYALAAYRKIARDIPIAVACKDN------------------------
----------------------------
>Hubei_unio_douglasiae_virus_1_YP_009337846.1
--------------------------------------------------
-------------MTLAGE-GFLKCAFAPPDFNSDAGRGIPDDFQGKVLT
-RKDVLTTS-LSYG----AGQDVYILVAPTPGISYWYASVAN--GA----
-SL-----------SGTAFR-PNPYP---GYRSLFG-D-TGL----ERAN
NVTSFRYASTC--------VGLYPTSN-MQQFAGSISVWKFPMELIN--Q
IVGVGTPVVGQPCW-----VLNGTDNFSG-IGY-ENYTDSFI-KGMYSQS
VCNE---PDFEFRPIIEEIGAIPS---GVITATQAGMFCTFATSQPAAGQ
LCGIVGMG-TMDCILIKVAT------------PVG--------ATNSAVL
KT-----WAC-------------V--------------------------
--------------------------------------------------
----------------------EYRPNTN----------SALYSYAHDSP
APDLMALAAYREIAKNVPIAVPCSQNEGFWKRV-------------LTIL
RGGLSLTSK----------IPGPIGMTA
>Hubei_noda-like_virus_11_APG76092.1
-MTRRKPNARRNPT--------PPQP----------------ARRAKGNV
ARR--RRQPKGLAMSKAGR-DFLKCAFAAPDFNTDPGQGIPDSFQGKTLV
-RKDVTTSS-VSAT----ANRDTFYLIAPTPGVSYWKTDTAP--GA----
-LP-----------TAANFWTPVYVP---GFATLFG-A-TGSAGSAARSN
EVSMFRYASMC--------VGIYPTSN-LMQFAGSITSWKVPLRMQQSTY
LVSLGTTPAVSVSQQGW--MINGLDGTAL-VSP-DNYAGTFI-EGLYSQS
TCNE---PDFEFSPVLEGLYTCP-----VLGNPGGN------PNQQFGSF
DGDVLGMG-NMDAIVIRVST------------PAA--------AVNNFIL
KT-----WAC-------------I--------------------------
--------------------------------------------------
----------------------EYRVNPN----------SALYQSAKDSP
PLDEVALAAYRKVATSIPVAVPYHQNAHFWERV-------------QKIL
GAFLQGASL----------APGPLGAFA
>Boolarra_virus_NP_689443.1
------MTPRRQQR---------PKGQLAKAKQAKQP--LARSRRPRRRR
RAA--ITQNNLMMLSEPGL-SFLKCAFASPDSNTDPGKGIPDNFEGKVLS
-QKNVYTETGVNFSGATTQNVDTYIIVLPTPGVAFWRCIKTA--TAPAQP
AAL-----------TTTDVFTAVPFP---DFTSLFG-T-TAT----NRAD
QVAAFRYASMN--------FGLYPTCN-STQYNGGISVWKGAVQMSTTQY
PL-DTTPESSQLVH-----AITGLESALK-VGD-ENYSESFI-DGVFTQS
INGN---AEFPFYPILEGVQTLPG---QNVTVAQAGMP---FSLDAGAAT
VAGFTGIG-GMDAIFIKVTA------------AAG--------SVNTATI
KT-----WAC-------------I--------------------------
--------------------------------------------------
----------------------EYRPNTN----------TALYKYAHDSP
AEDIIALQQYRKVYKSLPVAVRAKLNANMWERV-------------KRLL
KAGLVAASY----------VPGPVGGIA
>Alphanodavirus_HB-2007.CHN_ADF97522.1
-MQRRQPPRPRPQRTARVPSQPVVALAAAPPRRRRQQ--PRRPRRLRRQR
RAV--INTTALAQLTEPGL-AFLKCAFAPPDFNTDPGKGIPDKFEGKVLS
-RKDVLTDT-PSFP----ANTDVYLLVLPTPGVAYWRLQKAA--GT----
-PI-----------DTSDNFTAVLYP---GFTSLFG-T-TAQ----SRSA
NVSSFRYASMN--------CGLYPSSN-MMQYGGSVSVWKVPIQMSTVQY
PV-SNSVPTSQHSH-----ALQGLEGVTF-VSQ-DNYTESFI-KGMYASS
VCNE---PEFEFNNILEGVQTLPP---VNVSISQSGQP---FGIDAGAEN
VCGITGFG-NMDAIIIKVTT------------PTG--------ATNVATF
KN-----WAC-------------I--------------------------
--------------------------------------------------
----------------------EYRPTPN----------ATLYQYAHDSP
PLDEIALREYRRVARCLPVAVPCAQNATMWERV-------------KALL
KSGLSALSA----------VPGPVGMTA
>Newington_virus_AMO03245.1
MANNNQPKPRRQRR-----RNNAPKQQQN--RAPRRR--RN-ARRNNR--
------MASSYMRLSEPGL-AFLKCAFAPPDFNTDPGKGIPDRFEGKVVS
-RKDVLTAA-TTFT----AAKDTFILVAPTPGVAYWTAEVDS--GT----
-YP-----------TSSTTFTAVVYP---GFNSMFG-E-TAS----ARST
NVSSFRYASMN--------VGIYPTSN-MMQFGGSITVWKAPIQLSTNQF
PIGADETATSQLVH-----ALQGLESVQA-VGS-DNYSESFI-KGVFSQS
VCNE---PEFEFKNIIEGVQTLPP---QNVSLAQSGQP---FTFDAGSVS
AAGIVGWG-NMDTIIIRVST------------AAS--------AVNTAVV
KT-----WAC-------------I--------------------------
--------------------------------------------------
----------------------EYRPNPN----------SAFYQFGHDSP
RKDEYALEEYRRIAKQLPCAVEAAKNATMWERV-------------KQII
KTGLSIASA----------VPGPIGMAA
>Black_beetle_virus_NP_049329.1
MVRNNNRRRQRTQRIVTTTTQTAPVPQQNVPKQPRRR--RNRARRNRRQG
RA---MNMGALTRLSQPGL-AFLKCAFAPPDFNTDPGKGIPDRFEGKVVT
-RKDVLNQS-INFT----ANRDTFILIAPTPGVAYWVADVPA--GT----
-FP-----------ISTTTFNAVNFP---GFNSMFG-N-AAA----SRSD
QVSSFRYASMN--------VGIYPTSN-LMQFAGSITVWKCPVKLSNVQF
PV-ATTPATSALVH-----TLVGLDGVLA-VGP-DNFSESFI-KGVFSQS
VCNE---PDFEFSDILEGIQTLPP---ANVTVATSGQP---FNLAAGAEA
VSGIVGWG-NMDTIVIRVSA------------PTG--------AVNSAIL
KT-----WAC-------------L--------------------------
--------------------------------------------------
----------------------EYRPNPN----------AMLYQFGHDSP
PCDEVALQEYRTVARSLPVAVIAAQNASMWERV-------------KSII
KSSLAMASN----------VPGPIGIAA
>Drosophila_melanogaster_American_nodavirus_ACU32796.1
MVNNIKPKRQRSQRVVVTTTQTAPIPQQNVPRNGRRR--RNRARRNRRRG
RG---MNMAALSRLSQPGL-AFLKCAFAPPDFQVRFGKCIPDRFEGKVVS
-RKDVLNQS-ISFE----SGKDTFILIAPTPGVVIWSASVDA--GS----
-FL-----------TSTNTVRSSNYS---GFTSMFG-T-TAT----SRSD
QVSSFRYASMN--------VGIYPTSK-LMQFTGSITVWKCPIKLSTVQF
PV-ATEPATSSLVH-----ILAGLDGVLA-VGP-DNFSESFI-KGVFSQS
ACNE---PDFEFKDILEGIQTLPP---SNVDIGSTGQP---FTLSAGDEN
TSGTVGWG-NMDTIVIRVSA------------PTG--------AVNSAIL
KA-----WSC-------------I--------------------------
--------------------------------------------------
----------------------EYRPNPN----------AMLYQFGHDSP
PLDEVALQEYRTVAKSLPVAVIAAQNASMWERV-------------KAII
KSSLAAASN----------IPGPIGVAA
>Flock_house_virus_NP_689442.1
MVNNNRPRRQRAQRVVVTTTQTAPVPQQNVPRNGRRR--RNRTRRNRRRV
RG---MNMAALTRLSQPGL-AFLKCAFAPPDFNTDPGKGIPDRFEGKVVS
-RKDVLNQS-ISFT----AGQDTFILIAPTPGVAYWSASVPA--GT----
-FP-----------TSATTFNPVNYP---GFTSMFG-T-TST----SRSD
QVSSFRYASMN--------VGIYPTSN-LMQFAGSITVWKCPVKLSTVQF
PV-ATDPATSSLVH-----TLVGLDGVLA-VGP-DNFSESFI-KGVFSQS
ACNE---PDFEFNDILEGIQTLPP---ANVSLGSTGQP---FTMDSGAEA
TSGVVGWG-NMDTIVIRVSA------------PEG--------AVNSAIL
KA-----WSC-------------I--------------------------
--------------------------------------------------
----------------------EYRPNPN----------AMLYQFGHDSP
PLDEVALQEYRTVARSLPVAVIAAQNASMWERV-------------KSII
KSSLAAASN----------IPGPIGVAA
>Wenling_tombus-like_virus_5_YP_009337263.1
-MPGAKPKPQRVTR------------T--PRRNAQQR--SVTQ-------
------------------Q---LQSTRQVVNLVASNANHRPVDNSTHRLN
-GSDYLGEV-TTATPL--TAKNTVRLSMQLSPTGFKGTRVS---------
--------------ALGELYEKYRYRR---AVVRYV-P--AL----PATV
GGQLLAYVDQDPKDDPREVQDLKALRAMASSSSGA-QAWNLPLAKSITMP
GT------------------------------N-ENK-------WYYTGH
QEEN---PRLSVQ----GVLHLLQ---MTDAVGTDGQPL---AANS--VA
GTLYLDWVLEFKTPQMNPELVAAAK-GYVPDVPIGPPGGGKHVTLDTRKL
GDQASSWIPIPSEDGFITVRN-IVG--CQPN-DKLM-E----------H-
--------KG----------------------------------------
-----------------------------------NGFWIGVYWSETGSY
SDDPLANPIWRVKYINHPL------SGDMWTS-------------WFYLA
DDDSSMSPFIP-PANAKYVTLIESTDFP
>Macrobrachium_rosenbergii_nodavirus_NP_919038.1
-MARGKQNSNQIQN------------N--SNANGKRR--KRNRR------
-N---RNP-----QTVPNF-NPIVAKPTVAPLQTNIRSARSDVNAITVLN
-GSDFLTTVKVRGSNNLTDSKSRILVKQPISASSFLGTRIS---------
--------------GLSQFWERYRWHK---AAVRYV-P--AV----PNTL
ACQLIGYIDTDPLDDPNVILDVDQLLRQATSQVGA-RQWNFSDTTTIPLI
VR------------------------------R-DDQ-------LYYTGQ
DKEN---VRFSQQ----GVFYLLQ---VTTLLNISGEAI---TNDL--IS
GSLYLDWVCGFSMPQINPTPVEVSQLTYNADTIGN--WVP----------
----------PTELKQTYTQD-ITG--LKPN-SKFI-IVP-YMDR-VSSE
VLQKCTITCNE--V------------------------------------
------DAV--------------------------GSI-SY-FD---TSA
---IKCDG-----------------YIS--FQ-------------ANSIG
EATFTLVTDYQG----------AVDPKP
>Penaeus_vannamei_nodavirus_YP_004207809.1
-MK-RKPNSNQNNN-------NN---R--GNGNGLRR--VRGGR------
-V---SRRRVVINQSNQSM---PV-TSNGAPLQALTSYSRPNVNKISRLG
PDSDFLTSVVAKASTSIVTPADRILVKQPLSASSFPGTRIT---------
--------------GLSSYWERYKWLS---AVARYV-P--AV----PNTV
ACQFVMYIDTDPLDDPSNISDDNQIVRQAVSQAGS-NQFNFNTSKTVPLI
VR------------------------------A-DNQ-------YYYTGV
DKQN---LRFSLQ----GILYIIQ---VTDLINFNGELI---TQDL--TC
GSLFLDWLVNFSIPQINPTSLT----DVRVDKAVN--FIK----------
----------PEVSGVAEIQT-VTG--LSPS-TSYL-LTPAFLEQ-NFQS
EAGIYILSATP--V------------------------------------
------EGE--------------------------GTI-SINMD---PTV
---TTVSG-----------------FIK--VK-------------TDTFG
--TFDLSVVLTT----------ASKKQT
>Wenling_tombus-like_virus_4_YP_009337116.1
-MS-KNKKPNGSRS------------A--QKKRSQQS--Q---R------
-Q---A-----SRP--RQT-GKVTLNQRVTPLQQSNANYRPMNNKVCTLK
-GSDLLSTVSVVPSPT--DVDSMIRKTLAISPSAYPGTRLT---------
--------------QLADMWERYRFRK---FHIRYV-P--SV----PNTL
SCQMLLYQDTDPQDDPKDIGTTDALLRQATAQTGS-QQWNFNSAKSFDLA
SR------------------------------A-DKE-------LYYTGE
QKEN---RRFNLQ----GIAYLIQ---VSDALDFNGAPI---KDSM--TC
GSLYVDWEIELQTPQMNPSATTR------SAGSV--REQH----------
----------VNVT-IDNVDT-LTV--VARD-TGYVAPTRTVIPKGITPD
K-NTML-TTVH--INGQERAANYFRKVGGDGRAIYGLNSGVDTYVEKGDV
ITFARGAMEAGITVTWTISYGGKLQSGPGYLVAPDPFFWVGTYEVYEGDA
PTDLIAQGDGCITVVDLMG------SGDGAVIAAVRITDDGPAHLVTTRA
TGGFDLNGGTPVEFKRGDMVHLWAPPDA
>Barns_Ness_breadcrumb_sponge_noda-like_virus_1_protein_1
-MAPRMR-KNKTRK------------N--GNGNGKR----NGTR------
-R---P-----RT---TTRQNMRTGSNGLSN---QGSIHRPMISKKFIES
-GSDFLGPLTVRSSPG--TAADRILLSNSISPSAFPGTRLT---------
--------------QLSNLWERYRFRK---FRLRWV-P--AI----PKTI
ACQLIIYQDTDPLDDPTAITDPEALVRQATAQAGS-QQFNFINATSIDLA
RR------------------------------A-D---------------
--------------------------------------------------
--------------------------------------------------
--------------------------------------------------
--------------------------------------------------
--------------------------------------------------
--------------------------------------------------
----------------------------
>Wenzhou_crab_virus_4_YP_009337754.1
-MTGNNRSANAGRR------------K--ATAHSQKP--KRAPR------
-R---VT----RR---MQA-QAVQPGGVLAPLMESNANYREMKNGFTRVA
-GSDFLGTVSVTGSPA--DAASRIRKVLSISPSAYPGTRIT---------
--------------QMADLWERFIFRK---FRLRYV-P--SV----PNTL
ACQVMIYQDTDPQDDPTVITDPDALVRQATAQTGS-QQWNFNSAKAVHLA
KR------------------------------S-DGQ-------LYYTGP
VKEN---PRFNQQ----GVAYLIQ---VSEALNFNGEKL---SGDL--EC
GSLYVDWEVDFQTPQINPSAVVS--------PPTPPP-GK----------
-----------DI-----CPV-HTLFVDDLAGVK---IVP-DKVG-IFGT
A-KVWV-QRVN--FMTQSS-------------------------------
-----AATPFTVKLGTDKIVD--------FQGN-----------------
-------G-----------------NVDI-QE-------------TELPL
EGALLVTTELDR----------PTSI-T
>Wenzhou_tombus-like_virus_18_YP_009342271.1
-MTGSNRRANAG-R------------K--TQPKPQRK--PRAPR------
-R---P-----KV---QNA-PRIQQGGGPVPLLESNSNMRQMHNGMTRVV
-GSDYLGVVSVAGNPA--DAAAKVRKVLSVSPSSFPGTRLT---------
--------------QMSDLWERYVFRQ---FRVRYV-P--SV----PNTL
ACQVMVYQDTDPQDDPTAIKDADALLRQATAQTGS-QQWNFNSAKVIHLA
KR------------------------------S-DNQ-------LYYTGP
VKEN---PRFNQQ----GVVYFIQ---VSQALDMNGKPL---TADM--EC
GSLYVDWVIDFQTPQVNPSAVEA-----RLPSAGF-F-TR----------
-----------QI-----LVNDKLT--FAAQ-AS---LTV-ALTA-LSAT
P-KVWL-E-GPTRVDL-AT-------------------------------
-----LGGPGGNLVQIELTRA-----------------------------
-------Q-----------------PGD--YT-------------VKFVG
CDSVTLVSSAPI---------------A
