# Supplementary material for: Metagenomic sequencing suggests a diversity of RNA interference-like responses to viruses across multicellular eukaryotes
Source: PLoS Genet. 2018 Jul 30;14(7):e1007533. doi: 10.1371/journal.pgen.1007533 (PMC6085071; doi:10.1371/journal.pgen.1007533)
Supplement: S2 Data — Protein sequence alignments used for phylogenetic analyses are provided in compressed (gzipped) gapped fasta format, with regions of poor alignment (identified by eye) deleted. Sequence titles comprise the taxon name and NCBI accession identifier for the sequence. (TGZ) [file pgen.1007533.s018.tgz › alignments2/Nodavirus_Trimmed_RdRps.fasta_aln]

>GAXR01015452.1_Stigmatomma_oregonense_TSA
--------AVRDAARRLIDEAITAVGGSKFEVNPNPNS--STGLRNHFHF
AVGDLAQDFRNDKPADDAFIVGVDVDYYV--T-EPDVLL-EHMRPVVMHT
FNPKKVSGF--D-A--DSPFTI--KNNLVEY---KVSGGA---A-WVHPV
WDWC--EAGEFIASRVRT--S---W---R-------EW-FLQLPLRMIGL
EKV--------------------------GYHKIHHCRPW-TDC--PDRA
LVYTIPQYVI---WRFG--WIDS---E---L--HV------RKLK-----
-RIEY-------------------------------------------QD
--------E--TKPGW----N-R---LEY--VTDKN----------E-L-
LV-SIGREGEHAQITIEKEKLDMLSGLSATQSVNA-------RL-IGMGH
K------D------------------PQ--YTS-MIVQYYTGKKV-----
V---SPV-S--P-T--V--Y--KPTM--PRVHWPVTS--------DADVP
EVSARQYTLPIVSDCMMMPMIKRWETMSESIERRV----TFV-ANDKK--
--------------------PS----DRIAKIAETFVRLMN--GP-F--N
NLDPLSIEETIERLNKPSQQLQLRAVFEMI--G-VEPRQLIESFNKNEP-
-GMKSSRIISGFPDILFILKVSRYTLAYSN-------IVLHAEHNEHWYY
PGRNPTEIADGVCEFVS-----DCDAE-VIETDFSNLDGRVSSWMQRNIA
QKAMVQAFRP-EYRDEIISFMDTIIN-CPA---KAKRFGFRYEPGVGVKS
GSPTTTPHNTQYNGCVEFTALTFE----HPDA-EP---------------
--EDLFRLIG------PKCGDDGLSRAI----IQKSINRAAKCYGLELKV
-ERYN-P-EV---GLCFLSRVF--VDPLA-TTTTIQDPLRTLRKLHLT-T
RD-P-------TIPLADAACDRVEGYLCTDAHTPLISDYCKMVLRL
>GATW01051453.1_Aleochara_curtula_TSA
--------SIRTAVDTTVRAAIVSTGRKPFQIGGGQRN--QGQDGIILFE
AVKDSALVARFDPACDRHVYVAIDTIDYT--T-FTEW-A-VMFRPMVLYT
MMPIQPAGT--A-Q--ELSWTA-S-DQCLVT---DICGG---GA-YNHKV
WDLT--AD--FITVRSF--AY---T-------------------------
-----------------------------YYYRIDSVRLE---D--LIHV
VTVLTPTMRVP--NMLA--WLAP-----------R------RPLR-----
-RMRY---------------Q-------Y---------------------
--------G--------G-VL-A---TRY-------V-W-----EGV-E-
YI-ALALPGARSSVCIRADLARTVHRQMLAD-S-RFSFNDINRY-LNVAS
L----P--AE---------------YRS--A-V-AARLELLFASA-----
T---VDS-I--A-L--M--C--DTGRLTYTPAVHYAP------PDDLEDV
RPYAVKLVPPLLR-NEAVYPADTAANFVWSYQARVYNVR-----NQMN--
--------------------PP----HWMQAYAQEFAVLLRE-H----LG
DVAPMSHEEILRHWNTPVKRAKLTQTWGSLGSR---ATNFVHGFGKREAL
LNPGPERMIQGQST-AHNYALGRFIYPLHK--------RLQEL---PWWM
PAKTPYEINERVHLI-------AGE-D-MLSVDFSKFDGRVSRWIKEHVE
WACYFQLFAL-TEHATLKFLFTEEHN-K-S-VSRVGDPGTRFRIEYARMS
GSLTTTVGNTLITGFIAFAAQRQA----G--H-S------------R---
--EGAFHRI---G-A--CYGDDTLTNV-----SIEPYRRITSSLGITAK-
IAVVE-A-GS---PVEYLSRWF------T-AGGSIVDPRRALMKLPVT-I
L--R-------GLPRAQAAANKALGYLVADPDTPLVSDLANAILRL
>JR063831.1_Panicum_hallii_TSA
----------RNWASSQIDIFLRLNGRKSYSISMSKQEQFEQADGSRMFF
TAQDLAQQYQHTPLQDNHVFKLVDVDYYV---DLPNL-L-TQGRSIILYS
FSPSRVAGA--S-KG-EMAYSFDK-RNVLSC---VVPPG---VN-YTHLL
WSHE--SD--YVRADCPL-TN---V-------------------------
----------------------------AHYYTVSRISIP---D--SCHE
FVLYDLTSSVLPPKRYW--FYTD---Y---VRPPA------DTLV-----
-RRVV-------------------------------------------NC
--------G--------P-FN-V---IKS-------L-R----DG-V-L-
MT-SFARPSSLFEVYVPTAILDNLSEIYKSTPK-LFLPSTVSVT-LRNNG
Y----D-------------------SKFIANNA-ALVHTYILTKH-----
----ADD-Y--I-Y-----T--LAPN--VVNFFPIVE------DEVPNYS
NAKGRALHPPLVP-G-GGIVAVNEQTEETTYRDRLKDFQP-S----QP--
--------------------KI----FPHPELMEEFLTRYF--------E
PLQPYSIQQVYDQQNRPSQRAANIKNDNVT--T-L-GGINVKSFGKLEVI
AQGAATRNILSVEP-DHRINYSRYMLPIAK-------YILR-H---KWAA
FGKSPVEIAERIQELKL------LF-D-LDATDFGKFDSRHGSAFCQ-LE
AMVHRTVYPGDTY---VLQLQSREVG-A-K---FTSSRGERIKLGYSRIT
GTPATSTFNTICNAYLNYATLRLY----G--F-T------------P---
--DESDARM---G---LYGGDDGVITRL----PSEHVISVAKLYEADLK-
VEPCN-V------SVPFLGRIY-L-HPAET-LASIYDVTRFVKKAHLT-T
AP-M-N------LSLEEAASRKFSGFVVTDSETPIIRDWIMYIKRL
>Beihai_noda-like_virus_5_APG76172.1
---------------------------------MSAKDMDLGFEGYRPMV
EDKDMVMGFKCSPVRDNHIIKMVDVDYYV---DLLYW-L-SFGRPVIIYT
FQPSAVAGM--T-D--DASFTI-K-DDVVHF---SVSGG---AR-WQHRV
WDYS--AD--CVYVPSYW--N---S-------------------------
--------------------------LYSYVCFCESIQV----S--HDRR
IVGLFPRTKMF--SPME--SFRE----------I-------NPLQ-----
-RMRY-------------------------------------------TY
--------G--------R-FN-V---LRV---------E----NKGK-V-
HY-SIGYNGSAVSVDINADDFEATRIRLENSKK-P-VISDVERI-LRASS
H----P-------------------QPV--LAA-AILKEFLDKTP-----
----QLP-R--Q-R--V--V--SVGQPKNERGYQSLT------PLVTEDG
KNKVKEIRGAICK-G-AVHPVSSYNNDVRCVDKRIVAVAN-N----TVF-
---------------------P----QRYQRYACAFVKLLIP-S--DQVE
RGFPLALSDVFDRQDRPSQRAGFEQNHTTF--F-S-TDNRIKAFQKSEAY
ANVNDPRNISTTTV-DSRVRYSSFTLPL-A-------EHIKKF---EWYA
FGRTPKVWTEMFHVMAS-----NSE-W-ILATDYSRFDGTISKSFHTLLR
LPILRRFFSP-EYHPEVLKLAEQQRN-C-P---ASTAHGVTYNSGYGTVS
GSADTSLFNTIFNAFVAFVSICET----R--M-R-SLSCDMAMTGKPFME
LVEGAFEELERSC---LFGGDDGILCDC----EAGELESAAEKMGLKLK-
LDVYH-Y-G----PVPFLGRWF-V-NPWV-SGECMADVQRQVRKFGLT-G
---S-------NLEEKKALVAKALGYLATDTNTPLISHWSRAIIRA
>Beihai_sphaeromadae_virus_2_YP_009336545.1
-HSHPFSSAYRSFANKTIDETILRYGYQPYSISSSIRD--N-GKGNRFYY
TEKDFGLPYQNDTLEEDSIITMVDVDYYC--D-MNAY-L-SVGKPILLYT
IIPESVAFQ--G-P--DYAFTI-K-DDEIRH---QVNGG---AK-YSHRL
WDYE--RD--TVSVLTPD--------------------------------
--------------------------DTLIVYDVERRKLP-G-D--PHHQ
LVLLDPVVAVP--APFWI--HVE-----------P------HPLT-----
-RMKF----------------------------H---------------I
--------G--------N-GV-N---SI--------M-D-----PVR-D-
IV-SCGIAGKFVCADIPVKTYEMVKSMFVESPK--PVVGTLERP-LFNKE
L----M-------------------DAP--EKA-SILYQCFKRTV-D---
--------S--P-H--E--H--ASTS--EARSYQVLG------PLTHENP
KPAGRQVHTPLVD-HPDLYPSDSFNNDLASVKGRVLKTLN-R----KE--
--------------------PS----TKYKTYKKEFIQFLVP-D--NIKG
KGVPLTYEEVDNLQRGRLQRNRFKQAIEGV--L-SHAKCKIKAFVKKEPM
AGIKDPRNISTVPI-EHNIILSTFTYAF-------KLGVLFKQ---RWFA
PGLIPADIARRVQEVA-------KN-G-CICRDFSRFDGHVSKFLD-SVP
DEAMVQWTAKQ-YRGQLVDRLQREKA-S-R---GITRNGFLYDPEYSRRS
GSPCTTNSNTVITAFLGYCAARES----G--F-N------------P---
--KTSYRKL---G---LYCGDDGVDDPT--I-PIAAHQGVSEDVGMKLK-
AFKCQ--PGE---PVEFCSRVF-I-DPRS-SLDSYQCVERQLRKSHLS-L
QPP--------NITDSEACHYKYSSFVLTDAKTPILGSLARKMVEI
>Hubei_noda-like_virus_8_YP_009337881.1
-HSHPSSAAERSSVHAAIVNKIVEAGYEPFDISMSKSAIEQGLSGQRYFY
WLKDYKCSVVEHPIRHSSVIVMVDVDYYL--D-INEY-M-KYFRPIVIYT
LQPLTLRFV--G-P--EYSFRV-D-KGEVFY---EVRGG---AK-YSHKI
WNYSTHGD--TVSVRDWY--------------------------------
--------------------------GNQCVFSVEKQLVGKP-DEGSSRH
IIYLNPIRRIP--WFCI--TEK----D-------MPLVRHDYTLSTRRPL
VETPSITTTTTEKKPDGTVKTITNKTKQKESVIEKL-GNSLWDSFNYGVS
--------E--------G-FN-----YI--------L-D-----PID-N-
YI-ELAESNSFTSMRLTIPEFESFLTRAEIKPL-KP--GDIELQ-LKKRY
S----EKKGEAMPY-----------EEI--VKT-PIIAKILSNVGKTVK-
GN-TTPT-N--Y-I--Q--M--KQSTTVETANLDSQVFTV-EGKDIFFES
KLPGQVITSCLVR-IPAVLPSRTRNNNQASIMGRISELHN-D----VV--
--------------------PTVLNHLRFNSAATEFVRLMVP-E----IG
HGVEYSIDQVVAKQDKCAQRQRINEIINTF--S-AEPTNRLTTFIKNEAY
ASVNDPRNITTMSS-NFTLIASKITYAFKD-------AVLKQH---KWYG
PGKTPSESVDLLRNIC-------AN-G-ACLTDYSRYDGRVSKWLQNRIA
KAAYLRWASPGDTKENVNHMFKEIFR-L-T---GRTADGELYYAGHGTRS
GSPITTDANTMINAYIAFCALLYL----G--Y-D------------S---
--KTSFALL---G---LYAGDDGVTPYIP-G-IETALYKVCTALGMVVK-
LEVSP--IGE---EINYLGRIF-P-NILV-SDISYQDIKRTLPKLHIS--
TN-Q-------QVKREVAAVNKALGYLTTDAITPIIGSWAKRVLDL
>Hubei_noda-like_virus_11_APG76091.1
-HTHPSAGALRTATAAAMEDVIVDAGFTPYSVSMSKRD--R-YDGCRYYY
MAKDLDKDFRNDLLTDKHVLMFIDVDYYC--D-INEY-L-RYGLPMLLYT
FVPTEAAGK--A-L--DCRYHF-V-DNLVNY---SVSGG---AT-YTHPL
WKYE--GD--SILVRGIY--------------------------------
--------------------------GNMILYNIEQHVLS-A-D--PTRR
VVGFYPTAYFP--RHTC--SRRA---D-------P-------PIG-----
-RFKP-------------------------------------------CN
--------R--------G-VT-----IV--------R-N-----IVG-G-
TV-SIAPPNGTSSATIPEMVFDALRTRRKYSKN--PAISDVERI-LVSQR
I----E-------------------QAA--LLA-PLLFDVLEAVG-----
G-------D--T-V------VNTAAI--PVHGFQTTK------GLVHEDG
KTVGIATTPPIVT-APAVVPVKSFNNDVATIAGRVTACIN-T----AK--
--------------------TP----TSWHGYDNELLQFLIP-T--P--G
LGVPITVEEVNAKQTKPAQKGRAAIVAASL--T-NGYKNTVKAFIKAEAY
NAPTDPRNISTVDT-AHQILYSTFTYPFKD-------NVLKKY---PWFA
SSMTPTEIAARVKHMMS-----YPD-G-VIVSDYSRLDGHISDDDK-RFK
EKAYMRWCHPS-YKVQLKEILQKDRP-A-K---GSTANGVAYEPGTSQLS
GSPGTTNDNNLVTLRHDYIGLRQL----G--Q-T------------P---
--KVAWKNLN--D-WVLGASDDRLRANIP-G-YAKVLEEVAAKLGHKLK-
SDVLHPRDGD---LITFLGRVY-V-NPA--CDTTMQDPLRTLPKLHLS-M
AP-T-------GTSLEQAAFNRATGYMVTDAKTPIIGAYCRAVLRI
>Hubei_noda-like_virus_12_APG76311.1
-HTHPLAASLRTSTAVALEEAIKAAGFKPYSVSMSNRD--K-YSGCRYFY
MMKDLDKDYKDDAIAEDHVIIMIDVDYYV--D-INEY-L-RFGNPVLMYT
FVPSSAGGR--A-L--NATYTI-DENNTVEY---TVEGG---AT-YHHML
WDYQ--GD--NVAVRDKY--------------------------------
--------------------------GNTIVYVIEQHILE-A-D--PNRR
IIGFYPVAHFP--LLTT--PYAV---D-------T------TGVK-----
-RLLP-------------------------------------------YT
--------G--------S-VI-----CV--------R-N-----KSA-G-
TI-SVSSVGSSDAIDIPQRIYDALLIRRSTSKN--PLISDVERI-LNNEK
I----E-------------------DAA--TKA-PLLFQLLSSGP-M---
K-------A--S-S--T--VTSTAVL--PVRNFQTLH------PLVYEDG
KPVGRAVAPSLVT-EPAVVPCKSYNNDHATVDGRIRRIRN-T----VR--
--------------------TP----PEWKKYDTELVNFLVP-P--RQVA
TGTPLDYERVIELQARPAQRGRSEQARATL--S-STYINKVKAFIKAEAY
PSVTDPRNISTVDQ-HHQLTYSRYTYAFKE-------DCLKGK---PWFA
SSMTPDEIATRVVDICK-----YPG-G-VIVSDYSRLDGHVSEDDK-RFK
EHVYQTWCTHA-ERATLARVLAADRN-P-P---GITANGLKYDPGFSQLS
GSPGTTNDNNLVTLRHDYIALREI----G--Q-T------------P---
--DQAWASVQ--Q-WVLGASDDRIRANIP-G-YADMLEIVASKLGHELK-
SEIKYPLEGE---PVAFLGRYY-A-DPAT-SKDSIQDIIRTLSKLHLT-M
SP-D-------STPERQALFNRASGYLVTDKYTPILGVWCRKVVNL
>Sanxia_water_strider_virus_17_YP_009337232.1
-HTHPNAASLRTSVAVELEKIVINAGFRPYSVSMSKRD--Q-YDGCRYYF
MDKDLDKAFRDDRVTEEHVLLMIDVDYYC--D-INQY-L-QLGNPIMIYT
FVPTEAGGR--A-L--DASYTI-N-NNVVSY---CVKGG---AT-YHHEL
WDYQ--GD--NVVVKDKH--------------------------------
--------------------------GNTLVYVIEQHIIE-E-D--PNRR
VIGFYPIASYP--KHTC--PFKP---E-------S------YGFG-----
-RLRP-------------------------------------------SS
--------M--------G-VN-----CI--------R-N-----VTD-D-
II-SVAVQDSANAVTIPQSIYDALVVRRGESKN--PVIADVERI-LNAEH
I----E-------------------HSA--IKA-PVLFKLLQSST-T---
S-------C--G-V--I--TSSATIG--QAKNFQTLF------PLATEDG
KPVGRAVAPSLVT-DPAFVPCKSFNNDNATIQGRVNKVRN-N----NQ--
--------------------SP----PAWKTYDAELVKFIVP-H--NKNA
TGVPFDYERVIELQNKPAQRGRSEQAKATV--S-NDYVNKVKAFIKAEAY
ASVTDPRNISTVDV-SHQLSYSRFTLPFKI-------DCLKDQ---KWFA
SSMTPKEISDRVMEICQ-----YPH-G-IIVSDYSRLDGHVSAADK-AFK
EAVYQSWCAHA-YRAELSKILAADRN-P-K---GVTAQGLKYDPGYSQLS
GSPGTTNDNNLVTLRHDYIALREL----G--N-T------------P---
--KQAWQLVQ--Q-WVLGASDDRIRANIP-G-LAQKLEEVATKLGHQLK-
SIILEPLAGC---PVPFLGRIY-A-SPAT-HNDSVQDPERTLAKLHLT-M
SP-P-------TITPLQALYNRAYGYYVTDCKTPIIGTWCRRVIEI
>Hubei_noda-like_virus_7_APG76528.1
-HTHGDAAAERSAVNAAMAQKVREIGRTPYHIAMSRADQDRGDDGLRHFY
WDKDLKTEYRNDEIREDHVLICTDVDYYL--D-MEKY-L-SYGLPVLMYT
VVPQQAAHR--S-K--DQCYHI-K-DNEICY---EVAGG---GR-YQHPL
WNYD--TD--TIRASANTVRGPLAWAW-A----LF-----S---------
--------G------VF---------GESIIFDVEQKIVVGN-G--SDHR
LISLIPTFRMP--TFLA--RFTP---G-------N------QILS-----
-RREY----------------T--KN------------------------
-----------------G-VN-----TV--------Y-E-----PVA-G-
TI-SMALNGSRDEVTLPSRVLRAVTARLASKTT-AYTVGDIEVF-LQDQF
P----N-------------------TSK--IEA-SLLYEILQQSGLSID-
Y-------R--P-N--I--I--ASGA--LITNYRPM------ASRPLEAE
KSVGAAVTSPLTA-EPALFASRCYDSDTVAVAGRVTKVAN-T----VV--
--------------------PP----PVYKSWADEFVKLLVP-K----FG
CGTPYDLDTVIQKQDRPTQRDRTARALHAL--G-LGGRNRLKTFIKAEPY
ASVTDPRIITTCAT-DLTIGMSRFTYAFKD-------TILKRM---PWYG
PGKTPTGVAKRLATICS-----GP----VVETDYSRFDGTISEWLQ-SVA
KAAYMRWFTPS-EAAVLDKHYQEVFR-S-G---AVSQNGLRYAAGVGTRS
GSPITTDANTMINAFINYCGYRKI----G--R-S------------D---
--VEAFKLL---G---IYAGDDGVSRNEP-G-FERALEEVTREVGLSVK-
AEVVP--PGG---RVTFLSRVF-P-SPST-SLSSHQCVKRTLPKIHLT--
AS-T-------NITREQAAYNRAIGYLATDRLTPLLSNWCKRVIEL
>Wuhan_house_centipede_virus_6_APG76323.1
-HSHPVSAQFRSSANTYMNDCVVRAGYRPYNVSKSRRD--I-EDGCRYFY
HSKDLSIKYSNDAIDPQSVFIMTDVDYYV--D-MPRW-L-KLFRPIVMYT
LSPTKLSCSGPN-DKTEYRFNI-D-DNVVHY---HVSGG---GE-YKHQL
WNYT--GD--TVTCVDDD--------------------------------
--------------------------GNLLTFDIEQRKVK-G-D--EQHR
LIWLLPRSKVT--NPLW--HYLR---L---DW-EN------NLLE-----
-RKNM-------------------------------------------TL
--------K--------G-FN-----YL--------L-E-----PIE-D-
NL-SIGLIGTKYSVEIPGKLYEAIRIRLAEKEA-TVFVSDVERM-LKEAK
H----P-------------------SYV--TDA-PILFKCFAVDV-V---
F-------D--K-N--V--V--KTSN--FAVTYQAIP--R-HGALSTEDG
NNPGQTTTSPLTS-NPALFASKGYNADIACIEGRIHKVAN-N----KK--
--------------------WS----KKYHDYAREFIDRLVP-K--RYRG
TGTPLSIGEVDLRQEKVAQKGRFKQVAPMM--S-IDAGNAIKAFIKTETY
ASAKPPRNISTMSP-ELTIQMSAFTLVF-A-------EILKTH---DWYC
PGKKPKDIIKRLAHVMKA---EEEE-D-VEEGDYTCLDGTQSEEYARNLL
LPAYMQYLSPE-HRNTFRDLYKKVYK-Q-R---ATTSTGVSYDPGYTVRS
GSPITTQAGTLANAFNVFSALRNM----G--N-N------------P---
--DEAFDMI---G---AIFGDDSCNPNYK-GQFHLFIEQVAKDLGMIYK-
SNLRP--RGE---PLLFLGRYF-V-DPPT-TDDSYADPLRTIGKLHAS--
TN-K-------SVTKEQAAANKALGYLSTDRLTPIIGTWADRVIQL
>Wuhan_house_centipede_virus_6_YP_009342454.1
-HSHPASAQFRSSANSYLNDCVVRAGYRPYNISKSRRD--I-EDGCRYFY
HSKDLSIKYSNDKIEDQSVFIMTDVDYYV--D-MPRW-L-KLFRPIVMYT
LSPTKLSCSGPN-DKAEYRFNI-D-GNVVHY---HVSGG---GE-YTHQL
WNYT--GD--TVTCVDDD--------------------------------
--------------------------GNLLTFDIEQRKVK-G-D--EQHR
LIWLLPRSKVT--NPLW--HYLR---L---DW-EN------NLLK-----
-RKDM-------------------------------------------TL
--------K--------G-FN-----YL--------L-E-----PIE-D-
NL-SIGLIGTKYSVEIPGKLYEAIRIRLAEKEA-TVFVSDVERM-LKEAK
H----Q-------------------SYV--TDA-PILFKCFAVDV-V---
F-------D--K-N--V--V--KTSN--FAVTYQAIP--R-HGALSTEDG
NNPGQTTTSPLTS-NPALFASKGYNADKACIEGRIHKVAN-N----KK--
--------------------WS----KKYHDYAREFIDRLVP-K--RYRG
TGTPLSIGEVDLRQEKVAQRGRFKQVAPMM--S-LDAGNAIKAFIKTETY
ASAKPPRNISTMSP-ELTIQMSAYTLVF-A-------NILKTH---DWYC
PGKKPRDIIKRLAHVMKA---EETE-D-VEEGDYTCLDGTQSEEYARNLL
LPAYMQYLAPE-HRTMFKDLYKKVYK-Q-H---ATTSTGVSYDPGYTVRS
GSPITTQAGTLANAFNVYSALRNM----G--Y-V------------P---
--DEAFDMI---G---AIFGDDSCNPNYK-GQFHLFIEQVAKDLGMIYK-
SNLRP--RGE---PLLFLGRYF-V-DPPT-TDDSYADPLRTIGKLHAS--
TN-K-------SVTKEQAAANKALGYLSTDRLTPIIGTWAARVIQL
>Pieris_rapae_virus_Q3KSM3.1
-HSHPRSAEFRSSANEYLVRSVRRAGYPPYVVSSSKRD--F-CDGNRFFY
CPKDFGMQFRNDPISNNHALVFTDVDYYA--N-MNRW-L-QLFLPTCLYT
LVPTRLNYS--N-D--EFAYRF-E-NNEIVY---NVTGG---GE-YRHSL
WDYK--GD--TVTVVDEY--------------------------------
--------------------------GNLLIFDIEQRRVQ-G-D--EQHR
LIWLLPKAKIT--DPLW--IVG---PT---EW-YD------KLLV-----
-RKTV-------------------------------------------QQ
--------G--------R-LK-----IL--------W-E-----PIA-D-
DL-SIGLHGSNYSVSLKGELFEAIRTRISCKDS-TPYVSDVERM-LREAK
H----K-------------------NFL--TDA-PILYHCFQDDV-I---
I-------R--P-N--V--V--KTGS--FPVTYNAIP--K-KAPSVTEDP
KMPGQVVTTPLVS-QPALFAGKGFNADKACIEGRIEKVRN-V----TK--
--------------------FP----IKYVRYAAEFVKLVIP-E--TIAG
TGVPNSIGMIREEQDKVAQRARFDRVAPIM--S-TQTENSIKAFIKTEMY
AAAKAPRNISTMAP-EITIQSSAYSLPM-A-------KIFKKI---PWYC
PGKNPKEITLRLAEVCLQ---DPDH-E-LEEGDYTCMDGTQSPDYSDLLL
LPIYMRYFAKQ-YRGQFKNLYNQIYK-Q-R---ATTSSGVPYNPEMTIRS
GSSITTHAGTLNNAFNIYAALRDM----G--Y-D------------E---
--TTAWDKV---G---AVFGDDSLNANHQ-GEFHSYIEHVTKVLGMRYK-
SNLRE--RGQ---PVLFLGRYF-V-DPIT-SYDSFADPMRTIGKLHAT--
AN-K-------NVSVEQGAANKAHGYITTDSKTPIIGAWARRVLEI
>GANM01015802.1_Nilaparvata_lugens_TSA
-------AEFRSSANAYLIDAVRRAGYNPYVVSASRRD--D-EKGSRYFY
CVKDFGITYKADPIQDNSALVFTDVDYYA--C-MPDW-M-CLWKPICMYT
LVPTQLNYS--N-E--EFSFHF-S-GNAVAY---HVSGG---GK-YKHEL
WDYR--GD--TVTAIDAE--------------------------------
--------------------------GNLLIFDIEQRRIK-G-D--PQHR
LIWLLPRARIT--DLLW--VVGTEYGL---DW-AQ------NLLS-----
-RKVV-------------------------------------------LA
--------N--------N-IK-----TL--------W-E-----PID-D-
SL-SIGLESSNYSVNINGKLFESIRTRLRYKDS-APYVSDVERM-LKEAG
H----P-------------------EHT--KDA-PILFRCVTEDV-L---
V-------R--P-N--V--V--KTGT--FPVMYHAIP--R-NRGLATEDP
KPPGQVFGSPLVS-QPALFAAKGHNADLACIEGRIEAVRN-T----KK--
--------------------FP----VEYKRYATEFVNLLVP-D--SIVG
TGVPISIGEVRELQAKKAQRGRFDRVAPIM--S-IEAKNEIKSFIKTETY
GASKPPRNISTMSP-EITIQSSAYSLPM-A-------EHLKKL---DWYC
PGKRPSSIVDRLRVVLQM---DVDE-N-IEEGDYTCLDGSQSADYSNLLL
LPMYMRYFADE-HRNGFRRLYKEIYV-N-K---AKTATGVGYKPDMSVRS
GSSITTQAGTLDNAFNVYCALRNM----G--Y-N------------P---
--EDAWGRI---G---AIFGDDSVNANHR-GIFREHVEKVAKQLGMIYK-
SNLRS--RGE---PILFLGRYF-V-DPLT-TNDSFADPLRTIGKLHAS--
GN-K-------SVTPEQAATNKAVGYLTTDAKTPIIGTWAARVIKI
>Hubei_noda-like_virus_10_APG76090.1
-HSHGQSAASRSAANTFMHELATQSGFDPYSVSKSATD--A--CGSRLFY
FLKDTTMKFQLDEITANSVLIFTDVDYYA--D-LNRW-M-EHGLPMLMYT
FCPTTMAGK--T-S--EYSWRF-V-GDECEY---TVSGG---SS-YRHQL
WDFK--GD--VCSVVDRN---T----------------------------
--------------------------LDLIVFNVEQRKVP-G-D--ENHR
FVYLTPANRIK--PTTSEFWNSV---Y----Q-KM------CVVA-----
-NGLGW-----------------NL----DFLPTVYQFL---------QQ
ERLERRTFG--------S-GR-----YL--------Y-D-----PLT-D-
VM-SVASDGSHHSVEVPARVYAAIQQRLENKDA-PPTVGDVERM-LTVSQ
V----P-------------------DPS--ITA-PLLFNHMSCDV-----
--------R--A-N--V--I--PTKA--VAANFDPLG------EFATTDA
RNVGVAASSPLAS-EPALFATKSRNADVSSIKGRVTRPTN-T----VI--
--------------------PS----QQYARFAAEFIAAAVD-Q----PG
SGVPIDFSDVREAQSKPAQRARYDLDEWLL--S-VELPNELKCFIKAEPY
ANPNDPRNITTMNT-NCNVQVSAYTLAMKH-------ALLKRC---HWYG
PGKTPTETVAALASITR-------N-G-AIGSDFSRFDGSVSEWLQRNVM
LAFYMKWIHPD-YRAHLKKAFMLVFS-Q-T---ARTQTGLRFSPGWGTRS
GSPPTTDGNTIVNAFVSYCVLRQL----G--F-S------------V---
--EAAYAAL---G---VYCGDDGLVPNMP-G-YHRMLEAVCKDLGLSVK-
AETFL--TG----PYPYLGRYF-V-DPGT-TVNSFQDPLRTIPKLHVV-Q
AL-G-------GVSLEQLLTNKASGYAVTDYNTPIIGTWARAVMRI
>Hubei_noda-like_virus_5_APG76216.1
-HTHKAAAENRTSANVFMNETVRKAGYTPYNVSRSNHD--I-EGGSRYFY
TVKDVITPFRDDEVTENSAFIFCDVDYYC--D-MNKW-L-SLGQPCILYT
LVPQTLSHR--A-V--DYAFHI-K-DDLVHY---QVSGG---AV-YSHPL
WKYE--GD--THSVVTDD--------------------------------
--------------------------GDLIVYQVEQKIVP-G-D--PHRR
FIWFVPGARIA--GPHW--EHLY---P---DS-TP------CELE-----
-RRTY-------------------------------------------TR
--------D--------E-FT-N---YI--------Y-E-----PIM-D-
RL-SIARNGEWQSVELSGRVFEAIRKRIENKSS-PPVIADIERI-LRESD
N----GK------------------TSV--VDA-PLLFQLVAGGP-----
L-------V--A-N--I--V--RTTT--QAAHFQPLG------DLATEDG
KHTGQVISNVLVE-NPSLFPTKGYNSDQATITGRIQRMTN-T----KT--
--------------------PT----KNYKVWANEFVQLLVP-D----PG
KGTPLSVEEVRLAQKTPNQRSRFELVKEHL--R-GTTDNRLKAFIKAEPY
GSPNDPRNITTMSP-ENTIVFSTFAHAFKR--------HMKQF---PWYG
PGLSPKEVAQRLQMLSR-----ATG-S-TLDGDYSRMDGTHSAFTNRHIV
RPAYMRWCAPE-HRAELNGHFKAVYR-R-R---ATTATGILYDPGETNRS
GSSITTEVNTLVAAFNIYAAYREL----G--H-T------------T---
--TEAFALI---G---FVFGDDTNHCDDP-G-LAEALEKTASDLGLQLK-
IHRNP--AGS---PVPCLGRYF-V-DPAT-RLDSFQDPLRTLSKLHLS--
AN-K-------QVTPEQALVNKALGYANTDGMTPLIGTWALKVLST
>Pariacoto_virus_NP_620109.1
-HTHGRAAKFRTSANIWMNEAMRAAGYEPYNVSMSNHD--I-ERGNRYFY
FAKDLTIPYRNDPVSDNTGFVFCDVDYYA--D-MEKW-M-QHFKPMLLYT
LVPESLSYH--C-D--DHSFHV-N-DDRVFF---DVRGG---AS-YSHQL
WDYT--GD--TICVRGKN--------------------------------
--------------------------KELLVFTIEQKCIQ-G-D--PHRR
IIFLEPAARVA--WPFY--KPMK---V-------E------VGLK-----
-RKCM-------------------------------------------TA
--------G--------Q-VN-----VL--------Y-E-----PID-D-
KI-SLSASGSRHTVETTGRTLAAITARMKNKTS-PPMVADVERI-LRDAG
D----K-------------------EAC--VNA-PILFELIPEAK-----
F-------R--V-N--V--V--KTTA--TPTHFQPLG------PLRTEDG
ETCGHAVTTTLAT-APALLPMRGVNSDVATVNGRVKKPAN-T----VI--
--------------------PF----KEYKEYASEFVEFLVP-E----PG
VGHPWDTAAVREVQDNRQQKARINMVAATV--S-THSSNRLKAFIKAEAY
AATNDPRNITTMAP-ELTLMMSCFTYAFKE-------KILYEQ---PWYG
PGKTPKQVGRRLQSIAK-----H---G-TLESDYSRFDGSISEWLQKNVV
KAAYMRFFKEH-QRTEFQSWFSKVFM-Q-M---GTTTAGVRYEAGWGTRS
GSPITTDGNTMLNAFVVYCCYRKL----C--H-T------------P---
--AEAWRKLS--Q-GALLTGDDAVLAHEN-G-LEPALLDVVKNLGLKVE-
AKVNG--PDD---PVSFCGRIY-P-RLSD-CITSFQDPLRTIPKLHLT--
TN-K-------GVSPEQAAANRAHGYLATDKATPIIGTWARRVIEL
>Hubei_orthoptera_virus_4_YP_009337883.1
-HSHPTSAMYRTAVNNFMNTLATRAGMEPFNVSKSPTD--G-GKGTRYFY
GAKDLATPYVDDKVGNNDVIIMCDVDYYT--D-MTKW-L-SYFRPILMYT
FVPTSAAAR--R-K--DYAYRL-I-DDHVEF---HVAGG---SS-YRHKL
WNYK--GD--YVSTVDDS--------------------------------
--------------------------GNLLVFHLEQRNII-G-D--PDHR
YIVLTPLAKIP--SPFH--WFLP---K-------F------EPIR-----
-RHSF-------------------------------------------LQ
--------D--------G-TS-----VL--------Y-E-----PIN-D-
TL-SLAPNGAWHSVDILGTQYSAIKQRLLNKSA-PPVMSDIERL-LRASG
D----E-------------------NAV--TNA-PLIFNLMHLNF-----
--------H--K-N--V--V--LTNG--VVSSFQPLG------SLATEDG
KPSGKQLTPPLVS-EPAVFPTKGVNADEATIKGRITSVAN-P----VV--
--------------------PP----RKYKDYANEFTNCIVK-R----AG
TGSPLSVDEVRKLQPNPQQKARFNKVEATL--T-TTPQNDLKAFIKSEAY
GNVTDPRNITTMSP-ELTVMLSGFTYAFKQ-------DCLKNQ---KWYG
PGKTPTQTLKALAALSD-----LSD-E-WLTVDYSRLDGTVSEFLQRSVV
MATYLKWVAEE-HKAELKHELEAIFI-K-S---GRTANGVKFNPGYGTRS
GSPITTDGNTMICAYVVYCCFREL----G--Y-K------------P---
--KEAFDSI---G---LVYGDDGAFPALP-G-LKEKLEIVSKQLGLKIK-
LDVSK--VGE---PLPYLGRFF-V-DPKT-CKDSFQDPIRTISKLHLT--
AN-K-------TVTPEQALANKAHGYLATDSKTPIIGTWAAKVIEL
>Mosinovirus_AIO11151.1
-HSHPKAAAFRTATNIYMGDLARTAGYVPYNVSKSPTD--S-GDGTRYFY
GVKDLAAKYIDTPVNDNHVLIFCDVDYYT--D-LNKW-M-KYFQPMIMYT
FSPNTCVGR--C-E--DYSWRF-V-DNQVEY---HVAGG---SS-YRHEL
WNFT--GD--TVCSYADN--------------------------------
--------------------------GDLLVYLLEQRNIE-N-D--PNHR
FVVFTPCARIP--SPFH--WFLR---E-------V------PRLQ-----
-RKEV-------------------T----VSRDVGWWSA---------TS
--------E--------K-FS-----LL--------Y-D-----PIS-D-
ML-SIAKNGAWQSVDTTGRIYEAIKQRLDNKTA-PAVVSDVERL-LRAAG
D----K-------------------EAA--TNA-PLLYNMFGLTI-----
--------R--H-N--V--V--KTTN--VPTHYSPIG------SLATEDG
KPSGAQITGPLVS-EPALFPTKGVNSDEATIRGRVDKVRN-N----IT--
--------------------PR----RAYKDYAHEFVDLIVR-K----PC
VGSPLAVGDVQKRQATAQQRARFKMVEATL--T-TTPQNRLKAFIKSEAY
GSVNDPRNITTMAP-ELTVMLSAYTLAFKE-------QVLKMF---SWYG
PGCNPTETVKRLAKLAT-----SKL-N-WLCTDYSRLDGSVSEFLQKQVV
YPCYMKWVAPE-YRDEMKHLLDQVFI-Q-R---ARTAEQVEYDPGYGTRS
GSPITTDGNTIISAFVVYCANRNL----G--L-T------------P---
--KQSFGRL---G---LKYGDDGADSDYP-G-LSDAIELAAKALGLTVK-
LETVE--LGK---PVPYLGRYF-V-DPAT-SKDSFQDPMRTLPKLHLT--
AN-R-------GVSAEQAAANKAHGYLATDAKTPIIGNWARRVIEL
>Beihai_noda-like_virus_6_APG76165.1
--------------------------------------------------
------MEHYEDKLQPYHIIKLVDVDYYV---DMPKL-L-SKFQPVILYT
FVPTKLSGS--L-P--DATFHI--EDNQVHT---TVNGG---AT-YLHSI
WDYE--SD--TIQVDYW--WG-----------------------------
----------------------------SVIYLVEQRLC----D--DNRR
IIFLNPSRKVF--GIF--AWLLP-----------G------HRLQ-----
-RKRY-------------------------------------------LY
--------E--------N-VN-M---MRT--QS-TVN------NETN-V-
T-VHIGMNKCRVSCQLREDIFIATKIRCDLAKD-P-SISDVERI-FRAHG
I----L-------------------EPD--IAA-AIFIQIYRTNP-----
KI--LNE-L--T-G--V--Q--TTASTVDQFSYQTLS------PLITEDG
KVVGRQLFKPIFD-S-GFIARKSFNNDTACIEGRITQPRN-T----VKH-
--------------------VP----PFYNKCRDEFLEHLIP-K--NLVH
TFVPKDEWFVELNQNRPTQRALAERAKPFS--F-F-HKFVVSSFQKAEVY
GKINYPRNISTVPT-DHKLRFSGYTYSFA--------ELLKEQ---PWYA
FGLNPRQVTDAICDLVG-----DEP-F-VTTNDFSNYDGSHGEFKT-QFD
QMLFTRLFAK-QYHPELLKLLQSMTG-A-T---AFTNHGVRYNTGHTVLS
GSASTSSCNTVMNALIAYIALRVS----G--L-G------------P---
--AEAYLNL---G---LYGGDDNVNRRI----DPELHTKVAAKLGYVLK-
TEKVS-R-GQ---PLPFLGRIF-L-DPWA-TRASICDVPRRLRNLHLT-I
VP-K-------HVPKSIVLRRRAQSYLINDPNTPIITEWANMVLGA
>Beihai_noda-like_virus_7_APG76144.1
-HSHPAAAQLRGFANAMMDNFALMLGKPLYSVSCSRSEQD-HTAGNRLYH
FAKDLQQNYKYDNLSNHSIIKMTDVDYYV---DMPKY-L-K-GNDVLLYT
FVPQAVAGT--T-H--NGSYRV-LPNNQVET---HVNGG---AN-YVHPI
WDYE--TD--HVLVRHW--WG-----------------------------
----------------------------CSFYLVEQKIL----S--KDRR
LIYLNYIRSVY--GPL--GWILP-----------G------FSLR-----
-HRQM-------------------------------------------VF
--------G--------D-MA-Y---VKF--MD--GD-Q---NPIVK---
--HSFAALHDYTTAVVEDQTLITVRTRLMHAAK-P-TMSDVERV-LRSQN
V----E-------------------QPD--VVA-GILYLAMMDPL-L-S-
KLLVSNP-N--Y-P--I--T--KFEQ--GDNVYTPIG------KNVLEDG
KPAMRKITEPFML-D-AAHPSRSQNSDEACLQGRIHNVKN-P----VKK-
--------------------VP----PFYYQCLKEFATFVVP-D--YLAN
TLVPEDYDFIYQSWNRPTQRSLLNKVKHVL--F-MNKPCAVKSFQKAEAY
AKVTHPRNISTLPT-GHNARLGQYMYVFSN-------HAMKTQ---HWYA
FGKHPSEIAATVHTKTA-----KAT-T-AIPTDISKLDGSGGPFHT-DIE
LAVVVRAFAE-PYKDEIHALIKREAH-I-N---GFTSYGLHYIAEDQTLS
GSSKTSVRNTLITACVSYIAYRCS----G--Y-S------------P---
--KEAYEAL---G---IYGGDDGVNYDI----DPLLITKVFAKTGLVLK-
ADVVR-M-GS---PVPFLGRYF-L-DPWT-CTHSIADVPRQLRKLHLT-A
AP-N-------SVPRDVVLKRRAEAILITDPETPILSDWAKAVLRI
>Wenzhou_noda-like_virus_1_APG76597.1
-HSHPAAAQLRGFANAMMDNFALMLGKPLYSVSCSRSEQD-HTAGNRLYH
FAKDLQQDYKYDNLSNHSIIKMTDVDYYV---DMPKY-L-K-GNDVLLYT
FVPQAVAGT--T-H--NGSYRV-LPNNQVET---HINGG---AN-YVHPI
WDYE--TD--HVIVRHW--WG-----------------------------
----------------------------CSFYLVEQKIL----S--KDRR
LIYLNYIRSVY--GPL--GWILP-----------G------FSLR-----
-HRQM-------------------------------------------VF
--------G--------D-MA-Y---VKF--MD--GE-Q---NPVVK---
--HSFAALHDYTTAVVEDQTLITVRTRLMHAAK-P-TMSDVERV-LRSQN
V----E-------------------QPD--VVA-GILYLAMMDPL-L-S-
KLLISNP-N--Y-P--I--T--KFEQ--GDNVYTPIG------KNVLEDG
KPAMRKITEPFML-D-AAHPSRSENSDEACLQGRIHNVKN-P----VKK-
--------------------VP----PFYYQCLKEFATFVVP-D--YLAN
TLVPEDYDFIYQSWNRPAQRALLDRVKHVL--F-MNKPCAVKSFQKAEAY
AKVTHPRNISTLPT-GHNARLGQYMYVFSN-------HAMKNQ---HWYA
FGKHPSEVAATVHAKTA-----KST-T-AIPTDISKLDGSGGPFHT-DIE
LAVLVRAFAE-PYKDELHALIKREAH-I-N---GFTSYGLHYIADNQTLS
GSSKTSVRNSLITACVSYIAYRCS----G--Y-A------------P---
--KQAYEAL---G---IYGGDDGVNYDI----DPLLITKVFAKTGLVLK-
ADVVR-M-GS---PVPFLGRYF-L-DPWT-CPHSIADVPRQLRKLHLS-A
SP-T-------TVPRDVVLKRRAEAILVTDPETPILSDWAKAVLRI
>Beihai_noda-like_virus_8_APG76146.1
-HSHPTAALMRRNANMFMQQACMTLGRRSYNFQLSPTQQRLTNAGFRTVY
CAKDLQMAYQNDKLKSDDVIVLTDVDYYV---DMSSI-L-R-GNPTLAYT
FVPLEVAGT--T-E--DGIYTT-HADNTVEL---ITNGG---SR-YRHLL
WDYD--SD--HIVIDTW--CG-----------------------------
----------------------------AYIYLIEQIKV----T--ETRR
IIYFNPVRFVP--FIL--GWILP-----------G------RRLK-----
-RRAF-------------------------------------------NK
--------A--------G-VM-Y---SKF--TK--TN-D---EGVVE---
LWHSMAYAGDTPACTIRSDTFQAAYIRLITNKT-P-HISDVERY-FSTHN
V----T-------------------NTL--HAA-TLFFHIYQNCP-----
GV--FNERP--E-L--I--T--PCVEQKDTHSYQSVD------GLASEDG
KPTMRAVWPGYGN-SIAFSPVKSYNNDKACLKGRIEEVKN-R----RYL-
--------------------IP----PSYYSYLHEFVGHMVP-S--SRMG
SVTPLSYEEIWDRFSKPTQRAKLAQADYAM--E---GKTTVLSFQKVEAY
NKVTAPRNISTLPM-AHNATLGQFTIPIMT-------YIFKSC---HWYA
FGKHPREVSQILFMKSQ-----GTI-S-ATASDFTKLDGSIQEFFR-DGF
DMVAVAALHR-QYHAEWLRNSRKERN-A-K---CRTAHGLKYESDATILS
GSSMTSLLGTFVNALIMYIAYR-T----G--Y-D------------S---
--DQAWARL---G---LYGGDDGVSFDL----PAVWVRKTAAKFGMLCE-
ASESC-V-GE---PLSFLGRIY-P-DIWT-SPASMADVKRQVGKLHLT-G
SP-K-------IVPDFLVLFRKAQGLRCTDENTPFLTAWCDSVMRI
>Beihai_noda-like_virus_9_APG76175.1
-HSHPTAALMRRNANMFMQQACMTLGRRSYNFQLSPTQQRLKSAGFRTIY
CAKDLQMAYQNNSLKPEDVIVLTDVDYYV---DMNTI-L-R-GNPVIIYT
FVPLEVAGN--T-E--DGIYCT-HSDNTVET---VTNGG---AK-YRHML
WDYD--ND--HLVIDTW--CG-----------------------------
----------------------------SYIYLIEQIMI----T--NTRR
IIYFNPVRFVP--LLL--GWILP-----------G------RRLR-----
-RRQF-------------------------------------------NK
--------R--------G-VM-Y---SKF--TK--TN-D---EGVVE---
LWHSMAYAGDTPACTVRSDTFQAAYIRLVSNKT-P-HISDVERY-FSTHN
V----Q-------------------NTL--HAA-TLFYRIFVKSP-----
EV--FGTQP--E-L--V--T--PCVVQRDTHSYQSVD------GLVSEDG
KPTMRAIWPGYGN-GIAFSPVKSYNNDKASLKGRIEDVKN-K----RYP-
--------------------IP----PIYYSYLHEFVQFMVP-S--NRMG
TVTPLSYEEIWEQFCKPTQRAKLAPADFTM--D---TKATVRSFQKVEAY
GKLTAPRNISTLPM-GHNAALGQFTIPLMK-------HIFKMC---HWYA
FGRHPREVSQNLYMKAQ-----GSA-S-ATATDFTKLDGSIQEFFR-DGF
DMVAFAALAQ-QYHAEWLRNSKKERN-A-K---CRTTQGLKYDSDNTILS
GSSLTSLLGTFVNALTMYISYR-T----G--Y-G------------P---
--EESWARL---G---EYGGDDGVSFDL----PAAWTKHVTAKLGLHCK-
TEETA-M-GE---PVSFLGRIY-P-DIWT-SPASMVDVKRQVAKLHLT-G
SP-K-------IVPDYLVLFRKAQGYRCTDENTPFLTAWCEAVMRI
>HACX01023008.1_Salix_viminalis_x_TSA
--------DLRKRASKASLDAIMALGLEVYEISGSGRD--TGLKGYRTYF
DTKDLSIESKNDIITGVSVIRMIDVDYYA--D-IRWW-A-WYLQPIVMYT
FMPTALSGH--S-H--EAFFKF-VDGDHMES---TVIGG---RT-YKHQL
WDWN--TD--TLTFNYF---------------------------------
--------------------------WGTAVYDVESYMLDPT-D--RNRR
LVVLSPKTWIW--GPFAR--FCE-----------S------KTLE-----
-RIKV----------------------------H---------------R
--------D--------G-AY-R---LD--------I-L-----EDD-L-
YA-CSVAVDLGASVTLPTADLEALMIKASEAKD--FNQATVERY-LRQLP
A-QP-E--DKGGPNEVAQKVYYPTIMPA--RDA-VILWAWLKKAI-E---
--------RQAFVKFPS--F--IPGQ--QTPAYQTLE------PLVWDNG
RGFAREITPSLVS-DYPGAPAVSENNDVATIRGRVDKTRN-K----EV--
--------------------PP----QIASTYMDEFLRMLIP-D--SLVG
KGYPMEPDEVNLLQSEPRQRARYLEWSNWP--L-LT-AFGVKSFMKKEIY
PTINDPRNISRVPD-DHQIRLSQFTLQFSKYLKTDKESVAPLF---PWYM
PGRTPHETAQAVQDFCK-----VRR-K-VLTVDYSRLDGSISQWLR-GLE
RSAYLRYFGQ---NEELNTLITNEYNKT-S---ARTQHGVKYDPGFSRLS
GSPLTTDGNTIICAFVSYCINRQC----G--A-K------------P---
--ESSWSKI---G---CIYGDDGILPPN----PPQLAIKVAKQFGLTLK-
VDEIS--QGQ---ALKFLGRLF-L-DPWL-TLASVQDPSRTLPKLHIT-C
TQEV-------NVPLAIAARNRADAYLVIDPVTPIISDWCRHIQRK
>Hubei_noda-like_virus_15_APG76338.1
-HPHPASASLRTNAGHDIDSWITLQGYETYEVSGTSRGT---NQGIDLDY
TLRDATRSYKNDKLHAKHIIKMVDVDYYV--D-LPGY-L-RKGNPVIMYT
FVPTRASGT--V-P--DGQFTI-I-NNKVHY---NVNGG---GK-FEHEL
WDYS--DD--YVRIDTR---------------------------------
--------------------------WGFWVCRIDQMQYQ-E-D--PSRR
VVLITPVVWLP--GLWR--SLYG---E-------S------KTLE-----
-RCKF---------------ST---M----V---------D------G--
--------M--------E-WT-----IMQ--R----T-L-----STGLI-
EK-SIAQSGMYYCISIEEKLLASMLAKLAVAK--HVHISDVERI-LRSNE
Y----R-------------------QYA--LDA-PFYLAYAVAERP----
--------K--V-V--V--S--DVGYVPPKDHYYPT------G-TIVEPG
LPVGTRLFDPIVS-VPAVFPARGELQDENTVRGRIIAPTN-N----VV--
--------------------PT----GVARHWVNDFVKLF-P-A-----G
QHSPMTISEVHVIQNKHRQQVRSALEMCHG--A---EAMRTRPFMKTETY
GEPKDARNITSVTT-HHTLALSGYTYVFKE-------DVLKKQ---AWYM
PCRTPNEIATAVQTFCQ-----GYD-S-VINCDFSRFDGSLSSTLR-DME
AAIYKRYFSGS---EELNDMLKQERN-C-S---TSTQYGVKYNTGHSRLS
GSPLTTDGNTIISAFVAYCCARDA----G--M-D------------I---
--KKLDDIP---C---LAYGDDLMVHGV----TDPNVRKVSQMFGLKIV-
ADEVR--CGQ---PLTFLGRVF-P-DPWV-TETSFQDIKRTIAKLHLS--
VM-K-------DIPTEIAVKNKALGYLATDSLTPLLSNICQWMLRN
>Craigies_Hill_virus_AKH40302.1
-HSHARAALDRRLAELSIRNFITQQGYEPYAISPSARDIEAGIDCNRLYY
SPKDLDQPYNDTAISANHVLYMIDVDYYT--D-MEQW-L-LKGNPILLYT
MVPTSVGGT--V-P--DGSFHF-E-DDKLCL---TMNGG---AK-YEHLL
WDYG--LD--YFVVTDHK-VG---W-S-----------------------
-----------------------------VMVKVDQLVSP-L-D--SQRR
IVCLTPTTWYP--SKYN--RPLFG--T-------V------PTLS-----
-RFKV---------------K-------F---------------------
--------G--------D-VN-I---MIN--QT--ID-K---EVGSK-V-
II-CASFNGTPTSLRLRYDLFVGVCKRLSLDKH-P-AVATVERY-LNVDK
I-P----------------------DAG--ILA-PIIFDAYSNGWFTSK-
YS-KLKS-V--TYA-GI--A--RT----AAPHFQALE-P-----LLNDDG
RQIGIMISKPIIE-GAGIFPCESYNNDMQAIKGRVEKIRN-TT----E--
--------------------PS----KYLRKLADEFIRSF-P------NG
VAYPISESEVIEEQNKPLQKVRSEQNKHWL--R---DSFVVKAFMKKESY
PKATDPRNISTCPP-AHTIKLSRFTYAIKE--------TLKQN---PWFI
PAHTPTQIVDKLREFVT-----DTS-E-ILETDYSRLDGTISEFLR-MIE
RGVYLRICNN-NDRPLLAQLLNDEYN-C-K---AWTATGAKYDPGFSRLS
GSPLTTDGNTLITAFVVYAAARRQ----N--YLK------------P---
--FEISRIP---T---MAYGDDGITKHI----TAKNLELTAKQLGLTLK-
CAPRQ-A-GT---PVTFLARVF-V-DPWS-TETSVQDPARSLGKIHLS-S
I--K-------NAPNEVVAVNKANGYLTTDPLTPILSQYCRHICET
>Craigmillar_Park_virus_AMO03241.1
-HSHAAAASDRKVAELSIRNFITQEGYEPYAVSPSNRDHQVGIDCNRLFY
SPKDLDQPFTMTTINKNHVLYMVDVDYYA--D-MNYW-L-LHGNPILLYT
MVPTSVGGT--V-P--DGSYRF-E-NDKLCL---TMNGG---AR-YEHSL
WDYN--LD--FFVVTDHV-KQ---W-S-----------------------
-----------------------------VMVKVDQLVSP-L-D--SQRR
IVCLTPTVWYP--TKYN--RPLFG--T-------V------PILS-----
-RFRV---------------L-------F---------------------
--------G--------D-VN-I---MIN--QI--SE-TDKNGVRSK-V-
TI-CAGFNGTPASLVMRYDLFIGLCKRLSLDKH-P-AVSTVERY-LNVDK
I-P----------------------DAG--ILA-PIVFDAFSNGWFSSQ-
YS-KIKT-V--THA-GI--A--RT----TAPHFQVLE-P-----LLNDEG
RHIGIQISKPIVI-GAGIFPMESFNNDTAAITGRVDRVRN-KK----E--
--------------------PN----NYLRKLADEFIKSF-P------IG
VANPISESDVIEAQNRPMQKVRSEQNKHWL--K---DSFIVKAFMKKESY
PKATDPRNISTCPP-AHTIKLSRYTYAIKE--------VLKQY---PWFI
PSKTPTQIVDILREFVH-----ESP-E-ILETDYSRLDGTISEFLR-SIE
RGVYLRICAV-ESRPLLSQLLEAEYN-C-K---AWTATGVKYDPGFSRLS
GSPLTTDGNTLITAFVVYAAARRQ----N--LLT------------A---
--HDITNIP---T---MAYGDDGITKKV----TAKNMELTAKQLGLTLK-
CEVRP-K-GK---PVTFLARVF-V-DPWS-TETSLQDPARSLGKIHLS-A
I--K-------NAPDEVVAVNKANGYLTTDPLTPILSQYCRYICTK
>Hubei_noda-like_virus_13_APG76337.1
-HSHPTAAALRTDAERSIDDWILQIGRQPYSVSKSARD--D--CGERLYY
VPKDLDLKCTSDKVGPSSVIRMIDVDYYA--D-MERW-L-WTGCPVVAYT
FAPDTVGGS--I-V--DGSFCI-D-DDHVVA---SFNGG---AE-YRHKL
WDYN--CD--HIVVKGFI-R------S-----------------------
-----------------------------LLVKVDQVRIP-Q-D--PTRR
VVLLTPVTWYF--SVFN--SILFD--E-------V------PTLR-----
-RRKF---------------T-------Y---------------------
--------G--------T-AN-V---SVY--QR--RD-LVDRAHVTK-V-
FV-SVSYVSTPTAVETEFGIFQAIQLRLTNSKH-P-NISDVERY-LEHSK
V-T----------------------SAK--ALA-PILFDAWQGGWVGVK-
YK-QLGK-Q--ADS-GV--A--RTTL--RAPHFQISQ-G-----LLNEDG
EDYAVVVGEPVVL-GAAVFPRRSRNNDDQAVEGRINSIRN-EV----V--
--------------------PR----GQYRKYAKEFIKAF-P------LG
QYSPWEISDVIEKQSRPTQRMRNERGISWF--G-Q-ENFLVKAFMKKESY
AKVTDPRNISTCTV-SHTVLLSSYTYAAKE--------EFKKY---NWFV
PGRTPIQIAEGVQDFVM-----PVG-W-VTENDFSRLDGTISEFLR-GVE
RGVYLRLFKP-EFKPKLAKLLDDEIR-C-R---ATTATGTKYDPGWSRLS
GSPLTTDSNTLLVGFYFYCAAREA----K--IIQ------------E---
--GDLHAIP---A---LIYGDDSVSKLL----TEKLLTRVAKDLGLSLK-
CSVVA-R-GK---SVQFLARKF-V-DPWT-TTSSVQDPLRALGKIHLS-A
I--S-------DVDKELVLLNKVKGYLVTDPYTPIMSEYCTYYADR
>Hubei_noda-like_virus_13_APG76388.1
-HSHPTAAALRTDAERSIDDWILQTGKQPYSVSKSARD--D--CGERLYY
VPKDLDLKCTSDKVGPSSVIRMIDVDYYA--D-MERW-L-WTGCPVVVYT
FAPESVGGS--I-V--DGSFCI-D-DDHVVA---SFNGG---AE-YRHKL
WDYN--CD--HIVVKGFI-Y------S-----------------------
-----------------------------LLVKVDQVRIP-Q-D--PTRR
VVLLTPVTWYF--SVFN--SILFQ--D-------V------PVLR-----
-RRKF---------------T-------Y---------------------
--------G--------T-AN-V---SVY--QR--RV-LIDKAHVTK-V-
FV-SVSYVSTPTAVETEFGIFQAIQLRLTNSKH-P-NISDVERY-LEHSK
V-A----------------------SAK--ALA-PILFDAWQGGWVGVK-
YK-QLGK-Q--ADT-GV--A--RTTL--RAPHFQISQ-G-----LLSEDG
EDYAVVIGEPVVL-GAAVFPRKSRNNDDRAIEGRINLIRN-EV----T--
--------------------PR----GVYRKYAKEFIKAF-P------LG
QYSPWEISDVVAKQSRPAQRMRNERGISWF--G-Q-ENFLVKAFMKKESY
AKVTDPRNISTCTV-SHTVLLSAYTYAAKE--------EFKKY---NWFV
PGRTPVQIAEGVQDFVM-----PVG-W-VTENDFSRLDGTISEFLR-GVE
RGVYLRLFKP-EFKPQLAKLLDDEIR-C-R---ATTATGTKYDPGWSRLS
GSPLTTDSNTLLVGFYFYCAAREA----K--LIR------------E---
--GDLHAIP---A---LIYGDDSVSKLL----TDKLLTRVAKDLGLSLK-
CNVVA-R-GK---SVQFLARKF-V-DPWT-TTTSIQDPLRALGKIHLS-A
I--S-------DVDKELVLLNKVKGYLVTDPYTPIMSEYCTYYCDR
>Hubei_diptera_virus_16_YP_009336769.1
-HSHPESARNRTDAEYSIDLFARSIGLEPYAVSTSARN--T-HDGQRLYY
TAKDACLPYKCDPVRDYHLLTFVDVDYYA--D-MAKW-L-WTGRPALVYT
FCPTSAGGV--I-P--EGTFHI-Q-DDELFV---VYSGG---AR-YNHKL
WDYN--VD--HLVVKGRL-F------S-----------------------
-----------------------------LLVKVDQVVLP-S-D--KQRR
IVLLTPTTWYP--SMYN--GLLRT----------R------NELR-----
-RRKF---------------S-------Y---------------------
--------G--------P-VN-V---LTY--ID--RT-RDGEAAKTN-L-
MV-SVSLAGCPAHATVDYATFCAIMARFLHTKN-P-NIADIERM-LRAKG
V-E----------------------DAA--SMA-PIIYEAWNNGWC--K-
RN-NDEK-Q--VGA-GE--A--RG----KAPHFQHIG-P-----LAWEDG
EDIGVQVFDPIVT-GAGIFPASSENNDTAAIVGRVENVRN-TV----N--
--------------------PG----GKYRKYFNEFIRAF-P------IG
VLEPYSMDYVIEKQNRPLQKVRCQKHKNLI--G-Q-AITVVRSFMKREAY
GKITDPRNISTLPP-SHTMELSAYTYAAKE-------EVFRTM---PWFM
PCKNPREISAAVMELAE-----KHK-E-ILSTDYSRLDGTLSYFLR-TVE
HAVYKRLFNP-KYRPRLLKLLDSEMT-C-P---AFTDTGLKYQQKSSRLS
GSPTTTDGNTLIVAFVLYCAARNA----R--MIK------------P---
--GEIMNIP---G---LVYGDDTLCGGL----RASVMERTARDLGLTLK-
CEVSK-E-CQ---PVTFLSRVF-V-DPWT-TSTSVQEPKRALGKMHLS-V
I--R-------NIDKRLVARNKAKGYLATDKLTPLMSEYATHILEK
>Hubei_noda-like_virus_14_APG76320.1
-HSHPTAAGRRTAADISINDYILKTGKVPYNISPASRN--D-DDGYRSYY
FSKDYVTRQRHDTLTGQHIIKMVDVDYYLSADEFEYW-L-SAGNPVVMYT
FCPLEAGGS--V-P--DGSYTI-DANNRVTL---NVNGG---GR-YTHEL
WDWG--MD--HFTIETWA--G----V------------------------
-----------------------------WIVFIDSIE---A-G--SGWR
IIQLTPMVWVP--APLS--WAVP-----------R------YPMT-----
-RRAF---------------S-------H---------------------
--------Q--------A-GQTAWVSVT---AQ-----N----SDGV-Q-
MF-SLARAGTDYSLTIPLSCYQSLLSRHRYAKS-NRNVGDIMAH-LDVFT
R-KGLT--NC---------------DSA--IAA-PMLYEYFEADP-----
----PKL-K--V-H--L--Q--TLGA--FATHYQYQG-P-----RELEVP
RLYARDVGPKII-D-AGYFPGISMNNEYLTIADRVRACRN-TV----V--
--------------------PP----SCYSRYLNEFLEMLVP-V----VG
GLRPISVSDVMEEQDRPLQKIRNEQAKTWL--Y-S-LRKVVKAFQKRETC
-KLKAPRNISTLST-DLNLKYSTYVRSFKQ-------SYLTNL---PWYV
PGKSPSFIARAVCRIAT-----TAS-H-LLSSDFSNLDGSKSDFLR-GVY
RACLLRAFGD---DPALVDLLGSTYY-P-T---CVTRHGILYDAGPSQLS
GSADTTDNNTVAVAFWVYCGYRKW----G--I-S------------P---
--GDSWSFLQ-DS---LVCGDDVLCCM-----PPECARTAAEELGLTLK-
VDVVR-P-GE---PLTFLGRVF-V-DPWT-TDNSIQDPVRTLSKIHTSVA
---DFR-----KVTPEAALRWKAAGYLVNDRFTPLISHYCHMVLRL
>Bat_guano_associated_nodavirus_GF-4n_ADI48250.1
-HSHPSAASIRNGAVFSMDNYASITGATFYTVSYSDRD--R-SRGQRLYY
QPRDYCLEARNCDMRPTDIIRMVDVDYYV--D-MHYW-L-GLGHPVLLYT
FVPTRAGGK--T-F--DGSYSF-S-GNRVKY---RVNGG---AT-YEHQL
WDYN--HD--FITVDKWT-GV-----------------------------
-----------------------------WVYSVDQKI-T-T-D--PERR
VVQLTPRCFVP--KPLS--WFVP-----------R------NPLR-----
-RLNV---------------L-------H---------------------
--------E--------SDWS-V---LTS--QD----------SSGT-QY
I--SIAKDASTYAVTMPRELYEAIKIRHDTSGN-ARNISDIERM-LLKHG
F-E----------------------DPH--IKA-AILYDCISQVR-----
----IPT-T--A-P--I--V--TACG--MASHYQTLK-P-----LIMETG
KLYARSVGPPIA--PEAVFPVVSYNNDVACIEGRVEKVRN-NT----I--
--------------------PS----GIYNQFAREFLEQMIP-E--DEVG
KGVAWTVAQVIEKQSKPLQRVRSENARQWL--G-F-AKMFVRSFQKREAY
GNVTDPRNISTCPT-DHVLRLSKYTYPFKY-------SILAKL---PWYA
PGLVPVEIVERLQRICD-----ITD-V-LMLTDFSRLDGSVSSWMRVHLE
QAAYLRWFGP---DDELRRLLENDAR-A-K---AVTAHDLRYDPGSSRLS
GSPLTTDGNTIMCAFVSFAAYRRA----G--F-S------------P---
--EQSIRMA---A---LVYGDDTVVANV----EPELLLSVAKDLGLTMK-
LDQAV-R-GQ---PVRFLGRLF-C-DPWT-TTTSMQDPRRTLPKIHTSVT
---NPQ-----EVPAKLALVWKAVGYLVTDRFTPLISTYCSTVIRC
>GBJA01011878.1_Opisthorchis_felineus_TSA
-------CLRRNVANAGMVAAIEALKLKPYNVSKSSSD---RTKGNRHYY
VPKDLKLPFADDVVEDNSCYMMVDVDYYV--D-LPQY-L-RTFRPVMIYT
FVPPAIAGN--H-G--EHRWWF-D-GDEVVH---EVSGG---AS-YKHRL
WDHC--HD--SVEVVDRY-GN---L-------------------------
-----------------------------LVYEVVQIELP-D-D--PLHR
VILYAPQSATK--GPYW--HRLK-----------I------HGLE-----
-RLVV---------------R-------H---------------------
--------G--------D-AA-I---LRV---------------PSK-G-
KY-SIALSGTMASVELEDKYLLGAQLRYQEMRN-P-TIGELQRY-LQTHV
-----S-------------------DPD--SSV-PIIWSLLKTGFTIADV
R---RVP-D--V-Y--V--Y--QPGS--KPISFVALEP-----HTSMEEG
KEHGMVIGPPLVV-EEAVVPRSAYANQVRTVRERVTKIA-----NTAK--
--------------------PP----ALMAQLAREFILRTVP-E----EG
AGFPVSYDEVFENQSRPSQVARTNLTFGTLGAQ-G-DRVTVNAFQKKESY
GEAKAARNISQVPT-DHTLRLSCFTYAMKR--------VLKQH---SWYG
AANNPTQTIERLRDIAGR----SKD-G-VVCKDYSRFDGTISKWLYLHIA
RASVERWVAT-EHRDEVLAMLDAENN-A-T---ARTESGIKYSTGFSRLS
GSPVTSDHNTIINAFISYAALRSK-------M-S------------A---
--DAAWAAL---G-I--YCGDDAVDIAP----IAKDIGRVSNMFGLKVK-
IAKHQ-Y-GQ---PVDYCGRWF-V-DIWN-AVDSFADPIRTMRKLHIS-F
S--D--------QPLETARANRAAGYLVTDALTPIIGSYCRKMQMA
>Hubei_noda-like_virus_17_YP_009330099.1
-HSHAEAATDRNSATQTMHTAARQLGMQPYVISPSRRE--SDAMGWRCYF
QSNDYGMQTKYDAIPEDACFIMTDVDYYA--D-MPDW-L-SLARPILMYS
FMPTRVAGN--V-D--GSNFTI-V-NDYVRY---RVNGG---GD-FKHQI
WNWN--YD--TLYVDMPC-NI---M-Q-Q----CIR-G-LC---------
-N-----VFG-W---GY----------RRHYFTIDSIA---F-G--TMHN
IYVLLPLRTLS--IDFL--QL-------------G------NQLE-----
-RMQF---------------S-------D---------------------
--------G--------A-FN-K---LLV--NK----------DGE--L-
WV-SIAKQGEYTAVDLTINEFEAVSATFSLASK-H-YLADTLRW-APSIK
N-N---------------------------GTA-SILHCYLNQEI-----
H---RPQ-D--N-L--V--F--QPGT--MSPHYIVDP-------KPYEEY
HFYARDFAPCPLS-SPALAPAVSQTNEDVTINERVVKPQLRSG-RK-T--
--------------------PP----RRFVEYANEFIAQLIE-G--Y-EH
VGEPWQWEDVAELQTRKHQRMRNARSILHS--T---CDFVVRAFQKKEHY
SGISAPRNISTVPS-EHTLEYSTFTRSFKD-------VILKHA---HWYV
PGSNPEQIAQRVADLAR-----SGD-S-VLETDFSKFDGHQSAWLHYHVE
FPAHYLFFKE-SYRYKLYELHARELS-P-K---AFTSTGKQYSTEFSRLS
GTPNTTDGNTLLNAFFQYATAREM----Q--L-S------------P---
--KHAYQAI---G---LAYGDDGLMSSV---IKPEIAIKTAETIGLPVK-
TNIVR-Y-GE---PVTFLSRVF-R-DPWV-CLSSIQEPKRALAKINST-V
H--P-------ELDIRQAGLMKVSGYLVTDAYTPVISDWCYAYLRI
>Hubei_noda-like_virus_18_APG76285.1
-HSHSDAATSRNSATESMHSAARQLGMQPYVISPSRRE--QGALGWRCYF
HPNDYGMHTRYDVIPDDACFIMTDVDYYA--D-MPDW-L-SLARPIFMYS
FMPTRAAGN--V-D--GSNYTI-I-NDVVRY---RVNGG---GD-FHHQL
WNWN--FD--TLYVDMPC-NI---L-Q-Q----SMR-W-IC---------
-N-----ACG-W---GY----------RRHYFTIDSIS---F-S--PMHN
IYVLLPLRTLS--IDFL--QL-------------G------RRLE-----
-RMRF---------------G-------D---------------------
--------G--------A-FN-K---LLV--NR----------DGE--L-
WV-SIAKQGEYTAVDLSINEFEAVSATFSLASK-H-YLADTLRW-APSIK
N-D---------------------------GTA-SILHCYLKQEI-----
H---RPQ-D--N-L--V--F--QPGT--MSPHYIVKP-------KPYEEY
HFYARDFAPCPLS-RPALAPAVSQTNEDITILERVTKPQQRSG-RK-I--
--------------------PP----PHFVDYANEFVTKLVE-G--F-EH
TGDPWQWEDVADLQIRQHQRVRNLRSILHT--T---CEFVVRAFQKKEHY
SSITAPRNISTVPS-EHTLEYSTFTRSFKE-------VVLKRA---HWYV
PGSNPEQIAQRVSNLAR-----SGD-S-VLETDFSKFDGHQSEWLHYHVE
FPAQYLFFKE-KYRYRLYELHARELS-P-K---AYTSAGKRYSPEFSRLS
GTPNTTDGNTILNAFFQYATAREM----R--L-S------------P---
--EHAYQAI---G---LAYGDDGLMSSV---IKPEVAVRTANTIGLPVK-
THVVH-Y-GE---PVTFLSRVF-R-DPWV-CLSSIQEPRRALAKINST-V
H--P-------ELDIRQAGLLKTSGYLITDALTPVISDWCYAYLRI
>Shayang_noda-like_virus_1_APG76453.1
-HTHGDAATARNSATESMHTAAKQLGMQPYVVSPSRRE--QNVLGWRCYF
QPNDYGMQTRYDKIPDDACFIMTDVDYYA--D-MPDW-I-SLARPILMYS
FMPTQAAGC--V-D--GSNYTI-E-NDIIRY---RVNGG---GD-FRHPI
WNWN--FD--TLYVDMPC-SF---T-Q-Q----IAR-Y-IC---------
-G-----LFG-W---GY----------RRHYFTIDSIS---F-G--SMHN
IYVLLPLRTLS--IDFL--QL-------------G------TRLE-----
-RMIF---------------R-------D---------------------
--------G--------S-FN-K---LLV--NK----------EGK--L-
WV-SIAKQGEYTAVDLPINEFEAVSATFSLASK-H-YLADTLRW-APSLK
N-D---------------------------GTA-SILHCYLNQTI-----
H---RPQ-D--S-L--V--F--QPGT--MSPHYIVDP-------KPYEEY
RFYARDFAPCPLS-RPALAPAVSQTNEDVTIQERVTKPQQRSG-RK-V--
--------------------PP----VRFVQYANEFVHELVR-G--Y-EH
TGDPWQWEDVAELQIRQHQRSRNLRSILHT--T---CEFVVRAFQKKEHY
ASITAPRNISTVPS-EHTLEYSTFTRSFKE-------VILKHA---HWYV
PGSNPQQIAQRVATLAR-----SGD-S-VLETDFSKFDGHQSEWLHYHVE
FPAQYLFFKE-KYRYRLYELHARELS-P-K---AYTAMGKRYSTEYSRLS
GTPNTTDGNTILNAFFQYATAREM----R--F-S------------P---
--EHAYQAI---G---LAYGDDGLMSSV---IKPEIAIKTADIIGLPVK-
THVAQ-Y-GE---PVTFLSRVF-R-DPWV-CLSSIQEPKRALAKINST-V
H--P-------ELDIQRAGLLKTSGYLVTDALTPVISDWCYAYLRI
>Beihai_noda-like_virus_18_YP_009329958.1
QNPHARQAADRTNVTEEMKAFARRVGMRPYIVSPSDRE--NDEAGWRDYY
SIPDLRQKTRRDKIGAKDLLLFTDVDYYA--D-MHYF-L-SLGRPCMMYS
WVPFEVSSS--G-S--PYAYTF-V-DDEVQY---HCSGS---SD-YRHQL
WDYN--TD--YLVSVDAS-DG---IQ--G----FL-----W---------
-N-----VFG-I---TF----------GVTVSSVDQWA---T-S-LPDRR
LISVTPRVRLP--IWCS--VWERYLMG-------G------KWLQ-----
-RLRV---------------S-------F---------------------
--------S--------G-YS-M---LRH--HT-----E----KG---L-
VV-SIAKQGEFCSVELPEAVLCALHRQFRFAKT-P-QLSDVQRW-CKQHD
V-E-----------------------NR--EGM-TILYEYLRDEW-----
K---MPN-V--S-H--V--H--KPGE--FALHYSYVK-P-----DTVDTD
KFYGRRFAPAPLGDVEDAFPTESRGNENRSVDKRVTSQLN-TT----R--
--------------------PP----RIYDRYAQEFLQLLVP-Q----PG
KGTPVSSAVIADNQTRPLQKQRLIKSALDL--F-S-KNFVVRAMLKRESY
EPGKDPRNISTVPM-DHTLRLSEYTYAFKD-------DILKPW---AWYS
PGQSPAEISSVLMHFCS-----END-R-VVLGDYSRFDGTISQWMRTHVE
QAMYLRWVAP-QHADELQGLLRREVD-A-K---AFTALGTAYEPKASRLS
GSPLTTDANTAINAFVQFAALRLA----G--R-S------------P---
--DEAMNRL---G---LLCGDDSVAAQE----TAKKLPIAARNLGLELK-
LEIAE-K-HQ---AVSYLSRVF-V-DPWT-ENGSFQEPIRTLRKLHLVRP
---SFTNSLAGDDQCKLAGANKVAGYLVTDSHTPGIGNWCRCYQRI
>Beihai_shrimp_virus_6_YP_009333611.1
-HSHGIAAGLRTAAQKSIMDFIEVEGYEPYVISMSARD--KMYDGYHQVY
MSKDVVHPSKSDPVHDRHVLVSIDADYYA--N-VPQW-L-RYGRPALFYT
FTPTQVGGV--I-D--DGCFCI-R-EDEVTY---RVNGG---GS-YHHKI
WDYS--RD--SLRVDYL--TG---S-------------------------
-----------------------------WFCSVETKEM----S--KQRS
VVCITPHTWVW--TPIA--RFIP-----------G------ENLV-----
-RRRF---------------E-------K--------------------S
--------P--------G-IN-R---SDY-------LTT-----SGE-H-
RV-SVGKPGLWHAVDTSLATYEAIRVRMKVASK-P-DIQTVEKL-LRMEK
G-RV-E--DN---------------NLA--NDA-ALLYDCIRQDE-----
-----CI-G--P-V--P--F--TAGG--HPDSYQCSGHPK-NGYLVTEDG
MRCGREVAPPLCT-NAAVVPVVSLNNDIACIEGRVNQVR-----NDTE--
--------------------PL----QKFASYAAEFAQFVVP-K--RLMK
TGVPISIEEVIEIQSKPTQRARSEQVHNLTTTPDG-VPITVKAFMKKEAY
GGVNHPRNISTVPT-SHTLTYSSYTYAFKR-------QILYDA---KWYA
PGLQPEEIAHRVVDICQ-----QYG-L-VSETDYSRFDGTISKWLKVHVE
RAIYKRWVAS-DHSDELGRLMSSEDN-P-P---AITRNGYRYKPGYGRLS
GSPTTTDGNTLINAYVSYAANRLA----G--S-T------------A---
--AEAYERL---G-L--YAGDDGVTPI-----TGHFMEAAASALGLKLK-
CVECT-P-GS---AVNFLARRF-P-DPWSGGLGSVQDPLRCVRKLHIT-F
AP-V-------DVPIGVAAVNRAIGYLGLDPNAPIVSNWCRKVLEL
>Beihai_noda-like_virus_17_APG76118.1
-HPHKQSAQQRNGATQGMVNMIRAMGFEPYHISPSKRE--ADQQGCRKYY
HLRDLDTKRKNHKITERHILVMTDVDYYA--D-LYYW-L-SFKRPIILYT
FVPRIVSGK--V-D-DDSMFTI-I-ENEVHY---SVNGG---ST-WQHPV
WDYN--DD--FLYVPKTP-TN---VGQ-R----IIK-W-FL---------
-G-----LFG-Y---DL----------GAVVIVVDQYK---V-S--DHRR
FVSLVPTKVLP--WYVK--AERY-----------G------KQLT-----
-RMNY---------------K-------H---------------------
--------G--------N-MN-AV--VV---LD-----S----KE---P-
YI-SIAPEGNHTSVEVPLNVFEPARTAHNLGKD-N-YLSSTERR-VKEGI
-------------------------------KS-AYVHQFLAENT-----
----KSK-V--T-I--V--H--EPGE--MATHYVAIR-D--TAETLDEPH
KTYARRFANCPIGDAEAIYPTEQFQNDMSCVEERVLKPAK-EAQARISKQ
--------------------PQ----ERFNKYAQEYVDLIVP-A--SKVG
TGVPLTIEEVAELQNKPRQKQRSEQNRFNI--D---HHFMVKAFQKREAY
STANAPRNISSVPV-THTLRLGSFSYAAKH-------DLLDEL---PWFM
PGKSPQEIADAVHGLK------EFD-S-VYMTDYSRFDGTVTHWIRQNVE
FAVYLRWVKP-EHRAELSKLLNDEIH-T-K---AFTKFGVKYLPDGSRLS
GSSITTDGNTIDNGFVDFAALREV----G--Y-T------------P---
--EESFAKI---G---LKYGDDGLTPNH---VSKDVLERTSKFCGFSLKL
QQANK-T-DE-FPYVTFLSRYF-P-NLWH-TNSSFQDPVRALAKINTTVD
---T-------TSDVEQCGWNKTSGYLVTDPKTPVLAEWCKCYQRN
>Barns_Ness_breadcrumb_sponge_noda-like_virus_2
--------------------------------------------------
--------------------------------------------------
--------------------------------------------------
--------------------------------------------------
--------------------------------------------------
--------------------------------------------------
--------------------------------------------------
--------------------------------------------------
--------------------------------------------------
--------------------------------------------------
--------------------------------------------------
--------------------------------------------------
---------------------------------------LIP-H----PG
YGKPLSFDEVHQRQTGKRQKIRSNNTVDHC--I---VDFRVRAMQKREPY
GAANNPRVISTVPT-IHNLGLSGYTLGLKR-------DVLESK---PWYI
PGKTPHEIENRMRNFVG-----KYK-R-IISTDLSRCDGSITHDLKVNVE
HAILKRWVAP-EFRVDLCKYLRNELN-P-K---ARSGR------------
--------------------------------------------------
--------------------------------------------------
--------------------------------------------------
---------------------------------------------G
>Wenzhou_noda-like_virus_3_APG76360.1
-HSHQMAAAERNSATETALNTVRSMGMEPYVVSPSPRE--IDEAGCRIHY
SMADLNQHVRWDEVTPNHVFVLIDVDYYV--D-MDYL-L-SHGNPVLMYT
FQPETVSGV--V-T--DGYFTI-GANDLVTY---RVSGG---KD-VTHQV
WNYN--QD--VVMTEHH--SG---W-W-A----VIVDV--L---------
------QMIG-L---MP--------GVNSVCSHIDQFHV----S--KHRR
MIAITPFAQMP--LMG---A-L----Y-------G------TRLA-----
-RCKY---------------T-------L---------------------
--------ND-------E-FV-G---LIS-------M-V-TTNEQKS-P-
VM-SVARKGDLANATVPLTAIEALKLSHGIEPS-K-HISDVVRR-AKVDI
D------------------------------TA-CILQAYLLSLG-----
----PPP-N--V-V--V--H--APGS--FAKHYQVHG-M----DKPLDDG
RPYARRFAAPPLS-EESVFPTDCPQNNHASVEGRITKPQIAA-RKRQH--
--------------------IV----ARFYKYASEFVEHLVP-----VPH
QGQPLTVQEVDDRQNKPAQRARSQQVHMID--E---EEMVVRAFLKREAM
ATPNDARNISTVPV-THTLRLSSFTLAFKQ-------ECLVDA---DWYT
PCKTPAQIAQRLMDIAS-----RNE-N-LRERDLSRMDGSELEFQTVYVQ
DAAYLRWCAP-EHKDELYTLLTSEHR-P-Q---SRHKYG-KYDPGWSKLS
GSPTTTDGNTMKVAHADYCAARES----G--M-G------------P---
--LGAWEYV---CQNIADYGDDGVEGDQ---VDEDTVKRVYSMLGFDLKF
LKTVR-R-GN---PVNFLGRVF-V-DLWS-TPASIQSPHRTLMKLHTT-T
N--R-------DLSVEEIGSRKCESYRITDGRTPFISNWINCYMRN
>Beihai_noda-like_virus_15_APG76186.1
-HSHALSATERNSATESMRTCIASLGLEPYVISGSPRE--SELDGTREHY
TLADLQQQVRADPVTDRHVIMLTDVDYYV--D-MHWL-L-SLGRPVLMYT
FQPETAGGL--V-N--EGYFVI-NGDSEVHY---RVTGG---KD-VVHPI
WDYN--QD--TVYTEYC--GG---W-Q-R----YLWWF--L---------
------EVIG-L---VD--------GVNCVASHIDQFHL----S--EHRR
IIAITPFSAVP--VYYR--G-L----T-------G------VKLS-----
-RANY---------------D-------L---------------------
--------GG-------G-FV-G---LKS-------M-K-----DGD-V-
FV-SIAKTNEVNSATMPLQLFEAARTMHTVEPT-K-HLSDTIRR-TKLEP
A------------------------------AA-AVVHSYMISQV-----
----REP-Q--V-V--V--H--QPGS--FGRHYQSSD-A--RDKPGLEDG
KPYARRYASSPLS-AEAVFPTDTPQNVNASVRGRITKPQEEA-RRRQR--
--------------------LV----SRFYKYANEFVELLVP-----KPG
IGEPLDAQEVDDKQDKERQRVRSAQVRMVA--D---EEMLVKAFLKKEAY
AAPNEPRNISGVTT-THTLQLSRFTLSFKE-------DILKPR---KWYM
PARTPKQIAERVQEIAD-----SCD-S-MRMKDLSRMDGTELEFQTVYVQ
DAAYLRWAKP-KYHAELRKRLSDEHQ-P-N---ARTKYG-KYDPGYSKLS
GSPTTTDGNTMKAAHAEFTALREA----G--F-T------------K---
--EEAWKEL---EDKFALQGDDSLDGST---VPDEIVQRTFSWLGFDLKF
IEHAT-S-GQ---PADFLGRKF-I-DPWT-TPASMQSPRRTLLKLHTT-T
N--R-------TLEPHVIGRLKTDSYLVTDGKTPFISNWCRCYQRN
>Wenling_noda-like_virus_3_APG76585.1
-HSHRDAATDRNTATTTMLNCAQALGLEPYVLSPSLRE--IEYDGRRYHY
TIADLQQHVRDSPITKQHVIIMTDVDYYV--D-MNYL-L-SFGIPILIYS
FQPETAAGL--V-D--DGYFVI-RKDSHIHY---RVSGG---KD-VIHQV
WNYN--QD--TIYTQFV--EG---F-W-G----FVISC--L---------
------EMTG-L---VD--------GVNCVASNVDQFRM----G--NHRR
IIAITPFSRVP--FYYC--G-L----E-------G------ARLE-----
-RCNY---------------A-------L---------------------
--------G--------D-FV-G---LKR-------I-D-----ADD-V-
KI-SIAEESAFNAATLSLEDFEATSTMHRIEPS-K-HLSDTIRR-TGLPP
K------------------------------QA-AVIHSYLLSEV-----
----TQP-T--V-V--V--H--QPGS--FAKHFQSND-V--RDNPGLEDG
KPYARRFASSPLT-HEAVYPTDCPQNVNMSVRGRVTEPQRKA-QQRQK--
--------------------IF----PRYYKYATEFVRLLVP-----KPH
LGHPLSIQEVDEKQDKARQKQRSLKARMVT--E---EPMEVRAFLKREAY
NAPNEPRNISGVPT-THTLRLSAFTHAFKR-------DVLARC---NWYM
PCKNPKQIAGRVRYLAD-----QQL-T-MRAKDLSRMDGSELSFQTRFIQ
DAAYLRWCCL-EDMPELSLLLEAEHR-P-N---ARHKYG-RYDPGWSKLS
GSPTTTDGNTMKAAAAEYFAAREY----G--Y-D------------P---
--EQSWDLL---QERYALCGDDSLDTAP---IPDDVVQSTFGNLGLDVKQ
CDVSA-K-GE---CVEFLGRKF-V-DPWT-TPTSVQSPKRTLLKIHTT-S
N--R-------TFEPHVIGRLKCEAYLITDPTTPLVSNWCKCYLRN
>Beihai_noda-like_virus_16_APG76289.1
-HSHAEAASERNAATQVMLNAVHSCGMRPYIISPSPRE--EGYDCTRAHH
TLADLRQKVRKDPIRSDHILIMTDVDYYV--D-MEWL-V-AHGRPILAYT
FQPETVSGT--V-K--NGFFTI--SKDKVHY---RVTGG---KD-VIHEI
WNYN--QD--TVYVVRGG-ML---W-RWL------TV--LG---------
------RFLR-L---CH--------DTNVVAATIDQYAM----S--QHRR
IVSIVPFATVP--IVYN--EGE----M-------G------QRLG-----
-RCKY-------------------------------------------GD
--------G--------M-FN-H---LTF-------V-G-----LNG-P-
TV-SLGMAGDCLQASLPLPLLESLKIAHECATS-K-HLSDTVRR-ARKGA
S-DI----------------------AD--ADC-VVLHKYLCERV-----
----SRP-I--V-E--V--H--KAGS--LARHFVCMN-DV-EKENVYDEG
KRYARRYARCPIS-EEAVFPSELIANDRQAVSGRVDGPQREA-KTKVN--
--------------------LT----PRTYKYIEEFINFLVP-----EPG
IGSPWPISEVVEQQNKPLQIARNIRADMDT--D---EPMVVKSMQKREAY
GCSNDPRNISTVPT-MHTLKLSGFEYAFKK-------EVLQKQ---HWYM
PCKTPREIAQCVMDFAQWNQKHGNG-S-IKGTDFSRFDGTVTIPIQIHLE
QAALLKWAHP-THRAELIKLLQDELS-P-K---AYTRFGIKYEVGGSRLS
GSPRTTNANTLDNAFTDYKALREY----G--M-E------------P---
--KPAYDVI---G-P--KYGDDSITAGL---LNERHLIKGAGELGFKLKV
ETEAW-S-GQ---PITFLSRVF-V-DPFT-TPGSIQDPRRTLAKLNTT-V
D--A-------VTDINSCGIAKASAYLVTDSQSPFVSQWCRCYLRN
>Beihai_noda-like_virus_12_APG76208.1
-HAHGQAARERNSATLMMINTVVACGMEPYVISPSPRE--KQYKASRVMY
SYADLNQKFRQDPITDRTCFVLTDADYYV--D-MPAL-L-SYGRPVIMYT
FCPQNAAGL--V-K--DGYYRI-E-NDEIVY---AINGG---KREYRHPV
WNWN--MD--IIGTEDVA-TS---W-Y-TLLWKCWRTL-WHPVM------
------IHFG-F---NP--------QVWGTVSHVDQFEM----S--DHRR
IICVVPFARTY--IS-----KLS-----------G------TMLG-----
-RCTF---------------R-------VKV------GD-----------
--------E--------P-HV-G---VVYNKAG--SN-S----GEVV-P-
MI-SLAKEGELATAEMPLSKFQGVLAAHQCANS-K-HLSDTQRR-SSLDT
N------------------------------ES-AILHRYILNSD-----
-----LP-D--RNI--VVNH---NPG--KAKHYTMVNKVD-TPAQQCEEP
REYARSFAPPAIS-CEAVYPTEGLANTIGGIEGRVLAPQAAS-IARITNT
IKGKPSDGVAPI--------VF----TRLARYAHDFVLQLVP-D--ELAG
TGVPLSVQEIDDRQDRPTQRLRSSQRTMTT--S---EPFVVRAFQKREAY
AAANDPRNISTVPT-MHTLRLSGFTYAFKE-------TILKKQ---HWYT
PCRTPNEIAAQLSDIAM-----QCE-S-VVETDFSRFDGHINEWTRRTVE
FAAYLRWCDN-GSRGELGELLENEIN-A-H---ATTSAG-KYSPLGSRLS
GSPGTTDGNTMIDFFVYYVAHRED----HPLK-T------------P---
--EEAFAHC---AGSVACCGDDGLADGAI--ASDRALIRAATSLGLSLKI
ESRSR-R-GE---PISYLSRVF-P-DIWT-SPASHQSALRALGKINST-T
N--V-------THELAEMGVAKTLGYLVTDAKTPFIGDWCRCYLRS
>Beihai_noda-like_virus_14_APG76124.1
-HPHPEAARERNAATISMHTMIVGCGYRPYSISPSMRE--QDCDARRYFF
SSADLAQQFRDDPIGDHHIITMTDVDYYV--D-MPGL-I-SHGRPILCYT
MQPVKVSAS--V-S--EGHFLI-E-DNHVVF---HVAGG---KT-VRHRI
WDYS--QD--TVMTPCHS-LS---W-S-GA---FIDAL-H----------
------WLVT-G---YP--------TAFTMVSYVDCWQL----S--EHRR
IVSIVPFSHLP--TVVA--QILY-----------G------TWLT-----
-PVQY---------------D-------T--------GN-----------
-----------------G-FN-AI--VS--------Y-G-----GDE-P-
QV-SIARNGEFASIQIPLATLQVATAAHRLATN-K-NLSDTQRR-TKTKE
-------------------------------EG-VILHDYISHDH-----
-----TE-P--P-H--V--Y---VGS--AARHYQVVMPDS-TAADHNTAG
KTYARRFAPPPLG-AEAVFPVETPENARASIEGRVTAPQRHA-ARNVG--
--------------------------TDYAEYAEKFVRAVVG-D--A-AH
TGWPISVDEVAIRQNRPTQRVRTAQRLMDI--T---ENFKVMAFQKREAY
NAANAPRNISSVPT-MHTLQLSSYTYALKE-------EVLKRF---KWYI
PGCTPVQIANRLQNLAE-----ESS-T-LVETDFSRFDGHIGSFLRQRVE
FAVYLLWVHP-SMKTDLYKLLQAELE-P-K---AY-QGGIKYHPGCSRLS
GSPLTSDGNTIINAFVQYATMRKN----N--I-S------------H---
--ATAMANI---G---LICGDDAVVPGMG--ITHDSRSAIAKRLGLSLKV
EREVH-R-DSDVRQVGFLSRIF-L-DPWT-TPASIQSPKRCLLKIHTT-V
D--T-------QVDIATAGVSKVTGYLVTDARTPLIKQWCDCYLRN
>Hubei_unio_douglasiae_virus_1_YP_009337844.1
-HSHQSAASERNSATETMLAVVRKLGMIPYVISPSPRE--KDCDGIRDYY
TLADLRCQTKNDPITDNHVIIMTDVDYYV--N-MDEI-L-SHGRPVLLYT
FQPTKVAGP--V-K--NGYFTI-E-HDTVTY---HVKGG---KD-VKHKI
WNYS--VD--TIYTPNIV-SG---W-F-E----TYFYA-ITDTLGELTPI
DGFFGLLSGL-GKLTPFHKEINNFLYQTVTVSTIDQFYL----S--EHRT
ITTIVPYARCP--TDII--DTLA---P-------A------TRLV-----
-RMNY---------------Q-------VPDE-DHIEPK---------ND
--------L--------R-FN-C---LVH-------I-S-----DSG-P-
NI-SVGIAGELAQATLPLSLFESLRTAHSLAKA-R-ALSDTVRR-SKLDN
N------------------------------ES-ATLHCFLTGVQ-----
----KST-P--D-I--V--H--SPGL--FSRHFNSVD-QQ-DDTIPYDNG
KEYARDYAPGPLS-DTAVFPTESSNNDKATIRGRIDIPQRIA-NGTQY--
--------------------IK----PQFLKFAHEFVSIILK-N--TTER
LGQPYSNDYVIEKQNKPRQRQRNDQGLFHV--I---DKFVVRAFQKREAY
NGPNYPRNISTVPG-YHNTRLSGFTYAFKD-------AVLRTH---DWYQ
PCRTPEEIAANVHALAQ-----KHE-Y-LVETDYSKFDGTVTRWIRENVE
FPCYLRWVAP-EHRDELNTLLLSELD-A-P---GTTNT-ISYSPGCSRLS
GSPLTTDGNTICNAFVSYCAARSM----K--Y-T------------E---
--AEAFSDI---G---LCYGDDGLRGGN---VANTKLRKIASRLGFDLRV
CNRAK-A-GS---PVSFLSRVF-A-DPWT-SPASIQSPLRTLLKIHTT-V
D--R-------RTKLSVVGAAKTTAYLVTDSRTPFISDWCRAYQKA
>Beihai_noda-like_virus_11_YP_009333380.1
-HSHQQAATERNSATETMLDFVTSNGYIPYVISPSPRE--AGIDGRRRFY
SLADLRQNYLNDPLTDKHIIVMTDVDYYV--N-MHEL-I-SLGRPILCYT
FQPSTVSGP--V-K--DGYFTI-K-DDVVHY---HVNGG---KD-VQHRI
WNYN--QD--TIYVVDPE-NG---F-W-A----TLRQI-IYDLVG-LSWL
SSICHKRFGI-G---PF--------GRKVTICTVDQFKL----S--DHRN
IVSIVPFAKCR--ENLL--PFEE---Y-------G------QQLR-----
-RMQY---------------G-------A--------AN---------PT
--------E--------Q-FN-T---LIY-------L-G-----DGD-P-
LV-SLGVAGQVASVQLPLRDLEAMMLMHNDSKT-A-NLSDTVRR-ARATE
K-SL----------------------TE--QQA-AIVHHYLLSML-----
----PLK-P--D-V--V--H--KPGQ--LARHYQATD-VK-YDHDCTEQG
REYARTYAPGPLS-QTAVFPNESRANERATIDGRVVGPQTKA-KAREN--
--------------------IT----QRLRKYAKDFVKQLVP-----NPG
AGFRYSVAHVEEQQQKPLQRARNDANRMHH--A---ISMITKSFQKKEAY
GAPNHPRNISTVPH-GQNARLSGYTYAFKD-------AVLKKT---EWYM
PCKTPAQIAEAVVNLAA-----KST-E-LVETDYSRFDGTFLRFMREHVE
FACYKRWVPE-ELLPELSELLNNEVD-S-K---ARTRLGLTYAPGCSRLS
GSPLTTDGNSICNAFVSYAAGRYS----G--A-S------------H---
--EEAWDDI---G---IVYGDDGLRSGS---VPDELLSSTASDLGFELKI
CNRAS-R-GQ---SVSFLSRIF-C-DPWS-SPASIQDPARTLLKIHTT-C
DG-S-------NKTIQEIGWAKTQAYLATDRLTPFISDWCLAYQRN
>Wenling_noda-like_virus_1_APG76581.1
-HSHRAAATERNTATETMLDVVSRRGYVPYVISPSPRE--KGVDGHRGYH
TLADLRQDYKKDKITKNHMIIMTDVDYYV--D-MHEM-I-SYGVPILCYT
FQPSKVSGP--V-K--DGFYTI-K-DNMIHY---RVNGG---KD-VSHRT
WNYN--QD--TVYTYDPV-TR---L-W-P----TIRNK-IHRSIG-IEWA
CAKLTRKFGI-G---PG--------GRKITVSTIDQFQL----S--EHRN
IVSIVPFARCK--ENLI--PLCK---F-------G------AQLE-----
-QTVY---------------K-------QP-------GT---------AA
--------P--------A-TN-A---ITY-------I-G-----DDG-P-
EI-SLGEEGKYASVALPLKTLECLRTAFNLSKT-N-NLSDTVRR-SKVDH
H------------------------------DA-AIIHQFLVSSS-----
----SLQ-T--V-E--V--H--KPGN--LAIHYQSAM-KK-HDLDPYEQG
KTYARDYAPGPLS-QTAVFPTESMSNERATIEGRITTPQKKA-KASLK--
--------------------LT----GATKNYAREFVNLMVP-H--KKTS
KGTPYSVAHVEAQQQKPLQRARNDANRMHD--T---FDMITKAFQKKEAY
SGPNHPRNISTVPH-TQNAKLSGFTYAFKD-------DILKYL---DWYT
PCKTPLQIASLVQDLAA-----KST-E-LVETDYSRFDGTFTEFVRNHVE
FAVLRKWVRP-EHAEELEKLLSNEAN-S-K---AFTKMGIKYFPEWTRLS
GSPLTTDGNSIANAFVSYCANRNS----G--M-L------------S---
--NEAFQKI---G---LVYGDDGLRNGE---ASDDTLMTTASGLGFDLKI
INRAT-C-GN---KVSFLSRIY-A-DPWT-SPASVQSPARTLLKLHTT-C
D--A-------HEDIEAIGWAKTQAYLVTDGKTPFISEWCRAYQRC
>Atlantic_cod_betanodavirus_Ac06NorE_ABU95418.1
-HSHQEAATERNSATETMLSVVEKSGYEPYIISPSPRE--AEYHGSRQFY
SLADFRQDYRRDEITDRHIIVMTDVDYYV--D-MNEL-I-GLGVPVLMYT
FQPSTVSGE--V-K--DGYFTI-T-DNSVHY---RVAGG---KD-VRHRI
WNYN--QD--TMYTVSRP-TG---F-W-E----NLKRI-LRDITG-ITAL
CGFLYNKLGM-A---PF--------GDPVTMFTVDQFKM----G--EHRN
IVSIVPFATCR--SNLL--KISE---Y-------G------AELE-----
-YMRY---------------Q-------Q--------RN---------NI
--------A--------N-FN-A---VTY-------I-S-----EEG-P-
LI-SLGLEGNFASVQLPLQDFENVRTAYELSKT-N-NLSDTVRR-SGRPC
K------------------------------EA-AIIHKCLQAEC-----
----VLA-S--E-V--V--H--KPGD--LARHYQAVG-SL-YDVDPAEQG
KCYAREYAPGPLT-QTAVFPNESRSNERATIDGRIAGPQAKA-KSREH--
--------------------IT----PRMRKVARDFVRHLVP-----EAG
LGRPYPLTYVEEQQSKPLQRARNDANRYHD--E---FTMIVKAFQKKEAY
NAPNYPRNISTVPH-NQNVKLSSYTYAFKA-------STLQHV---PWYM
PTHTPAEIADAVQNLAA-----STT-E-LVETDYSKFDGTFLRFMRECVE
FAIYKRWVHL-DHLAELSQLLANELQ-A-P---AVTRLGLKYDPDCSRLS
GSALTTDGNSIANAFVSYLANRLA----G--M-D------------D---
--GEAWSWI---G---IVYGDDGLRSGN---VSDTLLTDTASSLGFDLKI
VNRAP-R-GS---PVTFLARVY-L-DPWS-SPASVQSPFRTLLKLHTT-C
D--T-------QSEIEDIGWAKTQAYLVTDCKTPFIGHWCRAYQRN
>Grouper_betanodavirus_AMB51357.1
-HSHQEAATERNSATETMLGVVEKCGYEPYVISPSPRE--VGYHGSRQFY
SLADFRQDYRRDDITDRHIIVMTDVDYYV--D-MHEL-I-GLGVPILLYT
FQPSTVSGE--V-K--DGYFTI-T-DDSVHY---RVAGG---KD-VRHRI
WNYN--QD--TMYVCSRP-RG---F-W-A----NLMQI-LRDITG-VTAI
CSFLYTKLGI-A---PF--------GDPVTMFTVDQFKM----G--EHRN
IVSIVPFATCR--SNLL--KISE---Y-------G------AELE-----
-YMRY---------------Q-------Q--------RN---------NI
--------A--------N-FN-A---VTY-------I-S-----ENG-P-
LI-SLGLEGNFASVQLPLQDFENIRTAYELSKT-N-NLSDTVRR-SGRPC
K------------------------------EA-AIIHKCLQAEC-----
----AVV-S--E-V--V--H--KPGD--LARHYQAVG-SA-YDTDPAEQG
KCYAREYAPGPLT-QTAVFPSESRSNELATIDGRIAGPQAKA-KSREH--
--------------------IT----PKMRKVARDFVHHLVP-----IAG
TGRPYPLTYVEEQQTKPLQRARNDANRYHD--E---FTMMVKAFQKKEAY
NAPNYPRNISTVPH-TQNVKLSSYTYAFKA-------SVLQHV---PWYM
PTHTPAEIADAVQNLAA-----SST-E-LVETDYSKFDGTFLRFMRECVE
FAIYKRWVHL-DHLPELTTLLANEIQ-A-P---AVTRLGVKYDPDCSRLS
GSALTTDGNSIANAFVSYLAGRMA----G--M-D------------D---
--DEAWSWI---G---IVYGDDGLRSGN---VSNELLTNTASSLGFDLKI
VNRAP-R-GS---PVTFLSRVY-L-DPWS-SPASVQSPLRTLLKLHTT-C
D--T-------QSEIDDIGWAKTQAYLVTDSKTPFIGHWCRAYQRN
>Beihai_barnacle_virus_11_YP_009333372.1
-HSHSTAASERNSATETMIDVITTNGYEPYVISPSPRE--SDLDGVRRFH
SLADLRQDYRRSPITDRHIIVMTDVDYYV--D-MHEI-I-SIGRPILLYT
FQPRVVSGP--V-F--DGFFTI-K-DNIIHY---RVNGG---KD-VKHPT
WNYN--QD--TVFVRDPV-NT---F-W-E----TVYSV-FREVTG-ISWI
DRMIYHYIGI-A---PS--------GRRLTMCTIDQFEL----S--PHRN
IVSIVPFAHCR--ENLL--PAAE---Y-------G------TELS-----
-RSNY---------------Q-------Q--------AA---------GC
--------P--------R-MN-A---ITY-------I-G-----DGD-P-
LI-SLGEEGNFASVQLPLKDLESLRTAYHLSKT-N-NLSDTVRR-SKRND
K------------------------------EA-AIIHQFLVSES-----
----ELH-P--V-E--V--H--KPGQ--LARHYQSVE-KD-HDVDPTEQG
KEYAREFAPGPLT-QTAVFPSESTSNERATIEGRINVPQAKA-KAKER--
--------------------IT----PRLRRIARDFVKHLVP-----EVG
AGHPYSGSHVEEQQQKPLQRARNDANRFHD--A---FDMVTKAFQKREAY
NAPNHPRNISTVPH-GQNVKLSGFTYAFKD-------AILKNQ---KWYM
PCHTPSEIATMVQDLAA-----EST-E-LVETDYSRFDGTFLRFMRESVE
FAAYKRWTHS-DHSQELDDLLANEIG-S-K---AVTRKGLKYLPDCSRLS
GSPLTTDGNSIANAFVSYAANRLS----G--M-K------------T---
--EEAWLNI---G---IVYGDDGLRNGT---VSDAILMETASSLGFDLKI
INRAS-R-GQ---PVSFLSRIY-A-DPWS-SPASVQSPTRTLLKIHTT-C
D--A-------HSDIEEVGWAKTQAYLVTDGLTPFISHWCKAYQRN
>Beihai_sphaeromadae_virus_3_YP_009329890.1
-HSHSTAAAERNSATETMIEVVTANGFEPYVISPSPRE--SDLDGIRHFH
SLADLRQDYRNDPLTDRHIIVMTDVDYYV--N-MHSI-I-SLGRPILLYT
FQPRVVSGP--V-I--DGFFTI-T-ENIIHY---RVNGG---KD-VKHPT
WNYN--QD--TVFVRDPV-TT---F-W-A----TLRQT-LFDVTG-ISWI
SAKMHRAFGI-G---PC--------GQQLTICTIDQFEL----S--PNRN
IVSIVPFARCR--DNLL--TATE---Y-------G------TELS-----
-RTTY---------------Q-------Q--------KS---------GV
--------P--------V-MN-A---ITY-------I-G-----DGD-P-
LI-SLGEEGNCASVQLPLKDLESLRTAYHLSKT-N-NLSDTVRR-SKRND
K------------------------------EA-AIIHRFLVSES-----
----ELH-P--V-E--V--H--KPGQ--LARHYQSVE-KD-HDLDPTEQG
KEYAREYAPGPLT-QTAVFPSESISNERATIEGRINLPQAKA-KAKES--
--------------------VT----PRMRRIARDFVKHLVP-----EVG
IGHPYSVSHVEEQQQKPLQRARNDANRFHD--A---FDMITKAFQKKEAY
NAPNHPRNISTVPH-GQNVKLSGFTYAFKE-------SHLKHQ---EWYM
PCNTPSKIASVVQKLAA-----ESE-Q-LVETDYSRFDGTFLRFMREQVE
FASYKRWVHK-DHIQELTDLLANEVD-S-K---AVTRKGLKYQPDCTRLS
GSALTTDGNSIANAFVSYAANRLD----G--M-N------------D---
--VEAWQRI---G---IVYGDDGLRDGT---VSDDRLMSTASSLGFELKI
INRAT-R-GQ---PVSFLSRIY-A-DPWS-SPASVQTPSRTLLKIHTT-C
D--T-------QSDIEEVGWAKTQAYLVTDCLTPFISNWCKAYQRN
>Wenzhou_noda-like_virus_2_APG76644.1
-HSHSTAAAERNSATETMIDVVRANGYEPYVISPSPRE--SDLDGVRKFY
SLADLRQNYRNDPITDRHIIVMTDVDYYV--N-MHTI-I-SYGRPILLYT
FQPRVVSGP--V-I--DGFFTI-T-DNIIHY---RVNGG---KD-VKHPT
WNYN--QD--TVFVRDPV-TT---F-W-A----TLRRT-LFDISG-ISWA
SSKLHHHFGI-G---PC--------GQKLTMCTIDQFEL----S--PNRN
IVSIVPFAHCR--DNLL--TATE---Y-------G------VELS-----
-RTIY---------------Q-------Q--------RS---------GT
--------P--------V-MN-A---ITY-------I-G-----DGD-P-
LI-SLGEEGNCASVQLPLKDLESLRTAYHLSKT-N-NLSDTVRR-SDKNH
K------------------------------EA-AIIHQFLVSES-----
----ELH-P--V-E--V--H--RPGQ--LARHYQSVQ-KD-HDLDPTEQG
KEYAREYAPGPLT-QTAVFPSESKSNERATIEGRINVPQAKA-KAKES--
--------------------IT----PRMRRIARDFVKHLVP-----EVG
TGHPYSVSYVESQQQKPLQRARNDANRYHD--A---FKMITKAFQKKEAY
NAPNHPRNISTVPH-GQNVKLSGFTYAFKD-------SHLKQQ---KWYM
PCNTPSEIARVVQELAA-----VSE-Q-LVETDYSRFDGTFLRFMREQVE
FAVYKRWVHK-DHIQELNDLLANEVD-S-K---AVTRMGIKYQPDCTRLS
GSALTTDGNSIANAFVSYAANRLS----G--M-E------------N---
--PEAWQRI---G---IVYGDDGLRDGT---VSDDTLMSTASSLGFDLKI
INRAS-R-GQ---PVSFLSRIY-A-DPWS-SPASVQTPSRTLLKIHTT-C
D--T-------LSEIEEIGWAKTQAYLVTDGLTPFISHWCKAYQRN
>Beihai_noda-like_virus_13_APG76286.1
-HSHAEAASERNAATEIMLAAVRSAGFVPYVISGSPRE--VTEQGVRRHY
CLADLNQDMKEDPLTDKHVIVMTDVDYYV--D-MPRL-I-ARGRPIMTYN
FHPEEVSGE--V-N--NGYFTI--KDDEVEY---RVTGG---KT-VRHPI
WDYN--QD--VVYCPRPI-VG---F-W-A----TLRDWAS----------
------WLFPWF---IK--------SNGGVVAHIDSARM----S--KHRR
ITTIVPFADIA--TDQR--LNV----Y-------G------TDLT-----
-RCTY---------------K-------VGRG-AQKEGL---------PE
--------Y--------N-YN-S---LVY-------I-A-----EDG-P-
KI-SVGREGEIACATMPLGEFEAMQIAYHESDK-K-HLSDTWRR-SKLEG
N------------------------------AP-AVLHAFL-SLN-----
----ARP-A--T-V--V--H--KPGQ--LAKHFTCLS-ED-KRVNPYDEP
KEYARAFAAPPLS-AEAVYPTQSQANDVEGIAGRVLAPIKDS-KARLN--
--------------------IR----PEYLKYAKEFVELMVP-----EPG
TGKPWSTAQVDEKQSRPTQQLRSKARLWDV--R---ERFEVKAFQKREAY
NTPNHPRNISTVTT-THTLNLSCYTYAFKE-------SVLKKQ---AWYM
PGRTPSQIASALQDYCA-----TEE-T-IHQTDYSRFDGYINRWLRVNIE
HACMLRWVHS-DHWAELEALLKDELH-P-K---ARNRTI-VYDPEDSRLS
GSPLTTDGNTEIRSFPSYAAARMS----G--M-S------------T---
--AQAAHAI---G-L--SYGDDGISSGL---VPADLLVKVSSDLGLKLTV
EATVS-R-GE---PVTFLSRLF-V-DPWT-SPTSVQSPRRALLKLHTT-S
N--S-------HLDIEDCGRAKVSGYLVTDARTPFIGDWCRTYLRC
>Wenling_noda-like_virus_2_APG76582.1
-HSHREAAMERNSATETMLAAVRSMGLDPYVVSGSPRE--STEDGSRLYY
TLADLSQRFRESPIKPTTVFIMTDVDYYV--D-MHAL-L-SYHRPILLYT
FQPEKVAGK--V-K--NGFFTI-E-DDIVDY---RVTGG---KT-VRHRV
WDYN--QD--VVATRDVD-LS---W-W-E----VLCSA-FM---------
------TAIG-I---KP--------WIRGTVSHIDQFAL----S--EHRR
IVAIVPFASVK--QPVL--KAVT-----------G------ATLR-----
-RARY---------------S-------H--------GV----------L
--------D--------K-VN-YL--VH--------V-S-----EEG-P-
IA-SVGVQGELATAELSLERLEQVKTAHGEATA-T-HLSDTVRR-SKLDP
G------------------------------TA-ATLHRFIRTSK-----
-----AV-P--M-E--V--H--KPGQ--LARHYICVTNED-QYTNRYDVG
AEYAREFAPGPLT-ATAVFPSDHPANSKASIEGRVTMPQQSS-GRALR--
--------------------IN----PRFNKYAREFTDHVVG-D--H-VH
SGRPWTVEQVVQKQDRPTQRVRSAQRDMDW--D---ENFQVLAFQKREAY
NCVNHPRNISTVTT-THTLRLSSFTYAFKA-------ECLKDK---KWYA
PGKTPEEIAAAVMRLAA-----NND-S-LVQSDFSRFDGWINEWLRVNVE
FPCYMRWVHS-DERAELRDLLFVELN-P-K---ARTKLAGKYDAGCSRLS
GSPLTTDGNTIINAFSAYAAAREE----G--H-D------------P---
--KDALLAI---G---LAYGDDGMRAGF---VPDQTMIRTAKFLGLNLAV
EKRST-P-GE---SISFLSRLF-L-DPWT-TPASVQSPKRTLLKLHTT-T
D--R-------VKPIVDMGVAKVSGYLVTDGKTPFVSDWCEAYLRC
>Wenzhou_bivalvia_virus_3_YP_009337425.1
-HTHPEAASERNAMGPYFKRLAAMMGRDLFMYSLSNADIKADTRGNKTMY
WPKDLLVPHTAALPKETDMIGVVDCDWYL--D-MNDL-LTRYVVTWAIYG
LNPTEPGGK--V-K--NGDFTF--INNVLHY---SITGG---AN-YKHEL
WDWN--RE--TICASRYE-DG-----------------------------
---------------E----------WYAAVYMVEQKTI----S--DHRV
VVLLEPIFKCK--GLA--AQLLIEQ-SHTPNA-QM------GRLV-----
-RMKPQ----------------------PN------------------PD
--------VN------YN-II-ECLKRTD--DK--AG-G-----NVV-R-
TV-SVSPVGSRKSATVTAEVFAAMRATVLSSKQ-PITAAALGSH-MGTGP
-------------------------NVR--RDA-EMFRLYFQQTE-----
KD--ANP-E--S-L--V--I--SNEN--ACKGYTFNP-QHSIQEINSAAM
KQKCKAVCSPFVG-SPALTPMSSLASDQVGVANRITKLQHN---------
-------------T-EL--KGD----QFLYKVMGEFAELIVP-EH--KHH
QLKPKYVEDVFVQQDRPSQRNTLHRGDNYG--D-YMRHDIIETFQKNEVY
GKLADPRTISQVDP-RTKLAYSMFYMVISE-------EILKPQ---PWYT
FGKTPKEMAERVAYIAT-----GAD-S-VVMGDFSRMDATISNLGR-HLT
TSIMMRAFHPS-YHEELQTLLQRQCH-R-T---CFTRFGVKYTSGTSRLS
GSPETSGHNTIENAFIAYLALRMTKDEDGNWI-E-R----------D---
---RAYRIL---CTRTEFGGDDSIMFSLGPGITEETYCKAASKMGLKAT-
CQVLQ-R-WDL--GVNFLARFFSR-HVWAGSPNSTCDIRRQATKLHTT-T
QM---------DGDPYDVLDRKMLSYALTDPNTPLIGDLATTWCRL
>Barns_Ness_bladder_wrack_noda-like_virus_1
--------------------FALMTNHVPWYYQMSATDQRRERMGSRAWH
WSKDLTVGERIDPVPDNAIVVMVDVDYYL---H-DYE-L-CKSNPILLYT
ACPTKVGND--L-G--EKTWHFEQ-DGSRHLLCTNVSGSAGDGA-YKHQL
WDYG--PD--VISMPYIA-DF---S-F-GL----CPSV-GRRF---GKLS
H--HL--FP--W---L----------SPRIHYHVNSKRN----D--DYHA
WVLLTPMGFTNWWGNLK--SFKL---E-------R------HDLK-----
-RLTP-------------------------------------------CN
--------G--------N-SV-R---LDI-------I-T-----KKG-M-
MS-SLGLVKNRLSVETPRSVADMLGVARGLSGK-KLTSYKVQ-SLTGL-K
SSS----------------------MDF--CRS-VLLAAHYEDGI-----
--------S--D-P--S--Q--VPAN--FVHHFDVLC--Q-GIQTNTDEL
KTVVEAFMKPIID-G-ASAPYSSKSNDNSTVFRRVIEVRP-N----DED-
--------------------PN----SALTQRMRQFCNLV-HSS--I--G
SLTPFGESEILAIANGAAQLRRAEAGLDEL--T-PTDCATIRSFMKAESY
SKACAPRNISPLPD-GLRLRAMQVWAPL-G-------AAMKRL---HFYA
FGRDPVETSHLVADVCF-----HAK-ETACLTDFSKMDGHYSKAAR-ALE
VILLNKLFGQ--NNPIVSALLKASQE-P-R---GVTKHGIFYSVGLSMMS
GHPQTSALNSLLNAFIAWNAFVT------LGH-S-G----------L---
---EAWTKL---G---VYGGDDGITADL----SSTAFTRSAKQMGQVATL
-DIVE-R-GC--LGVNFLARWYGP-DVWYGDPNNMCDLLRQLRKFHTT--
PK-S-------SVVPEMKLSQKACSYYVTDGSTPVIGDLVTKVKQC
>Beihai_noda-like_virus_4_APG76128.1
NHSHGNAAGVRNAGAPSLRATATTMGLNPFIYQMSRRDQLGGADGSREHY
WAKDLNAQYRPANYSHDQALIIVDVDYYV--D-MPGLLL-SHEGPVLLHT
FTPSAAASN--SRQ--DYRYTF-LPNNCVEM---TVCGNS--AP-YSHHI
WDYT--KD--IVTVYSEP-SP---F-W-P-------LT------------
-GS------------G----------PRFHVYNVERN--T-V-G--EDHE
HVALIPLKIYT--GLPA--LLAR---K---FV-TG------MELT-----
-RFQP-------------------------------------------VQ
--------CIETKNGAEH-WT-V---FKK--QF-PVN-A---ECGPK-V-
IV-TLGRAGSEACVTIPYEVHETLVNQANNAKTTGLTLSSVKTI-LSHYK
K-D--P-LAAA--------------VTT--AGE-TILQRYYSHKH-----
D----SA-L--P-T--V--M--PVER--ASRTFQHYN------DFDEQDA
NPCVHPFCPPILN-E-GFNPVHSVGNDINCVRERVEIPQSKT-RSIPA--
--------------------VT----QFVLTAMTQLIERLVP-E--QEAH
MAHPADEEDVWNRQKRRTQRSILEVAMFCL--R-TL-VWVLKCFMKGEVY
-DGPKAPRNISTVDPHHKLEYSQVCYTA-A-------NQLKKF---DFYA
FGKTPKEVAERVADTLS-----KTKTG-ANFNDFSKMDGHINYVCR-LLE
LMFLLRLFVV-ELAQSIRQMHASGRH-R-E---GVTRQGVRFRQGESRAS
GSPETSVLNTLVCIFMIYLGYAYRFRDQGV-L-DPW--------------
--EKAWQELL--D-KCIAGGDDSSAGDL----PDEYIVRSCKSIGMVAKP
-NFLV-R-GSL--GVNFLARYY-GPDVWNGDPTSCVDIRRALGKAHM--S
TI-K-------DAPAVEKFYQKWKSLSLSDHNTPVFEHVCNALDRL
>Barns_Ness_bladder_wrack_noda-like_virus_2
-----------------------------------------GYEGSRIQF
WGKDFNAQHVDAAPTDAHMVAMVDVDYYV--D-MVSD-LADNFQPTILYT
FQPDNAAAT--R-D--DYSFTF-HDDQTVDY---VVNGG---GR-YRHQI
WNYG--TD--CTRVTKTF-LG-----------------------------
---------I-----P----------YKTAVYLVDRRRV----S--PDHY
LVNLTPVARWF--GIN--AVLS-K------YI-GD------EELT-----
-RFVP-----------------------V--------------------V
--------G--------Q-FT-R---IFV-------Q-G-----KNG-L-
QV-STAEAGKYACGTIPADTDDALSILADNQSV-KLTQSAVLSH-ITDGD
L---IA-------------------RR---VSSAPILAYHLSKP------
-D--RLK-H--A-Y--V--F--PVED--AVRSYQVVS---E---LQDLEA
KPTLIPFMSPIIH-G-AFAPVDTLANEQWCIKTRVTDLKPK---------
-------------P-LH---LT----AYIDETMREFAQFLVP-NA--H--
SLDPADLEEVYERQHRPTQQHILRTSENET------PRRIFKSFMKREAN
GNCKDPRNISTING-PDKRDFSRFVYPL-S-------DLLKVA---PWYA
FGKTPIAISERVVEVLA-----DAE-T-GVNTDFSRFDGRISNLLR-HLE
KIVFTRAYKQC-YVPELLDLLRSQQN-L-R---GKGRHGTSYDSGTSRGS
GSPETSASNTFDNAFVAYLALRS-EATQGRRR-S-P----------E---
---EAWNGL---G---IYGGDDGMTANV----SPDAYQRAASQLGLKLE-
CDQVK-R-GSI--GITFLARVYGP-DVWYGDTASCCDIPRQLAKFHTT-V
NMGP-------SITPIQKLREKARSFYLTDENTPVIGPLATKVTSL
>Plasmopara_halstedii_virus_A_ADK55577.1
-HPHGAAAADRSAGSYFIERFARDVGREVVYYQCSNSDLRNGRSGAREWY
WMKDAYVQPKLFSLSSSSMVSIIDVDQYV--D-MNWF-LTEHFCPVLLYT
FQPSVCAAD--R-G--EYSYTF-NSNNEVIY---RVAGG---AE-YVHKV
WNYD--TD--VVTTTRLF-AG---KSW-T----KWRNW------------
---------I-----P----------FVTCAYLVDKRQM----D--ADHQ
IIGLFPVKRWF--GPL--ALLA-R------CL-KG------RPLS-----
-RFKI-----------------------V--------------------R
--------G--------D-FL-R---LLN-------H-G-----HNG-M-
TI-STGKVESPLCGTITAREDAALASLARTTKS-GLTLMHVKKL-MPD--
--------------------------DT--LGA-TYVYEYHSQK------
-L--PEA-T--V-V--SYSG--AKKD--GVRGYQFNP---M---NYDPLA
KQSLVSFMSPIID-G-GFCPDMTEDNVKQAIAGRIVDVKS----------
------------VT--T---MD----RFLMKTIDEFAHLLLK-SAGVTAQ
SLLPCGYEDVYERQDRPTQRRILEQAEFVV------GKNIGKNFLKREAY
GKCSDPRIITTIEG-SRKYRYSTFIYGYTD-------EVIKHQ---QWYA
FGKTPVDVSCHVSRICS-----TAR-T-ISNTDFSRFDGTISEVVR-ALE
RRCILLAFRPE-YTNELLELLRDQCG-I-DCYITVNDESVHYNSGLARLS
GSPETSTFNSLTNAFCAYLGFRSTRLSSGGHM-D-A----------T---
---EAYSRL---G---MYGGDDGITPDL----HPSVYMRAARKLGLKLD-
LQPVE-R-GKR--GVKFLNRLYGP-EVWFGDTTSMCDPVRALSKFHLC-V
NMDA-------RTTNIQKLMEKSYAYYLSDKNTPVLGQFVSAVVSH
>Sanxia_noda-like_virus_1_APG76452.1
-HTHGVAAANRSAASFLIDLLGRSVARTVWFYQRSGADVRSGRAGSRTYF
WVKDLATAPERCSPPADSLLAMVDVDQYV--D-MPNL-LVDQFKPVLIYT
FQPSAVSRD--T-G--DYNFTF-DECSNVDY---HVAGG---GK-YTGQV
WNYD--GD--SLKVRKTL-FG-----------------------------
---------V-----T----------YALATYHVERRFM----D--SDHQ
LILLAPSAYFR--GFG--AMLA-D--F---FL-EG------PELK-----
-RLNL-----------------------L--------------------Q
--------G--------G-HL-R---LRS-------M-T-----PSG-M-
CV-STGKPSGFLSCTVPAAVDEAIASVARTTKS-GLTLPMVKTR-MGN--
--------------------------EW--KGA-EILYEFHKTS------
-S--VRT-M--D-K--V--S--VTAE--HVRTFQYFD---S--NDLDEFA
KPTMVPFMAPIVD-G-AFAPAATVNNDLRAVTKRIWEQEN----------
------------NT--V---IT----PHVVKVVDEFVTLLLG-DN---EG
TLHPVDDDFVKEKQDRPSQRRILEEAEFLE------AHPLAKTFIKKEAY
QAVTDPRIISTIDG-VTKRHYSMYTYALA--------EVVKKA---SWYA
FSKTPREVAERVAEICT-----GAT-TSATKSDFSRMDGRISEILR-YLE
KILMVRAFRPE-YRDDIVKQMGTQHN-I-K---AVTSNGLKYVSKLARLS
GSPETSLFNTVANAFITFMTFRAMRRPDGTFY-S-A----------A---
---EAYAAL---G---VYGGDDGLTADI----DVRKYAKTAWTCGQKLE-
AEPVA-R-GSF--GVDFLSRVYGP-DVWHGDTNSCCSVYRTLSKFHVT-T
HLPG-------NITALEKLNDKAAALSLTDANTPIVGDFVRK---A
>Hubei_noda-like_virus_3_APG76470.1
-HTHGLSAANRSTAVELMHRIALDCGYDPVSIQGSASDERKGREMTRHYR
WGKDLLIEPVSRDKRENDLLVMVDVDYHL--D-MVSH-LAHHFRPILMHT
LQPSAVCKD--A-G--EYKYHF-LADNKIHY---FVAGG---GE-YKHLL
WNWS--GD--SVSVTRYF-LG-----------------------------
---------I-----P----------ITYSVFSIERRKI----D--DDHQ
VVLLAPVRKFT--GVFA-TWLA-R--R---RV-LS------RQLE-----
-RLKV-----------------------V--------------------D
--------R--------G-FA-R---LLV-------N-T-----SSG-M-
VM-HTGVVGGWASAQCSASVDTVLASAFRTGRK-SMTLAAVRSK-MEGST
----ND---R---------------KLS--SNA-EMLYEYHLAG------
-P--GNV-H--R----V--D--VLEG--TVRRFQWVD---T-SGDYDREA
KVGMVAFMQPLID-L-GWVPDSCYNNDKRAAEARVLALADAK-RKKRKPK
-----------KDGKTDFDGIS----RFDSTCMDEFIQLLLM-GE---KH
FLSPCSVADVYEKQDRPTQRRILDRAQHEN------SNSIAANFGKKEAY
GKPTDPRMITTINP-KDKLEYSQFIYPL-A-------DMLKKH---DWYA
FGKSPAETAQRVADICQ-----SAE-FNAGITDFSRMDGNVDSRAR-TLE
KRLMARAFKYE-FIPKLLALMRKQYN-L-R---GVTKFGFKYETGWARSS
GSAETSAFNTILNAFIAYLGYRK-------TM-D-I----------N---
---KAWEML---G---IYGGDDGLSKDM----VVDHMSSAAARMGQTLT-
CEVVE-R-SAF--GISFLSRHYGP-NVWTGDTNSCCDILRQLSKFHLT-V
QLPS-------NISPAQKLLEKSYAFSLTDTNTPIIGEFVTRALDL
>Hubei_noda-like_virus_2_APG76485.1
-HTHGASAASRSTATFLIQRIASGGGRKAFFIQGSGADFRAGRLHSREYY
WLKDVMCPATRATPGPRDVLGLVDVDYYF--D-MKDL-LTKRFQPYLLYT
FVPSRAAKG--E-G--EYKYRF-LADQSVEY---SVAGG---GL-YPHEL
WNWD--GD--SIRVVKRW-FG-----------------------------
---------I-----P----------VGYVGYAIERRQM----D--PDHQ
LVLLVPLVQTG---FWS-SWVA-A--W---KL-AA------AEVR-----
-RFQP-----------------------V--------------------V
--------D--------G-FV-R---FYV-------N-T-----KEA-M-
KV-ATGKAGGYSDCMTLASVDDAIASTARTVSG-KLTLMSVKSK-MDDGA
D---SN---V---------------KNY--KGA-EVLLEFHLAR------
-L--PTR-E--R----M--S--LLE---AVRRFQWVP---K-GAEPDADA
KPGMVAFMGPLLH-G-GFVPDVCRGNEERFVEERVRKLA-----K-----
------------PD-TEL---D----PFTLRVMEEFAEHLVP--V---PH
LLSPVDHEEVYARQSSPSQRAILHEAEHGK------PTRVTKQFIKREAY
GRVNDPRGISTING-VDKMEYSRYIYAYVD-------EVLRPQ---PWCA
IGKSNAEIAERVAGIST-----GAE-Y-GDNTDYERQDGNKDNRPR-VLD
RIVMTRAFHPK-YHAEMLEQMRRQYN-L-T---GKTTFGVVYQTGMAQAS
GSADTAASNTTLNAFIAYLTYRR------QYM-S-K----------E---
---DAWAML---G---IFLGDDGYSTGM----SKRVAAECAARMGQVLD-
LERTY-R-GNV--GVSFLARRYGP-DVWYGDTNSCCDIKRQLAKFHLT-V
NLPA-------NISPVQKLREKAYAFSLSDSNTPVIGEFVRTVLAL
>Betegovirus_SF_AHA86934.1
-HTHGPSAADRSSASEFATNFAYSLGVTPFFIQMSAADQRHSKRGNRTYF
WSKDVHVKPSNEKPNPEDVRVLVDVDQYF--D-MPYL-LANDPAVYLLYT
FQPHKAAST--C-L--DYSFTF-DADGRVNY---QVNGG---GS-FRHHV
WNYA--KD--VFTVERTM-FG---V-------------------------
---------------P----------ISTTTYLIDRRLT----S--ENHE
LILLTPTCTVD--FPFA--FLL-S------QL-GS------NPLL-----
-RLNP-------------------------------------------IV
--------G--------N-FI-R---LDV-------R-------GVE-L-
LT-STARISEYVCCTIPRVADDRVSEINRLTKH-DLSPASVESA-ITPLP
I-E--P-EDTT--------------YYR--EMA-VVLCSFYRECT-----
----ERK-R--D-S--V--N--PPNR--DVLRVQH--------GRYDPEA
PETMLPFMSPLLV-G-AYSFDKTSDNEKQTFVGRVVEPVN-N----KT--
--------------------TT----PLMERCMNEFVDKMFP-N----KH
LLVPADLDCVKEHQHKPGQIAKIIEATTNP--T---VIRYISSFLKSETY
QKAGNPRNISTSDA-TDKVNYSMFTYPL-A-------EYLKTF---SWYA
FGDTPHNTSLRLCAILG-----IVD-F-ASFTDFSTFDGTIGQPSR-TLE
ERILLNAYPS-CYHAQLIGLHRGTYG-K-M---SIGKFGNRVAALLGRGS
GYPDTSIMNTINNAFTMYLAFRMTRGPDGNFL-D-A----------D---
---EAWARL---CKYCLFAGDDGQSGNL----RKEAIKKAADLMGFVVK-
VEEIQ-R-GQR--GVNFLARFYSP-DVWFGSPNSMCDLKRQLSKFHTSL-
VLPP-------QITPAQKLKEKAMSYVLTDANTPIIGVFCKRAVEL
>Beihai_noda-like_virus_3_APG76184.1
-HTHPSAAALRNSATNFALGCASSLGVRPYFVGMSKSDQRRGLSGSRQWY
WAKDTKIENRRDPSRPNDMIYMGDVDYYI--D-MPYF-LNTTFNPILLYT
HVPEEAAAE--S-D--DTAYHF-DESGKLVV---RVRGG---GQ-YSHHI
WDYA--CD--SLVAKEHF-WG---I-------------------------
---------------P----------IGTTSYAVERRQV----G--HSRQ
LVLLTPIKRWG--ILSA--WLANF------AI-EG------HELK-----
-RFDP-------------------------------------------VV
--------KT---RTGDT-FI-R---FQV-------H-G-----PNG-L-
LW-TTSRPNSTLCATVPARDDDAVATAARLGSA-TLQLPTVVSW-LGKDT
---------------------------R--HAS-AVLTDYHRNAV-----
----PRP-L--P-T--V--Y--PVEE--SIRSYQFEP------AKYDPEA
RPKLQPFMSPLVN-G-AFAPDNTSSSERRCVEGRINALKK-P----EPK-
--------------------PI----KFVDECMREFADLVVG-D----A-
VLEPVCVETVLEKQTGHAQKLSLTRAFVSG--K-Y-TKPILKCFVKAEAY
AGPKDPRNISQYND-KDKLEMAQFALALAA-------HC-KQF---PWYA
PGKTPLEIATRVSEICK-----HSD-F-VNVSDYTRMDGTISHYLR-QVE
RVVCMKAFT--HHAASLNELLKRNVN-N-T---GILPFGTTFKQESSHGS
GCSATSVFQTLRASFTSYLGYR----RLGR---V-P----------S---
---DAFASI---G---IHLGDDGVDGDL----TIAAHQWAAKKVGLVLE-
SAVVP-N-GER--GVNFLSRYYSS-EVWYGRLDSMCDVKRQLSKLHTTV-
RLPE-------NVSPAHKLVEKCRGYAATDSSTPVLGQFVSSALSF
>Sclerophthora_macrospora_virus_A_NP_995577.1
-HTHASAASLRTAATRYAQNVAQYCGTEVYVVGMSRSDQRKDMKGSRQWY
WTKDVNAANRNDRPGHRDIRFLCDVDYYV--D-MPAM-LVAEAKPVLLYT
VVPEEATSS--AND--ESAFYF-EADGSLRT---MVAGG---GG-YSHCI
WDYA--AD--SFLVVKKI-CG---V-------------------------
---------------P----------IRAVAYAVERKQV----G--KHRQ
MVLLAPVRAFS--GLAA--ILAYL------LL-ET------KELR-----
-RFNP-------------------------------------------IV
--------EA---G-GEK-FV-R---FNV-------M-S----SDGA-L-
MV-TTARPGSSLCATVSCADDDAIATVARLGST-NLMLPTTASW-VKD--
---------------------------R--PAA-AVLTDYHRKCG-----
----KKA-K--F-V--V--Y--PVEQ--GVRAYQYKP------DEFDQAA
RPKLQAFMSPIVH-G-AFAPVLNRAGEERCVEGRINSLRK-P----EPH-
--------------------PS----NFRDRCIDEFADLVVS-G----M-
LLEPVCFEVVNSKQTRSTQKLSIAKAVLTG--K-F-RQAVLKCFGKAEAY
PDVKDPRNISQYND-ADKLDMATFALAL-S-------EHMKQF---KWYG
PGKTPLEIANRVVEICQ-----AAD-F-VNISDYHRMDGTITYTLR-RVE
RAVCMKAFA--NHSACLNELLKRNVD-N-V---GYLPHGTTFNQGSSHGS
GCSATSLFQTLRAAFNAYLGFRHTRNQAGRMF-S-P----------K---
---EAFASL---G---IHLGDDGLDGNL----PIGSHQWASKQTGLILE-
AALVY-R-GYR--GVNFLARYYSP-EVWQGCPDSMCDFKRQISKFHTTV-
RLPS-------NVTPEQKLVEKSMSYVATDGNTPVIGQLCKRVLLL
