# Supplementary material for: Metagenomic sequencing suggests a diversity of RNA interference-like responses to viruses across multicellular eukaryotes
Source: PLoS Genet. 2018 Jul 30;14(7):e1007533. doi: 10.1371/journal.pgen.1007533 (PMC6085071; doi:10.1371/journal.pgen.1007533)
Supplement: S2 Data — Protein sequence alignments used for phylogenetic analyses are provided in compressed (gzipped) gapped fasta format, with regions of poor alignment (identified by eye) deleted. Sequence titles comprise the taxon name and NCBI accession identifier for the sequence. (TGZ) [file pgen.1007533.s018.tgz › alignments2/NoraPicornavirus_Trimmed_RdRps.fasta_aln]

>Beihai_picorna-like_virus_112_YP_009333479.1
QSIVQYLPM-AGLLFLGGKSQD-F-ITSTSE--------ST---G--LKR
TNLIKVL----APKAAGIPSRPGDCGGFMLALNTRLKR-KFIGLHIGS-V
HSGVV-L-SVAITQER-IKECLHMHRDQG---------------------
-----AR-ER--------------ID-----DFKILT----ED-ET-K-M
--VPDHLGSVCKST-------IKSA-------------PQPR-------S
-RLRKSIFHSRFID-LAKEPSALTP--R---R-S---AH-TKPNKKGKDD
LMVGNIEPWFESQPTLSY--SH-KQILKKVTKDWMKSMPK----P-----
-SATVP-VFNEREVLNGKGM-V---PGTNFSASAGIMWKG---AK--K-D
F--VRM---NA-M-GY---YEFND-EKKT-KELKAYLDQKEKDALKGKEH
LEISSVHLKDEVRPVVDGNVKKTRMFVCNSFSAYLHEKKFLGPFLNYFYE
NGRKLYHGVGIDPLSCRWGEMMSYLSGIGDNFFDGDFKNFDRYQSKEFLN
AAWDIIESWTMENVR-Y---TNRTG-LRNVLRGCRDQFVNSTHYYDGDIF
DTDHGNPSGHTLTTVINCLVNVLYHKFLFAVLTETD--PVKHNMQKNFDK
HVRMVVFGDDVLVSVSDEMKEVFNLKTLSDSFKQLGQTYTPGNKT-G-E-
---YYTTQPLIGSTFLKRTT---RKTGLMYEAALEWDSIITPFKWTTLLE
SDVQGYQSLITESLIEASLHGPNRY
>Beihai_picorna-like_virus_113_YP_009333450.1
PLVSQYFPS-IQDSFIGTK-EEKL-QKL-TN--------SS---H--RQI
EDVFVVS----TCAVSGMPSSDGDCGSPLFILSNNVQR-KIIGLHVGYDV
RTARS-M-SVLITIEKLN-RIAAGKDYQNHN----STI------------
--TE-I--SR--------------TD-----ILEILK----DE-PA-E-K
--IPEKYRPVGKFN-------NLTK-------------PVQS-------T
-RMRRSIFHRKFPE-VNRKPAALTS--E--KY-E---GE-MEKDKNGKPD
LMITNISPWFKKTPLLSA--EDKNQLKIITSNFYNAQFKT----SML---
TRQKN--PLTEKEILNGTET-M---PGMNMQSGSGAYWNRF-HSKKKG--
Y--CQWV-PEGNQ-GY---WKLAD-HQAA-QKLKAYLKLKEEKALKGEEL
LELATTHLKDECRKVTNGVRKLTRMYVCNSLPAFMHEKKFLGRFVEYFFD
NNYAIGHGVTVNPLSKSWGVLYEKLLKKGSNWFDGDFKNYDRYQHRDFIS
AAWDIVNRWTLENLR-Y---KNKAG-LSMLLNGCKEQFIYSTHAYDNDVF
LTDHGNPSGHTLTTVINCIANLLYHRFLYHKLVGTS--AE--NTEKEFEK
NVAIFVFGDDVIISVSDAVKEVYNLETLSVAFSCLGQIYTSGAKD-G-K-
---MYRYRNPDEATFLKRRS---FKLKYMVVAQLEWDSIISPFSWTKLDD
SDKNGYVAMVESCLIEACLHGRQRY
>Beihai_picorna-like_virus_114_YP_009333588.1
SRGVICIPNQDKTTYMLNVNMILH-KEHRI-----TFKNLE---T--KEY
DHLWVA----TNLVSSGADTVKGDCGSPVMLMCPKTHK-KLVGFHIVGAS
DF--S-A-FAVLTDERIE-MLLEDADEEG---------------------
-------FVDAEEEMNIGKTTYPVIP-NS-LYET-ISP---CGEDP-I-Y
APVGLEKQVIGTRA-------FETP----------S---NGK-------S
A-INKHPCHGAFPV-D-TCPAFLSMGAYNKAHPEEPLTMVNPAGDEVEIN
LVTKNTSKWCKQLPQDPLITEELEEMEEELTEYWKDIFSE----ENL--S
-------MISIEDALSGNPA-F-DLEPMNVKSSPGIPYNTMKGG-TSKQG
L--IEPT-GIL-YP-NG-KCQVKPVE-----EVQKATLNRITLARKGLRP
FSLWKDCLKDETRPIPKVHQGKTRIFTAAPFDFSLAVRIMMGRFKAAWQK
KGIELGHSVGTDCLSPDWGRLYNKLVSVSNYGFDCDYSSYDGNLRADFMF
AAIRIFAKV-IAEQTYQTKYDVQPDEVEEIIKVICSECVETFQQSGDVVW
QSQHGNPSGNPLTTELNCTVNFMYHWFCFRQILGKENCS-----LRDFLS
EIGFSCFGDDAVFV-F-RAVDTVTFQKLAYWMNFLGQEYTNAAKT-G-S-
---ESALLHISELSFLKRRFLPSEASNRIIMSPIEESSILGQFNWCSYPA
DSVDILQDTYENALIEMSQLGVEKF
>Beihai_sea_slater_virus_2_YP_009333571.1
GHGVAYLPM-SKLHYICHIDFVYD-KSFEL-----TR--GL------VTY
EELLSIR----GFERIAVPTVNGDCGGFTISCNNKLAR-KWIGMHIVGTL
EK--G-Y-STLITREILE-KLGVKFAEK----------------------
--A--VEQRSVNVI--DCSSKLPIVD----VM-N-LCP---IKVDN-P-R
YPSTPQIEYLGQMP-------YTGM----------P---ASG-------T
N-LIKHPFYGTFPV-T-QIPSALSLDQV--KD-S---ST-LDKDVYGNPD
LLLTQLNKYGHPETVIEDEEKILDGMVEQMTDYTKFKLSG----YDM--S
-------PLSEEDAISGLSE-DIDSEPLDVRTSAGEPWSRLGKT-SGKKK
GAYLRK--IVR-DG-EN-RYEFANNP-HS-LTLKEVIQIKEDLARERVRI
LSVWKNCLKDETRPVQKVEKGKTRLFVVAPFETIFLFRKYFERFKLAWQK
NRLKLPHAVGINPVSSEWLHLANLLLKKGKLMCDADFAQYDGRLRAAFMR
AAGKIVIDT-INPE----DE----E-TRNILETLWEELVETPHLSFNMIH
LILHGNPSGNPFTTVLNCFVNFLYHWFAYIKITGNY--S-----LSKFLE
EVAIFAFGDDIIYS-TNN-ISRFSFNAVAEIMEQLGQEYTTIDKS-G-S-
R--SE-MKSLKEITFLKRMFRK--DCGNVIFAPLDTEAIEQQFNYSLLTE
NQDLAIIAQVNEALLEAAAHPVEYY
>Wenling_crustacean_virus_5_YP_009336709.1
SQALQYIPS-ANMFQVTAVDFCKK-RIVPL-----TT--GI---H--QNF
EDLWLVNGIRNPMGLLGAQTLAGDCGSPLIAIDKSLTS-KIIGMHILGGR
AE--S-F-SALLTKELLD-KLMTDTCNEEE-------------------Y
--S--EQELKHELI--DCDTDFPVVD----HL-S-LCN---KVADF-P-K
YQFE-NIDYIGEYD-------FLAT----------P---ATE-------S
S-LTPHLLHGTFEP-K-TCPAILQDKDV--PD-K---SK-LKTNAFGKPS
ILATQLGKYDKFIPQDVDFEEHLKDMAEQLTNHYREVLDG----KDL--S
-------PMTEEETLSGIEY-DIESKGIDLRTSAGEPWSRLGKT-KGKKK
NAYCDK--REA-DS-GN-RYTLGDTE-HA-TYLRSCIADKEMLASKGYRT
LSLWKNCLKDETRPIEKVNIGKTRAFTAAPFESVYLFRKWFGKFKDQFQK
NRRQLFHSVGINPTSFEWTTLVQDLQEKGTHFHDADFGSYDGNQRRDVQQ
AVIDIIVNV-IDDA----HN-------DTLMRVLLSEVKETFQVTETNIH
LFKHGNPSGNPLTTVFNCIINLLYHWYAFRKITGQL--S-----LSLFQD
QVGFTCFGDDVLFT-TPD-YSPYTFAKIADVMEELGQEYTTAAKD-G---
R--TEISTQLSSKTFLKRRFVP---LGSTYLAPLDTASIEGQFNWSQIED
NDLGTISQQLKEATFEAGLHGEPYF
>Wenling_crustacean_virus_6_YP_009336650.1
PNALQHIPS-SDVSMMVAAALVKD-MDFDLN-TGTVY--ET---T--KTY
EKLWRV----RSFIVSGAQTSEGDCGGSLIACDKRLRN-KFLGIHVIGSE
MC--S-Y-AAIVMKEEVD-AIINNPKE-----------------------
--------EMFVVE--QKATELPIVD----TL-E-QIN---YIVDD-P-A
ESPE-CFEYLGETD-------NYYP----------E---ATQ-------S
S-LNKHLFFMTFLA-T-ACPAALKPEQV--ED-K---SE-LSLNRHAKPS
ILTTQYEKYGKHMETSDDLTMDLRDMAAQLKDRYVEVLAS----HDT--G
-------IANLDDAINGVKG-DPDSHPLDLRTSAGIPWSTMDVG-GKKRD
F--MKGE-TME-DG-EI-RYSIDNTTPAG-KLLLTEVNRKKQLARNKTRT
MSIWKNCIKDETRPTEKVRIGKSRLFTAAPLDFVILCRQYMGKFKVAWTK
ERENLFHSVGINPMSMEWANLYNKMKRKTPYGNDADFGRFDGNLRADFME
AAASVVIKS-IVEM-NDLDV----N-DENVLITLWDEIIRTIHVSRTNVS
MTTHGNPSGNPMTTVVNCIVNLLYHWYAYRKITGNT--S-----LESFEN
DVVFTCFGDDVLWA-TNGHENGMTFHAVADVMTELGQEYTTAAKE-A-A-
S--SASEKPIKELQFLKRSFSP--ISEIRILSPLEKESIEQQFNYTHMQP
NDIEGISSQIQEASIEAAQHGPAYY
>Beihai_picorna-like_virus_116_YP_009333591.1
NIAVQYAPM-SGLTYVVQLKLESD-LEFNL-----VD--R----I--QEY
EKIWKV----KAMHLVGAQTSPGDCGGVITCLDTGLTR-KVAGFHVMGAQ
GA--S-Y-AALITREGVD-ELIPPKVK-----------------------
--L--EGVAYDVLE--DEVSPYPILD----PS-K-IVP---FVSDG-V-L
TPPG-DIVAVGETA-------NYYR----------E---AGP-------T
Q-IKRHLLAGAFED-T-MAPAPLTVRQV--GD-P---TK-LMENGAGHPD
ILYTQYAKYAAPEPEVEGLPAHLEDMVEQLTERYVQVLQD----HDT--S
-------FANEDEALNGVKG-NPDSHPLDVRTSPGVPWSNIIPG-GKKVH
F--LESW-DDT-DG-NI-RYVISDTE-EG-KALKEAIDEKRALGQIGYRT
ASIWKNCLKDETRPLDKVQIGKTRLFTAAPFETVYLFRECYSKFKTAWTV
ERDQLFHSVGINPMSSEWTTLYRRMAQMSPYGNDADFGRFDGCLRSDFMR
AAGRIVNDS-IARM-NNLNE----E-DQLLMKVLWEEIVTTLQVSRTEVS
ITKHGNPSGNPMTTVVNCIVNMMYHWYAYRRITGMT--S-----LESFEQ
HVFFTCFGDDVLFC-SNGRENGYVFSEVAKIMLELGQEYTTAAKD-A-A-
A--DGGEKPLSDLQFLKRTFYE--ESPTRVLAPLAQESIEQQFNWTMMMP
SEYNGINAQIEEACIEACVHGPGYY
>Beihai_shrimp_virus_2_YP_009333522.1
HTGVQYLPL-NGLSYIVQINLERD-LVFKL-----SE--TD---F--KTY
DQIWQV----RALHLLGAQTSAGDCGGAITCLDTNLVN-KVIGFHVLGAK
QA--S-Y-GAIVTKEGVD-TLLALEAKQEKRN-----VQ--E------AS
--P--EGVEYDLIE--QNVSLFEILD----PL-F-NVP---FDSDG-D-L
CPDG-EIYPIGNTP-------GYYR----------E---AGK-------T
M-IKRHTLAGAFPD-T-MRPAPVHPSQV--AD-Q---SK-LMENHKGNAD
ILFTQYAKYATPEPVVPGLDEHLADMVGQLTQRYIVILSP----YDT--S
-------FASEDEAINGVKG-NVDSHPLDVRTSPGVPWTDVIPG-SKKIH
F--LDSWTDET-DG-NI-RFIIADTH-EG-NLLRKAINEKRALGRQGYRT
ASLWKNCLKDETRPIEKCEVGKTRLFTAAPFETVYLFRECFSKFKTAWTQ
ERNNLFHSVGINPMSVEWTELYRRMAAMSPYGNDADFGRYDGCLRSDFMR
AAGKVVTQS-MTVM-NNLDE----E-QQLLMEVLWEEIVTTLQVSRNEVS
ITSHGNPSGNPMTTVVNCIVNLMYHWYAYRRITGMT--S-----LESFEQ
HVFFTCFGDDVVFV-SNGYENGYLFEAVAEIMEELGQEYTTASKD-A-A-
S--TGGEKPIDQLQFLKRGFKE--ETSALVLAPLAQESIEQQFNWTMMLP
TEFEGINAQIEEASIEASLHGTEYY
>Biomphalaria_virus_1_YP_009336637.1
RTYLQYYPQ-SQIYSVVAGSFRES-VPVRL-----NG--K----V--MNY
HDVIVVN----GFETSGVLSRAGDCGGLLGYLNPTAPR-KLCGMHISGAA
NG--SSAFITILTQDRID-FFRSGTGELVIKNQSMCDIP--V------CD
--VV--QQSMDHVL--EGVSFAPVSELNY-NLNF-LLP---QEEWE-A-Q
HFAGGSLRYVGDLV-------LTAK----------P---VGE------ET
E-LRETPFGMPFPAIK-KFPSVLTENDC--RL-KD-TSV-LKTDCFDFPS
ILITQISKYSGPAVDVDC--DLLSSMVDQLVDHYSLILKD----APL--G
C--SEDHLENVWLSLNGDSE-DVDFKPLAFKASTGIPWTDL-GA-SKKIQ
L--LKPVSITR-SGQKVDGYWFDDQNPLS-CLLYDVFNHKLSCAIKGQRT
HSIWKDCLKDELRSTEKIEQGKTRAFTSAPFESVLLMRYLFGRFKTYHMK
SLFSLNHALGINPHSAQWSKLCSLLQQKGSKVVDGDFSSFDGSIPRQFML
AAGDVIIRT-IEEV-SH--D----G-LELARRTMWSEIVDTLQVSWSTLY
LKDHGNNSGQPLTTPTNCIVVFLLLWYAFCKTTGKT--S-----LAEFLK
YVFVVTFGDDNVSNVSDEIAHVFHPKVIQSQLSLLGMGFTTAAKS-G-D-
----LAWQSIEEVSFLKRKFVP--VSPSYVKAPIEKESILQCFNFSLLSA
EDVQGWKTVIHEQLLEAALHSQRFF
>Hubei_odonate_virus_7_YP_009337739.1
GECLEVLPQ-SGVTDHARFKYMCRDMTY-SDYR-G----IS---SYTVKD
QEFFECR----GISVPKTLSRPGDCGGVVVVLNKRLSN-KIIGIHNSSNN
SA--G-A-ASWMTKEQWN-RIVSKINVQKV-------------------E
STYG--MADN--------------DP-----F-LSLIQ---KG-DC-V-E
CPPGG--LPLGVVN-------PPCP-------------PAGFGR----EN
-KWFKSHFYGAFGA-Q-RFPTVLDVRDQ--RI-K---EP-LVLNNDGLPS
LTYKTLSNFCKPSPSLNL--SIEMHITHQLTRYWTSRFIND--DLSV---
---SNDVEELLERGINPRSD-WRFLSGLKVDSSPGYIWTAL-GF-KKKSD
I--IDVDP--S-T-GV---RTWK---PEG-EIVKERVRYTLQRANEGKRT
IAFVTAKLKDELTTKKKVETGNTRVFLVVPCESIITSLCLFGPYREAYLR
KRFTMFHAVGMNVHSVDAHLLLKHLSVF-NNFVAWDYHKFDSSQHPNLRR
LMNHVKSCI-YEKQC-N---D----KWNLARKVVMDRKITSQILVDSSVF
QVEKGEKSGEDTTTEDNNEINLAIVYYCFCDLYGER--NNSYPEFEYFLD
NVRLVTFGDDAIMSVSDRVVDWFNFVTIHKTMERIGMEITPTNKE-S-E-
I--IDPVIPLSEVSFLKRKF---STLSGRTVMPLEKASIEGTFGYTTNTI
SEVEIWKQILKTQLQEACLHGEEYY
>GBCX01006324.1_Dastarcus_helophoroides_TSA
FAGSQFVGL-MGCHSSVQLKYAGR-VLE-------DD--GTLLGT--SDF
E----V----AA-LAMNTVTRAGDCGSPLFINNPSASG-KLVGLHHLGAR
DC--SVTYSICVTQQIIL-DLCGTPLEPQNLQ-----E----------PQ
--VEGLVPIYTACK--PR---IKVNT-EFGVG-EYFVS---FVK-E-P-M
YLGDSMSQFIGNLYDPVRDRILCAPPTAYNFDRVGENPVLNK-------R
RVNQPTPFLKCFEM-H-KVPVVLTLSDP--RV-ME-VEH-LPKDGYGNRN
LLLAETDKYRFDEGSVDV--EDLNDMVNQLIDYSCSVFDG----RDI--G
-------ECTFAQALCGDKAVSPNFIPMNLKSSNGLPWTLF-GL-NSGSD
L--FMVN-E-N--E-PG-S--YRSLNKYA-KRCEQMVEEKIRYANQGLRV
TSLWKNCLKDELRPLAKVVRPKTRMFTAAPRETTIAFRRLFGKYKACWTD
ERFKLFHMVGINPHSFEWTKLANSLQTF-PYLLDEDFEAFDKRELATFMW
AVGAIIIET-IDRI-SK--D----G-LKEARKVLWAEIIHTFCVSYTDVF
VKFGGNPSGNPMTTVLNSWINLLYHWYCFRKATGMK--S-----LADFQR
CVRLYSFGDDVVQSISEEVIEKYNFQTIRQYMAEIGQVVTPGDKM-A-V-
ADGFKYKIGLENLTFLKRGFKRSIKRPGFYFAPLDVESIESLYSWTSIPE
GDYLTWSNTVHESLLEASLHGRVYF
>GBEC01024688.1_Nasonia_giraulti_TSA
YNRVAFMPR-D-IIMIGTATYLGA-TTRIIDDK-I----QD---------
SKSFDVS----NFNTRDIISKPGDCGNPYVFYNPKIQH-KLCGIHNSGST
QM--T-G-VSLVSQEEIK-FLDQIGQELIKQA-----E----------LS
SITE--DWSK--------------DH-----W-LKYISEPTKG-THLK-N
IPQGPEFSYIGGLS-------YTNT-------------YGPLNE----NR
-EWKHSPFWGVFDV-K-KIPSAMNSYDQ--RI-K---EE-VPKNRIGEPS
LGYAQLEQLCCEIPEPQD--NILYECFSQYKDYAINLLRGKP-LGIK---
---NYSLEEIIDLGLNGIPT-SEFVPPIELNKSAGVPWTERAAT-RKKSS
L--IDCTP--E---GK---RTIS---S---SELYARIAYKHQEAMKGNRI
LGFWASKLKDELVKPSKVEKGVNRIFQSSPVEYVIYAKGLFNNFIRFFRE
KRNEFSHSMAIDPISYDWQEHSQWLAYY-NNRVGIDYKNFDKRTSTEISY
LAYKFMIDV-IDAVD-P---D----EFKTARWVIAHEAIFTYLAEEQTII
RVNRGNKSGDPFTTEKNITANFLYHFYSFSKELGRV--D-----IELFMR
ETRRKYLGDDADCSVSDEAVELLNYPTLKRNLKQLGQNITLPGDFKDVE-
T--DQYFLTPENVTFLKRYY---KNVDGIWYAPLEKASIEAPFTWTRNET
WEIDIWRELLRSSLQEACLHGREYF
>GAXR01026447.1_Stigmatomma_oregonense_TSA
MPAAQWLPT-SGAIATCTLKMIGD-IPLIYT-V-N----GE---DQTFIR
THIVEAV----RVQGGSIVSRVGDCGGVYMMLNPRATR-KLLGFHIAANN
QF--T-Y-AALLTAERIL-DFTAKVVQLEALDETVPASTLHECFPGIPR-
--IF--WDAE--------------DP-----W-VQLIG---SG-QP-V-D
MPVGEESRYVGSVS-------KTCL----------P---TSQIKSGNFLG
-DWRLSPFADAFEE-V-LAPGVLSPRDP--RL-A---IE-LPTNLVGEPS
LTLKQDFLFAQALPKPNA--AIMSRVLSAMTQHYSLLLA----DRQIGNQ
----LNPKESISLGLNGRWG-NQFITGIDCSKSSGYPWSVMDGY-GKKSD
F--IDVDM--A-T-GK---RSLN---YRGYKYLEPRLLYSLEQAMSNKRV
IEFCAIKLKDTCVKLKHIRNGKTRTFNSTSVERLVLSNIVNGNMREAYTQ
LFLAGDHFIGGDPHSIAWDELYAHLIIH-PNWIFIDYENFDRRQSREFSV
LAEKVWNDT-IMNVD-P---D---S-YDVARWVESANAIESLMVSRTTIW
QTGHGNKSGDPKTTPRNNLVNQANMFYVWLTMHPTS--N-----WAEFRD
NVQMVFFGDDAVMTVSDRFKSSFNYNTIATVLKTVGHIVTPGNKV-E-GD
V--QPDFADMNEVTFLKRYF---RVRDGIHIAPLEKSSIESPFVWTKNED
GDYQIWCQLIGNALIEACLWGKDYF
>Hubei_odonate_virus_6_YP_009337218.1
ITTLHYLPK-TDTFVTGHTVGRNS-SPIRMGD--I----IE---N--RDL
CEVIVAG----DSVLSQNISQKGDCGGLVVVAEGKQQQ-KIIGFHSLILK
GEDKW-C-IAFVTKNDLD-MIETNHGMAVQ------------------Q-
--FE--MSNK--------------DP-----F-INFIN---YG-EP-ATE
MPVGPCVKPVGKYV-------VKTT----------A---ATNVD----LN
-HWRPSPFFNQFEE-Q-LQPGPLSPFDE--RI-N---VDYLAKNVSGKPS
LLATAQQDIAKEITEPDS--DLLAWIEEQLTKEY--QLKLSGLLKPV--P
----NDIDEVLTLALNGHPS-NKYVTGIEVNAAAGLPW-SHKGF-HKKCD
L--IDVDE--E-T-GH---RSFK---PVG-QELKNRLTEKLTKGRQGIRL
LSFINSKLKDTCIKRDYVEIGKTRVFECVPIDVILFESALYGNFKEAYTS
AGLELHHAVGINPHSMDWTELARHLLKH-PNHFDADYKNYDKVLHKTVLK
TISNLKRKV-IQKLC-P---D---S-WDKAREVLNEELTEAYMVVLDSVF
QTERGNKSGRFETTVDNCIANDIYGIYTWCKVTGIR--D-----LSLFRD
NVAEVSFGDDKCSAVSDAFADQYNFITYKRELEKLGHTITDGTKS-S-E-
---ENKFTTFDKLIFLKRNF---VQRDQVFVAPILKRSLEAPFVWTTLLP
SQHAIWYELIRAQMAEAYLHGEQYY
>GARL01023962.1_Spodoptera_exigua_TSA
SAVMVVAPR-SDLVITGTLGYSEG-WFS-AGLQ-Q----FE---R--KH-
---ITIT----GLAVTLELPQKGDSGGVMMATTRKMNN-GIIGIYTGTSK
RT--L-L-GAYLVREDFV-ELH----------------------------
---G--LHQE--------------DT-----W-MQLIA---PM-KT-H-N
VPDGSAVTAIGEYR-------YDNV----------P---ISRPQ----HV
-KWVRAPWG--FTV-T-TAPPPLSPHDE--RI-E---VE-LPKNSLGEPS
LLMKQVLPLAEAIPDVNQ--QHLDQYVKYRVEQLRVLMQ----IADT--P
----EDLDAVFEYGINGHPT-NEHVKGIYTNSSSGLPWTSSSDR-QLKKD
M--LDTDP--L-T-GH---VSVN---DKG-HALRKRVYTILERANNGVRS
VVLVASKLKDQCIKLKHVKNGKVRVFHAVPVEKIIADSSLFGNFKEAYMN
LGLRLDHAIGIDPNSPQWGEIVKHLK-H-DLYLDMDFTQYDKRMHSQCMY
AFYSIIRGL-IK--------D---K-WSNARDVLGDMSVRSWVVDYKSVY
ETSRGNKSGEFLTTVINSEVNRMYSWLAWVAITGRS--D-----YTEWQE
NVSLVTFGDDKLEGVSETFSGIYHYQALKEFYSGIGHTITSDTLD-D-S-
---GQRFSKLDELKFLKRKF---VSVDGVITAPLEVESIENPFVWTQMMD
FDFGLWKPLIAESLLEASLHGREYY
>GBCW01014950.1_Agrotis_segetum_TSA
SAVMVVAPR-SDLVITGTLGYSEG-WVS-TGAQ-S----FE---R--KH-
---LTIT----GLAVTLELPQKGDSGGVIMATTRKMNN-GIIGIYTGTSK
RT--L-L-GAYLVREDFV-ELH----------------------------
---G--LNQE--------------DP-----W-MQLIA---PM-AT-H-N
VPEGSAVVAIGEYR-------YDNV----------P---ISRPQ----HV
-KWIRAPWD--FKV-T-TAPPPLSPYDE--RI-E---VD-LPKNALGEPS
LLMKQVLPLAQAIPDVNQ--QHLNHYVKCRAKQLSVLMQ----IAKT--P
----EDIDSVFEYGINGHPT-NVHVKGIYTNSSSGLPWTSSSDR-QLKKD
M--LDTDP--Q-T-GY---VTVN---EKG-LALRKRVLTILERANNGVRS
VVLVASKLKDQCIKIKHVKNGKVRVFHAVPVEKIIADASLFGNFKEAYMN
LGLKLDHAIGIDPNSPQWGEIVKHLR-H-DRYLDMDFTQYDKRMHSQCMY
AFYDIIRAV-IK--------D---K-WSRARDVLGDMSIRSWVVDYKSVY
ETSRGNKSGEFLTTVINSEVNRMYSWLAWVAITGRS--D-----YTEWQE
NVSLVTFGDDKLEGVSDAFADIYHYRALKEFYSGIGHAITSDTLD-E-S-
---GERFSKLEELKFLKRRF---VPLDGVITAPLEVESIENPFVWTQMMD
FDFGLWKPLIAESLLEASLHGRDYY
>GAVB01182270.1_Triodia_sylvina_TSA
SSVMVHLPT-TGVAVPGVITLTGE-RQYNLL-N-G----IE---K--RHW
-INITGV----STSTGDGYSQQGDCGGMVFLKNRNYDYTVVIGIHAGSSG
AK--T-F-ASILTVEDLP-VE-----------------------------
---E--QSSV--------------DE-----F-SKLIR---KG-PA-M-H
LPPGNAIKYVGRYA-------GNNL----------P---MSGS-----KS
-KWVKAPWYDQFEE-V-LVPPPLVASDP--RI-Q---VE-LPKNADGTSN
LVMKQEMFLAEEIPEMDQ--SIIDYAVTELVKEFSSHM----DVTPL--A
----DTLDQMISDGLNGHAS-NKCVKALNINASAGLPWTDIAGM-ERKVD
H--IERLD--G---GY---LY-L---KPT-TPVHDRVKRIIDRASRGERS
IILVGAKLKDQLIKKEHVANGKVRVYHCVPIEKIVADATLVGNFKEEYLK
MGLSASHAIGVNPHSKQWTAIADHLQEH-PNMFDCDFAQYDKRLHAQVMR
AAKQVPREV-IQELA-P---D---D-WDEARRVLGEMGIETFIVDYDTIY
LTTRGNKSGEYSTTTDNSIANVIYSYYCWEKLTKIR--D-----WYIFRT
NVRIVCFGDDKVESVSDKYFGIYNFNNCKRVLEEIGHVITPGGKT-G-D-
----SNVNSIEDLEFLKRKF---RYSGRWCYAPLKKSSIESSFVWTQIPP
SELEMWYGLVAENLYEAVLHGEEYY
>JAV18289.1_Haematobia_irritans_TSA
CMTLHYFGS-SRTFAMGKTTEFVV-RKYEIGSD-Q----YQ---S--KKL
VACSQGL----QSQLAL--SQRGDCGSPVILASGKRAG-KLMGFHAYLSP
SNKCW-Y-STALTIEDLG-VII--------------------------G-
--SE--HGFK--------------DP-----W-QNLFV---PG-LP-T-D
LPQGPEIEYVANLI-------KPSL----------P---VTSSS----LD
-HWHKSPFADQFEE-Q-LAPGRLDPYDP--YI-E---SE-LPTNLEGRKS
LILGPNSEMGKKLPELKQ--DLLDWCTDQLIIENVAAMRAAGTLKKV--S
----SNIDEMLDYALNGDCD-NDFVRGMEINKAAGLPW-SLMGA-SKKSD
F--ITLDE--A-T-GV---RSFKD-NELG-KALKNRVTLKLQQAKVGQRI
ISLSSSKLKDQPIKIAQARAGRTRVFHCIPVDMILFQAALYGPFKEAYTG
LGLKANHAVGIDPKSAGWAEIAAYMTRH-PNYFDADYKNYDKYLHTQVYR
AVKRFMREV-VQRVA-P---D---E-WDRARAIEEEDAINTYVVDYRTVY
KTNRGNKSGSYLTTIDNNIANRIYAFYAWCETTKVM--S-----LAEYNR
HVSEVNFGDDKILSVSDEYKDKFNYLTYRDVLNSLGHVITPGSKD-G-E-
---EKPFTDFANLLFLKRGF---KFHDGMVLAPLMQRSIEGPFVWTDINE
EQTTVWVNLVQEQMIEAALWGEEYY
>Drosophila_immigrans_Nora_virus_YP_009047190.1
CVTLHYFAK-NRTFGLGRTKTYQV-DEYECG-T-E----YI---S--KKL
VACVQGL----QSQVEL--SQKGDCGSPIVLSTGKRAG-KLIGFHSYYSK
QKQTW-Y-GSVLTLEDLG-IIN--------------------------G-
--QE--QHFD--------------DP-----W-NKLIV---PG-LP-T-D
LPNGPEVSYIGNLV-------RPSL----------P---VTNSS----LD
-HWHKSPFADQFEE-Q-LAPGRLDPYDS--YI-E---SE-LPKNREGRKS
LVLGPNSEMAKTLPELDQ--ALIDWCVDELVTEQAALFKNQALLTKV--S
----DDIEEAIDYALNGLPD-NSYVRGMEINKAAGLPW-SFT-A-PKKSD
Y--IEIEE--I-T-GR---RSFKN-DVLG-TALKQRVVLKLQQAKMGNRV
LSFSSSKLKDQPIKIAQAKSGRTRVFHCIPVDLIIFTGALYGPYKEAYTK
AGLASYHAVGIDPKSVGWMELAAYMTKH-PNYFDADYKNYDKYLHRQIFK
AVRKIQRTV-IQRVQ-P---D---K-WDTARACEELDAIDTYVVDFQTVY
KTNRGNKSGSYTTTIDNCLANDLYGLYAWVKTTGMK--S-----LWEYRQ
NVSSVAFGDDIIKSVSDTYKDKYNYCTYRDVLNATGHIMTPGSKD-G-E-
---EKPFTAFENLQFLKRGF---KLENGMALAPLLQRSIEGPFVWTDIRE
DQVTVWVNLIQEQMIEAALWGEEYY
>Drosophila_subobscura_Nora_virus_YP_009047186.1
CTTLHHFGK-NKTVGLGRTKTFQV-DEFLCG-D-K----YI---T--KKL
VACVQGL----QSEVEL--SQRGDCGSPIVLASGKKAG-RLIGFHSYLSP
NQQTW-Y-GAMLTVEDLG-IIK--------------------------G-
--QE--EHFD--------------DP-----W-AQLIT---KG-LP-T-D
LPNGPEVEFIGSLV-------RPSL----------P---VTKDT----LD
-HWHKSPFADQFEE-Q-LAPGRLNPYDP--YI-E---GE-LPRNKEGRKS
LILGPNSEMAKTLPELDQ--GLIDWIVDQLVVEQAATFKANNLLTPV--S
----DSIDDMLEYALNGHID-NSYVRGMEINKAAGLPW-SLSGF-PKKSD
F--IEIDE--I-S-GK---RSFKA-NING-DALKNRVELKLQQAKIGNRI
LSLSSSKLKDQPIKIAQAKSGRTRVFHCIPVDLILFSGALYGPYKEAYTK
AGLKCYHAVGIDPKSVGWQQLATYMTKH-PNYFDADYKNYDKYLHRQIFK
AVRKIQRRV-IQEVC-P---D---K-WDTARACEELDAIDTYVVDYQTVY
KTNRGNKSGSYTTTIDNCLANDIYGLYAWVKTTGHK--S-----LWDYRQ
NVSSVAFGDDIIKSVSEEYKDKYNYCTYRDVLNATGHIMTPGSKD-G-E-
---EIPFTLFENLQFLKRGF---KMQPGMVLAPLLKRSIEGPFVWTDIRE
DQTTVWVNLIQEQLIEAALWGEEYY
>Nora_virus_YP_004849308.1
CTTLHYFAK-NRTVGLGRTTSFQV-SEFLCG-N-E----YI---S--KKL
VACAQGL----QSSVEL--SRLGDCGSPIVLASGKKAG-KLIGFHGYHSP
NLQTW-Y-GAMLTVEDLG-IIN--------------------------G-
--VE--EHFD--------------DP-----W-AKLIT---QG-LP-V-D
LPIGPEVEYVGNLI-------RPSL----------P---VTNDS----LD
-HWHKSPFADQFEE-Q-LAPGRLNPYDS--YI-E---GD-LPTNLEGRKS
LILGPNSEMAKTLPELDQ--GIIDWIVDQLVVEQVATFKAENLLTKV--S
----DDIDEMLDYALNGNVD-NTYVRGMEVNKASGLPW-SLSGS-PKKSD
F--IDVDE--A-T-GV---RSFKV-NANG-DALKNRVILKLQQAKMGNRI
LSFSSSKLKDQPIKIAQAKSGRTRVFHCIPVDLILFSGALYGPYKEAYTK
AGLKCYHAVGIDPKSVGWQQLATYMTKH-PNYFDADYKNYDKYLHRQVFK
AVRKIQRSV-IQQMC-P---D---K-WDKARAVEELDAIDTYVVDYQTVY
KTNRGNKSGSYTTTIDNCLANDIYGLYAWVKTTGLR--S-----LWDYRQ
NVSSVAFGDDIIKSVSDEYKDKYNYCTYRDVLNATGHIMTPGSKD-G-E-
---EKPFTSFENLQFLKRGF---KLENGMVLAPLLQRSIEGPFVWTDIRE
DQITVWVNLVQEQLIEAALWGEEYY
>JAB90728.1_Ceratitis_capitata_TSA
HDSMHYFHK-GNCFMFGRTTGYDK-VTYKIN-E-S----YI---D--KQL
ISTTPKL----IAHLSH--AVAGDCGGPTFLVSGPKRG-ALLGFYVQQTD
TN--W-F-SAYLVKEDLA-ED---------------------------A-
--VV--QSYE--------------DP-----W-RKLII---NA-PP-E-D
LPNGPELKYVGRLV-------RPTL----------P---ASSVS----LD
-HWKKSPFSKFFKE-Q-LAPGRLDPNDP--FI-E---VE-VPKNQIGRKS
LLMKPNSLMGLTLPELDQ--QVLDICVSKIIEEMTLTFEANGFLKPV--A
----KDIPSMLQYALNGSPD-NKFVRGMEVKKAAGVPW-SLIGC-QRKCD
M--IDIDE--Q---GV---RSFKK-NPYG-QALLNRVTEKLNQAKLGNRI
LSFSNSKLKDQCIKIAQAKAGRTRVFQCVPVDSILFSAALFGPFKEAFTR
SGLKCYHAVGIDPKSRDWEYLVNYLCQH-QNFFDADYSNYDKYLHRQILL
AVRKIQRKV-IQNLA-P---D---D-WDIARQVEELDTTDTLIVDYATIY
QTNRANKSGSYMTTIDNCIANDLYGFYAWIKITGND--S-----LTEYRE
NVCTVSFGDDIIKSVSDKYKDKYNYLTYKVELEKLGHIITPGAKD-G-V-
---ERAITSLDQLQFLKRGF---AQHDGYWIAPLLKRSIEGPFHWTTIDN
SSYAEWKNLCQEQLIEAALHGKEYY
>JAC39490.1_Bactrocera_dorsalis_TSA
HDSMHYFHK-GNCFMFGRTTGYDK-VTYKIN-E-S----YI---D--KQL
ISTTPKL----IAHLSH--AVAGDCGGPTFLVSGPKRG-ALLGFYVQQTD
TN--W-F-SAYLVKEDLA-EN---------------------------A-
--VV--QSYE--------------DP-----W-RKLII---NA-PP-E-D
LPNGPELKYVGRLV-------RTTL----------P---ASSVS----LD
-HWKKSPFSKVFKE-Q-LAPGRLDPNDP--FI-E---ME-VPTNQIGRKS
LLMKPNSLMGLTLPELDQ--QVLDICVSKITEEMTLTFEANGFLKPV--A
----KDIPSMLQYALNGSPD-NKFVRGMEVKKAAGVPW-SLIGC-QRKCD
M--IDIDE--Q---GV---RSFKK-NPYG-QALLNRVTEKLNQAKLGNRI
LSFSNSKLKDQCIKIAQAKAGRTRVFQCVPVDSILFSAALFGPFKEAFTR
SGLKCYHAVGINPKSRDWEYLVNYLCQH-QNFFDADYSNYDKYLHRQILL
AVRKIQRKV-IQNLA-P---D---D-WDIARQVEELDTTDTLIVDYATVY
QTNRANKSGSYMTTIDNCIANDLYGFYAWIKITGND--S-----LTEYRE
NVCTVSFGDDIIKSVSDKYKDKYNYLTYKVELEKLGHIITPGAKD-G-V-
---ERAITSLDQLQFLKRGF---AQHDGYWIAPLLKRSIEGPFHWTTIDN
SSYAEWKNLCQEQLIEAALHGKEYY
>GBYB01013056.1_Fopius_arisanus_TSA
HDSMHYFHK-GNCFMFGRTTGYDK-VTYKIN-E-S----YI---D--KQL
ISTTPKL----IAHLSH--AVAGDCGGPTFLVSGPKRG-ALLGFYVQQTD
TN--W-F-SAYLVKEDLA-EN---------------------------A-
--VV--QSYE--------------DP-----W-RKLII---NA-PP-E-D
LPNGPELKYVGRLV-------RPTL----------P---ASSVS----LD
-HWKKSPFSKVFKE-Q-LAPGRLDPNDP--FI-E---ME-VPTNQIGRKS
LLMKPNSLMGLTLPELDQ--QVLDICVSKITEEMTLTFEANGFLKPV--A
----KDIPSMLQYALNGSPD-NKFVRGMEVKKAAGVPW-SLIGC-QRKCD
M--IDIDE--Q---GV---RSFKK-NPYG-QALLNRVTEKLNQAKLGNRI
LSFSNSKLKDQCIKIAQAKAGRTRVFQCVPVDSILFSAALFGPFKEAFTR
SGLKCYHAVGINPKSRDWEYLVNYLCQH-QNFFDADYSNYDKYLHRQILL
AVRKIQRKV-IQNLA-P---D---D-WDIARQVEELDTTDTLIVDYATVY
QTNRANKSGSYMTTIDNCIANDLYGFYAWIKITGND--S-----LTEYRE
NVCTVSFGDDIIKSVSDKYKDKYNYLTYKVELEKLGHIITPGAKD-G-V-
---ERAITSLDQLQFLKRGF---AQHDGYWIAPLLKRSIEGPFHWTTIDN
SSYAEWKNLCQEQLIEAALHGKEYY
>Hubei_picorna-like_virus_66_APG77451.1
QTCLSFLPM-SKGFSKGRVNVLGV-RSYLINEE-Q-------------QS
REYLEVS----QLGITNDLARPGDCGGVIVSCNDRKTN-KIIGFHAGAFG
RN--W-V-AAILTREDLA-IVE----------------------------
--QH--GNED---------------G-----W-LKLVV---EG-EP-T-D
LPKGPCVKFIGKYK-------TTTR----------P---TNPQS----IN
-RWKAAPWAEQFEE-Q-LQPAPLDADDE--RI-L---VE-LPTNMKGKKS
LLLDKNSKMCEQLPMMDS--SILKTCIDHISKEMA---LKIGHIHKV--G
----DDLDKVIEIGLNGHPD-NQHVKAIDDRKSCGEPWCQLNNC-LKKSD
F--LDNND--G----Y---LTLKK-DMAG-SCLETRIKRKLLGAQKSERN
MSFYVSKLKDELLKISKVQSGGTRVFANVPIDKIICDAALFGNFKEAYCR
NFINLNHAVGVNPHGLGWKLIKQHLDKH-PNCFDLDFGNFDKRLSETLLH
GAFEIIRRV-IQIRA-P---D---N-WDEARRILENESINSYMIDYDTVY
MTERGNKSGEYLTTVINCICNDVLSYYSWICTVGIE--D-----LAVFRD
NVSIITFGDDKCESVSDRYASQYNYFTVKEVMKLIGHEITPGNKD-G-V-
---ERDFCGIDQLQFLKRTF---VDRDDMVVAPLLQRSIESPFVWTQTPS
SDHTVWKNLIEASLYEAQLHGEEYY
>Millport_beadlet_anemone_Nora_virus-like_virus_1_protein_2__2163_to_5177__Frame_3_1005_aa
QSCLVFLPS-SGSMSMGRVSVDGH-VNRLTRLS-D----NT---L-VSKP
TNFIKLS----ALNLNVALARKGDCGGIIMSCKDRYQS-KVIGYHCGGNA
AN--W-Y-GTILRKEDIA-MFV----------------------------
--PH--SSED--------------DL-----F-RKLIV---SG-KP-T-D
LPNGPECTFIGKYA-------FKTK----------P---AGDKS----LI
-HWRYSPFFEEFEE-Q-LQPGPLDGNDP--RI-K---IE-LPRNGIGEKS
LLLIPNSVMCSSLPPMDA--QVLKICIEDLTSEMN---HKIGFIKKT--P
----DDMEKLLEIGLNGDRE-NVFCTGMELDKACGLPWNELPGC-TKKNH
F--LQNDD--G----W---ISFRE-DING-ARLKTRVKRKLTSARRGERI
ISLSNSKLKDALIKLSAVENAKTRVFHCIPVDKVICDAALFGNFKEAYSQ
GFLKLNHAVGVNPHSLQWRAIYDHLNRH-PNVFDMDFSNYDKHLHSELMH
GAFSIIRNV-IQNVQ-P---D---G-WDDARAILEEESIRTYVVDYDTVY
RTERGNKSGEYLTTVINCICNDILSYYTWIKTTGIE--D-----LTEFRA
NVAGVSFGDDKIESVSDEFAERYNYFTAKEVMSSIGHIITPGAKD-G-V-
---ERDFCPIDQAQFLKRGI---VEWECLTSAPLLQRSIESPFVWTQIDT
SEHSIWYNLVEQTLFEAVLHGPEYY
