# Supplementary material for: Metagenomic sequencing suggests a diversity of RNA interference-like responses to viruses across multicellular eukaryotes
Source: PLoS Genet. 2018 Jul 30;14(7):e1007533. doi: 10.1371/journal.pgen.1007533 (PMC6085071; doi:10.1371/journal.pgen.1007533)
Supplement: S2 Data — Protein sequence alignments used for phylogenetic analyses are provided in compressed (gzipped) gapped fasta format, with regions of poor alignment (identified by eye) deleted. Sequence titles comprise the taxon name and NCBI accession identifier for the sequence. (TGZ) [file pgen.1007533.s018.tgz › alignments2/Orthomyxo_Trimmed_PBs.fasta_aln]

>Aransas_Bay_virus_AHB34061.1
ELLYAYTGPAPVAYGTRTRAVLENIHRPYKYFY-NP-----EDV--NRAL
EKKTG-N-K-DPQDINTQGPSSGFHRDSVVELAHNFTN-KY-SLAM--EH
LRYWILVKLPKMKYAELSKGRQTYSFIHKKNLPAPIALEETVEFLEQNLN
-R-TIGPSMLSFLQAIMEVLALKNTVYTIRYCANPGEIVYESS--EDS-E
GEEL-HRMSYG-SKTRLVHFTRQELWDQMRKLNTMWKHLERGRLNRRTIA
TPSMLVRGFVKV-VEDAATVILENVPTSGVPVGGEEKLAKLSS-KQAFHL
P------VTGELSGDQEKFNECLDPDAMRLMWTIFL-EHL----KSPNW-
------------IKELFNIPFLVFKSKVADMGEGLSYQKGA-LIKNFKL-
----G-----EHPSEFDELIPNLTGE-NE-----IACRLGMFMGMFNLTS
TLLALIAVERPEITG--SH-------VESSDDFIHFFYCE--THDQMFK-
---QAETLRLSLKLVGINMSPSKCILISPAGIGEFNSKFH-HRDFVGNVA
TELPALVPNGTNPMTDLAMGLNVIKHSVNTGQMNMATGALSMRIFNKSYK
HAYMVEGITR------RTRF-----MQENDIK-PVLTNQGAPPVHSFSTM
HLDEVALRRHL--G--ILDEETYRRIMNPTNPVTANM-D----PGVFFRI
ENKMPKIMEDTSVGSCFKYSLSRNRTIANKPHKTMLAKEEKY
>JAI18927.1_Bactrocera_latifrons_TSA
NSLYLYTNPPPIAYGTPAPKTAETVLRAYSYNR-KTE--NR-SYQLRNWE
VENTA-IK-N-VKDFPLNQVSGNYIPSYVSSMAKVYKS-KN-WEAI--DQ
ALEHVIHWIAVTPADEMSKGRQTWDPESEKSITCSKAYSRTLQLIEDN--
LN-ETPTTIRVMLLLFIKLLSLDSLKIRKREVVLKIKGKYDIVR-R-ISY
KQTKKNIIVKK-SRIIGNENVFNYMIDYSRSFCSYLKHKERGKKDRRAIA
SGNIFLRLLLKI-VEEFHLHLSKNVSGNTIGIGGDQKKAKIMTELKACTE
IDLFKDHPKIQGTEDATKWNECLTPSMFALVHHSFF-SET----DCDFSR
DTTGLK-EKRELMLKICDLTFMLMSIKRIHLGPGLMIENDKF-YNRKQW-
----DEYELEELNLQTRVWYSQV-K-I-SGK-NYIEASPGFLMGMLNAAS
TTIGLLPSNFINIPS--AKI----QTLRSSDDSMTVYVAR--DSKTLLNL
----LVQNYICCKLVGINMSTKKTIFFPE-GYGEFTSWYQ-DKDFVGQSG
TETSSLRPSGTNPQEDFNNVAIQTAVSMRTHTINFMGALQKLMIGIINVR
SLYNIEVKER------E----------DLT-HGVTFLADGGLNPWNLTNL
LIDESTIRESKLKT--DKDKSYFYKIMSPMNPFVQPV-E----ESYLYSR
DQGSMVLTKYDAPTNVFNFIRRSNRTINNQTSKLEADKEKAY
>Barns_Ness_dog_whelk_orthomyxo-like_virus_1
ATTFPYTAAPPFRAGTSTRLILDTCERTLTYS---------------GLL
TGDP----E-PKEEDYYREINGRYDPGICMHHAIRFTR-EN-KDAL--EK
GLDLFLGRRAFGKASKLTSGGQTYCPSEQRTIPAARAYHNYVMTIEENLS
-R-VIPDTVAHHMEAIIEMLTRQDITLVSFGLQDGKP-------------
----------L-LKGR--VVTQETFRKEIATMVGFTKQLERGQKDPRAIV
SCTIYFKVFVSLFLEELCDSLIKEI--SAIKLSSVDKQQKIISEFHSMP-
------GSKLAITADNSKWNECISIPVVCQEIDMIVRET----TXASET-
------------VSRGLRVVKFLFETKRVKLGAGVSFHNEAGASKVFKV-
G----EF-PPGAEGPPVAQAESMKDYV-DGDS--IRLPVGMVMGMANKAS
TLHGIICSSAT-------------WKLQSSDDFVQLEASVEPNQSKAYAA
AAVRYEQSRLVEKRCGMNHSASKTYGITG-LSFEYNSLFI-EGEAVKNLG
TDAPSFLPVGKNPIVDWNAAKLNIREICLKGMGSIEMAPMMLGIIWEQYQ
AMYQTRPMRGSVN--SRGAFLKLLEDEGVD-LLRVHPCHGGFPIESPTTL
HLDPFALAWRN--G--KWPRNYIQRVINPRNATHFTSAK-----TKVVFD
ASKRRNVEEEFT-PNCMTWRWAENRTALNTKTGKLRLAMAHT
>Bourbon_virus_AMN92168.1
ELLYAYTGPAPVAYGTRTRAVLENVLRPYKYFY-PE-----EDV--QRAL
MIKTG-M-K-SPDNISTRTPSSGFHRDSVILLSEQLMH-KY-PEGF--ER
LKTWLECDLLEMNYSELSKGRQTLSFLRDRNQPAPIALEETIEYLQQNLN
-R-PIGQSMMCYLNAIMEVLSLPKTTFTYEVATQLAHFDYDEF--DDG-E
TGPLRMHFERA-KKKVTITLTRQELWSKMCTLGTMWKHLERGRLNRRTIA
TPSMLVRGFVKV-VEDAARVLLECLPSSGVPVGGEEKLAKLSS-KLETVA
E------VTGELSGDQEKFNECLDPDAMRIMWTVFL-RDQ------PDW-
------------MKKLFNIPFLVFKSKIADIGEGLTYEKSK-IIRNFPL-
----G-----TYQSEFDDLLPNLVRN-KEGEPVGVKCTLGMFMGMFNLSS
TLLALIAADREEITG--DH-------VESSDDFIHFFKTK--THDEMFK-
---QAELLRWSLKLVGINMSPSKCILISPAGIGEFNSKYH-HRDFVGNVA
TDLPSLVPGGKNPSSDLAMGLNVIRHSVNTNQMNFISGDLALRIFTKAYR
YSYMAEGVTR------RTKF-----LEAISQE-PKLLNQGAKTVHCSGTI
HLDEICLRYKM--G--LISEQELCRLMNPSNPISKMG-D----EVVAFRP
EGKLPLVLEDTSVGSCFKYNFTRNRTVVDKPHRVLLEKEIKY
>JAC04895.1_Ceratitis_capitata_TSA
NSLYLYTNPPPVGYGTPAPKAAESVLRAYQYNR-KIS--MK-TLKIGNWE
IEDTT-IH-E-ERDFPINQITGNYIPSACRMMSDHYYF-IN-QSSI--NA
VVRDTYEWLMKTKADEMSRGRQTWDPESEKSITCAKAYSRTIEIVKDN--
LN-TNPGTMLELLHCYINLLSLDSLKIKKRTIKFKSRTIFDVIR-R-CRY
QKTKRIIVLRN-YTIHGNDEVFKYIINYTRSFCSYIKHKERGKKDRRAIA
SGNIILRTLLKI-IEEFHLRLSKKVEGNTIGIGGDQKKSKISTELKTCTI
MDTNLASFSVQGTEDATKWNECLTPSMFALMHHSFF-KYR----DNEEN-
DIHGMK-E---LLLKISDFTFFIMSIKRIHLGPGLIIENENH-YNRKNW-
----SEYTKEELNCRTYEWFSKV-K-L-SDM-NYIEASPGFLMGMLNAAS
TTVGLLPSNYISIDN--AKI----KTLRSSDDSMSVYVGG--DSKSLISV
----IFTNYLMCKKIGINMSTKKTLFFRE-GFGEYTSWYQ-DGEFVGQSG
TETASIRPGGMNPQEDFNNIAIQTAVLMRTHIINAFGAAQRLLLGVNNVR
RLYRIKSKED------S----------ELS-SYVRFLADGGKIPWTIETL
LIDESTIRYSHCKT--DQDFSYFYKIMDPNNPFVQPP-E----DNYMYSR
DTGTLVKTSYEVPLNIYNYVRKSNYTINNQTSLLEAEKEKSY
>GAYQ01187312.1_Forficula_auricularia_TSA
SCLYMYVNTPPHGYGSHTKYVAETVRRSYSYNLKP-N--NK-EINLLGRK
IERMH-WE-TEDGDFPLEEIHGNYSPSHLKTMISSFLL-KH-SSTI--DN
VVEEVITKNLHANSDLLTRGKQTLCPMSDKSVAASTAYKRVFDFYQEN-L
GL--NNLTMFEYMRAMFVAMGEKTLKYNKVTTTEVTKKFYDKLS-S-QYV
TSTKNIRKMIR-TQTSCEEESFEVLLGWATKFASYVKHKERGKKDRRAIA
SANMFLRVYLFF-IEEFHLKLSKILPGSTISIGGEEKKAKISSTLNNVGN
AT-IFG-EGLQGTEDATKWNECLAPSAFAMMHKYFF-DKG----LRNKLS
LQP-PS-KNGLLFSKIARVGNFLMSMKTIQMGCGPLGISDRF-YNNLEW-
----DDRNLQRYNEFTREWYNQVKDKK-EGC--YYRASPGMLMGMLNAGS
TTLGLLACGYFDNPAQ-HSV----VTLRSSDDSMSLFLGM--SKQAAVNS
----CRFNKAALALIGINLSPDKTFIFGK-GFGEYTSWYQ-DGVFISQFG
VETGTLRPGGVNPADDLFAIVKGTSVNLNTLTINHLGAVAKIRIGVSNVR
RLWRIKY-CP------N--K----R-KNIS-SKVLLVEDGGDCLWSCGNC
HLEETTMKEIFASN--DEEKDYLQRVRNPSNPFCPLT-S----EKVTFSR
DTMSLQLSETDTPKNVFHFVKRSNRSSINTKRNGKQLDEKCH
>HAEN01034382.1_Bragasellus_peltatus_TSA
QTLYSYVGHPPSAYGSPDSLVIKTILRSREYLQ-GKN---YL-DPVFNA-
-------------EDIAAEVNGVADQAFLQRCINKFIT-HY-DQFL--SE
LVQKFENKVLTKSYEELASGRMTYCWLSDRNQPAPIALRETIRILERNIG
-H-FIPNNMFSLLQSLFEFLAKDRVEIDYH--TRPSMIAKNEKNRTW---
----VKSFTYR-KDKSWTFRTREQIWSRMCTLSTMMKTKERSKEERRAIV
SASMLARIPILI-TEWFSEMLCDLCENSAYPQGPQEKKQLVLNLFNSMPS
Y-----SESIEVTGDNTKWNEALSPRSIMTILKTIY-VKY----SKSPI-
------------LNQVFDLVNHIFLHKKAKLNQGIPFRDADGQA-FH-VP
IHQLKEY-PHPYSPLELAFLQENY--D-PV-ENTLSAHGGMFMGMLNGGS
TVLAMVAFENVRCSN--I------QLIQSSDDFVLMCTG--ERRWNLLN-
------DFICSMKRCGINISVSKSIILEPGGISEFNQMVR-FGDYTLNCA
TELPSANLSGRNPIVDLSSGMKTIIEGVNKEAYSPYAAGLQMQVFITKFR
RQYHCIPEGEELKGVKRSQYLLSKMNEGVD-LSKMFMYHGGPIRHSYTTA
LFSELEIGIAK--G--DLDMEYLQRLFPLDNPVLLSD-Q----TNFAFNI
ETKKFERIEEEMDRSILSYTFARNRSFLNTREPKKSKTSGST
>Hubei_earwig_virus_1_APG77904.1
SALYIYTGVPPYGYGTQGPKVFETVKRAYSYNK-KKE--NK-TLKIWEYD
IEFMQ-WE-K--GEFPHEEVHGNYSLDDAINMSKIFLI-KH-TAYI--DE
ISDKVINNFMERNSDILTKGRQTFCPFSNQSTTAAVAYKRMYEFFKLN--
TG-KKTYNCLEWIKTYFTLLEKNHIKARIVTERWVRRRRYNRVT-R-QTF
LGNQK-LIEWK-ASHYYDEEAKKFVMNLSRSFASYLKHKERGKKDRRAIA
SANMILRMFLTI-IEEFHLTLGKMLPGSTISIGGEEKKAKILTALQQPIL
PS-YDSTVKAQGTEDATKWNECISPEIFNVMHKCFF-SDN----IRKKEG
LPK-IS-ENSRIFKRICTVAHFLMSIKRVITGPGPIGISEGI-YNRVEW-
----KHLHR--LNGNTRNNIAPIYDKL-EGD--FIFSSPGMLMGMLNAAS
TTVGLLAQGYALNPN--QEV----ITLRSSDDSTTVYAGD--SPQTLENC
----IEKTRRSLSLLGINMSKEKTFFFTE-GYSEYTSWYQ-DKKFLSQYG
VETSTLRPQGKNPYDDAYNIAKGTATALQTLSINHLGAMIKLLIGIDNVR
RLWRVEM--D------N--L----K-RGMG-PKIQLIADGGINIWDTTNC
HLEEISFRRTFAQN--DTERNYFYVLCDPKNPFSSHP-E----EDVTFSR
ELSRVVVSEIDTIRNIFTYVKRTNRTAKNSMKKSMFNQERIC
>Hubei_orthomyxo-like_virus_1_APG77895.1
SALYIYTGTPPHGYGSQAPKVAETVSRSLEYNR-KKVESKK-TIMIGGID
VERLQ-WE-KEDGKFPHDAVHGNYITSVMREMCQNLLF-LH-SKQI--DT
VVNRIMDKILNQSSDILTQGRQTFCPFREQSVTAAQAYETAFNFLSEN--
TG-RDCFSLLDWIQATVECFEKDSLVVHINIEKVTEVKVLNKTT-K-QRE
VREKKTFVMKK-HTIEGRENVKKLMQRLTCSFASYIKHKERGKKDRRAIA
SATMLLRPFLHI-IEAFHLEFAKDLPGSTISIGGEEKKAKITSNMEIATL
DT-DLATHVSQGTEDATKWNECLSPSIFYLMHHYMF-DSM----TRMKCL
APP-PS-RNGLLFSMICKFGHLFQAWKIIQIGPGPIAKNETH-YSRLEW-
----TDVHSKSMNLETREWYNKLKHKI-TDDRKYFRSSPGMLMGMLNAAS
TTIGLLPMNYNMSRNI-MKV----VCMRSSDDSTTKYLSN--SAGNNMAC
----VIKNKQNLSLIGINLSPDKTFFLPE-GIAEYTSWYI-DGKFVSQYG
TEVPSIRPQGKNPYDDLFAIAKGTSTLIQTLVINHLGATARIRIGVDACK
RLWRLKEYAT------N--L----R-KNVS-LQVQLIEDGGENLWNCTNC
HLNEIAMKRRLIKT--EEEREYLYKITNPDNPFSDSI-N----EELTYSK
EHGCLTVDSVDTPNCIYRYCKRSNRSFKGTGKKEQADKEKAC
>Hubei_orthomyxo-like_virus_2_APG77890.1
SGLYQYTNAPPYGHGTPCMKAVETVKRAYEFNL-KKD--DK-TFKIGRFD
IEDPR-WH-N-YKDFPFDQTAGNFNPTYVKNCAVRFLI-KN-QKAI--DN
AIKKTANMLFTTNADIISNGRQTWDPETMRSITSPKAFDNLIRIININ--
LN-KTPTTMFELLIDISALTRLDTLRVRKRFVSYTLP-ILRKKK-GISYL
-RTKRQVRYKD-IKIEGNEEVFHSILNYMRSFASYIKHGERGKKDRRAIA
SANSMLRLLLKI-VEEFSLTLCNDIPGATISIGGDEKKRKITTELSGGTS
DMQDANYIQLQGTEDATKWNECMSPLMFAIIFNVFL-SNK----TRVEA-
GISPIN-EELTILNDIFMLCFMIMGIKRIHLGTTPLMTDGTT-HSRPEW-
----FNVKLEQFNKKNQELMEPVWHLI-DKE-GYMEASPGFLMGMLNAAS
TIVGLLPTDNWDKLANFSRV----TTLRSSDDSMSVFSAK--TPTELLTI
----IEADRRSRKLHGINNSKEKTIYCPP-PFGEYTSTYQ-DGSFVAQYG
VETSSLKPGGANPQQDFDSVASNVRTLLRTQQINFLGAISRLSIGIKNVC
RLYRISQNPD------Y--N----YLKGVS-RDVIFLASGGDCPWNITNL
FFNEATLRFYNIKN--EADKEYFYKVMNPDNPFSGEP-E----EQIKYSK
DAGQLIVTKDENPVNIYSFIRRSNKTLNNQTAKREAEKERAF
>Hubei_orthomyxo-like_virus_4_APG77896.1
-----------MAYGSHTRLVFETAYRSYDYFS-TP-----I------TP
FIKTA-N-I-PFNLMKINSPGSNFDQRLLEACVKKFVS-KY-RELI--NI
CNEEIPKIVFYQDYSILSKGRQTWSFIRDRNIPAAMALKETIEFLELNLK
-Q-KIGQSLGEMCQAILQVLEMSEIKIPTIYQVTVN-----------K--
------KKINR-KT--IVKIDSERLYRLMCTINTMAKSAERGKLVRRSIA
TPNMLLRPFVKI-VEDYSSKLLSRLPCSGIPVGGQEKIAKLISIIGSLGS
I------HSGEVSGDIEKWNECLDPDAMRYVLTRIL-QLT----GASNW-
------------QIELFQLPLLAFKSKEAKLGEGISVKNSFHHIKHVHL-
----DDPEFPEDCDQYKKLRPLYNSDSKT-----IKIRLGMLMGMFNFLS
TLYSLVAVAGLEQEE--NH-------VQSSDDFLHCTVSN--EEQKLYNI
---NVPNLYLVFRSFGINISPHKSLLIVPAGIGEFNSNYH-HKEFVGNIG
TELPAITPSGFNPSTDLTMGLRVIRNSLSTFQMTLPSAALALALFIKAYK
HCYLVAGITN------RTKF-----IQSLELDSNPLICQGGRSPFSVTTI
HLDEICLKLRN--L--DLDEDYLCRIMNPENPFSG-G-R----SLLTIKN
ENKRPVLEEDTSIGSIFKFNFARNRTVKNTPFFHDLKEEKDY
>Hubei_orthoptera_virus_6_APG77906.1
ELIYPYSGPPPMAYGSHTRLVLENVTRSYKYNN-PT-----P------NT
GVKTT-S-K-ALKDFTYEQPGAYYNKNFLLACTHRTYD-KW-QSEI--KE
ALDQTQRILFHQKYADLSKGRQTWSFIQERNIPAAMALKETVEMIESNLG
-T-KLGQSLGEYNQAILDLFEMDSIKCP-KYQFETD-----------S--
------NGVSK-KKRKIVKYTASELWGVAATINTMSKSAERGKLKRRSIA
TPNMLLRGFVKF-AEDLAAEILKRLPSSGIPVGGQEKLAKLTSIMGMATS
K------ETGELSGDEEKWNECLDPDAMRIVMTTFM-QRS----NMPKW-
------------IVELIQIPFLFFKGKRAILGPGIPLRNRYGHTKCFPL-
----DSENLPEDCNQYKFIIPLLDKESNT-----LLCRVGMFMGMFNFMS
TLLALVTVEGRDKDT--KH-------VQSSDDFIHFFEGE--SQNDITCN
---LAPKLYLAYRAVGINESPSKCILIIPSGIGEFNSQYH-HKDFVGNVG
TELPSITPAGFNPASDMTMGLRVIRNALSTFQMLLPTASLALRLFLKAYR
HAYLVEGETE------RKRY-----IKSLAIDGSPVVFQGGSSPFSVTTL
HLEEVALKRRN--G--DIDEQYIRRIMNPDNPFSG-G-Q----AVLTLKN
ESKRPVLEEDTTVGSCFKFQFARNRTVLNTQFSNGLKEEKAY
>Infectious_salmon_anemia_virus_YP_145804.1
SCLYVYDGPMRVFSQNALMPTLQSVKRSDQFSK-GKT--KRFIIDLFGMK
RMWDIGN-K-QLEDENLDETVGVADLGLVKYLINNKYDEAE-KTSL--RK
SMEEAFEKSMNEEFVVLNKGKSANDIISDTNAMCKFCVKNWI----V-AT
-G-FRGRTMSDLIEHHFRCMQGKQ----EVKGYIWKHKYNERL--K----
--------RKQ-LSKEEVKFDREEYTSRSFRLLSFLKNSERTKLEPRAVF
TAGVPWRAFIF-VLEQTMLVVNKLDPNSVIWMGSDAKINTTNSRIKEIG-
M-KNQGQTLVTLTGDNSKYNESMCPEVMMVFLREL---GIKGPM------
-------------LEVLDYALWQFSQKSVKPVAPIKKRTG--KST-VVIK
ADSVKEC-RDAFNEKELELIQGV-EWM-DDG--FVRVRRGMLMGMANNAF
TTASTIASSFSFTPE--AV-----YTLQSSDDFVTGSCGRD--VQHARQ-
--R-LEMALKVSKAAGLNVSQKKSFYVEG-TTFEFNSMFVRDGKVMANGG
NFENMTVPGGLGPSTDLFVVGKQARNSMLRGNLSFSQAMEMCKIGITNVE
KVYYGNRKYQ--E--LKNEIREKCGEETMS-IPESMGGDRKPRPWELPQ-
SFDGIALKEAV--NRGHWKAAKYIKSC----------C------SIEFDE
EGD----QSWDTSKTALVVIRKNETDMRRRTVKTRNPKDKIF
>Influenza_A_virus_YP_308851.1
STTFPYTGDPPYSHGTGTGYTMDTVNRTHQYSE-KGK---WTTNTETGAP
QLNPI-D-G-PLPED--NEPSGYAQTDCVLEAMAFLEE-SH-PGIF--EN
SCLETMEVIQQTRVDKLTQGRQTYDWTLNRNQPAATALANTIEVFRSNGL
-TANESGRLIDFLKDVIESMDKEEMEITTHFQRKRRVRDNMTK--KM---
----V--TQRT-IGKKKQRLNKRSYLIRALTLNTMTKDAERGKLKRRAIA
TPGMQIRGFVHF-VETLARNICEKLEQSGLPVGGNEKKAKLANVVRKMMT
N-SQDTELSFTITGDNTKWNENQNPRVFLAMITYIT-R------NQPEW-
------------FRNVLSIAPIMFSNKMARLGKGYMFESKSMKLRTQ-IP
AEMLASIDLKYFNESTRKKIEKIRPLL-ID--GTVSLSPGMMMGMFNMLS
TVLGVSILNLGQKKY--TKTTYWWDGLQSSDDFALIVNA--PNHEGIQAG
V----NRFYRTCKLVGINMSKKKSYINRT-GTFEFTSFFY-RYGFVANFS
MELPSFGVSGINESADMSIGVTVIKNNMINNDLGPATAQMALQLFIKDYR
YTYRCHRGDTQIQT-RRSFELKKLWEQTRS-KAGLLVSDGGSNLYNIRNL
HIPEVCLKWEL------MDEDYQGRLCNPLNPFVSHK-EIESVNNAVVMP
AHGPAKSMEYDAVATTHSWTPKRNRSILNTSQRGILEDEQMY
>Influenza_B_virus_NP_056657.1
STTFPYTGVPPYSHGTGTGYTIDTVIRTHEYSN-KGK---QYISDVTGCV
MVDPT-N-G-PLPED--NEPSAYAQLDCVLEALDRMDE-EH-PGLF--QA
GSQNAMEALMVTTVDKLTQGRQTFDWTVCRNQPAATALNTTITSFRLNDL
-NGADKGGLVPFCQDIIDSLDKPEMIFFTVKNIKKKLPAKNRK--GF---
----L--IKRI-PMKVKDRITRVEYIKRALSLNTMTKDAERGKLKRRAIA
TAGIQIRGFVLV-VENLAKNICENLEQSGLPVGGNEKKAKLSNAVAKMLS
N-CPPGGISMTVTGDNTKWNECLNPRIFLAMTERIT-R------DSPIW-
------------FRDFCSIAPVLFSNKIARLGKGFMITSKTKRLKAQ-IP
CPDLFNIPLERYNEETRAKLKKLKPFF-NE-EGTASLSPGMMMGMFNMLS
TVLGVAAL--GIKNI--GNKEYLWDGLQSSDDFALFVNA--KDEETCMEG
I----NDFYRTCKLLGINMSKKKSYCNET-GMFEFTSMFY-RDGFVSNFA
MELPSFGVAGVNESADMAIGMTIIKNNMINNGMGPATAQTAIQLFIADYR
YTYKCHRGDSKVEG-KRMKIIKELWENTKG-RDGLLVADGGPNLYNLRNL
HIPEIILKYNI------MDPEYKGRLLHPQNPFVGHL-SIEGIKEADITP
AHGPIKKMDYDAVSGTHSWRTKRNRSILNTDQRNMILEEQCY
>Influenza_C_virus_YP_089653.1
STTYPYTGPPPMSHGSSTKYTLETIKRTYDYSR-TSV---EKTSKVFNIP
RRKFC-N-C-LEDKDELVKPTGNVDISSLLGLAEMMEK-RMGEGFF--KH
CVMEAETEILKMHFSRLTEGRQTYDWTSERNMPAATALQLTVDAIKETEG
-P-FKGTTMLEYCNKMIEMLDWKEVKFRKVKTMVRREKDKRSG--KE---
----I--KTKV-PVMGIDSIKHDEFLIRALTINTMAKDGERGKLQRRAIA
TPGMIVRPFSKI-VETVAQKICEKLKESGLPVGGNEKKAKLKTTVTSLNA
R-MNSDQFAVNITGDNSKWNECQQPEAYLALLAYIT-K------DSSDL-
------------MKDLCSVAPVLFCNKFVKLGQGIRLSNKRKTKEVI-IK
AEKMGKY-KNLMREEYKNLFEPLEKYI-QK--DVCFLPGGMLMGMFNMLS
TVLGVSTLCYMDEEL--KAKGCFWTGLQSSDDFVLFAVA--SNWSNIHWT
I----RRFNAVCKLIGINMSLEKSYGSLP-ELFEFTSMFF-DGEFVSNLA
MELPAFTTAGVNEGVDFTAAMSIIKTNMINNSLSPSTALMALRICLQEFR
ATYRVHPWDSRVKG-GRMKIINEFIKTIEN-KDGLLIADGGKLMNNISTL
HIPEEVLKFEK------MDEQYRNRVFNPKNPFTNF--D----KTIDIFR
AHGPIRVEENEAVVSTHSFRTRANRTLLNTDMRAMMAEEKRY
>Influenza_D_virus_YP_009134759.1
SLTYPYTGAPPMSHGTSTKYSMETVSRTYSYSR-TKK---EVPSGIFPIK
RRKFC-N-T-MEDKENLEKPNGNVDINFMLSLAEMLEE-KMGKGFF--KF
CANEAEAEILKMHFSKLTEGRQTYDWTSERNMPAATALQLTVDAIQETQG
-T-FKGTTMVEYCNKILEMMDWPEVKFKKVRMIVQRHWDPKTK--KE---
----I--KMKS-PTLMITKIGREEFIKRICTINTMAKDGERGKYKRRAIA
TPGMGIRPFSKI-VETLAQKICERLAESGLPVGGNEKKAKLKTTVSSTNS
K-LQEGQFMVNITGDNSKWNECQQPEAYLAMLAYIT-K------DSSNL-
------------MKDLCSVAPTLFCNKYVKMGQGFRAKNKRKTKEIV-IP
AKRMKER-KELMNEEWRDLFETIEPYM-DG--ECCFLGGGMLMGMFNMLS
TVFGVMTLNYREEAL--ARRNCYWTGLQSSDDFVLFCIS--RTWPEMEMT
I----LKFIAVCKLMGINMSLEKSYGCLP-ELFEFTSMFF-SGDFVSNIA
LELPAFTTAGMNEGTDFTAAMSVIRTNMINNGLSPGTALMALRICLQEFR
ATYRVHPYDSGVKN-HRMKIIRRFIDTIEN-KDGLLISDGGKLMNNISSL
HIPEEILKEDL------MDPSYRDRVFNPRNPFTQF--E----KTVDIFK
ASGPIRVEENEAVVSTHSFRTRSNRTLLNTDMRAMALEEKRY
>Jingshan_Fly_Virus_1_AJG39084.1
SSLYLYANPPPMAYGTPAPKIAETVLRAYDFNL-KKY--NK-SIKIGRFL
IDNPV-WE-N-EGYFPFEEVASNWHPGQVHEMAKAFLE-SN-IEQI--TS
LVDQVIEYAFSVNSDVLTKGKQTWDPLTERSVPSAQAYSEMADMMVSN-E
-L-PNHHTLLGFIKNISVLMNKEVILSKAAKSYEKIQE--KRVE-S-QRI
KSVKKQSKVIG-KQ-YEKDDAFYHILDLIRSFCGYNKSGERAHLKRRAIA
SPSIPLRAFLLI-LEEFHLKLGKRIRGSTISIGGDEKKMKIINTMNSANT
D-P-DSTVTLQATQDATKWNECLSASGFCMMSKTFF-DPE----VRRELR
LPP-PT-NNELLFLKICETSHFFLAIKRIFLGNGLQGRNQIY-HGEMDF-
----TKENLLKFNKNTQEWVKRALPLM-EGN--YLQASGGMLMGMHNALS
TTMGLISVGFKKPAG--TGI----YTLRSSDDSMTLYSGP--NKYWVAAV
----IDRENLNLKACGINLSKKKTFIFQY-GYGEYTSWYQ-DGKMVAQYG
PETTTLRPGGNNPPDDFNNLARTTSVSLLRMETNEIGAEAKLRLGVNNIR
SLYRIKIKSR------E-------H-QGIK-DKCLLLSDGGLNPWDCSNC
HLEETCLKEYYKTT--KEEEEYFLKIRNPDNPFSSEP-K----EEITWSK
DEGTLSLEYVETPRTVFHFVKRANRAITNIKGPTHADSERAH
>Jos_virus_AED98371.1
ELLYAYSGPAPVAYGTRTRAVLENVIRPYQYFS-RD-----GTV--AEAL
KKKTG-E-K-RPEDINVEGPSSGFHRDSLVKLAQNFAG-RY-EMAL--DK
LRYWILVKLPKLKYAELSKGRQTYSFIHRRNLPAPIALEETVEFLEYNLK
-R-PVGPTMISYCQAVLDVLELDESHYPLKYCENPNDIEYESS--EDS-E
GEVV-QRINYG-SKVRMVTFKRQELWNQMRKLNTMWKHLERGRLNRRTIA
TPSMLVRGFVKI-VEDAATIILENVPTSGVPVGGEEKLAKLAS-KQAFHT
P------VTGELSGDQEKFNECLDPDAMRLMWTIFL-EKI----SAPKW-
------------ILQLFNIPFLVFKSKLADMGEGLSYSKGS-LHQNFPL-
----G-----THPSEFDELIPNITGE-ND-----IACRLGMFMGMFNLSS
TLLALISVERPEITG--AH-------VESSDDFIHFFYAK--SHEDMFK-
---QAETLRLSLKLVGINMSPSKCILISPAGIGEFNSKFH-HRDFVGNVA
TELPALVPNGSNPMTDLAMGLNVVKHAINTGQMNIVSGSLAMRTFIKAYR
YAYMAEGINR------RTKF-----LQEAGIT-PLLTNQGASSVHSLSTM
HLDEIALRSHL--G--LIDEDSLLRIMNPENPITAAS-D----PQVFFRI
ENKMPRMVEDTSVGSCFKYTLSRNRTICNKPHKVMLAKEEKY
>JP305384.1_Lepeophtheirus_salmonis_TSA
--------------------------------------------------
--------------------------------------------------
--------------------------------------------------
--------------------------------------------------
--------------------------XHEGELSAFIKQSERGQLESRSIA
SPPIFFRVFIT-PLERLAGEILELLEDSAIRSSQIEKMSNLVKMTQGK--
------QNIYGLTGDNAKWNETINVMSVCYIIKVAY-EVAN--GKMDPN-
------------FQRYLEMCANIFSNKRVNIGPGISLKNSLGASKVFKL-
R----DCLETLLSTSLRDDILLVTPFF-DERSNTVKLPSGMLMGMLNKGS
TLQGLIGTLMD-------------NRLQKC--------------------
------------NLVTIILWHIQGLLELM---------------------
--------------------------------------------------
--------------------------------------------------
--------------------------------------------------
----------------------------------------RG
>Shuangao_Insect_Virus_4_AJG39088.1
SALYLYANPPPMGYGTPAPKVAETVLRAKNFNL-KEE--NK-VIQVDKFE
IDHPV-WE-N-KGTFPFSQVHSNWHPGVFHRMCKRFLM-EH-FEKI--KN
ISIGVIDKFLVTNSDILTKGRQTWDPILCASVPSAHAYMNMCDLMVMN-G
-L-PKSHTLIEFLKGIMELMNKKELHTKVRKLGLEMKK--RRHK-G-RTV
TTYLKRYSYLK-KT-LTGNDVFYYVLDLMRSFCSYIKHGERAHLKRRAIA
SPSMGLRGFFLV-CEEFHLLLSKEIPGGTISQGGEDKKIKIISTMNTASV
D-S-SSKVLLQSTQDATKWNECLSASAFGMMMKTFF-DDD----IREELG
VAA-MT-PNERLFYLINMTSHFILSIKRITLGKGMQGTSEDF-HGEITF-
----KRENLPKFNERTKGWLAEALPLI-DDE-GYMFASGGMLMGMYNAAS
TTLGLISVGYLKPAN--TNI----YTLRSSDDSMTLYSAP--DLEHMALL
----IDRENLNLLLCGINLSVKKTFIFRA-GYGEYTSWYQ-DGKMVAQYG
PETTTLRPGGNNPPDDFYGIAKTTSVSQVKLETNIVGAEVRIRLGVMNVR
SLYRIKKKTR------S-------A-QGIS-DAVLLLSDGGPNPWNCSNC
HLEETSLKETFAVT--QADRDYLLRVRNPDNPFNGDP-K----EEITWSK
EMGTLTMDYVDTPRTVFHFVRRANRAVTNIKGKTHADSEKAH
>Sinu_virus_APP91612.1
ELYYAYTGPPPVAYGSKTKAVLENIKRPYQYFD-KHK---RDDK--DLDI
TIKSG-K-K-DTTNINMEKPSSGYNEEWLIKFSKDFCV-KH-RVAF--DN
LGNWLDFKLPLISYAELAKGRQTWSFIQKRNIPAAMALEETVEFLEHNLK
-R-RVGKTMLEYLQAICDVLELDETNFLIKKNKKGIDMNTEG--------
-EEIEFVPTEK-IKIVEIKFTREELWDQMRKLNTMWKHFERGKLNRRTIA
TASMLVRGFVKI-TEDAARVLLERIDSAGTPVGGEEKLAKLASNLVQRDA
E------ITGELSGDQEKFNECLDPDAMRTMWTVFL-KFL----NRDDW-
------------EIDLFNVPFMVFKAKLADMGEGLVFKSGK-VKRHFHL-
----N-----DAPENEFSCLKGLVRE-ND-----IECSLGMFMGMYNLTA
TLVALIAADTIDIRG--KH-------VESSDDFIHFFFEK--SKDKVVE-
---QAEKLRMRMKLVGINFSPSKSVLIIPAGIGEFNSKFH-HQDFVGNIA
TELPALIPGGNNPMTDMSMGLNVIKNSLNTFQMTPLTANFALKLFFEAYK
YAYLINGETK------RKRF-----IDSAEIK-PLVTYQGAEPIHSISNI
HLDEIALRHHL--G--LISEEELSIIMNPANPITRTS-E----PTLTVRV
ENKMPTVSEDPSLGSCFKFQFSRNRTILNTETRIDLKKEKEY
>Thogoto_virus_YP_145794.1
ELLYAYTGPAPVAYGTRTRAVLENIIRPYQYFY-KE-----PNV--QRAL
DIKTG-C-K-EPEDINVEGPSSGFHTASVLKLADNFFR-KY-RPAM--EK
LKYWILVKLPKLKYAELSKGRQTYSFIHKRNLPAPIALEETVEFLEQNLR
-R-KIGPTLLSYCQAIADVMELDETTYEGARDPRPWDIQLEEI--DSD-E
EDPL-FRQVGR-EETYTIKFSREELWDQMRTLNTMCKHLERGRLNRRTIA
TPSMLIRGFVKI-VEDAAKEILENVPTSGVPVGGEEKLAKLAS-KQTFHT
A------VTGELSGDQEKFNECLDPDAMRLMWTVFL-RKL----GCPDW-
------------IMELFNIPFMVFKSKLADMGEGLVYTKGK-LTDRKPL-
----G-----EMPSEFDDLVRNVVG--NS-----ISCRLGMFMGMYNLTS
TLLALISIEREELTG--SH-------VESSDDFIHFFNCK--THEEMFK-
---QAETLRLTLKLVGINMSPSKCILISPAGIGEFNSKFH-HRDFVGNVA
TELPALVPNGTNPMTDLAMGLNVIKHSVNTGQMNLCTGALAMRIFNHAYK
YAYMALGVTR------RTRF-----MEENAIT-PLLTNQGASPVHSFSTM
HLDEVALRRHL--G--LLDEETLRRILNPNNPVTQKG-D----PSMFFRI
ENKMPQIMEDYSVPSCFKYTLSRNRTIQDKPHKALLNKEERY
>Upolu_virus_AHB34055.1
ELLYAYTGPAPVAYGTRTRAVLENIYRPYKYFY-NP-----EDV--QRAL
QKKTG-D-K-DSHDINTRGPSSGFHRDSVVALAQNFTN-KY-SLAM--EH
LRYWILTKLPRMKYAELSKGRQTYSFIHKKNLPAPIALEETVEFLEQNLN
-R-TIGPSMLSFLQAIMEVLALENTSYTVRYCANPDDISYESS--EDS-D
GEGI-YRMSYG-IKTRLVHFTQQELWDQMRKLNTMWKHLERGRLNRRTIA
TPSMLVRGFVKV-VEDAATIILENIPTSGVPVGGEEKLAKLSS-KQAFHL
P------VTGELSGDQEKFNECLDPDAMRLMWTIFL-EHL----QSPMW-
------------IKELFNIPFLVFKSKLADMGEGLSYQKGA-LVKNFKL-
----G-----ELPSEFDDLTPNLVGE-NE-----ISCRLGMFMGMFNLTS
TLLALIAVERPEITG--SH-------VESSDDFIHFFYCK--THDQMFK-
---EAETLRLSLKLVGINMSPSKCILISPAGIGEFNSKFH-HRDFVGNVA
TELPALVPNGTNPMTDLAMGLNVIRHSVNTGQMNIATGALSMRIFNKSYK
HAYMVEGITR------RTKF-----MQENNIK-PMLTNQGAPPVHSFSTM
HLDEVALRRHL--G--VLDEETYRRIMNPGNPVTANM-D----PGVFFRI
ENKMPKIMEDTSVGSCFKYALSRNRTIVNKPHKTMLAKEEKY
>Whidbey_virus_AQU42764.1
SGLYLYTNPPPNGTGTPAPKVAESVLRAISFNK-KKE--NR-ENNIDGYL
VDNPV-WT-E-YKGFPFDEIASNFCPGSLHKMCSAFLQ-EN-FDVI--RK
TAQEVIGRMCVTNSSTLTKGRQTWDALEERSIPCPQAYNNVCQLFKDN-G
-L-PDHHTVMELIQGFFTLMSKDEVVGHEAEYYYTERN--KYVD-G-QLV
ATKIRKKKIVK-VV-WKGEQVYRKIMDMGRSFCSYIKHGERAHLDRRAIA
STGIFQRALFLV-LEEFHLALGKVIRGSTISIGGELKKIKIAAITSECKG
D-L-NAVHALQSTQDATKWNECLSAMAFGMLTKTLF-DPI----VRLEGR
NLQ-PT-PYEDLLREIGMASHWLLATKMITLGNGLQCHTVHT-HGEVQF-
----EASTLHQFNPHTQEWLKGAINLR-YGN-NYIRAPGGMLMGMMNALS
TTYGLVNVGWNKPLI--GSI----YTLRSSDDSMTIYTGP--DMDVVKAL
----VIGEKLNLKKCGINLSNKKTQYYRL-GVGEYTSWYQ-DGVLVSQYG
AEATRIRPMGINPPDDFYNVAKSTSVSLMNLESNHLGAEAKIRIGIANVR
SLYRIIKREA------N-------D-EGIR-RTIRVLSDGGLNPWNSTNC
HLEETSLKERFAVQ--DNEKDYFLRIRNPDNPFNGDP-S----EEITWDR
NSGCLTVEKLDTPRTIFHYIKRANATIANVKGPNHSHVEKDN
>Wuhan_Louse_Fly_Virus_3_AJG39089.1
SALYLYANPPPNAYGTPAPKIAETVLRSYEFNK-KEE--NK-IINIDGYR
IDNPV-WE-N-KGNFPFGEVHSNWHPGEMHTMALNFYN-HN-RVYI--KE
TANLVIESALTSNSDILTKGKQTWDPITERSLPSAQAYSEYCDFLIEN-G
-F-PNHHSLIGLIKYTFELMNKPTVIGKKVKWKYEEKV--KSVM-G-QRV
TTKKKIQYVVK-KQ-YEGDEAYKYVMNLIRSFCGYNKSGERAHLKRRAIA
SPSIPMRAFLYI-VEDFHLRLGKRIKGSTISIGGDEKKMKIIETMNSAAV
D-P-ISERTLQATQDATKWNECLSAGGFGMMSKTFF-DDE----IRT---
FGD-EMNENEKLFGKICEASHFLLSLKRIILGDGLQGKSEGR-HGKMEF-
----TEENLPRFNTLTREWVSKSLPLL-EDN-CYLSASSGMLMGMHNAAS
TTLGLLSVGYRKEEE--SNI----YTLRSSDDSMTLYATS--TLQKMNTL
----IDTEDLNLQLCGINLSKKKTFIFKF-GYGEYTSWYQ-DGKMVAQYG
PETTTLRPGGNNPPDDFNNLARTTSVSLMKLETNEIGAEAKIRLGVHNIR
SLYMIKQKDR------N-------E-SNIS-RECLVLSDGGLNLWDCSNC
HLEETSLKEHFATT--QEEKDYFLRIRNPDNPFSMEP-K----EEVTWSK
DAGTLTIDYAETPRTVFHFVKRTNRTIKNVRGPTHAEEEKAN
>Wuhan_Louse_Fly_Virus_4_AJG39090.1
SALYLYANPPPNAYGTPAPKIAETVLRSYDFNK-KDE--GK-TIQIDGYR
VDNPV-WE-N-KGDFPFGEVHSNWHPGEMYKMTTNFYK-QN-KTHI--KE
IADLVMESALTTNSDILTKGNQTWDPITERSLPSAQAYSEYCELLIDN-G
-F-PNHHSLIGLIKYTFELMEKPTIIGKKVKWKYEEKV--KSVN-G-QRV
TTRKKVQYIVR-KQ-YDGEAAYRYVMNIIRSFCGYNKSGERAHLKRRAIA
SPSIPMRAFLYI-VEDFHLKLGKRIKGSTISIGGDEKKMKIIETMNSAAV
D-P-IAERTLQATQDATKWNECLSAGGFGMMSKTLF-CDE----VRD---
IDD-KMNENEKLFGEICEASHFFLSLKRIILGEGLQGKADGI-HGKMEY-
----NEENLPKFNQITQEWLRKALPYL-EDN-AYLSASSGMLMGMHNAAS
TTLGLISVGHRKGED--SNI----YTLRSSDDSMTLYAAP--NMKKMNIL
----VDTEDLNLQLCGINLSKKKTFIFKF-GYGEYTSWYQ-DGKMVAQYG
PETTTLRPGGNNPPDDFNNLARTTSVSLMKLETNEIGAEAKLRLGVQNIR
SLYLIKPKSR------D-------A-TNIS-RKCLVLSDGGLNLWNCSNC
HLEETCLKEYFAET--QEEKEYFLRIRNPENPFSTEP-K----EEITWSK
DAGTLTIGYAETPRTVFHYVKRTNRTVRNKKGPTQADEEKAN
>Wuhan_Mosquito_Virus_4_AJG39092.1
SALYQYTNPPPMGYGTPAPKVVETVLRAYGMNK-NEG--EKKFISIDGYR
ISNTV-WVSD-DKEFPWYEPASNFSAPDFHRAARAFLF-KN-QKLIT--K
VVENEMTIMVTQNSDILTRGKQTYCPLIESSMPCPRAYKNMLAFFTKN-G
-S-PPNLTLIQLISEFFRILGMREVVGKKVENQLKQYT--RNTL-K-GTR
KAWKLRKVIKR-HT-YKGDEAFHYVLGLARSFCTYLKHSERAHLQRRAIA
SPNIVKRAFLHI-IEKVHLALGEELEGSTISIGGERKKDKIVSTMNKLAT
N-D-AVFLKKQATEDATKWNETLSASLFGMMHETFF-DPG----VRAELD
LSP-PT-TLETLFGRICRAAHFILSIKRVTLGPGLQGRSDLF-HGHIPF-
----TKEGLNQVNSANKDWFSEMLPLR-EGN-CYLQASPGMLMGMMNAAS
TTVGLVSVNYYHQTD--STM----KTLRSSDDSMTIHAGS--SLEDLRRN
----IDLQYCELKISAVSLSPKKTLVFAN-RYGEYTSWFQ-DGKLVSQFG
PETTTLRPAGQNPHDDAYLAAKGTSISLLNCSSNPIGSEVKLALGIYNVR
ALYRIQPCPE------N---------DHLG-PKVRVISDGGYNPWDVGNC
HLEETSLKKHFAP---ESTHGYYLRIRNPENPFISQA-E----ESTYYDR
ETGTLQVGMLDNPKTVFSFIKRGNRASVQRAAGSNAESEVAA
>Wuhan_Mosquito_Virus_5_AJG39093.1
SGLYLYTNPPPNGTGTPAPKVAETVLRSMNFNL-KEE--NR-TAEVDGYE
VDNPV-WT-S-EAPFPYHQISSNFEPGSLHSMTKEFLR-VN-YQDI--AE
TAERTISKICVLNSDELTKGRQTWDPLEERSVPCAQAYSSHCEFLIAN-G
-Y-PNHHTMLELIKYNFDLMNKKEVKTKIVEYSVKKVN--KKIN-G-QNV
ELRRKFKKVKC-TR-IKGVGVYKHIIDLARSFTSYIKHGERAHLERRAIA
STGIILRALFYV-GEEFHLALGKRIKGSTISIGGEMKKIKITSLTSECRN
D-P-QAQVAYQATQDATKWNECLSPMGFGLFTKTLF-DAD----VRYELG
LPA-PT-SAELLLGEICMASHFILALKMITLGEGLQGVSEEF-HGEIPF-
----KPENLPKFNKRTQEWFSKTIPYL-YGN-NYMRAPGGMLMGMHNALS
TTYGLVSVGYNNPVH--SRV----YTLRSSDDSMTIYTGP--TNRDALLS
----IVNERINLKKCGINLSEKKTFIYIL-GYGEYTSWYQ-DRRLVSQYG
AEATRLRPSGMNPPDDFYNIARTTANSLMNLESNPIGAEAKIRIGIHNVR
SLYRIVPREV------D-------T-DNIS-NYCRVLADGGTNPWNCTNC
HLEETSLKKRKAVT--QEERDYFNKIRNPDNPFAGAP-T----TEANWDK
ETGKMVLNDVDTPRTVFHYTRRANATVKNVKGSTHADMEKYN
>Wuhan_Mosquito_Virus_6_AJG39094.1
SALYLYSNPPPMGYGTPAPKVAETVLRAYDMNK-NPE--GKTELEIDGYK
IEDPV-WHGG-PEDFPWLEPASNFCPSFVNHATEMFMI-KD-SYLVDFIE
VVRSVIDDCMSRNSDVLTKGRQTYCPLTESSVPCAQAYKNMMDLFKAN-G
-A-PATMSILGLIQHFFKLLQKNSLRYPQVVVTCDPRK--LRIR-G-RVV
EAGVNRRKTKWTRR-AVGDEKYHTFLGFARSFCTYLKNAERSHLQRRAIA
SPNIIKRAFLYV-IEEVHLRFSKKIEGSTISFGGEEKKNKISETVESLFC
H-G-KHTLRMQGTEDATKWNETLSAALFGMVHKTML-DDP----TRVKFG
LPK-MT-EQERIYLRLCMASHFILAIKRVTLGPGLQGRTDDF-HGEIPY-
----DTNGLSMVNSKTRDWFSRILPLR-EGN-NYIRASPGMLMGMHNALS
TVVGLVPVNALHSTS--IMM----KVLRSSDDSMSVHVGN--SLKDLLES
----ADQQYMELKLSAIALSPKKTALYMG-RFGEYTSWFQ-DDVLVAQYG
PETTTLRPAGRNPYDDAHAMAKGVAVSLLNCSSNIFGAEVKLALGLSNVQ
SLYRIKPVPE------G---------DPLG-PMVRVMANGGASPWDISNC
HLDESVIKEMRYG---ANHPEYYLKIRNPTNPFSRHV-E----EQTYFDR
ELGILTTDFIEVPATVFSYVKRGNRSRSTKQAEDQDKTEEAA
