# Supplementary material for: Metagenomic sequencing suggests a diversity of RNA interference-like responses to viruses across multicellular eukaryotes
Source: PLoS Genet. 2018 Jul 30;14(7):e1007533. doi: 10.1371/journal.pgen.1007533 (PMC6085071; doi:10.1371/journal.pgen.1007533)
Supplement: S2 Data — Protein sequence alignments used for phylogenetic analyses are provided in compressed (gzipped) gapped fasta format, with regions of poor alignment (identified by eye) deleted. Sequence titles comprise the taxon name and NCBI accession identifier for the sequence. (TGZ) [file pgen.1007533.s018.tgz › alignments2/Partitivirus_Trimmed_RdRps.fasta_aln]

>Hubei_picobirna-like_virus_3_APG78302.1
--LE-LTK--ATGFK--RLRPASY-ASV-VDDMR-----SSDTL-ESNSAWP--------
-D--------------------------------------------------F-------
---------------------------------------GRRNKPEMLKAALAAAKS---
----------G---------------K-W------Q-EYP-------A---IV------L
FRN------------------------------------YNKKTSPVWMFPMATNIVEGS
-FVQPVQQRLM-KAQ-TP-FF-AP--WI-GFENVRKTVSQ-AYNDNW-F-----------
---IQASDFTKTDEHFTRHTTLE-VYD-VL--KYCF---------------Q--------
--------------------------------------------------------EGSW
PA-LLQSMTHMNTI-SLVTGEDE-I--YHG-EHGV-SSGSTWTNFIETVFDLIFAYYVML
KLA-H--KHE-------GLYAIGDDMSWVSR-E--F--S----------------PQFSE
ELETL--GRDVNQMINADKTTNEKNQVK--------------------------------
----------------------S------------LQRLFIRGFTVP--E--TNLVSGIY
PTVSALKSA-------VFPEK
>Hubei_sobemo-like_virus_10_YP_009330010.1
-Q-YG----------PTNAAVFK-YKD-GV---WCKD-----------------------
------------------------------------------------------------
------------------------------------------REKEVR------------
-------D------------------V-V------F-FRM-------QQLL---------
RGEL-V-----------ADDIKMFVKPEPHKPEKM----AQGRFRLISAVSLVDALVDRI
LFGWLSRKAL--T--VV-G-K-TP--CLTGWSPVHGG--W-KYIEHR-F-------S-GK
--PVVCLDKSSWDWTVQEWLITA-WFE-FL--K----GLALGADSWW-------------
--------------------------------------------------------VELV
SARFQMLF----ERPIYQFADGT-RV-QQK-YVGIMKSGCFLTLILNSVGQSMLHYVASL
RIG-R-N------PIRNQPISVGDDTTQESF-P--E--LE-----------EYIN-----
-----QIS----R-LGAKVKGFKVR-----------------------------------
------------------------HW------------VEFIGFAWI---K-GV---C--
VPAYWQKHL-----------F
>Hubei_partiti-like_virus_59_APG78262.1
-H-RK-YS--S--LGQKRLVLAS-VSK-TL---DNIS--L--NF-NASAGI-Y-K-----
-Q-M--------------------------------------------------------
---------------------------------------GFTKKVTCAPI-LVMAYLAIF
TA---WCT-NP---------------D-T------L-INV-------KEVWTV------A
GRPK-L---------LTVDKALLNARK------------SLPNCRAISIASPIEQFLSF-
PIYHPVSKCFE-SFFKT-N-G-YG--IAIGVDRNSLD--W-KLISDN-F-------A-NA
K-YVYGGDYSKYDTSIPRDLMIR-GID-VA--I-------DMYYNMS-K-----------
-----------------------HNTV--------------AQ-PIR-----NYL-KRYR
QW-FIDNI----VDKEIIIQDVI-K--FKV-TNGM-PSGVLWTSLLNSIVNLIIIEEAMS
HMK-I-K------NF--KPVVYGDDHIVIIY-D--D--IL-D-------SENFCV-----
-----NIGNFIEGNFGIKCNPDDALLTTPE-----------YFFVGYERPVYKTGT-DFS
KGTRGLKPLYSEMSDTMFDQYDESKGQTHRWKYNFSKRVKFLQYYWM--KS-GL---AIR
PSIDTLNRL-------LNPEK
>Beihai_barnacle_virus_14_APG78182.1
-V-ER-LK--L--PT--GLSPLS-VRE-AW---PRAP--F--KR-DANPGPLL-T-----
-S-L--------------------------------------------------------
---------------------------------------GYLKKGNCEALIR--EIALTA
EQ---KLV-SG---------------Q----------GFP-------PIHFGMAGRPGLC
D----------------VRKINSRLSE------------NLPFGRLIWVADGWEPVISQK
-FLLPLMGVFR-K---N---H-PH--IKIGFNKFNRD--YVGEDGSR-L-------W-GY
E-WYINLDYSKFDASLPASVIGK-VKS-VL--NYMF-DGK------E-------------
--------------------------------------------------------GFVL
DW-LFDNL----VNSRIVLPDGT-V--FQK-HHGV-PSGTGLTAVVDSLANAIMLLQFME
ECP-P-D--C--MPSDWHAEFQGDDNRLALS-W--P--RS-NESSRRFLAARFLT-----
-----QLSKFVKLRYGMEIHPGKCASGPFLEIGYIQPILPHFIRDGSRRVMNEWWKQEET
RLGRPLRFEEKWQVLGRE-PDGPAGGNTHRWSYHYRDRVGFLCYYMK--PNLRE---LVR
PTREVITRL-------VNPES
>Zygosaccharomyces_bailii_virus_Z_NP_624325.1
-F-EI-FG--K--VN--HIKLFD-MEY-CL---DVP---D--VPSDTSPGITY-K-----
-R-L--------------------------------------------------------
---------------------------------------GFIKKADALP--VCLSHLRDV
LK---KIE-KH---------------E-L------Q-TLP-------EIAWCI------A
GRPK-F---------TELNKAFQKVYD------------RQSVGRSIWVSDMEEAILSRH
-FTRYIDKNIT-G---T-PTF-HK--IMINFDKVK-D--A-KHLQNW-VE------Q--Y
D-YIIEADYSKFDSSVPACVVRK-AFQ-IF--KELF-ICF------S-I-IL--------
--------------------------------------------------------PLLF
MI-LIENF----LNSKVDLSDGR-L--LQK-FGGV-PSGSGFTSIIGSICNYIMLDTCFM
KMG-L-D--K----NRWSAIVYGDDCLIGIK-K--P--LH-KHED---SAFKIRK-----
-----LMLKFMQLLFDITLDPKDTKLVC----------------EKYVSVIIPEYDEDTT
NGTSLLKPSKITRIEKEP-DTFLLSNSSSHRWWYSFEKTKFLGYSLT--CD-GR---LIR
PTRDVLARI-------YNPEK
>Wenzhou_partiti-like_virus_1_APG78352.1
-F----NL--I--GN--KTSALS-LED-VP---A-QM--Q--DL-TKSAGTTL-T-----
---G--------------------------------------------------------
---------------------------------------KWRCKG--DV---EWKEVYFC
E---FLLA-V---------------GD-I------G-NLP-------TV--RA------V
PKPE-V---------CL---------K------------ERLKNREVYPVGTGVVINAAR
-FAIPMYHLLK-Q---T-PWP-KT--FGSGFSFYKGD---SLRLRSR-FK----------
--NPLSLDWGGFDWSVTKEEIIC-AYE-II--LWSFSGLS-------DH-----------
------------------------------------------------------D-IAVL
NG-IMTYH----LNAVVVG-RDG-Y--TCS-DIGV-ISGMAETHVIGTIIAAMRTHYISE
-T------------A--DSISSGDDTIVEWE-S--L--GFET-----------VQ-----
-----DLVTWTHSNTPWTIKEGACN-----------------------------------
------------------------FG------------IEWLGLKLV--G--GR--WEPA
DSEKRFAKL-------FLPVK
>Atkinsonella_hypoxylon_partitivirus_NP_604475.1
-I-DH-FL--G--IK--PYDIVH-YCDT-RF----YP--W--KL-STRADYFH-NHSRDR
KA-HAAKS----------------------------------------------------
----HP--DFA---------------------------TGPTKKSYFIN--SHLFFDRST
V---HNIKE-YGFPFR-PT---TDSARN-------ETLL-DLWFKKVPT--EL------L
VRSH-I---------SK---------R-------D-----NLKVRPVYNAPMIYIRIECM
-LFYPLLAQAR-K------RD-CC--IMYGLETIRGG--M-NELERI-SN------A--F
N-SFLLIDWSRFDHLAPFTISN-FFFKKW--LPTKI-LIDH-------GYAQI-S-----
-----NYH--------DHVH--SF-SAQAQSHGIPMISKEYQTPP-EATVFAKKVL-NLI
SF-LERWY----RDMVFVTPDGF-A--YRRTHAGV-PSGILMTQFIDSFVNLTILLDGLI
EFGFTDE--EIKQ-L--LVFIMGDDNVIFTP-W--T--L--------LKLIEFFD-----
-----WFAKYTLDRFGMVINISKSAVTS--------------------------------
----------------------IRRK------------IEVLGYTN--NY--GF---PTR
SISKLVGQL-------AYPER
>Ceratocystis_polonica_partitivirus_AAP86639.1
---NH-FM--G--VK--PYDIVH-FCDT-RF----YP--W--DL-SKKADYFH-NHSNAR
KR-HAQTS----------------------------------------------------
----HA--STA---------------------------TGPTKKSWFIN--AHLFHDRST
V---HNIKL-YGLPFK-PH---SYKARN-------QTLL-ELWFKKIPT--EL------L
VRSH-I---------SN---------P-------K-----KLKVRPVNNAPMIFLRIECM
-LFYPLLAQLR-K------QQ-CS--IMYGFETIRGG--M-MEIESL-AT------R--F
S-NFMMIDWSKFDQTVPFTLVD-MFYQDW--IPTLI-LIDS-------GYAKI-H-----
-----NYN--------DHVH--SF-AAQARKLGVHGNSNLNEAPP-EASVFANKVE-NLL
KF-INTWF----KEMVYITPDGF-A--YRRTFAGV-PSGILCTQLIDSFVNLVVLIDSLF
EFGFHES--DIKS-A--LILLMGDDNVVFAP-D--K--L--------SQLHSFFK-----
-----FLPDYAKKRWNMKVNVDKSIFTT--------------------------------
----------------------LRRK------------IEILGYTN--NY--GM---PVR
SLSKLIGQL-------AYPER
>Hubei_partiti-like_virus_24_APG78329.1
---FH-IL--R--PK--PYSPIH-FLDV-IF----GK--L--PL-NTGTGYYH-KRSYVA
QA-HAKFS----------------------------------------------------
----HP-KEYS---------------------------DRPTSKGYFVN--FHYLTARSI
V---HRMKC-TGLPFI-LNN-EPLTKKG---DQLLLTQL-SNFYNSRPT--LL------Y
CRSH-I---------SK---------R-------N----GEKKVRPVYGVDDLFLHIEAM
-LTLPLIVQAR-S------MD-CA--IMHSLETLRGG--N-DYLDKI-AQ------N--Y
Q-SFATLDYSRFDQTLPRVVTN-YYFTEY--LPRLI-IINK-------GYQPT-V-----
-----TWP--------HIP-----------------------PE--DVARVYYLKHRNLL
FS-LHTWF----NNMTFLSADGY-A--YRRMHAGV-PSGLLNTQSLDSFGNLFIILDSLL
EYGLTPE--TIKR-I--RFFVMGDDNVMFTH-H--P--I--------NELENIVQ-----
-----FIIEYVDKRWHMVINPNKCVLTD--------------------------------
----------------------NRQK------------INTLSYDC--NF--GH---PKK
EIDKLCAQL-------LYPEH
>Hubei_partiti-like_virus_23_APG78232.1
---IR-CM--D--AK--PIRPLH-YVDT-CF----TK--Q--PK-STGTGYHN-RHSFKM
KL-HAQLS----------------------------------------------------
----AP-PEYK---------------------------DKTTCKGYFFN--AFNDVSRHL
V---HNIKH-FGMPFE-YPDDFNHNNLE--HIQALATRI-DEFLCKYPT--MM------Y
TRCH-I---------SV---------E-------D-----ELKQRPVYAVDELFLTLENM
-ITFPLHIQAR-S------ES-CA--IMYGLETIRGS--N-QYLDKL-AQ------STRF
N-SYFTIDWSSFDQLMPHIITD-IFFTDY--LPQLL-IVNK-------GYHRT-Y-----
-----NYK--------HSD-----------------------IA--DTDKQYTMLN-NVI
SF-LRLWF----NNMTFVSATGY-A--YRRAYAGI-PSGMLNTQYLDSFCNLYVIIDSLI
EYGVTED--ELLQ-F--RFFVMGDDNSVFTP-W--N--L--------LQSNSFIR-----
-----FLSTYATERYGMRLSEKKVTVTD--------------------------------
----------------------NRQY------------ISTLSYQC--SF--GN---PKR
NLEKLIAQL-------CYPER
>Cucurbitaria_piceae_virus_1_ALT08065.1
---TY-LL--N--AN--SFIPVH-YVDT-FF----AK--M--PL-STGTSYFY-RHSYDL
KT-HAAFS----------------------------------------------------
----HD-PIYS---------------------------SKQTSKGYMLN--AFTEWARTI
V---HRIKE-YSLPFS-PEN-LTPQQIK--------DKL-QEFFLEHAT--LL------Y
TRNH-I---------SP---------R-------D----GTLKQRPVYAMDTLFLHLECM
-ISFPLHIMAR-S------MK-SS--IMYSLETIRGG--C-SYMDTL-SK------G--Y
S-SYLCIDWSSFDQRMPWIIVE-TFFTSF--LPPLI-VISH-------GYQPT-A-----
-----EYP--------TYP-----------------------DL--TPEKLYKRIF-NII
CF-LRLWY----YNCVFVTADGY-A--YVRQFAGI-ASGMLNTQYLDSYCNLFLMTHALL
AFGCSES--DILQ-L--AIFVMGDDNVILST-W--N--E--------DRLHSFMI-----
-----FFEKHAHTSFGMVLSAKKSVFTV--------------------------------
----------------------LRSR------------IEMLGYRI--MF--GT---PTR
DIGKLVAQL-------CYPEH
>Rosellinia_necatrix_partitivirus_3_BAM36401.1
---CI-LL--N--AK--PFLPLH-WIDT-FF----TH--M--PL-VTGVSYFY-RHSYEL
RT-HAAFS----------------------------------------------------
----HP-KEYA---------------------------DKQTSKGYFFN--AFSEWARTV
V---HRIKE-FGYPFS-TEN-LSPTEIY--------DKM-RTFVIQHAT--SI------Y
TRNQ-I---------SE---------R-------L----GNLKQRPIYAMDTLFLHLECM
-ISFPLHVMAR-S------ID-SA--IMYSFETIRGG--C-AFMDIQ-AK------K--Y
K-SYLCIDWSSFDQRMPWIIVD-TFFTVF--LPYLL-IVNN-------AYHPT-Y-----
-----EYP--------DYP-----------------------GL--TADKMYSRLF-NII
CF-LRLWY----YNCVFYVADGY-A--YVRRFAGI-ASGMLNTQYLDSYCNLVLMIHGLL
HFGCTDE--EILQ-I--CFFVMGDDNVLLTH-W--P--L--------SRLNTFLN-----
-----WFEAHALSRFGMVLSRQKSIITQ--------------------------------
----------------------IRTR------------IEMLGYQC--NG--GN---PKR
SIPKLVAQL-------CYPER
>Sclerotinia_sclerotiorum_partitivirus_1_AFR78160.1
---IH-LL--Y--AL--PFLPLH-YIDT-FF----CK--M--PL-HTGTSYFY-RHSYEL
RT-HVAFS----------------------------------------------------
----AP-SEYE---------------------------NKQTSKGYFFN--AFTSWARTV
A---HRIKE-FGYPFD-PTQ-LTPSEIT--------DKL-RSFFMEHAT--ML------F
TRNH-I---------SD---------R-------D----GALKQRPVYAMDTLFLHLEAM
-ITFPLHVLAR-S------SR-SA--IMYSMETIRGG--C-ARMDAL-AS------S--C
Q-SYLCIDWSSFDQRMPWIIVD-LFFTLF--LPLLL-IISH-------GYQPT-A-----
-----EYS--------EYL-----------------------GL--TPDKMFSRLF-NII
SF-LRLWY----YNCVFVTADGY-A--YVRRFAGI-ASGMLNTQYLDSFCNLFLMIHALL
HFGCTNE--EILD-F--IYFVMGDDNVILTQ-W--T--I--------DRLFSFLT-----
-----FFESHSLSRFGMVISTKKSVITS--------------------------------
----------------------LRSR------------IEMLGYQC--NC--AT---PKR
PISKLVAQL-------CYPEH
>Primula_malacoides_virus_China/Mar2007_YP_003104768.1
---FK-FL--D--VK--PYLPIH-FVDT-QY----CK--T--PL-VTGTGYHN-RYSFKQ
RA-HAKYS----------------------------------------------------
----HP-EEYA---------------------------LKSTSKGYFYN--ATYENARTL
V---HLIKT-YGLPFN-MQFACPKSDLTDEQINLYISKA-NQFFNDYPT--LL------F
TRNH-I---------SK---------R-------S----GTLKVRPVYAVDDIFIIIELM
-LTFPLTIQAR-K------PS-CC--IMYGLETIRGS--N-HYIDRL-AR------P--Y
S-TFFSLDWSSYDQRLPRVITD-IYYTDF--LRSLI-VINH-------GYQPT-Y-----
-----EYP--------TYP-----------------------DL--DEHKLYSRMD-NLL
YF-LHTWY----NNMTFLLPDGY-A--YRRTHCGV-PSGLYNTQYLDSFGNLFLIIDAMI
EFEFTDD--EISK-F--QLLILGGDNTGMTN-L--A--I--------DRIDKFIT-----
-----FLETYALARYNMVLPKTKCILTS--------------------------------
----------------------LRSK------------IVTLGYEC--NY--GS---PKR
DIHKLVAQL-------CFPEN
>White_clover_cryptic_virus_2_YP_007889821.1
---FK-FL--D--TQ--PYLPLH-FVDT-QY----CK--T--PL-VTGTGYHN-RYSFKQ
KA-HAKYS----------------------------------------------------
----HP-EEYA---------------------------KMHTSKGYFYN--ATYENARTL
V---HFIKQ-FGLPFN-LQYAPEDADLTDDQVQSYIDAA-NNFFNDYPT--LL------F
TRNH-I---------SK---------R-------D----GTLKVRPVYAVDDIFIIIELM
-LTFPLTVQAR-K------QS-CC--IMYGLETIRGS--N-HYIERL-AR------S--Y
S-TFFSLDWSSYDQRLPRVITD-IYYTDF--LRSLI-VINH-------GYQPT-Y-----
-----EYP--------TYP-----------------------DL--DEHKMYSRID-NLL
YF-LHTWY----NNMTFVLSDGY-A--YRRTHCGV-PSGLYNTQYLDSFGNLFLIIDAML
EFGFSDA--EIDD-F--ILLVLGDDNTGMTV-I--P--I--------DRIYDFIN-----
-----FLEKYALVRYNMVLSPTKSVLTT--------------------------------
----------------------LRSK------------IETLGYEC--NH--GS---PKR
DISKLIAQL-------CYPEN
>Rhizoctonia_solani_virus_717_NP_620659.1
---HE-FM--N--IT--PYMPLH-FVDT-FY----CK--L--PL-VTGTGYHN-RHSYFR
RS-FAHFC----------------------------------------------------
----HP-ELYA---------------------------EKPTSKGYFFN--ATKHENRFL
V---HKIKH-SGYPFD-FT---SDSDRN--------SKM-ADFLKSFPT--MM------F
TRNH-I---------SK---------R-------D----GTLKVRPVYAVDELFLDLECM
-LAFPATVQAR-K------PE-CC--IMYGLETIRGS--N-IKLDSL-AQ------G--F
I-SFATIDWSGYDQRLPWFIVR-AFFFIY--LPSLL-IISH-------GYMPT-S-----
-----EYE--------DT------------------------SM--NISDMFTRFF-NLI
NF-TATWY----FNMVFLSADGF-A--FRRQFAGV-PSGMLLTQFLDSFGNLYLIIDSLL
EFGCTYD--DIKS-L--MLFIMGDDNSIFTN-W--T--I--------DKLHDFIS-----
-----FMERYCLKRWNMHLSKTKSVITT--------------------------------
----------------------LRSK------------IETLSYRC--NF--GK---PRR
DVEKLIAQL-------VYPEH
>Rosellinia_necatrix_partitivirus_1-W8_YP_392480.1
---IY-FL--N--AL--PFLPIH-FVDT-RF----CG--T--PK-HTATGYFQ-RFSTFF
RT-HAYYA----------------------------------------------------
----RN-KLYA---------------------------LRPTSKGYFFN--TVYEFSRTW
M---HHIKE-HGYPFV-PSH--DALDNA--------RQY-RIFMQKHVT--ML------F
TRNH-I---------SD---------R-------D----GFLKQRPVYAVDDFFILCELM
-ISFPLHVMAR-Y-PING-IK-SC--IMYSFETIRGS--N-RYLDSI-AR------D--F
I-SFFTIDWSSFDQRVPRVITD-IFWTDF--LRQLI-VINH-------GYQPT-Y-----
-----EYP--------AYP-----------------------DL--SEHDLYKRMN-NLL
HF-LHTWY----NNMVFVTADGF-A--YLRSAAGV-PSGLLNTQYLDSFCNLFLIIDGLF
EFGFTQA--EILS-I--VFFIMGDDNSGFTM-M--D--I--------ERLTQFIE-----
-----FFESYALKRYNMVLSKTKSVITT--------------------------------
----------------------LRSR------------IETLSYQC--NG--GN---PKR
PLGKLIAQL-------CYPEH
>Fusarium_poae_virus_1_NP_624349.1
---MK-KM--A--IT--PYLPLH-FVDT-QY----DK--R--PL-ANGTGYHN-RRSHEM
NI-HALFS----------------------------------------------------
----HP-KEYE---------------------------SKRTSKGYYVN--AFLESARSL
I---HWIKL-YGNPFR-HC---PS-DLA--------QSL-REFFLQRPT--ML------F
TRNH-I---------SD---------R-------D----GILKQRPVYAVDDLFLTIESM
-LTFPAHVIAR-K------PE-CC--IMYGLETIRGS--N-QILDKI-AS------D--Y
K-SFFTIDWSGFDQRLPWVIVK-LFFTEY--IPRLL-VVNH-------GYAPT-Y-----
-----EYP--------SYP-----------------------DL--TTNDMVSRLT-NLI
TF-LATWY----FNMVFVTADGF-S--YVREHAGV-PSGMLNTQFLDSFGNLFLLIDGLI
EFGSTDA--EIDD-I--LLFIMGDDNSAFTT-W--S--I--------THLEQFVS-----
-----FFETYALSRYGMVLSKTKSIITT--------------------------------
----------------------LRHK------------IETLSYQC--NF--GH---PRR
PIGKLVAQL-------CFPER
>Pleurotus_ostreatus_virus_1_YP_227355.1
---IS-FL--A--CT--PFLPLH-FIDS-LW----DK--T--PL-HTGTGYFN-RHSFAA
RI-HAMFS----------------------------------------------------
----AP-RLYE---------------------------RRTTSKGYFIN--YFLETARST
I---HNIKL-HGFPFD-PS---KVPDLG--------SAL-RSFILKRPT--ML------F
TRNH-I---------SD---------R-------D----GNLKQRPVYAMDDLFIRLESM
-ITFPLHVMAR-K------IE-CC--IMYGYETIRGS--N-RQIDKI-AS------S--F
R-SFFTIDWSGFDQRLPRVITD-IFWSDF--LERMI-VISH-------GYQPT-Y-----
-----DYP--------SYP-----------------------DL--TPDKMFQRMD-NIL
FF-LHTWY----NNLVFVTADGF-A--YIRTCAGV-PSGLLNTQYLDSFSNLFLIFDGLI
EFGCSDA--EIYQ-I--FLLVMGDDNSAFTL-W--S--I--------AKLEEFLS-----
-----FFESYALRRFGMVLSKTKSVITV--------------------------------
----------------------IRGK------------IETLSYQC--NY--GA---PKR
PLAKLVAQL-------CYPER
>Fragaria_chiloensis_cryptic_virus_YP_001274391.1
-R-TQ-FA--R--MD--KVQTLS-YLQ-LD---Q-VK--W--VR-SSAAGYGY-V-----
-G-R--------------------------------------------------------
---------------------------------------K--SDN--DNYFRARKTAFTI
A---EKLNHDRDYG-P--------LAL-E------D-STP-------D---IA------F
TRTQ-L---------CQI--------K------------VKRKIRNVWGEAFHYVLLEGL
-FADPIIQHFI-R---N---K-SF--YFIGEDPLLAV---PRLVEKI-LS------E--Q
D-YVYMFDWSGFDASVQEWEIRF-AFS-LL--ESIL-IFP-------SS-V---------
------------------------------------------------------E-SYIW
HF-IIELF----IYRKIAAPNGK-V--YLK-TLGI-PSGSCFTNIIGSIVNYVRIQYLFF
RLT-N----N--F-V--TVFTHGDDSLVGVS-TTQY--VQM-------------------
-----DNFEPICAEHNWTINIAKSAVSH--------------------------------
----------------------EAEG------------VSFLSRKVR--E--HC---HAR
DELLCLRML-------KFPEY
>Beet_cryptic_virus_2_ADP24757.1
-T-ES-LH--S--LP--TVRAFN-VLEELD---L-IP--Y--ES-SSSAGYTY-R-----
-G-V--------------------------------------------------------
---------------------------------------K--GPQHGENHMQAIKTAKAV
L---WSVIKDDGEGIE--------HVI-D------T-YVP-------D---VG------Y
TRTQ-L---------TDL--------R------------EKMKVRGVWGRAFHYILLEGT
-SAAPLLEAFA-N---S---N-TF--FHIGKDPTVSV---PYLISYT-KG------Q--A
P-WLTAIDWQAFDATVSRFEINA-AFD-II--KSKI-TFP-------NL-E---------
------------------------------------------------------T-EQAF
EI-SRQLF----IHKKLAAPNGK-I--YRI-HKGI-PSGSYFTSIIGSVVNRLRIEYLWN
LKF-N-R--G--P-K--VCFTQGDDSLIGDD-E--L--YSP-------------------
-----MDMAAFVKPLNWFINTSKSMTSK--------------------------------
----------------------VPEA------------ITFLGRSSL--G--GL---NQR
DLKRCLRLL-------ILPEY
>Citrullus_lanatus_cryptic_virus_APT68925.1
-Q-NR-LS--S--LP--RVRALD-VLSELD---S-VT--F--KS-SSAAGYDY-I-----
-G-A--------------------------------------------------------
---------------------------------------K--GPKGGENHIRAMSRAKAI
M---WSIAETGETGMK--------HAI-E------T-AVP-------D---VG------Y
TRTQ-L---------ADI--------T------------EKTKVRHVWGRAFHYILLEGL
-TADPLIRAVQ-R---A---D-TF--IHIGKDPTVSV---PRLLSDT-AE------Q--C
K-WLYALDWKQFDATVSRFEIEA-AFD-IV--LNLL-DFP-------NR-E---------
------------------------------------------------------T-KLMF
EL-SKQLF----IHKKIAAPDGK-I--YWA-HKGI-PSGSYFTSIIGSIINRVRIEYLWR
TIT-G-H--G--P-I--VCYTQGDDSLCGDN-I--L--IPP-------------------
-----ERFAMVANPIGWYFNQEKTEYST--------------------------------
----------------------IPEL------------ITFLGRSYA--G--GL---NKR
DLKRCLRLL-------IFPEY
>Cryptosporidium_dsRNA_virus_ABV83023.1
--QE-KWI--THYGT--SLNVTSV-SES----FR-T---L--PK-STSAGLPFK------
-S----------------------------------------------------------
----------------------------------------GCTKYEARN--KMMRLARSQ
W---DRVS-KG---------------S-Q------L-QVL-------PC--RS------G
ARC-QL---------RK---------R------------GENKPRLIWAYPGYLSIIENQ
-YLTAIKKVPP-P---------NF--IGWSINWLDGG--K-SLNRLL-FGDK---WT---
WQSIAQIDFSSFDATVRTELIFH-AFK-IL--RSLFD-LT------R-T--E--------
--------------------------------------------------------NIML
DQ-LRHYF----INTPILFYDK--I--IVK-NRGI-PSGSAFTQIIGTIVNMIACQDASL
RSR-D-YNLR--I-P--FSCWLGDDSFLNFE-T--A--LC-------------RQEFEYD
Y-------LEKFKELGLNVSIDKTHYTT--------------------------------
----------------------RFIDDFEVRFKGIRPYVKFLGKQID--I--LD-LTFHN
DLDKLDAQM-------ALPEK
>Hubei_partiti-like_virus_51_APG78321.1
---------K----E--HYRVRH-LLDA-I---NNLS--Q-QSL-TSSPGFFY-K-----
-S-K--------------------------------------------G-----------
----------------------------------------FRTVKDVISSHENVRRIRAR
A---HHIK-SG---------------H-G------K-PLP-------VC--TV------S
VARAVY-----D----ME--------K------------KEVKRRVAWNFPFLVRIYEQM
-FAQPIIEQLP-E---H---Y-IL-----------DP----RTHHNT-L-------C--G
I-GGVKTDFSNFDASVPYWLLEA-CVN-NL--FSRI-EDE------Y-E-DG-G------
--------------------------------------------K-K-----ITL-MPLL
DA-IRQYI----LRTPY-IYKGR-R--FVK-YHGV-PSGSAFTNILDSMASYALLFNAHR
KC--LGP-------L--YIATYGDDAAYRCE-G--CRF----------------E-----
-----DVARYLEGECGMKVKKEEGLGNN--------------------------------
-------------------------C------------LVYCKKYC--YL--GE---PIH
P-TLWFINI-------LNCVR
>Hubei_partiti-like_virus_50_APG78284.1
-K--N----Y---FG--KLKPTH-FNDA-V---L--T----IPQ-NTSPGYDL-K-----
-K-Q--------------------------------------------G-----------
----------------------------------------YTTKGDVLRSPEAYNNLRYY
C---HRVK-EQ---------------K-P------V-YLP-------RS--RV------V
VV--K-----SK----FK--------D------------GKFKNRTVWTYPLQITAIESI
-FYAEFGKHIK-N---D-PFW-IP-----------KP----ESHHKG-F-------C--G
K-RSHDVDFSNFDSSIHRNLIKA-AFS-II--YSCI-DFS------T-Y-ACGS------
-----------------I-----P------------------Y-S-S-----RSL-RRLF
KF-IENYF----IYTPFLIELEGRDCRGTK-SHGV-PSGSMFTNLVDTIVSRLVLSEIHE
N-----K-------C--KIITYGDDAHIANC-I--HGP----------------R-----
-----IYEDG---EATLKIKRSAPNEHG--------------------------------
-------------------------C------------LTYCKAEC--HN--GI---SFH
S-GQWYANI-------LWNLK
>Hubei_coleoptera_virus_4_APG78220.1
-R-SK--Y--G--FY--QYKPMH-FND-AV---KFMLSNS--NSLDTSPGITF-R-----
-S-L--------------------------------------------------------
---------------------------------------GYKTKREVLENDSCIGKLHSM
MH---AVK-KY---------------E-A------Y-YTP-------I--VFA------C
V------------------MKA-KEIL------------GQVKARFAFVMPIQVLIAETM
-LFGPLIRDLP-V---D---W-V-----------PTP----KTHHDR-F-------C--G
N-KSKSFDFASFDSSVPRELIRA-AFD-IF--VQLI-DFE------H-Y-EGYG------
--------------------------------------------T-P-----SNL-EELF
LY-VENVY----LHTRVRVPQSD-RV-FQL-NHGV-PSGGLVTNLLDTVISRLVIETLHD
EE--C----------ESISTTYGDDCHSVNC-S--C--DN--------------D-----
-----LLVDRAKALFGMDLKIIPPNELG--------------------------------
-------------------------------------CLTFCKCECI--M--GH---PFH
S-GQWFKDIIDTTEASILPDV
>Wuhan_spider_virus_10_APG78279.1
-Y-ST--F------G--TLNPYH-FND-II---EG----L--KV-NTSPGLYY-R-----
-K-L--------------------------------------------------------
---------------------------------------GFKTKRDVLE--QRPNAIRYQ
VH---RLK-ST---------------K-F------G-FRP-------K--SFV------C
V------------------VDS-TETA------------NGIKNRVAWVYPLVICAAEAM
-FFEGFRRVIV-S---T-PDW-V-----------PAP----STMHDQ-Y-------C--G
S-TSKSYDFKNFDSSVPRWLIEI-AFD-MI--KAIL-DFD------R-Y-APDDTGR-IG
-----------------V-----P------------------Y-S-G-----TSL-EQLF
DR-IVEYF----IQTPFVSSTGY-E--GVS-VGGV-PSGSTFTNLVDTIVSRLILTYMHR
PR--C------------SIKTYGDDCHVKCS-C--N--VL--------------P-----
-----TVEYGTAQELGFKLKIEEPNEHQ--------------------------------
-------------------------------------CLTYCKAECH--L--GQ---PFH
P-GSWFAGI-------FMCAR
>Hubei_partiti-like_virus_52_APG78280.1
-L-----------LD--THYPTH-FNDL-I---D--R----FVE-KSSCGLFF-KE----
-Q-Y--------------------------------------------G-----------
----------------------------------------YRTQGDVLQDPVAVHTARTY
I---HRIK-SG---------------L-P------VKTTP-------WH--VV------C
VS-AK-----FD----FD--------T------------KETKHRVIWVPDMCRLWAEKM
-FAQDIYDTID-F---D-R-V-VP-----------TP----ENRCYS-L-------C--G
E-DTIDTDFSGFDASVPAWLINA-AFD-RI--KETF-DFS------T-Y-ICGS------
-----------------P-----V------------------S-K-R-----YSL-ERLF
EW-VRYGF----IHSQYQSLSL----RGTK-HHGV-PSGSAFTWLINTICSRMLLDYVTK
HLG-LKE-------S--VVDTYGDDGHITHA-K--PHS----------------E-----
-----AICEV-LTSLSFSVKIDFASPCG--------------------------------
-------------------------H------------NTYCKTEC--HN--GI---PFH
E-GLWARNI-------LACCR
>Hubei_coleoptera_virus_5_APG78219.1
-E--N-LL-P---KQ--EYRPTH-FKEV-R---C-------NNP-SGSPGQYLRR-----
-K-F--------------------------------------------H-----------
----------------------------------------VRTQGDAYASKHVVDHMHFL
T---HLLK-RG---------------C-P------M-TFV-------AN--AC-------
VVSSVCDFGDENIFSRTF--------E------------PTHKLRVAWVYDLTLLHIEKM
-FAQSISDEID-F---T-K-H-IP-----------KP----ETFHNQ-W-------C--T
P-FTYQLDISSFDASVPRWLIYT-AFA-II--FSRF-NLE------Y-Y-LGRG------
-----------------K-----V------------------N-K-R-----FSL-QHLV
NV-IIHNF----IYTKFTTTTNS-TI-RQK-KNGV-PSGSAFTNIIDSIISKLLCS-YVL
RKE-LSR--P--L-Y--HVHTYGDDTMFKTA----L-SFN-------------PD-----
-----SILAT-YESLGFKIRFEPQLANG--------------------------------
-------------------------C------------NIYCKAWC--LG--GI---QFH
P-GKWFSNI-------LSCCR
>Hubei_coleoptera_virus_6_APG78221.1
----D-IL-T---QE--TYYPLH-FNDV-K---E-------YNH-KGSPGPMF-S-----
-S-Y--------------------------------------------G-----------
----------------------------------------YKTQHDVYSDPKAVRTMRKI
Q---HLIK-SD---------------K-P------V-SFC-------WR--AA-------
VASA------TE----TI--------D------------GKVKQRVVMVPDLTLLHMEKM
-FAQPIVDSIH-H---E-S-R-AL-----------GA----RNYCKR-M-------C--G
P-NLVQLDIKSFDMSVPAWLIQR-AFQ-IL--FSRF-CFT------H-Y-YSDSAGF--Q
-----------------E-----V------------------S-K-R-----YSL-LHCV
NV-IISNF----IHSKF-LADQY-K--FQK-HHGV-PSGSAFTNLVDTVVSRLLAHNALL
DQG-ISD-------A--IVSTYGDDTSIKLQ-R--LLDFD-------------PD-----
-----KCGEY-YRNLGFEIEFEPLLPNN--------------------------------
-------------------------H------------GVFGKEWCL-GN--GV---GYH
P-GIFYRNI-------INCIR
>JW510640.1_Tigriopus_californicus_TSA
-D-KA-ML--P--AL--KFKPVE-LNDM-RQ----YP--W--KK-NVSVCEPF-FSDEKY
TK-ILVDK----------------------------------------------------
----YNRDEIP---------------------------NTRKSFGNLFE--ETFELTAKI
H---DDVSK-PSAC------------------------I-E-TTHVYDI--LA------F
ARSH-I---------VE---------S-------Q----DKDKIRFVYGCPKPSVIAEAM
-FLWPIFAYMK-R-DP---NR-HI--MAWGYETLRGG--L-SKMQHE-LRDR---QR-SD
S-TVLAIDWKSFDKRVHFDIID-RIYD-M--LETHI-DFD--------------------
------------------------------------------------------------
------------------------------------------------------------
------------------------------------------------------------
------------------------------------------------------------
------------------------------------------------------------
--------------------N
>Black_grass_cryptic_virus_2_YP_009130618.1
-M-KA-FA--P--TE--KVRIVH-YVRT-KH----YP--W--PL-SSSVERPF-STDPKV
IK-YVKQK----------------------------------------------------
----CINGEIE---------------------------NERMSFHNTFD--YVYDSSRLV
I---HNIKN-GKCFTGDL----------------------TK-DHLYPI--IA------H
FRPG-L---------GKP--------G-------S----SAIKNRLVWGVSKIFLIAECM
-FMYPLFDNYL-R-N----GK-TP--LLWKYETALGG--W-TKLYNE-IQPQ--IAN-TN
A-TIITADWSEFDRRVPFELIE-MVIN-A--SLEYY-DLGH--------YAPD-Y-----
-----LYH--------T-ES---N-C----------------------KYEIPRI-LDLF
KW-TIYAT----LSSPLLMPDGR-V--WMRTRNGV-PSGMFRTQWLDSIINGIMITTILL
DAGFKV---T-EK-F--ILKVLGDDSLTVLF-H--F--VPQ------AKHEDLKS-----
-----FLAEKALLRFNAKLSLEKTEISN--------------------------------
----------------------SLYG------------VELLGYRN--RN--GA---AYR
DHRKLLAQL-------LFPES
>uncultured_partitivirus_CDF65981.1
-M-KA-FA--P--TE--KVRVVH-YVRT-KH----YP--W--PL-SSSVERPF-SVDPTV
RK-YVKEK----------------------------------------------------
----CIAREIV---------------------------DEKMSFHNTFE--YVYNALRHP
V---HRIKN-GECFTGDL----------------------TK-DFLYPI--TA------H
FRPG-L---------GKP--------G-------S----TAIKNRLVWGVSKLFLIAECM
-FMYPLFDNYL-R-H----GT-TP--MLWHYETILGG--S-TKLHNE-VTPQ--ISR-TQ
V-TVITADWSEFDRRVPFELIE-MVIN-A--SLEYY-DLGY--------YAPD-Y-----
-----LYD--------T-------------------------------------------
------------------------------------------------------------
------------------------------------------------------------
------------------------------------------------------------
------------------------------------------------------------
--------------------R
>Flammulina_velutipes_isometric_virus_BAH08700.1
-A-EA-FR--P--PE--KFKPVH-YTDQ-RY----YP--W--EL-AVSAESPY-NIGQWY
-D-D--------------------------------------------------YLKRLQ
RE--LPPGEKF---------------------------TYAKTFHNFYD--KIFVDNRLN
I---HKIKD-RHPDF-FDA-------------------ATGLPKPYYWT--NL------R
SRFH-V---------VK---------A-------D----EPDKIRAVFGVPKLLLQAEQT
-FIWPMLSHYL-D-N--S-DR-YP--LLWGNEMMSGG--W-RKLNRT-IYNG----R-TV
N-TVLSLDWSQFDKRALHEVID-DVHD-I--WRSYF-DFSF--------YMPT-S-----
-----FYP--------N-A-----------------------------PTDESRL-ENLW
EW-MTYNI----KKYPIRLSSGK-L--SQWRFNGI-ASGFQQTQLLDSFVNMIMILTCLS
RAGVNI---NSKD-F--FISSRGRFTYRTFP-E--M--MYQ------LHGMKFLD-----
-----MIANNAMYYFNAKLNVDKSEINW--------------------------------
----------------------NTNG------------MKVLGYPN--DY--GT---PRR
TDQDLLSHL-------FFPER
>Rhizoctonia_solani_partitivirus_1_AND83003.1
-A-EQ-MK--P--NR--TLHPVS-FPDL-RA----YP--A--TL-NVSAELPW-TDPTWK
-FTPQGRDVDAETGQPRVR--LPNQTKLRKF---------ANGTTV------PAYLR---
WK--QELELIK---------------------------DSDTSYHNLYN--EIFDLNRRL
V---HQIKH-GYHPF-WKN---------------------GKPVPYQRL--KL------H
LRTH-V---------VS---------E-------D----KPDKVRAVFGAPKLLLHTELM
-FIWPLQATYQ-N-T--D-A--GR--LFWGREIGRGG--W-KQLLHE-MHS-----H-TQ
N-TYISMDWSGFDRRLLHELIT-DVHK-I--WRTYF-DFTS--------YEPT-T-----
-----RYP--------NPE------------------------------VDPATI-ENIW
NW-MTNAI----LQTPIELPNGE-V--WSWRHNGF-GSGYQQTQLMDTFCNMIMTYTVLS
KLGVDI---ESPL-F--KSRFQGDDAILTFP-E--P--MYF------IYGRNFLS-----
-----MMKKEAELYFNAKLSDDKSGIGD--------------------------------
----------------------HPNS------------LYALGYNN--RY--GM---PYR
TDEDLLSHL-------FFPER
>Fusarium_solani_partitivirus_2_BAQ36631.1
-T-EL-FQ--P--DK--PLHPVS-YPDL-RY----YP--W--KL-KPNAEAPW-NIPDFT
-FTPTFRDLDDESETPKLEENLSRLSNWMS----------DRVVSV------RQYLN---
AK--YNIRMID---------------------------NQFPKFHNLYN--EIFQYNRTL
V---HQIKE-GHPAF-WKH---------------------GTPKPYFWT--TL------H
ARSH-V---------VG---------K-------D----EPDKIRAVFGVTKLLLMIENM
-FIWPMQALYL-N-N--P-SK-GR--LLWGREMIRGG--W-RKLFNE-IHEN----G-KP
N-TFLSLDWSQFDKRLLFELID-DVHK-I--WRTYF-DFSR--------YQPT-S-----
-----FYP--------NAN-----------------------------PRDVQRL-ERLW
QW-MCYSV----KHTPIRLPNNE-L--WSWNYNGF-SSGFQQTQLMDSFANMIMILTSLA
SLGINI---ESDN-F--WIRVQGDDSLIALY-E--Q--IWL------SYGPNFLT-----
-----MLGDASAFYFNAKLSVKKSQISD--------------------------------
----------------------HLNG------------MSVLSFFN--DF--GL---PYR
TEEDLLRHL-------FFPER
>Rosellinia_necatrix_partitivirus_5_BAM36403.1
-A-EH-FR--P--AR--ELNPVH-FPDL-RY----YP--W--PL-SISAETPW-TSEGFR
-FVPAFRDLDSETTKPKFGGAKQRAEKWKRFAHFVYRNFGSGSINV------LQYLK---
LK--QRFGLID---------------------------NSRTTFHNLYD--EMFQYNRGR
V---HNIKD-GEGAF-WKD---------------------GKPQPYFWN--ML------H
ARSH-V---------VA---------Q-------D----EPDKIRAVFGATKLLLMIELM
-FIWPLQASYL-N-G--G-S--GR--MLWGYEMTRGG--W-KKLYNE-MHKR----Q-PF
N-TILGIDWSKFDKRLLHELID-QVHQ-I--WRSYF-SFDR--------YEPT-S-----
-----KYP--------NAK------------------------------TDPARL-ERLW
RW-MCHAI----RRTPIMLPNGE-L--WEWFWNGF-GSGYQQTQLMDTFCNCIMVYTCLS
ALGINI---ESDR-F--WSKFQGDDSLIGML-E--R--MYL------IYGNHFLD-----
-----MLADSAMHYFNAKLNVKKSDIQD--------------------------------
----------------------RVTG------------MTVLSYSN--KF--GI---CSR
TEEDLLRHL-------YFPER
>Rosellinia_necatrix_partitivirus_7_BAT32942.1
-T-EQ-FR--P--NR--VLHPIQ-YPDL-RY----YP--W--TL-NVSAEAPW-TSYNFH
-FVPMDRSVDFESTQPKLIFDINQVNKLRKF---------SKPTDV------KTYLR---
WK--QQVGLIE---------------------------NDHITFHNLYD--EIFIYNRPL
I---HQIKE-GEEPF-WKD---------------------GQPVPYLWN--TL------H
VRSH-V---------VA---------H-------N----EPDKLRGVFGATKLVLQTEQP
-FIWPLQASYL-N-T--D-A--GR--LLWGREMSKGG--W-RKLFSE-IYTF----G-PP
S-TVLSTDWSQFDKRLLHQLIR-IVHR-I--WRSYF-DFTR--------YEPT-N-----
-----QYP--------NAN-----------------------------PRDPKRL-ERLW
DW-MCNAI----TDTPILLPNGE-I--WRWQWNGF-GSGYQQTQLMDTFANAIMIYTCLT
ALGVDV---TNPK-F--WARFQGDDSLVAFF-E--Q--MFR------IYGNDFLI-----
-----MFSAVAEKYFNAKLNVKKSSILG--------------------------------
----------------------QAHM------------ATVLSYPN--WH--GT---AFR
TDEDLLRHL-------MFPER
>Sclerotinia_sclerotiorum_partitivirus_S_YP_003082248.1
-E-KL-MK--P--AK--TLHPIS-FPDL-RY----YP--W--TK-NVSAEAPY-NFEKKY
-E-E--------------------------------------------------LLR---
DK--QRLGEIE---------------------------TATATFHNLED--EIFEDNRYL
I---HKIKE-GDSQF-WDK--------------------DGKPRPYYHT--TL------H
ARAH-V---------VG---------H-------E----DADKIRAVFGVPKLLLMAENM
-FIWPLQAYYL-NQD--T-TK-HH--LLWGNEIMKGG--W-KKLWGQ-LQNG----R-IS
R-TILSLDWSEFDKRALHEVID-DVHS-M--WKSWF-DFTH--------YEPT-I-----
-----FYE--------KGE------I----------------------PEPHRRI-ENLW
IW-MTDMV----KHYPILQPDGK-V--YQWTRNGI-ASGFQQTQLLDSFVNMIMLLTVLS
ANGINI---EHPD-F--WIKVQGDDSLISIV-E--R--RFQ------MFGISYLD-----
-----TLADLASYYFNAKLSVKKSFISD--------------------------------
----------------------TPQG------------QYVLGYFN--HY--GI---PYR
LDDDLLSHL-------VFPER
>Soybean_leaf-associated_partitivirus_2_ALM62247.1
-E-RL-FR--P--SR--RLKPIA-FPDL-RY----FP--W--TL-NVSAEAPY-SYSQYW
-A-R--------------------------------------------------ELR---
RM--QAEGITL---------------------------DSKPTFHNLYD--TIFHVNRSH
I---HSIKF-GLYPF-WDQ-------------------ETGEPIPYKWN--TL------H
ARSH-T---------VK---------A-------D----KDDKIRAVFGVPKLLLMAENM
-FVWNLQKEYL-N-K--R-VK-SP--MLWGYETFKGG--W-QKLWRD-LFKT------NF
S-SVLSADWSGFDHNALHEVID-DVHR-M--WRSWF-DFDQ-------GYEPS-KSDT--
----HDYH--------A-S-----------------------------QTEEWKI-QNLW
DW-MTHSV----KQTPILGFSGT-I--YKWSFNGI-ASGFQQTQLLDSFVNAIYLLTCLS
AQGIDI---NAPG-F--NLFVQGDDSLTTFQ-E--R--VFQ------FGGKTFLQ-----
-----KLAKEAKIRFNAILSVDKTSHGT--------------------------------
----------------------SLND------------VEVLSYRN--NQ--GI---ATR
EPAELLSKL-------LYPER
>Grapevine_partitivirus_AFX73022.1
-E-KL-FR--P--SR--TLHPIA-FPDL-RF----YP--W--TL-SVSAEAPF-TVEKHW
-R-T--------------------------------------------------KIQ---
QR--QADGEQL---------------------------DGRLTFHNLYD--EVFQLNRHL
I---HQIKE-GDKSF-WNL--------------------DGTPKPYWYN--TL------H
TRSH-M---------VK---------S-------N----EPDKLRAVFGVPKLLLMAENM
-FLWNIQKEYL-N-Q--K-IN-SH--MLWGFETFKGG--W-LKLWNR-LYSK------KC
S-TFLSADWSGFDRFALFECID-DVHN-M--WRSWF-DFSK--------YEPT-RANSGL
PGIQLSYP--------H-S-----------------------------KTSPEKI-ERLW
QW-MCYCI----KYTPIKGQSGQ-L--YQWQFNGI-ASGYQQTQLMGSFVNAIYILTCLS
ELGINI---ESEN-F--DLLVQGDDSLTAFP-E--I--YTD------QEFPIFLK-----
-----DLETIAKRRFNANLSVDKTAIGD--------------------------------
----------------------SLNS------------VDVLSYSN--VQ--GI---AFR
DEAELLAHL-------LYPEK
>Sophora_japonica_powdery_mildew-associated_partitivirus_YP_009272944.1
-E-RL-FR--P--SR--TLHPIA-FPDL-RF----YP--W--SL-SVSAEAPF-SVEKKR
-S-T--------------------------------------------------LIR---
SR--QSDGEDL---------------------------DGRLTFHNLYN--EIFELNRNL
I---HQIKE-GDKSF-WNK--------------------DGTPRPYWYN--TL------H
TRPH-L---------VK---------S-------S----EPDKLRAVFGVPKLLLMAENM
-FIWSLQKEYL-N-Q--K-IQ-SP--MLWGFETFKGG--W-LKIWNR-MYSK------KC
S-TFLSADWSGFDRFALFECVD-DIHR-M--WRNWF-DFSK--------YEPT-IAESGP
PGIQLSYP--------K-S-----------------------------KTNPQKI-ERLW
NW-MCYCS----KYTPIKGQSGQ-L--YQWQYNGI-ASGYQQTQLIGSFVNSIYMLTCLS
DLGINI---ESDN-F--QLFVQGDDSLTEFS-E--I--IQK------DDLPKFLT-----
-----NLAKVAKSRFNANLSVQKTTAGE--------------------------------
----------------------SLND------------VEVLSYNN--TY--GI---AFR
DEAELLAHL-------LYPER
>Barns_Ness_breadcrumb_sponge_partiti-like_virus_1_or_2_Segment_1
------------------------------------------------------------
----LKFA----------------------------------------------------
----VSNGDIP---------------------------NQNLSLRNCLN--YAFVMCRTW
I---HQIKD-GI-T---K----------------------GN-QLFHWI--TL------H
ARSH-I---------VEQ----------------D----QQDKIRMVYGIPKLLIFASCM
-FLWPIANFMR-K-G-----T-TP--IAWGFETLSGG--A-YRIYRD-ISNL---RY-VP
L-TYLCIDWKMFDKLTNFAVVD-DVFS-L--IEASI------------------------
------------------------------------------------------------
------------------------------------------------------------
------------------------------------------------------------
------------------------------------------------------------
------------------------------------------------------------
--------------------N
>Arabidopsis_halleri_partitivirus_1_YP_009273018.1
-K-KL-FT--P--KE--KLRPVH-FNDL-RH----YP--W--QL-STSIGAPF-ATSEKW
KD-YINQKYDGKLKSR--------------------------------------------
-----------------DFK--DLFKETHGVSLEPYMIDRRLSKRNFYN--EMFYINRIN
I---HHIKD-GWTTN-PA----------------------GH-DLRYWH--TA------H
ARQH-L---------VE---------A-------G----DEDKVRLVFGAPSTLLMAELM
-FIWPIQTSLL-A-R--GSSS-P---MLWGYETTTGG--W-SRLYNW-AYSA---LP-RF
G-AVATLDWSRFDKDARHTVIT-DIHDLI--MRPMF-DFNS-------GYHPT-I-----
-----INP--------RS------------------------------NPDPQRL-ENLW
NW-MKNAI----LTTPLLLPDGT-R--LQFQHSGI-YSGYFQTQILDSMYNCVMIFTVLS
RMGFDL---NS---V--AIKVQGDDSLILLS-H--S--Y-T------FLQHSFLT-----
-----TFAHHAAVYFGSTLNVKKSELLP--------------------------------
----------------------SLED------------AEVLRYRN--HG--MM---PYR
EELQLLAML-------RHPER
>Raphanus_sativus_partitivirus_1_ALT00589.1
-R-KL-FT--P--RE--KLKPVH-FNDL-RH----YP--W--QL-STSIGAPF-ATSDKW
KN-CVNQKYDGTLKTQ--------------------------------------------
-----------------EFR--DLFRDAHGISLEPRMIDRRLSKRNLYN--EMFFINRIN
I---HRIKD-GWTTN-QN----------------------GH-DLKYWH--TA------H
ARQH-L---------VE---------A-------N----ENDKVRLVFGAPSTLLMAELM
-FIWPIQTSLL-A-R--GEES-P---MLWGFETTTGG--W-SRLYSW-AFTI---SP-QF
G-SVATLDWSRFDKDTRHTVIQ-DIHRLI--MRPMF-DFNS-------GYHPT-Y-----
-----GNP--------TT------------------------------NPDSSRL-ENLW
NW-MTDAI----LSTPLLLPDGR-L--LKFQHSGI-YSGYFQTQILVSIYNCVMIFTVLS
RIGFDL---NS---V--ALKVQGDDSIILLN-H--H--Y-N------YLRPSFLQ-----
-----MFAIYASEYFGSKLNEKKSELLP--------------------------------
----------------------TLEN------------AEVLRYRN--HG--MM---PFR
DELQLLAML-------RHPER
>Vicia_faba_partitivirus_1_ABJ99996.1
-K-KL-FT--P--DT--PLKPVH-FADL-RH----YP--W--QL-SSNIGAPF-ATSPEW
QD-YINKKFLTGQTAE--------------------------------------------
-----------------NYR--DLFKEAHHTDLYPKMLDRRMTKRNLYN--EMFLINRKS
I---HIIKN-GRTTN-DH----------------------GH-DLKYWN--TA------F
ARQH-L---------VE---------D-------D----DPDKVRLVFGAPSTLLMAELM
-FIWPLQVSLL-A-R--GPQS-P---MLWGYETLTGG--W-SRLFSW-ASDT---MP-RY
S-TVLTLDWSRFDKDARHTVIR-DIHAMI--MRPMF-TFTE-------GYHPT-I-----
-----SYP--------NAP-----------------------------DTNPDRL-ENLW
NW-MTDAI----LTVPLMLPDGQ-L--LQFNHSGI-YSGYFQTQILDSIYNCVMIYTILS
RMGFDL---DK---F--CIKVQGDDSLMISP-Y--N--Y-T------LLEPSFLK-----
-----TFGDYAKEYFGSTLNLKKSEILP--------------------------------
----------------------SLDG------------AEVLKYRN--HG--TM---PQR
EEIQLLAML-------RHPER
>GCJW01045242.1_Secale_cereale_TSA
-R-KL-FS--P--EK--KLRPVH-FADL-RH----YP--W--QL-SSNIGAPF-ATSEKW
QK-YVNDKYNGIFHDT--------------------------------------------
-----------------FNR--DLFYEAHQTTLEPKMIDRRMTKRNLYN--EMFLINRKN
I---HLIKD-GWTTN-AS----------------------GH-DLKYWN--TA------F
ARQH-L---------VE---------E-------N----DEDKVRLVFGAPSTLLMAELM
-FIWPLQVSLL-A-R--GQQS-P---MLWGFETLTGG--W-SRLYNW-ASQQ---TP-RY
D-TVLTLDWSRFDKEARHTVIR-DIHSLI--MRPMF-DFN--------------------
------------------------------------------------------------
------------------------------------------------------------
------------------------------------------------------------
------------------------------------------------------------
------------------------------------------------------------
--------------------N
>Rose_partitivirus_ANQ45203.1
-K-KL-FT--P--EE--KLRPVH-FADL-RY----YP--W--QL-SSNIGAPF-ATSKKW
QE-YVNDKFTAGQTAP--------------------------------------------
-----------------QVR--NLFQEAHGTPLEPEVIDRRMTKRNLYN--EMFLINRKN
I---HLIKD-GRKTN-DS----------------------GH-DLRYWH--TA------F
ARQH-L---------VE---------H-------D----EPDKVRLVFGAPSTLLMAELM
-FIWPIQVSLL-A-R--GPDS-P---MLWGYETLTGG--W-SRLHTW-ATKA---QP-RL
G-SVLTLDWSRFDKDARHTIIK-DIHSLI--MRPMF-TFDN-------GYHPT-V-----
-----YYP--------ETP-----------------------------ETDPNRL-ENLW
NW-MTDSI----LTTPLILPDGK-I--LQFMHSGI-YSGYFQTQILDSMYNSVMLFTILS
RMGFNI---EK---V--AIKVQGDDSIILMP-Y--Q--Y-T------VIKDTFLQ-----
-----FFSAYAQEYFGSTLNMKKSEILP--------------------------------
----------------------SLER------------AEVLRYRN--HG--TM---PER
DELQLLAML-------RHPER
>Oyster_mushroom_isometric_virus_II_AAP74192.1
-Q-KM-FT--P--EV--PLQPVH-FTDL-RK----YP--W--QL-STSVGAPY-ATSKSW
QN-YVRESLMATRTATRPLNSLNPTTAIYLL---------K-------------PTK---
VN--LSILRCSRSNDET--KPLQRIVLHHKKTDPLKIYDIRMTKHNLYS--EAFFHARKN
I---HYAKL-GLRET-DS----------------------GH-DFRYWN--TA------F
ARQH-I---------VE---------K-------KPGILAQPKVRLVFGAPFTLLTAELI
-FIWPLQTHLL-L-M--QDFS-P---MLWGYETILGG--W-YRLRGH-LSGK---ID-TD
K-LVATLDWSGFDRYARHTVIK-DIHTKV--MRPCF-DFTN-------GYHPT-H-----
-----RYP--------ISTDVDAD-E----------------------QPVSTRL-ENLW
NW-MTDAV----LTVPLLMPDGT-M--IRFTHSGI-YSGYMQTQILDSLYNMVMIFTMVS
RLGFDL---DK---V--VIKVQGDDSIFMLL-C--C--F-I------LIANWFLT-----
-----MFKHYALYYFGAVLSDKKSEIRD--------------------------------
----------------------SLEH------------AEVLKYRN--RN--GI---PYR
DPIALLAQL-------RHPER
>Rosellinia_necatrix_partitivirus_2_YP_007419077.1
-Q-KL-LT--P--EK--PLQPVH-FADL-RR----YK--W--RL-STNIGAPF-ASSKHW
QD-YVKAKFNHFRDGT--------------------------------------------
------------PFENIAHR--DLFVEAHKDSQPLEITDARMTKHNLYT--EAFYVSRET
I---HRIKD-GETTD-RY----------------------GN-DARYWN--TA------F
ARQH-L---------VK---------A-------D----EDDKVRLVFGAPFSLLCAELM
-FIWPLFIFLL-S-L--KGST-AF--MLWTFETIIGG--W-YRLVNF-FTTY---AL-RH
S-TVVTVDWSGFDRYARHTVIK-DIHHRI--IRPMF-DFSH-------GYHPT-R-----
-----DYP--------DT-SKTKD-G----------------------QSNEWRI-TNLW
NW-MTDAI----LSTPLLLPNGR-F--IRFNHSGI-YSGYFQTQILDSIYNLVMIFTILS
RMGFDL---DK---C--VIKVQGDDSIFMLL-C--C--F-I------MISTSFFT-----
-----LFKYYAEYYFGAKLNEKKSEIRP--------------------------------
----------------------SLQD------------AEVLKYRN--RN--GI---PYR
DRISLLAQL-------RHPER
>Hubei_partiti-like_virus_25_APG78228.1
-T-RR-FK--P--KN--KCRPAH-LNSV-TR----YP--W--KW-QVSAEAPF-SANPRM
KE-YIDKK----------------------------------------------------
----FNKGLIP---------------------------DHRLTFSNLKD--EIFEFAKTR
L---HRIKA-GAKKD-KF----------------------GE-DLRYWN--HA------H
ARSH-L---------VKA----------------T----DPDKIRMVFGVPKMTVIAECM
-MLWQYINTLL-T-P-----E-GP--MLWGYETLKGG--W-YGLYNW-IYSS---DS-KP
R-TFLAFDWKQFDKRVQFEQID-DAHK-I--LRSFL-DFEN-------GYVPT-K-----
-----LHP--------T--------S----------------------NVTPERL-ENLW
NW-TCNAV----KTTPEVLPTGD-C--YQRSHAGL-PSGAFQTQLLDSIVNMIMLLTVMS
RMGLDI---Q--K-A--KIKVQGDDSIIGLL-E--N--IHP------MAHEAFKQ-----
-----TFADYANEYFGSILNTKKSEMSN--------------------------------
----------------------TLNR------------LPVLGFTN--IS--GY---PYR
EQNQLLASL-------LYPER
>Hubei_partiti-like_virus_26_APG78246.1
-T-QA-FS--P--SH--KYRPVS-FPDL-RY----YP--W--TL-PTSAEAPY-STSPYW
KE-YVQAK----------------------------------------------------
----YRIGLTD---------------------------NNRLTFHNLYN--EIFVANRLN
V---HRIKD-GYTTD-IH----------------------GN-DLKYFN--HI------H
ARSH-L---------VET----------------G----KEEKIRAVYGVPKLLLQVECM
-FLWPLINDLL-N-R----KN-GP--MLWGSETLQGG--W-YQIYNW-ISSS---ED-HY
R-TFLAFDWKQFDKRIQFNLVD-LAHN-I--FYSFI-DLEH-------GYVPT-Q-----
-----DYP--------E--------T----------------------WTEPERL-NRLW
RW-MCDAI----KHTPDILPNGD-T--YIRQHAGI-ASGYFQTQILDSICNYIMLTTCLS
EMGINI---E--A-A--LIKVQGDDSLIALK-E--Y--IPP------SHYASFKE-----
-----QYAHIAKQRFGSILNESKSSISN--------------------------------
----------------------SLNG------------LPVLGFTN--IG--GF---PTR
SDTELLASL-------LYPER
>Hubei_partiti-like_virus_27_APG78241.1
-A-DL-FR--P--KN--KYRPVS-FPDL-RY----YP--W--PL-ATSAEAPY-SNSKYW
RK-YVRVK----------------------------------------------------
----RDLNMVE---------------------------NERVTFHNLYN--EIFRHNREK
V---HRIKD-GIFVD-RQ----------------------GQ-DLKYWN--HA------H
ARSH-L---------VKT----------------D----DPDKIRMVFGVPRLLLMVECM
-FLWPLVNDLM-N-R-----N-GP--MLWGFETLRGG--W-YAIYKW-LSTT---EP-RD
G-TYLAFDWKQFDKRAQFEVID-DIHK-I--MEDYI-DFEN-------GYIPT-F-----
-----DYP--------D--------T----------------------ITNPERL-RTLW
RW-MCNAI----KHTPDILPDGK-M--YERQHAGI-ASGFFQTQLLDSMYNTVMLLTTLS
KLGVDI---T--R-I--KIKVQGDDSLIALP-R--V--IPE------CISDSFIS-----
-----MFAETAKNYFGATLNLKKSKLKT--------------------------------
----------------------SLEG------------LPVLGFTN--HF--GI---PVK
DAFELLANL-------LYPER
>Hubei_partiti-like_virus_28_APG78273.1
-T-EL-FK--P--PR--QYRPVS-FPDL-RY----YP--W--PL-PTSAEAPY-SSSPYW
RK-YVRVK----------------------------------------------------
----HQLHEIE---------------------------NERVSFHNLYN--EIFRHNREK
V---HRIKD-GIYHD-RE----------------------GN-DLKYWN--QA------H
ARSH-L---------VKK----------------D----DPDKIRMVFGVPKLLIMVECM
-FLWPLINDLM-N-R-----N-GP--MLWGFETLRGG--W-YAIYKW-LSTS---EP-RD
G-TYLALDWKQFDKRAQFTVID-DVHK-I--IESYI-NFED-------GYVPT-F-----
-----DYP--------D--------S----------------------ITNPERL-RNLW
RW-MCDAI----KHTPDILPDGN-M--YQRQHAGI-ASGFFQTQLLDSMYNTVILLTSLS
ALGINI---E--N-L--KIKVQGDDSLIAIP-Q--L--IPE------PLHSSFLE-----
-----VLADKADTYFGAVLNTKKSRMSS--------------------------------
----------------------RLEG------------LPVLGFTN--------------
--------------------T
>Helicobasidium_mompa_partitivirus_V1-2_BAD32678.1
-T-EW-FR--P--PH--PIHPVH-YTDL-RW----YP--W--KL-SMSAERPF-TFMQSA
KD-YVKQR----------------------------------------------------
----YEAGLIP---------------------------NRSLKFGNLYT--PIFEYCRHY
H---HNVKN-GRSPI-----------------------LD-------LI--TL------H
VKPA-L---------VLV--------S-------S----GIDKVRTVFGVPKYLIFAEAM
-FFWPLFSIYF-T-S----AN-TP--LLWNYESLNGG--W-HRLDSE-YHAR---YT-MY
S-PIFNLDWSEFDMRVYFTVWS-DIID-R--VSTYF-CFCG-------RYCPT-L-----
-----PVLDEETGTQLHPPY--SE-P----------------------FTNPQRL-RNLW
FW-IRYAY----FNMAAVTTTGK-I--FKRSFAGM-PSGIFCTQFYDSFYNAVIIVTCLL
ALGYEV---RH-D-H--LIKLMGDDALFGLL-E--S--IPI------EHWSEFLD-----
-----ALAAEALFRFNAKLSATKCGYTR--------------------------------
----------------------TIQG------------ATVLSYTN--WN--GW---PVR
SAEDVLAHL-------LHPKS
>Raphanus_sativus_cryptic_virus_1_APG78202.1
-T-EW-FR--P--SA--PIHPVH-FTDV-RW----YP--W--KI-STSAERPF-THDPLL
KK-KVQLS----------------------------------------------------
----KQLGLLD---------------------------NARMSFHNCYN--DIFTYCRHY
I---HEVKD-ARPVT-----------------------LH-------HI--DL------H
VKPA-L---------VRS--------G-------E-----PPKIRTVFGVPKSLIFAEAM
-FFWPLFSDYF-T-N----SE-TP--LLWNYETLNGG--W-YRLNDE-FYQQ---WQ-SF
C-TIFNLDWSEFDMRVYFSMLD-DCRD-A--VKSYF-CFCG-------NYCPT-R-----
------------------TY--PT-C----------------------RTNPQRL-QNLW
NW-IGTAY----KDTPCTTTTGK-V--YRRRFAGM-PSGIFCTQFWDSFYNCIMVVTTLE
ALGFRI---TD-R-Y--FLKVLGDDVIFGIL-K--H--IPI------SKWADFLQ-----
-----DFSTEARRRFNSKLNSKKCGASS--------------------------------
----------------------GIHG------------AQVLSYIN--WN--GY---PKR
DSNQLLAQL-------LHPKS
>Soybean_leaf-associated_partitivirus_1_ALM62245.1
-A-DL-FR--P--PH--PCRPVH-LLDI-QH---HYP--M--KN-KPNAEAPF-STEKKY
LD----------------------------------------------------------
-------MIPP---------------------------DTKASTGNMKP--IIFDYTRRW
H---HEIKN-GTEP--------------------------E-HRHLYYM--LL------H
VKTA-L---------TT---------T-------A----SPAKARSIYGTPKPFILAQIM
-FHWALFAHYK-S-V--K-GS-SP--LLWGYETFNGG--W-MRLNYE-LMHQ---Y--LR
T-SILMIDWKRFDKHALFTIMR-DIFK-V--QRTYL-DFSR-------GYIPT-E-----
-----DYP--------DTAS--DW-T----------------------PEKAQRL-ERLY
EW-TNYAF----ENTPVLLPNGE-V--YSRRHAGI-PSGLYCTQYDDTMYNCVMLLTILY
SLEIPL---S-KD-M--VIKLMGDDSLIRLL-I--V--IPP------NQHDDFLL-----
-----KMQDKADYYFKSIISVDKSKISN--------------------------------
----------------------RPNG------------AEVLSYTN--HN--GL---PHR
DPDTLLAQL-------YHTKA
>Heterobasidion_partitivirus_9_AEX87909.2
-Q-RA-FC--P--PN--PARPVH-LYDV-EW---HYP--Y--KW-QVNAEVPF-STETYF
LK-LRKKFSDFYDAA----------------SKTWTHYVNPLDALR------RY--G---
PEP-PFDTLNQ---------------------------VTPPKFGFMKE--LIFSFVHSW
L---HVIKS-RFHSN-AGY--------TH-------SNFLR-QRFLFPM--QL------H
IKTA-L---------VK---------A-------D----QPNKLRSIWGVSKLWIIAETM
-IYWELIAYMK-L-N--R-GS-TP--MLWGYETFTGG--W-FRLNAE-LQSS---H--LR
Q-SIITIDWSRFDKRAYFWLIR-KILF-R--IRQHL-DFNN-------GYVGT-K-----
-----DYP---------------S-S----------------------PTDPDKL-QALW
EW-TLEAL----FDSPIILPDGK-M--YKRRFAGI-PSGLYITQLLDSWYNYTMLAAILT
YLGLDP-----ER-C--IIKVQGDDSIIRLY-V--L--IPP------SEHDNFLL-----
-----KMQEVATHLFASRISDQKSEVRD--------------------------------
----------------------DLNG------------AEVLSYRN--NR--GL---PYR
DEIQMVAQF-------YHTKA
>Heterobasidion_partitivirus_17_AIF33767.1
-Y-DA-FK--P--PQ--PAMPCH-LYDI-QW---HYP--F--KW-QVNAEYPF-SVVKKF
LN-LRQHFGDFYDFA----------------TKSWLRYVNPADALR------RF--G---
PDP-SPALLET---------------------------VVPAKFGYMKN--LIFSFVHSW
Q---HIIKS-RFTST-AGL--------RD-------KEYIN-LRFLFPM--LL------H
IKTA-V---------VK---------F-------D----APNKLRSIWGVSKLWIISEAM
-LYWEYIAWIK-L-N--P-GI-TP--MLWGYETFTGG--W-FRLYRD-LHQP---G--ES
V-SYITIDWSRFDKRARFWLIK-KIFA-V--VRTFL-TFNN-------GYVPT-R-----
-----DYP---------------S-S----------------------PTLPDKL-QALW
EW-TIEAF----FESPIILPDGS-I--WKRIFAGI-PSGLFITQLMDSWVNYVMICAILR
YLGYDP-----RQ-C--IIKVQGDDSIIRLY-F--Q--IPY------HEHNNFLL-----
-----RMQQAAEYLFGTIISFEKSEIRN--------------------------------
----------------------SLNG------------CEVLSYRN--IE--GL---PYR
DLIKMLAQF-------YHTKA
>Heterobasidion_partitivirus_1_ADV15441.1
-I-DA-FK--P--PA--PARVCH-LYDV-QW---HYP--F--KW-QVNAEAPF-STEKYF
LD-LRKKFGDFFDPV----------------TKLWTKYVNPLDALR------RY--G---
HTP-PADTLNQ---------------------------VTPPKFGFMKN--LIFSFVHSW
Q---HVIKS-RFTSN-AGI--------TH-------SNFLR-QRFLFPM--LL------H
IKTA-I---------VS---------F-------D----APNKLRSIWGVSKLWIISEAM
-IYWEYIAWIK-L-N--P-GS-TP--MLWGYETFTGG--W-FRLWRD-LHTP---G--ED
V-TYITIDWSRFDKRAYFWLIR-KIFI-R--TRCFL-DFTN-------GYVST-K-----
-----DYP---------------T-S----------------------PTDPDKL-QALW
EW-TIEAF----FDSPIVLPDGS-M--FKRLFAGI-PSGLFITQLMDSWYNYTMLAAILH
YMGYDP-----RR-C--IIKVQGDDSIIRLY-I--Q--IPL------HEHDLFLL-----
-----RMQEVSDHLFGAKISFEKSELRN--------------------------------
----------------------SLIG------------SEVLSYRN--IQ--GL---PYR
DLIKMLAQF-------YHTKA
>Heterobasidion_partitivirus_P_AAK52739.1
------------------------------------------------------------
------------------------------------------------------------
------------------------------------------------------------
----------------------------------------------FPM--LL------H
IKTA-V---------VK---------F-------D----APNKLRTIWGVSKLWIISEAQ
-IYWEYIAWIK-L-N--P-GI-TP--MLWGYETFTGG--W-FRLYRT-LHTP---G--EN
V-TYITIDWSRFDKRAYFWLIR-KIFI-R--TRQFF-DFEN-------GYTPT-K-----
-----DYP---------------F-S----------------------PTHPDKL-QALW
EW-TIEAF----FDSPIVLPNGH-V--YKRRFAGI-PSGLFITQLMDSWYNYVMLCSILH
YMDIDP-----KT-C--IIKVQGDDSIIRLA-I--L--IPK------DEHDNFLA-----
-----TMQTVADHLFGAIISMDKSELRN--------------------------------
----------------------SIEN------------CEVLSYRH--FM--GL---PYR
DLLKMLAQF-------YHTKA
>Grapevine_cryptic_virus_AFX73021.1
------------------------------------------------------------
------------------------------------------------------------
------------------------------------------------------------
-------KS-GFTDS-TGL--------EH-------TTYYK-QRFIFPM--LL------H
SKTA-I---------VK---------R-------N----DPDKMRTIWGCSKVWIIADTM
-IWWELIAWMK-L-N--R-GS-SP--MLWGYETFTGG--W-FRLNAT-LFSQ---Y--TQ
R-SYVTIDWSRFDKRAYHWLMR-RILL-K--NRDYL-DFSQ-------GYLPN-T-----
-----SYP--------R-SE--GW-N----------------------SNKSTAL-DRLY
DW-SQENL----FNAPIVLPDGR-M--YTRNYAGL-PSGLYTTQLLDSWYNYTLLAIVLT
YLGYNL-----EK-S--IIKVQGDDSIIRLA-M--L--IPP------LEHEDFLL-----
-----RMQSTADTLLHAKLSLDKSEIRN--------------------------------
----------------------QLNG------------CEVLSYRN--HH--GL---PYR
DELSMLAQF-------YHTKA
>Beet_cryptic_virus_1_YP_002308574.1
-A-DA-FR--P--PR--LCRPAH-ILDV-KH---GYP--Y--KW-NVNAEPPF-STDEYF
LN-QRKTFGEFIR-------------------MHEYEHIDKADFFR------RH--P---
NTE-SHDLIRT---------------------------IVPPKFGYLKS--MIFSWTRRW
H---HIIKE-GFTES-TGL--------HT-------TGYFY-NRFIFPM--LL------H
TKTA-I---------VK---------Q-------D----DPNKMRTIWGASKPWIIAETM
-LYWEYIAWIK-L-N--P-SV-TP--MLWGYETFTGG--W-FRLNRD-LFCG---F--LQ
R-SFLTLDWSRFDKRAYFPLLR-RILY-T--ARTFL-TFDE-------GYVPT-H-----
-----SAP---------THP--QW-D----------------------HTKAIRL-ERLW
LW-TLENL----FEAPIILPDGR-M--YRRHFAGI-PSGLFITQLLDSWYNYTMLATLLS
ALGFDP-----KH-C--IIKVQGDDSIIRLN-V--L--VPQ------DQHQNLMD-----
-----NLVQLAVNYFNAVVNVKKSEFGN--------------------------------
----------------------SLNG------------REVLSYRN--HN--GF---PHR
DEIMMLAQF-------YHTKA
>Amasya_cherry_disease-associated_mycovirus_YP_138537.1
-L-DA-FR--P--PQ--KCLPAH-IYDV-QH---HYP--Y--KW-QVNAEAPF-STDSYF
LA-NRPTFRAVFERL----------------ESLYTHLAT--DWHR------RYGNK---
TD--NDDFMND---------------------------HVPAKFGPMKE--TVFSWTHRW
H---HVIKS-NFTDT-AGL--------SK-------DYYFK-NRYIFPM--LL------H
TKTA-I---------VK---------K-------D----DPNKMRTIWGCSKPWIIADTM
-LWWEYVAYAK-L-Q--P-GA-TP--MLWSYETFTGG--W-LRLNHA-LFSS---Y--IR
H-SYITLDWKRFDKKAYFCIID-KIFD-G--VETFL-DFDN-------GYLPT-K-----
-----DYP--------DTKS--TW-T----------------------QERSTRL-KRLF
DW-TKENF----YHAPIVLPNGH-M--YVRKFAGI-PSGLFITQLIDSWYNYTMLATILS
AMGFDP-----RS-C--IIKVQGDDSIIRLS-A--L--IPP------DAHDSFLT-----
-----KVQELADYYFQSVVSVNKSEVRN--------------------------------
----------------------ELNG------------CEVLSYRH--RH--GL---PYR
DELAMLAQL-------YHTKA
>Heterobasidion_partitivirus_4_ADV15443.1
-A-DA-FR--P--PQ--LCMPAH-INDV-EH---HYP--Y--KW-QVNSEAPF-STDKYF
LD-NRKPYGDFFDKE----------------SLSWKNYVNPEDMQR------RI--P---
VP--SEQTLAQ---------------------------VTPPKFGFQKG--QVFSWVRRW
H---HIVKS-NFTDL-TDL--------AS-------SSYIK-DRFVFPM--LL------H
TKTA-I---------VK---------Q-------N----DPNKMRTIWGCSKAWIIADTM
-LYWELLAYYK-L-N--P-GK-SP--MLWGYETFTGG--W-LRLNAE-LHNG---L--IR
S-SFLTTDWSRFDKRAYFSLIH-RIMA-I--IRTYL-DFNN-------GYLPN-E-----
-----LYP--------DTRS--EW-S----------------------SDKAQRL-EFLF
LW-TLENL----FQAPIVLPDGR-M--YRRRFAGI-PSGLFITQLLDSWYNYTMLATILS
ALGFDP-----KS-C--IIKVQGDDSIIRLY-V--L--IPP------HSHEEFLL-----
-----KMQEIADYYFKSVISTQKSEIGN--------------------------------
----------------------RLNG------------REVLSYRN--NN--GQ---PYR
DEILMLAQF-------YHTKA
>Rhizoctonia_solani_dsRNA_virus_2_YP_009011230.1
-T-DA-FR--P--PV--PCLPAH-LNDV-EH---HYP--F--KW-QVNAEPPF-STDSYF
LD-NRKLFSDYYDTE----------------SQTWRGYVDPFEANR------RY--Q---
HTKDKEGFLNQ---------------------------TVPAKFGFMKD--TIFSWTRRW
H---HIIKE-GFQTA-TNL--------SS-------TAYLR-DRFIFPM--LL------H
TKTA-I---------VK---------K-------D----DPDKMRTIWGCSKPWIIADTM
-FYWEYIAWIK-K-H--P-GV-TP--MLWGYETMTGG--W-MRLNSQ-LFSS---Y--LK
K-SYVTLDWSRFDKRAYFKLIL-AIMC-R--VRTFL-DFDN-------GYLPN-V-----
-----NYP--------DTRT--DW-S----------------------PNKAQRL-ERLW
LW-TLECL----IKSPIVLPDGR-M--YIRHYAGI-PSGLFITQLLDSWYNYTMICTILS
SIGLNP-----KH-C--IIKVQGDDSIVRLG-V--L--IPP------EAHEAFLL-----
-----ALQSKADFYFKAIISVDKSELGN--------------------------------
----------------------SLNN------------REVLSYRN--YN--GL---PRR
DEIKMLAQF-------YHTKA
>Diuris_pendunculata_cryptic_virus_AFQ95555.1
-L-DA-FR--P--PK--RCRPVH-LLDV-QH---HYP--Y--KW-QVNAEPPF-STDTYF
LD-NLPTYRDFWNER----------------TSSFDKYVDPEELNR------RL--R---
HRN-IENLLDT---------------------------KTPAKFGFLKN--TVFSWTRRW
H---HIIKD-GFTDT-TGL--------TS-------DAYLR-DRFIFPM--LL------H
TKTA-I---------VK---------K-------L----DPNKMRTIWGVSKPWIIAETM
-LYWEYIAYVK-Q-N--T-GA-TP--MLWGYETFTGG--W-LRLNAA-LYTS---H--VR
F-SFLTLDWKRFDKKAYFPLIY-KILL-G--VRDFL-DFDN-------GYAPT-V-----
-----DYP--------DTKS--TW-T----------------------PHKSQRL-QNLW
LW-TIENL----FNAPIVLPDGR-M--YKRRFAGI-PSGLFITQLLDSWYNYTMLASLLS
ALSMNP-----KS-C--IIKVQGDDSIIRLG-T--L--IPP------SQHEAFLL-----
-----KLHALADFYFKASLSLDKSEVRN--------------------------------
----------------------SLDG------------CEILSYRH--IR--GI---PYR
DEITMLSQF-------YHTKA
>Rhizoctonia_fumigata_partitivirus_AJE25830.1
-A-DA-FR--P--PR--PARPCH-LNDV-EH---HYP--Y--KW-QVNAEAPF-ATDKYF
LD-NRHKFRDFYDET----------------TGTWK-HADPIDMER------RY--G---
NR--LDTVLDQ---------------------------ITPPKFGYMKN--AIFAWTRRW
H---HIIKD-GFTDL-TGL--------VS-------STYVR-DRFIFPM--LL------H
TKTA-I---------VK---------K-------D----DPNKMRTIWGCSKPWIIAETM
-LYWEYIAWVK-L-N--P-GI-TP--MLWGYETFTGG--W-LRLNAA-LFSS---L--MK
N-SFVTLDWKRFDKRAYFELIY-RIML-V--ARTFL-DFEN-------GYVPN-V-----
-----NYS--------ATHT--DW-S----------------------HTKAQRI-QRLW
EW-TLDNL----FNAPIVLPNGD-M--YKRNWAGI-PSGLFITQLLDSWYNYVMLATLLS
ALGHDP-----KA-C--IIKVQGDDSVIRLA-V--L--IPP------QYHELFLT-----
-----RLQDLADHYFGAVISIEKSEVRN--------------------------------
----------------------ELNG------------VEVLSYKH--IH--GM---PYR
DEIAMMAQL-------YHTKA
>Heterobasidion_partitivirus_14_AHL25161.1
-F-NR-FK--P--PQ--LIRPVH-FADL-RK----YN--W--NW-HPNVEEPF-YSDQEL
RT-AVQQA----------------------------------------------------
----HAAGILP---------------------------DARMSFGNLKN--VVFIRVREL
L---HYIKR-NQLTN-H-----------R-------LLYP-------IM--NL------H
VKPA-L---------TS---------V-------D----D-FKVRNIYGVTKIHVLPSAM
-FFWPLFRYYL-D-N--R-DD-SP--LLWGFETILGG--M-QMLNSM-YLLS---RL-YY
S-TYVTVDWSGFDYRAYFSIINNVIQH-D--CRKFF-DFHN-------GYIPT-K-----
------------------FY--HS-S----------------------EADPEHL-ENLW
NW-IWTAI----NKMPVRLPDGT-L--YQRIHAGI-ASGLFTTQFLDSWYNALMILTVLD
AMGFDI---S--T-V--SLRVQGDDSIIALI-F--H--IPS------SEHIAFKE-----
-----KFAALALYYFNHIARSEKNKVTN--------------------------------
----------------------DTQG------------VEVLGYTN--DN--GY---PRR
DWRKLLAQL-------YHPRD
>Helicobasidium_mompa_dsRNA_mycovirus_BAC23065.1
-T-RR-FA--P--PQ--LIRPVH-FADL-RR----YQ--W--NW-HPNVEEPY-ASNKEL
RS-QVADA----------------------------------------------------
----ASAGLLD---------------------------DARMSFGNLKN--VVFHDVRTF
L---HRIKR-NMVTS-P-----------S-------TLWP-------LI--NI------H
VKPA-L---------TH---------I-------D----E-TKIRVVFGVSKRHVLPSAM
-FFWPLFFFYL-K-N--R-ET-SP--LLWGNETILGG--G-LNLYME-CIIP---RL-YF
S-TFVMVDWSSFDLRSLFSIIRQDIFP-N--WRTYF-DFEN-------GYIPT-N-----
------------------KY--RE-S----------------------KADPAHL-EALW
NW-VCEAC----FQMPHRLPDGN-V--YKRLFRGI-PSGLFTTQFLDSFYNMIMILTILG
RMGFGI---S--T-V--RIRVQGDDSLIRLI-F--H--VPA------NMHAEFKR-----
-----TFEVYAAYYFDSVARPEKTHITN--------------------------------
----------------------NPNE------------INALGYDY--PN--GY---PHR
DWRKLLAQL-------LHPRS
>Heterobasidion_partitivirus_13_AHL25155.1
-T-KR-FA--P--PQ--LIRPIH-FADL-RY----YE--W--NW-HPNVEEPY-VSNSQL
KT-AVQDA----------------------------------------------------
----YHAGLLE---------------------------DGRMSFGNLKN--HVFMDVRHF
L---HRIKR-GQISD-P-----------H-------TLWP-------LI--NM------H
VKPA-L---------TE---------T-------D----T-TKIRLVFGVSKRHVLPRAM
-FFWPLFRYYL-D-N--R-DK-SP--MLWGFETILGG--M-MLLNSE-MLLS---RL-YY
Q-TFVTVDWSGFDLRSLFSIIREDIFP-A--WRTYF-DFNN-------GYMPT-K-----
------------------FY--KS-S----------------------TADPDQL-ERLW
NW-TNEAV----FKMPFRTMDGA-T--FLRLFRGI-PSGLFETQFLDSFYNMLMILTILD
AMGFDI---S--T-I--YIRVQGDDSLLLLT-F--F--LPA------DQHAEFKA-----
-----QFEALAAYYFDHVARQDKTDISN--------------------------------
----------------------TSQN------------VAVLGYSN--DN--GY---PSR
DWRKLLAQL-------FHPRS
>Heterobasidion_partitivirus_15_AHL25162.1
-T-KR-FA--P--PQ--KLRPVH-FADL-RF----YK--W--NW-HPNVEEPF-RSEAEL
QQ-AVEAA----------------------------------------------------
----YHAGLLP---------------------------DGRMSFGNLKN--VVFIRVREW
L---HQIKR-AQITN-P-----------N-------TLYP-------LI--NI------H
VKPA-L---------TT---------P-------D----E-TKIRVVYGVSKLHVLPEAM
-FFWPLFRHYL-D-N--R-KE-SP--LLWGFETILGG--M-AVLHNM-MTIP---RL-YF
Q-TFVMVDWSGFDLRSLFEPIRTDVFP-A--WRTYF-DFNN-------GYIPT-R-----
------------------FY--RT-S----------------------KADPEHL-KRLW
EW-TREAC----LRMPHRMMDGS-V--YERLFRCI-PSGLFTTQFLDSFYNMLMILTILS
AMGIDI---S--T-V--VIRVQGDDSLIMLQ-F--F--LPA------NQHEEFKA-----
-----RFQALATYYFDHIARPEKTDISN--------------------------------
----------------------SPEG------------VNVLGYTN--EN--GY---PIR
DWRKLLAQL-------YHPRS
>Heterobasidion_partitivirus_12_AHL25151.1
-A-DA-FR--P--PR--PIRPVH-FADL-RF----YN--W--NW-HPNVEEPY-YSNKRA
QE-YVQAA----------------------------------------------------
----HTLGLTP---------------------------DARMSFGNLRD--YVFMDTRHY
L---HQIKR-NEISN-P-----------K-------TLWP-------LM--KI------H
VKPA-L---------TG---------T-------D----E-QKIRVIYGVSKRHVLPQCM
-FFWPLFRHYI-E-N----DT-DP--LLWGFETILGG--M-MKLNSL-M--H---RL-YF
Q-TFVTVDWSGFDLRSLFSIQR-EIFD-D--WRTYF-DFSN-------GYIPT-V-----
------------------WY--PN-S----------------------TADPIQL-ERLW
NW-QRDAC----FNMPFVMPDKS-V--YRRLFRAI-PSGLFVTQFLDSHYNYIMLLTILS
AMGFDI---TIER-I--RILVQGDDSLKNLI-F--F--IPA------NQHDNFKA-----
-----EFQRLATYYFDHVARPEKTEIYN--------------------------------
----------------------SPQG------------VTVLGYTN--NN--GF---PTR
DPIKLMAQL-------YHPRQ
>Heterobasidion_partitivirus_3_ACO37245.1
-A-DA-FR--P--PR--LVRPVH-FADL-RY----YK--W--NW-HPNVEEPY-YSDPKL
QQ-YVEHC----------------------------------------------------
----YALGLID---------------------------DARLSFGNLKD--FVFMDTRHY
L---HLIKN-GSITD-N-----------N-------QLWP-------IM--KI------H
VKPA-L---------TE---------P-------T----E-TKIRVIYGVSKRHILAQAM
-FFWPLFRYYI-E-E----HT-SP--LLWGNETFTGG--M-LKIHNL-ISVP---RL-YS
Q-TYLTVDWSGFDLRSLFTIQR-EIFD-D--WRTYF-DFTA--------YIPT-R-----
------------------TY--PD-S----------------------KTDPIRM-ERLW
NW-QRDAC----FKMPFVLPDRT-T--YARLFRSI-PSGLFVTQFLDSHYNLIMIYTILS
AMGFDI---T--N-L--MILVQGDDSLIHLK-F--F--LPA------DQHDAFKA-----
-----EFERLAKYYFDHIARPEKTHVTN--------------------------------
----------------------SPNE------------VEVLGYTN--NN--GY---PSR
DMTKLVAQL-------YHPRN
>Rhizoctonia_solani_virus_717_AJE29742.1
-M-ER-FR--P--PY--RLRPVH-FTDL-VR----YK--W--NW-HPNVEEPY-YSNRQL
ER-AVQTA----------------------------------------------------
----HESGLIP---------------------------DGRMSFGNLKN--FVFMDTRHF
L---HQIKR-DEVTS-P-----------S-------TLWP-------LM--KI------H
VKSA-L---------TK---------T-------D----E-TKVRVIYGVSKRHVLAQAM
-FFWPLFRYYI-E-S----DD-DP--LLWGFETVLGG--M-MKMHIA-MSIP---RL-YW
T-TFVTVDWSGFDLRSLFSLQR-ACFD-E--WETWF-DFDR-------GYIPT-K-----
------------------WY--PD-T----------------------TTDPIQI-KRLW
NW-QRDAC----FRMPFVMNDHS-M--YSRRFRSI-PSGLYVTQYLDSNVNLVQIYTILD
AMGFDI---RQ-Q-T--RVLVQGDDSVIFLV-F--H--IPA------DQHVEFKS-----
-----RFQALATYYFDHVARAEKNELYN--------------------------------
----------------------EPNG------------VEVLGYRN--YN--GW---PIR
DWRKLLAQL-------YHPRG
>Rhizoctonia_solani_dsRNA_virus_3_YP_009329886.1
-A-EM-FR--P--PQ--LVRPVH-FADL-RM----YK--W--NW-HPNVEEPF-YSDADL
IR-AVSMA----------------------------------------------------
----AEAGLLP---------------------------DARMSFGNLRN--VVFIKARLF
L---HQIKR-KQITN-P-----------A-------TLWP-------MM--KI------H
VKPA-L---------TK---------V-------D----E-TKVRIIYGVSKLHVMAQAM
-FLWPLFNYYI-N-S----DD-DP--LLWGFETILGG--M-QKLHNI-MSIP---RL-YF
Q-TFVTVDWSGFDLRSVFSLQR-EVFD-V--WRTYF-DFNN-------GYIPT-K-----
------------------FY--RT-S----------------------VADPDHL-EALW
EW-QREAC----FKMPFVMPDRT-M--YNRLFRCI-PSGLFSTQFLDSHVNLVMILTILD
AMHFDI---S--K-I--KIYVQGDDSIVMLI-F--H--IPA------DQHIKFKS-----
-----DFEVLAKYYFDHVARPEKTDVYE--------------------------------
----------------------TPQG------------VEVLGYRN--YN--GY---PER
DWRKLLAQL-------LHPRG
>Chondrostereum_purpureum_cryptic_virus_1_CAQ53729.1
-M-QV-FA--P--QV--PIKPVH-YCDL-RY----YP--W--KL-RPSAELPF-TDDPAL
FK-RVQHA----------------------------------------------------
----AERKQIP---------------------------DKRMSFGNLYN--HIFEYLRPI
I---HYIKN-GPFHL-PF----------K-------TSWPQ-DDYLTPM--RS------H
ARSA-I---------QP---------I-------S----DPNKVRFVYGYPKVGIFPQAM
-FFWPLFVYYH-I-T----GQ-SP--LLWGYETMTGG--W-YRLNHE-LRST---PG-IS
G-SILELDWQGFDIHALFEVFD-DIKN---LSWSFF-DCSH-------GYQPT-K-----
------------------DY--QG-T----------------------SCDPDRL-KNLW
EW-IWFSI----KYTPIRLPDGR-L--FRRSWRGV-PSGLFITQWLDSVYNCIMIFTILD
AMGFEI---TS-D-L--IIKVLGDDSLTRLR-L--L--IPY------DQHEAFTI-----
-----RFKHLAQYYFDAVLSDKKSRIHN--------------------------------
----------------------TLNG------------VKCLGYRN--NN--GL---PVR
DRESLLTAL-------LYPKA
>Flammulina_velutipes_browning_virus_BAH56481.1
-V-SK-FR--P--PE--PIRPVH-YADL-RL----YP--W--PL-KPSAEAPF-SNDKSL
LA-LLALR----------------------------------------------------
----NRQGFLP---------------------------NAKPNFHNLFN--WVFGFNRQC
V---HLIKK-GKDNL-GP----------N-------EYWPA-HGFLYPI--NI------H
TKSA-I---------IG---------I-------H----DPNKVRTIFGVPKLTVMVEAM
-FFWPLFRYYR-F-E----QQ-SP--LLWGYETMLGG--W-YKLNHE-LHLN---PF-YQ
G-SILSLDWSFFDGRALFSVIN-DLYS-DKGVKSYF-EFNN-------GYIPT-V-----
------------------DY--PD-S----------------------STHPQKL-HNLW
DW-MLTAL----KFAPCALADGT-I--WQRTVRGI-ASGQFTTQFMDSIYNGLMILTILS
RMGFVI---DE-T-L--PIKLLGDDSVTRLA-V--S--IPA------SMHESFLI-----
-----EFQRLADYYFSHTINVKKSKISN--------------------------------
----------------------TPHN------------VSVLSYAN--NN--GL---PVR
SRTSLLCAL-------LYPKS
>Shahe_partiti-like_virus_1_APG78269.1
-R-ES-LS--S--YR---VEPQSL-IRS-F---W-KL-----KK-DTSAGLTFD------
-D-L--------------------------------------------NESFT-R-----
---------------------------------------KYKTKIDV-----PFFEVRRD
V---KRWK-RL---------------G-Y------I-DNP--------S--TI------A
FRS-HL---------AR---------G-------T-----GHKTRVVFVTPYSVCSLEGK
-YALPLLEVLK-R---SS-YS-SP--FGTQHNWLNGG--L-RKFKSS-HH----------
G-FPTSIDFSGFDLSVKRPFIEM-AFS-LL--RECYS-LR------T-H--E--------
--------------------------------------------------------EQEW
QL-FQEYF----INTRVRD-GGV-D--TVL-EGGI-PSGSVWTHIVGSIISMFLAYYCVP
D-----------L-L--TVKCFGDDLVIFTK-E--K--LS--------------------
---LVPVIELA-STLGFEISMDKSV-----------------------------------
------------------------CG-----------EIHWLGFNIT--G--PT--PLIL
NPIKRWAGF-------FHPDR
>Penicillium_stoloniferum_virus_F_YP_271922.1
-R-HV-FT--P--HE--RLTRLS-VPNV-C---D-S---T--NL-DSAAGFSF-P-----
-G----------------------------------------------------------
-----------------------------------------KKKSEVVE--EAFDVASYI
A---HFVA-SD---------------R-K------V-FIP-------PA--KL------A
LRGH-L---------SE---------I------------DELKTRAVWVFPFEISILEGK
-WALPYYKFL-EQ------NV-PE--VHFGEGAMQR-------LAKTLMTD-VASHS--E
C-TEVTLDWSGFDTSVSNWLIDD-AFD-IM--FDSF-DET------Q-V-EHDGN-FVLG
-----------------G-----D------------------H-M-A-----KKN-EKVK
KF-LKTYF----KKTKIMLPDGS-L--YKK-FHGI-PSGSFFTQIIGSIVNYLAVKTLDN
YFS---W--N--A-R--RFRVLGDDSSFLIPFGRSK--VD-------------GV-----
-----EISEKAWETFGFTLKLKKLRIAN--------------------------------
----------------------KQQD------------RKFLGYQC--NA--FR---YER
STTEWLSMV-------LYPER
>Gremmeniella_abietina_RNA_virus_MS1_NP_659027.1
-K-KA-FR--L--PY--KSEPLD-WHQV-G---A-H---F--RR-DTAAGVSF-M-----
-G----------------------------------------------------------
-----------------------------------------KKKGEVME--EIYHEARWL
G---HRLK-QNGKARF--------DPR-Q------M-RFP-------PA--LA------G
QRGG-M---------SK---------R------------DAPKTRLVWVYPAEMLVVEGQ
-YAPVMYRAFMDQ------PD-TP--MLTGASS-QR-------LYTEWLVG-R--RE--G
E-TLHGLDFSSFDTKVPSWLIRV-AFD-IL--RQNI-EWE------T-W-QGEK-----V
-----------------S-----K------------------R-D-R-----QKW-RNVW
DG-MVWYF----INTPILMPDGR-M--FRK-RRGV-PSGSWWTQMVDSVVNYILVEYLTE
CQG---V--E--A-R--GLRVLGDDSAFRS-PV--E--FS-------------L------
-----EQAQSDCEPTGMILKPEKCEKTE--------------------------------
----------------------DPSD------------FKLLGTTY--RG--CH---PHR
DTNEWFKLA-------LYPES
>Grapevine_partitivirus_AFX73023.1
-R-KA-FK--L--PW--KRQPLD-WHSV-G---Q-Y---F--RT-DTAAGVTF-M-----
-G----------------------------------------------------------
-----------------------------------------SKKGEVME--EIYHEARWL
G---HRMK-QDGK-RF--------NPT-N------V-RFP-------PC--LA------G
QRGG-M---------SD---------A------------SDPKTRLVWVYPAEMLVIEGQ
-YAPEMYRAYMRD------PH-CP--MLNGKSS-QR-------LYTEWCCG-L--RE--G
E-TLYGLDFSSFDTKVPAWMIRV-AFD-IL--RQNI-DFE------Y-W-NGEK-----V
-----------------S-----K------------------R-D-A-----AKW-RNVW
DS-MVWYF----INTPILMPDGR-M--FRK-YRGV-PSGSWFTQMVDSVVNYILVSYLTT
CQD---A--E--I-R--NLKVLGDDSAFRT-GS--E--FD-------------L------
-----ARAQEDADVTGMVLKPEKCEKTT--------------------------------
----------------------DPVE------------FKLLGTTY--RG--GR---PHR
PTEEWFKLA-------LYPEG
>Cytospora_sacchari_partitivirus_MP-2014_AHV83754.1
-T-KA-FR--L--PT--KREPLD-WHEV-G---Q-Y---M--RR-DTSAGVTF-M-----
-G----------------------------------------------------------
-----------------------------------------KKKGDVME--DIYHEARWL
G---HRMK-QNGRGKF--------NPA-K------M-RFP-------PC--LA------G
QRGG-M---------SD---------A------------SDPKTRLVWVYPAEMLCVEGF
-YAPEMYRAFMED------PN-TP--MLNGKSA-QR-------LYTEWCVG-L--RD--G
E-KLVGLDFSAFDTTVPTWLIRV-AFK-IL--RQNV-EFD------T-F-RGER-----V
-----------------S-----K------------------R-D-A-----QKW-RNVW
DA-MVYYF----INTPILMPDGR-M--FRK-FGGV-PSGSWWTQMVDSVVNYILVSYLAE
CQG---V--N--P-R--ALRVLGDDSAFRT-GL--E------------------------
------------------------------------------------------------
------------------------------------------------------------
--------------------F
>Pseudogymnoascus_destructans_partitivirus-pa_YP_009259752.1
-R-TA-FK--L--PW--KREPLD-WHEV-G---Q-F---L--RR-DTAAGATF-M-----
-G----------------------------------------------------------
-----------------------------------------KKKGDVME--EIYHEARWL
G---HRMK-QDGREKF--------NPK-K------M-RFP-------PC--LA------G
QRGH-M---------SE---------R------------DTPKTRLVWVYPAEMLCVEGF
-YAPQMYRDFMND------RH-TP--MLNGKSS-QR-------LYTEWCVG-L--RE--G
E-KLYGLDFSSFDSKVPSWLIRV-AFD-IL--RQNI-EWS------T-F-RGEK-----V
-----------------S-----K------------------R-E-A-----QKW-RNVW
DA-MVYYF----INTPMLMPDGR-M--FRK-RRGV-PSGSWWTQMIDSVVNYILVDYLTQ
CQT---C--Q--I-R--GLRVLGDDSAFRS-CH--D--FS-------------L------
-----DQASADAAAVLMILNPDKCEVTL--------------------------------
----------------------DPTK------------FKLLGTTY--ED--GH---PHR
ETIDWFKFA-------LYPES
>Beauveria_bassiana_partitivirus_1_CUS18591.1
-R-QA-FK--L--PW--KREPLD-WHQV-G---Q-Y---L--RR-DTSAGSTF-M-----
-G----------------------------------------------------------
-----------------------------------------SKKGDVME--EIYHEARWL
G---HRMK-QDGRGQF--------NPS-R------M-RFP-------PC--LA------G
QRGG-M---------SE---------R------------EDPKTRLVWIYPAEMLVVEGF
-YAPRMYHDYMKD------SH-SP--MLNGKSS-QR-------LYTEWTCG-L--RE--G
E-TLYGIDFSSFDTKVPAWLIRV-AFD-IL--RQNI-NWD------T-F-QGEQ-----V
-----------------S-----K------------------R-E-R-----QKW-RNVW
DS-MVWYF----INTPILMPDGR-M--FRK-YRGV-PSGSWFTQMIDSVVNYILVDYLAG
CQE---V--E--I-R--NLKVLGDDSAFRA-DD--S--FS-------------L------
-----AVAERDSSAVGMVMHPDKCEKTL--------------------------------
----------------------NPSE------------FKLLGTVY--ID--GH---PHR
ESDEWWKLA-------LYPES
>Aspergillus_fumigatus_partitivirus-1_CAY25801.2
-K-RA-FK--L--PY--KREPLD-WHEV-G---Q-F---L--RR-DTSAGATF-M-----
-G----------------------------------------------------------
-----------------------------------------QKKGDVME--QIYHEARWL
G---HRMK-QDGIGPF--------QPH-K------M-RFP-------PC--LA------G
QRGG-M---------SE---------R------------DDPKTRLVWIYPAEMLVVEGF
-YAPLMYRDFMND------PN-TP--MLNGKSA-QR-------LYTEWTCN-L--RE--G
E-TLYGIDFSAFDARVPAWLIKA-AFA-IL--RQNV-DFS------T-F-RGKP-----V
-----------------N-----K------------------R-D-A-----QKW-RNVW
DA-MVWYF----INTPILMPDGR-M--FRK-FRGV-PSGSWWTQMIYSVVNYIMIEYLAD
CQR---V--E--I-R--NLRVLGDDSAFRS-GD--Q--FD-------------L------
-----DVAKGDAEPTQMLVNTDKSGKSK--------------------------------
----------------------DPAD------------FKLLGTTY--RC--GR---VHR
PTDEWFKLA-------LYPES
>Discula_destructiva_virus_1_NP_116716.1
-K-KA-FK--L--PY--KREPLD-WHEV-G---G-F---L--RR-DTSAGSTF-M-----
-G----------------------------------------------------------
-----------------------------------------TKKGDVME--EIYHEARWL
G---HVMK-QDGRKGF--------DPT-K------M-RFP-------PC--LA------G
QRGG-M---------SD---------R------------TDPKTRLVWIYPAEMLVVEGF
-YAPLMYHDYMND------PK-SP--MLNGKSA-QR-------LYTEWCCG-L--RD--G
E-TLYGIDFSAFDSKVPAWLIRV-AFD-IV--KQNI-NFE------T-F-EGKP-----V
-----------------D-----K------------------H-D-A-----QKW-SNVW
EA-MVWYF----INTPILMPDGR-M--FRK-YRGV-PSGSWWTQIIDSVVNNILIDYLAD
CQQ---L--E--I-R--NLKVLGDDSAFRS-TD--Q--FD-------------L------
-----EVAKDDCVPTGMVIKPEKCERTE--------------------------------
----------------------DPND------------FKLLGTKY--RD--GR---VYR
STDEWFTLA-------LYPES
>Botryotinia_fuckeliana_partitivirus_1_YP_001686789.1
-K-KA-FK--L--PY--KREPLD-WHEV-G---Q-F---L--RR-DTSAGSTF-M-----
-G----------------------------------------------------------
-----------------------------------------QKKGDVME--EIYHEARWL
G---HRMK-QDGKGRF--------NPT-K------M-RFP-------PC--LA------G
QRGG-M---------SE---------R------------DDPKTRLVWIYPAEMLTVEGF
-YAPLMYRDFMND------PN-SP--MLNGKSA-QR-------LYTEWCCK-L--RE--G
E-TLYGIDFSSFDTKVPAWLIRI-AFD-IL--RQNI-EFS------T-F-QGKP-----V
-----------------S-----K------------------K-D-A-----QKW-RNVW
DG-MVWYF----INTPILMPDGR-M--FRK-FRGV-PSGSWWTQMIDSVVNHILIDYLAD
CQD---V--E--I-R--NLKVLGDDSAFRS-SD--E--FQ-------------L------
-----ETAKLDCKPTGMVIKPEKCEKTA--------------------------------
----------------------DPAD------------FKLLGTKY--RS--GH---VHR
DTDEWFKLA-------LYPES
>Ustilaginoidea_virens_partitivirus_AGO04402.1
-K-RA-FK--L--PY--KREPLD-WHEV-G---Q-F---L--RR-DTSAGVTF-M-----
-G----------------------------------------------------------
-----------------------------------------AKKGDVME--EIYHEARWL
G---HRMK-QDGRDSF--------DPT-R------I-RFP-------PC--LA------G
QRGG-M---------SE---------I------------DDPKTRLVWIYPAEMLVVEGF
-YAPLMYRDFMSD------PN-SP--MLNGKSA-QR-------LYTEWCCN-L--RE--G
E-TLYGLDFSAFDTKVPAWLIRV-AFD-IL--RQNI-EFS------T-F-QGKP-----V
-----------------N-----K------------------E-D-A-----QKW-RNVW
DA-MVWYF----INTPILMPDGR-M--FRK-FRGV-PSGSWWIQMIDSVVNHILIDYLAD
CQD---V--E--I-R--NLRVLGDDSAFRS-SN--Q--FD-------------L------
-----EVAKQDCVPTGMVIKPEKCERSE--------------------------------
----------------------DPSD------------FKLLGTKY--RG--GH---VFR
PTEEWFKLV-------LYPES
>Ustilaginoidea_virens_partitivirus_AHH35116.1
------------------------------------------------------------
------------------------------------------------------------
------------------------------------------------------------
--------------SF--------DPT-R------I-RFP-------PC--LA------G
QRGG-M---------SE---------I------------DDPKTRLVWIYPAEMLVVEGF
-YAPLMYRDFMND------PN-SP--MLNGKSA-QR-------LYTDWCCN-L--RE--G
E-TLYGLDFSAFDTKVPAWLIRV-AFD-IL--RQNI-EFS------T-F-QGKP-----V
-----------------N-----K------------------E-D-A-----QKW-RNVW
DA-MVWYF----INTPILMPDGR-M--FRK-FRGV-PSGSWWTQMIDSVVNHILIDYLAD
CQD---V--E--I-R--NLRVLGDDSAFRS-SN--Q--FD-------------L------
-----EVAKQDCVPTGMVIKPEKCERSE--------------------------------
----------------------DPSD------------FKLLGTKY--RG--GH---VFR
PTEEWFKLV-------LYPES
>Hubei_partiti-like_virus_49_APG78274.1
-R-SD-FT--L--PS--PVRVRH-IDDV-I---KTYP--N---P-DKSPGLPW-T-----
-R-M--------------------------------------------G-----------
----------------------------------------YRRKDEVPS-----YYIRRA
C---HQIK-TR---------------R-I------TQWNV-------PC--NG------V
AKTM-V---------AP----------------------EP-KIRLIWVYPCEMTYIEGM
-FAMPLIEHFN-T---F-FPN-NC--YAIWVKYGKGH--M-KYIQAQ-K-------K--S
G-KWLGMDWSSFDSNVPSWLIHD-AFS-IL--ARNI-DFQ------GPY-EGY---G---
-----------------R-----P------------------N-E-Q-----DSF-CNLW
RC-IIKYF----IYTPIKCPDGT-V--RVK-KHGV-PSGSYFTNLIDSIINAIVVHYLLD
HC-------R--I-G--FHLFMGDDSLVLIESG--D--IT-------------LE-----
-----SLANTAKKKFGFVLNTDKSEYSD--------------------------------
----------------------T---------------PKFLGFGI--DP-RGC---PVS
DYEKLVAQV-------LLPSY
>Sanxia_partiti-like_virus_1_APG78294.1
-R-AD-FT--T--R---KINPMH-VNDV-I---RHYK--N---T-DRSPGLPY-T-----
-T-Q--------------------------------------------G-----------
----------------------------------------YKRKDEVDP-----NKIKWA
V---HALK-YG---------------I-W------NKCKT-------PC--TA------S
GKSA-V---------SQ----------------------AADKVRLIWVYPSHMTFAEGM
-FAMPLIHELK-Q---Q-ISH-R---YGLWIDYLNGH--M-RLMLSL-K------PK--G
Y-TWLSADWKNFDSSIPSWLIRD-AFS-IL--RENF-DFS------N-Y-QVH---G---
-----------------S-----P------------------T-D-P-----DTL-PRLW
KQ-IVHYF----INTPLKMPDGK-I--LIK-NRGV-PSGSYFTSLIDSVCNTIVMHYLMI
RMK-VSY--S--Q-K--AFWVLGDDVLMAIH-G--S--LD-------------VN-----
-----ELSAIALDTFGMMLSETKTEIGE--------------------------------
----------------------F---------------PSFLGFGL--HY-SGV---PQA
KYERLMAQL-------CLPQR
>Wenling_partiti-like_virus_4_APG78343.1
-K-RK-YT--I--Y---KSNPLH-INDV-I---RQYP--H---P-DRSPGQPW-T-----
-S-Y--------------------------------------------G-----------
----------------------------------------FRRKDEVNP-----LYIKQY
V---HNLK-YG---------------V-Y------SSCKT-------PC--TA------A
TRSH-V---------AK----------------------TP-KFRLIWAYPVHITMAEGM
-FAVPLIRAFQ-A---S-RSH-----YALWVNYAKGD--L-RRIMVS-K------PK--G
Y-QWLSTDWRAFDSRVPAWLIRD-AFA-IL--RENL-DFS------R-Y-QEY---G---
-----------------K-----P------------------T-H-P-----ESL-PRLW
KA-VVRYF----INTPIRLPSGE-V--KVK-HQGV-PSGSYFTSLVDSVCNALAMEYLLD
GS---EY--R--A-G--CDLQLGDDSLYAVR-G--K--LS-------------IQ-----
-----RLDYEAGKVFGFQLNKDKTERGN--------------------------------
----------------------Y---------------VSFLGFRM--SP-QGY---PLV
GYDKLMAQL-------QLPAK
>Hubei_partiti-like_virus_47_APG78250.1
-K-RA-LK--I--P---KVRPLH-INDA-I---KQYQ--H---P-DRSPGLPY-T-----
-T-Q--------------------------------------------G-----------
----------------------------------------YRRKDEVDP-----NIIKQY
I---HNLK-YN---------------I-Y------SKCKT-------PC--NA------I
GKSM-V---------GP----------------------KP-KCRLVWCYPAHMTFAEGM
-FAMPLIRALI-A---K-RGM-----YGGWIQYSKGD--M-RLLMSR-R-------C--R
P-LWLGADWDAFDSRVPAWLIRH-AFN-IL--KEYI-DFD------H-Y-EEW---G---
-----------------S-----P------------------T-H-P-----ETL-PRLW
NR-IVHYF----INTPYKQPDGV-V--SVK-HQGV-PSGSFFTSLIDSITQAIAVHYALD
R--------A--P-R--DMWVLGDDLLVSVD-R--S--FN-------------VE-----
-----EFGDLIGKKFGFKLNLDKTEVGS--------------------------------
----------------------H---------------VSFLGYKM--TP-EGR---PAA
RYHKLLAQL-------LLPSA
>Hubei_partiti-like_virus_48_APG78218.1
-R-AD-FK--V--P---KVLPFH-INDS-I---KHFQ--H---P-DRSPGLPY-T-----
-K-Q--------------------------------------------G-----------
----------------------------------------FKRKDEVDP-----NIIKQY
V---HNLK-YG---------------I-Y------NKCTT-------PC--NA------V
AKSM-V---------GK----------------------SP-KFRLIWVYPAHMTFAEGM
-FAMPLIRAYQ-Q---L-RGS-----YAIWVRFAKGD--L-RFLKSL-R------HP--D
N-TWLGLDWSAFDSRVPAWLIRD-AFA-IL--RDNL-DFS------R-Y-DTW---G---
-----------------K-----P------------------T-D-G-----HTL-DRLW
KQ-VVDYF----INTPVKLPSGR-V--LKK-KQGV-PSGSYFTSLIDSVCNSIVIHYLLA
ET---SY--A--R-D--HLWVLGDDCLVELS-S--S--VN-------------VS-----
-----EMANVAEQVFGFTLNIDKTEKGD--------------------------------
----------------------N---------------VSFLGYKM--SP-EGY---PKA
SFDKLLAQL-------LLPAS
>Hubei_partiti-like_virus_22_APG78283.1
-R-DE-FRDRL--LK--PLKSWT-VSKV-I---EKGS--L--PQ-NTSPGLPY-M-----
-Q-Q--------------------------------------------F-----------
----------------------------------------YKTKRDAWNDH--KDTILQS
H---SAVR-KG---------------H-R------V-TFP-------DC--AA------M
SRSV-V---------ST---------K------------DKNKVRLVWAYPLDMVLLEAK
-YVQPLLEAMI-D---Q-KIG-TS--VAYGAETQRGG--M-KWLNKQ-LN----ECP--N
M-SYVCLDFSSFDQTVPPWLIRT-AFD-IL--EECF-DVH------T-V-EGP-D-G-E-
-----------------R-----K------------------T-D-A-----TMV-SREW
KA-IRDYF----INTPLRMEDGT-R--YLK-KGGV-PSGSCFTNLIDSIVNLIVVRYCLK
ATT-T-Y--Y--P-S--FLCVLGDDSVSAVL-G--K--VN-------------ID-----
-----NIARCAKDKFGMVVNVTKSYWTT--------------------------------
----------------------NPQN------------VQFLGYYN--YF--GF---PSR
DEEPMLAGL-------LLPDS
>Hubei_odonate_virus_13_APG78254.1
-Y-RA-FQ--I--K---TVRPKH-LNDV-M---NDKT--L-DIR-RSSPGIPW-Q-----
-P----------------------------------------------M-----------
----------------------------------------YKTRGEVFDSGIARHSILKF
W---GRVR-KG---------------D-K------L-QPP-------DC--KV------L
YRAH-L---------EK---------E-------D----GSPKIRAVYGFPTTITVGEAQ
-FALPLINGYLKD------TT-TP--MAYGFDMATGG--A-HRLRKQ-IS------P--Y
S-CYGCFDFKDFDKTVSKQLITD-AFK-IL--LNNI-DIT------A-Y-EGW---G---
-----------------------T------------------P-D-G-----FKL-LKQY
KY-IIDYF----LNTPLRMPNGD-R--YMK-FAGV-PSGSYFTQMIDSIVNWILLNYAFL
TRY-N-R--M--P-E--FVKVFGDDSVIADK-H--Q--FN-------------KY-----
-----AICQVLDEKCGMMINPQKCLYTT--------------------------------
----------------------NVDD------------VEFLGFKI--TG--GF---PKR
KFNKWVSLL-------ANPEW
>Hubei_partiti-like_virus_34_APG78322.1
-F-DA-FK--F--RN--KVIPYH-LNDV-F----FLD--L-PIR-TSSPGLPW-Q-----
-P----------------------------------------------D-----------
----------------------------------------YKTKGEVMDCSLARNSIRWY
W---HAVK-RG---------------D-E------M-IPS-------DT--KV------L
YRSH-L---------TD---------D-------------VPKIRAVYGYPVTMTLGEAQ
-FALPLIEEFKK-------GQ-TP--IAYGFDMVTGG--A-MRLRRA-LL------K--F
K-HYNCIDFKRFDKTVSKQLIEI-AFN-IL--EQNI-DFT------S-Y-RDH---G---
-----------------------I------------------P-D-A-----RRL-YRAW
NH-CIDYF----INTIIRLPNGD-R--FKK-SAGI-PSGSYFTQIVGSIVNYICLVYACV
KIT-G-K--V--P-L--YIKVFGDDSVFATD-V--G--ID-------------VF-----
-----DFYREVYK-LGMEINLKKTVITA--------------------------------
----------------------DVDK------------VDFLGFCI--AG--GF---PQR
STRKWMSAL-------FYPEY
>Hubei_partiti-like_virus_33_APG78222.1
-V-KE-FS--F--PR--QVQPYH-LGDI-F----KMP--L-ECR-RSSPGLPW-R-----
-E----------------------------------------------W-----------
----------------------------------------YRTRGEVMDDKAATNSIRWF
W---HRIK-NG---------------E-V------V-SPP-------DC--CV------L
YRAH-I---------ES---------D-------D----ATPKIRAVYGYPTTITLCEAQ
-FALPLIKGYQK-------YK-TP--IAYGYDMILGG--A-LKLRRE-LC------F--Y
K-HYGCFDFSKFDKTVSEQMIDA-AFS-IL--FSNI-DFF------K-Y-ATT---G---
-----------------------I------------------P-D-A-----IRL-VRAW
DY-LIDYF----KNCTLRLSNGE-R--WLK-SGGV-PSGSYFTQLVDSIVNYLVIVYSWL
KVY-K-R--P--P-Q--YIKVFGDDSVVADD-Q--P--IS-------------KY-----
-----AIAECVEG-LGMIINPQKSLCTD--------------------------------
----------------------SVDK------------VEFLGFCI--RG--GF---PHR
SHKKWLSSL-------YHPEF
>Hubei_partiti-like_virus_40_APG78310.1
-C-DD-FR--L--PS--RVPLIH-LNDI-F---S-KK--L-AIW-KSSPGLPY-R-----
-Q-M--------------------------------------------G-----------
----------------------------------------FRTKGEVRDDFHQRNNIRLF
C---HKIK-TG---------------Q-R------V-QLP-------DC--CA------Y
VRSH-L---------AP---------P------------GEEKVRAVWGYPMAVTMAEAI
-FAIPLTDAYR-Q------HQ-RP--IAYGFETAMGG--T-RRVLKK-FG------Q--L
S-NISALDFKCFDKTVPKWLVDA-AFY-VL--EQNL-DFT------K-Y-RDY---G---
-----------------------T------------------P-N-V-----VGI-LRLW
ET-LKNYF----VNTTIRMANGE-R--YKK-RNGI-ASGSYFTQLVGSVANAILMNYVSI
KLS-N-K--W--P-N--DYIVFGDDSLVSFP-K--Y--LS-------------MQ-----
-----SIAMVLAE-FGLTINFRKSSQSD--------------------------------
----------------------NIAD------------LNFLGYGL--EG--GL---PRK
EHSQWIYAL-------LYPEH
>Wenling_partiti-like_virus_3_APG78345.1
-R-RA-FK--I--GE--RVNPIH-LNDM-L---Q-TA--S-FTD-ASSPGLPW-R-----
-L-Y--------------------------------------------G-----------
----------------------------------------YHTKKEVRSDERAVQSIRYF
W---HQIK-CG---------------K-D------I-NPA-------DC--CA------Y
VRSH-L---------TV---------Y------------PKEKIRAVWGYPYTVSVQEAC
-FAVPLIDAYK-K-------R-GP--IAYGWEMVKGG--M-RKVEAL-LS------Q--A
H-FKYALDFSSFDKTLPSWLIRE-AFD-II--IANY-DFS------R-Y-QDA---G---
-----------------------I------------------P-H-T-----DAL-HRVW
DY-IVNYF----INTPIRLSNGE-R--FLK-DSGV-ASGSYFTQIIDSVCNFILIEYICR
KFG---I--Y--P-S--GIKVLGDDSIFCSN-N--Y--VS-------------LD-----
-----SMQPVFAD-LGMKLNVEKSIVTE--------------------------------
----------------------SLFD------------ITFLGFRF--EN--HL---PVK
PTEDWLAAL-------HHPEH
>Hubei_partiti-like_virus_32_APG78251.1
-A-QA-WR--L--NK--PVNPIH-LNDL-P---Q-YR--L-DTD-SSSPGLPW-K-----
-T-D--------------------------------------------G-----------
----------------------------------------FRTKRQVLDDPVAFGSIRSF
W---HRIK-YK---------------E-A------V-KPA-------DC--AA------Y
LRAH-L---------VE---------E------------GDEKVRAVWGYPATIGFQEAC
-FALPLIEAYK-K------GN-FP--IAYGYETATGG--C-RRLRDR-FH------T--H
K-NFLTIDFKSFDKYLPSWIIRH-AFS-IL--CLNI-DFT------R-Y-KTS---G---
-----------------------I------------------P-D-A-----YAL-YRAW
NY-IVDYF----INTPVRLCNGE-R--YRK-RRGV-ASGSYFTQLVDSIANYIMIEYAVA
RCG---S--S--V-K--DILVLGDDSLVATT-G--K--VE-------------LT-----
-----AMSQQLKM-FGMTLNLKKSSTPG--------------------------------
----------------------CIYD------------ATFLGYQI--RN--GI---PLK
PEAEFWAAL-------VHPEH
>Sanxia_water_strider_virus_18_APG78293.1
-A-QA-WR--L--DK--PVNPIH-LNDL-P---Q-YR--L-DTD-SSSPGLPW-K-----
-N-D--------------------------------------------G-----------
----------------------------------------FKNKRQVMDDPIAFGSIRSF
W---HRVK-YL---------------K-A------G-KPA-------DC--AA------Y
LRAH-L---------VE---------E------------GDLKVRAVWGYPATIGFQEAC
-FALPLIDAFK-K------AR-FP--IAYGYETATGG--C-RRLRDR-FH------T--H
R-NLLTVDFKSFDKFLPAWIIRH-AFS-IL--CLNI-DFT------R-Y-KTR---G---
-----------------------I------------------P-D-A-----LAL-YNAW
NY-IVDYF----INTPVRLCNGE-R--YRK-RRGV-ASGSYFTQLVDSIANYIMIQYAVA
RCG---S--S--I-K--DILVLGDDSLVATT-G--K--VE-------------LT-----
-----EMSHHLRM-FGMTLNLKKSSTPG--------------------------------
----------------------CIYD------------ATFLGYQI--RN--GV---PLK
PEAEFWAAL-------VHPEH
>Hubei_partiti-like_virus_29_APG78244.1
-F-YK-FS--L--PQ--KVNPIH-LNDI-P---K-LQ--L-ENW-GSSPGLPW-K-----
-E-Y--------------------------------------------G-----------
----------------------------------------YASKRDVANDHKAFNNIRKF
W---HLIK-EG---------------K-K------I-SPP-------DC--AA------Y
VRPH-L---------AQ---------R------------GEVKVRAVWGYPATISFQEAC
-FALPLINEYK-K------GK-HP--MAYSFETARGG--C-RKLFHR-FH------P--H
R-NFLSSDYSKFDKTIPSWLIYV-CFD-IL--LANI-DYR------Y-Y-QQE---G---
-----------------------Q------------------P-N-C-----EKL-YRAW
RF-IVHYF----INTPIRLCNGE-R--FRK-KSGI-ASGSYFTQLIGSIANWIVTQYCIR
EQG---N--K--V-L--DHLVLGDDSLVAMA-K--R--LD-------------ID-----
-----RFVRTARL-FGMIINADKTQTAD--------------------------------
----------------------RIHD------------IKFLGYHI--NN--GN---PTR
PQKELCAAL-------AYPER
>Hubei_partiti-like_virus_31_APG78277.1
------------------------------------------------------------
------------------------------------------------------------
------------------------------------------------------RSIRTV
W---HLVK-EG---------------K-R------V-NLP-------DC--AA------Y
VRPH-L---------VE---------K------------GEKKVRAVWGYPCTVSFQEAC
-FALPLIEAYK-Q------AK-TP--IAYGFETARGG--C-RKIFLR-FG------K--Y
S-NFLSSDYSRFDKTIPAWLVRV-AFD-IL--FANL-DLT------E-Y-QDY---G---
-----------------------I------------------P-D-T-----LKL-YRAW
KK-IVEYF----IKTPIRMCNGE-R--YRK-AKGV-ASGSYFTQLVDSIVNWIVTQYCIR
KMG---I--K--I-H--DHLVLGDDSLVATN-R--Q--VD-------------PH-----
-----LLTSYAGR-FGMIINPEKTQLTS--------------------------------
----------------------RIQE------------VKFLGYYI--NN--GG---PSR
KREELCAAL-------LHPER
>Hubei_diptera_virus_19_APG78245.1
-Y-NA-FH--I--P---AVKPIH-LNDL-P---L-LN--M-DTD-SSSPGLPW-R-----
-E-M--------------------------------------------G-----------
----------------------------------------YRTKKDVLNDKAAFQSVRRF
W---HRIK-EG---------------E-N------I-NPP-------DC--AA------F
LRAH-L---------VE---------R------------GEQKVRAVWGYPATISFQEAC
-FAKPLIEGYK-N-------Q-GP--IAYGYETAKGG--C-RRITNK-FC------H--F
K-EFISSDYKSFDKTIPSWLIRI-AFD-IL--CSNI-DFR------A-Y-EAA---G---
-----------------------V------------------P-N-S-----RKL-HNAW
LY-IVDYF----INTPIRLCNGE-R--YRK-RKGV-ASGSYFTQLVDSIVNWIVTTYAIR
KQN---I--T--V-H--KLLVMGDDALAAVS-Q--R--ID-------------LN-----
-----AFMDAAAD-CGMIINVKKTQVSD--------------------------------
----------------------CLPE------------MKFLGYKL--NN--GA---PVK
DPKELWAAL-------RFPER
>Wenling_partiti-like_virus_2_APG78342.1
------------------------------------------------------------
------------------------------------------------------------
------------------------------------------------------------
--------------------------------------MP-------DC--AA------Y
MRAH-V---------VK---------L------------GEQKVRAVWGYPATVSFMEAC
-FALPLIEAYK-E------YS-TP--MAYGYETARGG--V-RRLIGE-LG------N---
G-TCFGCDYKDFDKTVPPWLIRI-AFK-IL--ASNI-DFR------C-Y-LHK---G---
-----------------------I------------------P-M-S-----SKL-YHAW
KA-LIEYF----IKTPIRLCNGE-R--YKK-NRGV-ASGSYFTQLVDSIVNWIVTVYCLR
VQG---L--E--P-N--KIKVLGDDSVVNVS-H--P--VD-------------IE-----
-----KFSESADS-LGMTVNQKKTDQAD--------------------------------
----------------------DCSK------------IKFLGYYL--NT--GI---PRR
PVEELWAAL-------RFPER
>Hubei_partiti-like_virus_43_KX884198
-R-QA-FS--L--ST--PVPMLH-LNDV-F---D-YD--L-KIW-SSSPGLPW-I-----
-H-Y--------------------------------------------G-----------
----------------------------------------YKTKRDVINNELSRKQIRWF
W---HRVK-RN---------------E-P------V-SPA-------DC--CA------Y
VRSH-L---------CE---------L------------GEEKARAVWGYPATITLGEAV
-FAIPLIEAYQ-K------GK-YP--IAYGYDTAIGG--C-AKARAR-FS---------S
G-YISALDYSKFDKTVPAFLIEA-AFD-IL--LTNI-DLG------K-Y-RDY---G---
-----------------------T------------------A-D-V-----LQL-HRMF
DY-IKRYF----IQTPIRLFDGT-R--YRK-QSGI-ASGSYFTQLVGSIVNYILLQWLFL
KQH-E-T--P--P-E--DCIVFGDDSLVRSK-S--E--FS-------------IL-----
-----RAQEHLKI-LSMRLNIQKSAVST--------------------------------
----------------------DISD------------LSFLGYNI--GD--GI---PNK
PYRNWMASL-------IHPEV
>Wuhan_house_centipede_virus_7_APG78331.1
-T-RK-FM--L--PT--PVRMLH-LKDV-F---R-QT--S-DIW-SRSPGLPW-T-----
-R-Y--------------------------------------------G-----------
----------------------------------------VKTKGQIRDDPDKINEVRKF
W---HFVK-VG---------------K-E------I-NFP-------DC--CA------F
VRAH-V---------CD---------L------------DEHKVRAVWGYPATITFGEAV
-FAVPLIRGYQ-S---LPINN-TP--VAYGFETALGG--M-RKMKDR-FC------T-VG
L-SYAGLDFSSFDKTVPAWLVRV-AFD-IL--RCNI-DFT------Y-Y-EGH---G---
-----------------------V------------------A-D-A-----RRM-IYMY
ER-IVDYF----INTSIQTARGL-R--FRK-SSGI-ASGSYFTQLVGSIVNCILLHYACL
KTI-G-R--M--P-F--DSIFLGDDSFLSTS-I--P--LD-------------IT-----
-----AIASCLLP-FGVVINVKKSQVSS--------------------------------
----------------------CIDS------------MKFLGYYI--NH--GI---PRK
DAVDLLTSL-------TFPER
>Hubei_partiti-like_virus_45_APG78330.1
-R-DA-FH--L--KS--KVRMLH-LKEV-F---E-QP--L-EIW-SRSPGLPW-R-----
-D-L--------------------------------------------G-----------
----------------------------------------YKTKDDVRRDPHAILKVRKF
W---HLVK-HN---------------D-A------I-DPP-------DS--CA------F
VRAH-V---------VQ---------R------------PELKVRAVWGYPATVTFGEAV
-FALPLIRAYQ-R------GG-SP--IAYGFETGAAG--F-SKLRSV---------L-KG
N-SYCGIDFSKFDKTVPSWLIRL-AFY-IL--ADNI-DFK------N-Y-EGY---G---
-----------------------V------------------A-E-P-----TCM-WRMY
EY-IMDYF----VNTTIRLANGD-R--WQK-SSGI-ASGSYFTQLIGSVCNYILLRWFCY
E-A-G-V--T--V-D--GILVFGDDSLLATR-T--P--ID-------------LD-----
-----VFASMAEK-VGMHINLEKSGVSQ--------------------------------
----------------------FLDR------------LRFLGFYV--NH--GM---PLK
PRNEWLASL-------YFPEN
>Hubei_partiti-like_virus_46_APG78243.1
-Y-SA-FR--L--PQ--PVKMIH-LNDV-F---C-QD--L-DIW-NKSPCLPW-S-----
-S-L--------------------------------------------G-----------
----------------------------------------YKTKGDIKNDPEAIRKVRLF
W---HRVK-AH---------------E-D------L-RPP-------DC--MA------F
VRPH-V---------CL---------K------------TEKKLRAVWGYPATVTFGEAV
-FALPLIRAYQ-T------HR-RP--IAYGYETALGG--M-RRIYQR-FM------G-KK
--FYYGLDFSKFDKTVPTWLIHA-AFS-IL--ASNI-DFL------N-Y-EDH---G---
-----------------------V------------------A-D-V-----RRM-YHMF
RY-IENYF----VNTPIRMADGL-R--YRK-SSGI-ASGSYFTQLVGSIVNHILIEWACI
SLV-G-K--F--P-D--DVIVLGDDSLFTLP-V--A--VP-------------LD-----
-----DFEALFST-VGMHLNLSKSQITT--------------------------------
----------------------ELDT------------MTFLGYKI--GR--GI---PSK
DHDDWITAL-------LFPET
>Shuangao_partiti-like_virus_1_APG78213.1
-A-RA-FA--L--PK--LVDMIH-LNDV-F---Q-ED--L-DIW-SKSPGLPW-K-----
-E-L--------------------------------------------G-----------
----------------------------------------YKTKGDVRNDPHAVTQVRKF
W---HFVK-EG---------------R-K------V-SPP-------DC--LA------Y
VRAH-T---------AP---------I------------GEIKVRAVWGYPATMTFGEAV
-FALPLIYAYQ-K------RD-GP--IAYGYETATGG--M-KKITKR-FG------H-HT
--NFTGLDFSKFDKMTPTWLINI-AFD-IL--MLNI-NFV------N-Y-RDY---G---
-----------------------V------------------A-D-A-----RRT-LRMF
EF-IKEYF----VKTTIRMANGA-R--FRK-TSGI-ASGSYFTQLVGSVCNHILCTWMNL
QQF-G-R--P--P-L--DILVLGDDSIFATS-K--P--FD-------------LN-----
-----AGGDLAKG-IGMKLNGIKSQTTT--------------------------------
----------------------SLMT------------LKFLGYRI--GK--GI---PSK
DHDEWLTAL-------LYPEM
>Shuangao_partiti-like_virus_1_APG78215.1
--------------------MIH-LNDV-F---Q-ED--L-DIW-SKSPGLPW-K-----
-E-L--------------------------------------------G-----------
----------------------------------------YKTKGDVRNDPHAVTQIRKF
W---HFVK-EG---------------R-K------V-SPP-------DC--LA------Y
VRAH-T---------AP---------I------------GEIKVRAVWGYPATMTFGEAV
-FALPLIYAYQ-K------RD-GP--IAYGYETATGG--M-KKITKR-FG------H-HE
--NFTGLDFSKFDKMTPTWLINI-AFD-IL--MLNI-NFV------N-Y-RDY---G---
-----------------------V------------------A-D-A-----RRT-LRMF
EF-IKDYF----VKTTIRMANGA-R--FRK-TSGI-ASGSYFTQLVGSVCNHILCTWMNL
HQF-G-R--P--P-L--DILVLGDDSIFATS-K--P--FD-------------LN-----
-----AGGDLAKE-IGMKLNGIKSQTTT--------------------------------
----------------------SLMT------------LKFLGYRI--GK--GT---PSK
DHDEWLTAL-------LYPEM
>Wuhan_fly_virus_6_APG78203.1
-F-ND-FA--L--PE--RVKMIH-LNDI-F---Q-QD--L-DIW-NKSPGLPW-R-----
-D-I--------------------------------------------G-----------
----------------------------------------YKTKGDIRKDPEAIRKVRWF
W---HRIK-GG---------------E-D------I-RPP-------DC--LA------Y
VRSH-V---------AN---------I------------GENKVRAVWGYPATITFGEAM
-FAIPLIRAYQ-K------YR-RP--IAYGYETALGG--A-LKITER-FS------P-YQ
--NFAGLDFKKFDKTVPRWLIEV-SFD-IL--ASNI-DFV------H-Y-EDY---G---
-----------------------V------------------A-D-A-----RRN-IIMY
EY-IKSYF----INTTIRTANGL-R--FKK-SSGI-ASGSYFTQLVGSVANYILCQWMCL
EQH-G-H--F--A-K--DILVQGDDSLFATS-A--V--FK-------------LD-----
-----HGFEMMSS-IGMELNREKSQITT--------------------------------
----------------------ELGS------------MKFLGYKI--GF--GV---PSK
TREEWMTAL-------LFPET
>Wuhan_house_centipede_virus_8_APG78332.1
-F-ND-FA--L--PE--KVKMIH-LNDI-F---Q-QD--L-DIW-NKSPGLPW-R-----
-D-I--------------------------------------------G-----------
----------------------------------------YKTKGDIKKDPEAIKKVRWF
W---HRIK-DG---------------E-D------I-RPP-------DC--LA------Y
VRSH-V---------VD---------I------------GEYKVRAVWGYPATVTFGEAM
-FALPLIRGYQ-K------YR-RP--IAYGYETALGG--A-RKITNR-FS------P-YQ
--NFVGLDFRKFDKTVPVWLIEV-AFD-IL--ASNI-DFV------R-Y-DDY---G---
-----------------------I------------------A-D-A-----RRN-VKMY
EY-IKHYF----INTTIRTANGL-R--FKK-SSGI-ASGSYFTQLIGSIVNYILCQWMCL
ELQ-G-V--F--C-K--DILVQGDDSLFATS-T--V--FD-------------LQ-----
-----KAFKMMES-IGMEINREKSQVTT--------------------------------
----------------------ELGT------------MKFLGYQL--GF--GV---PRK
PRDEWMTAL-------LFPET
>Hubei_partiti-like_virus_42_APG78281.1
-R-RA-FS--L--PE--PVKMIH-LNDI-F---S-LD--L-PIW-SSSPGLPW-S-----
-Q-L--------------------------------------------G-----------
----------------------------------------YRTKNDIRHDVHAIKKIRYF
W---HRIK-YG---------------E-K------L-SFP-------DS--CA------F
VRSH-L---------VE---------Y------------GEHKVRAVWGYPATVTFGEAV
-FAIPLIEAYQ-N------GS-YP--IAYGYETAVGG--A-RKLLNE-L-------K--G
E-FHHAFDFKSFDKSVPEWLIRI-AFK-IL--LQNI-NFC------E-Y-RDY---G---
-----------------------I------------------A-N-A-----ERN-FVMF
QS-IVDYF----INTKIRMCNGE-R--FLK-RGGV-ASGSYFTQLIDSIVNYILITWINL
KIA-N-C--L--P-Q--YIKVMGDDVIFSG--R--K--VD-------------IN-----
-----EAQDLLAT-IGMRLNIQKSAISR--------------------------------
----------------------DPSD------------LTFLGYEL--NH--GA---PSR
PFDKWMAAL-------LFPER
>Hubei_partiti-like_virus_39_APG78233.1
-T-NA-F---C--KE--QTKLLH-LNDV-F---RRKD--L-AIW-KSSPGLPW-T-----
-T-Y--------------------------------------------G-----------
----------------------------------------FRNKGEIRDSPESINQVRWF
W---HRIK-HF---------------E-K------I-NPP-------DC--CA------F
VRSH-L---------VE---------Y------------GETKMRAVWGYPATITFGEAV
-FALPLIDLFQ-K------GN-SP--IAYGYETAVGG--M-IKLRRE-LG------I--Y
K-YYAALDFKSFDKTVPAWLIDV-AFD-IL--SLNL-DFV------H-Y-QDR---G---
-----------------------I------------------T-S-V-----KSM-MVMY
DY-IKNYF----INTPVRLCTGE-R--YRK-SAGL-ASGSYFTQLVGSVINHIIMTYVSL
RLT-G-S--Q--P-L--YLRVLGDDSIMATV-S--K--LD-------------LD-----
-----DVASILEE-LGMELNLKKSISTT--------------------------------
----------------------NIEN------------LTFLGYEM--NG--GL---PSR
PYDKWIAAL-------LFPER
>Hubei_partiti-like_virus_38_APG78261.1
-T-NA-FR--L--PQ--PVKLLH-LNDV-F---K-RD--L-PIW-SSSPGLPW-N-----
-Q-Q--------------------------------------------G-----------
----------------------------------------YKTKGEIRDDPDAIKRVRWF
W---HRVK-EG---------------K-S------V-YRT-------DC--CA------F
VRAQ-L---------AK---------V------------GEFKCRAVWGYPATMVFGEAV
-FALPLIDAYS-K------IS-SP--IAYGYETGTGG--M-HKLYHE-I-------K--G
A-HYLGIDYKNFDKTVPEWIIRV-AFD-IL--FLNL-DML------G-Y-KDY---G---
-----------------------V------------------T-R-V-----DCI-MRMW
NY-VIDYF----INTPIRLCNGE-R--YQK-RGAI-ASGSYFTQLIGSIVNYILMTYVSL
RED---N--R--I-L--HIKVLGDDSVTAFS-R--P--IY-------------PS-----
-----DVAKYVEP-LGFTINTTKSGSSK--------------------------------
----------------------YLSD------------LSFLGHQI--NC--GY---PLK
PRSKVIAGL-------LYPER
>Hubei_partiti-like_virus_37_APG78231.1
-A-LA-FK--L--PR--TVKMLH-LNDV-F---KQKD--L-QIW-SSSPGLPW-T-----
-Y-H--------------------------------------------G-----------
----------------------------------------YKTKADIRDDPSAIQRVRWF
W---HRIK-AG---------------E-D------L-SLG-------DC--CA------F
VRSH-L---------VK---------Q------------DENKVRAVWGYPATVTFGEAI
-FALPLIEAYQ-E------AD-AP--FAYGFETGCGG--N-KRIYRT-F-------K--G
K-HFLGVDFTMFDKLLPKWIIDI-AFD-IL--AINV-DFG------N-Y-QDY---G---
-----------------------I------------------A-R-F-----DSM-VRVF
HC-LRDYC----VKTKIRLCNGE-R--FEK-KVGL-ASGSYFTQLIGGICNYLLLTYSSI
KNN---V--R--I-V--DIRVLGDDSIIGTD-K--V--LS-------------IH-----
-----DVARALEP-LGMEVNTEKSSASD--------------------------------
----------------------YISN------------IKFLGYQI--ND--GK---PTR
DRDRAIAGL-------VYPER
>Hubei_partiti-like_virus_36_APG78249.1
-R-EA-FL--L--PE--KQPLIH-LNDV-F---D-QD--L-PIW-SSSPGLPW-T-----
-Q-Y--------------------------------------------G-----------
----------------------------------------YKTKGDIKRDPSAIQRIRWF
W---HRVK-CG---------------K-K------V-GLP-------DC--CA------Y
VRSH-L---------VK---------P------------GETKVRAVWGYPATVTFGEAV
-FAIPLIRAYQ-K------HR-TP--IAYGYELGIGG--M-KKLYQQ-FG------K--H
K-YFLGIDFKKFDKTLPPWLIHI-AFD-VL--AQNL-DFG------K-Y-QDR---G---
-----------------------T------------------P-R-V-----GCV-LRMF
NA-IRKYA----ICTTIRMCNGE-R--YRK-KAGL-ASGSYFTQLVGSVCNHILLTYAAL
RNN---I--K--I-E--DILVFGDDSLVAVA-R--P--LT-------------PD-----
-----DVADALER-FGMVVNVGKSGFSK--------------------------------
----------------------NISS------------LTFLGYSI--NA--GI---PKK
STDKSAASL-------VWPER
>Wuhan_insect_virus_24_APG78199.1
-R-HA-FQ--L--PE--LVKPLH-LNDV-F---Q-QD--L-PIW-SSSPGLPW-T-----
-Q-Y--------------------------------------------G-----------
----------------------------------------YKTKGDIRKDPDAINRIRHF
W---HRIK-TG---------------H-N------I-RLP-------DC--CA------F
VRSH-I---------CK---------S------------GEAKVRAVWGYPATVTFAEAM
-FALPLIRAYQ-T------YR-TP--IAYGYETGIGG--M-RKIFQQ-F-------K--G
Q-YFLGIDFTKFDKTLPAWLIRT-AFD-IL--AYNI-DFT------K-Y-QDH---G---
-----------------------V------------------P-F-A-----PAL-LKMW
NL-LSDYC----INTRIRMCNGE-R--YMK-RAGL-ASGSYFTQLVGSICNHILLTYAAL
KRG---V--E--I-R--DILVFGDDSILSTD-D--S--LT-------------PD-----
-----DIQDALEP-FGLVINVAKSGYSK--------------------------------
----------------------NISN------------LSFLGYRI--ND--GF---PKK
AREKSFASL-------VWPER
>Wuhan_insect_virus_25_APG78200.1
-C-RA-FQ--L--PE--MVKPLH-LNDV-F---K-QE--L-PIW-SSSPGLPW-T-----
-Q-H--------------------------------------------G-----------
----------------------------------------YKTKGDIRKDVDAINRVRHF
W---HRVK-TG---------------Q-R------M-NMP-------DC--CA------F
VRSH-I---------CE---------R------------GEAKVRAVWGYPATVTFGEAM
-FAVPLIRAYQ-T------YR-TP--IAYGYETGVGG--M-RRIFQQ-F-------K--G
K-HFLGIDFSKFDKTLPAWLIRV-AFD-IL--AYNV-KFH------E-Y-QDY---G---
-----------------------V------------------P-V-A-----AAL-IRVW
RV-LTDYC----INTRIRMCNGE-R--YIK-KAGL-ASGSYFTQLVGSICNHILLTYVVL
KNE---V--T--L-R--DILVFGDDSIIGVD-E--R--LT-------------PD-----
-----DVQATLAP-LGLVVNVAKSGCST--------------------------------
----------------------NISN------------LTFLGYQI--ND--GF---PKK
AREKAIASL-------VWPER
>Wuhan_insect_virus_23_APG78216.1
-L-RA-FM--L--DK--PVPMIH-LNDV-F---Q-ED--L-PIW-SSSPGLPW-M-----
-Q-C--------------------------------------------G-----------
----------------------------------------YRTKNDIRRDPDAINRIRHF
W---HRIK-CF---------------E-K------V-HLP-------DC--CA------Y
VRTH-I---------VE---------R------------GETKVRAVWGYPATVTFGEAV
-FALPLIQAYK-K------GG-YP--IAYGFETGNAG--C-KKMFHG-M-------K--G
N-HYLGIDFTSFDKTLPPWLVST-AFD-IL--AYNI-DFL------H-Y-RDH---G---
-----------------------I------------------A-R-V-----KSM-VHMF
NV-IKDYA----INTKIRMCNGE-R--YIK-KSGL-ASGSYFTQLVGSVCNYLLLTYAML
QLN---V--E--I-N--DILVFGDDSILAVN-T--A--VH-------------PD-----
-----EVQEVLLP-LDMTVNVKKSGSSK--------------------------------
----------------------YISN------------LTFLGYKI--CD--GI---PTR
DREKQFAAI-------VWPER
>Hubei_partiti-like_virus_35_APG78333.1
-V-RA-FM--L--PS--RVKMLH-LNDV-F---K-KD--L-PIW-SSSPGLPW-M-----
-N-H--------------------------------------------G-----------
----------------------------------------YKVKRDIQQDPDAIQRIRWF
W---HRVK-AG---------------E-N------I-AFP-------DC--CA------H
VRTH-I---------VG---------K------------GETKVRAVWGYPATITFGEAV
-FALPLIEAYS-R------GD-YP--IAYGYETGVGG--T-KRIYHE-F-------E--G
N-NFLGIDFKSFDKAIPPWLLNI-AFD-VL--AYNI-DFG------N-Y-EEY---G---
-----------------------V------------------A-R-Y-----RSM-LHMY
NR-LTDYC----INTKIRLCNGE-R--YQK-DVGL-ASGSYFTQLAGSVVNYILLTYACL
KLK---A--Q--V-R--KLLVFGDDSLLATD-V--T--IT-------------PH-----
-----DIAQVLEP-LGMTVNTAKSGASR--------------------------------
----------------------YISD------------LTFLGYKI--NA--GI---CSR
PRDKQFAGL-------VFPER
>XP_017484547.1_Rhagoletis_zephyria_TSA
------------------------------------------------------------
------------------------------------------------------------
------------------------------------------------------------
---------MG---------------E-K------M-SFP-------DS--CA------Y
VRAH-I---------VK---------R------------GETKVRAVWEYPATVTLGEAV
-FALPLIDAYK-R------GG-YP--IAYGYETGMAG--C-KKIYQN-F-------K--G
N-YFLGIDFKSFYKTLPPWLIEI-AFD-VL--SYNI-DFV------R-Y-KDY---G---
-----------------------V------------------A-R-C-----NAM-VDMF
EQ-LRDYC----IHTTIRMCNGE-R--YIK-HSGL-ASGSYFTQLIGSIANYLLLTYACM
MNE---V--D--V-R--SILVFGDDSLLGLE-K--A--LT-------------PD-----
-----DIANVLEE-LGMIVNVNKSGSSR--------------------------------
----------------------YISR------------LFFLGYQI--------------
--------------------N
>Beihai_barnacle_virus_13_APG78179.1
-Y-KE-FG--I--G---DVKMLH-LNDVMT---Y-KG--V-DIW-NRSPGLPW-R-----
-Q-H--------------------------------------------G-----------
----------------------------------------YKTKGEVVSDMDAQRSIRWF
W---HRIK-DG---------------A-Q------M-RAP-------DC--SA------F
TRSH-V---------CK---------V------------GEEKVRAVWGYPMTITMGEAV
-FAIPLIEAYK-A------RG-SP--IAYGYEISVGG--A-RKIFRD-MQ------T--S
E-FKAALDLESFDKRVPRQLIEH-AFD-IL--AQNI-NFM------E-Y-RDR---G---
-----------------------I------------------A-D-V-----RRN-IRMW
EY-LKQYF----LDTPVRLCTGE-R--YLK-RGGV-PSGSYFTQLVDSIVNYILVVWLAY
ELT-G-K--K--P-R--YLKVMGDDSIAGLD-S--P--FH-------------LH-----
-----EADALLRT-VGMKLNVPKSILSK--------------------------------
----------------------DVAD------------LTFLGYKI--NN--GI---PSR
PFDKWIASL-------VYPET
>Hubei_partiti-like_virus_44_APG78248.1
-E-QA-FR--I--P---KQPMLH-LNDV-M---A-KS--L-PIW-SRSPGLPW-T-----
-Q-L--------------------------------------------G-----------
----------------------------------------YTTKRQVRDDPEAVSSIRKF
W---HYVK-RG---------------K-V------A-YAP-------DS--CA------F
VRSH-V---------AA---------I------------GEYKVRAVWGYPMTMTMGEAV
-FALPLIEAYQ-L------YD-SP--IAYGFETLTGG--H-HRLTQL-FR------D--Q
H-YYAGLDFSKFDKTVPPFLIEI-AMA-IL--AKNI-DFG------V-Y-RDH---G---
-----------------------V------------------A-D-A-----ELN-FAMF
KF-IKDYL----IATPIRLCNGE-R--FRK-DTGI-ASGSYFTQLVGSIVNFILVNWLYL
ELT-G-R--P--P-R--VIKVLGDDSLTASD-S--K--LD-------------LT-----
-----LASQLLGL-LGMALNEGKSCQSV--------------------------------
----------------------YLAD------------LDFLGFKI--NS--GE---PGR
EVSKWMAAL-------HFPER
>Hubei_partiti-like_virus_41_APG78238.1
-Y-RA-FR--L--PK--PVQMLH-LNDL-F---T-YP--L-KIW-PRSPGIPW-R-----
-A-L--------------------------------------------G-----------
----------------------------------------YKTKREVADSAACRKSIRWF
W---HRVK-NG---------------E-R------I-GAP-------DS--SA------F
VRSH-L---------AP---------F------------GENKVRAVWGYPMTVTMGEAV
-FSVPLIEAYQ-S------CN-SP--IAYGYETAIGG--M-KRLTAE-FN---------S
K-FYVALDFKSFDKTVPAFLVKA-AFD-IL--SSNI-DFE------N-Y-RDY---G---
-----------------------V------------------A-D-I-----RKT-SRMW
EY-IVRYF----IHTPIRLANGE-R--YRK-HSGV-ASGSYFTQLVDSIVNYIIVVWCCL
ELE-G-C--V--P-F--DIKVLGDDSIFGTR-H--A--LV-------------LS-----
-----DFADIVSR-IGMTINVKKSSSSR--------------------------------
----------------------RLGD------------LEFLGYTI--ND--GT---PSK
PHDRWMSAL-------LYPEF
>Hubei_partiti-like_virus_17_APG78256.1
-E-KE-FD-I---AT--KIPLVD-YETS-K---R--R--M--PQ-NTSPGLPY-IQ----
-M-K--------------------------------------------G-----------
----------------------------------------FKTKGDVLD--QDFKDFVEK
W---ERVG-DG---------------H-S------I-DIP-------AC--AA------F
ARSH-I---------GN---------L------------DTNKVRPVWAVPVEVILQEGI
-FAYPIIDELT-S---Q-RIG-KH--TAYGMEMMKGG--M-EWLNGQ-VLNYRTKHP--G
A-QFLLTDYSAFDSSVPAWLIRD-CFR-IL--EKKI-DFS------K-M-QTP--DG--V
-----------------K-----A------------------C-N-P-----IRE-KRKF
WK-IVSYF----INTVITNPDGR-T--YKK-DHGV-PSGSMFTNIIDTMVNFIVTRVSVR
YKC-G-I--Y--P-T--FDVYFGDDSIVGFP-SNIL--IN-------------LD-----
-----DIADFAKRIFGMSINPTKSYYTD--------------------------------
----------------------NHKN------------IHFLGYYN--QN--GT---PKK
TDVDLFASM-------LYPQY
>Hubei_partiti-like_virus_19_APG78260.1
-E-HQ-FV-P---SE--RVKPLP-FREA-A---R--T--I--PQ-STSPGLPY-II----
-Q-N--------------------------------------------P-----------
----------------------------------------GSKKGDILD--SQMERIEKF
W---VDVG-EG---------------R-K------S-FLP-------DC--AA------F
ARSH-I---------GD---------A------------GANKVRPVWAYPLDVVAAEAM
-FVQPILDQLK-D---Q-NIG-RN--TAYGMEMMKGG--M-EWLHHQ-SLHAKYQDP--G
A-KFLMMDFSSFDSSIPAWLIRD-CFK-VL--FKAF-DLS--------------------
------------------------------------------V-N-G-----KYY-YHVY
KR-LVSYF----INTPVRNSDGR-R--LLT-DHGV-PSGSMFTNIIGTMVNFVITRYAVK
RMM-N-C--D--P-L--FDIYFGDDSFVCLR-SECL--VD-------------LG-----
-----ALKEFMYDAFGVTLSDKKTFWTN--------------------------------
----------------------RVEN------------IHFLGYYN--NS--GT---PYK
SSEELFASM-------LFPQY
>JAI18675.1_Bactrocera_latifrons_TSA
-R-SQ-FF-T---P----LTPIS-IEEA-S---G--L--I--PQ-STSPGLPY-LH----
-T-H--------------------------------------------P-----------
----------------------------------------GMKKGEVLA--TELPRIKRY
W---ESVG-RG---------------EYT------L--PP------HDC--AA------F
ARSH-I---------GP---------A------------DTNKVRPVWAFPLDVVCAEAK
-FAHPYTNALK-E---Q-TIG-RN--TAYGMEMMCGG--M-TWLDNQ-LKHARLIDP--G
C-KFLMTDYSQFDSTVPAWLIRD-CFS-II--WECF-KGH--------------------
------------------------------------------C-T-------RED-YYVF
KK-LTSYF----INTTIRNPDGR-R--LRK-LHGV-PSGSMFTNIIDTIVNFIVTRYIIK
KIC-Q-S--D--V-M--ADVYFGDDAIVVLR-SSTL--IN-------------ID-----
-----LLSQAADYYFGMKINTKKSYWTN--------------------------------
----------------------NINN------------VHFLGYYN--AH--GD---AFK
PSAELFASL-------LYPQY
>Hubei_partiti-like_virus_18_APG78265.1
-R-NQ-FT-T---S----LTPLS-LKEA-S---D--G--I--PQ-NTSPGLPY-IN----
-M-Y--------------------------------------------P-----------
----------------------------------------GMKKGQVLD--IAFPDISKY
W---DDVK-DR---------------KPV------V-ALP-------DC--AA------F
ARSH-I---------GD---------A------------DKNKVRPVWAYPLSIVCAEAR
-FALPFINALK-E---Q-KIG-KN--TAYGMEMMKGG--M-EWLDIQ-VKEAKYIDP--G
C-KFLFTDYTAFDSSVPSWLIRE-CFK-IV--MDCF-YKN--------------------
------------------------------------------L-G-------PGD-YQVF
SK-IVNYF----INTPIRNSDGR-R--LRK-LHGI-PSGSMFTNIIGTMVNFIVSRYIIK
KMC-C-S--D--T-L--FDLYFGDDACIAVR-NSTL--LN-------------IK-----
-----DLNAAANYYFGMTINTRKSYWTT--------------------------------
----------------------SVDN------------IHFLGYYN--FH--GS---PFK
PTSELVCSL-------LYPQY
>Hubei_partiti-like_virus_20_APG78253.1
-E-IE-LN-I---NE--KIKPIT-FEEA-T---E--K--L--PR-NTSPGLPY-IQ----
-T-H--------------------------------------------P-----------
----------------------------------------GLKKGDILQ--LYHNSLSYY
W---HRVG-SG---------------DKV------V-PLP-------DC--AA------F
ARSH-I---------TA---------S------------TENKVRPVWAYPLYAISQEAR
-FASPLIDSIR-N---Q-ECL-EH--SAYGMEMLKGG--M-TWLNNQ-LHRARKRG---A
T-GYLCLDFSAFDASIPAWLIRD-VFS-II--KKKF-IMT------D-S-----------
------------------------------------------------------D-DRIF
RV-LINYF----INTPIRNLDGR-R--FQK-DHGI-PSGSMFTNIIGTCINFVMMHTILD
SKF------Q--L-M--FLNVFGDDSVAAVK-G--I--IN-------------IN-----
-----DLQDDFLRIFGVKINVKKSYSTS--------------------------------
----------------------RIEN------------VHYLGYYN--FN--GD---PIK
PTTELLASM-------LYPQY
>XP_011706461.1_Wasmannia_auropunctata_TSA
-R-AA-LK-V---DD--KIPIMG-VMDS-I---E--H--I--PR-STSPGLPW-IV----
-N-V--------------------------------------------P-----------
----------------------------------------GLKKREILN--RFLPSIVGY
W---RRVG-AG---------------LPV------V-PLP-------DC--AA------F
ARSH-I---------ST---------P------------DKNKVRPVWAYPLHAIVQESQ
-FAAPLIHLFK-N---Q-EIL-PQ--MAYGMEMMKGG--M-TWLHFQ-AMRARYFDP--G
C-KFIMLDYSAFDSLVPAWLIRD-SFK-LL--AEKF-DFS------H-V-NQG--GN--I
-----------------L-----P------------------V-D-E-----SHE-KRKF
KR-MVDYF----INTTIRNSDGR-R--FRK-NHGV-PFGSMFTNIIDTIVNLLVMYTICD
CSL-E-C--T--P-I--FELAFGDEGLICIP-SSVL--AD-------------VE-----
-----CFSRVAKEIFGMVVSPTKSYATT--------------------------------
----------------------NLKN------------IRFFGYYN--NN--GS---PIK
DSIDLIASM-------LYPQF
>Hubei_partiti-like_virus_21_KX884134
-K-KE-LG-----DE--KIIPYT-MDFG-F---E--H--L--PK-NTSPGLPF-LT----
-R-T--------------------------------------------P-----------
----------------------------------------GLKKGEVYQ--RFRGGFHNH
W---NRVG-LG---------------LPV------A-PLP-------DC--AA------F
ARSH-I---------SS---------P------------DVNKVRPVWAYPMLAVCQESR
-FAAPLIEQLT-S---Q-NIG-HH--TAYGCEMMKGG--M-TWLNGQ-CTLASARQP--G
C-KFLMTDYSGFDATVPAWLIRD-CFA-LV--EEKF-DFS------K-E-TDG--KQ--I
-----------------F-----E------------------R-D-G-----AAE-RRKF
RR-LVSYF----INTTVQNCDGK-R--FQK-AHGV-PSGSMFTNIIDTIVNMVISRVLVS
VCS-G-C--E--S-I--FDLYFGDDGLICIP-PYAA--VE-------------LE-----
-----RYQQAAKELFGMDLNLKKSYHTT--------------------------------
----------------------VLSN------------VHFLGYYN--YF--GS---PFK
TNTELIASL-------LYPQY
>Wuhan_insect_virus_22_YP_009346039.1
-R-IE-ID-T---KD--RITPFT-MEEG-A---K--T--L--PQ-GTSPGLPY-IN----
-T-H--------------------------------------------P-----------
----------------------------------------GWKKGDISL--KYMPAFNNY
W---DRVG-QG---------------LPV------A-PLP-------DC--AA------F
ARSH-I---------SS---------P------------DVNKVRPVWAYPMMAIAQESR
-FVAPLLRDLI-D---Q-KIG-LH--TAYGMEMMKGG--M-TWLNGQ-AMIANARQP--G
V-KYLMTDFSGFDKSLPAWLIRD-IFK-II--EEKY-QFN------R-S-WNG--KE--E
-----------------I-----P------------------Q-Y-G-----AVE-RRKF
RR-LVNYF----INTPIQNCDGR-R--FLK-KHGV-PSGSMFTNIIDTFANFVMSRTIAK
LSS-N-E--N--P-I--FDVYFGDDAIMCFS-GDTA--VD-------------VR-----
-----KYSLAAKDLFGMTLSPKKSYLTT--------------------------------
----------------------RPDN------------IHFLGYFN--YH--GS---PYK
AAEELIASM-------LYPQY
>Penicillium_aurantiogriseum_partiti-like_virus_YP_009182157.1
-L-DE-LK-P---AE--PIIPLT-LGAA-E---KHPR--M--PS-STSPGFPW-TT----
---K--------------------------------------------G-----------
----------------------------------------YRTKRDVFEDKSATGMIHRA
W---DSIG-RG---------------I-A------W-QLP-------DC--LG------F
HRTV-A---------SV---------K------------EKSKIRPVWGFPTDVIVEEAR
-YFFPLWEELK-L---I-NNE-RDTFYGTGMETMLSG--H-QHLARN-FDTP----S--V
K-YVLNSDLSRFDAHVPSWVIRD-VFS-HI--SSWF-DFS------R-V-RDS-EGK--I
-----------------W-----N------------------C-N-T-----QQT-CRRW
KA-MVSYF----INTKVRMPSGL-R--FQK-SQGV-PSGSMFTNLIDTCVNAVQFRTALY
HAY-G-E--L--P-I--KDYYYGDDSCIFLR-E--I--PD-------------LE-----
-----AIAKVLLRQFGAELNVDKTILSD--------------------------------
----------------------NPDN------------IHWLGYYY--RS--TG---PRR
SLDFIIASS-------LYPDR
>Hubei_partiti-like_virus_12_APG78257.1
-L-SE-FA-P---SK--KIIPLT-LGAA-Y---LHPD--F--PR-RKSPGLPW-IQ----
-S-V---------------------------------------GQRGRD-----------
----------------------------------------FLDKQSVWTDPSAQQKIRWT
W---DMIG-HG---------------R-N------I-TLP-------DC--AA------Y
NRVI-A---------SK---------Q------------EKTKIRPVWGYPVDVILEEAR
-FFYPLLEYIK-C---TTKKD-HS--YGLGLENACGG--Q-SYLMDM-FMKTH--HD--Y
T-TAFVGDWSRFDSSIPAWLIRD-VFN-YM--SDWF-DFG------H-V-LDS-EGK--I
-----------------W-----P------------------V-N-P-----DQS-INRY
NK-LVQYF----INTPIRLPNGE-R--FRK-NHGI-PSGSMFTNIMDTFINGIVTRYLTY
HCT-G-R--L--P-Y--GDVYYGDDSVIIVQ-K--P--FN-------------VE-----
-----NFSKLAFDTFGMTVNVDKSYVTD--------------------------------
----------------------EITN------------LHWLGFYC--NY--GT---PIR
NNEFLYASY-------IFPEH
>Wenling_partiti-like_virus_1_APG78350.1
-R-RD-LG-LH--DA--DLKPLT-HGAV-I---QSPE--V--PN-QKSPGLPY-KL----
---E--------------------------------------------G-----------
----------------------------------------FKSKSDALADSRVCSEISQQ
W---YDIE-AN---------------K-D------T-ICP-------DA--MC------F
ARAQ-I---------ST---------R------------DKTKIRPTWGYPLMMYIQEAA
-YVYPILRFLN-K---K---PSRL--LAYGLEMNRGG--M-AYLNSI-KDTH----P--Q
S-TTFMGDWSSFDTTVPAWIIRD-AFR-LL--SEAF-DLS------H-V-ESS-DGV--V
-----------------W-----P------------------V-R-E-----QRS-KRRW
NR-IIAYF----IDTPIRLSTGE-R--FIK-HGGI-PSGSCFTNIIDTIVNAIMVRYLIY
NIT-G-E--L--P-I--EDVYMGDDSIAFVR-H--P--FS-------------LD-----
-----TFASLAREQFGMNLNISKSLLSN--------------------------------
----------------------RSDS------------IQFLGYYN--NS--GT---PTK
VLDTILAST-------VYPER
>Hubei_partiti-like_virus_3_APG78162.1
ER-DL-FP-EQ--DM--KIIPWT-HGSV-A---CHPE--L--PR-QKSPGIPL-KS----
---Q--------------------------------------------G-----------
----------------------------------------YANKGEALDDPEVLRGIRKQ
W---YSIE-AG---------------R-E------V-VLP-------DV--AC------Y
ARAQ-I---------CT---------R------------EKNKVRATWGYPLTVFLTEAQ
-YFYPLIQYIK-A---S---KSRL--MAYGLEMGNGG--M-QYLDTM-VKSH----K--G
G-NIIIGDWSRFDKTVPAWLIRD-AFR-ML--SRHI-DWT------Q-V-ETVKSGS--K
-----------------W-----P------------------V-K-E-----QAS-KARW
KK-IVSYF----IDTPIQLSNGE-R--WIK-RGGV-PSGSCFTNLIDTIVNAIVMRYLVA
EQT-G-E--L--P-L--DDVYLGDDSVCLTT-K--P--IN-------------LE-----
-----VLSEQAKEQFYMVFNPDKSYQTS--------------------------------
----------------------NPDN------------VHFLGYYN--SR--GD---PRK
PVDTIIASS-------IYPER
>Hubei_partiti-like_virus_2_APG78155.1
-Q-DV-F---G--KT--MIKPLT-HGAV-A---SHPG--L--PK-QKSPGLPL-KT----
---Q--------------------------------------------G-----------
----------------------------------------YRTKGEALADPKVITAIRKQ
W---YAIE-RQ---------------E-D------V-ELP-------DV--AC------Y
ARAQ-I---------CS---------R------------DKNKVRATWGYPLTMYLTEGQ
-YFYPLLDVIK-E---K---AQPT--IAYGIEIGNGG--M-QYIQEM-LRYH----G--K
K-NYVIGDWSKFDKNVPAWLIRD-AFK-MM--ARHI-QWD------V-V-VDV-EGK--E
-----------------W-----P------------------V-N-P-----AKS-KRRW
ER-MVNYF----INTPIQLSSGE-R--FMK-YGGV-PSGSCFTNVVDGIVNALATRYLVY
HMT-G-S--L--P-L--DDLYLGDDSIVITD-K--P--LN-------------MD-----
-----VFSEKADEWFSLIYNVDKSYQTA--------------------------------
----------------------NPQN------------VHFLGYYN--MT--GV---PFK
PVDTTIASS-------VYPER
>Hubei_partiti-like_virus_1_APG78306.1
-K-DV-F---G--DC--KAIPLT-HGCV-A---SRMD--L--PR-QKSPGLPL-KL----
---Q--------------------------------------------G-----------
----------------------------------------YKTKGEALDDPEILNAIRKQ
W---YAIE-RR---------------E-D------V-TLP-------DV--AC------Y
ARAQ-I---------CS---------R------------DKNKVRATWGYPLTVYLSEGQ
-FFYPILDALK-S---R---PQPK--IAYGIEIGTGG--M-QYINEM-ASHY----H--N
A-NYLVGDWSKFDKTIPAWLIRD-AFK-MI--ARHI-DFS------Q-V-QSP-DGQ--L
-----------------W-----P------------------V-R-P-----SKT-KRRW
AA-LIKYF----IDTPVQLSSGE-R--FIK-HGGV-PSGSCFTNLIDGIVNAIVTRLIVY
SMT-G-K--L--P-L--DDVYLGDDIFAITE-G--P--LD-------------LE-----
-----CFAEIAWEKFSMRFNPEKSYQTA--------------------------------
----------------------KKEN------------IHFLGYFN--IH--GV---PYK
PIDTIIASA-------IYPER
>Hubei_tetragnatha_maxillosa_virus_8_APG78234.1
DK-DI-F---G--DM--KVIPLT-HGAV-A---NHPD--L--PR-QKSPGLPY-KT----
---Q--------------------------------------------G-----------
----------------------------------------YATKGEALDDPNTLKNIRAT
W---YAIE-RS---------------E-D------V-TLP-------DV--AC------Y
ARAQ-I---------CS---------R------------DKNKIRATWGYPLSVFLTEAQ
-YFYPILKELK-Q---R---DKPK--IAYGVEIGTGG--M-GFLNEM-ASYY----K--T
N-NFLIGDWRKFDKTIPAWLIRD-AFR-MI--MRHI-DLT------K-V-QST-GGR--I
-----------------W-----P------------------V-R-A-----SKT-KKRL
AK-LINYF----IDTPVQLSSGE-R--FVK-HGGV-PSGSSFTNLIDGIVNAIVTRYTVY
SMT-G-E--L--P-Y--DDLYLGDDIVAVTK-K--P--LD-------------LH-----
-----LFAEIAEKQFSMIFNPDKSYQTS--------------------------------
----------------------QKEN------------IHFLGYYN--IH--GM---PYK
PVDTVIASS-------IYPER
>Hubei_partiti-like_virus_5_APG78252.1
-R-RD-IG-IP--AR--SIVPLT-TGAV-A---KHPS--V--PL-SKSPGLPY-KQ----
---R--------------------------------------------G-----------
----------------------------------------YATKGEALADPATLRHIRQL
W---YDIE-AN---------------K-P------V-ELP-------DV--AC------Y
ARAQ-I---------CP---------R------------EKNKVRATWGYPLDVYIAEAQ
-WFYPYLDVLK-N---Q---ENPI--IAYGVEIATGG--M-SFINRM-ATAY----P--G
H-PYLLGDWSKFDKTIPPWLIRD-AFR-IV--EETI-DFS------Q-V-EDV-EGK--R
-----------------W-----N------------------V-R-D-----FRS-KRRW
RR-MVNYF----INTPVRMSDGR-R--FLK-KGGV-PSGSCWTNVIDSIVNAIVMRYLVY
EAT-G-S--F--P-C--ADCYLGDDSVIVLP-G--L--VN-------------IT-----
-----DLANMAKQEFGMLLNPEKTSQTR--------------------------------
----------------------DERG------------IHFLGYYN--LS--GH---PTK
ALDTIIAST-------VYPER
>Hubei_partiti-like_virus_4_APG78224.1
-I-ED-LE-P---SE--RLIPLT-HGAV-T---KHEN--F--PS-TKSAGLPY-KQ----
---M--------------------------------------------G-----------
----------------------------------------IPTKGDAISNPDTLLEIQKE
W---YAIE-AG---------------H-D------V-ELP-------DA--AV------F
ARAQ-I---------CS---------R------------DTNKIRATWGYPLSVYLTEGQ
-YFYPILEHLK-N---L---PNPI--IAYGVEIGNGG--M-EFINSM-TEVK----G---
--SYLIGDWKRFDKTIPAWLIRD-AFK-VL--ETWI-DFT------K-V-RDS-EGN--I
-----------------W-----P------------------V-R-E-----YRS-RRRW
RK-LVDYF----IMTPCRLSNGE-R--FRK-IGGV-PSGSCFTNVIDSIINAIVMRYLVY
QLT-G-D--L--P-L--ADIYLGDDSCLFLA-Q--P--IN-------------MD-----
-----EFAELAKEQFSMIFNVDKSYITT--------------------------------
----------------------NPAN------------IHFLGYLN--FQ--GY---PAK
PADTIVAST-------IYPER
>Wuhan_cricket_virus_2_APG78323.1
-R-ED-LQ-LY--NA--KVVPLT-TGAV-A---NHPD--F--PG-AKSPGLPY-KT----
---L--------------------------------------------G-----------
----------------------------------------YSTKRDAVSDPAVMDEIRKI
W---YAVE-AN---------------Q-Q------V-ELP-------DV--AC------Y
ARAQ-I---------CT---------R------------DTNKVRATWGYPLAVYMAEAA
-YFYPILDVLK-D---K---SKPH--IAYGVEMANGG--M-QYLHRM-AEVC----G--P
R-PILLGDWKRFDKTIPAWLIRD-AFK-IV--AEAI-DWE------H-V-QDS-EGK--I
-----------------W-----K------------------V-R-E-----HRS-KRRW
RK-LVQYF----IDTPIRLSDGT-R--YMK-HSGV-PSGACFTNVIDSVVNMIIMRYLVY
ELT-G-D--L--P-V--DDIYLGDDSTIVLP-R--L--ID-------------LD-----
-----QLAELALSHFGMVLNTKKSTITY--------------------------------
----------------------RPSN------------IHFLGYYN--QG--GH---PYK
PLDTIVAST-------IYPER
>Hubei_partiti-like_virus_6_APG78276.1
-R-RD-LG-LY--NH--KIIPLT-TGAV-A---KHPD--L--PA-TKSPGLPW-KL----
---R--------------------------------------------G-----------
----------------------------------------YKTKGEAVADPAVLHEIRKT
W---YDIE-SN---------------K-N------V-ELP-------DV--AC------F
ARAQ-I---------CP---------R------------EKNKVRATWGYSLTVYMAEAA
-YFYPILDILK-T---H---PEPI--IAYGLEMANGG--M-SFIHSA-AQRH----A--G
R-PYLMGDWSGFDSTVPAWLIRD-AFK-LI--EEAI-DWD------H-V-MDS-EGK--I
-----------------W-----P------------------V-R-A-----YRS-KRRW
RK-LISYF----IDTPIRLSNGE-R--FIK-HSGV-PSGACFTNIIDSIVNAIVMRYLTY
ELT-G-E--L--P-I--FDVYLGDDSVLILN-K--I--LD-------------LG-----
-----VLSDLAAKTFGMDFNRNKSSISY--------------------------------
----------------------QSEH------------IYFLGYFN--HQ--GQ---PRK
PLDTIVAST-------VYPEH
>Hubei_partiti-like_virus_7_APG78230.1
-R--Q-DF-A---GL--KVVPYT-FEKV-V---ELPD--F--PR-QKSAGLPY-IQ----
---Q--------------------------------------------G-----------
----------------------------------------IRKKIDAINN-GALADIKKL
W---IGAG-QG---------------K-C------V-HFP-------DA--CL------F
ARSQ-I---------AK---------K------------PKTKIRATWGFPLSVYMEEAR
-FFYPLQEKLV-A---R-AHK-FP--IAYGYEMATGG--M-YAIHEM-LTRR----E--N
A-VYSMTDWRQFDKTIPPWLIRD-AFR-IL--EELI-DFE------Q-V-VGL-DGV--P
-----------------I-----K------------------V-R-A-----ADQ-RARW
QA-MVKYF----INTPIRNNRGL-R--FRV-DGGV-PSGSCWTNILDSIINALVTRYCVY
HNT-G-A--L--P-E--EEMYLGDDGILVTK-G-----LD-------------LV-----
-----AIASIALQCFGLELNTEKSYSTQ--------------------------------
----------------------LTEN------------VHFLGYYD--YG--GV---PWK
PQDMLIAQF-------VMPER
>Wuhan_fly_virus_5_APG78204.1
-K--D-DL-G---NV--KLSPLT-YQQV-R---DLPD--F--PG-AKSPGLPY-KN----
---L--------------------------------------------G-----------
----------------------------------------FTKKSDVYDDPIYREHLTNL
W---RNIG-HG---------------K-N------V-KLP-------DV--CM------F
ARAQ-V---------AK---------A------------PKNKIRATWGYSFDVYMEEAR
-FFYPIQEFIK-S---H-KHN-LP--IAYGLEMANGG--M-VAINDM-LQRH----R--N
S-KYVISDWSKFDKTIPPWLIRD-AFE-IL--EGLI-DFS------A-V-HR--------
----------------------------------------------S-----AHE-KRRF
KK-LVDYF----VETPIRTCKGE-R--FLV-TGGV-PSGSCFTNIIDSIINCIVTRFLVF
QTT-N-A--F--P-V--GEIFLGDDGVFIVD-G--F--AC-------------LE-----
-----DIASLAIKYFGMILNVDKSYVTT--------------------------------
----------------------NPSN------------VHFLGYFN--YS--GY---PFK
NQDFLIASF-------IFPEH
>Hubei_diptera_virus_17_APG78258.1
-R--Q-DL-NI--DT--PLIPLT-MGAV-P---QRED--F--PG-NKSPGLPY-KQ----
---Q--------------------------------------------G-----------
----------------------------------------FKTKREVIDA-GKLHEINRD
W---QRIG-FRK--------------G-K------V-ELP-------DV--CL------F
ARAQ-I---------AR---------K------------GKEKIRATWGYPLHVYLEEGR
-FFYPIMDWIK-S---R-EHD-FP--IAYGFETANGG--M-SVISEM-LARN----P--L
C-KYICTDWKTFDKSIPPWLIRD-AFA-IL--AECI-DWS------H-V-KDV-EGK--I
-----------------W-----S------------------V-R-P-----GPS-KIRW
KR-MIDYF----VSTPIRTCKGE-R--FLV-STGV-PSGSCWTNLIDSIVNALVTRTCFY
ETT-G-A--F--P-V--DEIYLGDDGVIIAR-G--V--ID-------------LE-----
-----LLALAAKSEFGLILNTDKSYVTT--------------------------------
----------------------NPSN------------VHFLGYFN--YG--GF---PFK
NQDFLIASF-------IQPEH
>Partitivirus-like_1_AOR51388.1
-R--Q-DL-ES--FP--TIVPLT-MGAV-P---QRPD--F--PG-QKSPGLPY-KL----
---Q--------------------------------------------G-----------
----------------------------------------FRTKQEVIDA-GLLHEINRD
W---QSIG-FKK--------------R-R------V-DLP-------DV--CL------F
ARAQ-I---------AR---------R------------GREKIRATWGYPLSVYLEEGR
-FFYPIHDAIK-A---R-HHN-FP--IAYGYEMANGG--M-EVINEL-LGRN----P--D
S-KYLCVDWKQFDKTVPPWVIRD-AFS-LL--AEKI-DWG------H-V-RDV-EGK--I
-----------------W-----P------------------V-N-P-----VPS-KRRW
KC-MVDYF----INTPIRTCKGE-R--FLV-SQGV-PSGSCFTNLIDSLINALYVRYTIY
QTT-S-S--L--P-V--DEMYLGDDGVVVVN-G--I--IN-------------LE-----
-----NMAEVALEKFGAILNIEKSYITT--------------------------------
----------------------RKDN------------VHFLGYFN--KA--GF---PFK
NQDFLIASF-------IQPEH
>Hubei_partiti-like_virus_11_APG78239.1
-R-DQ-FV-LG--E---KLIPLT-LGAV-F---ESNS--M--TT-DKSPGLPW-IQ----
---R--------------------------------------------G-----------
----------------------------------------YKTKGDVFACHEARSEIFRT
W---DRIG-NG---------------R-G------A-TLP-------DT--CA------F
MRVQ-L---------AK---------E------------DKQKIRAVWGTPTDVIAEEAR
-FFLPYMAKLK-L---S---D-AP--IAYRAEMATGG--M-SLINDM-CQSH----P--G
A-KYLMTDLSQFDKSVPPWLIRD-AFG-IV--MENF-DFT------R-V-VGS-DGK--V
-----------------W-----D------------------V-N-P-----DRT-KRRI
SR-MIDYF----INTPVRLCNGE-R--YRK-RGGV-PSGSMWTNIVDTIVNAIISRYCIF
NTS-G-R--L--P-L--ADMYLGDDQFAVVD-G--I--IN-------------LN-----
-----DIAKLMNESFGMVLHPDKCVYTE--------------------------------
----------------------NASN------------VQFLGYFN--RN--GL---PWK
GNMFLVASM-------IFPER
>Beihai_partiti-like_virus_1_APG78183.1
-R-EQ-YT-PQ--E---RLVPLT-LGAV-E---QHPD--L--TR-DSAPGLPY-SQ----
---E--------------------------------------------G-----------
----------------------------------------YRTKADVLNA-GISGRWHKL
W---DVVG-KG---------------K-P------A-QIP-------DS--QH------F
FRAQ-T---------VDD--------P------------DVHKIRTTWGYPFDVLIEESR
-FFLPYIKWLK-T---T--DQ-VP--IGYQVEIATGG--M-HYIDDM-LKSH----P--R
A-TFGMLDWRKFDKTIPAWLIRD-AFQ-IM--YDVY-EMG------K-V-QCS-EGK--L
-----------------W-----P------------------V-N-S-----QHS-QRRF
RK-IVNYF----INTTIQTHIGL-R--FRK-TGGV-PSGSMFTNIIDSIVNAIVMRYLIY
SYA-G-E--F--P-L--ADIYMGDDSLLVLK-D--P--IN-------------LD-----
-----FLGELAEKKFSMILNTKKSYLTS--------------------------------
----------------------NPNN------------VHFLGYYN--CD--GR---PGR
NTDFLISSF-------CDPER
>Beihai_barnacle_virus_12_APG78177.1
-R-QE-FI-PK--ET--KVIPLT-LGGV-E---NRPD--L--PR-NKSPGLPL-NE----
---H--------------------------------------------------------
----------------------------------------FKTKGEALSDPGVHADIHKK
W---ALIG-KG---------------Y-K------Q-KLH-------DS--AL------F
QRAQ-I---------CS---------T------------EKNKIRAVWGYPLEVFMEEAR
-FFYPYMDYIL-S---C-AQN-LP--IGYQAEMATGG--M-LYINDM-IRSH----P--H
A-TFAICDWSRFDKTVPAWLIRD-AFQ-II--LDSL-DLS------K-V-QGS-DGA--I
-----------------W-----N------------------V-R-E-----EDS-LRRF
KR-VVSYF----INTPIRSPDGS-R--FRK-RGGV-PSGSAFTNIIDSIVNAIVTRYLAY
HCS-G-A--L--P-S--ADIYLGDDSVCVVN-G--V--VN-------------LQ-----
-----DWADLAREKFSMELNVEKSYVTT--------------------------------
----------------------NPCN------------VHFLGYFN--LQ--GL---PIK
GQDFAMASF-------LYPER
>Hubei_partiti-like_virus_10_APG78227.1
-R-RQ-FV-PE--E---KLIPLT-LGGA-E---AHPD--I--PK-DRSPGLPW-KL----
---K--------------------------------------------G-----------
----------------------------------------YKTKGDCIADPIARKTWHTK
W---DNIG-RG---------------R-K------E-TLP-------DA--AL------F
LRAQ-M---------AK---------I------------GENKIRAVWGFPIDVIIEEAR
-MFYPYIEWIK-R---T-AN--LP--VAYQVEMATGG--M-AYVNQM-IDSF----P--M
G-NYVVQDWRKFDKRVPPWLIRD-VFS-II--LDSF-DLG------H-V-LDQ-EGK--I
-----------------W-----P------------------V-R-P-----ERT-SKRF
SK-VVSYF----INTPVRLSSGE-R--FRK-NGGV-PSGSMWTNIIDTLVNLVITRYVYF
QCT-G-A--F--P-D--AELYLGDDSFVISN-G--V--VN-------------LD-----
-----DMAALAEKAFGMIINTSKSYVTR--------------------------------
----------------------TPHN------------VHFLGYYN--RR--GM---PFK
AQDFLIASF-------ILPER
>Hubei_partiti-like_virus_8_APG78307.1
-R-DD-YL-PR--E---RLIAGT-LGYA-E---KHPE--L--PK-DRSPGLPW-KL----
---K--------------------------------------------G-----------
----------------------------------------YKSKRDCLEDPQARRIWHTK
W---DRIG-RG---------------K-Q------E-TLP-------DA--AL------F
LRAQ-I---------AD---------L------------ETDKIRSVWGYPIDVIIEEGR
-WFYPFIKWVR-D---G-DNQ-IP--IAYRAEMARGG--M-SYVNDM-LHSF----P--D
S-SYIVGDWSKFDKSIPPWLIRD-CFQ-IV--ADSF-DHS------K-V-IDS-EGL--V
-----------------W-----D------------------V-D-P-----KRS-LRRF
KR-ITRYF----INTPVRTCSGR-R--FMK-LGGI-PSGSMWTNLIDSMVNTLVWRYLTY
HTL-G-S--F--P-Q--GELYLGDDSVVVAS-G--P--VN-------------LN-----
-----DIAKLAFEAFGMVLNVKKSYVTT--------------------------------
----------------------NPMN------------VHFLGYYN--HD--GR---PYK
AQDFLIASF-------IYPER
>Hubei_partiti-like_virus_9_APG78308.1
-R-DD-YL-PA--E---KLIAGT-LGFA-E---KHPE--L--PK-DRSPGLPW-KL----
---K--------------------------------------------G-----------
----------------------------------------YKTKRDCLNDPEARRIWHTK
W---DRIG-RG---------------K-D------E-TLP-------DA--AL------F
LRAQ-I---------AD---------V------------GTDKIRSVWGYPIDVIVEEGR
-WFYPFIKWVR-D---G-ENT-IP--IAYRAEMANGG--M-AYLNDM-LNCF----H--D
S-SYIVGDWSKFDKTIPPWLIRD-CFQ-IV--MDAF-DHS------K-V-VDS-EGL--V
-----------------W-----N------------------V-N-P-----ARS-IRRF
KR-IVRYF----INTPVRMCTGR-R--FMK-LGGV-PSGSMWTNLIDSMVNTLVWRYLTY
HTL-G-Q--F--P-Q--AELYLGDDSVVVGP-G--P--VN-------------LD-----
-----DIAALAFQAFGMVLNVRKSYVTT--------------------------------
----------------------NPKN------------VHFLGYYN--HD--GR---PYK
AQDFLIASF-------IYPER
>Beihai_partiti-like_virus_2_APG78196.1
-Y-EE-IK-P---NE--LIIPYT-TGGA-L---KDPD--F--PM-KKSPGLPW-KL----
---E--------------------------------------------G-----------
----------------------------------------YGTKGDVCAIPENINKIKEP
W---YKVG-RG---------------Y-H------T-SMP-------DC--MV------Y
YRSH-I---------CD---------T------------EENKIRAVWGYPLEVFTEEAR
-FVYPFLQHLK-T---T-PED-YP--IAYGLEMINGG--M-AYLEEA-WQQT----R--A
K-FAIMLDWSSFDQSIPPWLIRD-AFS-IL--ERCF-DFS------H-V-LAS-DGK--I
-----------------F-----P------------------V-D-P-----DKT-HRRW
KR-LISYF----INTPFRMPTGE-R--FLK-SGGV-PSGSGFTNLIDSIVNILVVRYITY
HNL-G-E--L--P-L--HDMALGDDSVVYTN-G--H--PS-------------LE-----
-----RMSELAQEWFGMTINMRKSYVTR--------------------------------
----------------------CARN------------IQFLGYYN--EY--GM---PFR
DVQFLIASW-------IFPER
>Partitivirus-like_2_AOR51389.1
-R-RE-FV-P---QI--PIIPLT-IGAA-S---KVST--V--PK-DKSPGLPW-KL----
---M--------------------------------------------G-----------
----------------------------------------FKTKEDVFADDDAMRQIRKD
W---ILIG-RG---------------Y-H------V-RLP-------DC--LV------Y
ARAQ-I---------CD---------P------------STNKVRATWGYPTGVFIEEAR
-FVYPYLDFLK-N---R-RDD-YP--LAYGVEIGKGG--M-GYVDEM-FHRA----G-SG
V-KAVMMDWRRFDKQIPAWLVRD-AFA-LL--KECF-RTD------V-V-VDV-EGK--V
-----------------W-----P------------------V-N-S-----HIT-NARW
SK-MVQYF----INTPFRMPDGS-R--YMK-SHGV-PSGSCFTNIIDSIINAVVTRYCVY
QTT-G-S--F--P-E--YDLYMGDDSVFVTR-G--V--VN-------------LD-----
-----DIASVAEETFGFTLNVKKSYVTS--------------------------------
----------------------ERTN------------VQFLGYYN--DS--GY---PIR
DQDFLIASF-------CLPER
>Partitivirus-like_3_AOR51390.1
-R-RE-FV-P---QI--PIIPLT-IGAA-S---KVST--V--PK-DKSPGLPW-KL----
---M--------------------------------------------G-----------
----------------------------------------FKTKEDVFADDDAMRQIRKD
W---ILIG-RG---------------Y-H------V-RLP-------DC--LV------Y
ARAQ-I---------CD---------P------------STNKVRATWGYPTGVFIEEAR
-FVYPYLDFLK-N---R-RDD-YP--LAYGVEIGKGG--M-GYVDEM-FHRA----G-SG
V-KAVMTDWRRFDKQIPAWLVRD-AFA-LL--KECF-RTD------V-V-VDV-EGK--V
-----------------W-----P------------------V-N-S-----HIT-NARW
SK-MVQYF----INTPFRMPDGS-R--YMK-SHGV-PSGSCFTNIIDSIINAVVTRYCVY
QTT-G-S--F--P-E--YDLYMGDDSVFVTR-G--V--VN-------------LD-----
-----DIASVADETFGFTLNVKKSYVTS--------------------------------
----------------------ERTN------------VQFLGYFN--DS--GY---PIR
DQDFLIASF-------CLPER
>Hubei_partiti-like_virus_13_APG78275.1
-R-RE-FV-P---QT--PIIPLT-IGAA-A---TSST--V--PK-DKAPGLPW-RN----
---E--------------------------------------------G-----------
----------------------------------------FKTKKEVFESEDAMKRIRRD
W---ILIG-KG---------------Y-R------V-VLP-------DC--LV------Y
ARAQ-I---------CS---------K------------DTNKVRATWGYPTGVFIEEAR
-YVYPYLDFLK-N---R-RDD-YP--LAYGIEMGNGG--M-GYIDDM-FTRC----G-NG
A-RAVMMDWSKFDKMVPAWLIRD-AFL-IL--KECF-NMS------Y-V-RDS-EGK--I
-----------------W-----P------------------V-N-P-----EIS-AKRW
AK-CVSYF----INTPFRLPDGS-R--FKK-RSGV-PSGSGFTNIIDSIINAIVTRYCMY
NTT-G-E--L--P-R--YDMFMGDDSVVMTT-R--K--VN-------------LE-----
-----AIAKLALRKFGFILNINKSFVTT--------------------------------
----------------------NRCN------------IQFLGYFN--NF--GY---PIR
DQDFLIASF-------MLPEH
>Hubei_partiti-like_virus_14_APG78278.1
-R-RE-FV-S---QV--PIIPTT-LGAV-G---TSSQ--T--PK-DKAPGLPW-KN----
---Q--------------------------------------------G-----------
----------------------------------------YKTKQDVLDDPLAMQSIRKD
W---ILIG-KG---------------Y-R------V-TLP-------DC--LV------Y
ARAQ-I---------CA---------K------------DKNKVRATWGYPTGVFCEEAR
-FVYPYLDFLK-K---R-RDD-YP--LAYGVEIGKGG--M-GYIDDM-FTRS----G-LK
S-RAVMMDWSKFDKQVPPWLIRD-AFS-IM--YESF-DMS------H-V-VDS-EGK--V
-----------------W-----P------------------V-N-P-----DIS-KARW
KK-MVDYF----INTPCRLPNGN-R--MRK-HAGV-PSGSCFTNIIDSIINALVTRYCMY
HTT-G-S--L--P-E--YDIYMGDDSVVITR-G--I--VN-------------IC-----
-----DIADVAKKAFGFELNTNKSYVTS--------------------------------
----------------------DRSS------------IKFLGYYN--NF--GY---PIR
EQDFLLASF-------MLPEH
>Hubei_partiti-like_virus_15_APG78282.1
-L-KE-FT-P---SS--PIIPWT-NGKV-F---KSDK--I--PR-SSAAGFPY-HG----
------------------------------------------------------------
-----------------------------------------KTKGDIVDDPIECNNIRRQ
W---HAVG-AG---------------Y-N------V-KFP-------DT--KV------Y
FRAQ-I---------CD---------P------------DTEKIRGTWGYPSAVFFEEAR
-FLYPYLEWLK-E---R-TDS-FP--LAYGLEMANGG--M-KYIHEM-ANLS----P--N
S-YFLMLDWKKFDKTIPPWLIRD-AFS-IF--FHAF-DLA------H-V-LDS-DGL--M
-----------------W-----E------------------V-D-P-----EKT-KNRI
KK-LINYF----INTPFQLSDGE-R--FMK-DGGV-PSGSGFTNIIDSIVNALVTRYCIY
HTA-G-S--I--W-I--SDMYLGDDGVIVLH-G--P--LS-------------IE-----
-----SMADFALQYFGMIVNTSKSYITN--------------------------------
----------------------NPIN------------IQFLGFYN--MH--GV---PMR
SQDFIIASF-------IFPER
>Hubei_partiti-like_virus_16_APG78301.1
-L-KD-FT-P---DE--PIIPLT-NGAI-Y---TDSR--T--PR-SSAAGFPY-SG----
------------------------------------------------------------
-----------------------------------------MTKGEIFDNPEITKSITSD
W---QAVG-SG---------------Y-P------I-KFP-------DT--KV------F
FRAQ-I---------CD---------P------------EKHKIRGTWGYPVSMFCEEAR
-FVYPYLDWLK-T---R-TDE-YP--LAYGLEMANGG--M-EYINRM-SNLV----P--N
S-TYIMLDWSKFDKTVPAWLIRD-AFS-II--IHGF-DLS------H-V-KDS-EGI--I
-----------------W-----E------------------V-D-P-----SKT-KRRI
QK-FIKYF----INTPFQLSDGR-R--YMK-DGGI-PSGSAWTNLIDTVVNCLVTRYCFY
HTF-G-G--Y--W-I--SDLFLGDDGFIVAY-G--P--IN-------------LD-----
-----KMAQFARTCFGMELNLDKSYQTS--------------------------------
----------------------NPIN------------IKFLGFNN--FQ--GK---PGR
SQDFLIASL-------LFPER
>Beihai_partiti-like_virus_3_APG78165.1
------------------------------------------------------------
------------------------------------------------------------
-----------------------------------------------------MSSIEEC
E---SKLK------------------N-N------R-RLP-------PC--TI------A
FRS-HI---------SK-----------------------VHKVRPIYVYPAQLVVNELR
-FAVPLISAVK-S---RP----SP--LKTGFNWYRGD--H-RSMLSD-IGD---------
R-RTLSLDISSFDMSFHGWQIRD-AFD-IL--ATRLV-LN------E-D--D--------
--------------------------------------------------------YKVF
RS-LVSYF----VSTPVQSD-DG----VHL-LPGI-PSGSGFTHLIGCILNAVLLNYLDP
S-----------L-A--WYCVYGDDSVVVSD-K--P--LS--------------------
---HY--FTEA-GKVGMELSRDKSR-----------------------------------
------------------------VG------------VDWLGFNLD--E--GV--PKII
NPTKRMASL-------LYPEQ
>Beihai_partiti-like_virus_4_APG78356.1
-P----------------------------------------------------------
----------------------------------------------------A-R-----
---------------------------------------VFTKKKDV-----ELSSVEEC
A---KRLK------------------Y-R------R-ELP-------PC--TI------A
FRS-HI---------SR----------------------TTHKVRPIFVYPTQIVVNELR
-FTTPLTSAVK-S---RP----SP--LMTGFNWFRGD--H-RAMISD-IGG---------
R-RAISLDVSAFDMSFHDWQIRD-AFD-IL--ATRLV-LN------E-E--D--------
--------------------------------------------------------YMVF
SS-LVSYF----IHTPVQSE-DG----VQR-LPGI-PSGSGFTHLIGCVLNAILLNYLDP
D-----------L-A--WYCVYGDDSVIVST-K--P--LS--------------------
---YY--FTEA-EKVGMQLSKDKSR-----------------------------------
------------------------VG------------IDWLGFNLD--S--GK--PKII
NPTKRMASL-------LLPEV
>Beihai_partiti-like_virus_8_APG78212.1
---------------------MDL-AQA-K---A-Q--FT--DL-SKSAGFNYS------
------------------------------------------------------------
---------------------------------------GSKTKNDI-----CYDECNEV
M---QRLA-GG---------------D-Q------C-LDY-------RS--SI------G
YRS-HL---------VR---------K-------D----DPDKVRIIHVTAGPLCFIEKT
-FAVPIQHAMI-N---HP-YG--H--WATGWTWDRHG--G-QVILQR-FD-----P----
N-KTCSLDFQSFDLCCRVRLTRQ-IFS-IW--KELFD-LT------P-F--E--------
--------------------------------------------------------SRVF
DS-LVESH----CLSILKS-DKH-E--YTL-TDGI-RTGSAFTHIMGTCVSMWLMHYAGV
--------------K--NFLCYGDDVIAEGT-T--S--VI--------------------
---RY--RLL---GTGFSIHPKKSK-----------------------------------
------------------------DK-----------HIQWLGLKLR--G--RK--WVLE
DRQARIAKV-------FIPEP
>Beihai_partiti-like_virus_10_APG78357.1
-R-YR-LR--K--IR--GLLPLRL-DDT-R---S-T--FT--DL-NKSAGYNKS------
------------------------------------------------------------
---------------------------------------GAKTKGDI-----KLAEIREV
A---KRLR-EG---------------D-L------C-EEY-------HS--NV------G
FRS-HL---------VK---------R-------N----APDKTRVILVTAGPIVFVEKM
-FAHPFSEALV-Q---HP-YT--V--WATGFKWDRHG--G-QLIDHY-FKD----P----
S-RACSIDFSKFDLSCPNWLKRQ-IFA-LI--KETFE-ME------E-H--E--------
--------------------------------------------------------EAIF
DS-IVETH----CDTTVKY-GAE-Q--LRM-THGV-RSGSAFTHVMGTLISMFLMEYCGV
--------------E--NYICYGDDCIAEAD-L--K--WL--------------------
---RF--VTN---STSYVIHPTKSK-----------------------------------
------------------------MG-----------ELHWLGLKRK--G--QR--WVME
DPDARVAKL-------FLPE-
>Beihai_partiti-like_virus_9_APG78186.1
-R-KK-LR--K--IR--GLTPLAL-SSV-K---H-TC-FN--DL-SKSAGYNKG------
------------------------------------------------------------
---------------------------------------KAKIKADI-----SLDECQEV
L---DRLV-EG---------------D-L------C-HEY-------VS--RV------G
FRS-HI---------VE---------H-------D----APDKARVILVTAGPIVFVEKI
-FAYPFQLAMM-N---HS-ET--V--WGTGWTWDRHG--G-QILQHQ-FP----------
N-GAVSLDFKSFDLCAPNWLKAE-IFS-VI--GESFE-LT------E-R--E--------
--------------------------------------------------------QRLL
DS-ISQLH----QTGTATY-GMY-R--IPL-THGV-RTGSAFTHVIGTLLSIFLMEYCGV
--------------E--NYKCYGDDVIAEAD-L--G--YL--------------------
---RT--VIF---STSYAIHPDKSC-----------------------------------
------------------------SG------------LHWLGLKLV--Q--ER--WHIQ
DVDRRIASM-------MLPE-
>Caledonia_partiti-like_virus_1_Sponge
-QKE-MQQ--R--FG--RLQAIPL-DQV-R---D-TF--Q--DL-SRSAGHCFF------
-D----------------------------------------------------------
---------------------------------------KYSCKRDI-----PQCELDEC
ERVL---Q-YK---------------G-P------K-DLP-------PY--MI------S
FRN-QI---------RK----------------------GEPKQRIILVSPGPLAMVEKR
-FAWPLQKAME-H---GA-YP-RP--WATGWCWFASG--G-SQVTPF-IED---------
P-TTVSLDFEKFDYSPPTFLIRK-IFK-MM--MSLFE-LT------P-S--E--------
--------------------------------------------------------LAIF
KG-ISRSH----VDSLAKY-GDR-V--YHL-DQGI-RTGSSFTHVIGTLVCMVMIRYLCG
I-----------D-I--SAISYGDDAMYRGG-P--P--LK--------------------
---TV--CRRAEST-SFRISRTKSK-----------------------------------
------------------------HG------------VQWLGYKWR--D--DR--WVCE
DPDRRWAQY-------FWPEK
>Caledonia_partiti-like_virus_1_Anemone
-QKE-MQQ--R--FG--RLQAIPL-DQV-R---D-TF--Q--DL-SRSAGHCFF------
-D----------------------------------------------------------
---------------------------------------KYSCKRDI-----PQCELDEC
ERVL---Q-YK---------------G-P------K-DLP-------PY--MI------S
FRN-QI---------RK----------------------GEPKQRIILVSPGPLAMVEKR
-FAWPLQKAME-H---GA-YP-RP--WATGWCWFASG--G-SQVTPF-IED---------
P-TTVSLDFEKFDYSPPTFLIRK-IFK-MM--MSLFE-LT------P-S--E--------
--------------------------------------------------------LAIF
KG-ISRSH----VDSLAKY-GDR-V--YHL-DQGI-RTGSSFTHVIGTLVCMVMIRYLCG
I-----------D-I--SAISYGDDAMYRGG-P--P--LK--------------------
---TV--CRRAEST-SFRISRTKSK-----------------------------------
------------------------HG------------VQWLGYKWR--D--DR--WVCE
DPDRRWAQY-------FWPEK
>Wenling_partiti-like_virus_13_APG78351.1
-K-ATVRY--T--NT--LLDVLPL-DSV-H---A-TF--R--DL-NRSAGCCLC------
-G----------------------------------------------------------
---------------------------------------ECKRKSDI-----PYSELQDM
QDLL---R-SG---------------D-P------K-YYP-------RY--KV------A
FRT-QI---------RK----------------------HVAKRRVILISPGPLAMVEKR
-FAYPFQKAMS-Q---GH-SN-RP--WATGFDWTKYG--G-A-EALR-FNH---------
P-DTKSFDFSNFDMSPPAWLISK-VFD-II--KSAFT-LS------P-D--T--------
--------------------------------------------------------ELIF
EG-IRASH----MDAMAQY-GSH-R--FHM-SGGI-RTGSSFTHIIGTLVGLIMTKYVFG
------------D-V--ESLHYGDDLLVKTR-M--S--IN--------------------
---EA--CKKVRRSSSFVFSRDKSR-----------------------------------
------------------------VG------------ISWLGLRYV--N--AK--WVLD
DPDRRWAQL-------FLPSK
>Wenling_partiti-like_virus_11_APG78340.1
-Y-Q-LLS--P--YA--PLEPLHT-GNV-R---D-AF--S--DL-HRSAGESFS------
-G--------------------------------------------------E-------
---------------------------------------KFRYKSEI-----TDKELMYA
EDILFKHG-SG---------------I-D------Q-KLP-------KY--KI------A
FRT-QI---------RK----------------------VQAKRRVILISPGPLAMIEKK
-WAYGVQKIMK-Q---HG-S---P--FGSNHNWYQGS--S-LNIERQ-FDH---------
P-DTKSFDFSSFDHSSPPFLTKM-IFD-MM--ERLFV-MS------P-R--D--------
--------------------------------------------------------TCIF
RG-ICRSH----LSAVAFY-KNK-T--LSL-KGGI-RTGSSFTHVIGTLTGLIMTRYIFG
N-----------D-V--ESIHYGDDLLVKTP-L--S--IK--------------------
---RS--CELSEKT-SFTFALHKSN-----------------------------------
------------------------AG------------INWLGLKFR--R--GK--WLLA
DPTKRWAQL-------FYPAQ
>Wenling_partiti-like_virus_12_APG78341.1
-K-R-LLK--P--HV--PLDVRPV-DAV-R---E-TF--A--SL-SKSAGHSFS------
-G--------------------------------------------------T-------
---------------------------------------DYGTKDNI-----PDSELYRA
EKVLDLHG-QG---------------I-T------Q-PMP-------HY--KI------A
FRT-QI---------RK----------------------KKAKRRIILISPGPLAMVEKR
-WAAPFQAIME-L---VG-P---P--IGTGFSWFEGS--G-SRITPL--IS---------
P-ITKSFDFESFDNSSPTRLTRL-IFD-II--ASSFN-MS------E-R--D--------
--------------------------------------------------------ENIF
RG-IVRSH----TYAKANY-RGR-V--FRL-TGGI-RTGSSFTHIIGTLTGLIMTRYIFG
------------D-V--PSYHYGDDFIVKTK-L--S--IK--------------------
---QA--CLIASRT-SFSLSPTKSK-----------------------------------
------------------------PG------------ISWLGLRLR--G--TR--WVLD
DPIKRYAQI-------FIPPK
>Wenling_partiti-like_virus_6_APG78347.1
-T-RD-LK--R--LT---VDTIPL-AAC-P---D-TF--K--TL-ANSPGLDEQS-----
----------------------------------------------------F-K-----
---------------------------------------RYETKGDV-----PWSEVEDF
Y---KLLS-EG---------------K-S------H-KCP-------PF--SV------A
FRN-HI---------VG---------K-------D----APNKARVILVAPAALTIVEKK
-FSAPLALAMR-G---TA-FP-KH--WATGFDWFRGD--G-HHMMTY-IRS---------
D-RALSTDWSTFDLSAPEWMIRD-IYR-CM--YAAFPSLH------A-E--E--------
--------------------------------------------------------ARVF
QS-ISDIH----ARCYVQHGNEK----FHM-RGGV-KTGSSFTHIEGTLINIAMQYYIHG
K-----------D-A--EFLCYGDDTVVKSA-L--S--PR--------------------
---QI--ARFVHKHSSFTMSVEKTH-----------------------------------
------------------------KG------------VQWLGLCYR--D--ER--WVLI
NPAKRWASL-------FMPER
>Beihai_partiti-like_virus_5_APG78355.1
-R-NE-MK--E--FQ---LDTITL-KEA-I---N-TF--T--TL-EKSPGLDPIT-----
-L--------------------------------------------------R-K-----
---------------------------------------EYSSKANV-----PFEQVTSL
Y---SKLA-EG---------------K-L------H--LA-------PF--SV------G
YRS-HL---------VK---------P-------G----E-KKARVILVAPAALTVIEKK
-WADPLFYALK-R---QT-YP-KR--YACGFDWFRGD--G-DQILSM-FG----------
D-RATSLDWSGFDHSPPDWMIED-IMQ-II--RGLF-CNS------P-E--E--------
--------------------------------------------------------DEVW
TS-IINIH----KKCRVMAPNGK-C--VFL-KGGI-KSGSALTHILGTLTNVAMMYYCVG
T-----------S-R--DFLCYGDDTIVEH--L--N--PK--------------------
---KL--AKWVYNHSSFLLNARKCR-----------------------------------
------------------------EH-----------EINWLGLAYR--S--RR--WELI
NRDKRMAQL-------FFPEN
>Wenling_partiti-like_virus_5_APG78348.1
-S-KD-LQ--N--LR---CDTIAL-KTA-I---N-SF--S--TL-GNSPGLDPVT-----
-L--------------------------------------------------K-R-----
---------------------------------------EWSSKGDV-----PWSDVQTL
Y---SQLK-RG---------------Y-L------R-GVA-------PF--SV------A
FRS-HL---------VR---------G-------D----E-NKARIILVAPAAFTVVEKK
-WADPLFKALK-A---TT-YP-KH--WACGFDYFKGD--G-NQIVSM-FG----------
E-EATSLDWSAFDLSPPTWMIRD-IFD-CM--KSAF-TMS------G-D--E--------
--------------------------------------------------------ERVF
DA-VSAIH----QRCLVKHGDSD-P--VVM-RGGI-KTGTAFTHILGTLLNVCMMYYIFG
Q-----------S-R--QFLCYGDDTLVTP--S--D--PA--------------------
---KV--SRWVRKHSSFTLNSRKCR-----------------------------------
------------------------RR-----------EIHWLGLAFR--N--ND--WVLI
DRDKRMAQM-------FFPEN
>Beihai_partiti-like_virus_6_APG78195.1
-I-DQ-LS--V--AK---TCPIPLIPDA-I---S-SL--T--DY-SKSPGVNLE------
-G--------------------------------------------------R-R-----
---------------------------------------EFATKGDV-----SIRQVIAA
K---RYLA-NG---------------E-V------H-KVP-------DF--TV------A
FRR-HL---------VS---------G-------D----EPDKARIILVAPAEFVFVEKM
-FAEPLYNAVT-S---IPFAE-RR--IATGFKWFSKH--A-AYMSGR-FG----------
P-NSTSLDFSGFDLSPPHWMIRD-VFA-EL--RRCFD-LT------P-E--E--------
--------------------------------------------------------DCIL
DA-IGRVH----QCHWVSF-NKQ-R--FRM-RGGV-KTGSAFTHLLGSIIGAAMMLYLTD
G-----------E-G--KAMSYGDDVVMEGK-W--N--VK--------------------
---RL--ASRAYESSSFVIHPDKSR-----------------------------------
------------------------HG------------LDWLGNRWDKRN--GK--WVLI
DPIRRLGQL-------FYPET
>Wenling_partiti-like_virus_7_APG78349.1
-V-TQ-LL--E--EK---TTPIPLIPDA-I---S-SL--T--DY-SKSPGVDLV------
-G--------------------------------------------------I-R-----
---------------------------------------RYPTKGDV-----PTQVVIDA
H---KYMA-KG---------------E-V------H-KVP-------DF--TV------A
FRS-HL---------VR---------E-------D----EEDKARIVLVAPAEFVFVEKM
-FAEPLYNAIT-R---IPLNQ-RK--IATGFKWFSKH--A-AFISSH-FG----------
D-SATSLDYSGFDLSPPHWMIRQ-VFM-KL--KECFD-LN------D-E--E--------
--------------------------------------------------------DRIF
DS-INQVH----QRHWVKY-HQQ-R--FRM-VGGV-KTGTAFTHILGSIIGASMILYLTD
G-----------K-A--DALSYGDDVIMKGN-W--N--IR--------------------
---RL--ARRAADTSSFVIHNHKSS-----------------------------------
------------------------HR------------LDWLGNRWDAAN--HK--WVLI
DPVRRMGQL-------FYPES
>Sanxia_partiti-like_virus_2_APG78295.1
-V-ND-LK--E--IG--PINALPL-ESA-P---S-CF--T--DL-SASAGLSLD------
-G--------------------------------------------------T-R-----
---------------------------------------PWKTKSEL-----PMSEIYDM
W---NILK-NG---------------K-L------D-RIP-------PY--SI------A
FRS-HL---------VR---------K-------S----DPPKARVVLVSPGPLAMVEKV
-FAEPLYRALK-S---WR-WP-KP--VATGFDWFSGD--G-HHILAH-FPP---------
E-DTISLDFSAFDLCPPVFVIRD-IFR-VI--RSCFS-LN------G-D--E--------
--------------------------------------------------------ANVL
ES-ICSSH----CDSMAKY-GKR-T--FRL-KGGV-RTGSSFTHIVGSFLSCIMIRYLVG
P-----------K-A--KSVSFGDDVLLRGD-Y--T--AK--------------------
---QL--SSLAHRLSSFTISPTKTK-----------------------------------
------------------------RG------------IHWLGLHRK--D--SI--WEVI
DQDRRWGQL-------FHPEY
>Wenling_partiti-like_virus_10_APG78339.1
-V-ED-LR--D--VR---LDPLRC-EDT-P---S-CF--S--DL-SASAGLGLS------
-G--------------------------------------------------N-K-----
---------------------------------------EFLNKGEV-----PMHEIFKC
Y---DRLA-AG---------------R-L------H-LIP-------DY--SI------A
FRS-HL---------VR---------G-------D----AQAKTRVVLVTPGPLAFVEKI
-FAEPLFRALK-A---RR-FP-KP--WATGFDWFSGD--G-SRVLQT-FG----------
A-KSLSLDFSSFDLCAPIFMIKD-VFR-VI--ASCFS-LT------S-E--Q--------
--------------------------------------------------------ALVL
ES-IATNH----TDAHVLR-EGK-R--YHL-EGGI-RTGSSFTHIVGTFVCILMVRYLTS
L-----------D-V--ESLSFGDDVVLNTN-V--K--LR--------------------
---VI--MSRAHNTSSFSISVSKSK-----------------------------------
------------------------RG------------VHWLGLHYK--S--GF--WEVE
DPQKRWGQL-------FLPEH
>Wenling_partiti-like_virus_9_APG78346.1
-E-KD-LK--P--IV---LTPIPL-DYA-P---T-CF--S--DL-SASPGIGLT------
-G--------------------------------------------------R-K-----
---------------------------------------EYDTKGDI-----PMTELFTM
W---DNLK-NG---------------R-Y------H-QIP-------DY--SI------A
FRS-HL---------VR---------E-------G----DPPKARVVLVSPGPLAMVEKC
-WAEPLYLALK-A---TS-YP-KP--WATGFDWFSGD--G-ARVLQS-FG----------
K-NSTSLDFSAFDNCPPPFMIRD-IFR-II--ARCFK-LS------G-E--E--------
--------------------------------------------------------ELVF
RG-IMWSH----LNTWANH-NGR-R--FFL-KGGV-KTGSSLTHIIGTFITILMTRYLTD
I-----------N-V--ESIAFGDDVIVNTS-M--S--IN--------------------
---SI--SDKAHKTSSFSISKAKSK-----------------------------------
------------------------RG------------VHWLGLRFD--R--GR--WEVE
NIDRRWGQL-------FNPEY
>Beihai_partiti-like_virus_7_APG78211.1
-R-RD-LR--E--IK---LTPLPL-SKA-P---S-TF--D--EL-GASPGLGLS------
-G--------------------------------------------------K-K-----
---------------------------------------EYATKGDI-----PIRDIEQM
W---DDLS-NG---------------R-L------H-RIP-------DY--SI------A
FRS-HL---------VK---------A-------D----DPPKARVVLVSPGPLAIVEKC
-WAEPLYLALK-S---TR-FP-KP--WATGFDWFSGD--S-ARLLQT-FN----------
Q-DSLSMDFSSFDLSAPTFMIKD-VFH-II--AECFS-MT------N-I--E--------
--------------------------------------------------------RSVL
DS-IMRSH----CCSWAKH-NGR-R--YRM-SGGI-RTGSSLTHIIGTFICILMTRYLTE
P-----------E-V--QSCSYGDDVVVNTV-L--P--LN--------------------
---KI--VQRARETSSFLISPSKSK-----------------------------------
------------------------KG------------VHWLGLHYI--G--GR--WEVE
NEDRRWGQM-------FFPEY
>Wenling_partiti-like_virus_8_APG78344.1
-K-HD-LH--G--IR---IDPLPL-ASA-P---S-TF--D--DL-GASPGLGLS------
-G--------------------------------------------------K-K-----
---------------------------------------EYPTKGDI-----PMEEVDQM
W---RDLS-HG---------------R-L------H-KIP-------DY--SI------A
FRS-HL---------VK---------E-------H----DPPKARVVLVSPGPLAIVEKC
-WAEPLYLALK-S---TR-FP-KP--WATGFDWFSGD--G-ARILQT-FN----------
N-ESLSMDFSSFDLCAPTFMIRD-VFR-LI--ASCFC-MN------S-V--E--------
--------------------------------------------------------EAVL
DT-IMRSH----CYSWAKH-GDR-R--YRM-GGGI-RTGSSLTHIIGTFVCILMTRYLTS
E-----------D-V--QSCSYGDDVVVNTS-V--P--LQ--------------------
---EI--ARRARETSSFTISESKSK-----------------------------------
------------------------KG------------VHWLGLKFV--K--GR--WEVE
NEDRRWGQM-------FNPEY
