# Supplementary material for: Metagenomic sequencing suggests a diversity of RNA interference-like responses to viruses across multicellular eukaryotes
Source: PLoS Genet. 2018 Jul 30;14(7):e1007533. doi: 10.1371/journal.pgen.1007533 (PMC6085071; doi:10.1371/journal.pgen.1007533)
Supplement: S2 Data — Protein sequence alignments used for phylogenetic analyses are provided in compressed (gzipped) gapped fasta format, with regions of poor alignment (identified by eye) deleted. Sequence titles comprise the taxon name and NCBI accession identifier for the sequence. (TGZ) [file pgen.1007533.s018.tgz › alignments2/Parvovirus_Trimmed_NS1s.fasta_aln]

>Penaeus_monodon_hepandensovirus_4_YP_002308470.1
MHGNLPKINCMMLYGNSNSGKTQLIEALTGLVNTAVMTN-VG---DGGTF
HFSNITEMSTI-VVGNETK---IRTQTIEQWKGLCGGENVTMPMKYKEHK
THMFRKPVFLTNQHHPLVEI----SNYDDRKAIENRCFMYKVELGSE---
--AVNAHIKFPNRMIPIRK--N
>Daphnia_magna_JAN70881.1
FNQDLGKKNTICLIGPPSCGKTWVANAFMKLGLFGGSI-GAWNKN-DNKF
AFNNCVTARIV-M-HDECKQPMNDIGYIEKLKEIYAGSEGCVDRKFTND-
ARASGCPVIATCNSHPV-------SNKEHRAAFEERITYIHCNQVPE---
-----------MKEFCEFP--C
>Bombyx_mori_densovirus_3_YP_007714629.1
FTMSDYRKNCIFLNGNIKTGKTLMMRLITGNFKCVGKGCNN--GV-NSEF
YYQKFIGRSIC-V-LEEPF---LDPQTLEDFKSIFGGEGFDISCKFHNP-
QTLNRTPFIITSNFSLLSRG---HAPSISEMAIKDRFYIFNFNNSYT---
-----------PKCKLSPK--N
>Vesanto_virus_AQN78644.1
LEETHHKKNCLIVWGEVSTGKTLFANAIRGLLL-HRHLSNST---GSSNF
ALGNCLNTHVI-V-YEEPF---LQPTLLEDMKSLCGGATMTVDAKYSVQ-
QNLRRTPVLITSNTLQLARGH---ASPQAEHAIRERSYVFNFNVPVTQL-
---L-------------EE--R
>Caledonia_beadlet_anemone_parvo-like_virus_1
FNKNIVKKNCLIIQGAPNSGKTLLVKSIVQATDSLAVI-NK--SE-SAGF
CWSPALDKRVI-L-YEECL---MNSVQVEEFKQIFAGTDCSINVKHQQP-
QVLKRTPVFMTVNGFPWCTI----TSEVDKQALRNRCFVYTNWKPQAWLK
QY----TKAIHPGAWIKYL--N
>Exaiptasia_pallida_KXJ25075.1
VDKEANKINAILFEGESNAGKTILANSITDAFYRSSATVN--NAT-NCGF
TWEKAVNARII-K-HEEAT---MINTQTEEYKQILGGEPCMVNVKNKPM-
ERLQRTPLIMTGNHPPWITVG-------EAKTYENRCIIYEGLKANSALK
DV----YKKLHPKVWLHYI--E
>GBXJ01161075.1_Anthopleura_elegantissima_TSA
FDKSRKKKNTVVLHGEKNSGKTLLAQSLCESTLSYGIITN--N-A-SASF
TFQDVLDKRSM-L-IEELV---IGPTQTEEFKSVMGGEPVMIQVKCKNQ-
AYLDRTPVVITCNTYPWCSVG-------GGPIYEARCTLYKNLRELSWLA
NY----TKKIHPRVWLYYV--E
>Parvovirus_fur_seal_AKI82160.1
LTKSSGKKNTLVLEGPPSTGKTMLIQPLMQGIGLWGSL-NS---N-NENF
PFNDCQDKLAL-W-FEELE---LKVEFVENFKMLACGQACRIDKKCKDS-
VQVMRTPIFVTTNNNPFMVKDGNCFTSKYKTALEPRMTVHTMLVKQR---
-----------WL--PITGEDW
>Minute_virus_of_mice_NP_041242.1
LNRQGGKRNTVLFHGPASTGKSIIAQAIAQAVGNVGCY-N--A-A-NVNF
PFNDCTNKNLI-W-VEEAG---NFGQQVNQFKAICSGQTIRIDQKGKGS-
KQIEPTPVIMTTNENITVVRIGCEERPEHTQPIRDRMLNIHLTHTLPGD-
-------------FGLVDK--N
>Human_parvovirus_4_G1_YP_238482.1
ARGVWPKRRAIWLWGPASTGKTLLAAAIANLSPSYGCV-N--W-T-NQNF
PFNDCHCQSLV-W-WEEGR---MTENIVEVAKAVLGGAPVRLDVKNKGS-
EDYIPTCVIITSNGDLTVTVDGPVVSTQHQEALQTRITMFQFQRMVPDG-
-------------LAPLPE--E
>Bovine_parvovirus_2_YP_077175.1
SIRATGRRGALWFYGPGQTGKSIMARAMATCSVRYGCV-N--W-T-NSNF
PFQDLATNCQIGW-WEEGV---ITEDIVESAKALLSGGKIRVDRKCRDS-
VEITPPPFVITSNNDMTLVQGGNQVSFVHKKPLEDRMIKFNFNKRLPPN-
-------------FGIVER--E
>Human_parvovirus_B19_YP_004928144.1
IDKKCGKKNTLWFYGPPSTGKTNLAMAIAKSVPVYGMV-N--W-N-NENF
PFNDVAGKSLV-V-WDEGI---IKSTIVEAAKAILGGQPTRVDQKMRGS-
VAVPGVPVVITSNGDITFVVSGNTTTTVHAKALKERMVKLNFTVRCSPD-
-------------MGLLTE--A
>Chicken_parvovirus_ABU-P1_YP_009046818.1
LSGQAGKKNALYFHGPANTGKTMMAESICKMVQIYGNV-N--H-N-NKNF
PLNDCHNKAVL-W-WEECS---MTEEHVESAKCIMGGSSVRIDKKNQDS-
VLLCKTPIVITSNNDITQVSSRNAISTVHAAAIRARCLKFTFNNWLTSN-
-------------WGLITV--D
>Ungulate_bocaparvovirus_6_YP_009259490.1
LAKKTGKRNSLLFYGPASTGKTNLAKSICHAVGLYGCV-N--H-N-NKQF
PFNDAPNKMVL-W-WEECI---MTTDYVESAKCILGGTHVRVDVKHKDS-
RELPQIPVILSSNHDVYTVQGGNATFGVHAAPLKERITQLNFMKQLENT-
-------------FGEITP--E
>Bat_parvovirus_AIF74240.1
LNKNSGKQNTINFYGPASTGKTNVAKAIVNACLLYGCV-N--H-S-NKGF
VFNDCAAKLIV-W-WEECV---MHADWVEPAKCIFGGTEFRIDRKHKDS-
MILPKTPVIVSTNHNIYEVVGGNATTGVHNVPLKERIVQFNFMKQLQST-
-------------FGEITE--K
>Bocavirus_gorilla_YP_003799996.1
LNKQFGKQNTVCFYGPASTGKTNMAKAIVQGIRLYGCV-N--H-L-NKGF
VFNDCRQRLVV-W-WEECL---MHQDWVEPAKCILGGTECRIDVKHRDS-
VLLTQTPVIISTNHDIYAVVGGNSVSHVHAAPLKERVIQLNFMKQLSQT-
-------------FGEITA--T
>Human_bocavirus_2_ACJ38935.1
LNKQMGKQNTICFYGPASTGKTNIAKAIVQGVRLYGCV-N--H-L-NKGF
VFNDCRQRLII-W-WEECL---MHQDWVEPAKCILGGTECRIDVKHKDS-
VLLQQTPVIISTNHDIYSVVGGNTVSHVHAAPLKERILQLNFMKQLPQT-
-------------FGEISP--V
>Human_bocavirus_4_NI_YP_002916060.1
LNKQMGKQNTICFYGPASTGKTNFAKAIVQGVRLYGCV-N--H-L-NKGF
VFNDCRQRLII-W-WEECL---MHQDWVEPAKCILGGTECRIDVKHKDS-
VLLQQTPVIISTNHDIYSVVGGNTVSHVHAAPLKERVLQLNFMKQLPQT-
-------------FGEISP--S
>Penaeus_monodon_penstyldensovirus_2_AAM93906.1
ADKKLDKINTLVLQGPTGTGKSLTIGALLGKLN-TGLVTRT--GD-SNTF
HLQNLIGKSYA-L-FEEPR---ISQITVDDFKLLFEGSDLEVNIKHQES-
EIMGRIPIFISTNKDIDYW-----VPPADGKALQTRTKTFHLTSQIK---
-----------GLSDRMNSQYD
>Echinococcus_multilocularis_CDS35651.1
MNCEDEKINTLVLYGPTNTGKSLICKLMTSFLEH-GSVMR--RQE-ASAF
AYENLLNGKVA-L-MEEPK---ICAANQQDLKQILGGEPFEVPVKYQNP-
DLLERLPVVVTTNEPLGVRLS-----DVDAAATEGRCKIYTLDKQICNAN
-I----DETV-----------P
>Hymenolepis_microstoma_CDS32658.2
MNKVDNKVNCIVLYGPTNTGKSLLCKIMTEFLLT-GTINR--RSE-NSNF
AFENLLDRSVA-I-LEEPK---INAANANDMKQLLGGEAFEVSVKYKPM-
QYLQRLPVIVTTNEYLGCRLP-----DVDAAALESRYYQYTFSTQIASTT
-V----DGEL-----------D
>Protoparvovirus_HK-2014_AIW53333.1
ITKKHLKRNTIHVFGPSNTGKSCFLTGLGKCCPG-GEIVN----G-NN-F
NFEGMIDVYWA-K-WEEPL---CAPELAEKFKQIAEGMETFIPVKFKRP-
YMLPRTPVWITTNSMIWDW------CPNQEGPFRNRMWFFEFTYDMSNG-
-------------LFVPRI--S
>Turkey_parvovirus_AHF54687.1
ITKQDPKRNTIMILGPSNTGKSCFIKGLKYAVPW-GEIVN----T-NSGF
GFEGILDSVIG-C-WEEPL---LSSDQAEKAKQVLEGMSCSIPVKYKKP-
QLLERTPIIITSNHHLWRY------CSSEETALMNRMWLFEFNHNMRDS-
-------------VYVCRT--S
>Porcine_parvovirus_7_AMR68958.1
ITKKSDKRNTIVLWGPSNTGKTAFIRGLRQVVNC-GECCN----G-QI-F
CFEGLCGKAIG-I-WEEPL---ISPECAEKAKQIFEGADTQVPAKYKKP-
QDLPRTPIIMTTNHAPWRF------CTSEEGALRNRMFIFIWDKDCTDG-
-------------VFVRRS--S
>Rat_parvovirus_2_ANY57893.1
ITKAESKRNTLVLWGPSNTGKSMFIKGFKEAVPW-GEIVN----S-NQ-F
AFESLCESMFG-V-WEEPL---ISSEQAEKCKQIFEGMETSVPVKYKKP-
FKLPRIPIIMTTNHAPWRY------CSNEEPMFRNRMWIFEWLNDCT-G-
-------------LYSCRA--S
>Desmodus_rotundus_parvovirus_YP_009328889.1
VTKANLKKNTLVLWGPTNTGKSAFISGFKQCINW-GEVVN----S-NT-F
AFEGLINNQFG-I-WEEPL---ISPELAEKAKQVFEGMETSIPVKYRKP-
VKLPRTPIIITTNHAPWRF------CTKEEEMFKNRMFIFNWNHNMHNT-
-------------TFTYRV--S
>Eidolon_helvum_parvovirus_2_AGL97807.1
VTKQTDKKNTFVLWGPSNTGKSMFIHGFKQCVNW-GEVVN----S-NT-F
AFEGLINNQFG-I-WEEPL---ISPELAEKAKQIFEGMETSIPVKYRKP-
VKLPRTPILMTTNHAPWRF------CTKEEDMFRNRMIIFEWNETTYNV-
-------------PFTCRV--S
>Caledonia_starfish_parvo-like_virus_3
KTTTNKKENSLCIYGDSNAGKSWIIQPLQKVCNQHTING-GGGTAEDGQF
KFMGMVGKRWA-L-FNEMI---VSDLSAEKMKEILGGENAEVPVKFAAP-
TRIGRIPCFITCNHEPFKYV----TSPQNKTALNNRCKTYNWRVFPWEQ-
APWENKSACLHPGCYSLTE--N
>Millport_starfish_parvo-like_virus_1
KTTQNKKNNALCIWGDSNAGKSWIMAPIQKVCNSYTVIG-GGASDES-NF
KFMGMVGKRWA-L-FNEMI---VSDNNAEKMKEILGGENAEVAVKFAGN-
TRIGRVPCIITCNNPPFKYV----SDGTNRQALKNRCVIYRWRKFNWGT-
ASWNNKSASLHPGCYSMRE--I
>Caledonia_starfish_parvo-like_virus_1
KTTGNKKNNALCIWGASNAGKSWVIAPLQKVCNSYTIIG-GGASDES-NF
KFMGMVGKRWA-L-FNEMV---VSDNNAEKMKEILGGENAEVAIKFAGN-
TRIGRVPCIITCNNPPFKFV----SDMTNRQALKNRCVVYRWKKFAWEN-
APWKNKSASLHPGCYSMKE--L
>GAUU01014295.1_Asterias_rubens_TSA
KTTGNKKNNALCIWGASNAGKSWVIAPLQKVCNSYTIIG-GGASDES-NF
KFMGMVGKRWA-L-FNEMV---VSDNNAEKMKEILGGENAEVAIKFAGN-
TRIGRVPCIITCNNPPFKFV----SDMTNRQALKNRCVVYRWKKFAWEN-
APWKNKSASLHPGCYSMKE--L
>Caledonia_starfish_parvo-like_virus_2
KTTQNKKNNALCIWGESNAGKSWVIQPLQKVCNSHTIIG-GGASDES-NF
KFMGMVGKRWA-L-FNEMV---VSDNNAEKMKEILGGENAEVAVKFAGN-
TRIGRIPCFITCNNPPFKYV----SDQTNRKALTNRCVVYKWRAFNWNK-
APWLNKSASLHPGCYSMKE--I
>GAUS01016156.1_Asterias_forbesi_TSA
---XNHR-------------------------------G-GGASDES-NF
KFMGMVGKRWA-L-FNEMV---VSDNNAEKMKEILGGENAEVAVKFSGN-
TRIGRIPCFITCNNPPFKFV----SDPTNRKALTNRCVVYRWRSFNWDK-
APWSNKSASLHPGCYSMKE--I
>GAVE01029446.1__Echinaster_spinulosus_TSA
LDKVLAKKNTLAFIGESNAGKSWVVESLRTLCRYYGEITQGV---GGYAF
MWQECPDKRLI-V-FNEPF---LDAAVIEKCKVVFEGSDCFVSVKQQGD-
AFLTRTPCIITSNNAIWKQA------PSEETAIRNRCILYENMTACPML-
---KNVQKKLHPCVWRALE--N
>Dendrolimus_punctatus_densovirus_YP_164339.1
LEKKRPKQNTFQIIGEPSAGKNYFIDAILSFYLNTGIILN--FNR-FSQF
PLMEAVNRRVN-V-WNEPN---FEPAALDTIKMLLAGDPLKVNVKYQKE-
QYLQKTPIIVMTNKPV-FP---------NDLAFHDRVCTYFWKRAPFLK-
EY----HAKLHPMIWSYLV--N
>Papilio_polyxenes_densovirus_YP_006589928.1
LEKKHQKTNTFQIVSPPSAGKNFFIETVLAFYWNTGVIQN--FNR-YHSF
PLMEAVNRRVN-Y-WDEPN---FEPDATETLKKLFAGTALKASVKFQKE-
ANVQKTPVIITANRDK-FT---------SEV-WDDRIIKYEWYQCPMLK-
KY----TKRLHPFVWCYLV--D
>Bombyx_mori_densovirus_5_NP_694834.1
LEKKHQKTNTFQIVSPPSAGKNFFIETVLAFYWNTGVIQN--FNR-YNNF
PLMEAVNRRVN-Y-WDEPN---FEPDATETLKKLFAGTALKATVKFQKE-
ANVQKTPVIITANYDK-FT---------KEV-WDDRIIKYYWYPCPKLK-
EY----NKRLHPFAWVYLV--D
>Sibine_fusca_densovirus_YP_006576512.1
LEKKHQKTNTFQIVSPPSAGKNFFIETVLAFYWNTGVIQN--FNR-YNNF
PLMEAVNRRVN-Y-WDEPN---FEPDAVETLKKLFAGTALKATVKFQKE-
ANVQKTPVIITANYDK-FT---------KEV-WDDRIIKYYWYPCPKLK-
EY----NKRLHPFVWCYLV--D
>Casphalia_extranea_densovirus_NP_694838.1
LEKKHQKTNTFQIVSPPSAGKNFFIETVLAFYWNTGVIQN--FNR-YNNF
PLMEAVNRRVN-Y-WDEPN---FEPDATETLKKLFAGTALKATVKFQKE-
ANVQKTPVIITANHDK-FT---------KEV-WDDRIIKYYWYQCPKLK-
QY----NKRLHPFVWCYLV--D
>Danaus_plexippus_plexippus_iteravirus_YP_009021036.1
LEKKHQKTNTFQIVSPPSAGKNFFIETVLAFYWNTGVIQN--FNR-YNNF
PLMEAVNRRVN-Y-WDEPN---FEPDATETLKKLFAGTALKATVKFQKE-
ANVQKTPVIITANYDK-FT---------KEV-WDDRIIKYYWYPCPKLK-
QY----NKRLHPFVWCYLV--D
>Bemisia_tabaci_XP_018915236.1
IDKKKPKVNSFFVWAPANSGKNFFFDSVLQSCVNFGQMGN--FTK-YDNF
PLQECVQRRII-L-WNEPS---CESSSLETLKCILGGDTCNVKVKYSND-
YILHRTPVIVLSNNDI-FP---------NEQAFRTRMIRYTWRTAPFLK-
DY----SKKLHPLTLMYLL--L
>Myzus_persicae_densovirus_NP_874376.1
IDKRVPKLNSICIKSPPSAGKNFFFDAVASYLLSYGMFGT--ANK-NNNF
SWADGAGKRLV-L-WNEPN---YEQYHIEKIKELLGGDTTRIHVKYAND-
VSVQRVPIIILTNNHLNII---------SHPAFNDRLRSYEWMSAGFLK-
DY----DKKLHPLMFYELL--K
>Cherax_quadricarinatus_densovirus_YP_009134732.1
LERKVPKLNCIVIHSPPSAGKNFFFDAVKDYYLNCGHLCN--ANK-YNNF
PFQDAEGRRIV-L-WNEPN---YAPEFLEQIKEILGGDSTSVNVKYQSD-
TPVYRTPVIVLTNNKVSFM---------NHSAFIDRIRVFNWMAAPFLA-
QY----KK-------------K
