# Supplementary material for: Metagenomic sequencing suggests a diversity of RNA interference-like responses to viruses across multicellular eukaryotes
Source: PLoS Genet. 2018 Jul 30;14(7):e1007533. doi: 10.1371/journal.pgen.1007533 (PMC6085071; doi:10.1371/journal.pgen.1007533)
Supplement: S2 Data — Protein sequence alignments used for phylogenetic analyses are provided in compressed (gzipped) gapped fasta format, with regions of poor alignment (identified by eye) deleted. Sequence titles comprise the taxon name and NCBI accession identifier for the sequence. (TGZ) [file pgen.1007533.s018.tgz › alignments2/Picobirnavirus_Trimmed_RdRps.fasta_aln]

>Hubei_partiti-like_virus_5_APG78252.1
--R--L-----TFSDLLQDLMEYDVDRPPRQHQPSYFAA-----------
--LE----------------------S---VRRDIG-I------------
---------------PAR--SIVPLT---TGAVAKHPSVP----LSKSPG
LPYKQRGYAT----KG-EALADPATL-RHI------R----QLWYDIE--
--------A-----NK-PV-ELPDVACYARA----QICPREKN------K
VRATWGYPLDVYIAEAQWFYPYLDVLKNQ---EN-P---IIAY-GVEIAT
GGMSFINRMATA-YPGH--PYLLGDWSKFDKTIPPWLIRDAFRI-VEETI
DF---SQVEDVEGKRWNVRDFRSKRRWRRMVNYFINTPVRMS----DGRR
FLKK-GGVPSGSCWTNVIDSIVNAIVMRYLVYEAT-GSFP-CADCYLGDD
SVIVLP---G---LVNITDLANMAKQEFGMLLN----PEKTSQTRDERGI
HFLGYYNLS----G--------------HPTKALDTIIA-STVYPERTVL
S-KVD-----TI---ARLVGQAYSCFDTESA-TGFLRCAHILLKEENLSP
EAIEDYI---------HANPSRFKYLQTI-GIAPQSIT-I---PVIDDLH
---PTWRTLP-----SAPRRMW--RPRYYDP-GA--LYNAGV--------
--FWY-
>Hubei_partiti-like_virus_22_APG78217.1
--D--RSNMRQERIELLQKYH---RSWITKDGLRAATLG-----------
--YSR--VQY------AQKF-DDEILR---ESILSV-R-D-------EF-
---------------RDK--LLKPLKSWTVSKVVEKGSLP----QNTSPG
LPYMQQFYKT----KR-DAWNDHQDT---I------L----QSHSAVR--
--------K-----GH-RV-TFPDCAAMSRS----VVSTKDKN------K
VRLVWAYPLDMILLESKYVQPLLEAMIDQ---KI-G---TSVAYGAETQR
GGMKWLNKQLTE-CPNM--SYVCLDFSNFDQTIPPWLIRTAFDI-LEECF
DI---HTVEGPDGERKTDATMVS-REWRAIRDYFINTPLRME----DGTR
FLKK-GGVPSGSCFTNLIDSIVNLIVVRYCLKATT-TYYP-SFLCVLGDD
SVSAVL---G---KVNIDNIAKCAKEKFGMVVN----VTKSYWTTNPQNV
QFLGYYNYY----G--------------YPSRDEEP-MLAGLLLPDSSVD
E-SLG----LTA---ARFLGITQAMCGSSAK----------------VD-
-----YL---------CKRLFVELQVKGV-GVTEDAKK-LYHIRKMHGWL
PAAGEDPEP----------L-----------------PDPNS--------
--LLL-
>Alternaria_alternata_partitivirus_1_APT70073.1
--DHYAF---NNSVPKFDPWFRHVLKSKAPDVVLHLEETYQRDPCTPERV
MKFMK--LFD--RRWKRMPT--GNVMK---QAKEIV-S-E-------MF-
--------------SKVG--KVDPIDFNYAGWHEILPHLD----MSSSPG
LPLR-REYAT----QGECLGHIY-DKTKRL------NH--FAK--FLH--
--------P-----GA-VR-APP-CMIGLRPGLIKKAEIDEKI------K
ARGVWAYPAEVKVIEMRYCIPLMKRFSEM---FG-K---TPYPVGRNMTK
A-LPFIIDHLLQ-DKK---FGLVTDISKLDTSVGPDWIDWAFSQ-LKSFF
DF---GFTLSSERR------D-S-NVFDFLHFYFKRTPILLP----SGQL
VKKA-GGVPSGSGFTQLVDTLVTTLATVYSRLRMGHTKDQIFKMFVVGDD
MATSVD---H---DFSIEEFSHI-MGQLGFEIN----PSKVMFSN---KG
IELKFLGYSKRG-G--------------GLYRPIEE-LLQTAFFPEKYVG
N-PNRSRQRILGQSIAAGLS---NSFFDKC-----------------NY-
-----WM--EELVTLSSTLDPDEV---FI-PQK----------RWMRNVL
SIDEM---------------PK------------------S---------
----A-
>Hubei_partiti-like_virus_53_APG78297.1
--D--------GVIDP-ANLYDP--EQLYD----GLARY-----------
---AK--AQP-GRKDEFQF--LEAYNF---VYSIFA-K---------PK-
---------------DED--YLKVL-----DDIDMLDALK----MDKSAG
IGLLGSKGAN----IV-IGLRR-------E------Q--------MVK--
--------K-----GQ-KA-PNP-CQAFAR--------TQRGG------K
TRLVWGYPLEMTMMEARFARPLIDVFKKG---TT-P---MT---IGVPKY
A-VAAKISCNIK-EKGN--V-YSLDFSKFDSSISEDLIRCAFSI-LKTWF
SP-------EDR--------L-E-GAWGKIVNYFIYTPIVMP----NGKL
YHGKAKGVPSGSFFTQLVDSIVNLLAIKYATNVQN-VDLAAGDILVLGDD
SIFGTR---K---NLSMDKLKDD-LAELGLTVN----LEKSGINT----Y
HYLGSYWRF----G--------------TPHNTRDE-IAKRILCPERYRY
H-GRKS---LSD---KLDLA---VELLENM-----------------TA-
-----NW---------VEAETFVWRQHSAWAALAEAKH-DSPEEALCGWE
------KAR------FS-QGLS-------------------V--------
--RKS-
>Barns_Ness_breadcrumb_sponge_picobirna-like_virus_1
--R---------DEGLPEELLNLEKDKRRAAGPRSLTLA-----------
--DWW--IEP----LSKFGHNRKSFNA-----TT---V---------ER-
------------CKYELQRYRFSPT-----P---QITRYL----SKTSAG
YPWMGRAENS----WT-EIVQQT-RD-M-W------DN--PSS--YVE--
---------------E-AN-TRP-YVLGKRT--TPK-MYPDQS------K
SRVIWMESKPFAIIGSFYTSVLNAQFSTS---TW-F---SALRAPWDLYR
E-MM---VRR-V-PGS---NVVSLDQSQFDANISPDMIRQATDV-VSSLC
QT---Q-G----------------DWINLLGERAIRAPMLIP----D-GT
FVHE-GGIPSGHPFTNLIDSLVSLMAASESLDLLG-IDHTYENIWVMGDD
CLLTNL---P-Y-LPAVIEISDA-YANLGLIVN----PSKQAISDD--YY
LFLNKYFDKEFL------------GV-RSL----ND-GLNSIISLERPN-
---SL------TKVEWIYRT---LSQIEECR-----------------N-
-----HPHFTQLIDYVLTLDKYRL---GL-ELD----------LPYWEIE
REGKP---------------RGNPFYDNVIE-RE--AS-RG---------
----M-
>Hubei_picobirna-like_virus_4_APG78304.1
-----N-----RQDPKFKELVDYDISRLEKTGPQGGYPP-----------
--LSE--RME-E-----LEAYYKNPRELKI------SDE-EY--DR--SV
IRLRTFLFGSE------KD--KRPM-----TYESIVNRDVDEEKLNTNSG
CPLY-GKRSDPFIQKN-AI----A-L--A---------------------
--------K-----SGMW-KTLPA-ILGSR--------SQR-------GK
WRFIYMFPYAVNLVEKSFLLPLMDIIRKRNI-----LSFSAWEGFEDVEM
A-MH----KQNFFKAQ---TIVSMDYKKMDTHCGEAFMNFVYDV-IAPVF
QA---SY----------------RPLLKESLFYACNIEVLIG----IDKK
VTGV-HGLASGSGWTNFTESVFSQGIRFAIQDKLG-LPL--IGDQGLGDD
GALSFGPVINDVA----DVIVDTA-AERGQDAEP----SKQRVDNN--TC
VYLQRFFKSDIMIEGT-NVVAG-------SY-PSIL-ALNTAMNPERFHD
P-RKWN------ESMEILRWIMI---LENCNHSP------YFKQLIEYFI
EGDKF--------------------KLG-IEIPGF---FNRGI-------
--VSAYK-EAKLIKGFV---------P---SYNQS-----SIDR------
G----I
>Human_picobirnavirus_AAG53584.1
-KSA-N-----NKSKFGDEFDQFDLKQVEKFGPQGAVPP-----------
--IDSDACKE-V-----IEPLFSP-TKYD---DEQA-LQHLWHDAK-RFA
EE----AFGVR-----LLT--KRPK-----SFKRVVDDMRARDTLTTNSG
FPRFTRRDS----VKG-DE----I---QDA------SS--G--LA-----
------------------Y-EYPA-IILFR--------QYN-G------K
LRPVWMFPMSANLIEFSFAQVIQEELQSSKTCKWIRDYLSPWRGFEYVKE
T-LTATWP-----HPA---EIVGGDTTKMDAHMRPAQIRLVFEI-VKWLF
QR---EYW----------------PKLYQSLIHICEIPLLYS----TEKQ
YCGV-HGLASGSGWTQLTETVLQLFMAW----RRG-VTGQ-----GIGDD
FYW-LA---DMDAK----EVVDYL-GQYGLPAN----PTKQSVGTE--TL
TFLQRYFRQGFVSREAG-------GVFGAYY-PTIR-ALNSLLQPEKFHK
P-KDW------SSDMFCIRNYMI---LENCVDDP------CFEEFCKFVA
HGHKD--------------------MITF-AKKSDT-ELSR---------
--IQKKS-RLV--PGLN---------PSF---NQEKREK-P---------
----L-
>Human_picobirnavirus_BAJ53294.1
-ESA-N-----NKSPFGNEFNQFDRKQIEKFGPQGLVPP-----------
--VMSKECQE-V-----IEPLYSP-TDYD---DENA-LSAYWDDAY-LFA
QE----AFGSR-----LKT--KRPL-----SFKSVVDDMRARDTLTTNSG
FPRFTRRDR----VKT-DE----V---QDA------TS--G--KA-----
------------------Y-DYPA-IILFR--------QYN-G------K
LRPVWMFPMSCNLIEFTFSQVIQKALLDSPA-EWIRQYLSPWLGFEDVKL
T-LTKQWF-----NGG---PIDGGDTTKMDAHMRPAQIRLVFEI-VKWLF
QE---SYW----------------DSLHQSLIHICEIPLLYS----RRDQ
YVGV-HGLASGSGWTQLTETVLQLFMAW----KRG-VIGQ-----GIGDD
FYW-IA---DMSAE----QLVDYL-GKFGLPAN----PTKQTVSND--TL
TFLQRMNRVGFFSREDS-------NTLGAYY-PTIR-GLNSMLQPEKFHK
P-KDW------SSDMFCIRNYMI---LENCVDDP------CFDEFLKFVV
RGHRD--------------------MIPF-AKQSAE-QLNR---------
--IQQRA-RLV--PGLN---------PSY---NQEKRDK-P---------
----L-
>Hubei_picobirna-like_virus_3_APG78302.1
--KS-M-----EGKPTLDEVYQFELGALSKWGPQGAVEP-----------
--FEE--LRS-L-----IEETFK-ASSPL---AAV--KTEEWKQAK-KLA
ML----ELTKATG---FKR--LRPA-----SYASVVDDMRSSDTLESNSA
WPDFGRRNKP--EMLK-AA----L---AAA------KS--G--KW-----
------------------Q-EYPA-IVLFR--------NYN-K------K
TSPVWMFPMATNIVEGSFVQPVQQRLMKAQT-----PFFAPWIGFENVRK
T-VSQAYN-----DNW---FIQASDFTKTDEHFTRHTTLEVYDV-LKYCF
QE---GSW----------------PALLQSMTHMNTISLVTG----EDEI
YHGE-HGVSSGSTWTNFIETVFDLIFAYYVMLKLA-HKHE--GLYAIGDD
MSW-VS---REFSPQFSEELETLG-RDVNQMIN----ADKTTNEKN--QV
KSLQRLFIRGFTVPETN--------LVSGIY-PTVS-ALKSAVFPEKFHN
P-KLW------NKDMFAASIFMI---LENCVDHP------LFNEFVQFVV
RGNSY--------------------LAEF-ARLKAL-TLTN---------
--VTSAT-KLL--PGFN---------PTY---NQEKSDK-S---------
----L-
>Human_picobirnavirus_AHX00958.1
--ET-V-----KALEYGELVYQFETSQLKKFGSQGEVKP-----------
--VKE--LMD-L-----VTEGYGQAGTPIP--ALF--RTELWQKAK-QNA
IK----YLIKEIG--IYKR--LRPR-----SYDAVVDNMRDRDTLDSNSG
FPMFSRRKKP--DVLK-NA----Y---DSI------SD--G--SY-----
------------------L-EFPA-ILLFR--------NYN-Q------K
TRVVWMYPMSTNMVEGSFTQPLKEAITNSDL-----QFFAPWRGYEHVLS
R-ITKHYN-----DGE---FISASDFSHADAHFTKWAMLEVYDV-IKYAF
QE---QYW----------------PSLKQSMLHVNSIPLIIG----SDTW
IIGD-HGVASGSNWTNDVETYMDFIAEQYLTL-LG-LVKE--PDTAIGDD
ISH-RR---DTYLETLAELLADEY-KKMNFDVN----AQKVTNERD--WV
KYLQRLTVRGYYSRRTVVVKGKEYPLLRGIY-STIR-ALNSSLNPEKFHS
P-KIW------SKDMFAVRQFTI---LENCIDHP------LFEELVKFVC
DGHPY--------------------LIPF-AKQTNE-QINR---------
--AQQES-RHI--PGLN---------PTY---NQEKRDK-P---------
----L-
>Picobirnavirus_Equ4_AKN50617.1
-----S-----AIEVKYPSLYAYEMEMASKVGPLSARKS-----------
--LKD--RMP-D-----ILEYYKGIDAAQE------PIE-PE--AIE-AT
S-----KFFNI------HN--LHLY-----SPEQAYANMP----HQTNSG
YPNW-TKRYK--AYEL-EF----P-I--S-------LSDNGTIR--SN--
--------G-----EI-V-NDYPA-ILGWR--------GQEGGPSLDDTK
QRCLFMFPFTYNVLEAQFYQPFTIAAQVNGT-------VPPWNGRHEVDV
G-VT----RLFR---STKDPIMCTDFSGYDQHFGKSVQDATRTL-IASTL
RD---DEY-------S-------RLWLNYIFPIKYNIPLMIS----TRRT
LTGS-HGLGSGSSGTSGDGTIGHKILQFEAALRNG-ANLN-PNSMVLGDD
GIITFK---GISA----KKVMYSY-TNHGMRMNS----DKQSISDE--YV
IFLRRWHSKRYRSA-S-GLNVG-------VY-PVTR-AIGRLMHVERPTD
---KWT------REDHIMRTLSI---CENFKYHP------LRSEVLRYII
QKDKF--------------------RLG-LDIPGF---IEGLK-------
--Y---K-STSDVLQYL---------N---Y-NQQ---L-EY-ASSHTG-
-----I
>Human_picobirnavirus_ALL29319.1
-----E-----AFKNELPGLYRYEMDLAEKVGPMSVMAP-----------
--LED--RWL-D-----IYSYYDSIHSPQQ------PVS-DE--AVK-QG
I----NELNRV------KG--VRML-----NQASTLAAMD----LGKAAG
APFLG-KKSD--HVDQ-TI----P-C--GL----LFSTKDA-TV--VAQ-
--------Q-----ST-T-WKSCA-MLGWS--------GQEGGPTPDDIK
QRVIWMFPFAVSILELQMYIALIRACQRAEF-------NPAWISQEAVDM
R-MT----QLMK-TKGRNDEIVCTDFTKFDQHFNATMQEAAKSV-IAGIV
SP---GEN-------E-------RDWLREIFPVKYQIPLLAG-----KTL
ITGL-HGVASGSGGTNWDETAAHRALQYEAASAAG-SQLN-RNSMCSGDD
GCLSYP---GISV----EQVTESY-TSHGLDMNE----TKQDHSVR--EA
TYLRRWYDIEYR-K-D-GLCRG-------VY-ATTR-AIGRLLAQEREYD
P-KHWG------PKLVTLRYLSI---IENCKYHP------LFDEFIEFCI
KGDKY--------------------RLG-LDIPGF---HDDLE-------
--SIVKE-SMHMIPEFI---------G---Y-NQR---M-QM-LGPGGMV
KPLTGI
>Picobirnavirus_cow_BAN58175.1
-----E-----ALKNELPGLYKYENDMAEKVGPMSVMAP-----------
--LED--RWD-D-----IHSYFEAIHSPQQ------PVS-DE--AV-KQV
I----NELNRV------KG--VRML-----NQANTLAAMD----LGKAAG
APYLG-KKRD--HMDQ-TI----P-C--EL----LFSTKDV-TV--VAQ-
--------Q-----ST-K-WKSCA-MLGWR--------GQEGGPTPDDTK
QRVIWMFPFAISILELQMYIALIRACQRAEF-------NPAWISQDAVDM
R-MT----QLMK-TKGRNDEIVCTDFTKFDQHFNATMQEAAKSV-IAGVV
SP---GEN-------E-------RDWLREIYPVKYQIPLLAG-----KTL
ITGL-HGVASGSGGTNWDETAGHRALQYEAASAAG-SELN-KNSMCSGDD
GCLSYP---GISV----EQVTESY-TSHGLDMNE----TKQDHSVR--EA
TYLRRWYDIEYR-K-D-GLCRG-------VY-ATTR-AIGRLLAQEREYD
P-KHWG------PKLVTLRYLSI---IENCKYHP------LFDKFIEFCI
KGDKY--------------------RLG-LDIPGF---YDNLE-------
--SIVKE-SMHMIPEFM---------S---Y-NQR---M-QM-LGAGGRV
KPLTGI
>Human_picobirnavirus_ALL29318.1
-----E-----ALKNELPGLYMYEMDMAEKVGPMSVMAP-----------
--LED--RWDPD-----IYSYYEAIHSPQQ------PIS-DE--AVSKQV
I----NELNRV------KG--VRML-----NQANTLAAMD----LGKADG
APFLG-KKRD--HVDQ-TI----P-C--GL----LFSTKDV-TV--VAQ-
--------Q-----ST-K-WKSCA-MLGWR--------GQEGGPTPDDTK
QRVIWMFPFAVSILELQMYIALIRACQRAEF-------NPAWISQDAVDM
R-MT----QLMK-TKGRNDEIVCTDFTKFDQHFNAKMQEAAKSV-IAGIV
SP---GEN-------E-------RDWLREIFPMKYQIPLLAG-----KTL
ITGL-HGVASGSGGTNWDETAAHRALQYEAASAAG-RQLN-RNSMCSGDD
GCLSYP---GISV----EQVTESY-TSHGLDMNE----TKQDHSVR--EA
TYLRRWYDIEYR-K-D-GLCRG-------VY-ATTR-AIGRLLAQEREYD
P-KNWG------PKLVTLRYLSI---IENCKYHP------LFDKFIEFCI
KGDKY--------------------RLG-LDIPGF---LDDLE-------
--SIVKE-SMHMIPEFM---------G---Y-NQR---M-QM-LGPGGMV
KPLTGI
>Picobirnavirus_monkey_AFK81927.1
-----E-----ALKNELPGLYRYEMDMAEKVGPMSVMAP-----------
--LED--RWD-D-----IYSYYEAIHSPQQ------PVS-DE--AV-KQV
I----NELNRV------KG--VRML-----NQANTLAAMD----LGKAAG
APFLG-KKRD--HVDQ-TI----P-C--GL----LFSTKDV-TV--VAQ-
--------Q-----ST-K-WKSCA-MLGWR--------GQEGGPTPDDTK
QRVIWMFPFAISILELQMYIALIRACQRAEF-------NPAWISQDAVDM
R-MT----QLMK-TKGRNDEIVCTDFTKFDQHFNATMQEAAKSV-IAGIV
SP---GEN-------E-------RDWLREIFPVKYQIPLLAG-----KTL
ITGL-HGVASGSGGTNWDETAAHRALQYEAASAAG-SQLN-RNSMCSGDD
GCLSYP---GISV----EQVTESY-TSHGLDMNE----TKQDHSVR--EA
TYLRRWYDIEYR-K-D-GLCRG-------VY-ATTR-AIGRLLAQEREYD
P-KHWG------PKLVTLRYLSI---IENCKYHP------LFDKFIEFCI
KGDKY--------------------RLG-LDIPGF---YDDLE-------
--SIVKE-SMHMIPEFM---------S---Y-NQR---M-QM-LGPGGRV
KPLTGI
>Picobirnavirus_bovine_ACT64131.1
-----K-----KLEKEWPSLIEFENDLRSKVGPLSVQAP-----------
--LID--RLE-S-----IESYFTDVSLPQD------PID-QD--AI-RCV
L----REFHTI------QG--IRVR-----TGQRTVNRMK----LSTSSG
NPFF-TKRRN--VVDQ-TV----P-V--T---V---STDYLRVK--QSL-
--------TNH---HN-I-WDAAA-IIGWR--------GQEGGPNKSDVK
QRVVWMFPFGVNIAELSVYQPLIERCQDKNL-------IAPWIGLSAVDR
R-IT----QLFE-TKRPEDYVICTDFTKFDQHFNRACQNAAYDI-LSRLL
SH---SAQ-------E-------ERWLEEVFPAKYNIPLICALTDDKLLC
MSGE-HGMASGSGGTNADETLTHRALQYEAALWRR-TNLN-QNSMCLGDD
GVLTFP---GIQV----EDVVQAY-TSHGLEMNE----TKQYVSKH--DC
VFLRRWHHEDYQ-I-A-GECVG-------VY-STYR-ALGRLMYQERFYD
P-EVWG------PKMVALRQLSI---LENCKYHP------LRDEFAKFCM
KRDKY--------------------RLG-IDIPGF---LEDIG-------
--RIASE-ATNLLPGFM---------S---Y-TQQ---L-DA-EGNGDSY
G----I
>Human_picobirnavirus_AKG92636.1
-----Q-----VLKQDWPTLLTFEEDLASKVGPLSVQKP-----------
--LVD--RLP-D-----VQAYYDCINLESK------PLE-KE--AV-QAF
L----KELKGL------NT--LSMR-----GIPATIENMK----LSTSSG
CPFF-TKRKN--DVRR-HR----Y-G--D---V---SYDGSRVT--AEI-
--------G-----GK-E-YKMAA-ILGWR--------GQEGGPKNSDVK
QRVVWMFPFTVNLQELRVYQPFMDMLQKHKV-------VPAWVGLDEVDN
K-IT----KLFD-TKGEDDVVICTDFSKFDQHFNEDCQKVAHDI-LAWLF
IG---DSR-------M-------ESWLRNVFPVKYNIPIICD----DNIV
KNGR-HGMGSGSGGTNQDETLLHRVLQHEAALSVG-QDLN-LNSQCLGDD
GILTYP---GIKV----EDVIRTY-TAHGQEMNP----DKQYVSKQ--DC
VYLRRWHHKDYR-E-N-GVCVG-------VY-STAR-ALGRMMYQERYYD
P-DEWG------KEMVALRQLSI---LENCKHHP------LKEKFVDYCI
KGDKY--------------------RLG-IDIPGF---LDNLE-------
--TLSEK-AIEVMPDFM---------G---Y-TQS---L-GH-KDDKVSK
G----I
>Porcine_picobirnavirus_AHI59999.1
-----K-----SIENTWPSLYKYEIDLASKVGPMSVRKP-----------
--LSE--RME-D-----IEHYYADILQSAE------PLS-DR--AI-AAT
I----REFNRL------RG--LRLR-----SESRTVELMK----KSTNSG
SPYF-TKRRL--VTDK-TV----P-S--E---V---YHFRDEVE--QHL-
--------S-----SG-D-FTAAA-ILGWR--------GQEGGPTAADVK
QRVVWMFPYAVNIAELQLYQPFIEAAQSSIS-------SQLGLALTRLIN
G-SL----PCST-QRQTNDLVVCTDFSKFDQHFNAEMQAAALRI-LRACM
EP---SMT-------S-------TNWLNDVYPIKYMIPLAY--D--EGKV
RFGK-HGMGSGSGGTNCDETLAHRALQYEAAQSSG-VKLN-PNSQCLGDD
GVLTYP---GITV----EDVVKAY-KSHGLEMNL----DKQYASTQ--DC
TYLRRWHHKDYR-Q-D-GICVG-------VY-STCR-ALGRLRYLERYQN
P-KYWD------AKAVALRQLSI---LENVKYHP------LKEQFVDFCM
KRDKY--------------------RLG-LDIPHF---FDDLR-------
--AITEQ-KIDDMPDFL---------G---Y-TRT---L-QS-GGD-PAG
G----I
>Fox_fecal_picobirnavirus_AIB06801.1
-----V-----SIQDEWPSLYAFETDMATKVGPLSVQKP-----------
--LKD--RMN-D-----IVDYYEGILLPSQ------PLS-RS--AI-LAV
V----KEWSPA------RG--LWLR-----SVKRTWELMK----KSTNSG
SPYF-TKRRN--VYHN-GG----D-L--V---I---YSHGST--------
--------------TD-G-YENCA-MLGWR--------GQEGGYSKTDVK
QRVVWMFPFGINVAELQVYQPMIEAAQKFDL-------VPAWVSNEAVDK
R-IT----LLFD-TKGKDDLIICTDFTKFDQHFGQHMQDAAKSI-IAAIF
NK---SI----------------NEWLDHVFPIKYNIPMMF--N--YGEV
ILGH-HGMGSGSGGTNADETLAHRALQYEAAIKSG-TRLN-LNSMCLGDD
GILTYP---GCTV----KDVTDVY-STHGLEMNE----SKQYASVQ--DC
VYLRRWHHRDYR-V-D-GVCAG-------VY-STNR-ALGRLRYLERYQD
P-EYWG------PKAVALRQLSI---LENVKYHP------LRDQFAEFCM
KRDKF--------------------RLG-LDIPDF---LDNLE-------
--AEVRE-VNDHMPDFL---------G---Y-TKT---L-QS-EGD-PTY
G----I
>Picobirnavirus_turkey_AHZ46150.1
-----R-----PIKREWPTLYQFEVDLSKKVGPMSVMKP-----------
--LAQ--RLT-D-----IDSYYEGISLPSK------PLR-SD--AV-DAV
I----KEWRSI------AG--LRVR-----SQASTVQRMK----LSTNSG
SPYF-TKRSA--VINK-TV----P-C--A---A---WMDEYYCK--QNL-
--------Q-----GS-T-WGACA-TLGWR--------GQEGGPTADDVK
QRVIWMFPLAVNIRELQMYQPLIEAAQRFNL-------VPAWVSMDAVDA
T-IT----KMFD-SKPKRDLVVCTDFTAFDQHINPKLQIVAESV-LDALT
TG----PE-------A-------GAWLREVFPIKYNIPLAY--D--YGKI
RFGP-HGMASGSGGTNADETIMHRALQHEAAMMNG-SELN-PHSQCLGDD
GLLTYP---GITV----EDVVEVY-ESHGLDMNT----IKQYASTN--DC
EYLRRWHHVDYR-M-D-GIMVG-------VY-ATSR-ALGRLLYTERYYS
P-EMWG------PKAVALRQLSI---LENVKYHP------MREEFTEFCM
KRDKF--------------------RLG-LDIPHF---LDDIE-------
--QIAQE-VTDYMPDFL---------G---Y-VRS--NM-ES-VGI----
------
>Picobirnavirus_green_monkey_AQS79249.1
-----Q-----PYADKWPALLEFENDLGSKVGPMSIMKP-----------
--LEE--RRQ-D-----IEHYYTDISLQSR------PID-ER--AV-KAV
I----AEFAPL------KG--LRIR-----GQQHTVDQMK----KSTNSG
SPYF-LKRKL--VTDK-TI----P-C--T---V--FLGKSKSVY--QK--
------L-P-----TG-L-WQAAA-VLGWR--------GQEGGPSKDDVK
QRVVWMFPYAVNIAELQVYQPLIEAAQLHNL-------VPAWVSMDAVAE
R-IT----KMFD-TKGKDDLVICTDFSKFDQHFNEDMSSCASQI-LSELL
TP---TPE-------A-------EVWLRTVFPIKYNIPLLV--Q--TNEV
MTGR-HGMGSGSGGTNADETLSHRALQYESAILAN-SKLN-PNSQCLGDD
GVLTYP---GITV----EDVIRSY-AAHGQEMNE----SKQRVSTH--DC
IYLRRLYDQDYR-V-D-GICRG-------VY-STKR-ALGRLMEQERYFD
P-AVWS------AEGVAMRQLSI---IQNCEWHP------AKEEFVQFCM
KRDKY--------------------RLG-LDIPGF---LDNVD-------
--RIAKK-FTDLMPDFL---------G---Y-TKT---M-QR-DRREQGS
G----M
>Picobirnavirus_green_monkey_AQS79252.1
-----Q-----PYADKWPALLEFENDLGSKVGPMSIMKP-----------
--LEE--RRQ-D-----IEHYYTDISLQSR------PID-ER--AV-KAV
I----AEFAPL------KG--LRIR-----GQQHTVDQMK----KSTNSG
SPYF-LKRRL--VTDK-TI----P-C--T---V--FLGKSKSVY--QK--
------L-P-----TG-L-WQAAA-VLGWR--------GQEGGPSKDDVK
QRVVWMFPYAVNIAELQVYQPLIEAAQLHNL-------VPAWVSMDAVAE
R-IT----KMFD-TKGKDDLVICTDFSKFDQHFNEDMSSCASQI-LSELL
TP---TPE-------A-------EVWLRTVFPIKYNIPLLV--Q--MNEV
MTGR-HGMGSGSGGTNADETLSHRALQYESAILAN-SKLN-PNSQCLGDD
GVLTYP---GITV----EDVIRSY-AAHGQEMNE----SKQRVSTH--DC
IYLRRLYDQDYR-V-N-GICRG-------VY-STKR-ALGRLMEQERYFD
P-AVWS------AEGVAMRQLSI---IQNCEWHP------AKEEFVQFCM
KRDKY--------------------RLG-LDIPGF---LDNVD-------
--RIAKK-FTDLMPDFL---------G---Y-TKT---M-QR-DRREQGS
G----M
>Jingmen_picobirna-like_virus_1_APG78214.1
-----E-----SIRTKWPTLYQFEMDLAAKVGPMSIMKP-----------
--LKE--RIK-D-----IDAYYDLISKDQT------PIK-AN--AI-RAV
N----HEWRAI------AG--LRLR-----SQEHTVMEMK----KSTNSG
SPYF-TRRRR--VTDK-TL----P-C--------KVYPANHDVF--QE--
------L-G-----NQ-I-WRACA-ILGWR--------GQEGGPSDDDVK
QRVIWMFPYAVNIRELQFYQPFKEACQRHGL-------VPAWNGMDAVDQ
R-IT----RMFD-SKGSRDLVICTDFTKFDQHFNPTLQKAASDI-IGMFM
SY---NHD-------S-------AEWLNEVFPIKFMIPLAY--D--WDKI
RYGK-HGMASGSGGTNDDETMVHRALQHEAAINSG-AELN-LNSQCLGDD
GVLTFP---HCDV----DKVMRSY-TQHGLEMNP----DKQYVSTQ--DC
TYLRRWHHTDYR-V-N-GVCVG-------VY-STMR-ALGRLAEQERYYD
P-EVWS------KEMVALRELSI---IENVKWHP------LREKFADYCI
KGDKY--------------------RLG-LDIPGF---LDNID-------
--KKAQE-AIDLMPDFL---------G---Y-TKS---L-QW-DGDKRFR
TRNLGI
>Human_picobirnavirus_AAG53583.1
-----D-----KIENDWPTLLDFENDLAKKVGPLSIQKP-----------
--LAE--RLD-D-----IESYYESISLDSE------PIS-RS--AI-AAV
I----AEWGDA------RG--IQLR-----GQRKTVDNMK----KSTNSG
SPFF-TKRRA--VVDK-TI----P-A--R---L-DYLG--VQTK--QF--
------L-N-----NS-D-WYSAA-VLGWR--------GQEGGPTDEDVK
QRVVWMFPFGVNVKELQFYQPAIEIAQKRWI-------TPAWIGMEAVDQ
R-IT----KLFD-TKAKSELVICTDFSKFDQHFNKDMQDAARTI-IAALL
NG---SSE-------S-------RDWLDNVFPVKYAIPLAM--D--MGVV
KTGF-HGMGSGSGGTNFDETLTHRALQYEAAQKAK-SVLN-PNSQCLGDD
GILSYP---GITV----EDVTRSY-SAHGQEMNI----DKQYASAH--DC
TYLRRWHHDDYR-V-D-GVCVG-------VY-ATYR-ALGRLCEQERYYD
P-EVWG------PKMVALRQLSI---IENCKYHP------LREEFVNFCM
KGDKY--------------------RLG-LDIPGF---LDNIE-------
--KLAME-ATDLMPDFL---------G---Y-TKS---L-GT-SGD---R
G----I
>Human_picobirnavirus_BAJ53291.1
-----D-----KLESDWPTLLDFENDLAKKVGPLSIQKP-----------
--LSE--RLD-D-----IDSYYDSILLEST------PIP-EP--AL-KCV
L----KEWSNV------RG--IAIR-----SQVRTVDRMK----KSTNSG
CPYF-SKRRV--VTDK-TV----P-C--T---T-HYIVENLETI--QN--
------L-P-----QY-D-WNSAA-VLGWR--------GQEGGPTDEDVK
QRVVWMFPYAVNIRELQFYQPAIELAKRELL-------VPAWVGMDSVDV
R-IT----RLFD-TKAKSDLIVCTDFSKFDQHFNVDMQNAAKYI-IRGLL
NS---DRQ-------S-------RDWLDNVFPIKYTIPLAY--D--WESI
RRGR-HGMGSGSGGTNFDETLVHRALQYEAAMAQK-AHLN-LNSMCLGDD
GILTYP---GINV----EDVTQVY-SAHGQEMNL----TKQYASEQ--DC
TYLRRWHHTDYR-I-N-DVCVG-------VY-STYR-ALGRLCEQERYYD
P-EIWG------PKMVALRQLSI---LENCKYHP------FREEFVDFCM
KGDKY--------------------RLG-LDIPHF---LDDID-------
--SIAQE-ATDVMPDFL---------G---Y-TRS---L-AD-DAQ---R
G----I
>Fox_picobirnavirus_AGK45545.1
-----I-----KINSEWPSLYDFENDLGQKVGPMSIMLP-----------
--LED--RMS-D-----IDSYYDLISKDQV------PIP-QE--AL-DAA
L----DEWKQA------SG--LRAR-----AQKSTVDWMK----KSTNSG
SPFF-TKRRN--VVKD-TV----P-C--L----ITHTYD-GNTL--QF--
------L-GGGTKKFN-V-YESCA-VLGWR--------GQEGGPNPEDVK
QRVVWMFPFAVNIRELQVYQPLIIAAQNHNI-------VPAWVGMDAVDQ
R-IT----QMFD-TKDPDDYVICTDFSKFDQHFNPSCQDAAKYM-LEHLF
KG---DKS-------M-------KDWLQDVFPVKYDIPLAY--D--FGKV
RTGK-HGMASGSGGTNADETLVHRALQHEAAIRAG-TKLN-PHSQCLGDD
GVLTYP---GCDV----DDVVSTY-SSHGLDMNP----DKQYVSKQ--DC
VYLRRWHHTRYR-R-D-GVCVG-------VY-STNR-ALGRLCEQERYYD
P-EVWG------PQMVALRQLSI---LENVKYHP------LNEEFVDYCM
KGDKY--------------------RLG-LDLPGF---FDNLE-------
--RYAKQ-ATDYMPDFL---------G---Y-TKS---L-QN-EGRDGVR
TS---I
>Otarine_picobirnavirus_AMP18952.1
-----S-----RIKDEWPTLYEFENDLRKKVGPMSIMQP-----------
--LDK--RME-D-----IDAYYDLISLDQT------PLD-PA--AL-KAA
Q----REWAQV------AG--LRIR-----GQNRTVNVMK----KSTNSG
SPYF-TKRKR--VVHD-TV----P-T--------SVYWDGLDAY--QD--
------I-P-----SG-T-WNSCA-ILGWR--------GQEGGPKPEDVK
QRVVWMFPFAQNIAELQVYQPLIEAMQSRDL-------VPAWVGMESVDR
A-IT----RMFD-TKGPDDLVVCTDFSKFDQHFNPVCQEVAREQ-LGFLF
HG---DQG-------M-------ASWLQNVFPIKYMIPLAY--D--MDKI
RLGR-HGMASGSGGTNADETLLHRTLQHEAAILNH-STLN-LNSQCLGDD
GVLTYP---GIKV----EDVVRVY-CSHGQEMNV----DKQYASKH--DC
TYLRRWHHKDYR-V-N-GVCVG-------VY-STMR-ALGRLAEQERYYD
P-EIWG------PKMVALRQLSI---LENVKWHP------LREEFVDFCM
KGDKF--------------------RLG-LDIPGF---FDHIE-------
--REAKD-AIDYMPDFL---------G---Y-TKS---L-QN-DGNPSCG
-----I
>Human_picobirnavirus_ADG56983.1
-----E-----QIQDKFPELYQFEDDLGKKVGPMSVMFP-----------
--LKD--RLS-D-----IDSYYDSILLESK------PIS-VE--AR-RSA
Q----REWADI------AG--IRTR-----GQSHTVELMK----KSTNSG
SPFF-TKRSK--VVDD-TL----P-C--YITNQMIPNYYGQKAI--RY--
------E-QHLR--KG-I-WECCA-VLGWR--------GQEGGPSKEDVK
QRVVWMFPFAVNVAELQLYQPLISAMQSSRM-----PHVPAWVSMESVDR
A-IT----KMFD-TKAAKDLVICTDFSKFDQHFNKDLQDCAAEC-ISYLF
KG---DKG-------L-------ANWIRDIYPIKYNIPLAY--D--WGKI
RTGA-HGMASGSGGTNADETLAHRCLQHEAAISSG-KVLN-LNSQCLGDD
GVLTYP---GISV----EDVMQAY-TSHGLEMNE----SKQYASTH--DC
VYLRRWHDVSYR-V-D-GVCVG-------VY-STNR-ALGRLCEQERYYD
P-ESWG------PEMVALRQLSI---LENCKYHP------LKEEFADWCM
KGDKY--------------------RLG-LDIPGF---LDKIE-------
--LIAKK-ATDYMPDFL---------G---Y-TKS---L-QA-DGNPRTT
G----I
>Human_picobirnavirus_BAJ53290.1
-----E-----KIQDKFPELYQFEEDLGKKVGPMSVMFP-----------
--LKE--RLP-D-----IDSYYDSILLESK------PIS-PD--AI-RSA
Q----KEWADI------AG--IRTR-----GQRKTVELMK----KSTNSG
SPYF-TKRSK--VVDK-TV----P-C--YVTYNVVANREGLEAT--HM--
------T-QHLR--GN-T-WDCCA-VLGWR--------GQEGGPSKEDVK
QRVVWMFPFAVNIAELQLYQPLIEAMQHSSI-----PKVPAWVSMESVDC
A-IT----RMFD-TKAPNDLVICTDFSKFDQHFNKDLQDCAAEC-ISYLF
KG---DKG-------L-------ATWLRDVFPIKYHIPLAY--D--WGKI
RTGA-HGMGSGSGGTNADETLAHRCLQHEAAISSG-KVLN-PNSQCLGDD
GVLTYP---GISV----EDVMQAY-TSHGLEMNE----SKQYASTH--DC
VYLRRWHDQSYR-V-D-GVCVG-------VY-STNR-ALGRLCEQERYYD
P-ESWG------PKMVALRQLSI---LENCKYHP------LKEEFADWCM
KGDKY--------------------RLG-LDIPGF---LDNIE-------
--REAQK-ATEYMPDFL---------G---Y-TKS---L-QA-DGNPRTT
G----I
>Human_picobirnavirus_BAJ53289.1
-----E-----SLKTEWPSLFEYESDMAAKVGPMSVMAP-----------
--LKA--RLD-D-----IDAYYNLINKDAA------PVS-QQ--AN-LAA
L----AKFKRA------RG--LTLR-----SQQRVVDLMK----KSTNSG
SPYF-IKRRN--VVDK-TV----P-V--Q---V---LHD--EQI------
------L-N-----GR-S-WKYCA-VLGWR--------GQEGGPDIDDVK
QRVVWMFPFGINVLELQLYQPLIEALQAHSD-------VPAWVGMDAVDL
A-IT----KLFD-TKDSKDLVICTDFSKFDQHFNQSLQDSAKTI-LTSIL
TP---TKE-------S-------HDWLEQVYPIKYDIPLSY--D--YGKI
RFGK-HGMGSGSGGTNADETLAHTALQFESAILNK-TRLN-PYSQCLGDD
GILSYP---GITA----DKVMRSY-TTHGLEMNA----SKQYESTH--DC
TYLRRWHHTKYR-V-D-GVCVG-------VY-STAR-ALGRLCMQERYYD
P-EVWG------PKMVALRQLSI---LENVKWHP------LRDEFAEFCM
KRDKY--------------------DLG-LKIPGF---LDNIE-------
--REASK-AIEYMPDFL---------G---Y-TRS---L-SF-GEK---T
G----I
>Human_picobirnavirus_BAJ53287.1
-----N-----SLSKMWPTLLDFENDLAKKVGPMSVMKP-----------
--LKE--RMI-D-----IDHYYEDILLPQE------PID-AK--AI-GAV
V----NEFNTS------AG--IRCR-----SQAKTVELMK----KSTNSG
SPFF-GKRRL--YLNK-TI----P-C--D---I--TTL-SKDVI--QS--
------L-S-----SG-A-FKACA-VLGWR--------GQEGGPKASDVK
QRVVWMFPFAVNIEELRYYQPAIEAAQNFNL-------VPAWVSMESVDD
R-IT----RMFD-TKGSDDLVICTDFSKFDQHFNPVMQDAAKEI-ISAII
TK---DAQ-------G-------QYWLQEVFPAKYYMPMMY--D--FGFL
RVGR-HGMGSGSGGTNYDETIVHRALQYEAALSHG-ARLN-PNSQCLGDD
GVLTYP---GITV----EDVVQSY-SRHGQEMNP----DKQYVSKH--DC
VYLRRWHHTKYR-K-D-GICVG-------VY-STAR-ALGRLMYQERYYD
P-EAWS------KEAVALRQLSI---IENCKHHP------LREEFVEFCM
KRDKY--------------------RLG-LDIPGF---LDNIQ-------
--GIAQK-HVELMPDFL---------G---Y-TKS---L-QD-G--DGVS
G----I
>Human_picobirnavirus_AHX00960.1
-----D-----SLTDKWPTLVDFENDLAKKVGPMSIMKP-----------
--LDA--RME-D-----IDAYYDGVKGHHQ------PIL-DS--AI-SAV
I----QEWSKS------RG--LQVR-----RQSLTLNLMK----KSTNSG
SPYF-TKRKN--VVNK-TA----F-C--N---V---LGSNSCYV--QYLG
APKFQYL-HDPGKFSY-T-YACAA-VLGWR--------GQEGGPAPDDVK
QRVVWMFPFAVNLCELQVYQPLIESAQRFNT-------VPAWVSMEMVDQ
E-IT----HLFD-TKGKDDLVVCTDFTKFDQHFGIPMQEAAKKI-LSAIF
TD---NEA-------S-------RWWMNWIFPIKYDIPLAY--D--YGKV
RCGK-HGMGSGSGGTNADETLSHRALQYEAAIKAK-KKLN-PHSMCLGDD
GILSYP---GITV----DDVTRSY-AVHGLEMNP----DKQSASAH--EC
TYLRRWHHEDYR-V-D-GVCVG-------VY-STYR-ALGRLMEQERYYD
P-DNWG------PKMVALRQLSI---IENVKWHP------LRDKFAHFCM
LRDKY--------------------RLG-IDIPGF---LDNIE-------
--VEAKK-AIEVMPDFL---------G---Y-TKS---M-QT-SDG-EYS
G----I
>Otarine_picobirnavirus_AFJ79071.1
-----E-----SLSDRWPTLVDYEKDLAKKVGPMSVMKP-----------
--LDD--RLT-D-----IDHYYEDILLPSK------PID-DR--AV-KAA
I----AEFAGS------RG--LRVR-----DQKRTIDLMK----KSTNSG
SPYF-TKRRR--VVDS-TY----P-C--Q---V---YANTMTQV------
------LTS-----GA-E-YDMAA-VLGWR--------GQEGGPNPDDVK
QRVVWMFPFAANIRELQVYQPLIESFQKNDL-------VPAWVSMDAVDQ
R-IT----KMFD-TKGDDDLVICTDFSKFDQHFNPDMQQCAKTI-LTAML
TP---SQD-------S-------RTWLDHVFPVKYNIPLTY--D--YGKI
RCGS-HGMGSGSGGTNADETLVHRTLQYEAAQSVN-QKLN-PFSQCLGDD
GVLTYP---GIQV----EDVVRAY-SSHGQEMNT----SKQYASKH--DC
TYLRRWHHTGYR-V-D-GVCVG-------VY-STCR-ALGRLMYQERFYD
P-EVWG------PKMVALRQLSI---LENVKWHP------LRDQFAEFCM
KRDKY--------------------RLG-IDIPGF---LVNIE-------
--QEAKE-AIDLMPDFL---------G---Y-TKS---M-QM-GDSPRQT
G----I
>Dromedary_picobirnavirus_AIY31291.1
------------------------MDMKSKVGPMSIQLP-----------
--LSQ--RID-S-----IEAYYTGVEDAGE------PIS-QE--AL-DAT
V----AFFSKA------GG--IQLR-----SRDKVIKNMR----LCTNSG
NPYF-TKRRL---------------------------------V--KH--
------L-P-----QG-P-YPYVA-ILGWR--------GQEGGIHEEDVK
QRVVWMMPFLLNVAELQFYQPAIAAMQRTGL-------IPAYVSMEAVDA
E-VT----ALFD-TKNPEDDVICTDFTKFDQHFNKHLQDAAYY--IENK-
--LMSKG----------------QTLDRELFDIKFNIPLICT----ENLM
FTGL-HGMGSGSGGTNFDECMGHKSMQFESAIKAK-AKLN-PHSMAYGDD
GILSYP---GIKV----DDVIRTY-TSHGQEMNK----TKQYVSKH--DC
VVLRRWHGTDYR-V-N-GIMVG-------VY-STFR-ALGRLLAQERYYD
P-EKWS------NKMVVLRTLSI---LENCKWHP------LFHEFIDFVM
KGDKY--------------------RLG-LNIPGF---YDDLT-------
--KIART-AIENFTDFL---------G---Y-TKN---L-QN-TDSYGG-
-----I
>Human_picobirnavirus_BAJ53293.1
---DGT-----NVKRTLPGLYDFEMDMKSKVGPMSIQLP-----------
--LKD--RLE-S-----IENYFTMVQLDSE------PIE-AK--AI-DSA
C----DFFAKA------GG--IRFR-----SKQRTAENMR----LSTNSG
PPWF-TKRRK--VLDE-AL----N-S--NI--Y--FDQARNEYM--VS--
------T-P-----KG-T-YKLAA-VLGWR--------GQEGGISLDDVK
QRVIWMMSMALNIEELQFYQPAIEAIQKNGL-------IPAYASMDAVDD
E-VT----ALFA-TKGADDVVICTDFTKFDQHFNSNMQDAARI--IENS-
--LMNSN----------------TSWDDRVFYAKFRIPIICS----EDLM
YTGA-HGMGSGSGGTNFDECMSHKGLQFEAAIRKK-QKLN-PHSMAYGDD
GILTFP---GIDV----KDVIDTY-SRHGQEMNA----SKQMVSKH--EC
VVLRRWHSTKYT-I-D-NRMVG-------VY-STFR-ALGRLLAQERYYD
P-DKWS------GEMVTLRALSI---IENCKWSP------VFHEFIDFVM
TGDKF--------------------RLG-LNLPGF---FDNLE-------
--AKAKE-AIDEFEDFL---------G---Y-TKN---L-QN-KDAASG-
-----I
>Human_picobirnavirus_ACY01866.1
----------------------------------SVQLP-----------
--LSQ--RIE-S-----IEQYYTAIETKSQ------PID-PW--AI-TAF
Q----ETLIPV------RG--ISLR-----SQAATVRNMR----LSTNSG
NPYFNSKRRL--VLGD-TL----P-I--LG--F--GDMGDGTYQ--QY--
------L-NHG---YS-T-YAMCA-VLGWR--------GQEGGPEPDDVK
QRVVWMMPLALNVAELQWYQPAITAWQKRRI-------NSAYISMRAVEE
K-IT----QFFD-SKG-DEYAIVTDFSKFDQHFNSDLQNAAKQC-IEFMG
DFKTCPDQS---GGYY-------RNWLDEVYPIKYNIPLLCS----ENLM
YIGA-HGMGSGSGGTNFDECCSHGCMQHESAILNG-ATLN-PYSNAYGDD
GYLSFK---GIDV----DKVISAY-TSHGQEMNP----EKQSADKH--SA
VYLRRY-----------------------Y--STFR-ALGRLLYQERFYD
P-EVWS------KEMVILRALSI---LENCKNHP------LFHQFIDFAE
KGDRY--------------------KLG-LKLPGF---LDGLG-------
--TQVKK-ANDMIPDFL---------G---Y-TKS---L-QG--------
-----D
>Picobirnavirus_sp._AOW41971.1
---DSL-----RGKVQVPGLTEFESEMRSKVGPLSVQLP-----------
--LSE--RLE-S-----IEHYYTLSSVASV------PII-PE--AI-EET
W----KTFRKS------GD--VRLK-----SIPNVFNDMR----KDTNSG
TPYF-IKRRR--ALAE-TL----E-A--LR--G--HEFDP------EY--
------L--------S-T-YLNAA-ILGWR--------GQEGGPDKDDVK
QRVVWMMPFGLNAQEGMFYQPAITSWQKNQI-------NSAYISFSAVEE
K-IT----QLFN-TKG-DEYVVVTDFSKFDQHFNSDLQEAARN--LEFR-
--MAAKDPK------M-------EAWIQHIFPFKFKIPLICS----ENVL
YEGP-HGMASGSTGTNFDECCAHTAMQHECAILNG-ATLN-PYSNAYGDD
GYLSFK---GIDV----DKVISVY-TSHGQEMNP----DKQSIDKH--SA
VYLRRYFHDSYRDS-K-GKMLG-------IY-STFR-ALGRLLGQERYFS
DEEVQD----DYKSLVILRAFSI---LENCNNHP------LFYEFVDFVI
SGDKY--------------------RLG-LAIPGF---FESLG-------
--KKARK-FMEITPDIL---------G---Y-TKM---L-QS--DDFRG-
-----I
>Beihai_picobirna-like_virus_13_APG78193.1
--Q--A-----NLDKMNDDLLELEDKNKSKWGPRSIAKP-----------
--WDE--I------RDAARSSFEIPRV--NCDHLLH-KPS-------DS-
--------------RKIGK--LRPI-----SLENSASRTR----SNTQAG
APTLEKKGAV----RE-STLRDW-SQ---------------------L--
---------------Y-GD-DLI-MVPAIRT--QEQ------G------K
TRLVNIVDYATIMQENRFFIPLFDSLKDE---FC-F---SGFRSPEEVNK
A-ITELITRAVD-MGY---VCISGDIEGFDDSCGRDLITCAFDV-IKGYF
QE---QYH----------------DEIDEIRERFITKPLATP----D-GV
XTGD-HGIPSGSNLTGIVGSIINMLVSQ---------HP-IELSQFLGDD
FALVAK---------SIEEVAAK-YKAVGLKLN----LDKSWVRPF--SF
VYLQRLHHIDYK-F---------DGEYKGIY-PVWR-TLLRLVYPERWAD
F-NDYE---LDGSNYFAIRN---LSILENCK-----------------Y-
-----HPLFEKLVEFWMKYEKYYV---P--SNR----------SIRAYAK
MREEGIG-------------TVGT-TNQ--Y-GD--VV-NG---------
----I-
>Hubei_picobirna-like_virus_2_APG78305.1
--A--E-----GDHLLSLNLKNLESSNRAKFGPRSIAKP-----------
--WTE--RFN-D-----VKKYFEDTNVPST---V--------------SV
P----------LT--YKGN--LRPI-----SVENASKYLK----PNTNSG
LPDYAKKKTV----VQ-KL----V---ENF------DE--Y--IG-----
------------------R-NSP-CILFTR--------TQEIG------K
TRTVWGFPIADTLRELTVYVPLLSLQKTL---PW-R---TALLGPDAVDA
S-LSKFFSELLV-DDSL--TLVSIDFSTFDATVKNRQQESAFNY-IRNQF
QK---SHE----------------SVINDIANRFNTIGILTP----S-GV
MSGQ-HGVPSGSTFTNEVDSIVQHNVS-----SHS-GASI-NRKEIQGDD
GSYLMK---S----SDVGLLFKSF-LDNGLVVN----IDKSYVSRD--FC
VYLQRLYDVHYY-K---------DGFVGGIY-PIYR-AINRLVYQERYSN
F-EDFD---LTGIDYYSIRAITI---LENVKYHP------LFKELVKLVY
ELDKY--------------------KLK-FSSKAVV-KYDNML-------
--KNGSG-TGG--F-MY---------NQ--F-GD--NVS-GI--------
------
>Beihai_picobirna-like_virus_12_APG78190.1
--E--P-----NLHKLNDVLIDLERSQRDKFGPRSIAKP-----------
--WLE--WKD-S-----FYRSFEGKSPPSM---D---SK--------LIE
------------I--DPHN--LRPT-----SIATASNKLR----NNTSSG
LPYMIRKGDC----KL-RA----V---KDF------SL--E--ES-----
------------------R-KYP-CVLYTR--------TQESG------K
IRGVWGYPISTILLESSYYYPLLSVRRNL---LW-R---SSLRGPESISR
N-ITRLIDDAIS-NGMI---CVSIDISQFDASVQPSLSQRAFLE-FGSYF
QS---EYS----------------EYFKVLSDIFVTIPIVTP----D-GL
ITGY-HGVGSGSNFTNEVDSQVHRNILH----DFG--IPD-SNIDIQGDD
GAIICD---P----DKVNSMLKRY-ESSGFIVS----LDKTYQSTN--FF
IYLQNLYHVDYRNS---------DGIIGGIY-PIWR-ALNRIRFQETWSR
F-EDYG---ISGKDYYSIRTISI---LENCKNHP------LFEDLVKFVL
KYDKY--------------------SLD-YSEIGLS-SYLRFV-------
--KETEG-DRG--D-FS---------NQ--Y-GD--DIS-GI--------
------
>Beihai_picobirna-like_virus_9_APG78188.1
--M--D-----NLPNVQP-LIDLEESNAGKYGPRSIAVP-----------
--WTE--RTE-Q-----TYGYFKGIDNAVS---H---LN--------QNV
K------P----P--VQKR--LRPL-----SLASASQTLR----KNTNSG
LPFLKRKSKV----LE-ET----V---ADF------DY--L--YA-----
------------------R-NDP-CVTFTR--------TQEQC------K
TRTVWGYPIADTLQEARYYRPLLEVQRKE---FY-R---SALVSPDATDR
A-IDKMIRECED-NQ-----LLSMDFSLYDTTIKAPLQSMAFDY-IGKMF
QV----YG----------------PELHEVKRRFNEIGLITP----D-GI
LRGK-HGVPSGSTFTNEVDSIVQYLVVQ----SYQ-GEIG--NFQIQGDD
AAYCVR---D----PDD--LIEFF-NACNLIIN----KDKSYIASD--YI
VYLQCLYHKSLPYK---------DGIIRGIY-PTMR-ALGKLVYQERFET
F-KEYG---IKGSDYYAIRSLSI---LENCKHHP------LFKEFVDFIV
SKDKY--------------------GLR-PTEQGIR-DYVKMT-------
--LAKGS-SGS--M-FV---------HQ--A-GD--DVS-GI--------
------
>Diatom_colony_associated_dsRNA_virus_1_BAU79482.1
--E--K-----DSSALTEGLMRQEMKNKQTIGPRSMAIP-----------
--WSL--RSS-S-----VHDYYSSDNNR------KLKNN--------SYH
K------P----Y--RTNR--LRPI-----ELKKALSFIK----NNTNSG
LPSLTRKGMV----KD-AL----E---KSL------NH--Y--LS-----
------------------R-KDP-CVLFTR--------TQEDF------K
TRNVWGYPAADVVNEMRYYRPILDYQKGL---PW-R---TALVSPEATDL
A-ITHIMKEARE-NGFF---LVSIDFSSYDATVSSEKQTRAFTY-VKDLF
QS---AYS----------------EEIDYIAERFNTIGLVTP----D-GI
LTGK-HGVPSGSTFTNEIDSIVQYLIA-----KDF-GISD-DHMNIQGDD
GVYCVK---D----PSA--LLKHF-EENGLKVN----YEKSLISDC--EC
LFLQNYYSFDYI-R---------NGQIKGIY-PTYR-ALCRILYPERYTN
Y-SVEG---IAGASYNSIRTISI---LENCSQHP------LFREFVTFIY
SLDKY--------------------CLS-FESVELS-KYIKQN-------
--VDSTG-TEG--L-FN---------YR--R-GL--DLK-GI--------
------
>Beihai_picobirna-like_virus_10_APG78191.1
--N--S-----NRDKLNDVLLELEENNRSKYGPRSIAVP-----------
--WSE--RRD-T-----VLNSFSADNGKEV---E---SN--------I--
------------V--FNGR--FRPL-----SLTNAAKYIK----LQTNAG
LPYMTSKGSV----LN-EA----L---NDI------DN--Q--LK-----
------------------E-NYP-SVPFTR--------TQENN------K
TRLVWGYPLATVLDEMRFYRPILDYQRKV---PW-R---AALNTADDIDA
A-ITKLINHARS-DKKY---LVSIDFSNFDNSVKRKLQDYAFKVYFPSLF
QK---QYH----------------PEIALHGERFNTIGLVTP----D-RI
YRGA-HGIPSGSAYTNEVGSVVQYGIS-----NVF-EENL-EYSQVQGDD
GAYATK---D----PEG--LKDHF-RSYGLDVN----DEKSYISDN--FV
VYLQNLYHTDYQ-D---------DGIIRGIY-PTYR-ALLRIVYQERFND
F-SKDD---IKGSDYYAIRTLSI---LENVKHHP------LFNELVDYVV
KLDKF--------------------DLE-VSDQGIS-AYIKMR-------
--EKQDG-KDV--R-FT---------EY--K-RG--DSF-GI--------
------
>Beihai_picobirna-like_virus_11_APG78198.1
--N--S-----KKDLLDPGLLGFEENNRSKYGPRSIAVP-----------
--WDE--RSG-S-----VYDSYKADECSKT------------------LD
I------P----R--LGNR--LRPL-----SEENALKYLK----NTTSSG
LPYLLKKGKV----KP-TL----L---QEQ------ES--L--LK-----
------------------R-KDP-CALFTR--------TQENR------K
TRNVWCYPIADTLLEMQFYRPVLDYQKEL---PW-R---TAVTTPERVDA
A-VLQLMNHARA-EDKF---LVSIDFSAYDNTIKRTLIEHSFDY-FRSLF
QE---GFH----------------EQLDYIKERMITIGLVTP----D-GI
LSGD-HGVPSGSTFTNEVDSVVQYLIAS----NYQ-NEIL-KYFQIQGDD
GIYATN---D----PEK--LFDHY-KSFALNVN----EDKSDRSKD--YC
LFLQKYYSYHYI-D---------RGVVGGIY-PTYR-ALNRLVYPERFVE
F-K-ED---LSGKDYFAIRTLSI---LENCKHHP------LFREFVEFIM
SLDKY--------------------SLI-PSDQGLV-GYVKFR-------
--TKQDG-EDV--N-FS---------SH--S-YG--NST-SI--------
------
>Beihai_picobirna-like_virus_7_YP_009333352.1
--K--E-----NLSAMNADLINLEESNKLKFGPRSIAAP-----------
--WGE--RTD-G-----VLSYFAEDTLFTP---P---T----------VS
K-----------V--PRRN--LRPI-----SEAKALGFLK----NSTNSG
LPYYTKKGKV----KE-IY----S---TMQ------SP--L--LS-----
------------------R-KDP-CVMFTR--------TQEQR------K
TRTVWGYPMADTLREMQYYEPILGYQRKL---NW-R---NSLSGPDAVNR
K-MSDLVTKAIS-SDQY---LLSIDFSAYDASVKTTLQKASFDY-FKSLY
QA---DYH----------------EEIDDIATRFNTIGLVTP----D-GI
IDGP-HGVPSGSTFTNEVDSVAQYLIAT----EYG-LS-S-DNFDIQGDD
GAYVVS---D----PDS--LKDYF-RKYNLVVN----DDKSYISKD--YL
IYLQNLYHKDYM-R---------DGIIGGIY-PTYR-ALNRIVYLERFTD
F-LEDD---LKGQDYFSLRTISI---LENCKFHP------LFEELVKYVA
SLDKY--------------------KLK-YSNSGLA-KYTQRA-------
--SQSSG-VAG--I-FK---------YR--Y-ED--DPK-GL--------
------
>Shahe_picobirna-like_virus_1_APG78271.1
NSK--T-----SQSLMSNELLDIEMSNRSKYGPRSIQKP-----------
--WVE--RKE-S-----LLKYFDKEVIGPD---LITNPP---------D-
-------S----K--MMFK--LRPV-----SYNEAVRLLK----NSTSSS
LPFYTRKGDL----KE-AY----I---VHK------SD--L--KY-----
------------------QVLFP-CILFTR--------TQEGG------K
TRDVWGYCMSATIKEMMFYRPLLEYQRKL---SW-R---SALVGPVDVDR
R-VTELVNSCIL-RDAA---LLSIDFSQYDATVKKKLQFEAFDY-IKKLF
QV---KYH----------------SEIDVIRDFFNNCGIITP----D-GV
MTGS-HGVPSGSTFTNEVDSIVQFLIST----NTK-HIFK-ENMQIQGDD
GVYGLN---K----DNVDVIFNSF-TKQGLKISDLGKSGKTKVEDR--FC
IYLQKFYSPDYRGE---------NGIIGGIY-SVYR-ALGRLVYQERWTD
F-EDFG---ILGRDYYSIRSICI---LENCKHHP------LFSDLVRFVV
SLDKY--------------------KLE-YSQDGLE-KYVSML-------
--TETSG-TEG--I-LK---------NQ--Y-GD--DIR-SI--------
------
>Shahe_picobirna-like_virus_2_APG78268.1
--E--R-----NMSKINPALMEIENSNRSKFGPRSISKP-----------
--WSE--RIE-G-----LSEYFGSDECSIA---P---RD--------LFP
G------S--LNN--LKPC--LRPL-----SIKSAVDCLK----NSTNSG
FPYYTRKGKL----KE-RY----I---ENF------ES--L--LK-----
------------------R-KDP-CILFTR--------TQEGG------K
TRDVWGYPMADSILEMRYYRPLLEYQRKL---NW-R---GAIISPDEVDR
R-ITRLMDFAKS-NDLV---LVSVDFKGFDKSLRKTLQACSFRY-IKCLF
QV---KDL----------------ADLDYIEDRFSTIGIVTP----G-GI
FTGT-HGVPSGSTFTNEVDSIAQYLVAK----SSG-ITVE-DLIQIQGDD
GVYAIP---R----DKLDEFLSHF-NNAGLTVN----RDKSVTSDV--FC
VYLQQLYHPDYRCK--------SSGIIGGVY-SIYR-ALNRLLFQENWSR
F-EDFN---IIGRDYYSIRAISI---LENCRNHP------LFEDFVMYIK
QLDKY--------------------SLG-VSRNGIS-DYIKFM-------
--SDSQG-AEG--I-LK---------NQ--Y-GD--DIK-GI--------
------
