# Supplementary material for: Metagenomic sequencing suggests a diversity of RNA interference-like responses to viruses across multicellular eukaryotes
Source: PLoS Genet. 2018 Jul 30;14(7):e1007533. doi: 10.1371/journal.pgen.1007533 (PMC6085071; doi:10.1371/journal.pgen.1007533)
Supplement: S2 Data — Protein sequence alignments used for phylogenetic analyses are provided in compressed (gzipped) gapped fasta format, with regions of poor alignment (identified by eye) deleted. Sequence titles comprise the taxon name and NCBI accession identifier for the sequence. (TGZ) [file pgen.1007533.s018.tgz › alignments2/Tombusvirus_Trimmed_RdRps.fasta_aln]

>Wenzhou_tombus-like_virus_10_YP_009342294.1
TWDPIVFSPCSHNFMLAAKSRILKET----------------------P-
----------QP----E---------------------------------
----------------------------------D-------------EY
-------L-----------R-----R---FAL-SL---HAV--AKS-I--
-FV-KQ-T-PLTREEFLSAYSGS--KRLRYAMAADRVYDV---D----DG
---S-----IK-HASSFVKLQRFDPT-S---K----E-HQVPRVVSFRQY
TNAFSLGRYIRPLEHQFVNA-PSFGR-F------K---------GYRWLA
KTRNLTQRATDISLIWDMI-P---NVCCVSIDASRFEAHVSKDMLSL-EF
ETYSDAYRG----------D---AR-L-VKMLKAMLATKMHT-K----Y-
-----GL--KCSILGRRLSGDMCTSLGNALLMCGMLNFISE---DL----
-----N------I---DF-KIYDDGDDCLLFMNKNLLPRLE--E---MRN
CF-KRLGFDVRVDKIAYCLEEIVFCQSHPIYWA--PG----QGVLCPDPD
KHMSALYT-GT---SYG-RS-A--RRDRLIAFSTAMCCLSFLTNIPILGA
FHSMVHRA----TA----T----KR---K--M--------------IF--
----P-D---RT--L---E---Y---L--Y---KN----N-SS-C-SK--
CPGLNDALRVSFYLAFGYTPSQQEQLE
>Wenling_tombus-like_virus_3_YP_009337225.1
---MDVHHNCVGNAYIALRDRHMVPFIEN----M---------YLDD-G-
----------SISPDRS---------------------------------
------------------------------------S-------------
-----------P-PYVALLN-----E---SR-RL---ARRW--KR-----
-E--CVPE-RLTLKQALDHFLPK--KGAVYRTAYKSLIN---KP----LE
-Y-S-D----S-FVSMFVKDEKVP-------N----I-AKPPRAIQYRSA
RYNLELGRFLIPVED-CYGSGCFS---P------V-------G--ERVFS
KGLNRASLSILFSKVLSKF-K---DPVVIENDYSRYDSRINRALLMT-EH
AFYLELFGL----------H---RK-L-AKLLNWQLNNRGRH---RDG--
------V--KYRTKGRRMSGDYNTGLGNSILNLLILRMWM---FES----
G------IE-------KY-HLIVDGDDSLLVIERGDVSRVF---P----D
YSY-VM-FGIPAETKIVEPYGCSFCQM---FW---DG----HW-FVSDFR
RRLHRLSY-VI---RPS-PP----VP---YLNTIMLGTLYSEFAHEFLVL
FAKDWLSR----YA-----------SHGFD----I---------------
-EA------VDY-R---F-SDSV-ALS--D---I-----P-LA-T-VWD-
-AA-RQHGFNPIWDAYFMRASLRKFVY
>HADG01009525.1_Heterorhabditis_indica_TSA
------HANSLANEATSIRNRVLMET----------------------P-
----------EV----N---------------------------------
--------------------------------------------------
-----------E-RG--R-S--L--WR--LGGKA---VADGL-RRHLA--
-G--PL-E-VTSMRVAARRLAEK-HGKALYEQGLKSLWV---TP----LD
-R-R-D----A-RVKMFVKAEKWDTPTG---E----Q-LKDPRAIQFRGP
RYNISVARYLHPFFDAYYSA-LRS-D--------S-------GIEGFYSG
IGLTTLERGRLLTRLLGEG-V---GTMAACLDYSRYDAHLGVEALSA-EH
RVYRALLGR---------RD---PR-L-KWLLYQQLRLKGVG---RWG--
------T--RYKRSGGRVSGDLNTLGGNTLVNHIAMKAVE---LHL----
-----G-LN-------RM-RYVVTGDDAVVFGPSREVERWQ-R-E--GPG
LLR-EMGLVIEWSS-AHSPEEIEFCSSRPVEV---TPG---VWDCVREFP
KPLVTDLW-TV---NPT-TD-P--QARRRNARAMALCAALAYSGQPVYWA
LAKRMLSL----SE-----------PDAWL-GRDSEPLAAD-I---RE-R
LTRVL-LQAAVP-DTPRA------DAG--SVQPNG----V-GH-W-AEL-
-REPTILARGSFGVAFGLPPSDQLVLE
>Xinzhou_nematode_virus_7_YP_009345057.1
TRTVNVHLVCWENEIVCLRNRVLMQT----------------------P-
----------QP----R---------------------------------
--------------------------------------------------
-----------P-HS--M-G--R--LQ--LHGHA---LCSIV-LSFI---
-G--RL-T-PWSLSKTLRHMVVR-HGAALYVPAAESLRQ---EP----LG
-S-I-D----A-RVSMFLKVEKVFAED----P----A-EKAPRAIQYRGP
RFNLVLGRFILAYEEAFYRA-FN--H-V------N-------A-SRCHTS
KGLTPDARAALLWELWSKN-P---RPAALNVDASRFDAHVTVEMLLL-ES
LYYESSFPN---------C----RL-L-RWLLRCQRRNRGCG---KFG--
------T--TYTLKGGRMSGDVNTALGNTLIQMTVLSFLA---G------
-------R--------SF-DLVVEGDDAVIFGDVDDITRLE-A-V--ITS
KAL-AVGFQLKVSK-ALYLEQLEYCSTRVIRS---QSG---DVRAIREWP
RPLAMDRY-TV---KIV-SG-Q--RATNRKARTMAVCFMSLYSGLPVYEE
WARYLLSW----SD-----------PSFGV-DESQ-----------DR--
-RL-W-F----I--------------------AAE----A-CV-G-TGD-
-QVPADGLRSSFYMATTIEPSEQLRVE
>Sclerotinia_sclerotiorum_umbra-like_virus_1_YP_009253998.1
LWAPAVHANCVHNEEAALRLRTLGPT----------------------P-
----------AD--------------------------------------
--------------------------------------------------
-------------P--VC----P--E---LD-KA---FARVGVLLS-R--
-L--NI-Q-RWTKQQVVESYSGR--MRQRYQAALESLVE---EP----RL
SK-Y-D----R-RLTGFLKAEKFNPL-L---K------QSKPRMIMCRSP
RFNLELASYLKPLEHALWRR-WKY----GRGGV-T-------P--TRVVG
KGLNGEQRASLIRRKMESV-G---ECTVFEIDGKAFEAHVTLRQVDL-EH
KVYKKVYPR----------D---AR-L-HDLLQTQRKLKGKT---LGG--
------I--KFEREGCRASGDFNTGLGNTLVMGSCVDAIL---RSAESAL
G------AF-------RT-TFLADGDNALVFVETSKAEGVR-S-F--FSS
MVHTVVGQELTVEKPTTIYEEVVFGQCKPCFN---GD----HYTMVRHPL
KTLSNAFS-GY---RHY-DQ-S--AYVGPALKAVCRAELALSRGIPLLEA
YFARALER----LE-----------VYRDL-KDP-SVV------------
-LE-D----RLR-H-----------AL--A---PA----Y-AA-K-SSN-
-RGVGMDARLSFQKAWGIGVEEQILME
>Soybean_leaf-associated_ssRNA_virus_1_ALM62232.1
IWAPACYANCRDNELAALKLRTLGPT----------------------P-
----------PD--------------------------------------
--------------------------------------------------
-------------PA-IW-P--D--D---VL-SE---FKGLRVLVK-V--
-L--NV-D-KWDIWRTARSYDGR--LRRRYLEAAHSLET---DG----WI
DR-R-D----Y-KLSAFLKSEKHNPR-A---K------IGKPRMIFPRSP
RYNLVLASYLKPLEHALWKS-WRF----GL-GV-S-------P--TRVSA
KGLNSAARAELISAKMRGI-G---DCVVFEVDGKAFEAHVSARQLGL-ES
SVYKAAFRG----------D---AE-L-ASLLKVQRVLKGRT---SAG--
------V--RFERSGGRASGDFNTGMGNTILMGCFVSVAL---RRFAFEN
P------GV-------RC-TLLADGDNALVFVSSRWADRLR-S-S--FAN
RISSICGHEMTVEDPTDVLEKVVFGQSQPIVT---SD----GLKMVRDFR
KVLAGAFC-GH---RHY-FD-R--TFAPRLMYEVALAELSLARGVPVLEP
YFRSCVQA----LE-----------GFKRL-RDP-SLF------------
-LE-G----HLL-G---------------V---NV----E-HV-K-RPF-
-EAISIDTRVSFESAFGVGVQEQLDLE
>Diaporthe_ambigua_RNA_virus_1_NP_037581.1
TWLPQVHRVCPHNEVGALCRRVLAPL----------------------P-
----------AQ----V---------------------------------
--------------------------------------------------
-----------QER--VS----P--G---FS-RA---MGLAVGLAR-F--
-Y--TQ-P-RWSLERTALSYDGA--LRRRYLGAMDSLLD---WP----LD
VG-K-D----S-RLDCFLKAEKLNTL-I---K------RPKPRLIFPRSP
RYNLVLASRLKPFEHWLWSH-LTA---ERLGTS-G-------R--GRYVA
KGLNLSQRARLIVKKMAGF-S---RCAVLEVDGKAFEAHVGPSSIEQ-EH
RVYKAAYPG----------D---ST-L-SSLLRAQRVLKGRL---PCG--
------A--KFSRNGGRASGDFNTGMGNSLIMFSCVYASL---VEL----
G------YS-------SW-DFLCDGDNALLFVESSDVDDLV-E-R--LPG
VAVGTCGQELSLDAVTGSLSGVVFGQSKPVFF---PS----GWRLVRDPF
KALSGFGC-SH---AWL-RE-P--KFRDEYLVGVARCELALSLGQPLLQA
FCLRVLAL----FP-----------GVVPR-D-H-VAF------------
-RD-Y----EFL-G-------------------VS----P-RV-L-RRP-
-EPVTWETRVSFADAFSISPERQLEIE
>Macrophomina_phaseolina_single-stranded_RNA_virus_3_ALD89104.2
---------------------T---R----------------------P-
----------AD--------------------------------------
--------------------------------------------------
------------PG--LG----S--D---FR-RV---FRHMVRIGA-R--
-Y--GG-S-RWTHLETAESYSGS--LRRRYLEAERSLRE---DG----PV
SA-G-D----V-YLRAFLKAEKLSVA-----K------FQKPRMIFPRSP
RYNLVLASWLKPFEHWLWGY-LTA---ARLFGG-S-------N--TRVVA
KGLSPRQRANLIVRKFNDF-K---RCVVFEADAKAFEAHVSSVQIGL-EH
SVYLAAYGG----------R---RA-L-RDVLSRQIFH-GVT---PTG--
------L--KFSRLGGRASGDFNTGMGNTLIMLAAIVGSL---GTY----
G------V--------KF-DCLVDGDNALVFLEQGDVERVV-N-S--FSE
LVLTQSGHELTLEKPVAYLEGVRFGRSAPIFL---GHG--LGWTMVREPE
SVLSCALA-SH---RHL-RE-P--SFGRRWLNGVARCELSLARGLPVLQA
WALQVLKT----TA-----------TLKKL-P-V-DEF------------
-RE-Y----FVV-G-------------------AW----L-AG-E-ESV-
-LPVSVESRLSFERAFGWSPEEQLRFE
>Magnaporthe_oryzae_RNA_virus_YP_009115495.1
MWVPAVHADCPHNQVASLLKRTLGPV----------------------P-
----------DP----V---------------------------------
--------------------------------------------------
-----------HEP--VG----P--T---VK-AV---FSRLRALAA-R--
-S--GV-S-RWSLRRTAESYKGA--LGRRYMEAERSLRV---DG----PV
NS-G-D----T-YLRPFLKAEKVKVM-D---K------QSKPRMIFPRSP
RYNLSIASRLKPFEHWVWGR-LTT---QVVLGT-G-------V--GRVVA
KGLNPRQRANLIVRKFRAL-D---DCVCVEVDGKAFEAHVGEDQLLE-EH
GVYEAAFPG----------D---WE-L-QRLLRVQLSLRGKL---PCG--
------A--EFTRPGGRASGDFNTGMGNSLIMLAVVGAVM---KEL----
A------PG-------AF-DLLVDGDNALVFMPRGLLGLVR-A-N--FER
RVLEVSGHEIQLESPCSVIEEIRFGQSAPINL---GGS--RGWTMVRDPR
KVISQALS-SH---RWL-RE-P--TFASEWIRGVAACELSLSRGVPVLQA
WSASLQRV----YG-----------GPGGV-R-E-HPH------------
-TD-Y----FYQ-G-------------------AW----F-AD-V-SQS-
-VEVTQQARISFWAAFGVAPDEQLALE
>Soybean_leaf-associated_ssRNA_virus_3_ALM62246.1
-----------HNEVTALAMRTMGEV----------------------P-
----------AQ----V---------------------------------
--------------------------------------------------
-----------FGP--VS----A--G---SE-AT---WRQLIRFAR-R--
-Y--RD-G-ALSWRATAESYSGA--LRRRYLEAARSLEE---DG----LS
GY-Q-D----W-TIRAFLKTEKNRVP-G---K------AMKPRLIFPRSP
RYNLELASRLKPFEHWLWGR-LVG----SVLGF-D-------G--SRLVA
KGLNQRQRANLIRKKFASF-R---RCVCFEADGKAFEAHVGPAALKK-EH
AVYAAAFPG----------D---VR-L-GRLLSEQLVLRGSV---SCG--
------A--KFERKGGRASGDYNTGMGNSLSFLVEVVAAM---RTF----
S------LS-------KF-DVLVDGDNVLVFVEEDEAEPVL-D-G--FSD
AILQSCGHEVLLERPARVLEDVRFGGSAPVFL---GEK--RGWCMVREHH
RVISGAFS-SH---VYL-RE-P--VFAKDWMVGVARCELSQVRGVPILQS
FFVSALKA----LG-----------PAKKV-R-E-HAH------------
-RD-A----LAL-G-------------------AW----F-AD-E-DSS-
-LEVSLDARVSFERAYGVPMEEQLRLE
>LA534119.1_Humulus_lupulus_TSA
AFVPVCNRPCPHNEVTALAMRSMGEV----------------------P-
----------AQ----V---------------------------------
--------------------------------------------------
-----------FGP--VS----A--R---SE-AV---WGELLKFAR-R--
-Y--RD-G-ALSWRATAESYSGT--LRRRYLEAARSLEE---DG----LS
TH-Q-D----W-TIRAFLKTEKNRVP-G---K------AMKPRLIYPRSP
RYNLEVASRLKPFEHWLWGR-LKG----SVLGF-D-------G--SRLVA
KGLNQRQRANLIKRKFDSF-S---RCVCFEADGKAFEAHVGPAALAK-EH
AVYAAAFPG----------D---RR-L-GFLLSKQLELRGTT---SCG--
------A--KFRRDGGRASGDFNTGMGNSLCFLVEVVSAL---NTF----
A------LS-------KF-DVLVDGDNVLVFLEAAESEPVL-G-G--FSD
AILQSCGHEVLLERPAFVLEDVRFGGSAPVFL---GDK--HGWSMVREHH
RVISGAFS-SH---IYL-RE-P--VFAREWMVGVSMCELSQARGVPILQA
FFTSAIRA----LG-----------PVRRV-R-E-HPH------------
-RD-A----LAL-G-------------------AW----F-AT-E-DSA-
-LEVSLEARVSFERAFGVPMEEQRRLE
>Soybean_leaf-associated_ssRNA_virus_2_ALM62236.1
AFVPVCNRPCPHNEVTALAMRTMGEV----------------------P-
----------AQ----V---------------------------------
--------------------------------------------------
-----------FGP--VS----A--G---SE-AT---WRQLLKFAR-R--
-Y--RD-G-ALSWRATAESYSGT--LRRRYLEAARSLEE---DG----LS
TH-Q-D----W-TIRAFLKTEKNRVP-G---K------AMKPRLIYPRSP
RYNLEVASRLKPFEHWLWGR-LKG----SVLGF-D-------G--SRLVA
KGLNQRQRANLIKRKFDSF-S---RCVCFEADGKAFEAHVGPAALAK-EH
AVYAAAFPG----------D---RR-L-GFLLSKQLELSGTT---SCG--
------A--KFRRDGGRASGDFNTGMGNSLCFLVEVVSAL---KTF----
A------LS-------KF-DVLVDGDNVLVFLEAAESEPVL-G-G--FSD
AILQSCGHEVLLERPAFVLEDVRFGGSAPVFL---GDK--HGWSMVREHH
RVISGAFS-SH---IYL-RE-P--VFAREWMVGVSMCELSQARGVPILQA
FFTSAIRA----LG-----------PVRRV-R-E-HPH------------
-RD-A----LAL-G-------------------AW----F-AT-E-DSA-
-LEVSLEARVSFERAFGVPMEEQRRLE
>Sanxia_tombus-like_virus_4_YP_009337356.1
-MDVKPFEKTLDNVVSGIKERIMYIDDA-----G--------TRRP----
----------VC----R---------------------------------
----------------------------------R--------------N
-------A-----------G-----E---LKH-LT---DKL--ADC-V--
-P--NP-T-RMTRREFIASRNGR--LKKVYERANEMLDDQ---P----SS
-LE--D---LA-RTSLFTKWERSVHK-P---G----K-TTVPRIINPRSP
QFNILLGRYLTPIEHQIFEG-LQE---M------LES-------PHPVIA
KGLTQSEKGQIIADIVND------GYVVVGLDASRFDQCISEELLKM-EH
NVYLKCYQN----------D---RL-L-RALLKCQLDNSGQY-IGR--DG
-----RV--KVRYGAIRCSGDMNTSLGNCIISVLLSVLFCD---E---N-
-----G------IG--DF-RVFCDGDDLLLAVRRGDLNKLN--P---LQQ
WY-LQWGLRMKVEEPAYTPEAVEFCQSRPVCI---DG----RYVLIRDVR
KCINVDYS-GF---VNL-QD-R--DYMLKYLRAVGVCGSYLAAGCPVLQA
WYGFGVRV----GT----T----GK---LD----------V-L---D---
----T-----E---R---G---F--TRQAK---LE--Q-R-SG-A-VM--
YRPIDDGARESFRLAFGIGAAEQLLLE
>Changjiang_tombus-like_virus_16_YP_009337093.1
SRVVRPFDSSVDNVVSGMKERVFFLDER-----G--------TTRP----
----------QC----R---------------------------------
----------------------------------R--------------N
-------M-----------S-----D---AGE-LV---DML--VSS-V--
-G--HC-S-RVSGAEFLRTRSGS--KRTAYETALKRLRDA---P----RT
-LT--E---LS-KIGFFVKTEATQHL----------K-RQVPRIISPRSY
EFNYLLGRYTLAIEHPLFEA-LPS---L------FKG--------VPVIA
KGRTQQEKAQLIVEKLKP------GWVCVGLDASRFDQSIGETLLRM-EH
SVYTKLFPG----------D---RL-L-PALLKQQLNNVGRA-LCR--DG
-----CV--KARIGAMRCSGDQNTSLGNCLISCLLAALFFR---E---H-
-----G------I---DG-DVLNDGDDLLMFVPENQLAELS--V---LPE
WY-LQWGLRMKVEPPARVPEQVEFCQAKVVYG---PD----GWILVRDYR
KVLNTDYC-GN---SKV-DE-F--QDYRVHIRNVGLCGLSMAAGIPILQA
YHALGVRQ----GS----T----GK---WT----------S-D---F---
----T-----GK--Q---H---Q---MKIQ---LA----A-GY-A-PV--
ERVITADTRLSFEKAFGLSPPVQIAME
>Wenzhou_tombus-like_virus_7_YP_009342296.1
----MTYQPGIDVLVRAISERLYCINTP-----N--------GWIQP---
---------LVP----K---------------------------------
----------------------------------R-E------------D
-------V-----------S-----G---LAL-LF---DAA--RQH-I--
-R--VQ-H-PMSAEQFANCYTGP--RKRRYLAAARSLAES---G----IS
-H-Q-D----A-RLKYFLKFETYNFD-E---K----P-NPSPRGINPRSD
RYLVELGRFLHSIEKRIYKA-IAL---V------F---------GHPVIM
KGYNQAQRGAILDKLMSEV-D---DPVAIPADASRFEQSIDIPHLEV-EH
KWYLEFFRGE---D-----R---KH-L-AFLLDLQKHNKGSA-HAS--DG
-----DL--KFSIDGKRMSGDKNTSSGNCIISASLWYEFAK---E---K-
-----G------W-LTLT-RFFCDGDDAVMIIPRKYLKEFQ-QD---YLV
FC-SKRGFRMKLDKVACILEQIDFCQSRPVWT---PQ----GYVMVRNPV
-SVSKDCH-SK---API-NN-E--KIARRWIKAVGLCGLSCNGGIPVMQE
FYRAMIRY----AG----D----VK---AL-D--------L-T---H---
----P-L---MV--R---Q---F---R--Y---KV----Y-GM-D-RE--
EDVIHPRTRASYAVAFNVSPSEQLLLE
>Hubei_tombus-like_virus_4_YP_009336489.1
PNRAAVHDNSVLNCDRALRERVYYVKNGDG-------------FARP-P-
----------QP----N---------------------------------
----------------------------------P-------------SS
-------V-----------L-----T---LGQ-FR---KKL--SRC-V--
-P--RI-P-ALSWELFPSRYKDA-KKRNIYKNADQSLHER---P----LS
-I-H-----DS-YVKGFIKDEKINLM-K---K----E-DPVPRAILPLSP
RLNIVEGSIISHREHAVFEG-ID--L-V------F---------GRKTVM
KGLNAEEKGRIIAEKCGRF-A---KFAALSIDMAKFDQHVSVLMNMF-EN
SVLVDTCCTP--QE-----R---RE-L-SKILAWSIHSKGRM-QAT--DG
-----KV--NFIREGGRLSGCMHTSLGNIIIMCAMFWTFMQ---QF----
-----G-D----I---KW-DYINDGDDCVLFVEDKDLHKVA-PK---IQD
YF-LGMGFTAVVEDVVHDIEKIDFCQSRPVWD---GD----DYIMCRNPH
TALIKDTM-CL---KPI-GN-E--NEWGSWVRSVSESGIAGFAGMPIFQS
FYELYSRS----SK----G----FK---V--N--------------KL--
----H-R---VD--G---G---L---K--I---AT----R-GM-H-RK--
SRPIDDRTRYSFWLAWGVLPDAQICTE
>Hubei_tombus-like_virus_3_YP_009337772.1
HSVMTVHNSTMVNLERALKERVYFVKGANG------------EFVPP-P-
----------KP----V---------------------------------
----------------------------------S-------------GA
-------F-----------D-----D---CLP-IF---REV--SMR-C--
-A--RF-P-SLTLDEFPGRYKDA-KKRSMYQAAVESLHST---P----IS
-E-K-----DA-NITGFVKADKLDFT-K---K----Q-DPVPRLISSYGS
RYVVALGRHYAHREHSFIRA-LD--R-V------W---------GNRVVC
KGLNSVRRGRLIADKWGKF-R---KPCALMADASRFDQHVSLEALRL-EF
DFYLTLATNP--QE-----R---KE-M-QYLLELQLIGDGVG-RAE--DG
-----SV--RFSTCGGRKSGVPNTGGGNTLLMCVMFLAYVR---SL----
-----G------I---RC-EFVNDGDDCVLIMEQSDRELVE-RT---IEG
YF-LRKGFTMVVEKAVFELERIDFCQGSPVWT---PS----GYIMVRRPQ
TCMAKDTI-SL---DRF-TS-E--AHWKRWMSSVGECGLSLSGGIPVMQE
YYQSYVRN----AK----G----AK---P-----------------LE--
----K-G---PS--W---G---F---K--H---LA----C-GM-S-RK--
YGPVHERTRYSFWLAFGIFPDEQVAAE
>Changjiang_tombus-like_virus_13_APG76233.1
RGAMYTHDNDVGNVLQSVYERVLGSVRD-----G--------VWTPT-L-
----------LP----E---------------------------------
----------------------------------K-G------------A
-------F-----------T--GA-----LWA-FR---RRV--VAQ-F--
-GA-YS-L-PLSHDQFVDVYRGQ--KKKRYAAAAASLQSK---P----VV
-R-A-D----S-HPSVFLKAEKWY------------E-RKAGRLISARHP
RYNLAVGTYLLPIEHRMYKA-VDG---V------F---------GSPTIM
KGYTHERRAAVIHSHYSSF-V---DCVAVGQDFSKFDQHISRDALKY-EH
AFYDLCY-G----------D---RN-L-TRLLARQLGTTCYA-TLL--DG
-----KV--VYKLRGGRMSGDMNTALGNCILSAALIWAYAH---ER----
-----G------I---KV-RVIVDGDDSVTFLERRDLARYR-DG---IAE
WM-REKGFILVSEEPVFDICQVEFCQAKYTRL---AV-----PTMVRNPI
KAITQDHE-WI---VDR----S--IAHEDVLSATGLGGLSLYGACPVLGA
YYHMLSKA----SP----N----AE---RT----------L-R---RL--
----A-T----Q--S---S---W---L------RF----A-GE-T-GT--
YVEATEEARFAFWETWGMEPGEQRAIE
>Changjiang_crawfish_virus_7_YP_009337172.1
RGTLWTHANDVANVVQSVHERVLGRTTS-----K--------GWERT-L-
----------LP----E---------------------------------
----------------------------------E-G------------A
-------F-----------D--SE-G---MVR-FS---TRL--KQK-L--
-GS-HS-L-PVTEQDFLSHYRGQ--KRRRYEAAVSSLRAK---P----VQ
-R-A-D----S-YPSVFLKAEKWR------------E-EKPGRLISARSP
RYNVEVGRYLLPLEPLVYQA-IDG---V------W---------GSATIM
KGYTPERRAAVVRGHWDSF-G---DPVAVGHDFSKFDQHISKRALQY-EH
GVYLRAYAG----------D---EH-L-QKLLSWQLETTCYA-NVR--DG
-----RV--KYTVKGGRMSGDMNTAMGNCIISAGLIWAYAA---ES----
-----G------V---QL-RAVVDGDDSVVFMEKKDLQRYL-AG---IEG
WM-AKRGFRLVTEEPVYEINRVEFCQCRYMDT---VP-----PTMVRNPL
KAITQDHA-WI---EDR----S--ISYAEVLAATGLGGLSLYGHIPVLGA
YYDLLART----TQ----P----SR---RT----------L-N---RL--
----D-F----R--S---S---W---L------RD----A-TM-S-GG--
FTEPSEQARYQFWLTWGMSPGEQRAHE
>Changjiang_tombus-like_virus_12_YP_009337155.1
KGQTWTHANDVANVVESVHERVLGRTAD-----G--------TWERT-M-
----------QP----E---------------------------------
----------------------------------K-G------------A
-------F-----------T--GD-----LLV-FR---RRV--GIH-T--
-GS-SS-L-PWSTEQFVDHYRGQ--KKARYQSAAKSLEER---P----LS
-R-K-D----S-YPSVFLKAEKWH------------D-PKAGRLISARHP
RYNLELGKFILPLEHELYKA-IDE---V------Y---------GSATIM
KGYTPEQRAAVVEQHWGAF-D---SPVAIGQDYSKFDQHISKDALQY-EH
GFYLHAYGG----------D---EN-L-QRLLSWQLESRCFA-NVQ--DG
-----VV--QYPVKGGRMSGDMNTALGNCVISASLIWAYAR---EI----
-----G------V---KI-RLVVDGDDSVAFMERTDAPRYQ-AG---IKE
WM-ARRGFRLVSEEPVYQINQVEFCQCRYVGT---TP-----PTMVRNPL
KAITQDHA-WV---EDK----A--LRWADVLAATGMGGLALYGNIPLLGA
YYDMLARA----SE----V----SA---KT----------L-A---RL--
----D-T----R--S---S---W---L------RD----A-TF-G-GV--
RMEPSEMARYQFWLSWGMEPGAQREHE
>Carrot_red_leaf_luteovirus_associated_RNA_AAB82543.1
DYDIVFYTNSRNNLMRGLVNRVLTYKG---------------G--PV-L-
----------EP----S---------------------------------
----------------------------------P-------------GA
-------W-----------K-----S---LRG-LA---TSL--GNR-C--
----LT-T-PLSPEEFLACYVGR--KRTIYTKAMESFKTK---P----WD
-ARK-----DM-IVKAFIKKEKDKLV-D--------E-SCDPRIIQPRTP
RFVTRFGRYVRAIEKRLYIE-WT--K-S------FSSF-T--VTTTPVCL
KGMNYRTRARALLEKWQSF-D---SPVAVCLDASRFDLHVSVDALKF-TD
QIYLSAFTG----------I-DRSE-L-KEILRNRHKTTGFA-TCK--EG
-----TF--HYEKVGGRCSGDSDTSLGNVSIMLAITRVICE---EL----
-----K------G--IHI-EVANDGDDQVLMVETNQLDNLI-KE---LSP
TF-ARFGFRVKVEDPVWEFERIDFCQTRPIFLS--PG----EPLMCRYPM
QSMSKDVA-SF---LNI-ER-S--EGWKYMLRAIGACGSSSFSQVPVLGK
FYSALSST----SN--------------K--D--------ESR---WW--
--KRT-G---VD--L---G---F---Q--Q---LT----S-GV---GD--
IPYDEVTARSSFYKAFGILPDTQVALE
>Tobacco_bushy_top_disease-associated_RNA_ABV01917.1
NYGVTYFNNSRANLLRGLVNRVLTYKG---------------G--PI-L-
----------EP----S---------------------------------
----------------------------------P-------------GS
-------W-----------R-----S---LSP-LA---RKI--GIR-C--
----RT-S-PMSPDEFLACYAGR--KRTIYTKALRSLEDT---P----LN
--NK-----DF-VVRAFLKKEKDKLL-S--------S-SSDPRIIQPRHP
RFLVSFGRYIRPLEQKCYKA-FS--S-L------FQRF-A--VSRTPVCF
KGLNYLRRGEMLLKKWESF-V---NPVAICLDASRFDLHVSVEALQY-TH
ILYYTAFGR-------------DPL-L-MQLLENRLETRGVA-ICK--EG
-----SY--RYKKKGGRCSGDNDTSLGNVIIMLSITYHLLE---GL----
-----P------F--PHI-EVANDXDDQVLIVEKENELALL-EA---VEP
CF-AKFGFRLTVEQPVYEFERIDFCQTRPVRLS--PD----VTTMVRHPR
LAMTKDLT-SF---IPI-ER-G--LMKYHMLSAIGACGKACYNDIPVLGA
MYRKLESV----GR----A----AG---G--R--------EEX---WW--
--AST-N---AN--P---D---F---Q--R---LS----S-KA---AT--
NVGLTVEARVSFWKAFDILPDHQTALE
>Beet_western_yellows_virus_associated_RNA_AHA85529.1
--------------------------------------------------
--------------------------------------------------
--------------------------------------------------
--------------------------------------------------
--------------------------------------------------
--------------------------------------------------
---------------------------M------FKRF-T--VSDTPVCF
KGLNYLRRGNFMKEKWESF-N---DPVAICLDASRFDLHVSEDALQH-TH
LLYMTAIGN-------------DPQ-L-AYILENRLVTDGVG-WSS--DG
-----AF--RYHKKGGRCSGDNDTSLGNVIIMLSITYAFCE---ES----
-----D------I--PHI-EVTNDGDDQVIMVEREHMHTVL-Q----IED
TF-RKFGFLLKVEDPVYELERIDFCQTRPVQLT--PD----VCTMVRHPR
LAMTKDLT-TF---IPI-ER-G--KLKYHMLTAIGKCGSACYDDIPVLRA
MYRKMEII----GT----R----NK---G--N--------EDS---WW--
--NST-H---AD--P---A---F---R--T---LS----S-KA---AT--
NVGLTTQCRISFWKAFGILPDQQEALE
>Cucurbit_aphid_borne_yellows_virus_associated_RNA_YP_009121770.1
DYDIVFYTNSRNNLMRGLVNRVLTYKG---------------G--PV-L-
----------EP----T---------------------------------
----------------------------------P-------------GA
-------W-----------R-----E---LRS-LA---HSL--GNR-C--
----LT-T-PLSSEEFLACYAGR--KRAIYAKAIESFNTK---P----WD
-ADK-----DM-IVKAFIKKEKDKLL-S--------S-NSDPRIIQPRHP
RFLVSLGRYIRPLEQKVYKT-YT--R-L------FKRF-A--ATNTPVCF
KGLNYLRRGSCLKEKWESF-N---SPVAVCLDASRFDLHVSEDALQH-TH
LLYRTAIGN-------------DPL-L-AYILENRLVTDGVG-WSS--DG
-----AY--RYHKRGGRCSGDNDTSLGNVIIMLSITHAFCE---ES----
-----E------I--PHI-EVANDGDDQVIIVESEHVEKVL-R----IED
IF-REFGFLLKVEEPVHELERIDFCQTRPVQLT--PD----VCTMVRHPR
LAMTKDLT-TF---IPI-ER-G--KLKYHMLTAIGKCGMACYNDIPVLGA
MYRKLVKI----GS----M----NK---G--N--------EER---WW--
--KST-H---AD--P---A---F---R--S---LS----S-KA---AT--
NVGLTPQCRASFWKAFGILPDQQVALE
>Beihai_tombus-like_virus_2_YP_009337817.1
ANNFRIPNNDLVTKLHAFVERVCLVRNSE----G--------NLVAT-PR
PWDVLMSEDVDY----D---------------------------------
----------------------------------Q-A------------E
QLFIDMTA-----------P-----V---VEA-LS---REY--ITA-G--
-G--VD-Q-PITYDQFLNHYVGS--KRKIYEQAIESLRDI---P----FQ
-DKR-D----G-SVEIFIKPEYLKP-------------GGVPRVISPRHP
RYHATIGLYIKAIEDKIYNS-IDT---M------WDPT-G----QFKTVA
KKMDMIQRAEELNKMWSSY-G---RPRAVGFDAKRFDQHINSWLLKHLEH
KIYKKVCHNTSPEH-----E---VT-L-SRLLELQQTNIIKV-GDR--KD
-----MARYTFEVDGVRMSGDMNTSLGNVTIMCCLMWLFRE---E---Y-
-----H------F---DF-KMLNDGDDLVIVCDRVTAKAIK-DK---LPS
FF-LKFGIEMEFEGLFHTLEAIEFCQAHPVQY---DV---GKWIMVPNPS
KRIFSDLL-SE---KPV-ES-R--KIYSSWLGAVGKCGCAMSPGVPILQE
FYDWILRT----PG----V----KP---WIPK--------E-G---S---
----Y-Y---YK--Y---G---Y---R--K---VI--E-G-AK-Y-K---
P--VSEIARISFFKAYNIPPSEQIMLE
>Wenzhou_tombus-like_virus_9_YP_009342302.1
GPDWDMPNNDIESVSHAVLERVFFVKDGR----G--------GFRRA-P-
----------KP----W---------------------------------
----------------------------------T-HKSVINDANPLKSA
Q------R-----------KVQD--RLSSFNS-KM---KGI--AER-H--
-G--KV-S-PMTDEEFVQCYGGA--KRRCYDAAVESLRDE---P----LK
-E-K-----DC-RVKVFTKDEYRKP-------------GGAPRAIQPRSP
RFNVKLGRYIKHIEHEIFSA-ID--E-I------FDPY-G----EHRTVA
KGMNMVDRGNVVAKMWSEF-E---DPIAVGLDASRFDQHINKLLLEH-EH
SIYHLWSVGK---G---EDL---PN-L-STLLRSQLINQGVY-KGV--DG
-----TL--RYRVNGCRMSGDMNTSLGNVIIMCSLMYAYFE---SV----
-----N------ML-GKV-RLLNDGDDCVIIMDRRNLDKFR-NG---LQE
WF-LEMGITMEYDGIYTSLEDVEFCQCRPVRF---GD----GWRLCPRPS
KRLYSDLV-TT---KAM-FS-R--KVYRKQVGAIAGCGLACSGGLPVFQE
FYKWLGRG----A----------TP---WI-P--------T-M---GD--
----Q-Y---HK--F---R-------Q--E---LV----D-GL-E-IK--
IREPTFDERLSFYFAFDITPQEQLAVE
>Beihai_tombus-like_virus_3_YP_009336827.1
GPDWDIPNNDISSVSHAVLERVFFVKDGR----G--------GFERA-P-
----------RP----W---------------------------------
----------------------------------E-HESVLHDKNPKLSA
R------L-----------KIQE--RLSKFSS-EM---AKC--AAD-H--
-G--VV-S-PCSETEFLDYYGGA--KRKTYEHAVESFKTR---S----FE
-A-K-----DG-RVKVFTKDEYLKP-------------GGCPRAIQPRSP
RYNVKLGRYIKGIEHLIFEA-ID--D-I------FDGT-K----EHKTVA
KGMNMIERGGEIKRMWDRY-A---CPTAVGLDASRFDQHINELLLKF-EH
SIYKMWTELE---G---DDL---PP-L-HQLLQAQLNNCGMY-IGI--DG
-----VL--KYKVNGCRMSGDMNTSLGNVIIMCSLMYSFFD---TK----
-----K------ML-GKI-SLLNDGDDCVIIMERSDVKGFL-DG---LED
WF-LEMGITMKVEGIFTSLEEIEFCQSRPVFN---ED-F--GYVLIPRPQ
KRLYSDLI-ST---KNL-RS-K--KVYRKQVGAIAGCGMALSSGTPIFQN
FYSWLGRG----A----------CP---WI-P--------E-Q---GD--
----Y-Y---YK--Y---R-------Q--E---LV----D-RM-M-YR--
YRKPSMRERVSFYFAFDITPSEQLVLE
>Beihai_tombus-like_virus_4_APG76214.1
GPDWDIPNNDIETVTHAVLERVFFVKDGK----G--------GFQRA-P-
----------KP----W---------------------------------
----------------------------------S-HSSINAQENPVAQA
R------S-----------YVQD--KLSQFSR-EM---ERC--SKI-H--
-G--VV-S-PCTNQEFVECYGGA--KRKIYEQAVESLESN---P----LQ
-A-R-----DK-RVKVFTKDEYLKP-------------DGAPRAIQPRSP
RFNVCLGRYVKQLEHLIFEA-IN--E-I------FDGS-G----EHKTVA
KGMNMNERGEEIRGMWEKY-V---NPVAVGLDASRFDQHINTLLLEH-EH
KIYRMWSTGQ---G---DDL---PN-L-NTLLSAQLKNKGVY-VGI--DG
-----IL--KYKVNGCRMSGDMNTSLGNVIIMCSLMYSYFK---DK----
-----N------ML-GKI-SLLNDGDDCVIIMEQKRLKEFT-RG---LKD
WF-LRMGITMEFDGVYNTLEEVEFCQARPVFN---EE-L--GYVLTPRPS
KRLYSDVI-ST---KMM-KS-K--KVYRKQLGAIAGCGLAMSGGVPIFQQ
FYTWMGRG----A----------TP---WV-P--------K-M---GD--
----H-Y---YK--F---R-------Q--E---LI----D-GM-T-YK--
QREPTMRERISFYFAHGITPAEQKLIE
>Wenzhou_tombus-like_virus_4_YP_009342057.1
LLDFCVHDPTAYNVLDGVIQRVMLVDGHR----P--------------P-
----------QP----E---------------------------------
----------------------------------P-G------------A
-------W-----------A-----A---LRR-YA---RRI--TRR-M--
-PR-NP-K-RMRRHDYPQLYGGS--KRDMYAAAAVSLDEK---P----IT
--SR-D----A-RLAVFGKCEKVALA-A---N---GR-PKAMRVISPRDP
RFNIELGRFLHPIEKPVYLA-INA---M------FSNT-P----TTPTVQ
KFLNLRERGRVLRAKWRMF-R---DPIAVGYDAKRFDQHTSADAMKL-EH
LIYTGAYANH--PE-----L---SE-L-RRLLNWQLRTKATA-RLK--DG
-----LI--HYRTLGNRCSGDVNTSLGNIVLMCVMMRAYLD---H---V-
-----R------L---RA-ELVNDGDDCVLILERRDLALLE-E----LEP
FF-LRLGYTMIREDPVDVFEQIEFCQCNPVFD---GA----EWVMVRKLT
TVMSKDTI-TV---KSL-SS-E--QAVRIHRRRIMQSGMAMAGNIPVLRS
VYKYIGRG----CE----A----AT---NRRG--------R-F---N---
----P-Y---LD--S---G---L---F--Y---AT----K-GM-R-YK--
DILPTATARLSFWRSTGVTPSQQVSME
>Sanxia_tombus-like_virus_1_YP_009337621.1
GGQIGCHVHNMINMAISIFHRVLTVQRDG-------------QFVET-T-
----------PP----S---------------------------------
----------------------------------E-------------AL
-------Y-----------R--Q--R---FRQ-YV---KQL--KRY-T--
-Y--ET-P-PVTRDVFLSRQSGNSRRFLRYQRALANLGQL---ERNNDVD
-LDR-L----S-RLSNFVKVEKLLST-K--------L-AKAPRNISPRSP
EYNILLGCHIAHLEKILFRI-LQR---V------C---------GFPVVF
KGMNCLRQGQLLRQHWDEF-E---QPVAIDLDASRFDQHQHVSSLKV-EH
EQWLRMVPS----------S-SREE-L-SQLLHCQLLNKGSS-LFR--LE
DGSCMKV--SYQVEGTRASGDMNTSSGNCFTMVGMVYSYMQ---TK----
-----Q------I---KW-RLANNGDDCVLIVDKRNLHHLS-D----LQE
WF-GQMGYTMESNGYVEDFEKIVFCQTQPVYT---PD----GYKMVRQPQ
SALLKDIN-SR---CDL-SR-E--KVFDLWCSCVRKGGLALAGDIPIYQA
FYQAFPDK----HS----T----AH---LQ---------------EVA--
----A-V---LE--T---G---F---T--M---L---S-K-GL-Q-PQ--
IRSIEPRTRYSFWKAFGITPKQQLVLE
>Sanxia_tombus-like_virus_2_YP_009337648.1
STRVSCHQHNSNNLAISVFQRVLTISKGG-------------KQVET-S-
----------PP----T---------------------------------
----------------------------------E-------------DF
-------Y-----------R--Q--Q---FAP-YV---DEL--KRC-S--
-F--VT-A-PVNRSVFCEKYRANGRRYRSYLRAVANLECM---ERQQTLD
-LQR-L----S-RLSNFVKVEKVLED-K--------L-AKAPRNISPRAP
EFNVLLGCYIAHLEKALFRI-LER---V------C---------GFPVVF
KGMNALKQGEVLRHHWEQF-E---QPVAIDLDASRFDQHQHVASLKV-EH
EQWLRMVPA----------E-FSGD-L-RALLNCQLLNNGSA-VFP--QE
G---IRV--KYQVRGTRASGDMNTSSGNCFTMVGLIFSYMH---G-----
-----K------C---KW-RLANNGDDCVLIIEKRDLPKIS-D----LVH
WF-GRMGYTMESEGVVDIFERISFCQTKPVWT---PL----GYKMVRNPQ
TAIAKDIH-SR---CDL-SR-E--DVFDLWTSCVGKGGLALAGDIPVYNK
FYQTFPQK----HS----A----AN---FQ---------------EVA--
----P-M---VE--S---G---F---Y--M---L---S-K-GL-K-YE--
STEILPRTRYSFWLAFGITPMEQLVLE
>Marine_RNA_virus_SOG_YP_001429579.1
---MHVPNASVHNLTSAIFLRLFYTDAQG-------------S--TP-Q-
----------KP----V---------------------------------
----------------------------------S-------------GA
-------Y-----------S-----Q---MHS-LR---AKL--VEY-L--
-TEQPR-Q-PWTVATFLSRVRPR--QRATYTRAAQEFAKI---R----WT
-A-K-AYTWWS-RIKAFVKAEKTLKS-L--------M-LFVPRLISPRSM
EFNIALGLYLKPLEKPVYAA-LN--R-F------VKDD-LQFPIPTHVVA
KGLNAEQTGKVMHAKWSQF-S---DPVAVGIDAKRFDQHVSVDALEF-EH
GFYNSIYDC--------------DH-L-RELLRHQLQTTGVG-FLR--DG
-----KI--NYQHNGGRCSGDMNTSLGNILLMCCMCIHLIQ---LS----
-----T------R---HI-DFINNGDDVVFFCERSSLQTLS-DL---IRE
VF-PPLGFTIQVEEPVYIFEHIEFCQTHPVFD---GW----RWIMVRNWP
DAFYKDCL-SV---KSL-DG----KCAHTYYNAIGACGLALAGGIPIYQD
FYRHLISI----TN----Q----HA---KQ-N--------WN--------
---DI-S---LE--T---G---M---F--Q---LA----A-GM-N-RY--
YREATLAARTSFYMAFNVTPTQQIAIA
>Rose_spring_dwarf-associated_virus_YP_001949736.1
GLNYQVPNPSLHNALVAVERRVFTVGKG-----D--------KIELP-P-
----------QP----K---------------------------------
----------------------------------S-E------------I
-------F-----------Q--R------LAY-FA---EGV--IRH-S--
-G--YC-K-THSPLELAMSYESG--KRALYLKAVRSLQSS---P----VN
-A-N-----DA-KVTAFLKMEKHLM--C---K------PIAPRLICPRSK
RYNVELGRRLKFNEKRIMRA-ID--A-M------FE---------SPTIL
SGYDSFRVGRIVAAKWGKF-R---DPVAIGVDASRFDQHVSRQALKF-EH
SVYNGIFC-D-------------PI-L-KKLLKWQLRNEVVL-FVE--DK
-----ML--QFTIDRMRMSGDINTSMGNKIIMTGLMHLYFR---DL----
-----G------V---QA-ELCNNGDDCVIICDKKDQRKFD-N----LAA
WF-LDFGFSMAIEDPVYELEKLEFCQGHPLCI---NG----SYRMVRKPE
S-MSKDAH-SM---LSM-KH-H--EDVKTFLSATAQCGLVLNSGVPILEA
FHRCLYRT----SG----Y----KK---VS-E--------G-L---IK--
----K-V---IS--Y---G--QD---E--R---LG----G-RR-A-IR--
EEPVTMGNRMSFWKAYGVDPRTQVLVE
>Nectarine_stem_pitting-associated_virus_ALX72760.1
GLDYQSPSPVLHNALVAVERRVFTVGKG-----D--------EIVLP-P-
----------QA----T---------------------------------
----------------------------------R-G------------I
-------F-----------G--K------LAY-FR---DRI--VED-V--
-G--YC-K-TYSPMELASTYHSS--KRAAYTRAVLSLRHS---P----VN
-Q-H-----DA-QVTAFLKMEKHRMG-V---K------AIAPRMIAPRSK
RYNVELGRRLKFNEKKFMNA-ID--H-V------FG---------SKTVL
SGYDNRGVGKIIASKWKKF-Q---NPVAIGVDASRFDQHCSVEALKF-EH
SIYNAVFG-D-------------AE-L-AQLLNWQLDNKMKM-FVE--DK
-----IL--KYNVKGHRCSGDINTAMGNKLLMCAMMHNYFR---EI----
-----E------V---NA-ELCNNGDDCVIICERDDESKFS-N----IYN
WF-LDYGFNMVCEPSVYKLEELEFCQGKPVFI---NG----RCRMVRKPD
S-MSKDVH-SL---LSM-QN-Q--EDVKSFMSATAQCGLVLNSGVPILEA
FHRCLYRN----SG----Y----KK---VS-E--------A-F---LK--
----R-C---IS--Y---G--ND---E--R---LG----G-RR-T-AR--
EEPVTLENRLSYWRSFGVDPRTQFIVE
>Wenzhou_tombus-like_virus_6_YP_009342259.1
--------------------------------------------------
--------------------------------------------------
--------------------------------------------------
--------------------------------------------------
--------------------------------------------------
------------------------M--I---K------PIAPRLICPRTK
RYNVILGTRLKFNEKRIMRA-ID--S-V------FG---------SPTVL
SSYDSFAQGRIIARKWAMF-N---NPVAIGVDASRFDQHVSVQALQW-EH
SIYNAIFH-D-------------PE-L-REALSHQLKNNISL-FVE--DK
-----MI--RFKVDGHRMSGDINTSMGNKLIMCGLMHHYFK---TL----
-----G------V---RA-ELCNNGDDCVIICENKDKHLFD-N----IYE
HF-LQFGFNMVTEPVVECLEKLEFCQSRPICV---NG----AWRMVRRPD
S-IAKDSH-TL---LSM-LN-A--EDVKSFMSATAQCGLVLNSGVPILEA
FYRCLYRS----SG----Y----KK---VT-E--------E-Y---IK--
----A-V---IG--Y---G--NE---E--K---LQ----G-RR-N-PV--
SIPVTDSTRMSYWESFGVDPKTQQIIE
>GAYX01044685.1_Lolium_perenne_TSA
------PNASLHNALVAVERRVFTVGKG-----D--------KAIYP-P-
----------RP----E---------------------------------
----------------------------------H-D------------I
-------F-----------T--D-----TMDY-FQ---KSI--IEE-V--
-G--YC-K-TYPAQLLANSYSAG--KRAMYHKAIASLRTV---P----YH
-Q-K-----DA-NVQAFLKKEKHWM--T---K------DIAPRLICPRSK
RYNIILGTRLKFNEKKIMHA-ID--S-V------FG---------SPTVL
SGYDNFKQGRIIAKKWQKF-A---CPVAIGVDASRFDQHVSEQALKW-EH
GIYNGIFG-D-------------SE-L-ALALEHQITNNIKM-FVE--DK
-----ML--RFKVRGHRMSGDINTSMGNKLIMCGMMHAYFK---KL----
-----G------V---EA-ELCNNGDDCVIITDRANEELFS-G----MYD
HF-LQYGFNMVTEKPVYELEQLEFCQSKPVSV---NG----KYRMVRRPD
S-IGKDST-TL---LSM-LN-Q--SDVKSYMSAVAQCGLVLNAGVPILES
FYKCLYRS----SG----Y----KK---VS-E--------E-F---IK--
----N-V---IS--Y---G--TD---E--R---LQ----G-RR-T-YN--
ETPITNHSRMSYWESFGVDPKIQQIVE
>Barley_yellow_dwarf_virus__ISOLATE_MAV-PS1__BAA01780.1
GLVYKAPNASLHNALVAVERRVYTVGKG-----D--------KAIYP-P-
----------RP----E---------------------------------
----------------------------------H-D------------I
-------F-----------T--D-----TMDY-FQ---KSI--IEE-V--
-G--YC-K-TYPAQLLANSYSAG--KRAMYHKAIASLRTI---P----YH
-Q-K-----DA-NVQAFLKKEKHWM--T---K------DIAPRLICPRSK
RYNIILGTRLKFNEKKIMHA-ID--S-V------FG---------SPTVL
SGYDNFKQGRIIAKKWQKF-A---CPVAIGVDASRFDQHVSEQALKW-EH
GIYNGVFG-D-------------SE-L-ALALEHQITNNIKM-FVE--DK
-----ML--RFKVRGHRMSGDINTSMGNKLIMCGMMHAYFK---KL----
-----G------V---EA-ELCNNGDDCVIITDRANEKLFD-G----MYD
HF-LRYGFNMVTEKPVYELEQLEFCQSKPVSI---NG----KYRMVRRPD
S-IGKDST-TL---LSM-LN-Q--SDVKSYMSAVAQCGLVLNAGVPILES
FYKCLYRS----SG----Y----KK---VS-E--------E-F---IK--
----N-V---IS--Y---G--TD---E--R---LQ----G-RR-T-FQ--
DTPITNHSRMSYWESFGVDPKIQQIVE
>Bean_leafroll_virus_ALX34940.1
GLDYQCPNPSLHNALVAVERRVFTVGKG-----N--------EVVRP-Y-
----------SP----L---------------------------------
----------------------------------R-G------------Q
-------F-----------E--K------MNY-FR---DAI--VKD-V--
-G--CP-K-TYTPEQLASTFKSG--KRSLYNTAVLSLKRK---A----VE
-K-Q-----DS-FVTAFLKMEKHMM--C---K------KIAPRLICPRNK
RYNVELGRRLKFSEKKFMHA-ID--N-V------FK---------SPTVL
SGYDSFKVGRIIADKWGKF-K---RPVAIGVDASRFDQHVSKQALEW-EH
SIYNGCFR-D-------------KQ-L-EELLKWQTENKVML-FVE--DK
-----IL--KFKVSGHRMSGDINTSMGNKLIMCGMMHNYFR---EL----
-----G------V---KA-ELCNNGDDCVIICERKDEKRFS-D----MHR
WF-KEYGFDMQIEKPVYKLTELEFCQSKPIKI---NG----FYRMVRKPQ
S-ISKDAH-SL---ISM-AS-A--EDVKTFMSATAQCGLILNSGVPVLEA
FHNCLYKA----SG----Y----KH---VS-Q--------E-L---ID--
----K-V---VS--F---G--TQ---D--K---LG----L-RK-E-RV--
EEPVTMENRLSYWESFGVDPQTQVLVE
>Soybean_dwarf_virus_AFP55333.1
GLDYQCPNPSLHNALVAVERRVFTVGKG-----N--------EIVLP-Y-
----------KN----K---------------------------------
----------------------------------P-G------------I
-------F-----------S--N------LDY-FR---DSI--VNK-V--
-G--CP-R-THSPEELAATYHSG--KRSLYNAAVQSLKKK---A----VE
-R-S-----DA-NVTAFLKMEKHLM--C---K------KIAPRLICPRNK
RYNVELGRRLKFNEKKFMHA-ID--S-T------FE---------SPTVL
SGYDSFRVGKIIANKWSKF-K---RPVAIGVDASRFDQHVGVEALQW-EH
SIYNGAFK-D-------------PI-L-KELLHWQTENRIML-FVE--DK
-----IL--KFKVKGHRMSGDINTSSGNKLIMCGMMHYYFK---TL----
-----G------V---KA-ELCNNGDDCVIICERKDENKFR-H----MHS
WF-KDYGFDMQIETPVYKIGQIEFCQSKPVKI---NG----YYRMVRKPE
S-ISKDAH-SL---ISM-AS-A--EDVKTFMSATAQCGMILNSGVPVLDA
YHKCLFKA----SG----Y----KK---VS-Q--------E-A---IE--
----R-I---VS--F---G--TQ---D--K---LG----L-RK-E-RV--
EEPITMDNRLSYWESNGVDPQTQVLVE
>Wuhan_insect_virus_20_YP_009342339.1
--------------------------------------------------
--------------------------------------------------
--------------------------------------------------
--------------------------------------------------
-------------MELANTYSSG--KKAQYISAVLNLRKR---P----VE
-Q-K-----DS-YVTAFLKMEKHWM--C---K------KIAPRLICPRTK
RYNVELGRRLKFNEKKFMHA-ID--A-V------FG---------SPTVL
SGYDNFNVGKIIKKKWDKF-N---EPVAIGVDASRFDQHVSEQALRW-EH
SIYNKVFH-D-------------PE-L-ALLLKWQLTNYVSL-FVE--DR
-----ML--KFKVKGHRMSGDINTSMGNKLIMCGMMHKYIK---DL----
-----G------V---KA-ELCNNGDDCVIICERSDERKFD-G----MQD
WF-LNFGFNMVTEEPVYEIEKLEFCQSKPVSV---GG----KYRMVRRPD
S-ISKDSH-SL---LSM-KS-R--EDTKSFMSATAQCGLVLNSGVPILEA
FHRSMYRG----SG----Y----KK---IS-D--------A-Y---LK--
----K-V---IS--Y---G--TD---E--R---LG----T-RR-S-WN--
DEPVTMENRLSYWKAFGIDPNTQELVE
>Cherry_associated_luteovirus_YP_009316228.1
GLDFRVPNPSLHNALVAVERRVFTVGKG-----E--------DVILP-F-
----------SP----L---------------------------------
----------------------------------P-R------------I
-------F-----------G--K------LAY-FR---DAI--IKE-V--
-G--FC-K-THSPMALAMTYQSQ--KRTQYIHAVLSLRRS---P----VQ
-V-K-----DS-FVTAFLKMEKHWL--C---K------DIAPRLICPRSK
RYNVELGRRLKFAEKKFMHA-ID--N-V------FG---------SPTVL
SGYDNFKVGRLIEQKWRKF-R---RPVAIGVDASRFDQHVSKQALKW-EH
SIYNGVFG-D-------------PQ-L-KDLLKWQLTNKVSL-FVE--DK
-----ML--RFKVTGHRMSGDINTAMGNKLIMCALMHNYFR---EL----
-----D------V---KA-ELCNNGDDCVIICEQEDEAKFS-L----MSA
WF-NEYGFNMKIEDPVYELEALEFCQSHPVKI---GG----SYRMVRRPD
S-ISKDAH-SM---LSM-KN-X--EDVKSFISATGQCGMILNSGVPILDA
YHNALYRA----SG----Y----KK---VS-E--------E-Y---IQ--
----K-V---IS--Y---G--TD---E--R---LQ----G-RR-T-RV--
EEPVTMENRLSYWHAFGVDPQTQVLVE
>Rice_virus_X_BAA97674.1
-------------MIVSLEQRVFRVKKD-----G--------AFVRP-P-
----------LP----V---------------------------------
----------------------------------P-G------------A
-------F-----------N--S------CIA-FR---ILW--LAK-LHS
EG--PV-L-KSTVAEVVQCYTAE--KRKLYEAAAQTLAWK---P----IC
-R-R-----DS-HIRAFIKVEKLESD-V---K------DPVPRTIQPRSR
RYNLCLGQYLRLNEKRFTRT-ID--L-V------FG---------EATVM
SGYDNVTQARYLRSKWDSY-P---DPVAIGLDASRFDQHCSPEALEF-EH
SFYTKVFN-D-------------PT-L-DELLSWQRVNKGTAVVMT--GE
-----CL--KYEVNGCRMSGDINTSLGNKLLMCAMVWTYLQ---AH----
-----D------I---DA-KLANNGDDCVLFCSAGSVAKIM-ST---LPG
CF-LNWGYTMEVEDPVRIFERTVFCRSQPVCV---DG----TWAMIRQLG
S-LSRDCF-ST---HDW-SN-E--MTFRDNMNAIGQCNGIINDGVPVHME
QAKAMWRA----GG----S----RN---FN-V--------E-T---LR--
----S-Q---IE--Y---S--WR---E--R---LG----N-RD-R-LL--
WSPVVPSTRLSYFLAFGIEPCVQEAVE
>Carnation_ringspot_virus_NP_619711.1
GQSVCVHKTSLHNMIVSLEQRVFRVKNET----G--------EFVVP-P-
----------QP----S---------------------------------
----------------------------------K-G------------A
-------F-----------D--S------ISY-FR---EAW--KKK-LYS
KG--PV-V-KSSIDDVVACYSSE--KKKLYQKGAATLSHR---P----LH
-W-R-----DS-KVRAFIKVEKLECD-K---K------APVPRTIQPRSK
RYNLCIGRYLRLNEKRMLDA-ID--A-V------FG---------EKTVL
SGLDNKAQGRAIAKKWSKY-E---SPIGIGLDASRFDQHCSKDALKF-EH
SFYRECFPDD-------------KT-S-PDLLDWQLENEGSALMPT--ES
-----LV--KYRTR-CRMSGDINTGLGNKILMCSMVHAYLK---EV----
-----G------V---NA-SLANNGDDCVLFCEKGDFNRIN-DS---LRE
WF-LCRGFNMVVEEPVECLERVVFCRSQPVCV---AT----KWAMVRQLG
S-LSRDCF-ST---QNW-LN-P--TTFRDAMNALGQCNGIINDGVPVHMA
QAKRMYAA----GG----N----RK---FD-L--------K-A---LH--
----K-Q---ME--Y---S--WR---D--R---LG----A-RT-N-LL--
WSEVEDSTRLSYFRAFGIEPAVQRIVE
>Red_clover_necrotic_mosaic_virus_BAA86872.1
GLKVCVHQTSLHNMIVSLERRVFRVKNAA----G--------ELVVP-P-
----------KP----I---------------------------------
----------------------------------Q-N------------A
-------F-----------D--S------ISY-FR---EEW--LRK-LSH
KG--QV-L-KSSIDDVVACYSSE--KRKLYQKAADSLEKK---P----VQ
-W-R-----DS-KVQAFIKVEKLECD-T---K------DPVPRTIQPRSK
RYNLCIGQYLRLNEKKMLDS-ID--D-V------FK---------EKTVL
SGLDNRAQGRAIAHKWRKY-Q---NPIGIGLDASRFDQHCSVDALKF-EH
TFYKACFPGD-------------QQ-L-EQLLKWQLSNTGSALLPT--GE
-----LV--RYRTKGCRMSGDINTGLGNKILMCSMVHAFLK---EA----
-----G------V---RA-SLANNGDDCVLFCEKGDYDEIN-RN---LEQ
WF-LCRGFEMTVEKPVDVLEKVAFCRSQPVCI---AT----QWAMVRQLG
S-LSRDCF-ST---QDW-LN-P--KTFKDAMNALGQCNGIINDGVPIHMA
QAKLMHKI----GG----N----RK---FN-L--------D-A---LH--
----K-Q---ME--Y---S--WR---D--R---LG----K-RT-N-LL--
WSEVEDATRLSYFKAFGIEPYIQKIVE
>Changjiang_tombus-like_virus_11_YP_009337657.1
--------------------------------------------------
--------------------------------------------------
--------------------------------------------------
--------------------------------------------------
--------------------------------------------------
--------------------------------------------------
--------------------------------------------------
----MFKRAQTIRQYWSEF-K---KPVFVGLDASRFDQHVSREALEF-EH
GLYTEVFRD--------------PF-L-AYLLNMQIDQVGYA-NMA--DG
-----SV--KYNVEGCRASGDMNTALGNVFLMCVITYNYLH---AL----
-----P------C---KW-RFINDGDDCGIFIEHADMHLL--DE---LPS
HH-LLYGFEMEVEDPVYIIERVEFCQSRPVQLN--EE----EWMMVRNIH
KAIKHDWI-CI---TSR-DW----ATTEENLVATSACGLALFGDVPVLGP
MYQAMSRF----PH----R----QR---V--V--------DK--------
---LL-E---TK--E---G---W---R--S---LL----T-GH-R--F--
NPVDSTIARVSIYKAFGMLPDEQVELE
>Citrus_yellow_vein-associated_virus_AGG23390.1
RAQFVNHACSANNLGRVMTTRVLQYKGRD-----------------P-I-
----------LP----S---------------------------------
----------------------------------S-E-------------
A------L-----------H-----R---LNL-RI---AEL--YRS-R--
PS--TV-Y-PLSYEGFLNCYEGR--QRTRYAQAVEQLMRS---T----LE
-P-K-----DA-RVETFIKNEKFDWA-L---K----GEEADPRAIQPRKP
KYLAEVGRWFKPLERIIYKD-LS--KRL------YGE--G----AEPCIA
KGLNALESGATLRRKWEKF-S---SPVCVSLDASRFDLHVSVGMLKF-TH
KLYDYYCKS----------P----T-L-QRYLKWTLRNHGVA-SCK--EL
-----SY--EYEVVGRRMSGDMDTALGNCVIMSILTWFMLS---EL----
-----G------I---KH-ELFDNGDDCLFICESHDVPSP--EV---ITN
WF-SDFGFVVRLEGVTSVFERIEFCQTSPVWT---ER----GWLMCRNI-
KSLSKDLTNVNSCTG----S-T--IEYTHWLKAVGKCGSILNAGVPIFQS
FHNMLERL----GT----N----SR---------------I-D---RG--
----V-F---FK--S---G---L---V--N---LI----R-GM-DRQP--
DVDITTSARLSFEVAFGITPGMQLAIE
>Papaya_meleira_virus_2_AMU19322.1
----------MNNLLRGFCTRVWRYKGSD-----------------P-I-
----------AP----S---------------------------------
----------------------------------R-L-------------
K------M-----------P-----R---FER-----------KFR-A--
-F--QV-S-RWTRDMVVDNALPR--RRALFRKAADSLEAS---P----IT
-C-R-----DS-NVYTFIKAEKFDYL-A---K----P-DADPRLIQPRSE
RYMVEHGTFMKAVEKPVYSC-LA--R-L--------Q--G----GLPMVA
KGFNAQETARILRAKWDKF-R---DPVCISLDASRFDQHVSVAMLKF-TH
RIYRRFFAS----------PLDKQE-L-SKLCQWQLSNAGRA-RCR--EG
-----TF--KYQVAGRRMSGDMDTSLGNCLIMCAITYELFC---RN----
------------H---YC-EIFNNGDDCLVISERAHLPTA--AE---VCS
FY-RDYGFHVVEEERVDVFERISFCQTSPVWA---GG----RWVMCRGL-
RAMVKDLTY----IG----P-K--SALPLWLDAIGQCGAALCDGVPIFSR
FYSTLMKP----GL----K----QN---K-----------I-R---NS--
----M-L---YS--C---G---M---T--R---LS----E-GM-SFQG--
-LAVSDLARLSFMRAFGINPCAQIAIE
>Papaya_umbra_virus_AJF45986.1
GGLYRVHDNSMSNLLRGFCTRVWRYKGAD-----------------P-I-
----------PC----R---------------------------------
----------------------------------S-G-------------
R------I-----------P-----T---FER-----------NFK-A--
-F--QV-S-PWTRQMVVDNALPR--RRTLFQRAADSLECC---S----LS
-S-R-----DS-TVFTFIKAEKFNYC-A---K----P-DADPRLIQPRSE
RFLVEHGTFIKAVEKPVYSC-LA--R-L--------N--G----GLPMVA
KGFNARETACILREMWTRF-R---NPVCVSLDASRFDQHVSVEMLKF-TH
RIYRRFFSS----------SAERRH-L-SLICQWTLENAGKA-RCR--EG
-----SF--KYQVRGRRMSGDMDTALGNCLIMCALTYEFLS---RC----
-----G------I---DF-YIFNNGDDCLFICEDVCVPSV--SK---VCS
WY-QHYGFRVVEEERVGVFERISFCQTSPVLT---SG----GWVMCRSP-
RVLAKDLTY----IG----P-K--SALGLWLDAIGQCGLALCDGVPIFHV
FYSMLLHV----GE----E----EE---Q-----------------YP--
----Q-L---H---------------------------------------
-----------------------AVLL
>Changjiang_tombus-like_virus_8_YP_009337198.1
THHLGVYNNNIRTVGRAFEERYFLCDVGG-------------TFEPA-L-
----------HV----R---------------------------------
----------------------------------P-R------------A
-------Y-----------Q--RNMQ---LQR-FK---ESL--VHA-C--
-A--NA-P-VVPLRRVVEAYTGS--KRRVYEDAYASLQKD---P----IT
-Q-F-D----A-ALHSFVKYEKQDLR-------------KAPRVINPRSP
RYNLTLGKYIKFLEKRVYRA-IN--G-A------FGA--H----TSHTVI
KGLNVMESGAVVAAKWARF-C---TPVAVGLDAKKFDMHTSIPALRY-EH
SVYTGIFPQ----------S---RE-L-AQLLRWQEKNKGNA-YCE--DG
-----VV--KFSMEGTRSSGDLNTSLGNCIIMCGLVYAYSK---QR----
-----G------V---NV-ELCNNGDDCVVIMEAVDLAKFL-HN---ASE
WF-TIYGYRMTIEEPVYELEHIEFCQSKVVRV---GD----TPVMVRNLT
NSITKDPM-CL---VPV-QT-P--TVLQMWYRAVGDCGLSISSGVPVLQA
YYALFQRH----GK----D----YS---DG-F--------M-K---HV--
----N-K----N-TS---H---L---T--R---MK---GL-DK-L-SV--
CAEIDPRTRCSFYYAFGILPELQMQIE
>Hubei_tombus-like_virus_8_YP_009336790.1
----------MRAVDRALRERYFFVKTKK----E--------GFQPA-L-
----------PV----R---------------------------------
----------------------------------S-R------------A
-------Y-----------E--TDVH---LRS-FR---AQV--VAS-C--
-K---A-P-VVSIADVVNSYTGP--KREAYAKAAISLMKD---A----VN
-H-Q-D----A-SLMMFGKFEKQNLD-------------KANRGINPRSK
RYNLELGRYLKFMEKPLYRS-IN--K-A------YGA--R----TAHTVI
KGLNVADSAAVAHAKWKLF-K---RPVAVGLDAEKFDAHVSIPCLRY-EH
SFYLQIHSR----------QVKRQM-MLKQLLNWQLVNTGVA-YCD--DG
-----KI--KFKIKGTRCSGDLNTSMGNCLIMCGLVYAYSA---SM----
-----G------V---NV-ELMNNGDDCVVIMEEEDVEKYV-AG---VPE
YF-KRKGFRMTVEEPVREFEQIEFCQSHPVHD---GE----KYVMVRNLT
NCLQKDPM-CL---VPI-QN-A--KALQQWYDAVGSCGLSLTPGIPVLQE
FYKTFKRS----GR----P----CR---EG-F--------K-R---TV--
----F-K----N-TS---Y---Y---E--R---VK---DL----T-GR--
ELSCSSVSRSSFYFAFGVLPEHQIAIE
>Tombunodavirus_UC1_AHA86929.2
DRTLCTNAADVMTTCAAIAERMIYAKIG-----G--------KLLKR-A-
----------GR----S---------------------------------
----------------------------------K-E------------Y
-------F-----------D--G-----ILGG-FK---KLV--VKA-A--
-G--RTFH-PVTPQEFVDSYTGR--KRTLYANYLEDYLES---G----VQ
-R-M-----HA-MFRTFMKVEKVPT-------------GKSPRTIQPRSP
IFNIGLGRYLKHAEKPIFRA-IS--R-V------FGQ--------KYTVF
KGLNAVEMGTELRKLWEHF-E---DPVALGIDASRFDASVDIGLLEH-EH
SLYNMLFHD--------------KE-L-SRLLRMQLHNVGVA-YCH--DG
-----IV--RYTVSGGRGSGDMNTSLGNSYIMCALIWVWLQ---KI----
-----G------V---NA-KLANNGDDCVVIMERGDQARFE-EG---FAE
YA-ASLGFVMVVEDSVDEFELIEFCQTHPVWD---GV----KWRMVRNFD
TAREKDSM-CL---FPL-ET-P--GAIGAWLYAVGECGMALTAGIPVFQE
MYQAFMRN----G----------KP---SK-M--------S-E---AV--
----F-M---QS------G---A---R--M---MS----A-GM-D-GK--
WVDVSTEARVSFFSAFGVTPDEQVALE
>Changjiang_tombus-like_virus_9_YP_009337417.1
NRDLGVNNADINTLECALLERMYYCEVGG-------------DFVAP-P-
----------PV----D---------------------------------
----------------------------------P-G------------R
-------F-----------T--E--R---LAG-FK---AAL--LSN-V--
-P--EP-T-VMSCEEVVATYSGR--RNTIYRNALNRLTQI---G----LS
-R-S-D----A-HSIAFVKMELVDPC-------------KAPRCIQPRKP
VYNLCLGRFIKSVEHDIYRG-IQ--K-T------FGD--------GPTVM
KGYNVSDIGRIARGKWRTF-K---KPVAIGLDAKKFDMHVSEEALLW-EH
GVYLDLFRH----------N---PK-L-KRLLEWQVDNKGAG-FCK--DG
-----KL--KYRVRGRRFSGDMNTGLGNCLLMSAMVYAYAK---DR----
-----G------V---GV-KLLNNGDDCVVMLESADLQQFV-TG---LDE
WF-LEMGFRMVAEEPVYKLHQIEFCQMHPIEI---GD----ECRMVRNIP
STLRKDTL-TV---HPL-SN-Q--KHREKWCTAVGMGGLALTGGVPIMQD
FYQMFQRI----GC----N----RS---SN-I--------A-N---DP--
----T-F----A-T----G---L---R--L---M----SK-GM-A-EH--
YREPDPWTRVQVFEAWGITPDEQKAIE
>Wenzhou_tombus-like_virus_5_YP_009342291.1
---------------------MYYCKVGD-------------TFLPA-P-
----------EP----D---------------------------------
----------------------------------V-N------------H
-------V-----------F--A--G---LRE-FR---SKL--VHR-M--
-V--S--T-PYTIEEVVDTYKGR--KRTIYQQASESLNNT---G----LK
-R-G-H----A-ISDCFVKVEKGNTS-------------KAPRCIQPRRP
EYNLVLGKYIKKIEHRMYRR-IA--K-I------YGD--------GPTVM
KGYTVQDVARIMRGKWDSF-S---DPVAVGLDAVKFDMHVSAAMLEW-EH
SIYKAVTTD----------T---RE-L-NRLLRWQMFNKGRG-RCV--DG
-----KL--TYTVKGKRFSGDMNTALGNCIIMCGLVYTYLK---EK----
-----G------M---HG-KLVNNGDDCVVFMERGDLEGFV-EG---LDE
WF-YSYGFRMTSEEPVFDFEKIEFCQMRPILG---PN----GWVMVRNIK
AALVKDCL-CT---IDL-DG-V--SAR-KWMYAVGECGLALTSGIPIMQE
FYLALMRN----GD----S----SS---N--I--------T-Q---SL--
----Q-F----Q-SS---G---L---R--H---M----RG-EL-D-AK--
ASAVSAEARRSVYVAWGITPDEQVVLE
>Changjiang_tombus-like_virus_14_YP_009337274.1
PGIVYTHNNSLDNVLRGIGERLKMVSDGR----G--------GFCFP-P-
----------RP----K---------------------------------
--------------------------------------------------
V------F-----------D---------LEE-YR---SRL--LRK-M--
-PK-FD-A-PITLDEFVQLYDGP--KRKRYESAVEQLVRD---G----LQ
-P-I-----DG-DIALFIKDEKICSW-S---K----V-DPAPRLISPRSP
KYCVQLGRYIKPIEHLLYKA-VA--R-V------W---------GETTIA
KGLNFNERGVLIQQKWESF-N---DPVAVGLDASRFDQHVSELALMW-EH
SVYMRCYPR----------EECDGK-L-ARLLERQLVNRGRC-YVE--NH
-----LV--EYEHRGGRMSGDMNTALGNCLIMTGLVWEHAR---QL----
-----G------V---TV-KLINDGDDCVVFMERADLARYL-DG---LEE
WF-RARGFTMKVEKPAFELEQIEFCQCRPVWN---GE----QYTMCRNVF
KALFTDGV-HV---GRT----L--SEIQHIRSATSKCGKVWSKGLPIFGE
FYEFLSCE----AP----R----GK---S--N--------F-Y----G--
----D-Y---RH--S---G---T---V--W---QA----K-GC-V-SG--
TTHITDEARASFHRAFGITGSEQVLVE
>Changjiang_tombus-like_virus_15_YP_009330074.1
AGLCFTHNNSVPNILRGLGERLMMVPNDD----G--------GFSPP-P-
----------EP----T---------------------------------
--------------------------------------------------
V------F-----------D---------LGE-YS---KAV--LRK-M--
-PK-HL-E-PLEHDEFVMLYDGP--KRKRYEAAARALLER---E----LD
-A-K-----DW-QIKLFIKDEIVCSW-A---K----A-DPAPRLISPRSP
EYCLEVGCFIKPIEHLLYKA-VA--R-V------W---------GETTIA
KGLNFNQRGELIKEKWNSF-K---KPVAVGLDASRFDQHVSLSALQW-EH
SIYLGCFPK----------H--RRR-L-QKLLSKQLRNFGVC-YVD--DH
-----RI--TYSRDGGRMSGDMNTALGNCLIMTGLVWTYAK---QR----
-----G------I---TV-KLINDGDDCVVFMEESDLPAFM-EG---LRQ
WF-LERGFNMKVEQPAYELEAIEFCQCHPVFN---GD----QYTMCRNIH
KALFTDVA-HV---GRT----A--EEIRGIREAVALCGAAWSKGLPIFPT
FYAGLRTG----HK----P----SV---L---------------------
----------RH--S---G---T---F--W---NS----Q-GC-K-SG--
TKYVTPRARLSFERAFGLSPSEQVAIE
>Hubei_tombus-like_virus_9_YP_009336562.1
VGLCYTHNNSADNLLRGLGERLLMVPTGD----T---------FSQP-P-
----------RP----C---------------------------------
----------------------------------A-D-------------
A------F-----------R--C------LEE-YR---RKV--VSK-C--
-PK-QT-G-PLERDEFVSLYDGP--KRKRYEAAARNLADR---E----LQ
-K-A-----DW-DINVFIKDETVCSW-S---K----V-DPAPRLISPRSP
EYCLELGCYIKPVEKLLYKA-VA--R-V------W---------GEVTIA
KGLNFNQRGELIQQKWESF-T---EPVAVGLDASRFDQHVSTDALEF-EH
GFYTQLYPR----------S---KK-L-PFLLSKQLLNEGRA-YVD--DK
-----KI--EYSVRGSRMSGDMNTALGNCLIMTSLVWGYLK---ER----
-----S------V---VG-KLINDGDDCVVIMEKADLFRFM-DG---LTE
WF-TQRGFTMKVESPVYTLEEIEFCQCHPVFN---GE----SYTMCRNVF
KALFTDVA-HV---GRT----W--REVVGIRESISVAGAVWAKGIPVLSA
FYRSLSTG----AP----Q----VV---P---------------------
----------RH--S---G---T---W--W---NA----Q-GC-N-TG--
TVEITPASRESFAKAFHLDPAEQAAIE
>Changjiang_tombus-like_virus_2_YP_009337370.1
DDNLNTHNNSVANLLRGVGERVLYTDRNL---------------TKC-A-
----------QP----L---------------------------------
----------------------------------S-G-------------
V------F-----------E--G--R---LAS-YK---RRI--VRS-V--
-GR-Q--S-PVTRDQFVEFYKGP--RRATYERAVASLVLK---P----IC
-S-R-----DA-RLKTFVKAEKINFT-L---K----E-DPAPRVIQPREP
RFNVEVGKYLRPIEHKVYDA-ID--D-L------F---------GSPTVM
SKYNSVQTANIIHDKFSSI-F---GCAVVGLDASRFDQHVSEQALKF-EH
SIYDGIFNS--------------GE-L-RWLLKHQLHNHGFA-KGN--DG
-----WF--KYQKKGSRMSGDMNTSLGNKLLMCMMCKSYLD---SL----
-----K------I---PY-EFVNNGDDCLVFISRKHLPKLE--T---LDQ
YF-KDFGFKMKCEPPVFEVEQIEFCQCKPVLC---NG----IWRMTRNIR
TALAKDCT-SV---NLG-HD-I--ELFRRWLHDVSACGAAFSADLPVLGS
FYRMLGRF----GI----A----GE---Y--E----------G----H--
----K-S---EF--A---A---Y---R--S---MS----R-GV-H-IP--
YNAPNAQGRYSFWLSTGINPEQQEIIE
>Sanxia_tombus-like_virus_3_YP_009337434.1
DYEVRTHNNSLNNLIRGVGERVLYTDKNC---------------TPC-I-
----------KP----A---------------------------------
----------------------------------RGG-------------
I------F-----------R--D--R---CGV-YM---RTI--AQR-L--
-GH-Q--S-PVSRQQFVEFYSGR--RRAMYQKAVDGLALK---P----IR
-V-L-----DS-HLSTFIKAEKLIFT-L---K----P-DPAPRVIQPRRP
VYNVEVGKYLRPLESRIYDE-ID--N-I------F---------RSPTIM
SKHNSVKQAEIIVSKWQQF-Q---QPACVGLDASRFDQHVSEQALKF-EH
ELYNSVFKC--------------KR-L-AKLLTWQINNVGHA-RAA--DG
-----KF--TYRTKGSRMSGDMNTSLGNKFLMCLMCKAYID---TK----
-----R------I---KI-DFVNNGDDCLMFLERKHLSQLH--N---LQS
YF-ADFGFKMVTEAPVFELEHIEFCQSRPLKC---NG----IWRMTRNIR
TCLARDVT-AV---NFG-HD-V--CMYRAWLHDIANCGLAFAGDCPVYGS
FYRMLLRF----GV----E----GN---Y--H--------D-R----H--
----D-A---YF--N---V---Y---R--T---MS----R-GI-D-VE--
TNQPDDYGRYSFWMQTGINPDAQFELE
>Changjiang_tombus-like_virus_1_YP_009337122.1
DDIMTTHNNSIANLIRGVGERVLFTDRQL---------------TPC-I-
----------KP----L---------------------------------
----------------------------------V-G-------------
I------F-----------S--K--R---CAS-FS---REV--ARC-V--
-GR-Q--S-PVSRQSFVDYYKGR--RRTIYQQAADGLVLK---P----IR
-P-R-----DA-YLSTFVKAEKINLS-N---K----P-DPAPRVIQPRNP
RYNVELGRFLLPLEHKVYDA-ID--E-V------F---------GSPTIM
SKYNSVDQAAVLREKWDKF-R---EPVCVGLDASRFDQHVSEQALKF-EH
DFYRMVFGP----------R---KD-L-SMLLSWQLTNKGFA-RAT--DG
-----SF--SYIRKGSRMSGDMNTSLGNKFLMCAMGKTYLD---QL----
-----Q------I---KY-EFANNGDDCLVFIERSNLKKLS--G---LQT
YF-RGFGFKIVTEKPVFEFEHVEFCQCRPLFC---NN----IWRMVRNVK
TCLLKDVT-SV---NLG-HD-V--TQYRAWLADIAGCGLSFAADVPILGA
YYRMLQRF----GQ----A----GR---Y--H----------G----D--
----D-S---MF--N---C---Y---R--T---LS----K-NS-R-IS--
STVPDALGRYSFWLQTGIHPDGQQAIE
>Ixeridium_yellow_mottle_virus_2_YP_009352229.1
TADFGVHNNSLNNLVRGINERVFFTDNKG-------------TT--P-L-
----------TP----V---------------------------------
----------------------------------A-G-------------
A------F-----------Q-----K---INV-DC---------LK-T--
-F--RI-R-PWTMEQVVDSYSGR--LRTRYQQAMESVYAN---P----LT
-K-R-----DA-RVATFIKAEKVNFH-V---K----P-DPAPRVIQPRDP
RFNVAIAKYIKPLEPLLYKQ-LG--K-L-----------Y----RYPCVA
KGFNAMQTGEIIAKKWSLF-K---KPVCVGLDASRFDQHVSVEALRF-TH
SVYKKFIKH--------------EE-F-HRLLDMMYVNRGIG-TAK--DG
-----IV--LYRVKGNRMSGDMDTALGNCVLMVLMTRQLCV---DL----
-----N------I---PH-ELMDNGDDCVVIFEEEHLERFN-AA---VRG
YF-SGLGFTMKVEPPVRTLEKLEFCQTQPVFD---GE----SWRMVRQI-
TSIAKDLN-SV---I----Q-W--EQLPLWWRAIGECGLSLTGGIPIFDN
FYKWLIRA----SG----P----SF---GG-I--------K-G---HP--
----L-Y---R---C---G---M---T--N---LA----T-GM-DMSG--
K-AITTEARMSFATAFGIVPSMQVAIE
>Carrot_mottle_virus_YP_002302259.1
LADYGVHNNSLKNLVRGINERVFYIDNVG-------------TK--P-V-
----------QP----S---------------------------------
----------------------------------G-H-------------
G------F-----------S-----S---IRD-D----------IK-A--
-F--RV-V-PWTMEQVVASYSGS--QQTRYNTAMQSIYEK---P----FN
-R-D-----DA-RVSTFIKAEKINFT-A---K----P-DPAPRVIQPRDP
RFNICFAKFIKPLEPMLYKA-LG--R-L-----------Y----KHPCIA
KGFNAFQTGDIIAKKWRSF-R---DPVCVGLDASRFDQHVSVAALKF-TH
KVYKRFVRD--------------PE-F-DRLLQLMYTNKGRG-TAK--DG
-----VV--KYKVKGCRMSGDMDTALGNCVLMVPMTRELCK---RL----
-----E------I---PH-ELMDNGDDCIVIFDKEHLSKFQ-RA---VKP
YF-KDLGFSMKVEAPVFKLEQIEFCQTQPVFD---GT----QWRMVRQV-
NSIAKDLC-SV---I----S-W--EQLLYWWDAIGTCGLALAGGIPVLHS
FYKWLCRI----GT----R----GS---N--V--------D-K---HP--
----L-F---K---C---G---M---V--Y---LS----L-GM-DSAS--
K-RITPEGRLSFASAFGISPAMQVALE
>Carrot_mottle_mimic_virus_ACJ03572.1
SADFGVHNNSLVNLVRGINERVFYTDNRG-------------SL--P-V-
----------RP----T---------------------------------
----------------------------------P-G-------------
S------F-----------D-----R---LTV-D----------IK-H--
-F--KI-N-AWSMEDVVNSYTGR--QRARYEQAMLSIMER---P----LE
-R-R-----DA-RVSTFIKAEKINFS-A---K----P-DPAPRVIQPRDP
RFNVVFAKYIKPLEPMLYKA-LG--R-L-----------Y----KQPCVA
KGFNAFQTGEIIRKKWDSF-R---NPVCVGLDASRFDQHVSVEALKF-TH
SVYKRFNSS--------------KE-F-VDLLNQMYVNRGLG-TCK--DG
-----LV--KYKVKGCRMSGDMDTALGNCVLMVLMTRNLCL---DL----
-----S------I---PH-ELMDNGDDCIVIFEKEHLQRFN-AA---VKP
YF-AALGFTMKVEAPVYQFEKVEFCQTQPVFD---GT----QWRMVRQI-
PSIAKDLC-SV---I----D-W--EQLESWWHAIGNCGQSLAGGLPVFGS
FYRWLCRI----GK----D----NT---K--V--------T-E---HP--
----L-Y---K---C---G---M---V--N---LS----R-GM-DARD--
K-PITTEGRLSFSLAFGLSIPMQIALE
>Tobacco_mottle_virus_AAG02571.1
--------------------------------------------------
--------------------------------------------------
--------------------------------------------------
--------------------------------------------------
--------------------------------------------------
--------------------------------------------------
---------------------------L-----------Y----RYPCVA
KGFNAVETGEIIAKKWQMF-K---HPVCVGLDAKRFDQHISMPALKF-TH
GIYRKFIKN--------------AE-F-SNLLDKMLINHGVG-TAK--DG
-----RV--KYKVRGCRMSGDMDTALGNCTIMVLMTRNLCL---KL----
-----N------I---PH-ELMNNGDDCIVMFDQQYLQVFN-SA---VKP
YF-KSLGFNIKVEEPRYTLERVEFCQTHPVYD---GE----KWRMVRLL-
TAIAKDCA-TV---I----N-W--EQLTAWWAAIGKCGLAVLSGMPIYTN
FYRWLIRI----GK----V----G----G--V--------E-R---HP--
----V-W---KN--E---G---L---R--W---YT----M-GL-DLSG--
QQVITDEARLSFAAAFGVTPQMQEALE
>Changjiang_tombus-like_virus_3_YP_009337297.1
LGDFGVHNNSLVNLTRGINERVFYTDNKG-------------SP--P-L-
----------RP----T---------------------------------
----------------------------------A-P-------------
F------------------------E---LNT-DG---------LK-S--
-F--RI-S-PWTMEQVVDSYTGS--QHTRYLNAMNSIRTT---P----LS
-K-R-----DA-RVSTFVKAEKINFS-A---K----P-DPAPRVIQPRDP
RFNVVFAKYIKPLEPLLYKA-LG--K-L-----------Y----KYPAVA
KGFNAVETGEIVAKKWALF-R---DPVCVGLDASRFDQHVSVEALKF-TH
SIYRRFIKN--------------RE-F-NNLLQMMYTNHGVG-TAK--DG
-----RI--KYTVRGCRMSGDMDTALGNCLLMVLMTRDLCL---KL----
-----S------I---PH-ELFNNGDDCIVIFDREHLQKFN-SA---VKG
YF-AQLGFSMKVESPVYTLERIEFCQTQPVFD---GS----KWRMVRLI-
SSISKDCA-TV---I----N-W--EQLSGWWAAVGQSGLAVLSGMPVYTS
FYKWLARI----GD----A----NQ---R--C--------N-K---HP--
----L-W---KN--E---G---L---E--W---YR----M-GM-DLSK--
ETTITDAARLSFHAAFGISPPMQEALE
>Pea_enation_mosaic_virus-2_AAA52184.1
LGDFGVHNNSLVNLARGINERVFYTDNAR-------------TE--P-L-
----------KP----K---------------------------------
----------------------------------V-P-------------
F------------------------P---SSR-E----------LK-T--
-F--RV-T-PWTMDRVVESYTGS--QRTRYANARDSILSN---P----LS
-P-K-----DA-RVKMFVKAEKINFT-A---K----P-DPAPRVIQPRDP
RSNIVLAKYIKPLEPMLYKA-LG--K-L-----------Y----KYPAVA
KGFNAVETGEIIAGKWRCF-K---DPVVVGLDASRFDQHVSVEALQF-TH
AVYRGFIKS--------------RE-F-NNLLQMMYTNRGLG-SAK--DG
-----FV--RYKVKGRRMSGDMDTSLGNCVLMVLLTRNLCK---VL----
-----G------I---PH-ELFNNGDDCIVFFDRCHLEKFN-NA---VKT
YF-ADLGFKMKVEPPVDVLEKIEFCQTQPIYD---GE----KWRTVRCI-
SSIGKDCS-SV---I----S-W--DQLEGWWNAIAQSGLAVCGGMPIYTS
FYRWLARA----GK----S----GT---K--C--------Q-S---HP--
----L-W---KN--E---G---L---N--W---YR----M-GM-DLSH--
EVNVTPQARLSFFAGFGISPPMQVAIE
>Ethiopian_tobacco_bushy_top_virus_YP_009056849.1
PADFGVHNNSLNNLIRGVNERVFYTNNAG-------------KR--P-L-
----------AP----A---------------------------------
----------------------------------V-N-------------
A------F-----------R-----A---IDS-SG---------LK-Q--
-F--RI-T-PWTLDEVWQSYTGS--QRVRYQQAVESLRLK---P----LT
-R-S-----DA-RVSTFIKAEKVNFS-A---K----P-DPAXRVIQPRDP
RFNAVFAQYIKPLEPMLYKA-LG--R-L-----------Y----KYPCVA
KGFNAVETGEIVAKKWKMF-D---NPVCVGLDASRFDQHVSVDALRF-TH
GVYRKFVKN--------------PE-F-DKLLRWMYTNHCRG-ASK--DG
-----FV--KYTVRGCRMSGDMDTALGNCVLMVLMTRHLLQ---SL----
-----S------I---PH-ELLDNGDDCIVIMDREHLDKFN-LA---VKP
YY-SNLGFTMKVEXPVYSLERVDFCQTRPVFD---GK----KWRMVRHI-
SSIAKDCC-TV---I----N-W--EQLPAWLTAIGECGLAVAGGIPIHNS
FLRYLCRV----GG----S----KG---R--V--------E-K---HL--
----L-W---KN--E---G---L---N--W---YR----M-GM-DLSH--
ESVVTDESRLSFNAAFGISPAMQRAIE
>Groundnut_rosette_virus_YP_009162058.1
SADYGVHNNSLNNLVRGVNERVFYTNNQG-------------KL--P-L-
----------AP----A---------------------------------
----------------------------------A-G-------------
A------Y-----------Q-----Q---IDC-AA---------LK-Q--
-F--RV-T-PWSLDDVWMSYKGS--QRVRYKQAVDSLGMR---P----LS
-K-S-----DA-RVSTFIKAEKVNFR-A---K----P-DPAPRVIQPRDP
RFNAVFAKYIKPLEPLLYKA-LG--K-L-----------Y----KYPCVA
KGFNAVETGEIVAKKWKMF-A---NPVCVGLDASRFDQHVSVDALRF-TH
GVYRRFVKS--------------SE-F-DKLLRWMYTNRCRG-AAK--DG
-----FV--KYTVNGCRMSGDMDTALGNCVLMVLMTRHLLM---SL----
-----G------I---PH-ELLDNGDDCIVIMDQEHLAKFN-DA---VKP
YY-SNLGFTMKVEEPVYSLERVDFCQTRPVYD---GK----KWRMVRHI-
TSVAKDCC-TV---I----N-W--EQLPSWLSAIGECGIAVAGGIPVHNS
FLRYLMRV----GG----T----KG---G--I--------E-N---HL--
----L-W---KN--E---G---L---S--W---YR----M-GM-DLSH--
EKVVSDEARLSFQTAFGISPTMQRALE
>Opium_poppy_mosaic_virus_AHZ65104.1
CADFGVHNNSLNILIRGVNERVFFTDHKR-------------SS--P-T-
----------KP----L---------------------------------
----------------------------------P-G-------------
A------F-----------D-----E---IFV-SD---------LK-S--
-F--KV-T-PWTMEQVVDSYAGS--QKTRYQNALESLKSQ---P----LT
-R-S-----DA-RVKTFVKAEKINFT-A---K----P-DPAPRVIQPRDP
RFNLCFAKYTKPLEPMLYKQ-LG--K-L-----------Y----KYPCIA
KGFNAVETGEIIAKKWAMF-R---NPVCVGLDASRFDQHVSVDALRF-TH
KVYKRFVKG--------------HE-V-NKLLSWMYTNHALG-SAK--DG
-----FV--KYEVTGCRMSGDMDTALGNCTLMVLMTRHLCK---SL----
-----G------I---EH-EIMNNGDDCIIIMDKSKLALLQ-EN---VVP
YY-ERLGFKMKVEAPVYHLERVDFCQTRPVYD---GR----KWRMVRHT-
SSIAKDCC-TV---I----N-W--EQLAPWWCAIGTCGLAVAGGMPIHNS
FLKWLKRS----GG----E----EG---G--V--------R-S---HA--
----L-W---KN--E---G---L---N--W---YR----M-GL-DLSH--
EDYVTDEARLSFQTAFGISPEMQVALE
>Tobacco_bushy_top_virus_AKQ00676.1
CADFGVHNNSLNNLVRGVNERVFYTDHKR-------------KE--P-R-
----------RP----S---------------------------------
----------------------------------A-G-------------
V------F-----------D-----K---IDI-SE---------IK-A--
-F--RV-Q-PWTLEEVVNSYTGS--QRVRYGQAVESLAVT---P----LS
-R-N-----DA-RVKTFVKAEKINFT-A---K----P-DPAPRVIQPRDP
RFNACFAKYTKPLEPLLYKQ-LG--K-L-----------Y----QFPCIA
KGFNAVETGEIVAKKWKCF-S---DPVCVGLDASRFDQHVSCDALRF-TH
SVYKRFVKG--------------RE-V-NKLLSWMYKNHALG-SAK--DG
-----FV--KYEVEGCRMSGDMDTALGNCVLMVLMTRQLCK---NL----
-----S------I---PH-ELMNNGDDCIVIFDRQYLSTFQ-DA---VEP
WF-RELGFTMKVEEPVYHLERVDFCQTRPVFD---GK----KWRMVRHI-
SSIVKDCC-SV---I----D-W--EQLPAWWNAIGECGIAVAGGIPIHNS
FLRWLLRS----GE----S----NP---D--L--------L-K---HG--
----A-W---KN--E---G---L---A--W---YR----M-GM-DLSH--
ERHVSDEARASFHTAFGIEPSMQVALE
>Hubei_tombus-like_virus_5_YP_009337749.1
RMELKSFNNDIDTLERAVKERVFFVKN----DLG--------EFVEP-P-
----------KP----A---------------------------------
----------------------------------P-H------------H
-------F-----------R--K--A---MLA-TE---KLL--VRR-L--
-P--KT-A-PLSRDAFVETFRGR--KREIYAKAVESLSSQ---S----VT
-QR--D----A-GVQVFVKFEKTDYT-R---K----K-DPVPRVISPRNP
RYNVEVGRYLRTIEEPLFHS-LS--Q-L------FE--------GKRTVF
KGMNAADSGRAMYDLWSSF-R---KPVAVGLDASRFDQHVSKCALQW-EH
AIYPQCFTS----------SGDRAE-L-RRLLKWQVHNKCVG-YCA--DG
-----RI--KYTKEGTRMSGDMNTSLGNCVLMCSMIKQYSL---DR----
-----G------V---RT-LLANNGDDCVVFMEADELARFS-SG---LDE
WF-RAMGFNMVVEPPCYQFEEIEFCQTHPIYV---GP-KHSDYLMVRHPK
WALAKDSM-CI---HGF-PT-S--KIYKAWLDAVGTGGLAMTGGVPIFQD
FYSTYCKYG----V---------RG---KT----------H------F--
----H-E---QS--W---G---V---R--S---LQ----Q-GM-V-RK--
YGAVLPETRASFYWAFGVLPDEQLAIE
>Hubei_tombus-like_virus_6_YP_009337737.1
--------------------------------------------------
--------------------------------------------------
--------------------------------------------------
-----------------------------MTS-VK---DSL--RKF-L--
-P--ST-A-PISHDAFVSGYKGR--KKELYQRALDEIRAT---E----SN
-LEN-D----S-RLNVFVKFEKTDHT-T---K----K-DPVPRVISPRDP
KFNIRVGRYLKPLEERLFKS-LG--K-L------F---------GHKTVL
KGVNSQRSAELLKEKWEMY-R---NPVAIGLDASRFDQHVSIDALRW-EH
SIYLECFPQ----------RKHQER-L-RRLLKLQELNSCTG-YTP--DG
-----KL--KYNVKGTRMSGDMNTSLGNCVLMCSMIKAYLM---SK----
-----G------I---DG-QLANNGDDCVVFMEKSDLLNFS-DG---LYD
WF-LALGFNMAIEEPVFEFEQIEFCQTKPVFD---G----EYWIMCRNPH
TAINKDSV-ML---KPF-SC-S--SEFRGWLDAVGTGGLAMAGGIPIFQE
LYRTYQKCG----Q---------QR---KI----------S------E--
----D-L---LP--W---S---F---T--N---LS----K-GM-T-RQ--
YGTVSPAARASFYWAFDITPDEQIALE
>Oat_chlorotic_stunt_virus_NP_619751.1
NIQIIPFNNDITTLERAIKERVFFVKNLDKGSPT--------KFVSP-P-
----------RP----A---------------------------------
----------------------------------P-G------------V
-------F-----------A--Q--R---LSN-TL---GLL--VPF-L--
-P--ST-A-PMSHQQFVDSTPSR--KRKVYQQALEDISCH---G----LN
-LET-D----S-KVKVFVKYEKTDHT-S---K----A-DPVPRVISPRDP
KYNLALGRYLRPMEERIFKA-LG--K-L------F---------GHRTVM
KGMDTDVTARVIQEKWNMF-N---KPVAIGLDASRFDQHVSLEALEF-EH
SVYLKCVRR----------MVDKRK-L-GNILRHQLLNKCYG-NTP--DG
-----AV--SYTIEGTRMSGDMNTSLGNCVLMCMMIHAYGL---HK----
-----S------V---NI-QLANNGDDCVVFLEQSDLATFS-EG---LFE
WF-LEMGFNMAIEEPSYELEHIEFCQCRPVFD---G----VKYTMCRNPR
TAIAKDSV-YL---KHV-DQ-F--VTYSSWLNAVGTGGLALAGGLPIFDA
FYTCYKRNS----NSHWFS----GR---KGRL-----KTLS-S---VD--
----D-S---LP--W---F---M---R--E---LG----L-KG-K-RS--
SAEPLPASRASFYLAWGVTPCEQLELE
>Barns_Ness_breadcrumb_sponge_tombus-like_virus_4
--------------------------------------------------
--------------------------------------------------
--------------------------------------------------
--------------------------------------------------
--------------------------------------------------
------------RIKCFVKFEKLDFS----KK----G-DPAPRVIQPRSP
VYNIALGRFTRRIEAHMYDA-LA--E-E------WGE--D----GGKVVM
KGLTVEEVAAELRKKWNRF-S---SPTAVGLDASRFDQHVSVDALKW-EH
KIYNRIF------------D-YHPE-L-VALLKVQLANEGYA-FVD--GH
-----KL--SYKANGTRASGDMNTSLGNCVIMCTLVREYLR---SI----
-----G------V---RA-ELANNGDDCLLFMEKSDLYKLA-G----LSD
WF-LRFGFEMEVEDPVFEFEECVFCQMQPILV---NA-AEDKWVMCRQPN
SAFGKDAL-SL---SVS--T-E--LGFRQWSYQVGVGGLALYGDMPIFCE
LYKVYKEQG----V---------DS---NA----------N-K---SA--
----I-L---AD--S---G---F---I--R---LCRHT-PRVR-GDYV--
G-QISDDTRVSFFKAFNYPPSMQIAME
>Hubei_tombus-like_virus_7_YP_009336591.1
MT------W-----------------------------------------
--------------------------------------------------
--------------------------------------------------
-------------------------I---RKK-LA---RAV--RER-V--
-E--YV-Q-PLTIDQFVEQCPAQ--KRTLYAQAGSELRHR---G----WG
-A-R-D----A-RLKAFVKFEKIQFE-RSGKK----S-DPCPRLIQPRSP
VYNVALGRYTRRVEEELYNA-LG--S-L------WDVE-E----GEKVVM
KGMTVEGVASQLRRKWDSF-I---DPVAVGLDASRFDQHVGVDALKF-EH
AVYLDIFAD----------D-DNTE-L-RRLLKYQLHNRGYA-VLD--SH
-----MV--NYEIDGTRASGDMNTGLGNCILMSSLVRQYVL---ER----
-----G------V---VA-KLANNGDDCLVFMERRDLKRFS-DG---LQS
WF-LRFGFNMTVEQPSVEFEECEFCQMRPVYA--------DGWIMVRNPR
AALSKDTM-AL---GDT--A-K--L-YKQWIHSVGTAGLSLYGHLPLFRA
LYSRMRECG----E---------PS---RV----------G-K---SN--
----Q-A---WN--S---G---F---M--Q---LSLRATSTAA-E-LL--
ARPITDECRVSFAKAFDISPSLQAVLE
>Hubei_tombus-like_virus_1_APG76355.1
RRDIYAFNSTIVNLQKAVKERVFYVKDEQ----G--------RFVSP-P-
----------RP----DIFPYVRLSSRKPIARCGNGCGDVALPKEVDAHT
EYLAYKCGCGRTMCVDCVDFANGCDHCLKGFEPMR-N------------I
-------F-----------D--E--R---LGE-IR---ERV--LSR-T--
-P--FL-R-PLDLLEFPLQYVGK--KRTIYQNAVSSLLNR---S----LE
-RKD-G----Y-TKN----FTKTERT-T---K----A-AAVPRNISPRDP
RYNVEVGRYLKPAEPLLLDA-VN--K-V------A---------GSKTVM
KGLNAMQVGEQFRRKWDRF-GGRGSTVAIGLDASRFDQHVSAMALEW-EH
EFYIRLVHD----------KEKREW-L-RELLSWQIENKGFG-RCA--DG
-----TI--KYKVLGTRCSGDMNTGMGNCIIASCMLIAYCE---ER----
-----N------V---PY-ELANNGDDCVIFTHKKYLKRFS-RG---LRE
WF-LEMGFNMVVEEPVYDLEKVVFCQSQPVFD---G----TSWTMVRDPR
SCIAKDCV-SL---KPW-RN-E--KEYNSWINAVGQSGTALAGGIPVLDS
FYRAFVRAG---KG---------AK---AL----------S-L---DD--
----P-T---LT--G---G---L---F--W---LS----K-GM-Q-RR--
GMAVTDEARYSFWLAFGITPDEQVCME
>Hubei_tombus-like_virus_2_YP_009336967.1
PCGHMFHERCIGTWVASLQDQHL---------------------------
--------------------------------------------------
--------PG--TCPCCRDAVG--RHFLTDVDETV-D------------V
-------Y-----------T--Q--K---LDH-LQ---KRI--LEL-S--
-I--GF-C-PLERDLFHEEYTGK--KRETYRRAEESLRTK---E----IS
-RKD-G----Y-TSN----FTKTERT-V---K----L-GAVPRNISPRDP
RYNVEVGVYIKPAEGILLDA-VT--K-M------L---------GSKTVM
KGMNASQVGAHFSRKWERF-GGDGHTVAVGLDASRFDQHVSAMALRW-EH
KFYLGLCKG----------ASERKR-L-ARLLEWQIFNKGFG-RCN--DG
-----TL--SYEIEGTRCSGDMNTGLGNCLIATCLLVAYCE---ER----
-----E------I---PF-ELANNGDDCVIFTHKKYLADFS-LG---LDK
WF-RQMGFNMVVEEPVYELEKVVFCQSQPVFD---G----HSWTMVRDPR
SCIKKDCV-SL---KPW-RN-E--KEYNAWLASVGMSGTSLAGGMPVLDA
FYRSFLRAS---RN---------AK---PL----------N-Q---AD--
----P-S---LQ--G---G---L---Y--W---QS----K-GM-H-RR--
GLPVSDAARYSFWRAFDIMPAEQEAIE
>Beet_black_scorch_virus_AAT44839.1
HIRYGVHDHSLGNVRKGLVVRLFMVET--K---D--------GLAPT-P-
----------QP----T---------------------------------
----------------------------------P-G------------V
-------Y-----------A-----K---LSR-FH---DLV--SAN-L--
-T--ST-T-RLTYEQFLGFYSGR--KLERYQQPVESLAIR---P----IG
-V-Q-D----A-WLSTFVKAEKLNIS-A---K----P-DPAPRVIQPRSP
RYNVEVGRFLRHAEEHLFDA-IN--R-V------Y---------GGRSVF
KGLNADQAGMEMQAMWQEF-D---NPVGIGMDASRFDQQVSKEALEF-EH
KIWLSMYRGA---D-----R---KT-L-SKLLGMQIHNRGLA-RCP--DG
-----EI--RYTVEGCRMSGDINTSSGNCYIMCASVHNYCS---QL----
-----G------V---KRFRLANNGDDCMLVVEAKDEARVR-QG---LIE
YY-RELGFTMKVEPTVYELEHLEFCQTRPVLVD---G----AYRMVRNLH
QGMCKDVH-SL---HDL-GS-R--KAAEARVSAVGTGGRVMNDGVPVLKS
FFMQFPLS----S-----G----PK---TK-S--------D-M---SV--
----P-L---QE--D---W---K---Y--K---FN----R-TG-C-FK--
NLAPTPQSRYSFWRAFGVLPDEQIALE
>Leek_white_stripe_virus_NP_044740.1
NIRYGVHDHSLGNVRRGLVERVFMVEK--S---G--------KLEYT-P-
----------KP----T---------------------------------
----------------------------------P-G------------A
-------F-----------N-----Q---LSR-FT---RAL--LPF-L--
-T--KT-T-RLTTKEFLGFYTGR--KLERYTKASESLEVI---S----FQ
-E-K-D----S-WLSTFVKAEKINIT-A---K----P-DPAPRVIQPRDP
RYNVELGRYLRIVKSICSRL-LI--A-L------F---------GGRTIF
KGINADEAGVEMKEIWDSF-V---DPIGIGMDASRFDQHISVEALQF-EH
KMWLEMFPVS---Q-----R---KH-L-KRLLDLQLHNRGLA-RCP--DG
-----TA--RYKVDGCRMSGDMNTSSGNCFIMCATVWNWCT---RL----
-----N------L---KHFRLANNGDDCMVFMERHNEESFR-RG---LID
YY-TGLGFTMKVEETVDVLERVEFCQTRPVLVD---G----SYRMIRNLH
QGLSKDLH-SL---TDL-AG-V--GAAQAWVSAVGEGGRVLNDGVPVLGS
FYKQFPLG----S-----M----PK---SG-T--------D-M---HE--
----H-I---ND--A---W---K---Y--K---FG----R-KG-S-YQ--
NLQPTPCSRFSFWLAFGILPEEQIALE
>Cymbidium_ringspot_virus_NP_613260.1
QARFLVHNHCLKNLKRGLVERVFCVEK--D---G--------KLTRT-P-
----------QP----T---------------------------------
----------------------------------K-G------------S
-------F-----------G-----R---LSP-FR---KAV--CEK-V--
-G--VA-H-RLGYDGFLSYYSGA--KLRTYTRAVESLHIT---P----VS
-E-R-D----S-HLTTFVKAEKIS-T-S---K----G-DPAPRVIQPRNP
RYNVELGRYLRHMESKLMKA-VD--D-V------F---------GETTCI
KGYTADEVGAIFRRKWDRF-D---KPVAIGLDASRFDQHCSVEALQY-EH
SFYRALYPG----------N---KL-L-SKLLEWQLHNKGKG-YVP--DG
-----TI--TYKKEGCRMSGDINTSLGNYLLMCAMVHGYMR---HL----
-----G------I---NEFSLANCGDDCVLIIERRNLKRVQ-GT---LPG
YF-LNLGYTMKVESPVFQLEEVEFCQAHPVQFQ---G----GWKMVRNVR
TAMSKDVH-CV---NNI-RD-L--ATRRAWSNAQHHGGLALSAGIPVVER
FYSRFPLY----D-----M----PV---KH-Q--------R-I---DT--
----V-T---N-----------V---H--K---WR----G-SG----G--
NYHVTPESRASFWAAFGLTGDEQVALE
>Maize_necrotic_streak_virus_YP_459920.2
QARFLVHNHCLANLKRGLVERVFCVEK--N---G--------KLVRT-P-
----------QP----A---------------------------------
----------------------------------K-G------------A
-------F-----------A-----S---LSP-FR---KAV--VEE-V--
-G--TA-H-RLGYDGFLSYYSGA--KLRTYSNAVESLHIQ---S----VN
-E-R-D----S-HLTTFVKAEKIS-T-S---K----G-DPAPRVIQPRSP
RYNVELGRYLRHLESKLMKA-VD--T-V------Y---------GETTCI
KGYTADEVGMIFKNKWDRF-H---KPVAIGLDASRFDQHCSVEALQF-EH
GFYKALYPN----------N---KL-L-DKLLSWQLVNKGKG-YVP--DG
-----GI--SYVKEGCRMSGDINTSLGNYLLMCSMVYGFMR---FV----
-----G------I---NEYSLANCGDDCVLIVESRNLDQVQ-SK---LPE
YF-FRLGFTMKVEKPVYYLEEIEFCQAHPVQFQ---G----GWKMVRNVR
TAMSKDVH-CV---NNI-RD-I--PTRKAWSNAQHVGGMALSSGIPVVET
FYSRFRTY----D-----V-----V---KH-Q--------R-I---DT--
----V-T---N-----------Q---H--K---WR----G-AG----G--
AYVVTPESRASFWQAFRLTGDEQQALE
>Pothos_latent_virus_BAU09527.1
TYEYIVHNSSLVNVCRGLVERVFCVVR--D---G--------KLQRP-L-
----------RP----K---------------------------------
----------------------------------N-N------------V
-------F-----------E--R--K---LGN-VG---RKI--SSI-V--
-G--YC-P-AMTRSEFCDSYSGT--RRATYERARLSLDVL---P----CT
-R-K-D----A-YLKTFVKAEKINIT-L---K----P-DPAPRVIQPRDP
RYNVEVGRYLKPLEPRLMKA-ID--K-L------W---------GEKTAI
KGYTVEKVGEILHQKSLRF-K---NPCFVGLDASRFDQHCSRQALEW-EH
SVYNAIFRD----------P----Y-L-SELLTWQIDNVGTA-YLK--DG
-----FV--RYRVDGCRMSGDMNTSMGNYLIMSCLVYQFCK---DI----
-----G------V---DA-SLANCGDDCVLYLEKEDLPKLK--A---LPD
WF-NKMGYSMKVEKPVFTVEEIEFCQQHPVQLS---R----GYVMVRRPD
VCLTKDLC-VV---RGG-MT-T--ERLQRWLHAQHDGGLALAGDCPVLGA
FYQRFPSG----E-----S----HG---EL-S--------E-Y---SD--
----A-H---K---------------F--K---AG----K-QY-------
-GEITSLARYSFWLAFGITPDEQLAIE
>Yam_spherical_virus_YP_008828157.1
TYEYIVHNSSLVNVCRGLVERVFCVVR--D---G--------KLQRP-L-
----------RP----R---------------------------------
----------------------------------N-D------------I
-------F-----------E--R--K---LGD-VG---RKI--SRI-V--
-G--FC-P-AMTRSEFCDSYSGK--RRATYEKARLSLDVL---P----CT
-R-S-D----A-YLKTFVKAEKINIT-L---K----P-DPAPRIIQPRDP
RYNVEVGRYLKPLEPRLMKA-ID--K-L------W---------GEKTAI
KGYTVERVGEILYEKSLRF-K---EPVFVGLDASRFDQHCSRQALEW-EH
SVYNSIFRD----------P----Y-L-KELLEWQISNVGTA-YLK--DG
-----FV--RYKVDGCRMSGDMNTSMGNYLIMSCLVYQFCR---DV----
-----G------I---DA-SLANCGDDCVLYLEKSELGKLK--H---LPS
WF-ESMGYSMKVEKPVYHVEEIEFCQQHPVQLS---R----GWVMVRRPD
VCLTKDVC-IV---RGG-MT-T--ERLQRWLHAQRDGGLSLAGDCPVLGA
FYNAFPHG----E-----S----HG---EL-S--------E-Y---AE--
----A-H---K---------------F--K---AG----K-QC-------
-GTITPLSRYSFWLAFGLTPDEQLAIE
>Johnsongrass_chlorotic_stripe_mosaic_virus_NP_945128.1
TYEYVVHNGSLKNVCRGLVERVFCVVDKQS---G--------KLVRP-P-
----------KP----K---------------------------------
----------------------------------P-G------------V
-------F-----------S--A--K---LGD-VG---RTV--SSI-V--
-G--YC-P-HWTRDEFVASYSGP--RKASYERAAQTLDTL---P----LM
-E-S-D----A-HLSTFVKAEKINVT-L---K----P-DPAPRVIQPRGQ
RYNIEVGRFLKPLEPRLMKA-ID--K-L------W---------GSTTAI
KGYTVEKVGSIFADKASRF-R---HPVYVGLDASRFDQHCSADALRW-EH
SVYNDIFRS----------P----Y-L-AELLEWQVHNRGSA-YTH--EG
-----KV--NYRVEGCRMSGDMNTSMGNYLIMSCLIYQFCK---EI----
-----G------L---HA-ELANCGDDCVLFLEKHDLKKLK--H---LPQ
WF-VKMGYTMKVESPVYELEEVEFCQMHPVRTS---R----GWVMVRRPD
TVMTKDCC-VV---RGG-MT-T--ERLRGWLGAMRDGGLSLAGDVPVLSA
FYSSFPQY----R-----N----G----ET-S--------D-Y---DA--
----P-H---K---------------F--R---AG----K-QY-------
-GAITAEARYSFWLAFGLTPDDQLAIE
>Maize_white_line_mosaic_virus_YP_001285474.1
TYEYIVHNSSLKNVVRGLVERVFCVVDKKT---G--------ELVRP-P-
----------KP----V---------------------------------
----------------------------------K-G------------L
-------F-----------T--K--K---LGD-VG---QVV--SQL-V--
-G--YC-P-HWTRQEFLASYNGP--RKASYERAALTLDTL---P----LR
-E-E-D----A-HLSTFVKAEKINVT-L---K----P-DPAPRVIQPRGQ
RYNIEVGRFLKPLEPRLMKA-ID--K-L------W---------GSTTAI
KGYTVERVGAIMNEKANRF-R---EPVFVGLDASRFDQHCSAEALRW-EH
SVYNDIFRS----------E----Y-L-ATLLQWQVNNRGTA-YTK--EG
-----TV--SYKVEGCRMSGDMNTSMGNYLIMSCLIYAFCR---EV----
-----R------L---KA-ELANCGDDCVLFLEKEDLHKLG--T---LPQ
WF-VRMGYTMKVEEPVYEVEHIEFCQMRPIRTS---R----GWVMVRRPD
TVLTKDCC-VV---RGG-MT-E--ERLKGWLGSMRDGGLSLAGDVPILGA
FYRSFPSY----A-----S----Q----EA-S--------E-Y---SA--
----P-H---K---------------F--R---AG----K-QY-------
-GAVTDESRYSFWLAFGLTPDDQLAVE
>Changjiang_tombus-like_virus_10_YP_009337075.1
PIKFLIHNNSATNLRRALMERVYHVEA--N---G--------QLQRP-P-
----------QP----M---------------------------------
----------------------------------P-G------------I
-------Y-----------A--T------LTA-LR---DKI--AHR-V--
-G--AA-T-PMERHYFVSTRPAD--KRRIYENAYASLQLT---P----PS
-V-K-D----ARVYGAFVKCEKINAS-K---K----S-DPAPRIIQPRSP
RYNIEVGRYLAVIEHDVYAA-ID--E-L------W---------GSTTVM
KGYNVEQIGEIISAKWGEF-T---KPVALGLDASRFDQHVSVEALEF-EH
GLYNTIFKS--------------RE-L-RRLLRWQLDNRGVA-HAD--DA
-----TF--VYRKPGSRMSGDMNTALGNIIIMCILVKQYCD---EK----
-----G------I---RA-ELINNGDDCTLIFEAEHVDAMR-DG---LHE
WF-LRYGFNIVEEPIVDVIEKIEFCQMHPVLVG---D----SYKMVRNFW
ASLSKDAI-SI---RSR-S--I--TELQQWMHCVGKCGLAAASGVPIQQA
YYSYFVRN----G-----V----KG---KR----------L-----DQ--
----V-E---GR--C---G---L---T--W---FS----R-GL-H-AT--
TTHITDSTRHSFYLAFGIHADMQFALE
>Shahe_tombus-like_virus_1_YP_009336903.1
GVRYGVHCFNYTNLARGIVERVFYVRR--G---E--------GLAPA-P-
----------QP----S---------------------------------
----------------------------------V-G------------V
-------F-----------S--R------LNA-VR---QRL--LRA-V--
-R--PT-P-VVARDEYPGLYTGR--KRGVYERALESLKVR---A----IN
-F-R-D----A-WVNTFVKAEKVNLD-S---K----G-DPAPRVIQPRSP
RYNLEVGRYLKLFEKELCAG-FE--R-V------W---------GYPVVL
KGKNAQDVGAAMADHWQQF-A---QPVAVGLDASRFDQHVSKDALRW-EH
SVYNSVFNS--------------PE-L-RRLLQWQLRNHGIA-RVE--DL
-----IV--EYDIEGCRMSGDINTGLGNCLIMSSIVIAYCE---QA----
-----G------I---YF-RLANNGDDCVLFVDKADLGALA--G---IDQ
WF-LDFGFTLTREEPVYVLEQVVFCQAQPVLTS---T----GWRMVRDPR
TAMSKDCV-SL---LGW-DN-A--QSFKLWASAIGACGLSLTRGVPVWEA
WYSRLVHL----G-----A----GA---VS-Q--------G-V---AD--
----H-V---WD--S---G---L---G--Y---MS----R-GV-L-----
GGEVDAEARVSFYRAFGILPDLQEALE
>Wenzhou_tombus-like_virus_1_YP_009342279.1
GVRYGVHCANLKNLARGIVERVFHVVR--D---G--------RLAQA-P-
----------QP----R---------------------------------
----------------------------------F-G------------V
-------F-----------S--R------LNS-VR---QRL--LAV-T--
-R--PT-P-VVAREDYPGLYTGR--KRGIYERALESLTVR---A----IN
-S-R-D----A-WVNTFVKAEKVNLD-S---K----G-DPAPRVIQPRSP
RYNLEVGRYLKMFERELCHG-FE--R-V------W---------GYPVVL
KGMNAQQVGGWMAAHWGAF-R---RPVAVGLDASRFDQHVSYDALRW-EH
SVYNSTFHS--------------PE-L-AKLLRWQLHNRGVA-RTE--GY
-----RI--DYDIRGCRMSGDINTGMGNCLLMSSMVIAYCE---SV----
-----G------I---EY-RLANNGDDCVLFVEQQDLVKLS--G---IDE
WM-LDFGFTLTREEPAYVLEHVEFCQARPVFTS---T----GWRMVRDPR
VAMSKDCV-SL---LGW-ES-D--LDLQYWCHAIGTCGASLTAGVPVWHS
WYHRLQRM----G-----A----VA---PS----------G-V---VD--
----M-V---YD--S---G---L---G--Y---MS----R-GV-V-----
GGEVCAEARVSFWRAFGITPDLQQSLE
>Wenzhou_tombus-like_virus_3_YP_009342275.1
-------------MVRGITERVLYVRR--D---E--------GLAKP-P-
----------QP----L---------------------------------
----------------------------------V-G------------V
-------F-----------G--R------LAS-LR---SRL--VRK-A--
-P--PT-P-VVPLGDYPQLYNGR--KRLIYQRAVDSLMVR---R----LT
-V-R-D----S-YVSTFIKAEKVNFT-S---K----V-DPAPRVIQPRSP
RYNVEVGRYLKLFEKPLCRA-FA--R-V------C---------GAPVIL
KGMNADQVGETLFAHWSAF-S---NPVAVGLDASRFDQHVSRSALEW-EH
SVYNAVFQS--------------EE-L-RRLLRWQLVNRGIG-RTE--GK
-----RV--DYTVEGCRMSGDINTGMGNCLIMSAIVIAYCE---DR----
-----G------I---QF-RLANNGDDCVLFVGAGDLGRLG--G---LDR
WF-LDFGFTLTREAPCYRLEEVEFCQFHPVRLG---N----GWRMVRNPH
TAMSKDCV-SL---VDW-ST-E--VGFRSWANAVASCGVALTSGVPVWSA
WYRILERV----G-----K----VQ---RD----------G-V---TE--
----R-V---NE--C---G---A---Y--Y---WS----R-GV-R-----
SCGITDEARASFYFAFGVTPDQQVALE
>Wenzhou_tombus-like_virus_2_YP_009342267.1
-------------MRRAITERVLYVRR--D---G--------RLTRP-P-
----------RP----E---------------------------------
----------------------------------P-G------------F
-------Y-----------G--Q------LSG-IR---QRL--VRK-A--
-T--PT-P-VVPLAEYPSLYHGR--KRKIYENAVNSLNER---G----LT
-A-K-D----A-WVDTFLKAEKVNFD-S---K----G-DPAPRLISPRGP
RYNVEVGRYLKLFEKELFRA-FE--R-V------F---------GYKVVV
KGLNAQQVGELLAQHWGEF-R---EPVAVGLDASRFDQHVSRDALEW-EH
SVYNAVFRS--------------ER-L-RWLLRMQLRNRCIA-RVE--GR
-----RF--DYTTDGVRMSGDLNTSLGNCLIMSSLVLRYLE---ER----
-----G------V---KA-RLANNGDDCVVFCEAADLSKLD--G---LDH
WF-LRAGFTLTREDPCYELEQVEFCQFHPVECA---N----GWRMVRDPR
VAMSKDCV-SV---VGW-DQ-E--SEVKVWAAAVGQCGLSLTAGVPVWES
WYKRLVRV----G-----V----ER---DS----------G-V---GE--
----R-V---KE--C---G---M---A--Y---AA----A-GV-Q-----
ACPISDACRYSFYRAFGILPDLQEALE
>Changjiang_tombus-like_virus_5_YP_009337432.1
--------------------------------------------------
--------------------------------------------------
--------------------------------------------------
--------------------------------------------------
------------------MYQGR--RKEIYQRAADSLASR---P----LV
-K-S-D----A-FMSTFLKCEKIDFS-S---K----P-DPAPRVIQPRTP
RYNVEVGRYLKPLEKRICRG-IA--E-I------W---------GGDTIL
KGKNAEQSAVSLRQMWDQF-D---EPVAVGIDATRFDQHVSYEALEW-EH
SVYMLCFPPH---T-----R---PK-L-ERLLKMQLVNRGYA-RLE--DL
-----EL--MYEVRGRRMSGDMNTGMGNCLLMCAMIHWITA---EM----
-----G------V---RC-RLANNGDDCVLILEKRDLGKLG--R---LGP
LA-LDFGFVLEIEPEVDVFEQICFCQNHPVWGG---H----SWVMCRDPR
KCVDKD-L-VT---VLD-LG-NI-KSARKWCHAIGTGGLAMAGGLPVLGS
FYGMLLRH----A-----T----TG---KV-D--------A-H---PW--
----L------E--N---G---F---A--M---MA----K-GM-A-RH--
SDVVTPESRASFFKAFDITPDQQESIE
>Changjiang_tombus-like_virus_6_YP_009337383.1
ALRFGVHNNNLRNGCRALVERVFLR-ED-N---G--------NLIPP-P-
----------PC----V---------------------------------
----------------------------------E-D------------V
-------N-----------K--T------LEE-FK---AAV--ITR-V--
-G--VH-R-RWSVDKFVNSYTGR--RQNVYARAAKSLETT---P----VH
-T-G-D---FK-VMNAFVKAEKTNLT-S---K----P-DPAPRVIQPRNP
RYNVEVGRFLKGLEHKVYKA-VE--D-I------F---------GDPTVM
KGYNAEEVAEHMVSKWQSF-S---DPVAVGLDASRFDQHVRPSMLEW-EH
SVYAGCFSTG---E-----A---KL-L-KWLLQGQIRNVCTM-RVT--DG
-----LV--KYRVDGSRMSGDMNTALGNCLIMCALVWRLGK---VL----
-----G------I---RL-KLANNGDDCVVFMERKDLTAFN-NK---VKG
FF-LDYGFTMKVEAPSFFIEQIEFCQAKPVWDG---C----KWIMVRDPR
VCTSKDAT-CV---VKD-YG-YG-SAASYWLGAVGECGLAMAGGIPVMQN
YYSAFARF----G-----N----T----NR-Q--------V-Q---CV--
----T------E--T---G---M---A--Y---LA----R-GL-H-RE--
ATVISADARVSFWRAFGIAPTQQRELE
>Changjiang_tombus-like_virus_7_YP_009337637.1
RCTFGVHNNSGINGIRALAERVFFSPDE-S---G--------QLVPP-P-
----------RC----T---------------------------------
----------------------------------A-D------------V
-------N-----------T--T------LSG-FK---AQL--LKA-V--
-G--GA-R-PLSREQFVSFYTGR--RRLVYERAAESLAAR---P----LT
-K-G-E---FG-VRNAFVKAEKINFT-A---K----P-DPAPRVIQPRDP
RYNVEVGVYLKHIEHKIYHG-IA--E-M------F---------GGPTVM
KGYNAQEVAAHMHDMWNEF-N---DPVAVGLDASRFDQHVRPEMLAW-EH
SVYAGLYHGA---D-----R---ER-L-QWLLSGQIKNKCTM-RTP--DC
-----QI--KYLVDGSRMSGDMNTALGNCLIMCALIHRLAQ---ER----
-----K------V---RV-RLANNGDDCVVFCERRSLTRLI-EG---LGE
WF-RTYGFNMKQESPVSCFEEVEFCQAHPVCSS---T----GWIMVRDPR
VSISKDAI-CT---VRD-YG-HG-AAARKWLQAVGECGTNMAGGLPMLDA
YYSAYLRH----G-----T----G----KH-L--------P-T---VV--
----A------E--S---G---M---Y--M---LS----K-GL-H-RA--
GVEISDGCRVSFFKAFDVSPSWQRDFE
>Galinsoga_mosaic_virus_NP_044732.1
RKPLVFTITRLANLRRGMIERMYYVERDK-------------NLVEP-P-
----------AP----S---------------------------------
------------------------------------V------------D
-------F-----------R---------LPH-FS---SAF--KKV-I--
-G--RH-T-PVTRQAFVEFYRGR--KRTIYEKAVESLSAA---P----VT
-H-R-D----A-RLKTFVKAEKLVLS-R---K----P-DPAPRIIQPRAP
RYNVELGVYLRPFEHKAFRA-VE--R-V------F---------GSPTIM
KGYTAEEQASIAREKWDRF-S---KPVAIGLDASRFDQHVSVAALKW-EH
KLYHHAFNH----------D---KT-L-KKLLKWQIHNEGTA-FAS--DG
-----CI--KYKKTGCRMSGDMNTSLGNCLIMCGMVYDLLV---TH----
-----D------I---DA-ELLNNGDDCVLICERSEEAHLL-EV---IPQ
YF-RQYGFTMEVEKPVHIFEKLEFCQTQPVYV---DG----KWIMVRKPN
PAMSKDLT-CL---LPI-QN-E--NNFKEWLSAVSECGLALTGGVPLWQN
FYQACNLG-----A----A----RT---GF-T--------K-S---GL--
----F-T----E-SG---L---A---Y--A---SR------GL-H-RR--
FSEPSAETRHSFYLAFGITPDLQLALE
>Potato_necrosis_virus_YP_009246408.1
HLQIGIHNNSLSNLRRGLMERVFYVQGPN-------------GLQDA-P-
----------KP----D---------------------------------
----------------------------------K-G------------A
-------F-----------N--T------LVK-FR---DLY--TKN-S--
-W--RH-S-PVTNEQFLMNYSGR--KLTIYREAVDSLSHQ---P----IS
-L-R-D----C-KLKTFVKAEKLNLT-K---K----P-DPAPRVIQPRSA
RYNVCLGRYLRHYEHHAFKT-IA--K-C------F---------GETTVF
KGFTLEQQGEIMHDKWKKY-V---NPVAVGLDASRFDQHVSVEALKY-EH
EFYLRDYPH----------D---KQ-L-KWLLKQQLCNIGTA-FAS--DG
-----II--KYKKEGCRMSGDMNTSLGNCILMCAMVFGLKE---EL----
-----Q------M---DL-SLANNGDDCVIVCEQAALKKLT-NH---IEP
YF-KRFGFTMEVEKPVYTFEQIEFCQTQPVFD---GT----QYIMVRKPS
VVTSKDVT-SL---IPC-QN-E--KQYAEWLQAVGECGISLNGGIPVMQN
FYNMLKTG-----V----K----RT---KL-T--------L-T---GE--
----F-K----T-NG---L---G---Y--H---AR------NM-S-RV--
ARVPSPETRLSFWLAFGITPDLQEALE
>Tobacco_necrosis_virus_A_AAT69238.1
HLLIGIHNNSLSNLRRGLMERVFYVEGPS-------------GLQDA-P-
----------KP----V---------------------------------
----------------------------------K-G------------A
-------F-----------R--T------LDK-FR---DLY--TKN-S--
-W--RH-T-PVTSEQFLMNYSGR--KLTIYREAVDSLSHQ---P----LS
-S-R-D----A-KLKTFVKAEKLNLS-K---K----P-DPAPRVIQPRSP
RYNVCLGRYLRHYEHHALKT-IA--K-C------F---------GEITVF
KGFTLEQQGEIMRSKWNKY-V---NPVAVGLDASRFDQHVSVEALEY-EH
EFYLRDYPN----------D---KQ-L-KWLLKQQLCNIGTA-FAS--DG
-----II--KYKKEGCRMSGDMNTSLGNCILMCAMVYGLKE---HL----
-----G------I---KL-SLANNGDDCVIVCEKADLSKLT-SS---IEP
YF-KQFGFKMEVEKPVDIFERIEFCQTQPVFD---GN----QYIMVRKPS
VVTSKDVT-SL---IPC-QN-Q--AQYAEWLQAVGECGMSINGGIPVMQN
FYQMLQTG-----V----S----RT---KF-T--------K-T---GE--
----F-Q----A-NG---L---G---Y--H---SR------FM-N-RV--
ARSPSPETRLSFYLAFGITPDLQEALE
>Clematis_chlorotic_mottle_virus_YP_009345600.1
GNKWGVHNNSYVNLRRGLMERVFFLETKE----G---------LVPC-P-
----------QP----A---------------------------------
----------------------------------K-G------------A
-------F-----------H-----RL--RQK-YT---KKL--GML-I--
-G--VH-S-PVPRDQIPGMYRGR--KRTIYQQAVDSLAER---P----LI
-S-R-D----S-LLKTFVKCEKLNFQ-K---K----P-DPAPRVIQPRDP
RYNVELGKYLKPFEHACFRG-ID--R-L------W---------GGPTVM
KGYTVNEMGQIIAEKWAKF-Q---KPCAIGFDMKRFDQHVSVDALKF-EH
SIYRECFN-----------A---PE-L-NALLRLQLFNKGVA-YAK--DG
-----CI--RYRVDGRRMSGDMNTSMGNIILACCITKELMG---------
-----K------I---QC-ELVNNGDDCVLIFEDSNRHAVE-AI---LTK
GW-LRFGFTCIAEPAVTTLEKIEFCQMQPVLT---AS----GYMMVRNPR
VHISKDVH-ST---TPF-ET-V--RDAREWAYSVGLGGLSLCPGIPISQE
FYQCLLVN----GL----S----ST---SR-S--------K-M---RH--
----F-L----G--D---Y---Y---F--N---WS----M-QH-R-GC--
YTHITEETRHSYHLAFGISPDQQIAVE
>Elderberry_latent_virus_AIZ76649.1
NQRWGTHNSSFRNLRRGLMERVYYVERNG----Q---------LVDC-P-
----------KP----L---------------------------------
----------------------------------P-G------------A
-------F-----------D-----RL--FTK-VG---HKL--AGL-C--
-G--TH-S-PIPRENYPGMFRGR--KKTIYSDAVASLNDT---P----YN
-I-R-D----S-YLKTFVKCEKINFS-K---K----P-DPAPRVIQPRSP
RYNVELGRYLKPVEHGVYRA-ID--K-L------W---------GEPTVM
KGYTVDEMGAIVRTKWEKY-Q---KPAALGFDMSRFDQHVSVDALKF-EH
KIYRRMFSG----------D---EN-L-GKLLSHQIHNTGVA-FAK--DG
-----RL--SYKVEGKRMSGDVNTSLGNVVLACSISHYILR---GL----
-----R------V---KA-SLINNGDDCVLIGELRDIRRVE-GI---LAQ
AW-LDFGFTCISEPIVTVMEKMEFCQMSPVLV---GS----GYKMVRNPR
TSLSKDCH-ST---TPF-EN-A--RVAAEWAYSVGLGGLALTSGVPVVQE
FYSCLLRN----GK----K----P----KK-D--------K-M---DH--
----F-W----G--E---Y---W---M--E---YV----R-MH-S-GK--
YEPVSEESRHSFHLAFDMSPDQQLALE
>Pelargonium_ringspot_virus_YP_009116639.1
DQQWGTHNSSFLNLRRGLMERVYFVERQG----T---------LTHC-P-
----------PP----Q---------------------------------
----------------------------------A-G------------V
-------Y-----------K-----RL--FTK-VG---HKL--VGL-C--
-G--NH-S-PIPRDQYPGMFQGR--KKTIYTNAVASLSDM---R----YN
-V-R-D----S-YLTTFVKCEKINFS-K---K----P-DPAPRVIQPRTP
RYNVELGVYLKPVEHSIYRA-ID--K-V------S---------GEPTVM
KGYTVGEMGKIVEDKWNKY-L---APAAIGFDMSRFDQHVSVDALKY-EH
KIYRKIFSN----------D---TH-L-RLLLEHQITNQGVA-YAR--DG
-----RL--HYKVVGKRMSGDVNTSLGNVILACSISRLLIK---EL----
-----G------V---KA-SLINNGDDCVLIGELKDIRKVE-GI---LAD
YW-LGFGFTCISEAIVTTLEKIEFCQMSPIYI---GN----AYKMVRNPR
TSLSKDAH-ST---TPF-ET-V--KVAREWCHSVGLGGLALTSGVPVVQE
FYKCMIRH----GV----E----P----RR-D--------K-M---RH--
----F-W----G--E---Y---W---L--E---FV----K-MH-K-GG--
EQPVSEEARHSFHLAFDISPDQQLALE
>Pelargonium_line_pattern_virus_ACF35783.1
EVRWGVHNNSFVNLRRGLMERVFYVERSG----E---------LLPC-P-
----------SP----E---------------------------------
----------------------------------A-G------------L
-------F-----------K-----RL--FNK-VG---RRV--IRF-C--
-G--HH-S-PIPRASYPGMFQGR--KRTIYENAVRSLVDR---P----YN
-I-R-D----S-YLKTFVKFEKLDFS-K---K----P-DPAPRVIQPRHP
RYNVELGRYLKPFEHFCYKA-LD--K-L------W---------GGPTVM
KGYTVEEMGGIIKDSWLQF-Q---KPVAIGFDMSRFDQHVSVDALKF-EH
SIYKACFSK----------D---GN-L-ATLLGHQISNRGSA-YAN--DG
-----YL--RYRVEGKRMSGDVNTGLGNCLLACTITKFLME---EI----
-----G------V---RS-RLVNNGDDCVLICEAGDCRAVE-GS---LTV
GW-RRFGFTCIAEKPVYELEKIEFCQMSPIQI---SD---SRVKLVRKPQ
KSISKDAH-ST---TPL-TT-I--QLAQEWTRAIGEGGLSLTSGIPVVQE
FYQCLIRN----GK----K----AT---KE-S--------K-K---MA--
----F-Y----G--D---Y---Y---W--K---WV----N-QH-S-GK--
YEPVTEEARHSFHLAFGVSPDQQLALE
>Pelargonium_chlorotic_ring_pattern_virus_YP_052925.1
TIDWGVHNCSYVNLRRGLMERVYFVERKG----K---------LEPC-P-
----------RP----A---------------------------------
----------------------------------E-G------------E
-------F-----------A-----RL--FKK-YG---HRV--VGL-C--
-G--SH-S-KISREEFVGSYQGR--KRTIYTNAMTSLLDK---P----LE
-L-R-D----S-FLSTFVKCEKLNFS-K---K----P-DPAPRVIQPRDP
RYNVELGCYLKRFEHSAYRA-LD--K-L------W---------GGPTVM
KGYTVQEIGKIIESKWNEY-R---RPVAIGFDMSRFDQHVSVDALKF-EH
KIYKRVFRG----------D---QN-L-ARLLDWQLENRGTA-YAK--DG
-----WL--KYKVNGKRMSGDMNTALGNCILACVITKSIMD---GA----
-----G------V---KC-SLINNGDDCVVFCEDGQCRAVE-DS---LTG
GW-LKFGFTCIAEKPVKVLEKVEFCQMQPVLT---VG----GYTMVRNPK
ISLSKDCH-ST---TPF-DS-I--KLAREWSYSVGLGGRSLTVGVPVVHD
FYQCLERN----GK----Q----HN---NE-R--------K-M---RL--
----F-Y----G--D---Y---Y---G--K---WV----A-MH-K-GG--
NHFVTEEARHSFHLAFDISPDQQEAME
>Rosa_rugosa_leaf_distortion_virus_YP_007501034.1
QVNWGVHNSSFVNLRRGLMERVFFVERQG----K---------LAEC-P-
----------QP----E---------------------------------
----------------------------------K-G------------A
-------F-----------R-----DL--FNR-VG---HRL--VRL-C--
-G--NH-S-PIPRSEYPLLHEGR--KRTIYENAVKSLEIA---P----YC
-R-K-D----S-YLKTFVKCEKLNFS-K---K----P-DPAPRVIQPRSP
RYNVELGRYLKPFEHFLYRG-LD--R-L------W---------GGPTVM
KGYTVQQMGRILRDKWNQY-R---RPAAIGFDMSRFDQHVSVDALRF-EH
RVYRECFSN----------D---EN-L-SRLLEHQIANSGVA-YAK--DG
-----WL--KYQVEGKRMSGDVNTAAGNCLLACCITYHLMQ---AA----
-----G------I---SC-SLVNNGDDCVVFLESEHCRAVE-DI---LTE
GW-LKFGFTCIAERPVFELEKVEFCQMQPVLV---GG----DYCLVRNPR
VSLSKDAH-ST---TPF-DS-V--KLAREWAYSIGRGGLSLTSGVPVVQE
FYQCLLRN----GK----Q----HS---KR-K--------R-T---AH--
----F-Y----G--D---Y---Y---A--K---WV----D-QH-R-GE--
YTAVSQESRHSFHLAFGISPDQQVAME
>Rose_yellow_leaf_virus_AGF70700.1
QINWGVHNSSFVNLRRGLMERVFFVERQG----K---------LAPC-P-
----------EP----E---------------------------------
----------------------------------K-G------------V
-------F-----------R-----DL--FNR-VG---HRL--VRL-C--
-G--NH-S-PIRREQYPLLHEGR--KRTIYENAVKSLEIA---P----YC
-R-K-D----S-YLKTFVKCEKLNFS-K---K----P-DPAPRVIQPRSP
RYNVELGRYLKPFEHHLYRG-LD--R-L------W---------GGPTVM
KGYTVQQMGRILRDKWNLY-R---RPAAIGFDMSRFDQHVSVDALRF-EH
RVYRECFSN----------D---QN-L-ARLLEHQIGNSGVA-YAK--DG
-----WL--KYQVEGKRMSGDVNTAAGNCLLACCITYQLMK---SA----
-----G------I---EC-SLINNGDDCVVFLEAEHCRAVE-DI---LTE
GW-LSFGFTCVAEKPVFELEKVEFCQLQPVLI---GG----EYCLVRNPH
VSLSKDPH-ST---TPF-DS-V--KLAMEWAYSIGRGGLSLTSGVPVVQE
FYQCLMRN----GR----M----HS---KK-K--------R-E---NH--
----F-Y----G--D---Y---Y---A--K---WV----D-QH-R-GE--
YTVVDQEARHSFHLAFGISPDQQIAME
>Gompholobium_virus_A_YP_009270620.1
GFKFGAHNNSFNNLRRGIMERIYYVEGEN----K--------ELEPC-K-
----------QP----E---------------------------------
----------------------------------Q-G------------V
-------F-----------K--T-KG---MKR-LR---EEF--IRV-C--
-G--HH-S-PVSRRQVVDMYKGR--KRNTYERAFLEASDM---P----LL
-A-K-W----A-HLKTFIKFEKLNLS-K---K----P-DPAARVIQPRDP
KFNLLLGQYLKPYEHFAYRA-LD--K-M------W---------GSTTVM
KGYTTEEVAHHLRTAWDEF-Q---KPVAIGFDMKRFDQHVSVKALQF-EH
SCYLGCFAY----------D---SE-L-QRMLSMQLKNIGVA-IAK--DG
-----ML--SYVKEGCRMSGDLNTALGNCMLSCLITLNIVR---EL----
-----K------L---KA-RLINNGDDCVLVCESSDLPKVR--N---LDL
LW-GRYGFVCITERPVFEFEKIEFCQMQPVRI---PG----GWIMVRNPR
ISLSKDSY-ST---TPL-DN-P--KIAKKWMKAVGDCGLSLTGGVPIVQE
FYQCYKRN----AY----D----AG---KI-K--------C-P---EQ--
----I-A----A------G---F---Y--G---MF----H-GS---RG--
YSNIAEETRYSFYRAFGITPDEQIAIE
>Nootka_lupine_vein_clearing_virus_YP_001039884.1
GYQFSIHNNSYQNLRRGLIERVYYVENKQ----KG-------ELQAC-P-
----------RP----E---------------------------------
----------------------------------Q-G------------V
-------F-----------K-----E---MAY-LR---RRF--VNV-C--
-G--QH-T-RISTEQFVDLYQGR--KRTIYQQAAESLSER---P----LD
-R-K-D----A-ELRTFVKAEKFNQS-K---K----P-DPAPRVIQPRNP
RYNVKLGLYLKKFEKHACRA-LD--R-I------W---------GGPTVM
KGYTVEEVGQHIRGAWCQY-S---RPVAIGFDMERFDQHVSVPALQF-EH
SLYMGCFSN----------D---PE-L-RELLDMQLHSFGIG-LSS--NG
-----YC--RYKTEGGRKSGDMNTGLGNCALACLITKHVLR---G-----
------------V---PC-RLINNGDDCVVVCDELDAARVM-AL---VAP
GW-ARFGFKCIVEKPVRNFEEIVFCQMQPMFD---GE----TWLMVRTVD
VALSKDCH-ST---VRW-DS-V--KQAKKWLRAVGMCGIRLTGGVPIMQE
FYQKMVDS----TE----S----CE---LK-N--------M-E---GL--
----L-E----G--T---G---F---Y--I---LA----K-NS-K-RG--
YRAISDEARFSFYLMTGIVPDVQTALE
>Calibrachoa_mottle_virus_YP_008378651.1
GLQYRVHNNSIANLRRGLLERVFYVENKD----TK-------KLQTC-P-
----------EP----E---------------------------------
----------------------------------A-G------------I
-------F-----------K-----E---LKT-IR---QQF--VRL-C--
-G--HH-T-RISTEQFVDCYQGR--KRTIYQKAADSLSEI---A----ID
-R-S-D----S-RLKTFVKAEKFCID-L---K----P-DPAPRVIQPRMP
RYNVELGRYLKKVEHSAYRA-LD--K-I------W---------GGRTVM
KGYTVEEVGMIISDAWDQF-H---MPVAVGFDMSRFDQHVSVPALQF-EH
TCYMSLFPG----------D---RH-L-QQLLSWQLRNYGVG-VAS--NG
-----IL--RYKVDGKRMSGDMNTALGNCILACLITKHLFP---------
------------G---NY-RLINNGDDCVLITERNNLPEIT-SK---LEA
GW-RRFGFTCISEKPVFVKEEIEFCQMQPVYD---GQ----TYVMVRKPY
ISMSKDAF-SL---TPW-PN-E--KACQQWLGAVGMCGERLCGKIPILQS
YYQAYCRA----N-----K----GR---KP-K--------M-D---AH--
----E-K----G------G---M---Y--M---LA----M-NS-K-RA--
FGEISQDCRFSFYKAFGITPDQQVAIE
>Angelonia_flower_break_virus_YP_459959.1
NIEYRLHNHSFNNLRRGLMERVYFVENKS----TK-------TLSPC-P-
----------EP----E---------------------------------
----------------------------------V-G------------A
-------F-----------T-----A---LKK-WR---RRF--SSI-V--
-G--QH-P-RISAEEFVDCYHGR--KKTIYANAAASLQQK---P----LQ
-R-N-D----A-RLKTFTKAEKFNFT-A---K----P-DPAPRVIQPREP
RYNVELGRYLKRFEHHAYRA-LD--K-I------W---------GGPTVM
KGYNVEDVAKNILAAWDQF-R---RPVAIGFDMSRFDQHVSVPALQF-EH
SCYLSCFGN----------D---PY-L-AQLLSWQIDNFGIG-FAN--NG
-----LI--RYKKRGCRMSGDMNTALGNCLLACIITKEIVK---D-----
------------I---KA-RLINNGDDCVLIVEQKDLDFVV-SN---LTT
GW-SRFGFTCIAEEPVFEPEKIRFCQMAPIFD---GE----TWLMVRDPD
YSLSKDCY-SL---VHW-NS-K--KNCQMWMKCVGEGGIALTGGVPVVQE
FYKLYLRE----SE----G----VK---VS-Q--------G-L---AE--
----H-C----A--A---G---I---Y--G---MV----N-GS-K-RT--
YRPPTPEARFSFYKAFGMPPDYQEALE
>Saguaro_cactus_virus_NP_044382.1
GLQYRVHNASYANLRRGLLERVFYVEDKV----NK-------TLVPC-P-
----------EP----D---------------------------------
----------------------------------R-N------------A
-------F-----------K-----E---LAY-LK---RRL--VRI-V--
-G--LH-T-RISAAQVVDCYQGR--KRTVYHNARLSLDEI---P----LD
-R-R-D----S-HLRTFTKAEKFCVD-L---K----P-DPAPRVIQPRSP
RYNLQVARYLKKTEHHIYRG-LD--K-I------W---------GGPCVM
KGYNVEEVASHIIGAWEQF-Q---KPVAIGFDMSRFDQHVSVPALQF-EH
SIYQAIFKG----------D---RE-L-QQLLSWQLRNYGTG-FAH--DG
-----LI--RYKVDGCRMSGDMNTALGNCILACLITKHICR---G-----
------------L---DA-RLINNGDDCVLICETRDVGRVV-DK---LTT
AW-LHFGFTCIAEEPVYEPEKIRFCQMAPVYD---GE----KWVMVRDPK
VSLSKDAF-SM---VRW-DT-V--KNAQQWFKAVGQCGLSIAGGVPIVQE
FYRMYERA----GG----H----VK---LP----------V-----LK--
----E-V----S-AS---G---L---F--H---MS----F-NS-N-RA--
YSEISDAARFSFWKAFDILPDVQEATE
>Honeysuckle_ringspot_virus_YP_004191788.1
GLDYRVHNHSFQNLRRGLLERVFYVESKD----KK-------ELVDC-P-
----------QP----N---------------------------------
----------------------------------Q-A------------A
-------F-----------K-----E---LAY-LR---KQF--ARY-A--
-G--IH-T-RISTQDMVDCYHGR--KKSIYQNAADSLSDR---P----LD
-R-K-D----A-ALKTFIKAEKFCIN-L---K----P-DPAPRVIQPRSV
RYNVELGRYLKKYEHSAYRA-LD--K-I------W---------GGTTVM
KGYTVEQVGEHIASAWGEF-Q---IPVAVGFDMSRFDQHVSVPALQF-EH
SCYMKSFKH----------D---RE-L-QQLLSWQLTNFGVA-FAD--DG
-----MI--RYKKAGCRMSGDMNTALGNCLLACMITKHLMR---D-----
------------L---KC-RLVNNGDDCVLFCESRDLGSVV-SN---LTT
GW-REFGFNCIAEEPVYILEEVRFCQMAPVFD---GE----SYVMVRDPR
VSISKDAF-SL---VHW-NN-S--KNALQWMKSVGLCGERITGGIPVVQE
FYRKYQQI----AG----D----VR---LP-K--------L-N---VD--
----I-E----S--S---G---V---Y--M---LA----N-KM-K-RA--
FKEPTDEARFSFYLAFGIIPDLQIAVE
>Adonis_mosaic_virus_BAV91502.1
GFDYRVHNHSYQNLRRGLLERVFYVESKD----K--------ELVGC-P-
----------RP----K---------------------------------
----------------------------------P-G------------A
-------F-----------K-----E---LGY-LR---RRF--HRI-C--
-G--NH-T-RISAEEFVDCYQGR--KRTIYENARLSLDDK---A----LE
-R-K-D----G-DLKTFIKAEKFNIS-V---K----P-DPAPRVIQPRSP
RFNLELGRYLKKFEHNAYKA-ID--K-I------W---------GAPTIM
KGYNTEEVAQHLKHAWDQF-Q---IPVAVGFDMSRFDQHVSVPALEF-EH
SCYTSCFEG----------D---QH-L-ADLLKMQLKNHGVG-FAS--NG
-----MI--RYTKEGCRMSGDMNTALGNCLLACLITKHITR---G-----
------------V---RG-KLINNGDDCVFICERSDAGSVV-SD---LTT
GW-ASFGFNCIAETPVEVFEEIRFCQMAPVFD---GE----VWVMVRDPK
VSMSKDAH-SL---VHW-NN-E--RNALQWFKAVGQCGMKIAGRVPVVQE
YYQKYIET----GG----D----VK---TS-G--------S-L---SE--
----Q-V----G-GT---G---M---F--R---MA----A-NS-T-RG--
YGAISQEARYSFYLAFGIQPDEQIALE
>LA672832.1_Humulus_lupulus_TSA
------HNHSYANLRRGLLERVFYVE-RN----K--------ELVSC-P-
----------QP----E---------------------------------
----------------------------------P-G------------S
-------F-----------K-----E---MGY-LR---RRF--HRV-C--
-G--NH-S-RISANDLVDCYQGR--KRTIYENAAASLLDR---A----IE
-R-K-D----G-DLKTFIKAEKFNVN-L---K----S-DPAPRVIQPRSP
RYNVELGRYLKKYEHHAYKA-LD--K-I------W---------GGPTVM
KGYTTEEVAQHIWSAWNQF-Q---TPVAIGFDMSRFDQHVSVAALEF-EH
SCYLACFEG----------D---AH-L-ANLLKMQLVNHGVG-FAS--NG
-----ML--RYTKEGCRMSGDMNTALGNCLLACLITKHLMK---------
------------I---RS-RLINNGDDCVLICERTDIDYVV-SN---LTT
GW-SRFGFNCIAEEPVYEMEKIRFCQMAPVFD---GA----DWLMVRDPL
VSMSKDSH-SL---VHW-NN-E--TNAKQWLKSVGMCGLRIAGGVPVVQE
FYQKYVET----AG----N----VK---EN-K--------N-I---TE--
----K-S----S--S---G---F---F--M---MA----D-RA-K-RG--
YSAVSEVCRFSFYQAFGITPDQQIALE
>Carnation_mottle_virus_AAF15527.1
GYEYRVHNHSYANLRRGLLERVFYVE-RN----K--------ELVSC-P-
----------QP----E---------------------------------
----------------------------------P-G------------S
-------F-----------K-----E---MGY-LR---RRF--HRV-C--
-G--NH-T-RISANDLVDCYQGR--KRTIYENAAASLLDR---A----IE
-R-K-D----G-DLKTFIKAEKFNVN-L---K----S-DPAPRVIQPRSP
RYNVELGRYLKKYEHHAYKA-LD--K-I------W---------GGPTVM
KGYTTEEVAQHIWSAWNQF-Q---TPVAIGFDMSRFDQHVSVAALEF-EH
SCYLACFEG----------D---AH-L-ANLLKMQLVNHGVG-FAS--NG
-----ML--RYTKEGCRMIGDMNTALGNCLLACLITKHLMK---------
------------I---RS-RLINNGDDCVLICERTDIDYVV-SN---LTT
GW-SRFGFNCIAEEPVYEMEKIRFCQMAPVFD---GA----GWLMVRDPL
VSMSKDSH-SL---VHW-NN-E--TNAKQWLKSVGMCGLRIAGGVPIVQE
FYQKYVET----AG----N----VK---EN-K--------N-I---TE--
----K-S----S--S---G---F---F--M---MA----D-RA-K-RG--
YSAVSEMCRFSFYQAFGITPDQQIALE
>Maize_chlorotic_mottle_virus_ACA57840.1
LYEFGVHNNSAVNLERGLMERVFYVKDDK------------GELVSC-P-
----------EP----I---------------------------------
----------------------------------S-G------------I
-------F-----------W--K--N---LKG-FR---NSI--VHH-V--
-G--HR-H-PVSRETFLAYYTGP--KRTMYEKAVNSLYEM---P----VS
-Y-D-D----A-KLKTFVKAEKINLT-K---K----A-DPVPRVIQPRAP
RYNVELGRYLRPVEHPIYHA-ID--K-I------W---------GGPTIM
KGYSVEQIGRHIENAFRSF-T---DPVAIGFDASRFDQHVSVEALRW-EH
SVYSRIYGY----------P---EL-L-TQLLRWQIHNRGTA-YAS--DG
-----AF--NYQVDGKRMSGDMNTSLGNCILATAITHDFVT---KL----
-----G------I---PA-RLINNGDDNVLICPAVEVGRVR-QE---LYR
HW-LNYGFEVISEEPVYILEQVEFCQMRPVFD---GT----QYTMMRDPR
TTMSKDAY-AV---TPF-NT-P--TAARRWMRAVGECGLSLTGGLPVKQE
YYTALVKH----GL----D----PK---NI-K--------Q-G---KD--
----F-D----S-GL---Y---Y---L--S---K-------LS-N-RK--
WQEVQESARYSFWLAFGYTPDEQRALE
>Bermuda_grass_latent_virus_YP_009333133.1
QYQFGLHHSSAANLERGLAERVFMVKNYD----KNYDADLDPEFCPP-P-
----------KP----E---------------------------------
----------------------------------E-G------------I
-------F-----------Q--R--H---LTK-YS---KEI--IQR-V--
-G--RR-S-PISYEKFLSYYTGG--KLTTYSRAVDSLTER---P----VN
-K-A-D----A-KLSTFVKAEKLNLS-L---K----S-DPVPRVIQPRHP
RYNVEVGRYLKPIEHDIYTA-ID--G-L------F---------GSKTIF
KGLSVEAMGSLIHQKMRKF-L---RPCAIGFDASRFDQHVSVDALKY-EH
SIYKGIYSH----------S---KT-L-NTLLKWQIHNKGVA-IAK--DG
-----FF--RYSVDGCRMSGDMNTSLGNCILAALISKDFID---RF----
-----N------L---DA-ELINNGDDNVLICSEDDEEVVK-RH---LYD
HW-LKYGFEVVAEEPVYITEQVEFCQMKPVFD---GT----NYVMVRKPD
VSMSKDCH-SI---TPF-YT-T--KTAKKWVHAVGECGLSLTGGIPIKQE
YYTCMIRN----GD----Q----HG---EI-D--------K-S---KE--
----F-I----S-GF---T---R---L--S---K-------CS-N-RK--
YRQISSETRYSFYLAFGYTPDEQVAIE
>Cocksfoot_mild_mosaic_virus_YP_002117834.1
QYTFGLFNNSAGNLERGLAERVFCVKNP------QCVHGLDDEFIPT-P-
----------QP----I---------------------------------
----------------------------------P-G------------H
-------F-----------R--R------LNK-YR---KDI--IRH-V--
-G--RK-G-PIYYEKFLAYYTGP--KLVTYSKAVDSLSEM---A----VR
-K-E-D----A-RLKTFVKAEKLNLT-L---K----P-DPCPRVIQPRDP
RYNVEMGRYLKHIEHPIYAA-ID--K-M------F---------GGKTIF
KGMSVEAMGHEIHKKMRQF-P---RPCAIGFDASRFDQHVSVEALRY-EH
SIYKKIHGY----------P---EL-L-NLLCEWQIHNDGTA-YAK--DG
-----FF--KYSVNGCRMN----TSLGNCILAALISKDLID---RL----
-----G------I---TA-ALVNNGDDNVLICSVDDEAVVV-EH---LYS
HF-LDYGFEVVAEAPKYITEQVEFCQMQPVFD---GT----QYIMVRNPA
VSMSKDSH-SI---TPF-YT-P--NTMKKWIRAVGECGLSLTGGIPIKQS
YYKCFIRN----GA----D----KG---KI-H--------T-S---RE--
----F-A----S-GF---Q---A---L--S---K-------LS-T-RK--
ERDISTQSRYSFYLAFGYTPDEQVAME
>Panicum_mosaic_virus_NP_068342.1
QYEFGLHNNSAANLERGLAERVYMVKNYK----TDFVASLDPAFCPA-P-
----------EP----V---------------------------------
----------------------------------R-G------------I
-------F-----------K--R------LDK-YK---KEI--VRR-V--
-G--RK-S-PITDEMFLSYYDGP--QLTTYSKAVISLSER---P----VA
-V-Q-D----S-YLKTFIKAEKLNLT-L---K----T-DPCPRVIQPRHP
RYNVELGKYLKHIEHPIYKA-ID--R-I------W---------GGKTIF
KGMNVEAMGAEIHKKMCKY-S---NPCAIGFDASRFDQHVSVEALRF-EH
SIYKSIHGY----------P---EL-L-SLLLKWQIHNQGTA-HTN--DG
-----FF--KYLVDGKRMSGDMNTSLGNCILASLIVKDLVD---SL----
-----G------V---DA-QLVNNGDDNVLICSVDDEEVVV-KA---LYD
HW-MKYGFEVVAEQPVYITEQIEFCQMKPVFD---GT----QYVLVRNPT
VTMSKDAC-SI---TPF-YT-A--NSARKWCRAVGEAGLSLTGGMPIKQA
YYQCMIRN----GI----N----KG---NI-H--------K-S---KE--
----F-R----Y-GL---S---Y---V--L---HH----G-KS-D-RK--
ARPISAATRYSFYLAFGYTPDEQTALE
>Thin_paspalum_asymptomatic_virus_AGO96548.1
QYEFGLHNNSAANLERGLAERVFMVKNYH----TDYTPSLDPAYIPA-P-
----------EP----I---------------------------------
----------------------------------K-G------------I
-------F-----------K--R------LNK-YK---KEI--VKR-V--
-G--RK-S-PISDEKFLSYYEGP--QLTTYSKAVISLSER---P----VE
-V-R-D----S-HLKTFIKAEKLNLT-L---K----P-DPCPRVIQPRHP
RYNVELGKYLKHIEHPIYKA-ID--K-L------W---------GGKTIF
KGMNVEAMGAEIHKKMCKF-S---QPCAIGFDASRFDQHVSVEALKF-EH
SIYKSIHGH----------P---EL-L-ALLLKWQIHNTGTA-FCN--DG
-----FF--KYSVEGKRMSGDMNTSLGNCILASLIAKDMVD---SL----
-----G------I---EA-YLINNGDDNVLVCSVDDEAVVA-KA---LYS
HW-MKYGFEVVAEKPVYITEQVEFCQMKPVFD---GT----QYVMMRNPT
VTMSKDAC-SI---TPF-YT-P--KTARKWCRAVGEAGLSLTGGMPIKQA
YYQCMIRN----GV----E----KG---NI-H--------K-S---KE--
----F-R----Y-GL---S---Y---V--L---HS----G-NS-S-RK--
ARSISAATRYSFYLAFGYTPDEQEALE
>Beihai_tombus-like_virus_1_YP_009336751.1
PLKFGVHNNSLANLRRGLMERVYYVEDSS----K--------NLVPA-P-
----------SP----N---------------------------------
----------------------------------P-G------------V
-------F-----------K--E------LQP-FR---SKL--LSI-V--
-G--PH-S-KCSEARFIDFYNGR--RKRIYEAAVQSLGDR---A----VE
-R-K-D----S-FLTTFVKAEKINFS-A---K----P-DPAPRVIQPRNV
RYNVRVGQYLRPLEHHMYHA-VD--K-I------W---------KGPTIM
KGYSVEQLGSIVEQAWSEF-V---SPCAIGFDMKRFDQHVSRAALEW-EH
SLYLPVFDN----------D---PD-L-QRLLAWQISNKGWG-RAS--DG
-----SI--KYSVDGCRMSGDMNTAMGNCLLACAIVWGFCK---EN----
-----G------I---KA-RLLNNGDDCVLIAERECAAAIE-AG---IAR
HW-LKFGFQCVTEPTVYKLEHIEFCQMSPVFD---GT----KYVMVRNPH
ISLAKDSF-SI---GPF-NT-V--VGAQKWMDAVGKCGLSIAGGMPVLQS
YYRMLARHG--ANP----G-----G---KV-E--------K-D---VA--
----F------A-SG---F---Y---N--L---AR------LS-N-RA--
EGVVSEESRVSFYTAFGISPDVQTALE
>Melon_necrotic_spot_virus_AAM83188.1
SVKFNVHNNSLANLRRGLIERVFFVENDK----K--------DLEPA-P-
----------RP----I---------------------------------
----------------------------------S-G------------A
-------F-----------D--R------LTW-FR---RKL--HNI-V--
-G--TH-S-SISPGQFLDFYTGR--RRTIYEGAVKSLEGL---S----VQ
-R-R-D----A-YLKTFVKAEKINTT-K---K----P-DPAPRVIQPRNV
RYNVEVGRYLRRFEHYLYRG-ID--E-I------W---------NGPTII
KGYTVEQIGKIARDAWDSF-V---SPVAIGFDMKRFDQHVSTDALKW-EH
NVYLDAFCH----------D---SY-L-AELLEWQLVNKGVG-YAS--DG
-----MI--KYKVDGCRMSGDMNTAMGNCLIACAITHDFFR---SR----
-----G------I---RA-RLMNNGDDCVVICEKECAAVVK-AD---MVR
HW-RQFGFQCELECDAEIFEQIEFCQMRPVFD---GE----KYVMVRNPL
VSLSKDSY-SV---GPW-NG-I--NHARKWVNAVGLCGLSLTGGIPVVQS
YYNMMIRNT--QSI----N----SS---SI-L--------R-D---VS--
----F------A-SG---F---R---E--L---AR------LG-N-RK--
SSAISENARFSFYLAFGITPDLQRAME
>Pea_stem_necrosis_virus_NP_862835.2
GAQFGVHNNSLRNLRRGLIERVFFVEDAS----K--------KLVPA-P-
----------KP----L---------------------------------
----------------------------------S-G------------V
-------F-----------E--E------LNY-FR---SRL--HAI-V--
-G--LH-S-RVSEDAFLSFYSGR--RRTIYEAAVKSLSEL---P----VQ
-R-Q-D----S-FLKTFVKAEKINFT-V---K----P-DPAPRVIQPRNT
RYNVEVGRYLRRYEHYLYRG-ID--K-I------F---------GGPTII
KGYTVEQIGGIVEEAWNRF-D---SPVAIGFDMKRFDQHVSVPALEW-EH
SCYLKSYSN----------D---AH-L-KTLLSWQLVNKGVG-FAS--DG
-----SI--KYKVNGCRMSGDMNTSMGNCLLACAITHAFIR---QN----
-----K------I---KA-RLLNNGDDCVLIFERECAAVVK-AG---LVR
HW-RRFGFQCELEGDADIIEHVEFCQMQPVLSQSENS----NYIMVRNPH
VSLSKDLC-CI---GPW-NT-I--VHAKKWIQAVGQCGMSLCGGLPLLQA
YYGAFIRNS--TGV----D----TS---KI-L--------L-D---TS--
----F------A-SG---F---R---E--L---AK------LG-K-RQ--
QGEVPEETRFSFYLAFGILPSVQVALE
>Cowpea_mottle_virus_AAC54603.1
GKLFGVHNASLVNLRRGLLERVFYVER-E----G--------KLVPP-P-
----------EP----I---------------------------------
----------------------------------P-G------------I
-------F-----------S--R------LAG-FK---SKL--KKI-V--
-G--TH-S-RISDDAFVALYHGR--RNTIYQNAVDSLRIG---G----VQ
-R-K-D----S-YLSTFIKAEKIPIY-R---K----P-DPAPRVIQPRNP
RYNVEVGRYLRPFEHHLYRG-ID--E-I------M---------GGPTVI
KGYDVNQIGNIMEKASGQF-V---RPVAVGFDMSRFDQHVSFDALQF-EH
GVYLQHFGG----------D---RF-L-AKLLSWQLNNKGFA-NLP--EG
-----KV--KYTRRGCRMSGDMNTAMGNCLLACAITWDLMK---------
-----G------I---KY-RLLNNGDDCVVITESKNVDFVC-KQ---LE-
RF-RDYGFTCIAEEPVYELEKLEFCNLHPLYD---GS----SWTVMRKPS
VSLAKDTY-CV---AGW-NN-T--KDAASWLNAIGQCGAAITGGIPIQQA
YYQCLIRN----FP----R----GG---WL-Q--------K-H---HH--
----T-M----D-SG---L---Y---W--L---AL----K-KG-R-SD--
PVPVAPEARHSFYLTTGVTPDAQIAVE
>Soybean_yellow_mottle_mosaic_virus_ACN59473.1
GKHFGVHNSSLTNLRRGLIERVFYVEG-P----K--------GLQPP-P-
----------KP----E---------------------------------
----------------------------------P-G------------I
-------F-----------Q--E--S---LHG-FK---RKL--MHV-V--
-G--TH-S-RIGHDEFVSLYHGR--RRTIYQQAVDSLSVR---S----VE
-R-K-D----A-YLSTFIKAEKIPLW-K---K----P-DPAPRVIQPRNP
RYNVEVGCYLRKFEHHLYRG-ID--S-I------M---------GGPTVI
KGYDVDQIGGIMEEAWNKF-S---DPVAIGFDMSRFDQHVSEDALRF-EH
SVYLQHFNQ----------D---PN-L-ARLLSWQIDNKGYA-NLA--EG
-----KV--RYKRRGCRMSGDMNTALGNCLLACAITWKLMS---------
-----G------L---KF-RLLNNGDDCVVITDKSNERAVC-ER---LK-
HF-TRYGFTCIAEKPVYELEHLEFCNLQPLNL---GS----HYTAVRKPT
VSLSKDTF-CV---SGW-NN-E--IDAANWLNAIGQCGLALSAGVPVLQS
YYSALTRN----FP----N----GK---WL-S--------K-N---CG--
----K-L----D-SG---F---Y---R--L---AL----H-TM-G-RK--
PVQVSEVARFSFYVMTGVTPDAQVAVE
>Japanese_iris_necrotic_ring_virus_AFL55711.1
GLNFGVHNNSINNLRRGLIERVFFVES-N----G--------ILKPP-L-
----------KP----K---------------------------------
----------------------------------V-H------------I
-------F-----------M--N------LRY-FR---RRL--CHI-V--
-G--PY-T-PIEREEYPLLYQGR--RKAIYQNALESLSDR---P----CT
-R-K-D----A-KLKTFVKAEKINFT-F---K----G-DPAPRVIQPRDP
RYNIEVGKYLKKCEHHIYHA-ID--T-I------W---------GGPTVL
KGYTVEQLGNNIAETWNQF-Q---RPCAVGFDAKRFDQHVSVDALRF-EH
SVYNEIFH-----------S---SE-L-ARLLSYQLLNCGVA-VAS--DG
-----FA--KYKVDGCRMSGDINTALGNCLLSCAITHYLCR---------
-----G------I---KC-RLINNGDDCVLFFEESDLTLVN-DR---LT-
KW-SDFGFSVKFEEPVYELEKVEFCQMQPVWC---N-----GWVMTRNPY
ICTSKDTY-SI---TPW-HN-S--ASALKWVASVGECGLSLSGGIPVLQS
FYSCMMG----LSE----Q----RM---NI-K--------N-D---VW--
----F-S----D-SG---F---A---R--L---AA------SG-R-RT--
KTHILEETRVSFWRAFGILPDAQTSIE
>Hibiscus_chlorotic_ringspot_virus_ABD48708.1
GTTFGVHNNSLANLRRGLVERVFYVEDAS----K--------NLVPT-P-
----------RP----L---------------------------------
----------------------------------P-G------------K
-------F-----------Q--E------LKY-LA---RRV--ARI-A--
-G--HH-T-PIPRESYPGLYKGR--RFQIYAGAVESLASN---P----IH
-R-R-D----S-FLKTFVKAEKINFS-A---K----P-DPAPRVIQPRDP
RYNVEVGRYLKPYEHHLYRA-LD--V-V------W---------KGPTVL
KGYTVSEIGNIMHLHWSQF-Q---KPCAVGFDMKRFDQHVSVDALRF-EH
SVYGRSFC-----------S---KE-L-DRLLEWQLLNSGVG-HAN--DG
-----YI--RYKVDGCRMSGDVNTAMGNCLLACLITKHLLK---------
-----G------I---RC-RLINNGDDCVLFFDAPDLAAVT-ER---LA-
HW-LDFGFQCVVEAPVYELEQVEFCQMKPVFD---GQ----EWICVRNVH
VSVAKDTY-SI---NPW-NN-V--ADAGRWIRAIGECGESLTGGIPVLNA
YYGVFKRAYGAAG---------------KV-K--------E-S---LA--
----F------D-SG---M---Y---R--L---SQ------RC-S-RV--
FHEPTEEARVSFYKAFGVDPLAQVAIE
>Cardamine_chlorotic_fleck_virus_NP_041884.1
GLDFGVHNNSLNNLRRGLMERVFYVEDAQ----K--------ELKPA-P-
----------QP----L---------------------------------
----------------------------------P-D------------A
-------F-----------A--K------LSG-IR---RKL--VKL-A--
-G--NH-T-PILREDYSKLYKGR--RATIYQNACESLADR---A----CT
-Q-GGS----A-ELKTFVKAEKINFT-A---K----K-DPAPRVIQPRDP
RYNIEVGKYLKCYEHHLYRA-ID--K-M------W---------CGPTVL
KGYNVEEIGNIMSDAWNQF-Q---KPCAIGFDMKRFDQHVSVDALKW-EH
SVYNASFN-----------C---PD-L-AKMLTWQLKNKGVG-RAS--DG
-----YI--KYQVEGCRMSGDVNTAMGNCLLACSITRYLMK---------
-----G------I---KS-RLINNGDDCVVFFESGDMHEVR-ER---LC-
RW-IDFGFQCIAEEPQYDLEKVEFCQMSPIYD---GE----GWVMVRNPR
VSLSKDSY-ST---TQW-GS-V--RDAASWLASIGECGMAIAGGIPIVQS
YYNCLLRNFKHLAR----N----TS---KK-K--------L-D---VS--
----F------N-SG---F---S---M--L---AQ------NG-N-RG--
SKEVSEAARYSFYVAFGYTPDEQRGLE
>Turnip_crinkle_virus_AAP78486.1
GLDFGVHNNSLNNLRRGLMERVFYVEDAQ----K--------QLKPA-P-
----------QP----I---------------------------------
----------------------------------P-G------------I
-------F-----------G--K------LSG-IR---KRL--VRL-A--
-G--NH-T-PVPREKYPSFYKGR--RATIYQKALDSLHDR---P----VS
-R-K-D----A-ELKTFVKAEKINFT-A---K----K-DPAPRVIQPRDP
RYNIEVGKYLKPYEHHLYRA-ID--A-M------W---------GGPTVL
KGYDVGELGNIMSNTWDKF-R---KTCAIGFDMKRFDQHVSVDALRW-EH
SVYNAGFN-----------C---PE-L-AQLLTWQLTNKGVG-RAS--DG
-----FI--KYQVDGCRMSGDVNTALGNCLLACSITKYLMK---------
-----G------I---KC-KLINNGDDCVLFFEAEEVDRVR-ER---LH-
HW-IDFGFQCIAEEPQYELEKVEFCQMSPIFD---GE----GWVMVRNPR
VSLSKDSY-ST---TQW-AN-E--KDAARWLAAIGECGLAIAGGVPVLQS
YYSCLKRNFGPLAG----D----YK---KK-M--------Q-D---VS--
----F------D-SG---F---Y---R--L---SK------NG-M-RG--
SKNVSQDARFSFYRGFGYTPDEQEALE
>Changjiang_tombus-like_virus_4_YP_009337230.1
---MGVHNNSLVNALRGVRERVFAVDHG-G---G--------KFGPP-P-
----------QP----R---------------------------------
----------------------------------R-G------------L
-------F-----------K--M--R---LAD-FR---RRV--LHR-L--
-G--SC-T-PWTQREFVESYKGS--KRIRYERAITSLQAR---E----LS
-R-R-D----S-HIRAFVKAEAINFT-A---K----P-DPAPRIIQPRDP
RYNVLVGPYIKPLEHRIYAA-IG--K-V------F---------GGPTVM
KGYNARETAANIVAAWGQF-N---DPVGVLLDASRFDQHVSHSALKW-EH
SVYNAAYR-----------S---VE-L-GLLLRWQLRNYGSV-TTR--DG
-----SF--RYKTRGCRMSGDMNTALGNCLIMCAMVHAYLG---EL----
-----G------L---HG-RLINNGDDCVVIIERQYLRRFQ-AS---ISQ
WF-LEMGFTMTCDGVASRIEEIEFCQTRPVKTG---A----GWVMCRSPF
VGIAKDTL-NK---SPD-MG-HPLRGYLRWAYQVGTAGGALASGVPVFQA
AYAAMRRI----G----------VK---CA-K--------V-Q---GF--
----G-D---MS--S---G---F---E--H---MA----S-RM-V-LE--
VAPVTTEARVSFWRAWDISPHKQELIE
>Shahe_tombus-like_virus_2_YP_009336861.1
--------------------------------------------------
--------------------------------------------------
--------------------------------------------------
--------------------------------------------------
------------MEQFICSYKGA--KQHTVRAAAEDVLRH---P----AV
-R-R-D----A-KLKTFVKAEKLNLS-S---K----P-DPAPRVIQPRDV
RYNCEVGPYLKAHEHTIYRG-IA--K-I------W---------GGPTVM
KGFNSVDTAKHMREMWDSI-H---DPCGIGLDASRFDQHVSEEALRW-EH
SVYNGMFK-----------S---KR-L-AELLTWQINNVGTS-YTP--EG
-----RV--TYKVKGCRMSGDMNTSLGNCLIMCGMVWELCQ---QL----
-----G------C---PA-RLANNGDDCMLIVPRSWEQRVR-DK---IAS
WF-LDFGFTMKVEDTVYEFEQIEFCQTRPVFAS---N----RWVMTRDYR
VVMDKDTF-CL---HPD-N-----MPYERWLRGVGTAGLALASGVPVLQT
FYTQLVAL----G-----G----GQ---GE-L--------I-D---G---
--------------S---G---M---S--Y---MA----K-GL-T-PD--
ASPITTEARVSFYKAFGMPPWVQEAYE
>Changjiang_tombus-like_virus_17_YP_009337341.1
--------------------------------------------------
--------------------------------------------------
--------------------------------------------------
--------------------------------------------------
------------------MYRGF--RRRRYEQAKQNLSI---SG----PL
---I-D----S-RVKMFVKMEGIKFSSE---K----I-NPSCRAIQFRSP
EYQLQVACFIKPIEHLLYCS-SGP---Y---PY-P-------A--SQFIA
KNLNGVERAQLLWEKYANL-P---GCEILMLDASRFDGHVTPRLNSI-EE
HFYTTICP-----------D---PF-F-RSLLKARKVNKGSA---KGADF
-----SV--SYSLKGGRMSGDMDTASSNCLLMSSMLALLG---STS----
-----C-L--------SY-DFLVDGDDSVFFYLGDTLTD---D-H--IKE
FFL-ECGMEMKIDKRTRDFWSLDFCQGKPVSL---PG----GISLVRDPI
KVMSKAGI-ND---KFS-D--P--LLRCRILEVICLGELSLVKGCPILQH
FFDRLLYI----ARR--------SLGKKKR-KKLK-----------ME--
---WM-SYRQRN-E---------------FR---G----E-WW-K-REV-
-LPITPEARETLSRAWGISIEEQLSLE
>Beihai_tombus-like_virus_5_YP_009337777.1
--------------------------------------------------
--------------------------------------------------
--------------------------------------------------
-----------------------------MKM-YA---RQV-CRGD-L--
-G--AI-T-TVSFDEAFRNFPPA--KRQKYAESYEKIGSQ---P----DM
---A-K----G-HCMAFVKYERLAE-----------W-DKDPRMIQFRNA
GYGAALACMLKPIEHRIYKL-RDS---K------S---------GLPLVA
KCSNAHERAEILREKWNRF-E---NPVCISYDCSRWDAHVKVEHLEL-EH
EFYSMCNP-----------D---PQ-L-PTLLQKQLRNSVFT---A--NG
------L--FYQVLGGRMSGDMNTSSGNVALMLFFMTAATK---------
-----G------F---RR-EIYDDGDDCVVIVEAEDEEKIS-ER---VLE
WF-TQAGFVIRVDAVARQFEEIMFCSCHPVWD---GQ----IYKMVRDWR
KVVGFGIS-GA---KWMRQG-E--KAMKTYIRTNGVCEMALTRGVPVLQT
YAQRLIQF----GQ----G----GK---LV---------------EDAME
VKK-RLR---LA--M---S---N-DQV--E---S---L-D-QI-D-TT--
PRDITWESRESFAIAFNINPQQQIDME
>Beihai_tombus-like_virus_10_YP_009336894.1
VYHPEVHSSCVWNEIVSASNRVMMKT----------------------P-
----------DE----S---------------------------------
--------------------------------------------------
-----------S-E--YV-D-----G---IR-HF---AKLI--AGK-V--
-G--VI-S-PWTPEQVLKHYSGA--KRKRYARAYEMLDK---GS----LH
-K-K-H----A-FVSAFVKPDKYDEV-G---I----K-AKDPRMIQYRTP
QYCARLAQHLKPIEAKLYDV-TGS---GQINDL-P-------P--TRCVA
KGLNHRQRAQLLIDKLARF-E---DPVILCLDAHRWDAHLKKRKLEA-EH
LVYVLCSA-----------F---YE-L-AELLRMQLSNKCRT---RNG--
------V--KYRTKGKRMSGDLNTALGNCLINILTILWVF---MG-----
-------I--------II-DFMVDGDDGIVIMERKDWIKFK-D-Q--INE
RYG-KTGFVMKME-VVDRLEDVEFCKSRVIRT---HL----GPRFVVYPK
HVLSGSTV-GV---RPR-HG----TYWVKRMRADAIGLYALYQGVPILQD
YALATLEA----TQ-----------QVVPA-DLTGEDAW-----------
-FQ-F----RLH-P-AYNYM----VNL--K----K----I-DI-S-KLD-
-QFISPQSRVDFERAFGISIGQQMLIE
>Beihai_tombus-like_virus_9_YP_009336849.1
LYHPFSHSNCVKNEITAAANRVMMET----------------------T-
----------EG----T---------------------------------
--------------------------------------------------
-----------D-H--YY-V-----F---IN-QL---ADKI--GKE-L--
-G--HC-D-AWEDERVIAHYSGR--KAARYARAARNLAV---RG----FK
-T-K-D----A-RITGFIKPDKYEFD-V---C----L-VKDPRMIQYRTP
EYSFLLAKFLKPMEKRLYGY-VGS---GKPGDF-P-------N--TPWVA
KGLNNETRAELLHAKAGKF-K---DPVFICADASRFDAYVKKRKLQA-EH
RVYRRQNR-----------S---GL-L-KRLLKLQLNNKCKT---RNG--
------V--KYKTVGKRMSGDQNTALGNCIVNGLSIVYVN---RH-----
-------W--------VS-DFMVDGDDSVIIMERDDYD-A--D-R--LQT
LFD-STGFKITWE-LADHITKVEFCSSKIIPF---VG----GYKFVNMPW
RTLSNGTV-GS---RPR-PH----TYWVHRMRADAIGLYSVMKGIPILQE
YALTWIQA----TN-----------GIKPL-DLSGEAEW-----------
-HK-F----RLH-T-DYGLH----AKM--K----W----L-NV-D-ILR-
-LSIMPETRVAFERAFGISIGLQCLTE
>Barns_Ness_breadcrumb_sponge_tombus-like_virus_3
TYRTFAHFDCSHNQLTALRERVLGAV----------------------P-
----------AP----T---------------------------------
----------------------------------R-A------------G
-------L-----------E-----A---LRR-TG---RKM--SRK-F--
-G--KH-R-ELGIREFPQQYSGA--KLARYSRAAENILSS---G----SV
-PRS-K----A-KVKCFIKFEKGKIDPA---K----P-NPDPRAIQFRSA
EYCVAVGRFLKPIEHALYRL-VGD---G------K--YLP----PTRCIG
KGLCSRRRATLLRQKMRAF-S---NPVMVSIDAKRFDQHCSRELLEV-EH
AFYTRANT-----------S---PE-F-ARLLSWQLNNYGTT---S--KG
------Y--KYVAQGKRMSGDMNTGLGNCFLMVCMVSTFMT---NYMAK-
-----R------VGRLTW-DLLDDGDDAIVIIEEENLQLML-EL---IGP
VF-LEFGHEITVDNVSRTMEGTEWCQGRPIEYQ--PG----KYKFVRNPA
KVMSGAIG-GN---KYL-EQSF--KARSKLVNTVGLAELILNMGIPVLQS
YAIALMRN----SL----TDEFLKM---DS----------I-D---S---
----MYY----R--V--HN---ELKSF--N---MK----Q-LA-K-RD--
PQPITDTARYSFFLAYGVPAHKQIQME
>Hubei_tombus-like_virus_12_YP_009336735.1
LWHCFTHSNCVCNDLIACSNRVIGVV----------------------P-
----------AP----T---------------------------------
----------------------------------D-------------TG
-------I-----------K-----R---LRE-AM---NQL--WPY-R--
----AM-T-PLSLEQSLASFKGS--KLKLYQRAYDSLLIT---P----LN
-Q-R-D----G-RVKAFVKAEKFDPT-E---K----V-NPDPRMIQARDP
RYNLHLAQYLRPLEHECYSL-RRH--------------------GAPAIA
KCFNPVQRANAIMQKWNMF-E---NPVCFSLDCSRWDKHVHRKVLDV-EH
EFYQRWYPG----------E---VQ-L-ETLLGMQKVNICTT---S--NG
------V--KYTVDGGRMSGDMNTALGNVTLMCGMIYGAMK---TF----
-----D-N----C---HF-EWLDDGDDCLVFVEQHDLARVA-AD---LPR
LF-LEYGQELKIENIAMNPQDIVFCQSKLTYN---GQ----FWTMARNWR
KVLSQSCC-GT---KHW-ND-P--NMVPGMFGLIGDCEMALHRGIPILQA
FAQRLRDL----SG----G----RR---A----------------RME-H
MDS-SFQ---YR--V---G---S---Y--Q---L---G-D-IQ-S-IT--
PAEVTEEARFEFQRTWGVDIQTQIGIE
>Beihai_tombus-like_virus_6_APG76145.1
LWLTYTHANCLCNEFISATNRVLGEV----------------------P-
----------LP----T---------------------------------
----------------------------------R-------------EG
-------I-----------D-----L---LRR-AG---RRH--FSW-M--
-G--KT-T-PLTVEKFVSAYSGR--RRSRYEIAAESLRQH---P----IE
-K-G-D----A-RISAFVKPEKFNPG-A---K----K-NPDPRMIQSRSA
RFNIVIGCHLRPIEHQIYRI-MRN--------------------GRRVVA
KGLNQRQRAALLVEKWGDF-R---RPVAFSIDGSRWDKHISREILRV-AH
EIYLRCD-S----------D---PE-F-RWCLQLTLTNKCRT---A--GG
------V--KYKVGGGRMSGDMDTASGNCLLAVLMAYAAME---HL----
-----G-I----S---SW-DLVDDGDDCLIIVEEEEACYLR-EN---ISR
VF-LQFGQEVKLENEARRIEDVCFCQAKPVCV---GG----QWMFVRDWK
KVLSQSTA-GC---KYW-GD-V--HVSRSMFHAVGMCERALSEGVPILGA
YARALIRN----GD----G----RV---PR-G----------FTCDEG-V
WYR-A-R---LE--A-------G---A--A---A---V-W-NNNG-DW--
K-VPDDSTRLSFADAWGVGPWEQRAIE
>Beihai_tombus-like_virus_7_APG76154.1
--------------------------------------------------
--------------------------------------------------
--------------------------------------------------
------------------------------MR-EA---RRL--SQR-L--
-G--KT-D-VFSNAEFLAKYSGP--KRTRYENALDSLIAR---P----LD
-PRK-D----S-IVNAFVKAEKLNPL-A---K----V-NPDPRAIQARNA
RFNIEIGKFLKPIEHMYIGI-KS----P------R---------GHPIIG
KGLNNVQRAFHLEAKMADF-T---HPVVYSIDLSRFDQHVSRELLEI-EH
SVYLSCNS-----------N---DY-F-RNLLKEQLNNLCFT---R--NG
------W--GYKVRGCRMSGDMNTGLGNCLLMYLMTTSAMR---Y---L-
-----G------LAK--Y-ELFVDGDDTLIIIEEHDEWKLS-G----LTQ
EF-LRYGHEMKLENRATSISEVTWCQAKVVYV---DG----VPKFVANPT
KVLSTAVA-GV---RHW--H-D--KGRQNMGYSLGQCLLSLYAGVPILQA
FCESLTSR----GR----W----ND---EV-M--------W-R---D---
----W-I----Y------R---L---T------IE----Q-AK-N-AK--
VREVSIETRLAFQRTWKISPEEQMAVE
>Beihai_tombus-like_virus_7_YP_009337688.1
LYRPFAHRGCTCNELLAIRNRVIGDV----------------------P-
----------AP----E---------------------------------
----------------------------------R-S------------G
-------L-----------S-----R---LMR-EA---RRL--SQR-L--
-G--KT-D-VFSNAEFLAKYSGP--KRTRYENALDSLIAR---P----LD
-PRK-D----S-IVNAFVKAEKLNPL-A---K----V-NPDPRAIQARNA
RFNIEIGKFLKPIEHMYIGI-KS----P------R---------GHPVIG
KGLNNVQRAFHLEAKMADF-T---HPVVYSIDLSRFDQHVSRELLEI-EH
SVYLSCNS-----------N---DY-F-RNLLKEQLNNLCFT---R--NG
------W--GYKVRGCRMSGDMNTGLGNCLLMYLMTTSAMR---Y---L-
-----G------LAK--Y-ELFVDGDDTLIIIEEHDEWKLS-G----LTQ
EF-LRYGHEMKLENRATSISEVTWCQAKVVYV---DG----VPKFVANPT
KVLSTAVA-GV---RHW--H-D--KGRQNMGYSLGQCLLSLYAGVPILQA
FCESLTSR----GR----W----ND---EV-M--------W-R---D---
----W-I----Y------R---L---T------IE----Q-AK-N-AK--
VREVSIETRLAFQRTWKISPEEQMAVE
>Beihai_tombus-like_virus_8_YP_009336938.1
CYNPFVHSNCVRNEYVAMRDRVVGKV----------------------P-
----------VP----T---------------------------------
----------------------------------E-R------------G
-------V-----------R-----L---LRR-YA---RKL--VKR-L--
-G--KT-D-ELTYDQVISHYHGR--KKRRYEAAKESLGKL---P----LT
--KN-D----S-IIKAFVKSEKFDPA-A---K----V-NPAPRMIQARNA
RYNLAIARWLRPIEHAIYRL-KSR---L------T---------GLPIVG
KGRSLTERAELLAKKFSYF-K---HPVVYSLDASRWDQHCDIKLLEV-EH
WIYKTMNG-----------S---SE-F-ASLLQQQLHNRCFT---E--HG
------I--AYKTTGKRMSGDVNTALGNCLLAVLLAYVVLV---DM--L-
-----G------LRETEF-ELLDDGDDLLVIVEQADEHRLE-G----IKE
AY-LEVGHEIKLENRATVMEDVEWCQHRPVLT---PD----GWRFVPNWR
KVLSSTTT-DT---KHW-MH-E--NLRPALAHTMGKCLLSMYAGLPVLQE
YCQFLIRQ----GS----K----DA---KC-L--------K-D---H---
----F-L----Q--D---R---A---Y------TN----G-GP-T-QT--
TKTIDPMTRLSFQRAYGLTVQDQLDLE
>Wenling_tombus-like_virus_1_YP_009337158.1
CYNPFVHSNCVRNEYVAMRDRVVGKV----------------------P-
----------VP----T---------------------------------
----------------------------------E-R------------G
-------V-----------R-----L---LRR-YA---RKL--VKR-L--
-G--KT-D-EISYDQVIDHYHGR--KRKRYEAAKESLGRL---A----LT
--KN-D----S-IIKAFVKCEKFNPA-D---K----V-NPAPRMIQARNA
RYNLSIARWLRPIEHAIYRL-KSK---L------T---------GLPIVG
KGRSLNERAELLAKKFNYF-K---NPVVYSLDASRWDQHCDIKLLEV-EH
WIYRAMNG-----------S---SE-F-ATLLQQQLYNKCFT---E--HG
------I--AYKTKGKRMSGDVNTALGNCLLAILLAYVVLV---DF--L-
-----K------LKETEF-ELLDDGDDLLVIVEQKDEHRLE-G----IKE
AY-LEVGHEIKLENRATVLEDVEWCQHRPVHT---PN----GWRFVPNWK
KVLSSTTC-DS---KHW-MH-E--NLRPSLGHTMGKCLLSMYTGIPVLQE
YCQFLIQQ----GN----K----DA---KC-L--------K-D---H---
----Y-L----M--D---R---A---Y------TN----G-GA-T-TD--
TTPVDPETRLSFQRAFGMTVQEQLDIE
>Hubei_tombus-like_virus_11_YP_009336956.1
WYKVDYPSSTYIDEEVSLRNRILLPM----------------------P-
----------QP----Q---------------------------------
----------------------------------L-------------NT
-------P-----------Q--W-LS---FVR-EM---RHL--KHQ-V--
-P--IV-E-TLTRQQVILKYTGA--KRTRYEKAAISLMTK---P----LN
-K-R-D----S-YIDCFLKVEKMPHE-T---L----K-IKAPRVIQGRSP
RYNLELMRYLRPIEHWFYQK-P-------------------------EIL
KTNSLEQRALKIQQLLDKH-D---NPTVYQIDCSKCDAHTTHHVLRL-EH
NIYKKASRN----------D---AK-C-SQMLDWQLLNVGFT---P--NG
------W--TYKTTGRRASGDFNTGLGTSIICRSLLKGCIK---YH----
-----R------L---RA-SFVCDGDDCMLITSGKLTRAQI-EQ---VRY
YY-LQCGYEITLDE-CENYEEAIHCQTALIKT----P----TPIMVRKPW
DTISKCMV-SQ---KYF-TD-S--KTASAFLHQMATCELSIHRGVPIMQS
FFRMILRS----TK----P----NN---RN---------------YSD-E
F-----Q---HR----------L------V---L---V-K-QL-C-DN--
RQDITTEARISFELSFKVDIATQYYWE
>Hubei_tombus-like_virus_23_YP_009336823.1
HQTQVVYQPCQLNELHSLNKRHLVFH----------------------K-
----------WP----K---------------------------------
----------------------------------E-------------QL
-------V-----------N-----E---AIQ-HT---KQL--LKD-G--
-E--NV-Q-PITPMEYAMTRKGA--KRRRYQQAAEELDYY---G----MK
-P-S-A----T-NVTAFIKIEKWDRE-V---A----M-VKSPRMIQYRHP
TYVSTIASRLYPFEEKLWET-ERN--------------------GCRVFA
KGLDSYQTAAQLRMKWERC-D---RPIAIMKDFSKFDSCITLPWIKG-EK
EIYELTGT--------------------MDEMDYQFNNTCST---V--NG
------V--SYKCEARKMSGEYNTSCGDSIVNWSATDKAFH---MI----
-----TGH----Y---RY-YPNINGDDDVMIVDESEIGDIE-EFLPKLIE
NL-ELLGFKTDASY-TRTFEEIEFCQSQPVEVE--SN----IWRMIRKPA
RAISRDCY-SV---RKY-G--G--TAWYRLAASLGYCEYALNDGVPVLQS
WAKYLQRS----SK----G----KK---VL---------------NQE--
I-----E---YR----------V------K---V---EIK-NK-T-KY--
RTTIDPVARESFAIAFGIEPTQQIAIE
>Hubei_tombus-like_virus_25_YP_009336610.1
TEQQTYWNRCACNELDGLDRRHYPVP----------------------L-
----------PE--------------------------------------
-------------------------------------------------L
-------FEPAN-DL--Q-L--R--Y---VE-NWRRYIDG---LLD-T--
-Q--PY-K-PVSHGEMMATCRPS--IKKRYQKAFEDIIRE-RTI----FD
-K-S-T----S-YVKAFIKFEKVPIG-K---V---ET-GKAPRCIQYRDF
KYMYAFKRAFLPITKAIKNC-SVK---NLFGQP---------V--NTIFT
KNLLGSQIAESMRSLWDSF-S---FCVGVCLDHRNWDGHYDRPLMAV-SR
NAWLTYEAGG---ANKEKRR---TL-L-SRCLDEQFCTRGNT---SNG--
------V--RYTARGKRCSGEYTTSDENGSANKHILESVFSYLIDL----
LISEGK-IDADRE--WKV-YFSINGDDSVSYMEFDLWKAISAIPN--WMQ
LFR-NLNQETEMEIAALNFEQISYCQSSPVYV---GD----RWLMVKSPM
RALSRIAY-TD---KKL-DE----KTVLRYYRSLGLCELAISAGVPLLQH
LSLRLLEL----AQ-----------GARPI----G---------------
--G-V----DK------T------LAK--S---MN----Q--G-R-IAY-
-AEILMSTRFSFQAAFGISPREQILIE
>Wenzhou_tombus-like_virus_14_YP_009342299.1
--------------------------------------------------
--------------------------------------------------
--------------------------------------------------
--------------------------------------------------
----------------MEETRAK--IRSRYHRAYLTLKSGKKWL----FD
-K-S-L----A-KVKSFVKFEKMSME-A---Y---DE-RKPARLIQHRSY
EYLYLLKKYMFPLSKALKNC-TTK---LDTGQP---------I--NTIFA
SGLNSKQLGERIHQMFTQF-P---NCVALCLDHSKWDGHFNKELMEL-AH
NFWKTLINH------LKRFV---KM-V-ITLLVMQKKNYATT---QHL--
------L--NYIFDAIRCSGEWTTAIENSKVNYTILKAVF---PS-----
-----------------A-WILVNGDDSIVFIDRSEFNKLN-IAD--ILQ
EFK-IFGQETKLDRVATCMEEISFCQCSPINF---GE----YYKMVRDPI
RAMSRAAY-TS---IEM-TK----DLLPRYLSGLGLCELSANSGVPILQS
FALHLITK----GD-----------SSSPT----T---------------
--A-V----DR------Y------P-Y--A----F----E--E-D-LRV-
-IDVSYQTRHSFELAFGMSIPEQLEYE
>Changjiang_tombus-like_virus_18_YP_009337060.1
------MSRQ----------------------------------------
--------------------------------------------------
--------------------------------------------------
-------------------------------------YRS---VC-----
-G--GI-K-QMGYTDIIRNTRTG--LRKRYRRAFSNLWDR-RME----YD
-P-R-F----A-RISAFVKYEKMDIS-K---L---HE-GKPPRLIQFRSY
EYTYLLKSFILNHSLAIKTN-SIY---F-NNQP---------V--DTIFS
KIHDSFGVARILRENWEQF-S---EPVAICLDHSKFDGHYNTTLLEL-EH
SYWRSLSSS----------R----I-L-KLLLKDQLSNKCIT---ANN--
------I--KYKSRGSRCSGEYTTSEGNTLMNYAMLSSWL---KFS----
-----G-I-------TDF-RITVNGDDSVVFIERKDQTKLA---D---LS
FFR-NFNMETECDRIAEDFREISFCQASPIRI---SKEGQPTWFMVKEPF
RAITRATY-AD---YKH--R----QCIDRLLTAQGLCEIAVNSGVPMLQE
FALLLMSY----G------------SLKPL----G---------------
--S-I----DK------M------P-A--K--TSG----R--W-L-SSY-
-VDIPDYTRSDFEIAFGVSKAEQQFIE
>Beihai_tombus-like_virus_13_APG76161.1
LEKQTFYNNCYCNEYNAMVGRHFTPD----------------------L-
----------PE----K---------------------------------
------------------------------------S------------S
-------IPALT-EL--F-E--K--E---NV-KYCDSMKEL--LFS-T--
-G--GY-N-PPSYASVISNTKGA--KKKRYQRAYDNILNR-RIL----FD
-N-R-H----S-RVNFFVKLEKWPIS-K---V---EK-EKPPRGIQFRSY
EYLLALKRLITPMVDLTKTN-KTF---E-HNPPFN-------P--QCVFT
KNNTPEVIAANFLEAWRKY-K---TPTAVCLDHSCFDGHYSHELLTY-EM
QRYQRISGC--------KNN---SL-L-MRLLKRQLMNTGYS---AGG--
------I--KYKVKGKRCSGEFTTSHGNGETNYLMIRTIL---LFV----
-----G-I-------TEF-NIFVNGDDSVIICNFEDVDRIV---K--NLE
LFR-NFNMSTEVEHIATVFEEITFCQTSPVLV---NG----TYKMVRKPM
RVLSRLPY-SS---TNW--A----SVLDRFMVSVGLCELSINIGVPVLQE
LAIWLIRK----GG-----------SDRPL----T---------------
--T-H----KT------D------H-Y--D----A----Q--A-V-LKI-
-EDIDQSTRESFNLAFGIDPHEQLRLE
>Beihai_tombus-like_virus_13_YP_009336784.1
LEKQTFYNNCYCNEYNAMIGRHFTPD----------------------L-
----------PE----K---------------------------------
------------------------------------S------------S
-------IPALT-EL--F-E--K--E---NI-KYCDSMKEL--LFS-T--
-G--GY-N-PPSYASVISNTKGA--KKKRYQRAYDNILNR-RIL----FD
-N-R-H----S-RVNFFVKLEKWPIS-K---V---EK-EKPPRGIQFRSY
EYLLALKRLITPMVDLTKTN-KTF---E-HNPPFN-------P--QCVFT
KNNTPQVIAANFLEAWQKY-K---TPTAVCLDHSCFDGHYSHELLTY-EM
QRYQRISGC--------KNN---SL-L-MRLLKRQLTNTGYS---AGG--
------I--KYKVKGKRCSGEFTTSHGNGETNYLMIRSIL---LFL----
-----G-I-------MEF-NIFVNGDDSVIICNFEDVDRIV---K--NLE
LFR-NFNMSTEVEHIATVFEEITFCQTSPVLV---NG----TYKMVRKPM
RVLSRLPY-SS---TNW--A----SVLDRFMVSVGLCELSINIGVPILQE
LAIWLIRK----GG-----------SDRPL----T---------------
--T-H----KT------D------H-Y--D----A----Q--A-V-LKI-
-ENIDQSTRESFNLAFGIDPHEQLRLE
>Beihai_tombus-like_virus_12_YP_009336526.1
HSPQYAFHCCVANEYLSLRDRHLVP---------------------M---
----------LP---MH---------------------------------
--------------------------------------------------
-----------A-DA--Y-M-----F---MC-LM---AKRW--AHK-L--
-R--F--AQRAHPLEWISLRCSR--VKRKYRDIWPSARL-----------
---D-R----T-PIKMFVKFEKTGAA-K---------IAKPPRAIQAYTP
TYNCLLSDYLLPIEALVMMR-HSA---V------NG------G--LRLFA
KGRNAKQRAADILAM-AVW-P---DTVYVEADHSRFDSRISFEHLLV-EF
GFYLELNG-----------D---PE-F-ASLLSRQLAGSGFS---AGG--
------L--KYYCRGRRKSGVVNTGLGNSVVNYLILSYVL---A------
G------VP--------H-RLYIDGDDSVITVPRGYYEEIN---F----Q
RFA-EAGMDTEYKP-V-TLQQLRFCQAAVLHL---PD----GPCMVREPE
RALSRGAY-SA---AAN-VP-------SDYYRMMATCEARVNNGVPMLAP
YFRANMGP----YK------------------------C-----------
-M--R----FDLVG--YN------AAR--D---Y-----Y-CR-P-EET-
-LAITEAVRFEFAEVFGVSPEEQRAFE
>Hubei_tombus-like_virus_19_YP_009336880.1
-----------------MTPF-----------------------------
----------E---------------------------------------
--------------------------------------------------
--------------------------------------------AK-K--
-V--TL-K-KWPVERVIADYVGR--MAFRYKKALRTLVE---QG----IP
-T-S-P----Y-TVRMFVKSDKETGE------------LKPGRAINARIP
ERALLMAQYTKPLEAWFYKL-ED----W------T-------G--SRVVG
K-CDMYTLAGMIEIKWKSF-A---NPVAIMLDASKFDTCVPIEFLRA-YA
KSISRKFPH---------ES---RT-I-LALWKCTYVNRGVS---SKG--
------V--KFKTSGTRMSGDMDTGFGNSVLMWLLLTEWI---RIQ----
-----N-V--------KA-SILVNGDDSVVFCERKDLPKLR-N-----LQ
FFK-DAGFNMKFEH-TDVFSHVEFCQARPVET---DY----GLAMARNPH
RALARFGW-GT---VRR-------KNVRDFAYTLGQCEMASSKGVPILGP
LAEHLVAR----FK-----------GKLKF----Q-----------DT--
---WQ-METYRN-R---------------NK---L-------I-H-ELK-
-PTYSMRTRQSYEDAWGVPIWQQLEIE
>Wenling_tombus-like_virus_2_YP_009337190.1
-----------------MVQRVDQIS----------------------P-
----------LP----T---------------------------------
--------------------------------------------------
-----------Y--------------------------------DY-Q--
-L--DV-Q-KWSMHQVVKKYEGP--QRAKMVRALYYTRQ---LT----IT
-R-W-H----S-RVKMFIKQEKVLDP------------QKPPRAIQYRTA
EYNLMLGQYLKPIEKALYMY-RD----S------H-------G--LPVFA
KGYNVNERAWIVKDKYELF-D---DPVIYQVDFSKFDAHVTKQHLEA-EH
AVYLKAFPG----------S---HT-L-SYLLKQQLANNGIT---QNG--
------I--KYHTNGKRMSGDLNTGLGNSIIHHLLAMQV-----------
-----A-P--------KF-VYFIDGDDGLWVGPRSAHIDL---------M
LVR-RFGFDLKIDK-QDSLSGTSFCSTRLMLS---T------MKFVRPPW
VILSKHAM-TY---RNL-P--P--NKNAQLLRAIGECELACNSGIPVIQE
FAKRLMTL----SD---------------------------------K--
---PL-YDPELA-W---------------K----R----Q-NL-E-SKE-
-ALITDEARIEYASIFDMSIAEQVCLE
>Hubei_tombus-like_virus_14_YP_009336965.1
-----------------------MK---------------------T-P-
----------DP----Q---------------------------------
--------------------------------------------------
-----------V-NSAEW-K-----Q---FR-KV---LREL--SDE-V--
-G--SV-P-KATPTTVVNHRNSM--KKRRFGKGMEIYLR---EG----VA
-A-K-H----S-YITMMPKLEFYDSE-K---I----P-LKEDRGIQYRSP
VYNAALARHLHHVEEQLYKT-IKN---V------D-------G--TPVFA
KGYSPMERALIIDAMASRF-K---EPMFLLADHHRFDAHVNGPLLDE-EH
RFYLRCRRW----------N---LE-L-RQLLEWQKKNKGVS---HGG--
------G--RYRMRAKRMSGDLNTSLGNSVINYGVLKAFC---KHF----
N------ID--------A-SMFIDGDDSIMIMEKQHLPDLV--------A
FAE-KFGLVTEVEV-VHDIRHAEFCQSRIIYL---EK----GPIMVRNPW
KIMDCMCK-SP---RKL-RP----EQARGVLAATALCELMQSPGVPVIAP
CASALLTY----AG-----------GKPMF----I---------------
-TP------TAW-G---K-------FQ--G---W-----Q--T-D-QIV-
-DIVDESARADLEFAWGMTISEQLMME
>Hubei_tombus-like_virus_13_YP_009337096.1
EKEFGLHTHTVKDELQTICNRHLME---------------------T-P-
----------QP----V---------------------------------
--------------------------------------------------
-----------E-DSLAW-R-----T---FK-KI---MREL--SRQ-I--
-G--KV-R-SAPLSAVLKGKTGR--RRKRFHNGAAKLRL---EG----VT
-R-K-D----A-RITEMQKLEMYEVN-K---I----P-VKEDRGIQYRSV
KYNVALAKELHNIEKRLIGL-HE-----------D-------G--FHPVM
KGATPQQRAERIALASLKY-K---CPLYLLLDHSRFDAHVCYLLLKE-EI
AFYKRCRKD----------S---RY-L-EFLLNLQLKNFGVS---KGG--
------I--RYKTKGKRMSGDINTGVGNTVLNLAIIKAWL---RVS----
G------VK--------G-TIFLDGDDSVVIIEKSDFEKLL---P--VEE
FML-QLGMVTEMDV-TDCFWKAEFCQSRPVLV---DN----TVRYVRNPH
KVLATVGQ-TA---ENV-GK----EVIEEVVRASCMCELALNGNCPVISP
YCRRLMGE----AK-----------TENTR----F---------------
-NP-S----QLW-K---A------EQY--G---T-----K-FE-V-PEE-
-NEPTVESRVSFWRAWDIDPSMQHAME
>Pinela_virus_AOC55063.1
EKEFGLHKHRVVDELQTICNRHLKA---------------------T-P-
----------PV----E---------------------------------
--------------------------------------------------
-----------L-DSLAW-K-----L---FH-RR---MCTT--SRL-I--
-G--RV-P-TATIACVLEGKSGR--RRKRFFQGIKELGE---SP----VC
-K-K-D----A-AITEMQKLEMYESC-K---L----E-VKEDRGIQFRSV
KYNVALARHLHNIEKRVIGM-HP-----------D-------G--YHPVM
KGATPQQRAERLAIGASSF-R---RPVYLLLDHSRFDAHVNVALLRE-EH
KFYLRCRGK----------N---AE-L-ARLLKMQIVNRGRS---KGG--
------V--KYRTLGKRMSGDINTGLGNTIINYCIIMSWL---DAS----
S------VK--------G-HVYLDGDDSVVIIEKEDECKLV---P--LEN
HMG-ALGMVTIMDR-TEDFWRAEFCQSRPVLV---DG----TVRFIRNPQ
KVLATVGR-SA---ERL-DP----STAAEVLRASAMCELAMNGNAPVISK
FCRRILEH----LG-----------DGRVV----F---------------
-SN-T----QLW-K---A------EQY--G---I-----R-FK-I-PQG-
-GEVDPESRYTFWRAWDIDPGMQEAYE
>Barns_Ness_breadcrumb_sponge_tombus-like_virus_1
NPPIYTGSDEVDEEILALKMRHQYR---------------------RVP-
----------PP----K---------------------------------
--------------------------------------------------
-----------D-PR--N-P-----R---L-------VYLP--HQM-D--
-H--QI-E-PWTVDQVIAHLGGA--RRRKALRAQRQLAA---RP----LT
-R-R-D----A-AIKFFIKADKYPCD-G---D-DE-TAVKVPRGIQYRGW
RFNLPFASFVLPIEKVVYQW-TSA----------T-------G--HRIFA
KGRNSYGRAADLLAASQSF-K---HPKYYLIDHSRWEAHQTTGLINQ-EF
GVYKDLLTN----------S---EG-L-EFFRRSQLNNFGRT---KRG--
------I--RYQVKGTRMSGDMNTGLGNSVVHCGLLQAWL---QEY----
Q------VR--------G-HCYCDGDDAVVIVEHDSQLDL---------D
WFR-RMGFSTKCEI-VHELEDVKFCQTQPVQI---RPG---KYQMLTHPQ
RFLQRAMW-SV---GRK-WY----LVPDRFRYTLGACYHAIGHGTPIMGE
MARQMLDF----SH-----------KK-----------Q-----------
-K--L----WLHFD--GT------HKY--F--QE-----G-GK-Y-RSFD
YEPVSDFCRASYHRTFGISPQLQIAIE
>Hubei_tombus-like_virus_22_APG76327.1
RQERFAFHNCAPNELDSLMRRHVIPQV-----------------------
----------SP----S---------------------------------
----------------------------------Q-E------------Y
-------I-----------R-----F---ADK-EL---RAL--WRS-I-G
AP--RL-S-PLDDESLLSTRSRH--VQRRWKRIAEEAATR---P----FS
-P-K-E----A-LVKAFIKYEKYGLE-H---L---DI-NKPPRAIQARGP
LFTFRLAKYLVPIEHKMWNW-KPK---W-----NH---------GLRVFA
KGRNAAERAHDLLKLSQVYGS---ATAMIGIDHSKFDSRVHVEHLKI-SH
RFNARFYRGQ---D-----G---RD-L-SRLMRCQLKNKCVT-E----NG
------I--FYVVEGRRMSGDIDTAKGNCEINLTVLRYILR---G---L-
----------------RG-AIYLDGDDSVVACHPDDVDEVV-RR----VK
SG-AGTGMQSTVEV-FDRFSKVEFCQARPIYT---NG----KWMMMRNPV
KAISNMCL-MM---KLP-E-----EGVATRLATIGEGELHASSGCPTIYP
FAKKLRRH----GN----V-----D---E--A------------------
----Y------F--E---Y---R---H--K---------L-NR-D-LI--
PKEPDHEAEASAWDAWDLPP-------
>Sanxia_tombus-like_virus_7_YP_009333294.1
REERFAFHKCLVNELDSLLRRHVIDQI-----------------------
----------SP----S---------------------------------
----------------------------------A-S------------Y
-------I-----------A-----F---ARK-EL---LTF--YHT-L-G
SP--TL-S-PLDPEALIATRSSH--VQKRWRRIADQAMGT---L----FR
-R-G-E----A-LVKTFIKYEKYGAD-V---L---MS-GKPPRAIQARGP
LFTFRLARYLVPIEHLMWNW-RPA---S-----NY---------HLRVFA
KGRNARQRAADIRRMELWS-----DTKFVLVDHSKFDSRIHTEHLKL-SH
YFNSLFYRGT---D-----R---AE-L-RNLMDCQLRNRCVT-E----KG
------V--FYEVDGRRMSGDIDTAKGNCEVNYTVLRYLLR---G---V-
----------------PS-CIYLDGDDSVIAVPARYVDQVV-SA----VK
TC-RDTGMESTVEV-AQHFHQVEFCQSKPIFT---NG----AWTLMRNPI
KAISNMCL-MM---RQP-I-----EGVKERLATVGAGEMHASSGCPAIYP
MAKKLAGA----GK----V-----N---A--A------------------
----L------F--E---Y---R---H--K---------L-NK-A-IR--
PMEPDDDAKATAWMAWNLDLADQQ---
>Wenzhou_tombus-like_virus_12_YP_009342265.1
LGDITSFHRCSSCEYNSITKRHVVPQ----------------------I-
----------PC----K---------------------------------
--------------------------------------------------
-----------E-YA--V-R-----A---MY-ESSWAIIEA--IKV-L--
-G---I-T-AWSRAEVVATRPAR--MKKRYNNIL----H---ND----IH
-P-G-L----G---KAFIKFEKKELD-D---F-YGFK-ECIPRMIQYRGS
SYTLELARFTVPMEKALTRL-GRD---CMFEQN-Y-------N--FPFIA
KGLNPLERGQLLHRMWNKF-V---HPVAHLIDHSTFDSMVNRYHHVL-EK
HIMIQCFPN--------------KV-L-SWLYSQQVHNKFVT---QNG--
------I--KYEFTYRRCSGDANTSLGNSLINYCILRACY----------
-------P--------DA-IILVDGDDSVVITEGDRPV-----------P
EFS-DYGMKTKYDK-TFEFQHIEFCQSRPVET---PL----GWVMCRNPM
RAIRRMNM-RL---GKQ-------PNLRSWFRTVGIGEGLCSAYMPIISI
FAKRFRKA----GE-----------GGKFS----P---------------
-WM-L----ESG-E--RY------R-M--V----T----S-MY-S-RTF-
-FYPTDEVRASFAIAWGILPDEQRVIE
>Beihai_tombus-like_virus_11_YP_009337762.1
LPPIYADQGCIKNEYYCLLNRHLIPM----------------------M-
----------PT----S---------------------------------
--------------------------------------------------
-----------V-DV--L-K-----T---CC-S---ILIEI--SKE-L--
-S---V-S-KMSSKELIDSRPVR--MKRRYRKAL----S---LD----LK
-R-V-H----S-RVNLFIKFEKKSDP------------DKSPRAIQYRAT
PYTARLAKYIVPIEKALYKL-RSR---L----N-H-------Y--HPMVA
KGMNALERGEALWNMYQHY-E---RPYVYLIDHSKFDSRVNKDLLQM-EH
SFYLDCYKG----------D---RW-L-SYLLKQQIYNVGHS---RNG--
------L--RYKCTARRMSGDANTALGNCLINYAILRAKF----G-----
-------P--------EA-IIYLDGDDSVVFMPRKVDV------------
DFS-DTGMESKVEI-VREFSQIEFCQSKPVLT---TH----GWLMCREPL
RAISRAIY-KL---GAK-P-----INWRDYLTTIGIGEGLCSPQMPIISK
LAALFRSA----GG-------------EYK--------------------
-WY-F----S------EY------R-L--G----V----Q-KC-V-NRF-
-ENPNAVSRVSFNDAFGIDCYSQLLME
>Hubei_tombus-like_virus_20_YP_009337034.1
LPPLYGDHGCSANEFRSLTGRHLTQT----------------------R-
----------ET----E---------------------------------
--------------------------------------------------
-----------R-EH--L-N-----G---YH-N---ILRSL--ASR-I--
-P--QV-S-KLSSRELIRSRPQR--MRKRYIKGL----M---LD----LK
-P-T-H----G-NVNLFVKFEKKDDP------------GKAPRAIQYRAT
PFTARLAKYIVPIEKAISKV-VDG---E----N-G-------G--FPFVA
KGYNSLERGNILYEMWVSK-D---NPVAYLIDHSKFDSCVNTDLLKM-EH
EFYKTLFPN----------D---KY-L-SFLLNQQLVNKGRT---RSG--
------I--KYWCKGRRMSGDPNTACGNCVINYAILRHAF----G-----
-------P--------EA-LIFVDGDDSVVITNGEQRV------------
DLS-GSGMDSKVNI-AKEFCKIEFCQCQPVYT---PN----GWLMCREPM
RALNRACY-IM---GKV-P-----TNLPDYLATIGMGEGMCSPYMPIISV
LADKFRSY----GG-------------SYK--------------------
-WY-F----T------EY------R-P--N----A----M-NV-G-IGY-
-KMPTDVSRVSFDSAFEIDAHTQRLIE
>Barns_Ness_breadcrumb_sponge_tombus-like_virus_2
SPVCITHRDSVDNEVLGLTRRHQKA---------------------G-P-
----------TP----T---------------------------------
--------------------------------------------------
-----------A-Q---L-S-----R---VM-HI---AREA--RAQ-Y--
-P--VL-K-PYSAKRVVDSYSGR--QAKLAQRALVSLQT---EP----VN
-K-S-D----G-RVKMFIKDDKYDAD-L---------DTKVPRCIQYRGY
RYLVSIAKYLKPFEKHLYQS-RHP---D------T-------G--VRCYA
KARNFDQRAADIVEAADTF-S---KPTFILADHSKWDAHLTTEYLAL-ER
SFYQESFPK----------S---KE-L-DFLLKLQLKNKGFT---KTG--
------T--RYFTPGTRMSGDFNTGLGNSVLNYHLTYGAF---RER----
G------IR--------C-HVYVDGDDSVIIVEEEDARDLS---W--LKP
TMR-NCGMETKFSV-VYDLEQVEFCKTKLVHD---GV----NWHMCKDPR
GGILKHIW-TK---NAI-LP----DVRERYRYTVGCCLLSLYPAMPILTA
LGKTLIET----SK-----------DHRIW----K---T-----------
-E--L----VEQLK--GA------KYQ--R---F-----E-PG-K-ARS-
-YPVRPATRISFAAAFGVPVSEQLRVE
>Corseley_virus_AMO03229.1
LDPVYTHCGCVCNEVIALQSRHQLD---------------------D-G-
----------YR----F---------------------------------
--------------------------------------------------
-----------D-QE--L-L-----P-----LLEKVWMKDS--GNV-A--
-P--QL-E-PISKAEVVNKYSGR--KRIIAQRALESLKV---TA----LT
-N-E-D----A-KLKMFLKDDKYSSY-D----------VKAPRCIQYRDK
RYALTLAQFTYPIEDYLYET-VDK----------Y-------G--VKPYS
KKLDVNSTAVNLRQAWDSF-E---SPVALLLDHSAFDAHWNSCLQQL-AT
KYNSRFFRKC--------GK---EMLV-RTLMQWQENNLGIT---KNG--
------T--RYRTKFTRMSGDQNTGLDNSKGNLSMIQLAL---QLH----
K------ID--------A-SIIVNGDDSVVVMESGDIWKTK---G--LVD
TFA-RMGQKTKLEW-AHIFEQVEFCQMRPVAI---NG----SWRMCRNPI
RVLTRMRF-TV---KKL-TH----NVIKPYIKAVCQAESALNEGLPVMGP
LASKWSRI----R------------ARVYR----G---------------
----D----LDQ-D-IHL------KLM--K---K-----N-RL-T-TYE-
-SKVTDDTRESYYLAWDISPKEQEQLE
>Shahe_isopoda_virus_5_APG76610.1
--------------MRALHHRHQKT---------------------A-P-
----------AP----T---------------------------------
--------------------------------------------------
-----------K-EG--L-A-----M---LKKKVH--ELFV--VEG-V--
-P--GV-I-PKPREAVLEHYNGR--QLAEFTRALRSLGE---RP----VC
-A-R-D----A-DVKMFLKDDKYVPE-Y---A----K-IKAPRCIQYRDK
RYCLELARYLQIIEGRVYGA-EDA----------F-------G--HRLIA
KGRNLAQRGADLWAKANEF-A---DPLFLLLDASNFDAHVATGLLKI-EH
STYIKNTKKS--------AR---HM-L-KWLLKQQLINRGRT---KNG--
------T--TYLTPGTRMSGDMNTGLGNSILMAGMLECYL---EKC----
G------IK--------G-AVYVDGDDSVVVVDRQQQHKLL---P--VAP
FFL-QFGMEMKYEA-TNEFSQVDFCQCRPVQV---DG----TWVLSRDPK
RVLTRPLW-TT---REM-SD----KLAGRYLKGLGLGEIAVNWGMPLGSV
LGARLYEI----GE-----------GKPWS----Y---------------
----E----YHP-G-----------MK--A---R-----E-YG-R-IDT-
-PQPSWATRMSYFEAWGISPEEQEAIE
>Shahe_isopoda_virus_5_APG76373.1
--------------MRALHHRHQKT---------------------A-P-
----------AP----T---------------------------------
--------------------------------------------------
-----------R-EG--L-A-----M---LKKKVH--ELFV--VEG-V--
-P--GV-I-PKPREAVLEHYSGR--QLAEFTRALRSLGE---RP----VC
-A-R-D----A-DVKMFLKDDKYVPE-Y---A----Q-IKAPRCIQYRDK
RYCLELARYLQIIEGRVYGA-EDA----------F-------G--HRLIA
KGRNLAQRGADLWAKANEF-A---DPLFLLLDASNFDAHVATGLLKI-EH
STYIKNTKKS--------AR---HM-L-RWLLKQQLINRGRT---KNG--
------T--TYLTPGTRMSGDMNTGLGNSILMAGMLECYL---EKC----
G------IK--------G-AVYVDGDDSVVVVERQQQHKLL---P--VAP
FFL-QFGMEMKYEA-TNEFSQVDFCQCRPVQV---DG----KWVLSRDPK
RVLTRPLW-TT---REM-GD----KLAGRYLKGLGLGEIAVNWGLPLGSV
LGARLYEI----GE-----------GKPWS----Y---------------
----E----FHP-G-----------MK--A---R-----E-YG-R-IDT-
-PQPSWATRMSFFEAWGISPEEQEAIE
>Shahe_isopoda_virus_5_YP_009333221.1
EGVIVTHSDCVCNEMRALHHRHQKT---------------------A-P-
----------AP----T---------------------------------
--------------------------------------------------
-----------R-EG--L-A-----M---LKKKVH--ELFV--VEG-V--
-P--GV-I-PKPREAVLEHYSGR--QLAEFTRALRSLGE---RP----VC
-A-R-D----A-DVKMFLKDDKYVPE-Y---A----Q-IKAPRCIQYRDK
RYCLELARYLQIIEGRVYGA-EDA----------F-------G--HRLIA
KGRNLAQRGADLWAKANEF-A---DPLFLLLDASNFDAHVATGLLKI-EH
STYIKNTKKS--------AR---HM-L-RWLLKQQLINRGRT---KNG--
------T--TYLTPGTRMSGDMNTGLGNSILMAGMLECYL---EKC----
G------IK--------G-AVYVDGDDSVVVVERQQQHKLL---P--VAP
FFL-QFGMEMKYEA-TNEFSQVDFCQCRPVQV---DG----KWVLSRDPK
RVLTRPLW-TT---REM-GD----KLAGRYLKGLGLGEIAVNWGLPLGSV
LGARLYEI----GE-----------GKPWS----Y---------------
----E----FHP-G-----------MK--A---R-----E-YG-R-IDT-
-PQPSWATRMSFFEAWGISPEEQEAIE
>Sanxia_water_strider_virus_14_APG76440.1
ESVVWTHRGCVCNELVALRERHQLD---------------------T-G-
----------AR----Y---------------------------------
--------------------------------------------------
-----------S-AP--F-N-----A---VSVNVDELVMAN--AGR-F--
-P--EL-K-RNAFSVVISHYSGG--KRAEYERARESLLI---DP----LV
-E-R-D----S-RLRMFLKDDKYHTW-D----------FKAPRCIQFRSK
RYGLTLSSYLQPIEEFTYEL-RDT----------T-------D--SHVFA
KSRNLDDRAADLRLKWDSF-I---DPIAYCLDHSKFDCHVNVDLLKQ-EH
RYYRKFYPR----------D---AG-L-RKLLSQQINNRGST---KNG--
------T--TYKTCGTRMSGDPNTGLGNSILNYGMLREAF---KKV----
--------R--------A-AYYIDGDDSVVIIESADQVNVN-------VG
CFE-RFGMKTKVEVAT-IFEHTEFCQCRPVYD---GL----KWHLVRNPY
RTLARLPW-IV---KKN-HL----SCKARYIKSVGLCELALNMGIPVLQQ
IASLMVER----GE-----------GKYIK----T---------------
----D----RHF-M---A------KRA--T---I-----K-PW-H-ARK-
-VPIREVTRESFEIAWGISREEQLELE
>Millport_beadlet_anemone_tombus-like_virus_1
NSFVWTHKGCVCNELVALKQRHQLD---------------------T-G-
----------LR----Y---------------------------------
--------------------------------------------------
-----------R-SN--I-----------------DLTKYL--RPL-L--
-K--TL-S-PCDEDTVIQHSAGA--KRKLLLSAKESLRA---YP----IQ
-T-E-D----A-NVKMFLKADKAHIF-D---DELN-PEFGAPRCIQYRNK
RYCLRLATYLHQVEKSVYRH-EDA----------S-------G--TACFA
KSRNLTQRGSDLWRKFEHF-S---DPTIICIDHSKFDAHCNVDLLKL-EH
GFYKRCFPKL--------DR---HE-L-GKLLAMQITNKGNT---KHG--
------T--RYETRGTRMSGDQNTGLGNSIINYAMLAAFA---EHN----
K------WE--------A-CFYVDGDDSVMIVEGS--VKPD-------PK
FFE-QFGMKTKLECVTREFRQLEFCQTRPVYD---GT----SWRLVRNPQ
RLLARLPW-AI---RTI-EP----SYKAKYLRSVGLCEMALGVGLPIGQY
IGETLSKL----G------------KGYMI----T---------------
----G----NHH-R---A------QQE--Y---M-----R-PC-S-VKL-
-IPPSYEARLEYELTWGIPVAEQLRIE
>Hubei_tombus-like_virus_15_YP_009337078.1
--------------------------------------------------
--------------------------------------------------
--------------------------------------------------
--------------------------------------------------
--------------------------------------------------
---------------MFLKADKAHVF-T---D-GN-PDFGAPRCIQYRNK
RYCLRLATYLHPVERELYKK-LDI----------S-------G--TPIFA
KGRNLVQRGQDLWAKFQHF-R---NPTIICMDHSKFDAHFGVELLRL-EH
KFYKSMFPKC--------DR---EE-L-SRLLEMQINNKGST---KHG--
------T--KYRTRGTRCSGDQNTGMGNSLGNYCMLKDFA---DHN----
G------WE--------A-CFYVDGDDSVMIVEGD--VEVD-------PK
FFK-QFGMATKVDVVTKEFQDMEFCQTRAVFD---GV----SWRMVRNPA
RLLARLPW-AV---QQV-TP----QCRGKYLRSVGLCEIALGVGLPIAQH
IGEKLSKL----G------------KGYMV----T---------------
----G----NHY-M---A------SKE--Y---I-----R-PT-R-ARL-
-IEPTMEARMSYARAWGISVEEQLRIE
>Hubei_unio_douglasiae_virus_2_YP_009336653.1
--------------------------------------------------
--------------------------------------------------
--------------------------------------------------
--------------------------------------------------
--------------------------------------------------
---------------MFLKDDKYHE--W--------K-PVAPRCIQYRGK
RYALSLACYLHPIEQMVYGW-TDL----------S-------G--TPIFA
KSRNLTQRGHDIADKMSYF-Q---NPVAISLDHSKFDAHVNMSLLDL-EH
WFYKQCN-----------RS---PK-L-KMLLHWQRVNHGQT---KNG--
------T--KYVTRATRMSGDQNTGIGNSIINYAMTKALL---EKL----
K------IR--------H-CLYIDGDDFLVICERIDAGKFD-------PS
LYK-QFGMATKLDSITGVIEHIDFCQCRPVFN---GS----GYTMVRDPY
RMLQRIQW-AV---GKK-HP----RHVVNYLTSIGKCMIALGMGLPVEQY
IGSTLSNL----G------------GKYIT----T---------------
----E----QTM-M---A------NKM--F---M-----R-PS-N-ARV-
-VECCEASRASYEQAWGFTVGQQLILE
>Hubei_mosquito_virus_4_APG76308.1
GSVVKTHLSCVCNEVLALMNRHQLD---------------------D-G-
----------AR----Y---------------------------------
--------------------------------------------------
-----------T-FT--G-----------------DLTKWV--RRR-V--
-R--PM-Y-PWSESMVIEHAIPS--KKKLLISAKESLSK---YA----LT
-A-S-D----G-AIKMFLKDDKYHG-----------E-LKDPRCIQYRNK
RYGLRLATYLHPLEKYVMSW-TRN------------------G--THIFA
KGRNMRQRGRDIAHKFNRY-E---ECAVVSLDHSKFDCHVNESLLRA-EH
WFYNQCY-----------GS---EE-L-EFLLELQVRNKGMT---KNG--
------T--KYTTRATRMSGDQNTGLGNCLINYMMTKQLL---SKL----
G------IG--------Y-DLYIDGDDFLIFMEKRHVPLID-------PS
AYS-VFGMSTKLESVAYTIEHVDFCQCRPVFD---GV----GYTMVRNPE
RMLARLPW-IV---GPV-ED----SRANDIVFSTGQCEIAQGLGLPIGQY
IGQRMCER----G------------GKMVR----I---------------
----R----HRA-W-----------LE--K---M-----K-PG-K-LQP-
-IEPMGGVRESYERAWGLSIADQLLIE
>Wenzhou_tombus-like_virus_11_YP_009342051.1
DSVVKTHLSCVCNEVLALKNRHQLD---------------------D-G-
----------AR----Y---------------------------------
--------------------------------------------------
-----------T-FK--G-----------------DLTKWV--RRR-V--
-K--PM-T-PWSEDMVIEHAIPS--KKKLLMSAKESLKQ---YP----LT
-E-K-D----A-AIKMFLKDDKYHG-----------E-MKDPRCIQYRNK
RYNLRLGTYLHPLEEYVMSW-THR------------------G--THIFA
KGRNMRQRGRDIAAKFNGI-E---DCVVLSIDHSKFDCHVNRQLLEA-EH
WFYNQCF-----------GS---EE-L-AFLLQLQIRNKGTT---KNG--
------T--RYTTINTRMSGDKNTGLGNSLINYMMIKQVL---MEL----
A------IK--------H-NYYIDGDDSNVFVQRRFAHLVK-------AE
LFS-RFGMVTKIENVADVIEHIDFCQCRPVFD---GS----GYTMVRNPE
RMLARLPW-VV---GPI-EE----SRALDITYATGQCEIAQGLGLPIGQY
IGQRMCEL----G------------GKMVR----L---------------
----R----HRA-W-----------LE--K---M-----K-PG-K-LQP-
-IEPAAGVRESYALAWGLSVADQLAIE
>GAUO01011597.1_Velia_caprai_TSA
GFQIGVHTNCICNELAALHNRHLKVQ----------------------P-
----------EG----Y---------------------------------
--------------------------------------------------
-----------D-A--A------------YA-KK---ILAL--TNF-T--
-F--PV-K-AVGYWDVINDYAGG--KKKNYIRAYENLMT---MG----YQ
-T-R-F----A-RVSAFVKADKVPLA-D---I----A-TKAPRMIQFRSR
EYNLALARYLKPLEKRLYEE-LD----D------F-------G--TPIFA
KHRNPQQRAADILAKWEAV-P---NPVAVCLDHSKFDSCVRPEHKAN-SD
KEYLKSLGR----------P---RM-L-RKLLRDRKVNRCRT---RNG--
------V--KYKVRATVMSGDYDTGLDNSRINAKGFLGYL---KLR----
K------I--------KA-AIYIDGDDSLMIVDRHLLNVID-L-----KH
HFR-LYGFEAKVQ-VYDDIVEADFCQCKLIRS----D----PPIMCRDPI
RSMAHFNV-SL---RKY-DN----SAWPRLMESKMMCEIAASVGTPGLNR
LYTRMLTG----C--------------------K-P-IW-----------
-DP-E----DIE-K------------F--K---------L-LR-T-QRE-
-ARPTPQSHLDYYTAFGLSTGDVENLE
>Sanxia_tombus-like_virus_6_YP_009337329.1
SYRVAVHKNCICNELVSLHNRHLRQQ----------------------A-
----------PG--------------------------------------
--------------------------------------------------
-----------N-Q--P------------YT-AA---ALSM--WAP-V--
-Y--DV-P-RANIWDIVKGYSGG--KRKAYARAAINLQQ----P----FQ
-R-H-W----A-YVSAFIKPDKIPVD-E---I----A-DKAPRLIQYRSK
EYNLLLATYLKPLEDAMFDE-TD----P------T-------G--TLIFA
KKRNPQQRAADLLAKMAAV-E---DALVICADHSKFDSSVRKQHLRH-IE
AEYRRSYPR----------S---KL-L-KRLLRLRHVNKCRT---RNG--
------I--KYQSKETVQSGDYDTGGRNSRLNAKVLTSYC---ILA----
G------AT-------TY-GLYIDGDDSVVIMPSALYNEKA-F-----KD
HCS-KLGFQTKCQ-AYRDLAEADFCQAHCIRS----D----PPTMMRDPL
RAAAHFNI-SV---RNY-NG----PAWPRLVEGKLMCEEAAGRGCPMMGK
LARRLRTG----I--------------------K-P-IF-----------
-DP-E----DLE-K------------W--K---------L-VK-D-LPQ-
-ATITMQARLDVYTAWGFSVQDQHNFE
>Sanxia_tombus-like_virus_5_YP_009337188.1
ARKVICHQSCVNNEIIGLSNRHIVDR----------------------S-
----------YI---KF---------------------------------
--------------------------------------------------
-----------DRE--YF-L------R--MA-KA---TRQE--LVD-A--
-A--QS-E-KVSKLNVVYGYSGG--KRAMYLRAAD-------VP----FR
-V-A-H----S-SITAFVKVEKGYEE-D---I----H-AKAPRMIQYRSP
VYNLNLATYLKPLEHALYAN-LLN---E------N-------G--VPVIA
KGKNPRERAEHIKACFD---D---KPYVLAMDHSKFDSTIRVEHLRA-EH
KIYNRVFK-----------S---KF-L-SKLLDLQIDNRGYT---RNG--
------L--KYRVRGTRMSGDFNTGLGNSVINYIVLKSFL---TMN----
N------IK--------G-HIYLDGDDSLVFIDPKHRD-LD-F------S
HFE-KCGFETKRE-ESDCLADVDFCQAKYMES----T-----NLMVRNPV
RAISRSLV-QV---RRS--------AFFRIRAGEGIGMTRTHPGVPVLYP
LYKQMGVD-------------------------E-KPIF-----------
-----------L-K------------W--Y---------P-LI-D-DRE-
-VKITDAARVEFWHLWGISPDEQLALE
>Hubei_tombus-like_virus_18_YP_009336696.1
--------------------------------------------------
--------------------------------------------------
--------------------------------------------------
--------------------------------------------------
--------------------------------------------------
---------------MFIKPDRYKVE-E---C----L-NKAPRAIQFRSR
MFNLKMATYLKPVEQHFCKY-FK----P------Y-------G--TRVCA
KGLNLRERGRLIMEKIRKF-H---NPCYINIDHSKFDSTVNLDHLKN-LH
KLYRRVCG---------------KT-I-QKYLKYQYKNRCYS---KNG--
------I--KYQTEATRCSGDFDTGLGNTIINAACLMYVF---RN-----
-------IK--------V-EFILDGDDAVVILEKADLNNVK-F------D
DFE-KFGFETTME-IVYDKYKIEFCQSRLVYN----R----GWMLSRNPF
RAISHQSH-TR---SRI-GP----KGLVRYLSGVGKCELACSAGIPLLDK
FANMLMLS----S--------------------D-RPLL-----------
-DV-E----SLG-K------------M--S----I----L-GW-A-EES-
-LDVRWNTRISFWKAWGVPPDVQEWLE
>Hubei_tombus-like_virus_17_YP_009336659.1
TYQVRVHAQCACNQYESLIHRHLASK----------------------E-
----------VD----L---------------------------------
--------------------------------------------------
-----------DIG--LW-R------R--LA-DR---WLHI--FQ-----
-A--DL-A-KLSFKDVISHFTGK--RKKRYSSAFTHYCE---SG----YQ
----------S-KIKMFIKQDKYPLD-T---I----Y-DKSPRAIQYRSP
EFNLAFMQYIKPIEDWVYNN-VTY---A---VV-S-------D--TPTIA
KAMNPYQRAEIFRYKVSWF-K---NPKFYLIDHSAFDSCISKYHLKT-TH
KKYFKFFD-----------N---FE-F-RKLCQAQIHNSGKT---RSG--
------I--KYKVEGTRMSGDADTALGNCIVNLDCITAVL---CLS----
G------IS-------KY-DIMVDGDDSIVIVEQEAV--IE-E------S
WFK-KLGFITKIS-STTNINEVEFCQSRLCFD---GS----RYAFVRNPM
RMLAHYSI-CN---KKY-SL----KQINHWLKGISMCENSLAGQYPIYNA
IVKAFDVS-------------------------D-RFII-----------
-DE-E----LEQ-R------------M--K----G----L-SF-S-PLC-
-RSITTAARKSFEEVWGIDHITQELIE
>GASV01003398.1_Notostira_elongata_TSA
AYKVSVHNNCQHNELVALCNRHLISR----------------------G-
----------EK----F---------------------------------
--------------------------------------------------
-----------DLK--LF-H-----EK--TK-LY---LKHI--SQY-V--
-T--SI-D-PVSYNSIINEFTGG--KRAMYQRARERIRQ---EG----FN
-P-K-W----A-IIKMFVKPDKYPLD-E---I----A-AKPARAIQSRDP
AYNLIIGKFLKPIEHYIYQT-FGT------------------------FA
KMRNNQERAADVVKMIEAF-T---NPVFINLDHSKFDSCCNANYLRF-TH
KIYRLFNK-----------S---RF-L-KYALNFKINNVGYT---KGG--
------I--RYKVKGTRMSGDYDTGLGNSLINDYLLYTAF---SH-----
-------I--------KH-RRYLDGDDSIIIVEKADFDKID-F------N
IFS-RMGFDSKID-ITDNPSKIEFCQSRLCLS----P----VPTFTRNPW
RALSHLTV-ST---KVY-PA----KFWPSLMEARLMCELAVSKGVPILEP
IAKKMLRH----V--------------------T-P-YF-----------
-EE-G----DKW-M------------L--K---------F-GA-R-QIE-
-VTITDAEREAYANCWDLNPEEQILIE
>GBHO01016499.1_Lygus_hesperus_TSA
GYKVGIHASCVCNEKAALHNRHMLER----------------------N-
----------QG----M---------------------------------
--------------------------------------------------
-----------DEK--LV-R-----QS--YK-NY---ATRF--TR-----
-K--HI-S-PVCVWKIINSYSGG--KRKMYMRAFDKIQS---QG----WD
-P-K-W----S-RIRMFVKPDRIPLN-E---V----A-TKDPRGIQARDP
AFNLAYSCFLKPIEHHIYQQ-EGT---G----P-T-------K--ITNFA
KGKNNVERAKHLQTKWRAF-N---NPVALNIDYKRFDSTIAACHLRG-TH
KIYKRFNN-----------S---KH-F-TKLMNQTIRNTGYT---RGG--
------I--KYTIKGTRMSGDFDTGLGNSLVNDATLLTVF---GH-----
-------I--------KH-EIYLDGDDSVVIIEQQDLASVD-F------D
LFQ-RLGFEAKIQ-YAYHPHEIEFCQARLIDS----E----IPYLARNPF
RTAAHLNV-SV---KTY-SK----NLWPSYNEARFYCEMLLSNGLPVIPH
LCRNNLKG----V--------------------K-K-YY-----------
-DE-D----TKW-V------------M--E----N----L-VA-D-DKI-
-IQPTLQVRELYHLAFGINPEEQILLE
>JAG27105.1_Lygus_hesperus_TSA
----------------------MLER----------------------N-
----------QG----M---------------------------------
--------------------------------------------------
-----------DEK--LV-R-----QS--YK-NY---ATRF--TR-----
-K--HI-S-PVCVWKIINSYSGG--KRKMYMRAFDKIQS---QG----WD
-P-K-W----S-RIRMFVKPDRIPLN-E---V----A-TKDPRGIQARDP
AFNLAYSCFLKPIEHHIYQQ-EGT---G----P-T-------K--ITNFA
KGKNNVERAKHLQTKWRAF-N---NPVALNIDYKRFDSTIAACHLRG-TH
KIYKRFNN-----------S---KH-F-TKLMNQTIRNTGYT---RGG--
------I--KYTIKGTRMSGDFDTGLGNSLVNDATLLTVF---GH-----
-------I--------KH-EIYLDGDDSVVIIEQQDLASVD-F------D
LFQ-RLGFEAKIQ-YAYHPHEIEFCQARLIDS----E----IPYLARNPF
RTAAHLNV-SV---KTY-SK----NLWPSYNEARFYCEMLLSNGLPVIPH
LCRNNLKG----V--------------------K-K-YY-----------
-DE-D----TKW-V------------M--E----N----L-VA-D-DKI-
-IQPTLQVRELYHLAFGINPEEQILLE
>Hubei_tombus-like_virus_16_YP_009333253.1
--------------------------------------------------
--------------------------------------------------
--------------------------------------------------
--------------------------------------------------
--------------------------------------------------
---------------MFVKPDKIEAG-E---I----Q-DKAPRAIQYRGP
AYNLEMLRYIKPFEHKIYDE-LHL---G---NY-S-------R--TRAIV
KGLNNYQRAELFFEKLQNF-Q---QPAFLLIDHSKFDSTVRVEHLRS-TH
RKYMKAFN-----------S---KH-L-WQLCKVQISNKCYS---KNG--
------I--HYTSRGTRMSGDPDTGCGNSVINGDCLHEVL---RVS----
G------IA-------KY-EIMLDGDDSIVIIEKGALSAFK-Y------D
HFE-RLGFETKMS-VVYDYHEVEFCRSKPMMH----P----RPCFIRDPK
RTISNTMM-CL---KHY-AE----RDYKSWLAAVGLCELACNDGVPVISV
LGRTLSGF----S--------------------K-RKLF-----------
-DE-D----TLW-K------------M--G----N----L-AG-G-KYD-
-TPITTESRLEYAMTWGVDCEVQLLLE
>JAB63391.1_Anoplophora_glabripennis
GYQINVHTSCVCNELVALTNRHLVDR----------------------T-
----------YI---PF---------------------------------
--------------------------------------------------
-----------DKR--LW-A------R--IS-YS---TERF--YP-----
-R--EL-R-PVAYEDVIRGYSGA--KKRSYHNAMVELRQ---FG----LQ
-P-K-H----M-MVKMFVKPDRYPVG-D---I----E-AKDPRAIQYRSP
HFNLAMGSYIKPFEEEIYST-VHY---N---VV-S-------R--TRVIA
KGLNNYQRAELFLNKIDHF-R---NPRFVLLDHSRFDSTINVDHLKS-TH
RKYQRAFK-----------S---RQ-L-YHLCRAQLHNTGYS---KFG--
------I--KYRTKGTRMSGDCDTACGNSVINGDVLYGFL---TES----
G------VE-------KY-DIILDGDDSVVIVEATDVEKLD-F------T
LFG-RMGFDTKHE-VVKDIDEVEFCQCKIILA----Q----QPLWVRNPA
RVLSHSSV-SR---KKF-AN----KTYERWLSAVGQCEVASNRGVPVVQA
YGEQLAAL----S--------------------N-KPLI-----------
-DD-E----LRY-R------------W--E----A----Y--P-I-RTS-
-LPVLADARDTFALCFGVHHEIQLLME
>Wuhan_spider_virus_9_YP_009344999.1
EYEVGLHSSCSCNELVSLTERHLAAV----------------------I-
----------QP----C---------------------------------
--------------------------------------------------
------------VE--DI-K------R--AG-RA---SRKF--YN-----
-V--VL-E-PTSYNNVIAAYSGT--KRAIYIKALESLRS---KG----LQ
-D-W-H----R-RVKMFIKLDKMPLE-T---V----K-TKPPRAIQYRAP
EFNLKFSRFIKAFEHYYYEN-LTY---G---TT-S-----------RVVA
KGLNQVERAQLLIQKAEQF-V---KPIYLLLDHTAFDASIGTHWLKQ-TH
RKYLKSMP-----------Y---KK-L-HKLLKAQLVNFGYT---KFG--
------H--QYMVKGTRMSGESDTGCGNVVVNLDAIYYVL---MQS----
L------IK-------KF-EILVDGDDSIVIIEEKDLKLLR-M------E
IFE-RLGFKTKLE-IAYTLETAEFCQSRIVFT---DP-----PKFVRNPC
RAVSHATC-TP---HTY-SR----DKYDEWMNAVGTCEVSLNSGVPVLQT
FGQSLITG-------------------------D-NLFW-----------
-TQ-E----LRE-R------------M--S----L----E-TV-R-G-A-
-EPITDQVRMSFYRAWGISPELQRELE
>Renton_virus_AOC55070.1
GYSVNLHNNCQCNEAISLCNRHGVVP----------------------D-
----------VK----F---------------------------------
--------------------------------------------------
-----------DNH--LW-R------N--IT-RE---TEQF--YT-----
-E--HL-E-PSSYSELVSRYSGN--KRRRYEKAQINLLC---NA----YE
-N-R-Y----N-YVEAFIKLDKMPTN-K---I----K-TKPPRMIQCRAA
EYNLSFSRFIHPFEKTYYPK-LIY---G---DV-S-------G--TRIVA
KGLNPQERAELLLHKSKHF-K---RPRFFSGDHKTFDAYVNKYHLKS-TH
RKYKKHFN-----------S---KA-L-HKCCKTQLLNKGLT---RNG--
------I--RYNIDGTRMSGDPDTGLGNTLVNSDAIYGVL---RQR----
G------IT-------KY-SILLDGDDFVVILEDGEE--IT-G------S
DFI-PFGFKTEIE-DSLLLSAVEFCQSRIVMT---PE----RLTFVRNPE
RMLSNSRV-CR---KVY-RP----DEYVHWLASVGMCENSLYGDMPIYSA
YAQSLLKF----G--------------------Y-PSLI-----------
-DR-D----MQR-R------------M--E----G----T-MM-D-DRN-
-KIVHPSTRVSFYEAWGVPPSVQIEVE
>Sanxia_water_strider_virus_15_YP_009333284.1
GYRVGLHSSCICNEIIAISNRHCIEN----------------------P-
----------LR----T---------------------------------
--------------------------------------------------
-----------S-R--QF-D------V--YA-EE---SVKF--FN-----
-F--TI-Q-KISKEEVISRYTGL--KKSRYIAACTTLRE---QG----WH
-K-F-N----T-HISSFVKVDKAPYG-K---L----F-TKAPRLIQGRTP
EYNLCYLQYVVPMEHTLYEN-LTY---G---SH-S-------N--LRCVA
KGLNPQERAELYLGKVASY-I---DPVVYSGDHKTFDAFITVHHLKA-VH
RKYRKMCG---------------RG-I-KRYCHAQLHNKCKT---VNG--
------I--RYNIQGTRMSGDADTGLGNTIISLDLAYATL---RSN----
N------IE-------KY-DLLCDGDDFMIIVERGTI--LK-G------D
MFL-PFGFRTELT-QT-EVDMVEFCQCRIVDT---GT----RQVFVRNPE
RMLSNSRI-CR---KAY-TV----QLYKEWLNSVGLCEATLYGDIPIYST
YSWSQITD----R--------------------T-ACIK-----------
-DP-D----MLR-R------------M--E----G----M-PI-K-PID-
-TPVTDEARVSFYKVWGVPPEIQIELE
