# Supplementary material for: Metagenomic sequencing suggests a diversity of RNA interference-like responses to viruses across multicellular eukaryotes
Source: PLoS Genet. 2018 Jul 30;14(7):e1007533. doi: 10.1371/journal.pgen.1007533 (PMC6085071; doi:10.1371/journal.pgen.1007533)
Supplement: S2 Data — Protein sequence alignments used for phylogenetic analyses are provided in compressed (gzipped) gapped fasta format, with regions of poor alignment (identified by eye) deleted. Sequence titles comprise the taxon name and NCBI accession identifier for the sequence. (TGZ) [file pgen.1007533.s018.tgz › alignments2/Weivirus_Trimmed_Capsids.fasta_aln]

>Beihai_weivirus-like_virus_9_YP_009337251.1
GVVSAAPPLTKGGIARHKAER-----HKVISGYRR--------------E
EDKLNAFLPGHLTLPRAVAPYSVVRTIVNFPLACSDRG------K-MCVI
QPMVNED------AGSNKITFTNCIGWVSDTDQSSGPVPTTNT-------
PLGINMPS---V-GN-----TGVECVPAAISVRITCPSPL--IAATGQLF
LGRWNMPADRKN--YVH-YDDMEKGFLAFAKPEPYTAAMMATCTRQVSAI
PRDFNDYCEFHNYEDTNF-------TD-AL--K-----------------
----PWGGMTPILYCLSPVSGGN--VT-----QYNLQICVEWRYRFKMDD
PAASSHEFHFPHPIDKVNGLIARMS--GKPGVDVV----
>Beihai_noda-like_virus_1_APG76178.1
KAKENTPRMQSLARKTA--------------REQY--------------L
CNCLHGARTEHLSLPRAVAPYTVLRVQRVIT--ST--Q------R-VHFF
GPMADDVS-----LPSLKHQMTNTCSV--ASADANVAITANNN-----TN
RYVHPA-----L-S------GSPLSTPAACSVRVSNPNAL--MSTSGTVY
VGQSRDIIDLRN-AGAINWTEYANALVSRSPNQAFSAAQLATKFVDAICA
PCDIEELATFREYLPTIDA-------N-F---T-L-------NS-NS---
-G-FYFYGFAPVWVYNPT-------GI-----SLTYEVTIEYRVRPDVLS
AFHNAVEFHKPASENTWLEAIKTV--LAHGVII-AEAAA
>Beihai_narna-like_virus_10_YP_009333272.1
QSMALVPARAFGGASSS----------------HS--------------V
LKGLDAFDEHHVALPRAVANYTVIRTTQVLN--QAD-A------T-LSVF
GPLAITDFQ----APGYGTQWSNGFCV--QSVDPQQSINVA----N-NAV
LKTFSFM--G-G-NNTSW--NGVRMTPAAFTIKVMNPEAL--QTTRGAVY
IGRAKQQLNLGG--NVRTWNDLANALVSYSAPEIVAAGRLALRGVKVDAL
PYDMQSLSDFRSGKLLQDN-------V-F---T-W-------GD-Q----
--STDFDGFAPIFVYNPD-------QV-----KLQILVCCEWRVRFDPEN
PAYASHTYHRPTSLAYWDRVQRIGNSVGNGVFDLIEKAA
>Beihai_narna-like_virus_8_YP_009333268.1
QGVGQVTIEAFPRAARRR-----PR-R---RTGNP--------------M
RGYFNALSPHHLALPRATGPYMVCRTTTRFS--ST--G------V-VHLL
GPMTAIPVA----Q--TESPWAAVVGVTHPGGGHVNPMNGI----N-N--
VIPIIDA--G-L-NVSGF--NDSRVTPAAFTVQVMNPGAL--QTTSGIVY
QGRVNNVPALMD--DPRTWAAYADSLVSFCSPRMCSAGKLALRGTQTSLV
PFNMSKLAEFSERSLVVPG-------A-T---T-W-------NP-GT---
-LGLQFQGFAPMFVYNPD-------GI-----ELEYVVTIEWRVRFDPSN
PAHAGSEYHPPSSDSLWSRCVEAASSVGNGVEDIADVVA
>Beihai_sobemo-like_virus_5_YP_009336901.1
QGVGMVVKRPFGSAKARP-RR-----TANRGRNIS--------------K
KAALCALTNAHLPLPRAVGAYTVVKTTTVID--SA--S------R-AMLF
GTIKGNRSN----H--PDPAWYDTVAV-TAGTSSTTAVGAA-------DN
AKFYLDT--A-L-ASSGF--ASCRLVPAAFTVQVMCPKSL--QTADGIVY
IGRCKQVLDLMG--NTRTWTTVMDDLVSYSSPRLCSAGKLALRGVKVDAI
PNNMSQLSDFCPRAILTSS-------D-TNKWT-W-------GQ-GG---
-VDAQFEGFAPIFVYNKN-------TV-----DLQYLVTVEWRVRFDPGN
PAYAGHTFHPVSSDTCWSETLKGMEAEGHGVVDLAEGIA
>Beihai_weivirus-like_virus_12_YP_009337184.1
QGAAMVNTRPFPRRARRN-GRG----SSDARLATM--------------I
KYGLNALHPCHLALPRAVGGYSVVRTTDIIN--SN--A------A-TMFF
GTFKGPGNQ----F--TETTWLSTIAIRGVA--PDTAINGT-------GN
AFLYNSS--A-L-QAPSL--SGTRMVPAAMTVQIMNGQSL--QNADGIAY
IGKSKTVLDLMG--DTRTWRTVFEDLVSYSAPRLCSGGKLALRGVQVDAV
PNNLSVLSDFVPRRIPTEG-------A-R---T-W-------DE-DQ---
-AALDFEGFAPIFVYNPD-------NI-----DLKFLVTIEWRMRFDPLN
PAYAGHVTHTPAAESTWSKVLAHAESLGHGVMDIADVVA
>Beihai_weivirus-like_virus_10_APG78100.1
QGVAYVTPAPFPKNKKTK-RR-----G--VSERSL--------------I
KHALNAMNPCHLPLPRAVGGYTTIRTTDIVS--SS--Q------E-AMLF
GTFKGPAQQ----F--TETAWLSTIGVRNVNGGLDTPIYDP----ANNGN
AFFMESV--A-L-AESSL--NGAKMVPAAITVQCMGYESL--QDAAGIVY
IGRSKTVLDLMG--DNRTWNQVMKELVAYSAPRLCS--------------
--------------------------------------------------
--------------------------------------------------
---------------------------------------
>Beihai_weivirus-like_virus_11_YP_009337205.1
QGVGRVTRTPFPKGRTKK-R----------SMAAT--------------I
KHALNAMNPCHLPLPRAVGGYTIIRTTDIVN--TP--Q------P-AVLF
GTFKGPAQQ----F--TETTWLSTVGVRNVAGGLDKPINDPNAAGGGTGN
AHFFPSV--A-L-AETSL--NGARMVPAAMTVQIMGSSSL--QDAAGIVY
IGRSKTVLDLMG--DTRSWDTVMKELVAYSAPRLCSAGKLSLRGVEVNAI
PNNMSVLSDFVPRRNPANE-------Q-Q---V-W-------DD-TT---
-YACDFEGFGPIFVYNPD-------FV-----PLRYLVTIEWRMRFDPLN
PAYAGHVVHKPASESTWSQVISSAEALGHGVRDIADVAA
>Barns_Ness_breadcrumb_sponge_weivirus-like_virus_3
QGVGGITKSAFPRPKRTA-N----------KAASA--------------V
KYGLNAMHPSHLPLPRAVGGYSVIRTTDILS--SN--Q------P-ATLI
GCFKGPGQQ----F--TETCWLDTIYVSNREGGVDLPINDA----TGGGN
AFFFGSA--A-L-AAQSM--NGARMVPAAITVQIMNGKAL--QNADGICY
IGRSKTVLDLMG--DSRTWTTVMKELVSYSAPRLCSGGKLALRGVQVNAV
PNNMSVLSDFVPRRLPQNG-------D-Q---T-W-------TE-AT---
-FAADFEGFGPIFVYNPD-------RI-----DLKYLVTIEWRMRFDPLN
PAYAGHSVHTPASESTWSKVIGEAESAGNGVVDIADVVA
>Barns_Ness_breadcrumb_sponge_weivirus-like_virus_4
--------------------------------------------------
--------PYHLPLPRAVGGYTTIRTTDIIN--TN--K------Q-SMLF
GSMKGPGFE----F--TETCWLTTLAVGNANGGLDKAINDG----DGGGN
AVFFGSA--A-L-SSTAI--NNAKMVPAAITVQIMNGQAL--QNASGIVY
IGRSKTVLDLMG--DGRTWSTVMQELVSYSAPRLCSAGKLALRGVQVNAV
PNNLSVMSDFVPRRIAIEG-------I-H---T-W-------TE-TA---
-FPCDFEGFGPIFVYNPD-------SV-----PLKYLVTVEWRMRFDPLN
PAYSGHVVHQPASESTWSKVIGEAESMGHGVMDIADVAA
>Symbiodinium_+ssRNA_virus
QGVGAITRGPFGS-----------------NVAYG--------------P
H-CFNAFNYCHMPLPRAIGPYTVIRTTRVIK--SN--L------Q-LMNF
GPMYNERQT----AF-NDSTWSNVCAWG--TNNLANPMNGA----A-NAS
RFVFD----T-M-ATASW--DFATCCPAAFSIQVMNPNAL--QTTSGIVY
QGRYRTVPGLA---TTITGTAFADNWLSYNAPRLTSAAKLAFRGTHIDAV
PFNMSKVSDFTELMKYTDN-------A-A--EQ-I--------D-AD---
--ESLPAGFAPICIYNPD-------GI-----ELEYLVCCEWRVRFDPSN
PAQAAHVHHPIASDWSWNSALRALEAGAHGVKDIVETVA
>Beihai_sobemo-like_virus_3_YP_009336958.1
QGAAAAVPKAFGSTAGRR-WGN----RRRTSANSRPNNRWQRRKRAGIAE
SACWDAFSPVHLALPRAVAPYATIRTTAIWN--PD--VDAGDGNK-FALF
GPYLDGSAD--------AGQWSNLFSL-TANTALSNPKNTN----G-GAK
YYAFE----S-M-ISGSW--KAASVTPAAFSIQIMNPEAL--QTSSGAVY
IGRCKNRVSVQEGVLTETWQLLAEELVSYSNPRICSAGKLALRGVQIDAI
PNNMSELANFTTLKEYSDH-------T-T---N-L-------SSTVP---
-HPVHPSGFNPIFVYNPD-------GV-----KLQILVCCEWRVRFDPSN
PAYAACSSHKPTSDTTWHKHMQHALAAGNGVLDIAEKVA
>Beihai_sobemo-like_virus_4_YP_009336877.1
QGTGAVTNAPFGSSGSHR-PRG----GQRSARRGSRKGRGGGGRRRGLNL
S-CWNAFAEPHLPLPRAVAPYTIIRTTAIWN--PS--SDHQ--RR-LALF
GPIMDVGSD--------AGQWSNYYSI-SANVTLSSLRNSA----N-GAY
LSSFG----S-M-SSSSW--GAASVTPAAFSVQILNKEAL--QTSTGMVY
IGRCKNKVHLAEGDNSTSWQDLADNLVSYSNPRMCSAGKLALRGVHVDAV
PNNMSELAKFTTLHQSGDA-------P-I---T-I-------DAT-----
-DLTHHEGFNPIFIYNPD-------AV-----ALQVLVCCEWRVRFDPSN
PAYAACRMHKPSTDTSWAEHLQQAVALGNGVADIVEVVA
>Barns_Ness_breadcrumb_sponge_weivirus-like_virus_6
PGAGGTATVAFGASRNRG-RPQKKKTTKTKHRVPH--------------N
LDAWNAFSPSHLALPRAVGEYTVTRGTRQIS--TN--D------K-LIII
GTFQKSGDN-VNTTTGQGRNWSDVVAL-GCEDLTKKPSDVA-------WT
PYKMPML--A----SGLG--EHSQITPSACSVQIMNGNAL--QTTSGMLY
IGKLKVQPQYAG-DDVDTAQDISNNFVSYMAPRLCAAAKLALRGVHVDAH
PLNMNRLADFTQIYRGFAA-------TTQ---K-W-------QA-D----
---LTPTGFTPIVIYNPD-------AV-----ELNLLVCQEYRTRFELFN
PACASHKYHPPSTEWDWAGMVKKATDLGSGALDIADVVA
>Barns_Ness_breadcrumb_sponge_weivirus-like_virus_2
NGVAAAPRKPFGSKTGNG--------KS----MAS--------------M
KACLNALVPKSLGLPRAVGPYTIIRTTTQFS--WSKKS------T-VAIF
APFQDNSP----TG----PTWLSWAGI-TQQGLDTDAIGDPLG-----IL
PILMPTS--E-L-G------AASEIVPASMTIQCMNGKNL--QNADGIFY
AARVNQGLNYGG--SSVTWGQLKAQIISYFSPRLMAGSKLALRGVTSHSY
PLNMQEYSDFGPRSN-IS-------ST-I-----W-------TP-F----
---FQPCALAPIVFIRGGEQDPDTAT------DLSFLITMEWRVRFDPLN
PAAASHTYHEVTADSVWNGVIKSASSEGHGIVDTVEDIS
>Barns_Ness_breadcrumb_sponge_weivirus-like_virus_1
QAAAAAPRRNFGTRMAAG---------T----IRA--------------C
RLALDARIPRTIGLPRAVGPYSVIRTTRLHS--SSAN---------FIIF
APFMSSS-----------DKWYNWCGI--EDVLSSDPVNGNNN-----TH
PIVIPLA--E-L-S------NAAEVVPAALTVQVMNPASL--QTANGVFA
MGRANQPFNYAN--YTGTWDALRARFISYFSPRLLTGGKLALRGVKCSTY
PLDMSEYSDFAPVED-FT-------AD-F---T-W-------NG------
---AKSSALAPIIFTQAN---EAPQ-------ELEFLITVEWRVRFDPGN
PAVASHTHHDTTSDSIWNGVCRDMSAAGHGVEELAEDVM
>Beihai_weivirus-like_virus_3_YP_009336974.1
QAAMAAPRRNFGTKSAGG---------T----LRA--------------C
IKSLDARVPRTIGLPRAVGPYSVIRTTRLWS--SSAN---------FIMF
VPFT-SD-----------DSWHNWCGI--EDVISSDPVNGGNN-----SR
PITIPLA--D-L-S------HAAEVAPAALTVQVMNPSSV--QTAQGMFA
MGRANQQFDYGG--STETWDTLRDRFISYFSPRLLTGGKLALRGVKCSTY
PLDMSEYSHFMPVAD-YP-------TP-F---T-W-------LT------
---VKPTALAPIIFVQNN---ATPQ-------TLEFLITVEWRVRFDPGN
PAVASHTHHDTTPDGVWNSVCREMSSMGHGVEELAEDVM
>Beihai_weivirus-like_virus_5_YP_009337005.1
QGACAVPKKAFGAGKNPN--------GW----KKA--------------M
TLGLNARLPYHLGLPRPVGPYQVIRTTKVHT--TK--S------G-CVIF
TPLQRRHD----SLPG-EPRWYAACGM--EAVNTGVSINAANN-----AT
MISMPMD--V-L-G------SACDVVPAAMSVQVMCPTAL--QNASGAFT
MARVNQQLTFGG--DTRPWGQFITQFNSFFRPRLLTGGKLALRGVHANAY
PLDMSEYAHFAGVVP-----------------------------------
--------------------------------------------------
----------SLGTTTWNAITQSATRLPA---------V
>Beihai_weivirus-like_virus_13_YP_009337103.1
QGAGAVPRKAFGAGKSLA-RK-----GWGMSMRRR--------------M
MEGLNARLPMHLGLPRPVGPYQVIRTTTLHT--TS--A------A-VVIF
APLMRDAS----TTSNGHPVWYHACGL--EDA-APGPINGGAG-----TR
MISMPLD--G-I-G------SAADIVPAALTVQVMNKASL--QQAEGLFT
MARVSQQLALGG--ETRTWEDFTHEFNSYFKPRLLTGAKLALRGVTCNAV
PINMNEYSDFRPGIPAIS-------PA-F---G-W-------YT-E----
---VAPAALSPIVFTQTGT--PV---------DISFLVTIEWRVRFDPFH
PAAASHTFHPSTPDGVWNSIIGAASAAGHGVVDIADEVA
>Beihai_weivirus-like_virus_2_YP_009336961.1
QGAGAITKKAFGAGKKTT--------TW----RMA--------------L
RRGLNARLPYHLGLPRPVGPYQVIRTTKLHS--TS--A------R-VVVF
CPLMQKWN----GQDD-APRWFEACGI--EDVDATKPINDATG----NAH
MIGMPLT--G-I-G------SAAEVVPAAMTVQVMCSDPL--QTAQGIFT
MGRVSQQLPLGG--ETRSWDTFKTQFDAYFKPRLLTGGKLALRGVTCNAI
PLNMNEFSEFASPQAAEN--------N-F---I-W-------ND-T----
---VVPAALSPIVFTKDPG--EV--GS-----SITFLVTIEWRVRFDPFH
PAAASHTFHPSTPDSLWNRVIGAASSMGHGVEDIADEVA
>Barns_Ness_breadcrumb_sponge_weivirus-like_virus_10
QAVGRTPTRPGLASRPQR-RR-----AMRTSGNYR--------------L
LNCMNANMPQHLSLPRAIGPYSITRSTAVME--VN--S------CGSILF
GTFMERG----------SGEWTNIGAV-TAFTASTGAINASGN-----AA
VFTMPGIDNTTL-G------TATTLVPSAMTIQLMNPEAL--NTTKGIVY
AGVMNQVPQIGD--STQSWTDFGKNFVSFNKPRLLSAGKICLSGVTADLC
PMNMEALAHFSGIQGYKPTDIPGGTGA--Y--T-W-------DMEPANAS
SLAADPAGFAPFVVYNPD-------CV-----SLQFLVTTEYRLRFDISH
PASSTHTFHRPASLATWSNVISGMTALGNGVKDIATVVA
>Beihai_weivirus-like_virus_21_APG78109.1
QGVGSVPKQPFGSVRAR-----------------P--------------S
LACWDAKTPHHLSLPRPVGPYTTVRTTRRIQ--TD--S------R-CMVF
GSFKRPG-----ETDLNSDEWSNTCAL--GSIDSSLNVASVNN-----AY
VWATPLTFRT-I-GT-----SMATCCPSAVTVQILNPEPL--QTTTGVIY
AGVSSTQFGIGG--RSQTWEGLFDSFVNYMSPRLLSAAKLALRGVQMSSY
PLNMNPISEFTELMERAD-------ST--L--T-Y-------T---D---
-AVEEPTGWAPMLVYNPA-------GV-----QLEYLVTTEWRVRFDLQN
AASAGHIHHPMHHDGEWERLMRQASSLGHGVMDIAELVA
>Beihai_weivirus-like_virus_16_YP_009336993.1
PGVGSTPGSPFGGIVGS--------------------------------D
LRCWDAKLPLHLPLPRAVGPYTVIRCTRRIN--TA--N------R-QMLF
GTFQDD-------DGTLGLVWNNICAL--GAINHHDPINAANN-----TQ
RYTIDLG--G-L-G------SGCSLVPAAMTVQVMNPNAL--QTTSGVIY
AGVMNTQAAFGG--DSTAYGDRFDTFVEFQNPRLCAAPKLALRGVQMSSY
PLNMSKVSEFTGLGVATD-------SV--I--T-W-------S---D---
-PTLRPTGWAPIMIYNTA-------GT-----TLEYLVTIEYRVRFDLDN
VAVASHTHYPVAKDTTWDKLTHMASMLGNGVQDIADIVS
>Beihai_weivirus-like_virus_4_YP_009337163.1
TGVGNVPTKAWGSSRGG--------------------------------S
LLCWDAKHPHHLSLPRAVGPYTTIRATRRVA--TG--R------I-ANII
GTFKSRHNSSSLGEASADTKWSEIIMI--SDHVSANPINGTDN-----TF
FNNIDLG--E-L-G------SAATLVPSALTVQIVCPDNLAADGAKGVVY
AGVMNTQAMVGG--KSDSWDAYMNRFVQFQSPRMLAATKLALRGVTINSY
PLDMSEVSDFTQLHEREG-------LE--YTGT-M-------S---S---
-LSPQPAGWAPICIYNPQ-------GA-----LLELLITVEYRVRFDLEH
PASASHVHHPVASDSTWDKLTRKASSLGHGVMDIADVVA
>Beihai_sobemo-like_virus_10_YP_009330022.1
TGVAAAPKKAFGCTIGH--------------------------------T
LHCWDAKHPHHLPLPRAVGPYTVIRATKRIT--SG--R------A-ANII
GSFQFKD---GASTTPDFGNWSETIMV--SDVNPTAPINQSNN-----TF
ASSVELG--G-L-G------AAATLVPSALSVQIMCPTAL--QTASGVIY
AGVMNTQAALAG--RTETWFSYMEKFVQFQSPRLLAASKLALRGVQINSY
PLNMSEVSKFTQLKGTGD-------EN--F--A-W-------E---H---
---FNPAGWAPIVIYNPS-------GT-----TLEMLITVEYRVRFDLDH
PASASHSHHPVASDSAWDRLVRQASSLGNGVMDIADVVA
>Beihai_sobemo-like_virus_6_YP_009337014.1
TGVGAAPKRAFGCTTGH--------------------------------T
LACWDAKHPHHLPLPRAVGPYTVIRATKRVQ--VS--T------V-ANLI
GTYQRVA-----VTSPHQGAWSEVIMV--SDVNNLGLINSTNN-----AH
SISVDLD--G-M-G------DSATLVPSALSVQIMCPTAL--QTASGIIY
AGVMNTQAQLGG--RSETWDSYMNKFVQFQSPRLLAASKLALRGTQINSY
PLNMAEVSKFSSLDRAGD-------VD--F--T-W-------S---N---
-DKYESTGWAPIVIYNPQ-------GA-----TLELLITVEYRVRFDLDH
PASASHKHHPIASDGMWDKMVRQASSLGHGVMDIADVVA
>Beihai_weivirus-like_virus_19_APG78104.1
TGVGATVPRAFGSVPGF--------------------------------G
MHCWDAKHHAHLALPRAVGPYTTIRATRRIS--LN--T------V-ANVI
GTFQTQN-----VASSQPGEWTDVVLV--TDVSSSNPISASPN-----AQ
SFAMPLS--G-L-G------EAATLVPSALSVQVMCPTAL--QTASGIIY
AGVMNTQAAIGG--RSETWDSYMEKFVQ----------------------
--------------------------------------------------
--------------------------------------------------
---------------------------------------
>Beihai_weivirus-like_virus_20_YP_009337227.1
TGVGASVPKPFGSRPGQ--------------------------------G
LACWDAKHPSHLALPRAVGPYTTVRATRRVQ--LN--T------H-CNVI
GTFQEGH-----IAPSQAGDWSEVVLV--ADVTATNPINGHLN-----TR
SVTVDLS--G-L-G------DAATLVPSALSVQVMCPTAL--QTASGIIY
AGVMNTQAALGG--RVDSWDDWCNKFVQFQSPRLLAASKLALRGIQINSY
PLNMTEVSKFTPLRKEAD-------LQ--F--E-Y-------T---D---
-QRVEPTGWAPIVIYNPE-------GT-----TLELLITVEYRVRFDLDH
PASASHTHHPVASDSTWDRMVRSATALGNGVMDIADVVA
>Beihai_weivirus-like_virus_17_YP_009336945.1
TGVGASVGKAFGSTSGV--------------------------------G
LHCWDAKHKAHMPLPRSVGPYTTVRATRRVQ--VS--T------H-CNVI
GTCQTQG-----GS-AEAKHWSEIIML--SDVTASNPINATNN-----VQ
STTIDLG--G-L-G------DAATLVPSALSVQIMCPTAL--QSASGIIY
AGVMDTQAAIAG--RTDTWDAWMNKFVQFQNPRLLAASKLALRGVQVNSY
PLNMTEVSKFTPLNKHSD-------AT--Y--T-L-------A---A---
-GADEPSGWAPIVIYNPQ-------GA-----NLELLITVEYRVRFDLDH
PASASHTHHPVTPDAVWDRMVRSAVALGNGVMDIADVVA
>Beihai_weivirus-like_virus_21_YP_009337073.1
TGVGASVPKAFGSVAGY--------------------------------G
LHCWDAKHLAHLPLPRAVGPYTTIRATRRIQ--IS--T------H-ANVI
GTFQCGS-----NMPEQHFDWSEAVMV--TDVVSGSAITAPSN-----AQ
LITLDLG--G-L-G------DAATLVPSALSVQIMCPTAL--QSASGIVY
AGVMNTQTAIAG--RNETWDSYMEKFVQFQNPRLLAASKLALRGVQINSY
PLNMTEVSKFTPLCKLAD-------SS-AF--T-L-------D---G---
-ASIEPAGWAPIVIFNPS-------GA-----SLELLITMEFRVRFDLDH
PASASHTHHPVASDALWDRMVKGAVALGNGVVDIADVVA
>Beihai_sobemo-like_virus_8_YP_009336986.1
QGVGCVAPVPFGGKRVA--------------------------------S
IQGWNAFSPAHLPLPRSVGPYCIVRTTTRVF--SN--K------K-FVTI
TCTL-----------SEDGTWQAVCGFAEGDLGFGSAIDGANN-----TQ
VLGSTFP--G-L-TAGAG-TSAITVVPSALSVQILNGEAL--QTTNGILA
AGVVKTQLALQG--RTETWEAFSNRFLAYMAPRLMSAGKLALKGVQMNSY
PLNMNVLSYFAPLDPTVFS------GN-I---T-W-------KS-GE---
NFQIYPEGWAPMCILNQD-------AV-----DITYLIAQEWRVRFDLAN
PAASAHRHHGVTSDGLWDKMVSMASALGHGVQDLPEFIA
>Beihai_weivirus-like_virus_7_YP_009337048.1
QGTGTTVAVPFGSNGRR-----------RKSMAAM--------------A
MQGWNAFHPYHLPLPRAVGPYTVIRTSTLIT--NS--H------K-FMQF
GTFV-----------DDNGFWTNVVGLG--SVVSSDPINGGGN-----TA
LFTVPTP--A-V-ASLSG--TGFTCVPASLSVQVMNNTAL--MQANGIFG
GGVCHTQMSLGG--RAETYNDLSTEFISYMRPRLMSGGKLALKGVQMDSY
PMNMSALANFEKITKNID-------HN-I---T-Y-------SA------
--GPYATGMAPIIFVNQS-------EA-----EITYLACIEWRVRFDIGS
AAVASHVHHGVTPDSLWNDCVQTAVSLGHGVKEIADTVA
>Heterocapsa_circularisquama_RNA_virus_YP_386496.1
QGAGSVPGMPFGSWPS-----------------RS--------------T
MRAWDAFHPEHLPLPRSVGPYCVVRTSSLIT--SS--D------K-VMLF
APMV-----------GSAGCWLTACAMG--SRTEGGAINGLDN-----TN
VYTVPFP--G-I-AT-TG--SSITVVPAALSVQVMNPNPL--MSTTGIFG
GTVSHTQLNLAG--RTETWNDFSMEVISFMRPRLMSAGKLALRGVQGDSY
PLNMSALSNFNCLSDVAE-------GK-L---S-W-------TD-SS---
--GHYPAGLAPLVFVNEA-------KQ-----TMNYLVSVEWRVRFDIGN
PAVAAQRHHGITPEWKWDDMIKTAIARGHGIMDIAERVA
>Beihai_narna-like_virus_9_YP_009333317.1
QGTGRTVQRAFAGTKRA-----------------T--------------G
LEGWDAFSPAHLPLPRSVGPYTVTKTTALIS--TN--D------R-INII
GTFAETDT-------TGTKLWTNVGLV--KSVNSALPISDPAN-----TF
LHTIPFP--G---NNITG--SGLSATPAAVSVQIMNPNPL--QTSSGIVA
AAVCPTQLDLRG--RTETWAEFGTEFISYMRPRLMSAGKLALRGVQMDSY
PLNMGALAEFRPVNGFGD-------TT-I---Q-W-------DS-AN---
--PTHPQGWAPIVIVNQA-------SSEDPPLELNLLVTIEWRTRFDIGN
PAVSSHSHHGVSSDQHWDRLIRAATNRGAGAMDIVERVA
>Barns_Ness_breadcrumb_sponge_weivirus-like_virus_9
QGTGRSVAKAFGSTSIP-------------KPLAL--------------P
SGCWDAFNSNHAALPRAVGPYTVVRTSALLT--SS--A------K-FIMV
GTSR---T--RAPGPDLGEFWSNIVMA--ESTAAGGAINNSPS-----TK
FQAIAAP--G-G-NAENRLNSTFTCCPAAISCQVMGKSNL--QNADGQLA
AAVIPARMDLFA--DTRSWDDVGKQVVSYFRPRLMSAGKLSLRGIQMDSF
PLSMSDVSEFLPMESVTE-------A------------------------
--------FT----------------------------------------
--------------------------------------P
>Beihai_sobemo-like_virus_7_YP_009336926.1
QGTGKAVRVAFGNGNGKR-NG-------KLSIPRL--------------P
SGCWDAFCQSHAALPRAVGPYTIVRTTRLIK--TT--S------R-WAMV
GTFARFGG--VAGPADGVPLWTNICC---ATEDGAGAIGGTAA-----TR
FYGIPLP--V-A-DTLAGPSGSGTLCPAAISVQVMANQNL--QQATGQLA
AAVVPVRMDMRG--TTRTWSDIESQFVSYFRPRLMSAGKLVLRGVQMDSH
PLSMADVSQFRGAHEVTA-------AL-N---T-DGVTPAAWSL-AN---
-APYDTNGWAPMVIYNPD-------NA-----SLSLLITIEWRVRFDLSN
PAVSSHTHHGVSSDVSWEKHIAAATRQLPGVLDIVEKVA
>Beihai_sobemo-like_virus_9_YP_009336950.1
QGTGRAPRVPFGNGGGV-----------KSTIPRL--------------P
ASCWDAFSTAHAPLPRAVGPYTVVRTTRLIT--TN--S------R-FALV
GSFARFGG--TAGAADGVPLWSNICC---ATEAAGGSIGSTAA-----TT
FYAIPSP--V-P-DTLTGDAGGGTLCPSAISVQVMGYDSL--QNAHGQIA
AAVCPVRMDLRG--STRSWDGVGAQFLAYFRPRLMSAGKVTLRGVQMDSH
PLSMADVSQFRGVDEVPE-------AL-N---P-LGTTPNSWSL-AD---
-APYDTNGWAPMVVYNPS-------SA-----NLSLLITFEWRVRFDISN
PAVASHSHHGVSSDVSWEKHIAAATRQLPGVIDIVEKVA
>FX459308.1_Porites_australiensis_TSA
QGVGRAVASAYGGVIT-----------------------------QRFHP
N-CHDAFHHCHLPLPRAVGPYTVVRTTQHDK--LN--------GK-LMIF
GPVYN--PD--------KGRWTDLGCL-EFGND-ASTVGTA----G-NVT
AHQFH----A-IRGNNSW--NGAQCVPAAFSVQIMNPGAL--QQTEGIIY
IGRIRTSLKLSD-DLSTKVVDLANQLISYNNPRLCSAAKLAFRGVQIDLV
PFNMSELANFTGFSA---D-------A-F---TQY-------GAN-----
--SPDPKG------------------------------------------
--------------------------------------F
