# Supplementary material for: Metagenomic sequencing suggests a diversity of RNA interference-like responses to viruses across multicellular eukaryotes
Source: PLoS Genet. 2018 Jul 30;14(7):e1007533. doi: 10.1371/journal.pgen.1007533 (PMC6085071; doi:10.1371/journal.pgen.1007533)
Supplement: S2 Data — Protein sequence alignments used for phylogenetic analyses are provided in compressed (gzipped) gapped fasta format, with regions of poor alignment (identified by eye) deleted. Sequence titles comprise the taxon name and NCBI accession identifier for the sequence. (TGZ) [file pgen.1007533.s018.tgz › alignments2/Weivirus_Trimmed_RdRps.fasta_aln]

>Barns_Ness_breadcrumb_sponge_weivirus-like_virus_9
R----TARSRFPKTSEVKEYLFNNDPENLVSAEAMRNTGVGVADLSPEQS
KAFDE-AVAALKK----HLFTKDRI-FAA-EKYICKTTDVLPKNRTEEQK
AQMWIDALNAT-GDETVPFSLLVDA-FLKKEV-TK-----KNKPRP-IAN
HGNARIWGMAKTAAIFEDVMFHNLPYACIKHEVKNSKMNEIFTNLNSF--
---------------------KN---KKENDLTAFEFGIYDRLKNA-ECE
IFKHILGHVDSD--ADNT--GFCHRVIDARSQACTWVLRYVDAA-G-A-P
--------------CT-LKVGLPRTMRESGDRVTSSGNFFQNLLAW-L-T
LMVK---PGKVEAAVQSLIKNRG---------------RKFTYVS-----
-------ARD------GRRYDAYLAFEGDDTLGGFDED-ILA-V------
--------------------D---NGRLCTEFFKDYGWNAKLKVAS--NI
GYACIQFVGYTCLLYDGQV----VMQGANAVMFPEIKRVIQDKPWSSTDI
SDEE-------FHPSVAVYATCMMN-EFRYFAPMHAFFAAMRADHIA--K
GG-----SVRRSNG---MLRDIYIKMYGE--V---GTEEQ------VLSN
VPEPEPFLDG-G--NDFLEL-ARVH-AGDFT--LEEFS-C-ACG------
---------ITT-----L--EVHGR-DLACMLPQSWR
>Beihai_weivirus-like_virus_21_YP_009337072.1
R----VAQARFPSMSEKEVYLFSNDPRNLEAANTLRNKGVGVHQPSEKEA
KARDE-IIAALCA----QVFTEREC-GKAMMGYESLTKTALPRKLSEQQK
EQWQLDAMKEA-EGDGLSYSKFVDA-FVKAEV-SA-----KPKPRP-IAN
HKEIRLCALAKVAWVYEYVLFHKFKKMSIKHRTKREALSDIAGALSGM--
---------------------RNG-RWCENDLTAFEFGISAKLKEC-ECV
ILRHIASHIGVED-VGPS--LFE-RVVNDRTKACVWSMRYKDET-G-A-Q
--------------RK-FKLELPNAMRESGDRLTSSGNFLQNLIAW-G-S
FLVE---PGHVSKAIESLVRTHG---------------EKLFYTS-----
-------ARD------GNKYLAMLVFEGDDTLGRLEEP-VWEAY------
--------------------RSGSETSIADDFFLRWGWNPKLSWKA--TT
GHDYARVVGYDVLIKDGVA----VKDGDSYVACPEMKRLLTTKQWTTSSV
TPEE-------LKTCNRIFAATL----AADFTRVEPFYAFLKSMYES--N
RG-----GKNVSDE---KVREFYLATTGE--L---PEHGS------SKLN
DIEFPEFNGTGS--EAWKEL-ARVS-CGDFT--DAEWA-T-ACA------
---------QPP-----H--DRHGA-DLAVGMPASWL
>Beihai_weivirus-like_virus_19_APG78103.1
R----VAQARFPSMSEKEAYCFSNDPRCLEAANTLRNKGVGVHNPSEKEA
KARDE-VVKLLCE----QVFTKREC-EKALMGYESLTRTALPRKLSEEQK
MQWQLDAMNAA-DGDGLSYSKFIDA-FVKAEV-SA-----KPKPRP-IAN
HKEIRLCALAKVAWVYENVIFHRFNKMSIKHRKKKDAISDIAGALSGM--
---------------------KNG-RWVENDLTAFEFGISETLKEL-ECK
ILRHIASVIGIED-VGSL--LFE-RVVNDRTRSCVWSMRYKDEC-G-E-K
--------------RS-FRLILPTAMRESGDRLTSSGNFLQNLIAW-T-A
FLAE---PGTISKSIESLLRTHG---------------EKMFYTS-----
-------ARD------GRKYLAMLVFEGDDTLGRLEESCVWLPF------
--------------------REGSTESVADDFFYRWGWKPKLSWKA--TQ
GYDYARVVGYDILIKDGIA----VKDGDDYVCCPEMKRLLTTKQWTTSAV
TPEE-------LKTCNRVFAATL----AEDFTRVEPFYAFLKAMYDS--N
QG-----GKQVADE---KVREHYLMMTGE--L---PEHKT------FVMS
NMKFPEFDGTGS--EEWKEL-ARVS-CGDFS--DLEWA-A-ACA------
---------QPP-----H--DRHGA-DLAAYFPASWL
>Beihai_weivirus-like_virus_20_YP_009337226.1
R----VARPRFPSMSEEEVFLFSNDPRNLEAANTLRNKGVGVHQPSEKEA
AVRDE-LVDVLCD----MVFTKRES-EKAMMEYESLTKTALPRKLSEEQK
LQWQQDALAAA-EGDGLSYSKFIDA-FVKAEV-SA-----KPKPRP-IAN
HKEIRLCALAKCAWTYEHVLFRRMNKMSIKHRTKSEALSDVANALSSM--
---------------------KNG-RWCENDLTAFEFGISAKLKAC-ECA
ILRHVASQIGIED-VGSL--LFE-RVVNDRTKTCVWSMRYTDET-G-E-K
--------------RT-FRLILPTVMRESGDRLTSSGNFLQNLIAW-C-S
FLLA---PGTVRKSVESLLRTRG---------------EHMFYCS-----
-------ARD------GKKYLAKLVFEGDDTLGRLDEP-VWEPK------
--------------------REGATESLVDDFFYRWGWKPKLSWKA--TS
GYDYARVVGYDILIKDGVA----VRDGDKLVACPEMRRLLNTKQWTTTNV
TPEE-------LKTCNRIFAATL----AADFTRVEPMYSFLRSMYDS--N
PG-----GKTVTDE---KVREHFLMMTGE--L---PAHGS------SLLS
DIAFPEFDGAGN-DVEWKAL-ARVS-CGDFT--DLEWA-T-ACA------
---------QPL-----H--DRHGA-DLATGMPASWV
>Beihai_weivirus-like_virus_17_YP_009336943.1
R----TAVARFPQLTESANYLHSNNPKNLQLAHDLRNIGIGYHNPYVSEA
KTRDL-FEDGLKE----KVFTAKRA-KAAMRDFETTRRSALPKKLTHQAA
YEAEIRAMNAALTADGVGYDTVVEA-FVKSDV-SA-----KDRPRP-IAN
HKETRLFALAKVAYVYEHILFDVFRSGSIKGRGKHTAIGEIVGNMSKM--
---------------------RKGARFVENDLTSFEFGISEPLKQI-EQR
IFQHIARLIGVED-SGQL--LFD-RVVNDRDKCATWRMTFKDST-G-E-K
--------------KS-IKIVLGQTMRESGDRVTSSGNFLQNLIAWFS-Y
L-VD---PEHVDDALDTLIKFRG---------------ARMFYVSPRCRE
TVTDRNGAQV------RRKFMACMAFEGDDTAARFEEK-IWSD--E----
----------------G--------PCPVAEFFTRWGWKAKLVWKP--LE
GDTYLRFVGYEVLLCDSDV----VYDGGNIVMTPEVKRLIKTKSWSATDV
TPQE-------LKTCIRIFAATL----AEGFKHVEPMHAFLQALYDD--N
AG-----GVDVCAE---KVREYVLAVSGH--L---PDADM------KVSR
AVPMPGFECGDP--SKWKRL-LRVS-AGDFT--DREWA-D-MCH------
---------IGT-----V--RMHGA-DLATCVPASWR
>Beihai_weivirus-like_virus_18_YP_009337063.1
R----QARARFPQITSQPNFLHSNNEQNLQMAHDMRNVGVGDHNPLQSEV
QTRDR-LVELLKQ----KVFTPGRL-RKAMVGFESARVSALPKKLSEEER
MRVELEAMNAALSDDGVGFDTVIKA-FVKSEV-TA-----KNKPRP-IAN
HGNVRLYALAKVAYAFEHVMFETFKGGSIKGRGKKEAIEELFSNMSNM--
---------------------KNG-RWVENDLTSFEFGISEPLKQI-EMD
IFYHIAKIIGVAD-TGAL--LFE-RVSNDRDKCATWKLIYTDET-G-Q-K
--------------RT-AKIKIPQTMRESGDRVTSSGNFLQNLIAWFC-F
L-VD---PDYVEDALESLIKHRG---------------SKLFYVSRRDRS
TIELR-GKQV------RKKYLACLAFEGDDTSGRIEEP-VWLNGPY----
----------------NPDNSETKDDCLVSSFFRRWGWKAKLIWKP--QE
GDAYVRFVGYEALIHDSKI----VYDGAEMVMTPEARRLLNTKSWTTTAV
TPAE-------LKTCIRVYAASL----ADGFKRVEPMYAFLNAVFDS--N
KG-----GVDVDAQ---KVKEYLLAVEGE--M---PEHGR------TVNC
PIDMPPFEGGDA--DKWKRL-LRRS-AGDFD--EREWA-T-MCH------
---------IST-----I--DIHGE-DLAISVPAEWR
>Barns_Ness_breadcrumb_sponge_weivirus-like_virus_2
--------------------------------------------------
--------------------------------------------------
--------------------------NMT--P------------------
--------------------------------------------------
--------------------------------------------------
--------------------------------------------------
--------------------------------------------------
--------------------------------------------------
--------------------------------------------E-----
------------------------FLQMLKDRWIRAGHRPKLYQRKPGQV
AE----FTGWHCCVDEEG-------I-IKEKMCPDVWRTLTNMPFSTAKE
AVQAAAEG--DKERLMRIVAPGVVA-RLYGIADKLPVLARTI--YGA--V
HTH-----ID-NN--SALSREELYVSGLNPEDIG--FSELLPRPEDDELP
KPEEQMRQATLR-FKSFLERFTERL-GTNNP---DEAALA-VSL---G--
---------VAK-S------EDSYW-RIVDTFEGGFF
>Beihai_weivirus-like_virus_15_YP_009337141.1
R----VAISRATNPCDPQHFDESLTNVMAATAQRVERYQPKFKPGP-QLR
ARLEKVRDSIIER-----VLTKKKI-YQWLDEHPT-LR-SAMSKAWSDER
AQRAVETLRGLGFDVRITHEASIKD-EVL--PNRG------KAPRLIISC
GDQGQLCALIHV-ACFEGLLYDHFEKRSIKHRAKADALGEVSGRAKQ---
-------------------EEGFVKRYLEGDGKAWDRTITPRLRELLENP
LLEHVANTIYARWDAIGSLSYWA-SVDIKDRKKPIRRLVYR------K-G
--------------SR--AHMFLEAFRASGDRGTSCLNWVVNYSCWLA-V
L-VAYEDIDRA---VT---QP---------NWRWFRPAPH---YL-----
-------RNDKRTLSTRRKMFMDSVYEGDDSFVMISTDR-P---------
-------------------------LEDIEAAWASLGFEMKLFERRPGSV
VT----FVGNECLVKEEG---------LSDLWLPQIARNLTAAA------
--EQRDGG--GDPH-Q--HSL-ACAVRAQGYKRY-PPLALHY---LA--I
AKSCR-----DSNT---LAQPVAKATQYA--W--FGNYNP------DRRL
EPEVYELPAVDYHPDAEALV-AAAT-GEAPD--RNAVD-A-LMT------
-------------GSLAA--EWDKE-TLRRILPRSWI
>Symbiodinium_+ssRNA_virus_AOG17585.1
----ILARQIGPDLIPTETFQSTKGNLKAGLAKRVK--PLPFVPKK-DMI
RRIERTVTALIVE-----VFPSQKI-KKWREENCD-VF-ELHSKKWSAER
FRRAFEEALSD-VSSKIEQEFQIKVNEAL--PAKG------KAPRPIIQT
GDKGQVMMLLPV-KCFEELLFEYYEDASIKHLPKHEAMQRVAQHLR----
---------------------LPEGNIVEGDGSAWDACCNAGIRGMTENR
ILEHIIEVLGEDS-QVPQ--GWM-RNCLDDMKKNKIKGKAK------V-D
-N---------KKYVC-PLKVQIEAIRQSGHRGTSAFNYLINLVGWLC-V
L-CV--EPAKM---IR---KKRYDGKLKLPT-------WY---CS-----
-------IHD------NNWYQLKYSFEGDDSGLCTTEKL-----------
------------------------NAEEVEIAWKTLGFRMKLKYAT--DF
FT----FTGFDFLLKDGI---------PNGTFCPEIPRNIASSSWTTSSE
AKAH-------PESINVIGAAAMLS-RAENFKDCGP-MSRYF---AELGL
AH-----VKISGDF---GLDDSASLKLG-------IYPVD------SVKD
RLHELSGSASVP-SSDMRLL-CERTFGGFMR--EQEAL-LLSCAFDN--P
EAEEARYLIPAKL-----------------------W
>Beihai_weivirus-like_virus_16_YP_009336992.1
R----VATPIGPTTQEVQHYSDALENIIRACKGRVEGKAKPFKPSD-KVY
AGILSVQRALKDH-----VFTKRRV-QQWAADNPC-LN-ELVSKKWSQRT
VVNALDMLMAT-SANQHFVKWAVSIKDEI--LAAG------KEPRMIMSC
GGAGQLCALLTV-KCFEDLYFDHFERRSIKHRPKMVAMREVAEKMRY---
-------------------G-----HVYENDGSAWDVTVSPELRHTLEDP
ILEHIAMLLFSHGNFELITWDMQ-GADLEDRRKDQLKASFN------K-H
--------------GA-RACIIVRAFRKSGDRGTSALNNLVNLTLWSA-M
V-LD--DPAQV---VY---KP---------S-------AR---KY-----
-------RIN------GQNTDFAFFYEGDDSIVSCGQRL-D---------
-------------------------VDHLTKEWERAGMRPKLFHRKKGDA
WT----FCGVNGI---AG---------TLAEPVPQLARNIASSAYSVSQG
LDTGL----------A--RAMTLVG-RVENFRDSCPVFAHYF---AC--I
ARHHLQGCTLKSVP---MDRESQMQIYGD--Y---DDSRT------VNIE
DLLVVDNRTSTKGT---DVI-QAA--CGAPL--TQELVSA-IAG------
-------------LDTLG--PEDTW-IFRH-MPAEWF
>Beihai_weivirus-like_virus_12_YP_009337183.1
I----LAVRHLPFFARKIFFDTLPRNIAAAIAGRIENVP-PMQMTD-DEQ
AELRGVTEALSIC-----LRRDAKMIRE-IVTVLT-LG-DWKSKKWTITR
SKTTLEQLRQR-YNPTYQFKGQIKL-EPS--K-------PGKPPRLIIAD
GDYGQVMAWTII-ATLERWIFKRYNHRSIKGVCKSDAMKRLIKNTAQFRP
STGR----------S----TTREPVMVLENDGSAWDACMSVALRALTENV
LMQEVHDITKDLF-IMES--HWQ-PERLRANKVKTLSLSVAAKF-N--CY
DEHVPDDVRNALAAGK-TYKEVIAAIRRSGCRGTSVLNFLANMILWCWVL
G-GK--DGSRL---ME---SN-G---------------QK---FT-----
-------DVF------GVVRFVRMMFEGDDSLLTLTGAR-FT-PE-----
------------------------QVAQLSARWTKLGHRPKLFVRAPGDQ
AE----FTGYKFLVDEHG-------L-VPDSEVPDLPRLLGNVSYCHNRG
AVDAAVKG--DEAALHRAVDPGLLS-RAYTIARKAPTVARWL--YNQ--V
KS------TD-----LTFSNDDRVRLDDDLGDV---LPEL------WKGT
DGTEKMLEQAIS-WQTFVERVESEI-SAGEAAGFDEAGFA-YAH---G--
---------WCT-S------TEQWN-DFLIALGAITR
>Barns_Ness_breadcrumb_sponge_weivirus-like_virus_8
P----AAVRFLPQIEERLFYLTTVANVQRAIQGRIVQPEVPVTLTD-TDK
AEMKEVTGALLDM-----MEKDQKILATIVQEVLG-ID-GWKSGKWTSRR
AEQKLTKLLQT-YAPRYKFKCLIKL-EPS--K-MDPTTGQLKPPRLVISD
QDEGQVMAWVLI-GVLERWLFKRFGKRSVKGMPKAAAMEKVADGLKHD-I
RDGR----------DPKEVIARAIAALLENDGSAWDACMSEILRDLTENP
IMDKLAKIVGQYF-LIEGTDDFL-KARVASNKLKEIKLNLG-KFSK--ED
LDQQE---SCDLPKGK-SWQECIRAIRRSGCRGTSVLNFLSNLVLWCWCI
G-GR--NGARL---VR---PE-G---------------CM---VQ-----
-------CVD------GVKR------------------------------
--------------------------------------------------
--------------------------------------------------
--------------------------------------------------
--------------------------------------------------
--------------------------------------------------
------------------------------------I
>Beihai_weivirus-like_virus_13_YP_009337101.1
P----LAVRYLPQIEERLFWLNSQKNVERAIKERIEEPHVPVTLSQ-EEK
DDLRAVTQVMIDQ-----LKADKGLIDKIIQDKLG-IY-GWKSKKWAPAR
AEKALSELRAT-FAPKFRFDAGIKL-EPS--K-------RGKAPRLLIAD
GDRGQVMSWVLI-GTLEAWLFKRWRHRSIKGLPKTEAMQRVCQSLRQKDP
RAGP----------D----TPDIPVSIVENDGSAWDACMSETLRSLTENP
VMEAVAEMVEQYF-LVEGPPEFI-DARVASNRLTKLQLGFR-KG-K--GG
DDYVG---KCDLPKGK-AWQTIISAIRRSGCRGTSCLNFLANMICWAWVI
G-GR--DACKL---VR---PQ-G---------------AR---VT-----
-------CVD------GVVRFVKMVFEGDDSILSFVGLN-TAGQAADQ--
---------QLS----------REYIHTCTQRWTKLGHRPKLYWRAIGAV
AE----FTGWHFSVSDVG-------I-GSDCAAPDLIRNLTNMAYSINAA
AINATAAG--DRKALMSAVAPGVIA-RLYPMAEKFPMLCKLL--YGQ--F
AHH-----LR-DTTTTDLTRDEIYALELEPEDFG--FKES------DYNT
DMDLNIERATQR-FQPILERFEMAI-GRGNE--QEEADLA-VRL---G--
---------LVP-D------NDKYY-DLLDAIEGGYR
>Beihai_weivirus-like_virus_21_APG78108.1
P----VGARILPTLMDKKYYSSIRKNVATGIKERIVDKEVPMTISQ-EDE
SQIKKMVEALRTQ-----AFGAEKIR-KVAGS-LL-FT-DLKSKKWSESR
MEQGLRFLHER-YSPEMTFTTSVKL-EPM--P-------SNKPPRILIAD
GDAGQIKSWLCI-GILERLLFYHFSDSSIKSGSKAEAMGKHEGYMRIP--
---------------------QTSVCVLENDGSAWDACCRKRLRELMEVP
IIEHIIKVLDEIV-ICEN--VWS-HQRLKADKKKFLNLRFTPKI-DYCHP
TEQYTSEEIECAAMNK-PIFFKIDAIRRSGDRGTSCLNFLTNMVCWAWVL
C-GG--SCCLM---VK---GR-T---------------TK---IP-----
-------LYN------GGQSTIRIRCEGDDSHVLTTYK--FS-KD-----
------------------------ELDDMERRWTRLGHRPKLHHRPSGSV
TE----FTGYHFLVDDHG-------V-VPGSGCPDIVRTMVSSSVTIAKE
AVRGAMEE--NDKQIAPVACASLLC-TAAAFAERMPSLANFY---LR--V
SRE-----WMERGGLKHVELTHDHMMKLNPEMKDSLFPER------WKGA
DATEKILKAGSK-IGDVELEVVNRI-GQCDM--EAEALHA-ERK---G--
---------VCS-SKMWADVIKFHMDVTIDTDDQVYR
>Beihai_weivirus-like_virus_7_YP_009337047.1
I----VGGVLLPISREPNVPSDTINNVKKAIKERIDEKQLPCNLTK-DET
RRIGRLVSASLAD---NGPFARKRI-RAWLAKNFD-LA-EIKSKKWSEER
LRAAVDKLYST-SDPQFSYAAAVKA-EQM--P-EG------KPPRMLIAD
GDPGQVMALMTI-ACFESLMYEWYENLSIKHASRRAAMKRVLNHLR-QD-
----------------------SECSFLEGDGSAWDTTCSHRVRSIVENP
VLKRILEVAREQA-VVPE--QWL-EAHDTSTSKKHLKLKLT------E-K
--------------GKKMVYEVIDSIRRSGHRGTSCLNWWINNVLWIC-A
L-VQ--NPEKS---IS---AT---------A-------TN---FM-----
-------DFW------GETITIKRAFEGDDSGLTVAPKM-KDVKD-----
----------------P-------RFEHALEFWHRAGFNMKIFLRH--NV
GL----FVGTEIALDEHG---------PTGEYAPELKRTFEKAGISCSSL
TKKLIKAGAAGNEGLHEVRRSLALA-KAYDFAGIVPSVSRKY---LL--C
AQ-----GLD---T---MDHELKMRTG--------ETTLE------GIRD
MIDAANSTCSP---EDEDAL-LERL-GRSIS--QTERD-A-FEA---Y--
---------CWA-WEKEA--TSQCE-EFAASLPASWR
>Barns_Ness_breadcrumb_sponge_weivirus-like_virus_6
T----VGVLSQPISVEPNVYAQELNNAIKAIEERINKKQRPYAGSA-EDE
LKIKRIVNQSIH-GKRNAPFSTKKV-LDLIHKLV--YE-EIKSNKWTEQR
VTETIEGLCRE-IDPQFRLKAAVKL-EPM--P-EE------KAPRLLIAD
EDRGQVMALMTI-YCIETLIKEHFPEKGIKGLGKKDAIKRVMKACRVPRK
-------------------VAKKMVTIFEGDGSAWDTTCSASIRELVENP
VINHVAKLVNGFMYASPA--SWA-EAHASVCSNEKLDISYT------K-N
--------------KE-FQKLTIDAIRRSGHRGTSCLNWWMNFVCWHC-A
I-FE--DPELF---LD---PT---------H-------RY---GK-----
-------DVI------GVNRWMNSAFEGDDSFLVTSPRI-EEGK------
----------------S-------LHMTILQFWERIGFNMKIEIRK--DR
AL----FVGYYIGLDESGPLFDE-KK-DEWMMVPEVDRCFSRAGTSCSPA
MIEAFNAG--DRKRCVKLAGSAAMS-RAYEFAGLAPTISNKF---LR--Y
AV-----DCDFE-----LTHDLKMRTNQ---S---FDDKS------ELVD
HIAAMNGIC--Q-G--EDKI-LTAT-GFWSS--DEEKN-R-FVD---F--
---------MWD-YD--Q--LRDWE-GFRNSLPQSWR
>Barns_Ness_breadcrumb_sponge_weivirus-like_virus_5
--------------------------------------------------
---------------------------------------DMKSGKWSEER
LNNAILQLCHR-VDPEFRLSCSIKK-EAM--P-EG------KAPRMLIAD
GDEGQVLSYLTI-CCFEDLVKKHMPKRTIKGVGKKAAMGSIAKELRVPKT
AFSTTRAK---------------NMCVFEGDGSAWDTTCSAELRDCVENP
IIEHIAGILSSIM-AQPA--SWV-DAHTKVSELKELKMNFK------R-N
--------------NV-RRQFIIDAIRRSGHRGTSALNWWVNFTVWHC-S
I-FK--EPEQF---LD---PE---------K-------RY---GK-----
-------DHD------DVYRWLASGFEGDDSLLSTTPAI-KEGD------
----------------T-------LHTRILQFWERLGFNMKIFIRE--NR
AL----FTGYYLALDDYG---------PTGGMMPEIDRCFARAGVSCSAK
VIECFKAN--DRSGCKSIAKAAALS-RAYEFAGLSPTISGKF---LA--Y
YM-----SLGGKTL---VDRDLCARTCGV--D--AEFVES------DIVS
EIQIANGVFTTF-DDGEHKR-YTSV-GFKCS--AEELS-A-FED------
------------------------------------R
>Beihai_weivirus-like_virus_10_APG78099.1
I----VGVMSLPVTDIPNVYAREGDSLDSAIDNRITQKQRPFTATT-EDR
ALIGRMVSASIGDNPRRAPFSSRKV-VTWWENHL--LQ-DLRSGKWAESR
LTKTVESLCCR-IDPKFKLSCDIKL-EPM--P-EG------KAPRMLIAD
GDEGQVMALLTI-CCIEDLIKKHMPKKTIKGLGKRPAMERLAAELRAPAA
AYAKTKGK-IQGQHTGFSKMVPPGVSVFEGDGSAWDTTCSAKLRDCVENP
VIMHVGTILKVLM-SEPS--AWI-DAHYDMCALTKLALTFK------K-N
--------------SE-FKKILIDAIRRSGHRGTSCLNWWVNFVCWHV-S
V-FK--MPEIF---LD---PD---------V-------RY---GE-----
-------DHA------GILRWLASGFEGDDSILSTTPKI-KESD------
----------------E-------LYVSILQRWERLGFNMKIFLRT--TR
AL----FTGYYLALDNHG---------PTGMMMPEVDRCFARAGISCSPK
MIEHFKAG--NRAGCMSVSRAAALS-RAYEFAGWSPTISTKY---LR--Y
YE-----SLGGNTH---IDRDLMMRTTGA--T--TDFSEP------DILN
EINVKNGEALSF-DQSELER-LEAT-GFGCT--QEELI-T-FTT---K--
---------VWD-YD--L--LKEWE-GFRESLPASWR
>Beihai_weivirus-like_virus_11_YP_009337204.1
V----VGVLSLPVTDNPNVYAKESDNIDAAIDYRITKKQRAFTATV-EDR
ALIGQMVAAAIGENPRRAVFSTRKV-VTWWENHL--LN-DLRSGKWAESR
LTKTVEGLCAR-IDPQFKLSCDIKL-EPM--P-EG------KAPRMLIAD
GDEGQVMALLTI-CCIEDLIKKHMPKKTIKGLGKRPAMERLAAELRAPAA
AFSKTKGK-MNGQHTGYSKPVPPGVSIFEGDGSAWDTTCSAKLRDCVENP
VIMHVGSIVRALM-SEPT--VWV-DAHYDACALHKLAMTFK------K-N
--------------NE-YKKILIDAIRRSGHRGTSTLNWWVNFVCWHV-S
I-FK--TPEIF---LD---PD---------V-------RY---GE-----
-------DHS------GIWRWLASGFEGDDSILSTTPKI-KESD------
----------------E-------IYVSILQRWERLGFNMKIFLRS--TR
AL----FTGYYLALDNSG---------PTGVMMPEVDRCFARAGISCSPK
MIEYFKAK--NRAGCISVSRAAALS-RAYEFAGLSPTISSKY---LR--Y
YE-----SLGGNTH---IDRDLMMRTTGA--T--TDFSEP------EILS
EINVKNGEALSF-DQSELDR-LEST-GFACT--HDELV-A-FST---K--
---------IWD-YD--L--LKDWE-GFRESLPSSWR
>Beihai_weivirus-like_virus_8_YP_009336935.1
I----VGVVSLPVTDTPNVYAREAANVQSAIDNRITKKQRPFTANK-EDK
ALLGRLVYAAIGDHPRRSLFSARRV-TAWWETHL--FA-DLKSGKWTEDR
LSRAIENLCGR-IQPGFKLACDVKL-EPM--P-EG------KAPRMLIAD
GDEGQVLALLTV-CCIEDSIKKHLPKKTIKGLGKRAAMERVAAELRAPKA
AYSNTKT--QSTQRTGNGKMLKPGVSIFEGDGSAWDTTCSIQLRDCVENP
VILHVGSILKVFM-AQPQ--SWI-QAHDDISVLDKLTITFK------K-N
--------------GE-FRKHIIDAIRRSGHRGTSCLNWWINFTCWHC-A
I-FE--EPEKF---LD---PD---------V-------RY---GR-----
-------DHA------GTYRWIASAFEGDDSILSTTPRI-EEKD------
----------------E-------LYVSLMQRWERFGFNMKIFIRA--KR
AL----FTGYHMALDNDG---------PTGVLMPEVDRCFARAGISCSPS
MIEYFKKG--DRAGCQSVSRAAALS-RAHEFAGCAPTISTKY---LR--Y
YE-----SLAVKTN---VDRDLQMRTCGG--D--AEFSEP------DIVA
EINLKNGAAMTF-DSAERDR-LAAV-GFECT--EEELS-R-FSL---R--
---------VWD-YD--V--LKDWE-GFRESLPESWR
>Beihai_weivirus-like_virus_9_YP_009337250.1
I----VGVVSLPMSEPPNVYAKEAENIQAAIDQRITRKQRAFTANK-EDK
ILLGRLVSEAIGNDPRRSLFSTRRV-TEWWETHL--FG-DLKSGKWTEER
LSRTIEGLCQR-INPKFKLSCDIKL-EPM--P-EG------KPPRMLIAD
GDEGQVLALLTI-CCIEDLIKKHLPKKTIKGLGKRQAMERVAQELRAPKA
AYAKTRSAAKSGQYTGFSKMVPPGVTVFEGDGSAWDTTCSASLRDCVENP
VIVHVASILKVHM-VQPE--GWV-DAHTEISKMEKLLIIFK------K-N
--------------GE-FRKYIIDAIRRSGHRGTSCLNWWTNFVCWHC-A
I-FE--KPEIF---LD---PD---------V-------RY---GL-----
-------DHS------GVWRWIATAFEGDDSILSTTPRI-DVKS------
----------------E-------IYVSIMQRWERLGFNMEIFIRE--ER
AK----FTGYYMALDNDG---------TTGVLMPEVDRCFARSGVSCSPS
MIECFKKE--DRTGCQSISRAAALS-RAYEFAGLSPTISTKY---LR--F
YE-----SMSVSTK---VDRDLKMRTCGG--D--AEFSEK------EIVA
EINLKNGGAMSF-DSSERDR-LAAV-GFKCT--EEELS-R-FAL---R--
---------MWD-YD--L--LKDWD-GFRESLPESWR
>Wenzhou_weivirus-like_virus_1_YP_009342067.1
V----VGVLVGPCQRKPNVYSKTVENLKAAINERIIKKARKPKLCR-ADR
VRISRLVRKAMSNSEKHGVFSKSRI-QEWAIQHFN-LE-EMKSQKWSLER
FRNALKNLYEK-DPVEFMLKAGIKP-ECM--E-EG------KAPRMLIAD
GDEGQLMALAVI-KCFEELLFKHFEERSIKHLSKHEAMERVVRVLK----
---------------------KKGARAVEGDGSAWDTTCGVLVRSLIENP
ILFHIFRTLAEFG-VIPE--TWM-AEHHAACTKEKLKLFFS------N-K
--------------FQ-KVTVTIDAIRRSGHRGTSCLNWWINFTMWVS-S
I-FK--EPERF---LD---PD---------V-------RK---GT-----
-------DLT------EKERWWNGTFEGDDSLCTMCPPM-LKDD------
----------------K-------MSDIFCQFWSDAGFNMKIVYCD--RR
AT----FTGWHLVCENGE---------LTDVRAPELPRALANSGVSVSPS
AVQAAKDG--KMSAIKVIAAASALA-RASDFSGILPTVSNKY---LQ--Y
AN-----ECSKSDY---VDRECSIRCFGF--D---GHSAK------EVRE
RIEERNLGVTH---QDEQKT-LEML-GFKAT--HDELM-T-FTE---H--
---------IWD-LEPAT--LTAYQ-AFRESLPASWR
>Beihai_weivirus-like_virus_4_YP_009337162.1
V----VGCLVGPCQVKPNVYAKTASNLKAAIEERITKKARKCQLSK-KDK
ARIGGLVRQSMSCHRVRGVFSKRKI-EAWAIENLD-LE-LIRSGKWSVER
FRASLEALYAR-EYPTYQFKAGIKP-ECM--A-EG------KAPRMLIAD
GDDGQLMALAVV-RCFEDLLFEHFERKSIKHMAKREAMDRVVKELS----
---------------------KKGAKAVEGDGSAWDTTCNVEIRALVENP
VLRHICEVLCGLG-VVPE--SWL-REHSAACEQKTLRLFFK------N-K
--------------ME-SMSVTIDAIRRSGHRGTSCLNWWVNFTLWVS-S
I-FA--EPERF---LD---PD---------V-------RT---GE-----
-------DLT------GQQRWWNGCFEGDDSLCTMKPPM-EEGD------
----------------R-------MSEIFLEFWRDAGFNMKIVFCT--TR
AT----FVGWHIGCTDGE---------LNEHRCPELPRALANSGVSVSPQ
GVEAGRDG--KLSVVKVLAAASALA-RASDFSGILPSVSQKY---LD--F
AE-----ECTTSDF---EDREMSYRAFGE--A---GYKAN------DVRE
QVQARNLEVTP---EKEQET-LRAL-GYQAT--HDEIM-T-FRE---Y--
---------IWS-LEPAA--LVAYD-SFRESLPPSWR
>Beihai_weivirus-like_virus_5_YP_009337004.1
I----VGCMVGPCQLKPNVYAKTVFNLWAAIVKRIREKALKPKLSG-EEK
TRIGRLISKCMTPDKRCGVFAKHRI-EEWAIAHFD-LE-ECKSGKWSIER
FRGSLENLYAK-EHPTFSFKADVKY-ECM--P-EG------KAPRMLIAD
GDEGQLMALAVV-KCFEELLFSHFETKSIKHLAKRDAIDRVLKELR----
---------------------APGAKAVEGDGSAWDTTCNVLIRGLVENP
VLRHITTVLCNFG-VIPS--TWM-EEHQRACEKKTLRLFFS------N-K
--------------FE-TMSTSIDAIRRSGHRGTSCLNWWINFVLWVS-S
V-FK--EPERF---LD---VA---------V-------RN---GT-----
-------DLT------GRSRWWNGCFEGDDSLCTMRPPM-VEGD------
----------------A-------LCQVFLAFWKSAGFNMKIVFCK--TR
AT----FVGWHVGCTDGE---------LNNFRCPELPRALANSGVSVSPE
AIKAAKDM--NRSAVNVLAAASALA-RASDFAGILPSVSVKY---MD--F
AE-----SVSRTDF---SDREMSIRAFGE--D---GFSAN------AVRT
QIMERNIGITP---DEELVT-MAAL-GYAAT--QDEVA-T-FME---Y--
---------GWS-LDPHV--LLDYE-AFRGSLPPSWR
>Barns_Ness_breadcrumb_sponge_weivirus-like_virus_1
D----VGVVVAPTSDLPNVYTNSKDNVSQGVQERLIKKMKPCTWTK-ADK
QKVGKFIHASMGP---KGMFSTDRV-RTWFEKHFA-LE-DMRSGKWSESR
FVNTFESLLGQ-VQPNFKFKTAVKA-EHM--P-EG------KAPRFLIAD
GDEGQVLALAAV-KCMEELLFETMEEHSIKHVSKAKAMQRLLANMTPPT-
------------------SARKAGCTFVEGDGSAWDTTCGVDVRAAIENP
VLEHISKILAQTY-IQPA--SWA-EIHDKANQQKTLKLFFK------K-Y
--------------HE-TMHIEITAIRRSGHRGTSVLNWWINFTMWVC-A
L-FE--EPEVF---LC---PE---------A-------RW---AK-----
-------DVA------GVRRWFYGAYEGDDSGASTSPKL-CQVSEEDEAA
LLAGTITLAELGNK-YHVPNPSVTASISALAFWNRAGFNMKWVFAK--KR
GT----IVGCHLGLTETDPESKTGCVVPNGVFCPELPRALKGA-VSCSPA
MIEAVRKG--DYKTIKTIAAAAALA-RASDFAGRVPTLSRKY---LV--Y
AN-----ELDSSDF---VDREMSMRAVGE--E---GISAA------KVRT
SIELANGSMTV---VDEKAL-LEAL-GYQAS--DEELE-A-FCQ---Y--
---------PWQ-LD--A--VDQHD-EFARSVPAKWR
>Beihai_weivirus-like_virus_3_YP_009336973.1
D----VGVIVAPCSDLPNVYTNSAGNVHHGVEERLIKKSKPCTWTK-DDK
LKVGKFIYAAMGP---KGIFSTDRV-RSWYESHFA-LE-DMRSSKWSESR
FVSTFEGLLAQ-VNPTFKFKTAVKA-EHM--P-EG------KAPRFLIAD
GDEGQVLALAAV-KCMEEVLFEVMESHSIKHVCKQEAMKRLLGHMVPPN-
------------------AAKKAGCTFVEGDGSAWDTTCSTAVRGMVENP
ILQHISRILAQTY-IQPQ--SWA-EAHDKANAAQKLKLYFK------K-Y
--------------HE-TMHVEITAIRRSGHRGTSVLNWWINFTMWVC-S
L-FD--KPQIF---LC---PD---------A-------RW---AD-----
-------DVA------GVRRWFYGVYEGDDSGASTSPKL-CQVSEADVTA
LKEKKITLAELGNK-YRVPEASVTASISALAFWDRAGFNMKWVFAR--KR
GT----MVGCHLGLTETDSESKTGCVVPNGVFCPELPRALKGA-VSCSPA
IIEAVRKG--DYKTIKTIAAAAALG-RAADFAGKVPTLSRKY---LA--Y
AN-----ELDSSDF---EDREMSMRTVGE--E---GMSAA------AVRA
QIEEANGAVSA---AEEKTF-LEAL-DYTAS--VEELE-E-FCR---Y--
---------PWQ-FD--A--VDQHD-EFACSVPAAWR
>Beihai_weivirus-like_virus_1_YP_009337128.1
R----VGALTGPSQKPPNVYSNTKKNIIAAIYHRLELKSKPCKFTA-ADK
RKIGKFVAAAISN---KGIFSRKRV-EAWFRKHFD-IT-EWRSKKWSLER
IVQMIERLLCQ-VDPEFRLNTAVKA-EDM--P-EG------KSPRFLIAD
GDAGQVMALAAI-KCIEDLLFEAFEEHSIKHAGKRDAVARLVGHMRVPS-
------------------KRRRHGFCFVEGDGSAWDTTCNETVRGLIENP
VIAHVGAIIAEMG-LVPA--SWV-KAHEKVNQSKKYKLFFK------K-F
--------------HE-VLRKEIPAIRRSGHRGTSVLNYWVNFAMWVC-S
L-FE--APEKF---LD---PE---------V-------RS---GV-----
-------DVA------GMDRWFFGGFEGDDSGVQTAPRL-IAVSDEDRAA
LRAGQKQASDLAQGDPFITESVVKASAEALDFWDRGGFNMKFVFAS--RR
AT----MVGMHLHLSND-----NGNTEPSGLFCPELPRGIGKN-VSCSPA
ILAAIESG--CLREVKKIAAAANLA-RAADYAGILPTVSNKY---KE--Y
AD-----RLDAGNY---QDREMAMHVDGE--E---GVTAV------DVRE
RIELLNSSVTP---ADEEDR-LAKL-LYSAD--EDEMQ-R-FKD---Y--
---------LWD-FS--N--LDDHA-GYHASLPAAWR
>Beihai_weivirus-like_virus_2_YP_009336960.1
R----VGVITGPSVKPPNIYSNSKDNVLAAIRERLEKKARACAFRK-DDR
QRIGRVIRKAIGF---GGVFERKRI-DEWFRKNFA-IE-EWRSKKWSDER
IRNAIETLLCQ-VDPNFRLKTSVKL-EDM--P-EG------KAPRFLIAD
GDLGQVMALATI-KCMEDLLFETFESHSIKHASKRDAMKRLLEHMVVPK-
------------------KHRKDGYSFVEGDGSAWDTTCNAEVRSLIENP
VITHIGACLAQTG-LVPE--TWI-KAHEKINEKATYNLYYK------K-F
--------------AE-VLKKEIPAIRRSGHRGTSVLNWWINFVMWIC-S
V-FE--EPERF---LD---PK---------V-------RA---GK-----
-------DVA------GISRWFFAAFEGDDSGVETSPKL-IELSEEDRKA
LREGLKSLADFTNPGMKITEAVVKASAEAIDFWERGGFNMKFVFPK--KR
AT----MVGCHLELDLAE----DGSTMPTGLFMPELPRGVGKN-VSCSPA
IIEAVNKG--DLKGVKRIAAAANLA-RAADFAGLAPTLSRKY---KE--Y
AD-----SLEDGDF---QDREMAMHVDGQ--E---GLTAA------AVRD
RIDLLNGSVSP---AEEEGM-LARM-SYHVQ--EGELT-K-FRN---Y--
---------PWQ-FE--N--LMDHD-GYFQSLPERWK
>FX459308.1_Porites_australiensis_TSA
VEPKVLAHQIGPDLIPTEVMESSTSNLKAGLAKRVQ--PLGFKAEK-KIV
RKIDKTVSALIKE-----VFSVEKI-KEWREQHPD-MD-EFKSSKWDSAR
WHQAFDEAMSD-VNSRIEQTFQIKVNEAL--PAKG------KAPRPIIQC
GDRAQVMMNLPV-KCFEELLFEYFEEASIKHLDKLGAMERVAKHLR----
---------------------QRGANLVEGDGSAWDSCCNPIIRAMTENR
ILTHIIATLGDDP-QVPA--AWM-KKTLADMEKKKLKGKAK------V-S
-D----------FCLT-PLKVAIESIRQSGHRGTSCFNYLINLVCWLV-V
L-CD--EPEKM---IK---KGKA-----LRV-------NY---KS-----
-------PRD------GKQYRLKYAFEGDDSAISTTEDL-R-S-------
------------------------HSEDIEKTWTSMGFRMKLVYVE--QK
MT----FTGYDFLVDRDG---------PTGVMLPEICRNIASSSWTCSSL
VKQY-------PYKKFEVGMNAMLA-RAVNFKHCGA-FSRYF---ASLGL
AH-----ARVCGDK---ELCEADAKSLG-------IEVSQ------SVKT
DLQELFSSAGVM-SDDMRKL-VNLVV-PFTK--EQELR-MLQVDFADDPF
NLEQARQVVPFSIWDPAK----YEK-PRRIHLNRLLN
