# Supplementary material for: Metagenomic sequencing suggests a diversity of RNA interference-like responses to viruses across multicellular eukaryotes
Source: PLoS Genet. 2018 Jul 30;14(7):e1007533. doi: 10.1371/journal.pgen.1007533 (PMC6085071; doi:10.1371/journal.pgen.1007533)
Supplement: S3 Data — Phylogenetic trees are provided in compressed (gzipped) newick format. Sequence titles comprise the taxon name and NCBI accession identifier for the original protein sequence. (TGZ) [file pgen.1007533.s019.tgz]

Archive with 20 entries (20 files):
- Bunyavirus_Trimmed_Glycoproteins_Final.ML.tre
- Bunyavirus_Trimmed_RdRps_Final.ML.tre
- DicistroPicornavirus_Trimmed_RdRps.ML.tre
- FisavirusPicornavirus_Trimmed_RdRps.ML.tre
- Hepevirus_Trimmed_RdRps_final.ML.tre
- LyssaRhabdo_Trimmed_Nucleop_Final.ML.tre
- MarinePicornaViruses_Trimmed_RdRps_final.ML.tre
- MonoChu_Trimmed_RdRps_Final.ML.tre
- Narnavirus_Trimmed_RdRps_final.ML.tre
- Nodavirus_Trimmed_Capsids_Final.ML.tre
- Nodavirus_Trimmed_RdRps_Final.ML.tre
- NoraPicornavirus_Trimmed_RdRps.ML.tre
- Orthomyxo_Trimmed_PBs_final.ML.tre
- Partitivirus_Trimmed_RdRps_Final.ML.tre
- Parvovirus_Trimmed_NS1s_final.ML.tre
- Picobirnavirus_Trimmed_RdRps_Final.ML.tre
- Sobemo_Trimmed_RdRps_Final.ML.tre
- Tombusvirus_Trimmed_RdRps_final.ML.tre
- Weivirus_Trimmed_Capsids_Final.ML.tre
- Weivirus_Trimmed_RdRps_Final.ML.tre
