# Supplementary material for: Metagenomic sequencing suggests a diversity of RNA interference-like responses to viruses across multicellular eukaryotes
Source: PLoS Genet. 2018 Jul 30;14(7):e1007533. doi: 10.1371/journal.pgen.1007533 (PMC6085071; doi:10.1371/journal.pgen.1007533)
Supplement: S3 Data — Phylogenetic trees are provided in compressed (gzipped) newick format. Sequence titles comprise the taxon name and NCBI accession identifier for the original protein sequence. (TGZ) [file pgen.1007533.s019.tgz › Bunyavirus_Trimmed_Glycoproteins_Final.ML.tre]

#NEXUS
begin taxa;
	dimensions ntax=29;
	taxlabels
	'Anhembi_virus_AEZ35256.1'
	'Belmont_virus_AMR73385.1'
	'Brazoran_virus_YP_008400137.1'
	'Caledonia_dog_whelk_bunya/orthobunya-like_virus_1'[&!color=#cc0000]
	'Cat_Que_virus_YP_009028567.1'
	'Catu_virus_AKO90173.1'
	'Guajara_virus_AKO90174.1'
	'Hubei_bunya-like_virus_7_APG79328.1'
	'Hubei_myriapoda_virus_6_APG79333.1'
	'Iaco_virus_AEZ35259.1'
	'Iquitos_virus_AIK67306.1'
	'Jatobal_virus_AFI24667.1'
	'Lothians_earthworm_bunya/orthobunya-like_virus_1'[&!color=#cc0000]
	'Madre_de_Dios_virus_AHY22342.1'
	'Mahogany_hammock_virus_ALP92134.1'
	'Manzanilla_virus_AKO22296.1'
	'Mirim_virus_APM83099.1'
	'Moju_virus_AKO90178.1'
	'Oropouche_virus_NP_982303.1'
	'Oya_virus_AGS56983.1'
	'Perdoes_virus_AJT39458.1'
	'Sororoca_virus_AEZ35265.1'
	'Tataguine_virus_AJT55739.1'
	'Utinga_virus_AHY22345.1'
	'Utive_virus_AHY22346.1'
	'Wenling_crustacean_virus_9_YP_009329880.1'
	'Whenzhou_Shrimp_Virus_2_AJG39290.2'
	'Wuhan_snail_virus_2_APG79343.1'
	'Yacaaba_virus_AMR73399.1'
;
end;

begin trees;
	tree tree_1 = [&R] ('Hubei_bunya-like_virus_7_APG79328.1':1.1E-5,'Hubei_myriapoda_virus_6_APG79333.1':0.225403,('Caledonia_dog_whelk_bunya/orthobunya-like_virus_1':3.251503,((('Tataguine_virus_AJT55739.1':0.808871,((((('Catu_virus_AKO90173.1':0.225626,('Guajara_virus_AKO90174.1':0.124218,('Mahogany_hammock_virus_ALP92134.1':0.084322,'Moju_virus_AKO90178.1':0.053885)[&aLRT=0.982]:0.093384)[&aLRT=0.845]:0.047478)[&aLRT=0.968]:0.11443,'Mirim_virus_APM83099.1':0.131488)[&aLRT=0.304]:0.092715,'Brazoran_virus_YP_008400137.1':0.308692)[&aLRT=0.999]:0.329768,('Belmont_virus_AMR73385.1':0.381182,((('Cat_Que_virus_YP_009028567.1':1.0E-6,('Manzanilla_virus_AKO22296.1':0.003696,'Oya_virus_AGS56983.1':0.003672)[&aLRT=0.732]:0.007376)[&aLRT=1.0]:0.262733,('Utinga_virus_AHY22345.1':0.021312,'Utive_virus_AHY22346.1':0.038405)[&aLRT=0.997]:0.125634)[&aLRT=0.441]:0.058966,(('Jatobal_virus_AFI24667.1':0.068195,'Perdoes_virus_AJT39458.1':0.080885)[&aLRT=0.995]:0.165889,('Oropouche_virus_NP_982303.1':0.197308,('Iquitos_virus_AIK67306.1':0.060688,'Madre_de_Dios_virus_AHY22342.1':0.046412)[&aLRT=0.997]:0.180696)[&aLRT=0.997]:0.185167)[&aLRT=0.665]:0.062178)[&aLRT=0.979]:0.169383)[&aLRT=0.985]:0.20993)[&aLRT=0.432]:0.059672,('Yacaaba_virus_AMR73399.1':0.404505,('Anhembi_virus_AEZ35256.1':0.032814,('Sororoca_virus_AEZ35265.1':0.108557,'Iaco_virus_AEZ35259.1':0.06393)[&aLRT=0.763]:0.048509)[&aLRT=1.0]:0.512245)[&aLRT=0.674]:0.058535)[&aLRT=0.877]:0.339146)[&aLRT=0.986]:1.041359,('Wenling_crustacean_virus_9_YP_009329880.1':1.687086,('Whenzhou_Shrimp_Virus_2_AJG39290.2':2.133376,'Lothians_earthworm_bunya/orthobunya-like_virus_1':1.194752)[&aLRT=0.949]:0.7537)[&aLRT=0.425]:0.409593)[&aLRT=0.561]:0.195837,'Wuhan_snail_virus_2_APG79343.1':2.089605)[&aLRT=0.809]:0.621814)[&aLRT=0.998]:3.447959);
end;

begin figtree;
	set appearance.backgroundColorAttribute="Default";
	set appearance.backgroundColour=#ffffff;
	set appearance.branchColorAttribute="User selection";
	set appearance.branchColorGradient=false;
	set appearance.branchLineWidth=1.0;
	set appearance.branchMinLineWidth=0.0;
	set appearance.branchWidthAttribute="Fixed";
	set appearance.foregroundColour=#000000;
	set appearance.hilightingGradient=false;
	set appearance.selectionColour=#2d3680;
	set branchLabels.colorAttribute="User selection";
	set branchLabels.displayAttribute="Branch times";
	set branchLabels.fontName="sansserif";
	set branchLabels.fontSize=8;
	set branchLabels.fontStyle=0;
	set branchLabels.isShown=false;
	set branchLabels.significantDigits=4;
	set layout.expansion=0;
	set layout.layoutType="RECTILINEAR";
	set layout.zoom=0;
	set legend.attribute="aLRT";
	set legend.fontSize=10.0;
	set legend.isShown=false;
	set legend.significantDigits=4;
	set nodeBars.barWidth=4.0;
	set nodeBars.displayAttribute=null;
	set nodeBars.isShown=false;
	set nodeLabels.colorAttribute="User selection";
	set nodeLabels.displayAttribute="aLRT";
	set nodeLabels.fontName="sansserif";
	set nodeLabels.fontSize=8;
	set nodeLabels.fontStyle=0;
	set nodeLabels.isShown=true;
	set nodeLabels.significantDigits=2;
	set nodeShape.colourAttribute="User selection";
	set nodeShape.isShown=false;
	set nodeShape.minSize=10.0;
	set nodeShape.scaleType=Width;
	set nodeShape.shapeType=Circle;
	set nodeShape.size=4.0;
	set nodeShape.sizeAttribute="Fixed";
	set polarLayout.alignTipLabels=false;
	set polarLayout.angularRange=0;
	set polarLayout.rootAngle=0;
	set polarLayout.rootLength=100;
	set polarLayout.showRoot=true;
	set radialLayout.spread=0.0;
	set rectilinearLayout.alignTipLabels=true;
	set rectilinearLayout.curvature=0;
	set rectilinearLayout.rootLength=0;
	set scale.offsetAge=0.0;
	set scale.rootAge=1.0;
	set scale.scaleFactor=1.0;
	set scale.scaleRoot=false;
	set scaleAxis.automaticScale=true;
	set scaleAxis.fontSize=8.0;
	set scaleAxis.isShown=false;
	set scaleAxis.lineWidth=1.0;
	set scaleAxis.majorTicks=1.0;
	set scaleAxis.origin=0.0;
	set scaleAxis.reverseAxis=false;
	set scaleAxis.showGrid=true;
	set scaleBar.automaticScale=true;
	set scaleBar.fontSize=10.0;
	set scaleBar.isShown=true;
	set scaleBar.lineWidth=1.0;
	set scaleBar.scaleRange=0.0;
	set tipLabels.colorAttribute="User selection";
	set tipLabels.displayAttribute="Names";
	set tipLabels.fontName="sansserif";
	set tipLabels.fontSize=10;
	set tipLabels.fontStyle=0;
	set tipLabels.isShown=true;
	set tipLabels.significantDigits=4;
	set trees.order=true;
	set trees.orderType="decreasing";
	set trees.rooting=true;
	set trees.rootingType="Midpoint";
	set trees.transform=false;
	set trees.transformType="cladogram";
end;
