# Supplementary material for: Metagenomic sequencing suggests a diversity of RNA interference-like responses to viruses across multicellular eukaryotes
Source: PLoS Genet. 2018 Jul 30;14(7):e1007533. doi: 10.1371/journal.pgen.1007533 (PMC6085071; doi:10.1371/journal.pgen.1007533)
Supplement: S3 Data — Phylogenetic trees are provided in compressed (gzipped) newick format. Sequence titles comprise the taxon name and NCBI accession identifier for the original protein sequence. (TGZ) [file pgen.1007533.s019.tgz › Bunyavirus_Trimmed_RdRps_Final.ML.tre]

#NEXUS
begin taxa;
	dimensions ntax=74;
	taxlabels
	'Aguacate_virus_YP_004414703.1_'
	'Barns_Ness_bladder_wrack_bunya/phlebo-like_virus_1_protein_1_RdRp'[&!color=#cc0033]
	'Barns_Ness_dog_whelk_bunya/arena-like_virus_1_protein_1_RdRp'[&!color=#cc0033]
	'Beihai_barnacle_virus_5_APG79235.1_'
	'Beihai_barnacle_virus_6_APG79236.1'
	'Beihai_blue_swimmer_crab_virus_2_APG79360.1'
	'Beihai_bunya-like_virus_1_APG79237.1'
	'Beihai_bunya-like_virus_2_APG79243.1'
	'Beihai_bunya-like_virus_3_APG79245.1'
	'Beihai_bunya-like_virus_4_APG79224.1'
	'Beihai_shrimp_virus_3_APG79220.1'
	'Beihai_sipunculid_worm_virus_7_APG79231.1'
	'Chandiru_virus_YP_004347993.1'
	'Crimean-Congo_hemorrhagic_fever_nairovirus_YP_325663.1'
	'Dugbe_nairovirus_NP_690576.1'
	'Golden_Gate_virus_YP_006590089.1'
	'Gouleako_virus_AEJ38175.1'
	'Grand_Arbaud_virus_AFH08732.1'
	'Guanarito_mammarenavirus_NP_899221.1'
	'Hubei_blood_fluke_virus_1_APG79252.1'
	'Hubei_blood_fluke_virus_2_APG79250.1'
	'Hubei_bunya-like_virus_13_APG79273.1'
	'Hubei_bunya-like_virus_1_APG79293.1'
	'Hubei_bunya-like_virus_2_APG79269.1'
	'Hubei_bunya-like_virus_3_APG79267.1'
	'Hubei_bunya-like_virus_4_APG79335.1'
	'Hubei_bunya-like_virus_5_APG79301.1'
	'Hubei_bunya-like_virus_6_APG79326.1'
	'Hubei_diptera_virus_3_APG79285.1'
	'Hubei_diptera_virus_4_APG79298.1'
	'Hubei_diptera_virus_5_APG79288.1'
	'Hubei_insect_virus_1_APG79218.1'
	'Hubei_lepidoptera_virus_1_APG79261.1'
	'Jingmen_ascaridia_virus_1_APG79256.1'
	'Jingmen_bunya-like_virus_1_APG79255.1'
	'LA372815.1_Humulus_lupulus_TSA'
	'Lone_Star_virus_YP_008003507.1'
	'Lothians_earthworm_bunya/arena-like_virus_1_RdRp'[&!color=#cc0033]
	'Lujo_mammarenavirus_YP_002929493.1'
	'Mobala_mammarenavirus_YP_516229.1'
	'Razdan_virus_YP_008719916.1'
	'Rice_grassy_stunt_virus_NP_058528.1'
	'Rice_stripe_virus_NP_620522.1'
	'Rift_Valley_fever_virus_YP_003848704.1'
	'SFTS_virus_HB29_YP_006504091.1'
	'Saint_Floris_virus_AFH88999.1'
	'Sandfly_fever_Naples_virus_YP_089669.1'
	'Sandfly_fever_Turkey_virus_YP_004382743.1'
	'Shahe_bunya-like_virus_1_APG79310.1'
	'Shahe_bunya-like_virus_2_APG79311.1'
	'Shahe_bunya-like_virus_3_APG79313.1'
	'Shahe_bunya-like_virus_4_APG79314.1'
	'Shahe_heteroptera_virus_3_APG79302.1'
	'Shahe_isopoda_virus_4_APG79305.1'
	'Shayang_ascaridia_galli_virus_1_APG79325.1'
	'Shayang_bunya-like_virus_1_APG79324.1'
	'Soybean_cyst_nematode_associated_Uukuniemi_virus_AEF56734.1'
	'Uukuniemi_virus_NP_941973.1'
	'Wenling_crustacean_virus_7_APG79349.1'
	'Wenling_crustacean_virus_8_APG79351.1'
	'Wenzhou_bunya-like_virus_1_APG79355.1'
	'Wenzhou_channeled_applesnail_virus_4_APG79353.1'
	'Wuhan_Insect_virus_1_AJG39261.1'
	'Wuhan_Millipede_Virus_1_AJG39265.1'
	'Wuhan_Spider_Virus_AJG39269.1'
	'Wuhan_ascaridia_galli_virus_1_APG79336.1'
	'Wuhan_insect_virus_16_APG79344.1'
	'Wuhan_pillworm_virus_1_APG79337.1'
	'Wuhan_snail_virus_2_APG79342.1'
	'Xingshan_nematode_virus_3_APG79357.1'
	'Xinzhou_Spider_Virus_AJG39272.1'
	'Xinzhou_bunya-like_virus_1_APG79358.1'
	'Xinzhou_bunya-like_virus_2_APG79359.1'
	'uncultured_virus_AGW51765.1'
;
end;
begin trees;
	tree tree_1 = [&R] ('Shahe_bunya-like_virus_3_APG79313.1':0.059268,'Shahe_bunya-like_virus_4_APG79314.1':3.0E-5,(((('Beihai_bunya-like_virus_4_APG79224.1':2.761262,('Wenzhou_channeled_applesnail_virus_4_APG79353.1':2.052773,'Wenzhou_bunya-like_virus_1_APG79355.1':1.458062)[&aLRT=0.843]:0.572794)[&aLRT=0.996]:1.645793,(('Beihai_sipunculid_worm_virus_7_APG79231.1':5.131279,('Beihai_bunya-like_virus…
end;
begin figtree;
	set appearance.backgroundColorAttribute="Default";
	set appearance.backgroundColour=#ffffff;
	set appearance.branchColorAttribute="User selection";
	set appearance.branchColorGradient=false;
	set appearance.branchLineWidth=1.0;
	set appearance.branchMinLineWidth=0.0;
	set appearance.branchWidthAttribute="Fixed";
	set appearance.foregroundColour=#000000;
	set appearance.hilightingGradient=false;
	set appearance.selectionColour=#2d3680;
	set branchLabels.colorAttribute="User selection";
	set branchLabels.displayAttribute="Branch times";
	set branchLabels.fontName="sansserif";
	set branchLabels.fontSize=8;
	set branchLabels.fontStyle=0;
	set branchLabels.isShown=false;
	set branchLabels.significantDigits=4;
	set layout.expansion=81;
	set layout.layoutType="RECTILINEAR";
	set layout.zoom=0;
	set legend.attribute="aLRT";
	set legend.fontSize=10.0;
	set legend.isShown=false;
	set legend.significantDigits=4;
	set nodeBars.barWidth=4.0;
	set nodeBars.displayAttribute=null;
	set nodeBars.isShown=false;
	set nodeLabels.colorAttribute="User selection";
	set nodeLabels.displayAttribute="aLRT";
	set nodeLabels.fontName="sansserif";
	set nodeLabels.fontSize=8;
	set nodeLabels.fontStyle=0;
	set nodeLabels.isShown=true;
	set nodeLabels.significantDigits=2;
	set nodeShape.colourAttribute="User selection";
	set nodeShape.isShown=false;
	set nodeShape.minSize=10.0;
	set nodeShape.scaleType=Width;
	set nodeShape.shapeType=Circle;
	set nodeShape.size=4.0;
	set nodeShape.sizeAttribute="Fixed";
	set polarLayout.alignTipLabels=false;
	set polarLayout.angularRange=0;
	set polarLayout.rootAngle=0;
	set polarLayout.rootLength=100;
	set polarLayout.showRoot=true;
	set radialLayout.spread=0.0;
	set rectilinearLayout.alignTipLabels=true;
	set rectilinearLayout.curvature=0;
	set rectilinearLayout.rootLength=0;
	set scale.offsetAge=0.0;
	set scale.rootAge=1.0;
	set scale.scaleFactor=1.0;
	set scale.scaleRoot=false;
	set scaleAxis.automaticScale=true;
	set scaleAxis.fontSize=8.0;
	set scaleAxis.isShown=false;
	set scaleAxis.lineWidth=1.0;
	set scaleAxis.majorTicks=1.0;
	set scaleAxis.origin=0.0;
	set scaleAxis.reverseAxis=false;
	set scaleAxis.showGrid=true;
	set scaleBar.automaticScale=true;
	set scaleBar.fontSize=10.0;
	set scaleBar.isShown=true;
	set scaleBar.lineWidth=1.0;
	set scaleBar.scaleRange=0.0;
	set tipLabels.colorAttribute="User selection";
	set tipLabels.displayAttribute="Names";
	set tipLabels.fontName="sansserif";
	set tipLabels.fontSize=10;
	set tipLabels.fontStyle=0;
	set tipLabels.isShown=true;
	set tipLabels.significantDigits=4;
	set trees.order=true;
	set trees.orderType="decreasing";
	set trees.rooting=true;
	set trees.rootingType="Midpoint";
	set trees.transform=false;
	set trees.transformType="cladogram";
end;
