# Supplementary material for: Metagenomic sequencing suggests a diversity of RNA interference-like responses to viruses across multicellular eukaryotes
Source: PLoS Genet. 2018 Jul 30;14(7):e1007533. doi: 10.1371/journal.pgen.1007533 (PMC6085071; doi:10.1371/journal.pgen.1007533)
Supplement: S3 Data — Phylogenetic trees are provided in compressed (gzipped) newick format. Sequence titles comprise the taxon name and NCBI accession identifier for the original protein sequence. (TGZ) [file pgen.1007533.s019.tgz › DicistroPicornavirus_Trimmed_RdRps.ML.tre]

#NEXUS
begin taxa;
	dimensions ntax=135;
	taxlabels
	'Acute_bee_paralysis_virus_NP_066241.1'
	'Anopheles_C_virus_YP_009252204.1'
	'Antarctic_picorna-like_virus_1_YP_009255227.1'
	'Antheraea_pernyi_iflavirus_YP_009002581.1'
	'Aphid_lethal_paralysis_virus_NP_733845.1'
	'Arivirus_1_AIS73137.1'
	'Arivirus_2_AIS73139.1'
	Barns_Ness_breadcrumb_sponge_dicistro-like_virus_1[&!color=#cc0000]
	Barns_Ness_breadcrumb_sponge_dicistro-like_virus_2[&!color=#cc0000]
	'Beihai_echinoderm_virus_1_APG76811.1'
	'Beihai_mantis_shrimp_virus_3_APG78875.1'
	'Beihai_mantis_shrimp_virus_4_APG76917.1'
	'Beihai_mantis_shrimp_virus_5_APG78864.1'
	'Beihai_picorna-like_virus_71_YP_009333456.1'
	'Beihai_picorna-like_virus_72_YP_009333547.1'
	'Beihai_picorna-like_virus_73_YP_009330023.1'
	'Beihai_picorna-like_virus_74_YP_009333558.1'
	'Beihai_picorna-like_virus_75_APG76813.1'
	'Beihai_picorna-like_virus_76_APG77930.1'
	'Beihai_picorna-like_virus_77_APG76691.1'
	'Beihai_picorna-like_virus_78_APG76687.1'
	'Beihai_picorna-like_virus_79_APG76739.1'
	'Beihai_picorna-like_virus_80_YP_009333499.1'
	'Beihai_picorna-like_virus_81_YP_009333502.1'
	'Beihai_picorna-like_virus_82_YP_009333603.1'
	'Beihai_picorna-like_virus_83_YP_009333530.1'
	'Beihai_picorna-like_virus_84_YP_009333496.1'
	'Beihai_picorna-like_virus_85_APG76754.1'
	'Beihai_picorna-like_virus_87_APG76810.1'
	'Beihai_picorna-like_virus_88_APG76709.1'
	'Beihai_picorna-like_virus_90_APG76897.1'
	'Beihai_picorna-like_virus_91_APG76801.1'
	'Beihai_picorna-like_virus_93_APG76720.1'
	'Beihai_shrimp_virus_1_APG76712.1'
	'Bivalve_RNA_virus_G1_YP_009329817.1'
	'Bivalve_RNA_virus_G2_YP_009329819.1'
	'Bivalve_RNA_virus_G5_YP_009329822.1'
	'Black_queen_cell_virus_NP_620564.1'
	'Burke-Gilman_virus_YP_009315888.1'
	Caledonia_beadlet_anemone_dicistro-like_virus_1[&!color=#cc0000]
	Caledonia_beadlet_anemone_dicistro-like_virus_2[&!color=#cc0000]
	Caledonia_beadlet_anemone_dicistro-like_virus_3[&!color=#cc0000]
	'Centovirus_AC_YP_009315868.1'
	'Changjiang_crawfish_virus_2_APG79019.1'
	'Changjiang_crawfish_virus_3_APG79025.1'
	'Changjiang_crawfish_virus_4_YP_009330008.1'
	'Changjiang_crawfish_virus_5_YP_009336513.1'
	'Changjiang_picorna-like_virus_10_APG79011.1'
	'Changjiang_picorna-like_virus_11_APG79013.1'
	'Changjiang_picorna-like_virus_12_APG78998.1'
	'Changjiang_picorna-like_virus_13_APG79029.1'
	'Changjiang_picorna-like_virus_14_APG78996.1'
	'Changjiang_picorna-like_virus_6_APG79002.1'
	'Changjiang_picorna-like_virus_7_APG79023.1'
	'Changjiang_picorna-like_virus_8_APG79021.1'
	'Changjiang_picorna-like_virus_9_APG78990.1'
	'Cricket_paralysis_virus_NP_647481.1'
	'Drosophila_C_virus_NP_044945.1'
	'Empeyrat_virus_AMO03208.1'
	'Fletcher_virus_AOX15248.1'
	'Formica_exsecta_virus_1_YP_008888535.1'
	'Goose_dicistrovirus_YP_009221981.1'
	'Griffin_dicistrovirus_AOC55056.1'
	'Himetobi_P_virus_NP_620560.1'
	'Homalodisca_coagulata_virus-1_YP_610950.1'
	'Hubei_diptera_virus_1_APG78034.1'
	'Hubei_orthoptera_virus_1_APG78626.1'
	'Hubei_picorna-like_virus_14_YP_009337313.1'
	'Hubei_picorna-like_virus_15_YP_009336540.1'
	'Hubei_picorna-like_virus_16_APG78036.1'
	'Hubei_picorna-like_virus_17_APG77921.1'
	'Hubei_picorna-like_virus_18_APG77976.1'
	'Hubei_picorna-like_virus_19_APG77492.1'
	'Hubei_picorna-like_virus_20_APG78376.1'
	'Hubei_picorna-like_virus_21_APG78396.1'
	'Hubei_picorna-like_virus_22_APG78437.1'
	'Hubei_picorna-like_virus_23_APG77443.1'
	'Hubei_picorna-like_virus_24_APG77516.1'
	'Hubei_picorna-like_virus_25_APG77992.1'
	'Hubei_picorna-like_virus_47_YP_009336534.1'
	'Hubei_picorna-like_virus_48_YP_009337018.1'
	'Hubei_picorna-like_virus_49_YP_009336567.1'
	'Hubei_tetragnatha_maxillosa_virus_3_YP_009337339.1'
	'Israeli_acute_paralysis_virus_YP_001040002.1'
	'JAB99653.1_Ceratitis_capitata_TSA'
	'JAC18236.1_Triatoma_infestans_TSA'
	'JAG72738.1_Fopius_arisanus_TSA'
	'JAG78148.1_Fopius_arisanus_TSA'
	'JAI51918.1_Bactrocera_latifrons_TSA'
	'Kashmir_bee_virus_NP_851403.1'
	'Laverivirus_UC1_AHA86926.2'
	'Macrobrachium_rosenbergii_Taihu_virus_YP_006666503.2'
	'Maize_chlorotic_dwarf_virus_AAR14150.1'
	Millport_beadlet_anemone_dicistro-like_virus_1
	'Mosquito_dicistrovirus_YP_009315870.1'
	'Mud_crab_dicistrovirus_YP_004063985.1'
	'Nilaparvata_lugens_C_virus_AIY53985.1'
	'Plautia_stali_intestine_virus_NP_620555.1'
	'Rhopalosiphum_padi_virus_NP_046155.1'
	'Rice_tungro_spherical_virus_Q91PP5.1'
	'Sanxia_atyid_shrimp_virus_3_APG77474.1'
	'Sanxia_picorna-like_virus_11_APG77471.1'
	'Sanxia_picorna-like_virus_12_APG77490.1'
	'Sanxia_picorna-like_virus_13_APG77488.1'
	'Shahe_arthropod_virus_1_APG77360.1'
	'Shahe_picorna-like_virus_10_APG77386.1'
	'Shahe_picorna-like_virus_11_APG77393.1'
	'Shahe_picorna-like_virus_8_YP_009333200.1'
	'Shahe_picorna-like_virus_9_YP_009336753.1'
	'Solenopsis_invicta_virus-1_YP_164440.1'
	'Taura_syndrome_virus_NP_149057.1'
	'Triatoma_virus_NP_620562.1'
	'Wenling_crustacean_virus_2_YP_009336690.1'
	'Wenling_crustacean_virus_3_APG78493.1'
	'Wenling_picorna-like_virus_2_APG78490.1'
	'Wenling_picorna-like_virus_3_APG78472.1'
	'Wenling_picorna-like_virus_4_APG78474.1'
	'Wenling_picorna-like_virus_5_APG78485.1'
	'Wenzhou_channeled_applesnail_virus_2_APG78498.1'
	'Wenzhou_picorna-like_virus_26_YP_009337682.1'
	'Wenzhou_picorna-like_virus_27_APG78054.1'
	'Wenzhou_picorna-like_virus_28_APG78529.1'
	'Wenzhou_picorna-like_virus_29_YP_009336838.1'
	'Wenzhou_picorna-like_virus_31_APG78523.1'
	'Wenzhou_picorna-like_virus_33_APG78516.1'
	'Wenzhou_picorna-like_virus_34_APG78512.1'
	'Wenzhou_picorna-like_virus_35_YP_009336976.1'
	'Wenzhou_shrimp_virus_4_YP_009337036.1'
	'Wenzhou_shrimp_virus_5_YP_009336682.1'
	'Wenzhou_shrimp_virus_6_YP_009337049.1'
	'Wenzhou_shrimp_virus_7_YP_009333162.1'
	'Wuhan_arthropod_virus_2_APG78413.1'
	'Wuhan_insect_virus_11_YP_009342327.1'
	'Wuhan_insect_virus_33_YP_009345032.1'
	'Wuhan_millipede_virus_3_APG78449.1'
;
end;
begin trees;
	tree tree_1 = [&R] ('Centovirus_AC_YP_009315868.1':0.159949,('Mosquito_dicistrovirus_YP_009315870.1':0.0,('Shahe_picorna-like_virus_8_YP_009333200.1':1.600895,(Barns_Ness_breadcrumb_sponge_dicistro-like_virus_1:1.894229,(((('Aphid_lethal_paralysis_virus_NP_733845.1':0.406777,'Hubei_picorna-like_virus_15_YP_009336540.1':0.479507)[&aLRT=1.0]:0.573094,('Hubei_picorna-like_virus_14_YP_009337313.1':0.…
end;
begin figtree;
	set appearance.backgroundColorAttribute="Default";
	set appearance.backgroundColour=#ffffff;
	set appearance.branchColorAttribute="User selection";
	set appearance.branchColorGradient=false;
	set appearance.branchLineWidth=1.0;
	set appearance.branchMinLineWidth=0.0;
	set appearance.branchWidthAttribute="Fixed";
	set appearance.foregroundColour=#000000;
	set appearance.hilightingGradient=false;
	set appearance.selectionColour=#2d3680;
	set branchLabels.colorAttribute="User selection";
	set branchLabels.displayAttribute="Branch times";
	set branchLabels.fontName="sansserif";
	set branchLabels.fontSize=8;
	set branchLabels.fontStyle=0;
	set branchLabels.isShown=false;
	set branchLabels.significantDigits=4;
	set layout.expansion=374;
	set layout.layoutType="RECTILINEAR";
	set layout.zoom=0;
	set legend.attribute="aLRT";
	set legend.fontSize=10.0;
	set legend.isShown=false;
	set legend.significantDigits=4;
	set nodeBars.barWidth=4.0;
	set nodeBars.displayAttribute=null;
	set nodeBars.isShown=false;
	set nodeLabels.colorAttribute="User selection";
	set nodeLabels.displayAttribute="aLRT";
	set nodeLabels.fontName="sansserif";
	set nodeLabels.fontSize=8;
	set nodeLabels.fontStyle=0;
	set nodeLabels.isShown=true;
	set nodeLabels.significantDigits=2;
	set nodeShape.colourAttribute="User selection";
	set nodeShape.isShown=false;
	set nodeShape.minSize=10.0;
	set nodeShape.scaleType=Width;
	set nodeShape.shapeType=Circle;
	set nodeShape.size=4.0;
	set nodeShape.sizeAttribute="Fixed";
	set polarLayout.alignTipLabels=false;
	set polarLayout.angularRange=0;
	set polarLayout.rootAngle=0;
	set polarLayout.rootLength=100;
	set polarLayout.showRoot=true;
	set radialLayout.spread=0.0;
	set rectilinearLayout.alignTipLabels=true;
	set rectilinearLayout.curvature=0;
	set rectilinearLayout.rootLength=0;
	set scale.offsetAge=0.0;
	set scale.rootAge=1.0;
	set scale.scaleFactor=1.0;
	set scale.scaleRoot=false;
	set scaleAxis.automaticScale=true;
	set scaleAxis.fontSize=8.0;
	set scaleAxis.isShown=false;
	set scaleAxis.lineWidth=1.0;
	set scaleAxis.majorTicks=1.0;
	set scaleAxis.origin=0.0;
	set scaleAxis.reverseAxis=false;
	set scaleAxis.showGrid=true;
	set scaleBar.automaticScale=true;
	set scaleBar.fontSize=10.0;
	set scaleBar.isShown=true;
	set scaleBar.lineWidth=1.0;
	set scaleBar.scaleRange=0.0;
	set tipLabels.colorAttribute="User selection";
	set tipLabels.displayAttribute="Names";
	set tipLabels.fontName="sansserif";
	set tipLabels.fontSize=10;
	set tipLabels.fontStyle=0;
	set tipLabels.isShown=true;
	set tipLabels.significantDigits=4;
	set trees.order=true;
	set trees.orderType="decreasing";
	set trees.rooting=true;
	set trees.rootingType="Midpoint";
	set trees.transform=false;
	set trees.transformType="cladogram";
end;
