# Supplementary material for: Metagenomic sequencing suggests a diversity of RNA interference-like responses to viruses across multicellular eukaryotes
Source: PLoS Genet. 2018 Jul 30;14(7):e1007533. doi: 10.1371/journal.pgen.1007533 (PMC6085071; doi:10.1371/journal.pgen.1007533)
Supplement: S3 Data — Phylogenetic trees are provided in compressed (gzipped) newick format. Sequence titles comprise the taxon name and NCBI accession identifier for the original protein sequence. (TGZ) [file pgen.1007533.s019.tgz › FisavirusPicornavirus_Trimmed_RdRps.ML.tre]

#NEXUS
begin taxa;
	dimensions ntax=107;
	taxlabels
	'Ampivirus_A1_YP_009143521.1'
	'Baker_virus_AOC55077.1'
	Barns_Ness_beadlet_anemone_picorna-like_virus_1_protein_1[&!color=#cc0000]
	Barns_Ness_breadcrumb_sponge_picorna-like_virus_3[&!color=#cc0000]
	'Basavirus_sp._APQ44489.1'
	'Basavirus_sp._APQ44493.1'
	'Basavirus_sp._APQ44495.1'
	'Basavirus_sp._APQ44497.1'
	'Basavirus_sp._APQ44499.1'
	'Basavirus_sp._APQ44500.1'
	'Basavirus_sp._YP_009333263.1'
	'Bat_fisalivirus_AQP31137.1'
	'Bat_picornavirus_AIF74255.1'
	'Bat_posalivirus_AQP31136.1'
	'Beihai_mantis_shrimp_virus_3_YP_009333215.1'
	'Beihai_octopus_virus_2_APG78956.1'
	'Beihai_paphia_shell_virus_3_APG78974.1'
	'Beihai_paphia_shell_virus_4_APG78975.1'
	'Beihai_picorna-like_virus_100_YP_009333407.1'
	'Beihai_picorna-like_virus_103_APG76703.1'
	'Beihai_picorna-like_virus_104_APG78913.1'
	'Beihai_picorna-like_virus_106_APG78951.1'
	'Beihai_picorna-like_virus_111_APG78906.1'
	'Beihai_picorna-like_virus_122_APG78957.1'
	'Beihai_picorna-like_virus_123_APG76743.1'
	'Beihai_picorna-like_virus_124_APG76726.1'
	'Beihai_picorna-like_virus_65_APG78960.1'
	'Beihai_picorna-like_virus_66_APG76774.1'
	'Beihai_picorna-like_virus_67_APG78950.1'
	'Beihai_picorna-like_virus_68_APG77925.1'
	'Beihai_picorna-like_virus_69_APG77926.1'
	'Beihai_picorna-like_virus_74_YP_009333558.1'
	'Beihai_picorna-like_virus_91_YP_009333596.1'
	'Beihai_picorna-like_virus_95_APG76738.1'
	'Biomphalaria_virus_4_APS85759.1'
	'Bivalve_RNA_virus_G1_YP_009329817.1'
	'Burke-Gilman_virus_YP_009315888.1'
	Caledonia_beadlet_anemone_picorna-like_virus_1[&!color=#cc0000]
	'Changping_earthworm_virus_1_APG77912.1'
	'Corey_virus_YP_009315867.1'
	'Fisavirus_1_YP_009111312.1'
	'Hubei_myriapoda_virus_4_YP_009330044.1'
	'Hubei_odonate_virus_1_APG77995.1'
	'Hubei_picorna-like_virus_10_APG77998.1'
	'Hubei_picorna-like_virus_11_APG78468.1'
	'Hubei_picorna-like_virus_12_APG77920.1'
	'Hubei_picorna-like_virus_13_APG77978.1'
	'Hubei_picorna-like_virus_22_YP_009337725.1'
	'Hubei_picorna-like_virus_45_YP_009337045.1'
	'Hubei_picorna-like_virus_46_YP_009330031.1'
	'Hubei_picorna-like_virus_47_APG78463.1'
	'Hubei_picorna-like_virus_48_YP_009337018.1'
	'Hubei_picorna-like_virus_49_YP_009336567.1'
	'Hubei_picorna-like_virus_78_APG78432.1'
	'Hubei_picorna-like_virus_79_APG78419.1'
	'Hubei_picorna-like_virus_80_APG78415.1'
	'Hubei_picorna-like_virus_8_YP_009337708.1'
	'Hubei_picorna-like_virus_9_APG77979.1'
	'Hubei_tetragnatha_maxillosa_virus_1_APG77445.1'
	'Hubei_tetragnatha_maxillosa_virus_3_APG77448.1'
	'Human_rhinovirus_A80_ACK37412.1'
	'Husavirus_ACS200_ALE31140.1'
	'Husavirus_sp._APQ44514.1'
	'Husavirus_sp._YP_009333306.1'
	'Israeli_acute_paralysis_virus_APZ86807.1'
	'Jingmen_picorna-like_virus_APG77948.1'
	'Kashmir_bee_virus_AHL83499.1'
	'Laverivirus_UC1_AHA86926.2'
	Lothians_earthworm_picorna-like_virus_1_protein_1[&!color=#cc0000]
	'Oscivirus_A1_YP_003853286.1'
	'Oscivirus_A2_ADL38962.1'
	'Paroligolophus_agrestis_posalike_virus_1_AOX15244.1'
	'Picornavirales_Bu-3_YP_009269301.1'
	'Picornavirales_Tottori-HG2_BAV31550.1'
	'Picornavirales_Tottori-HG4_BAV31552.1'
	'Picornavirus_HK21_AGW95843.1'
	'Pigeon_mesivirus_2_AGS15016.1'
	'Posavirus_1_ANA09086.1'
	'Posavirus_1_YP_009010971.1'
	'Posavirus_sp._APQ44529.1'
	'Posavirus_sp._YP_009333148.1'
	'Posavirus_strain_7390_ANA09093.1'
	'Posavirus_strain_8729_ANA09092.1'
	'Posavirus_strain_9532_ANA09088.1'
	'Pow_Burn_virus_AMO03227.1'
	'Rasavirus_sp._APQ44506.1'
	'Rasavirus_sp._APQ44511.1'
	'Rasavirus_sp._YP_009333305.1'
	'Sanxia_water_strider_virus_9_YP_009337438.1'
	'Shahe_picorna-like_virus_13_APG77371.1'
	'Shuangao_insect_virus_12_YP_009337046.1'
	'Wenling_picorna-like_virus_6_APG78480.1'
	'Wenling_picorna-like_virus_7_APG78481.1'
	'Wenling_picorna-like_virus_8_APG78489.1'
	'Wenling_picorna-like_virus_9_APG78492.1'
	'Wenzhou_bivalvia_virus_1_APG76680.1'
	'Wenzhou_gastropodes_virus_2_APG78580.1'
	'Wenzhou_picorna-like_virus_25_APG78518.1'
	'Wenzhou_picorna-like_virus_30_APG78547.1'
	'Wenzhou_picorna-like_virus_44_APG78587.1'
	'Wenzhou_picorna-like_virus_45_APG78552.1'
	'Wenzhou_picorna-like_virus_48_APG76679.1'
	'Wenzhou_picorna-like_virus_49_APG78506.1'
	'Wenzhou_picorna-like_virus_54_APG78549.1'
	'Wuhan_insect_virus_10_APG78423.1'
	'Wuhan_insect_virus_11_YP_009342327.1'
	'Wuhan_spider_virus_3_YP_009345025.1'
;
end;
begin trees;
	tree tree_1 = [&R] ('Picornavirus_HK21_AGW95843.1':1.0E-6,'Pigeon_mesivirus_2_AGS15016.1':0.0134,(('Bat_picornavirus_AIF74255.1':0.471371,('Oscivirus_A1_YP_003853286.1':0.108171,'Oscivirus_A2_ADL38962.1':0.114451)[&aLRT=1.0]:0.364888)[&aLRT=0.999]:0.38887,('Human_rhinovirus_A80_ACK37412.1':1.302689,('Beihai_picorna-like_virus_95_APG76738.1':1.587855,(((('Corey_virus_YP_009315867.1':0.937184,(Loth…
end;
begin figtree;
	set appearance.backgroundColorAttribute="Default";
	set appearance.backgroundColour=#ffffff;
	set appearance.branchColorAttribute="User selection";
	set appearance.branchColorGradient=false;
	set appearance.branchLineWidth=1.0;
	set appearance.branchMinLineWidth=0.0;
	set appearance.branchWidthAttribute="Fixed";
	set appearance.foregroundColour=#000000;
	set appearance.hilightingGradient=false;
	set appearance.selectionColour=#2d3680;
	set branchLabels.colorAttribute="User selection";
	set branchLabels.displayAttribute="Branch times";
	set branchLabels.fontName="sansserif";
	set branchLabels.fontSize=8;
	set branchLabels.fontStyle=0;
	set branchLabels.isShown=false;
	set branchLabels.significantDigits=4;
	set layout.expansion=0;
	set layout.layoutType="RECTILINEAR";
	set layout.zoom=0;
	set legend.attribute="aLRT";
	set legend.fontSize=10.0;
	set legend.isShown=false;
	set legend.significantDigits=4;
	set nodeBars.barWidth=4.0;
	set nodeBars.displayAttribute=null;
	set nodeBars.isShown=false;
	set nodeLabels.colorAttribute="User selection";
	set nodeLabels.displayAttribute="aLRT";
	set nodeLabels.fontName="sansserif";
	set nodeLabels.fontSize=8;
	set nodeLabels.fontStyle=0;
	set nodeLabels.isShown=true;
	set nodeLabels.significantDigits=2;
	set nodeShape.colourAttribute="User selection";
	set nodeShape.isShown=false;
	set nodeShape.minSize=10.0;
	set nodeShape.scaleType=Width;
	set nodeShape.shapeType=Circle;
	set nodeShape.size=4.0;
	set nodeShape.sizeAttribute="Fixed";
	set polarLayout.alignTipLabels=false;
	set polarLayout.angularRange=0;
	set polarLayout.rootAngle=0;
	set polarLayout.rootLength=100;
	set polarLayout.showRoot=true;
	set radialLayout.spread=0.0;
	set rectilinearLayout.alignTipLabels=true;
	set rectilinearLayout.curvature=0;
	set rectilinearLayout.rootLength=0;
	set scale.offsetAge=0.0;
	set scale.rootAge=1.0;
	set scale.scaleFactor=1.0;
	set scale.scaleRoot=false;
	set scaleAxis.automaticScale=true;
	set scaleAxis.fontSize=8.0;
	set scaleAxis.isShown=false;
	set scaleAxis.lineWidth=1.0;
	set scaleAxis.majorTicks=1.0;
	set scaleAxis.origin=0.0;
	set scaleAxis.reverseAxis=false;
	set scaleAxis.showGrid=true;
	set scaleBar.automaticScale=true;
	set scaleBar.fontSize=10.0;
	set scaleBar.isShown=true;
	set scaleBar.lineWidth=1.0;
	set scaleBar.scaleRange=0.0;
	set tipLabels.colorAttribute="User selection";
	set tipLabels.displayAttribute="Names";
	set tipLabels.fontName="sansserif";
	set tipLabels.fontSize=10;
	set tipLabels.fontStyle=0;
	set tipLabels.isShown=true;
	set tipLabels.significantDigits=4;
	set trees.order=true;
	set trees.orderType="decreasing";
	set trees.rooting=true;
	set trees.rootingType="Midpoint";
	set trees.transform=false;
	set trees.transformType="cladogram";
end;
