# Supplementary material for: Metagenomic sequencing suggests a diversity of RNA interference-like responses to viruses across multicellular eukaryotes
Source: PLoS Genet. 2018 Jul 30;14(7):e1007533. doi: 10.1371/journal.pgen.1007533 (PMC6085071; doi:10.1371/journal.pgen.1007533)
Supplement: S3 Data — Phylogenetic trees are provided in compressed (gzipped) newick format. Sequence titles comprise the taxon name and NCBI accession identifier for the original protein sequence. (TGZ) [file pgen.1007533.s019.tgz › Hepevirus_Trimmed_RdRps_final.ML.tre]

#NEXUS
begin taxa;
	dimensions ntax=44;
	taxlabels
	'Avian_hepatitis_E_virus_YP_009001465.1'
	Barns_Ness_breadcrumb_sponge_hepevirga-like_virus_1[&!color=#cc0033]
	Barns_Ness_breadcrumb_sponge_hepevirga-like_virus_2[&!color=#cc0033]
	Barns_Ness_breadcrumb_sponge_hepevirga-like_virus_3[&!color=#cc0033]
	Barns_Ness_breadcrumb_sponge_hepevirga-like_virus_4[&!color=#cc0033]
	'Bastrovirus-like_YP_009333174.1'
	'Bat_hepevirus_YP_006576507.1'
	'Beihai_hepe-like_virus_10_APG77591.1'
	'Beihai_hepe-like_virus_1_APG77587.1'
	'Beihai_hepe-like_virus_2_APG77551.1'
	'Beihai_hepe-like_virus_4_YP_009329857.1'
	'Beihai_hepe-like_virus_7_APG77543.1'
	'Beihai_hepe-like_virus_8_APG77600.1'
	'Beihai_hepe-like_virus_9_APG77627.1'
	'Beihai_mantis_shrimp_virus_1_APG77571.1'
	'Beihai_mantis_shrimp_virus_2_APG77577.1'
	'Beihai_sea_slater_virus_4_APG77552.1'
	'Beihai_tiger_crab_virus_1_APG77632.1'
	'Bivalve_hepelivirus_G_YP_009329825.1_YP_009329826.1'
	'Cutthroat_trout_virus_YP_004464917.1'
	'Dendrolimus_punctatus_tetravirus_YP_025094.1'
	'Ferret_hepatitis_E_virus_AFO38372.1'
	'GAHW01000160.1_Elliptio_complanata_TSA'
	'HAEU01055874.1_Proasellus_coiffaiti_TSA'
	'Helicoverpa_armigera_stunt_virus_NP_049235.1'
	'Hepatitis_E_virus_NP_056779.1_'
	'Hubei_hepe-like_virus_1_APG77750.1'
	'Hubei_hepe-like_virus_2_YP_009336814.1'
	'Orthohepevirus_D_YP_009350098.1'
	'Sanxia_atyid_shrimp_virus_1_YP_009336762.1'
	'Shahe_hepe-like_virus_1_APG77710.1'
	'Shahe_hepe-like_virus_2_APG77716.1'
	'Swine_hepatitis_E_virus_AAC97208.1'
	'Tick_borne_tetravirus-like_virus_AII01815.1'
	'Wenling_crustacean_virus_1_APG77808.1'
	'Wenling_hepe-like_virus_1_APG77823.1'
	'Wenling_hepe-like_virus_2_APG77828.1'
	'Wenling_hepe-like_virus_3_APG77813.1'
	'Wenling_hepe-like_virus_4_APG77817.1'
	'Wenzhou_hepe-like_virus_1_APG77838.1'
	'Wenzhou_hepe-like_virus_1_YP_009337639.1'
	'Wenzhou_hepe-like_virus_2_APG77832.1'
	'Wenzhou_shrimp_virus_3_APG77704.1'
	'Wuhan_arthropod_virus_1_APG77754.1'
;
end;
begin trees;
	tree tree_1 = [&R] (Barns_Ness_breadcrumb_sponge_hepevirga-like_virus_1:0.089936,Barns_Ness_breadcrumb_sponge_hepevirga-like_virus_2:0.082626,('Bivalve_hepelivirus_G_YP_009329825.1_YP_009329826.1':0.096713,(('Wenzhou_hepe-like_virus_2_APG77832.1':1.379188,('GAHW01000160.1_Elliptio_complanata_TSA':1.374751,((((('Avian_hepatitis_E_virus_YP_009001465.1':0.369127,('Bat_hepevirus_YP_006576507.1':0.079…
end;
begin figtree;
	set appearance.backgroundColorAttribute="Default";
	set appearance.backgroundColour=#ffffff;
	set appearance.branchColorAttribute="User selection";
	set appearance.branchColorGradient=false;
	set appearance.branchLineWidth=1.0;
	set appearance.branchMinLineWidth=0.0;
	set appearance.branchWidthAttribute="Fixed";
	set appearance.foregroundColour=#000000;
	set appearance.hilightingGradient=false;
	set appearance.selectionColour=#2d3680;
	set branchLabels.colorAttribute="User selection";
	set branchLabels.displayAttribute="Branch times";
	set branchLabels.fontName="sansserif";
	set branchLabels.fontSize=8;
	set branchLabels.fontStyle=0;
	set branchLabels.isShown=false;
	set branchLabels.significantDigits=4;
	set layout.expansion=0;
	set layout.layoutType="RECTILINEAR";
	set layout.zoom=0;
	set legend.attribute="aLRT";
	set legend.fontSize=10.0;
	set legend.isShown=false;
	set legend.significantDigits=4;
	set nodeBars.barWidth=4.0;
	set nodeBars.displayAttribute=null;
	set nodeBars.isShown=false;
	set nodeLabels.colorAttribute="User selection";
	set nodeLabels.displayAttribute="aLRT";
	set nodeLabels.fontName="sansserif";
	set nodeLabels.fontSize=8;
	set nodeLabels.fontStyle=0;
	set nodeLabels.isShown=true;
	set nodeLabels.significantDigits=2;
	set nodeShape.colourAttribute="User selection";
	set nodeShape.isShown=false;
	set nodeShape.minSize=10.0;
	set nodeShape.scaleType=Width;
	set nodeShape.shapeType=Circle;
	set nodeShape.size=4.0;
	set nodeShape.sizeAttribute="Fixed";
	set polarLayout.alignTipLabels=false;
	set polarLayout.angularRange=0;
	set polarLayout.rootAngle=0;
	set polarLayout.rootLength=100;
	set polarLayout.showRoot=true;
	set radialLayout.spread=0.0;
	set rectilinearLayout.alignTipLabels=true;
	set rectilinearLayout.curvature=0;
	set rectilinearLayout.rootLength=0;
	set scale.offsetAge=0.0;
	set scale.rootAge=1.0;
	set scale.scaleFactor=1.0;
	set scale.scaleRoot=false;
	set scaleAxis.automaticScale=true;
	set scaleAxis.fontSize=8.0;
	set scaleAxis.isShown=false;
	set scaleAxis.lineWidth=1.0;
	set scaleAxis.majorTicks=1.0;
	set scaleAxis.origin=0.0;
	set scaleAxis.reverseAxis=false;
	set scaleAxis.showGrid=true;
	set scaleBar.automaticScale=true;
	set scaleBar.fontSize=10.0;
	set scaleBar.isShown=true;
	set scaleBar.lineWidth=1.0;
	set scaleBar.scaleRange=0.0;
	set tipLabels.colorAttribute="User selection";
	set tipLabels.displayAttribute="Names";
	set tipLabels.fontName="sansserif";
	set tipLabels.fontSize=10;
	set tipLabels.fontStyle=0;
	set tipLabels.isShown=true;
	set tipLabels.significantDigits=4;
	set trees.order=true;
	set trees.orderType="decreasing";
	set trees.rooting=true;
	set trees.rootingType="Midpoint";
	set trees.transform=false;
	set trees.transformType="cladogram";
end;
