# Supplementary material for: Metagenomic sequencing suggests a diversity of RNA interference-like responses to viruses across multicellular eukaryotes
Source: PLoS Genet. 2018 Jul 30;14(7):e1007533. doi: 10.1371/journal.pgen.1007533 (PMC6085071; doi:10.1371/journal.pgen.1007533)
Supplement: S3 Data — Phylogenetic trees are provided in compressed (gzipped) newick format. Sequence titles comprise the taxon name and NCBI accession identifier for the original protein sequence. (TGZ) [file pgen.1007533.s019.tgz › LyssaRhabdo_Trimmed_Nucleop_Final.ML.tre]

#NEXUS
begin taxa;
	dimensions ntax=135;
	taxlabels
	'Adelaide_River_virus_YP_009177239.1'
	'Almpiwar_virus_YP_009094365.1'
	'American_bat_vesiculovirus_TFFN-2013_YP_008767239.1'
	'Anguillid_rhabdovirus_AIY29142.1'
	'Arboretum_virus_YP_009094378.1'
	'Aruac_virus_AJR28312.1'
	'Australian_bat_lyssavirus_NP_478339.1'
	'Barur_virus_AJR28279.1'
	'Beatrice_Hill_virus_APC23638.1'
	'Berrimah_virus_YP_009094129.1'
	'Bivens_Arm_virus_AJG05818.1'
	'Bokeloh_bat_lyssavirus_YP_009091809.1'
	'Bole_Tick_Virus_2_YP_009287860.1'
	'Bovine_ephemeral_fever_virus_NP_065398.1'
	Caledonia_dog_whelk_rhabdo-like_virus_2[&!color=#cc0033]
	'Caligus_rogercresseyi_rhabdovirus_APF32073.1'
	'Ceratitis_capitata_JAB89045.1'
	'Chaco_virus_AJR28411.1'
	'Coastal_Plains_virus_YP_009094404.1'
	'Connecticut_virus_AJR28561.1'
	'Culex_tritaeniorhynchus_rhabdovirus_YP_009094319.1'
	'Curionopolis_virus_YP_009094102.1'
	'Diuraphis_noxia_XP_015378261.1'
	'Dolphin_rhabdovirus_YP_009094472.1'
	'Drosophila_affinis_sigmavirus_AMK09223.1'
	'Drosophila_ananassae_sigmavirus_AMK09229.1'
	'Drosophila_immigrans_sigmavirus_APG78757.1'
	'Drosophila_melanogaster_sigmavirus_AP30_YP_003126908.1'
	'Drosophila_obscura_sigmavirus_10A_YP_008686596.1'
	'Drosophila_sturtevanti_sigmavirus_AMK09248.1'
	'Durham_virus_ADB88758.1'
	'Duvenhage_lyssavirus_YP_007641402.1'
	'Eel_virus_European_X_YP_008686602.1'
	'Eelpout_rhabdovirus_ALJ30355.1'
	'Ekpoma_virus_AJN08910.1'
	'Ekpoma_virus_AJN08918.1'
	'European_bat_lyssavirus_1_YP_001285388.1'
	'European_bat_lyssavirus_2_YP_001285393.1'
	'Fikirini_bat_rhabdovirus_YP_009094018.1'
	'Flanders_hapavirus_YP_009177000.1'
	'Fukuoka_virus_AJR28419.1'
	'Gannoruwa_bat_lyssavirus_YP_009325514.1'
	'Grass_carp_rhabdovirus_V76_YP_009094263.1'
	'Gray_Lodge_virus_AJR28574.1'
	'Harrison_Dam_virus_AIW61118.1'
	'Hart_Park_virus_AJR28492.1'
	'Hubei_dimarhabdovirus_virus_1_YP_009337212.1'
	'Hubei_dimarhabdovirus_virus_2_YP_009337067.1'
	'Hubei_dimarhabdovirus_virus_3_YP_009337008.1'
	'Hubei_diptera_virus_10_YP_009337290.1'
	'Hubei_diptera_virus_9_YP_009337134.1'
	'Hubei_lepidoptera_virus_2_YP_009336832.1'
	'Hybrid_snakehead_virus_AGI97134.1'
	'Ikoma_lyssavirus_YP_006742180.1'
	'Inhangapi_virus_YP_009176966.1'
	'Iriri_virus_AJR28375.1'
	'Irkut_lyssavirus_YP_007641397.1'
	'Itacaiunas_virus_AJR28284.1'
	'Jurona_vesiculovirus_YP_009094373.1'
	'Kamese_virus_ARE72399.1'
	'Kern_Canyon_virus_ABE69215.1'
	'Khujand_lyssavirus_YP_009094327.1'
	'Kimberley_virus_YP_009094395.1'
	'Klamath_virus_AJR28403.1'
	'Kolente_virus_YP_009094023.1'
	'Kolongo_virus_ABE69214.1'
	'Koolpinyah_virus_YP_009177193.1'
	'Kotonkan_virus_YP_006202618.1'
	'Kwatta_virus_AJR28291.1'
	'La_Joya_virus_AJR28298.1'
	'Lagos_bat_lyssavirus_YP_007641387.1'
	'Landjia_virus_AJR28481.1'
	'Lepeophtheirus_salmonis_rhabdovirus_No127_AIY25912.1'
	'Lone_star_tick_rhabdovirus_ALO28651.1'
	'Long_Island_tick_rhabdovirus_YP_009094013.1'
	'Malakal_virus_YP_009094425.1'
	'Manitoba_virus_AJR28465.1'
	'Marco_virus_AJR28448.1'
	'Menghai_rhabdovirus_APF29055.1'
	'Mokola_lyssavirus_YP_142350.1'
	'Monopterus_albus_rhabdovirus_AGZ15721.1'
	'Mosqueiro_virus_AJR28517.1'
	'Mossuril_virus_AJR28355.1'
	'Mount_Elgon_bat_virus_AJR28607.1'
	'Ngaingan_hapavirus_YP_003518280.1'
	'Nishimuro_virus_BAN29057.1'
	'Nkolbisson_virus_AJR28542.1'
	'North_Creek_virus_AGY80340.1'
	'Oak-Vale_virus_YP_009094418.1'
	'Obodhiang_virus_YP_006200957.1'
	'Oita_virus_AJR28398.1'
	'Ord_River_virus_AJR28597.1'
	'Orgi_virus_AOX47526.1'
	'Pararge_aegeria_JAA88939.1'
	'Parry_Creek_virus_AJR28319.1'
	'Perch_rhabdovirus_YP_007641363.1'
	'Pike_fry_rhabdovirus_YP_009094121.1'
	'Puerto_Almendras_virus_YP_009094389.1'
	'Rabies_lyssavirus_BAN66654.1'
	'Radi_vesiculovirus_AJR28592.1'
	'Rhabdoviridae_environmental_sample_AJT39593.1'
	'Rochambeau_virus_ABE69218.1'
	'Sandjimba_virus_ABE69216.1'
	'Santa_barbara_virus_YP_009176993.1'
	'Sawgrass_virus_AJR28512.1'
	'Sena_Madureira_virus_AJR28440.1'
	'Shayang_Fly_Virus_2_YP_009300664.1'
	'Shimoni_bat_lyssavirus_YP_009094179.1'
	'Siniperca_chuatsi_rhabdovirus_YP_802937.1'
	'Spring_viraemia_of_carp_virus_NP_116744.1'
	'Sunguru_virus_YP_009094435.1'
	'Sweetwater_Branch_virus_AJR28390.1'
	'Tench_rhabdovirus_S64_YP_009094202.1'
	'Tibrogargan_virus_YP_007641368.1'
	'Tongilchon_virus_1_YP_009182182.1'
	'Tupaia_virus_YP_238528.1'
	'Vesicular_stomatitis_Alagoas_virus_YP_009094097.1'
	'Walkabout_Creek_virus_YP_009176978.1'
	'West_Caucasian_bat_lyssavirus_YP_009094268.1'
	'Wongabel_hapavirus_YP_002333271.1'
	'Wuhan_Fly_Virus_2_YP_009304651.1'
	'Wuhan_House_Fly_Virus_1_APG78745.1'
	'Wuhan_House_Fly_Virus_1_YP_009304975.1'
	'Wuhan_Insect_virus_7_YP_009301739.1'
	'Wuhan_Louse_Fly_Virus_10_YP_009302014.1'
	'Wuhan_Louse_Fly_Virus_5_YP_009305098.1'
	'Wuhan_Louse_Fly_Virus_9_YP_009305103.1'
	'Wuhan_pillworm_virus_2_YP_009345047.1'
	'XP_015790643.1_Tetranychus_urticae_TSA'
	'Xiburema_virus_YP_009094161.1'
	'Xingshan_nematode_virus_4_YP_009344974.1'
	'Xinzhou_nematode_virus_4_YP_009344985.1'
	'Yata_virus_YP_009177205.1'
	'Yongjia_Tick_Virus_2_YP_009305118.1'
	'Yug_Bogdanovac_vesiculovirus_YP_009094273.1'
;
end;
begin trees;
	tree tree_1 = [&R] ('Connecticut_virus_AJR28561.1':0.03769,'Long_Island_tick_rhabdovirus_YP_009094013.1':0.028309,('Sawgrass_virus_AJR28512.1':0.009832,('Lone_star_tick_rhabdovirus_ALO28651.1':1.086377,(('Caligus_rogercresseyi_rhabdovirus_APF32073.1':1.196072,'Lepeophtheirus_salmonis_rhabdovirus_No127_AIY25912.1':1.031348)[&aLRT=0.978]:0.70189,(('Almpiwar_virus_YP_009094365.1':0.955695,('Chaco_vi…
end;
begin figtree;
	set appearance.backgroundColorAttribute="Default";
	set appearance.backgroundColour=#ffffff;
	set appearance.branchColorAttribute="User selection";
	set appearance.branchColorGradient=false;
	set appearance.branchLineWidth=1.0;
	set appearance.branchMinLineWidth=0.0;
	set appearance.branchWidthAttribute="Fixed";
	set appearance.foregroundColour=#000000;
	set appearance.hilightingGradient=false;
	set appearance.selectionColour=#2d3680;
	set branchLabels.colorAttribute="User selection";
	set branchLabels.displayAttribute="Branch times";
	set branchLabels.fontName="sansserif";
	set branchLabels.fontSize=8;
	set branchLabels.fontStyle=0;
	set branchLabels.isShown=false;
	set branchLabels.significantDigits=4;
	set layout.expansion=0;
	set layout.layoutType="RECTILINEAR";
	set layout.zoom=0;
	set legend.attribute="aLRT";
	set legend.fontSize=10.0;
	set legend.isShown=false;
	set legend.significantDigits=4;
	set nodeBars.barWidth=4.0;
	set nodeBars.displayAttribute=null;
	set nodeBars.isShown=false;
	set nodeLabels.colorAttribute="User selection";
	set nodeLabels.displayAttribute="aLRT";
	set nodeLabels.fontName="sansserif";
	set nodeLabels.fontSize=8;
	set nodeLabels.fontStyle=0;
	set nodeLabels.isShown=true;
	set nodeLabels.significantDigits=2;
	set nodeShape.colourAttribute="User selection";
	set nodeShape.isShown=false;
	set nodeShape.minSize=10.0;
	set nodeShape.scaleType=Width;
	set nodeShape.shapeType=Circle;
	set nodeShape.size=4.0;
	set nodeShape.sizeAttribute="Fixed";
	set polarLayout.alignTipLabels=false;
	set polarLayout.angularRange=0;
	set polarLayout.rootAngle=0;
	set polarLayout.rootLength=100;
	set polarLayout.showRoot=true;
	set radialLayout.spread=0.0;
	set rectilinearLayout.alignTipLabels=true;
	set rectilinearLayout.curvature=0;
	set rectilinearLayout.rootLength=0;
	set scale.offsetAge=0.0;
	set scale.rootAge=1.0;
	set scale.scaleFactor=1.0;
	set scale.scaleRoot=false;
	set scaleAxis.automaticScale=true;
	set scaleAxis.fontSize=8.0;
	set scaleAxis.isShown=false;
	set scaleAxis.lineWidth=1.0;
	set scaleAxis.majorTicks=1.0;
	set scaleAxis.origin=0.0;
	set scaleAxis.reverseAxis=false;
	set scaleAxis.showGrid=true;
	set scaleBar.automaticScale=true;
	set scaleBar.fontSize=10.0;
	set scaleBar.isShown=true;
	set scaleBar.lineWidth=1.0;
	set scaleBar.scaleRange=0.0;
	set tipLabels.colorAttribute="User selection";
	set tipLabels.displayAttribute="Names";
	set tipLabels.fontName="sansserif";
	set tipLabels.fontSize=10;
	set tipLabels.fontStyle=0;
	set tipLabels.isShown=true;
	set tipLabels.significantDigits=4;
	set trees.order=true;
	set trees.orderType="decreasing";
	set trees.rooting=true;
	set trees.rootingType="Midpoint";
	set trees.transform=false;
	set trees.transformType="cladogram";
end;
