# Supplementary material for: Metagenomic sequencing suggests a diversity of RNA interference-like responses to viruses across multicellular eukaryotes
Source: PLoS Genet. 2018 Jul 30;14(7):e1007533. doi: 10.1371/journal.pgen.1007533 (PMC6085071; doi:10.1371/journal.pgen.1007533)
Supplement: S3 Data — Phylogenetic trees are provided in compressed (gzipped) newick format. Sequence titles comprise the taxon name and NCBI accession identifier for the original protein sequence. (TGZ) [file pgen.1007533.s019.tgz › MarinePicornaViruses_Trimmed_RdRps_final.ML.tre]

#NEXUS
begin taxa;
	dimensions ntax=156;
	taxlabels
	'Antarctic_picorna-like_virus_2_YP_009255229.1'
	'Antarctic_picorna-like_virus_4_YP_009255232.1'
	'Asterionellopsis_glacialis_RNA_virus_YP_009047193.1'
	'Aurantiochytrium_single-stranded_RNA_virus_01_YP_392465.1'
	Barns_Ness_breadcrumb_sponge_aquatic_picorna-like_virus_1[&!color=#cc0033]
	Barns_Ness_breadcrumb_sponge_aquatic_picorna-like_virus_2[&!color=#cc0033]
	Barns_Ness_breadcrumb_sponge_aquatic_picorna-like_virus_3[&!color=#cc0033]
	Barns_Ness_breadcrumb_sponge_aquatic_picorna-like_virus_4[&!color=#cc0033]
	Barns_Ness_breadcrumb_sponge_aquatic_picorna-like_virus_5[&!color=#cc0033]
	'Bat_dicibavirus_YP_009345907.1'
	'Beihai_hermit_crab_virus_1_APG76789.1'
	'Beihai_mollusks_virus_1_YP_009329864.1'
	'Beihai_mollusks_virus_2_YP_009333307.1'
	'Beihai_octopus_virus_1_APG78926.1'
	'Beihai_paphia_shell_virus_1_YP_009333303.1'
	'Beihai_paphia_shell_virus_2_APG78963.1'
	'Beihai_picorna-like_virus_11_APG78954.1'
	'Beihai_picorna-like_virus_13_APG78917.1'
	'Beihai_picorna-like_virus_14_APG76758.1'
	'Beihai_picorna-like_virus_15_APG78961.1'
	'Beihai_picorna-like_virus_16_APG76689.1'
	'Beihai_picorna-like_virus_17_APG78929.1'
	'Beihai_picorna-like_virus_18_YP_009333475.1'
	'Beihai_picorna-like_virus_19_APG76785.1'
	'Beihai_picorna-like_virus_1_APG76728.1'
	'Beihai_picorna-like_virus_20_APG76787.1'
	'Beihai_picorna-like_virus_21_APG78948.1'
	'Beihai_picorna-like_virus_22_APG77933.1'
	'Beihai_picorna-like_virus_23_YP_009333593.1'
	'Beihai_picorna-like_virus_24_APG78933.1'
	'Beihai_picorna-like_virus_25_APG76780.1'
	'Beihai_picorna-like_virus_26_YP_009333382.1'
	'Beihai_picorna-like_virus_27_APG76847.1'
	'Beihai_picorna-like_virus_28_APG78940.1'
	'Beihai_picorna-like_virus_29_APG77923.1'
	'Beihai_picorna-like_virus_2_APG76825.1'
	'Beihai_picorna-like_virus_30_APG76853.1'
	'Beihai_picorna-like_virus_31_APG78919.1'
	'Beihai_picorna-like_virus_32_APG78899.1'
	'Beihai_picorna-like_virus_33_APG78972.1'
	'Beihai_picorna-like_virus_34_APG77928.1'
	'Beihai_picorna-like_virus_35_YP_009330024.1'
	'Beihai_picorna-like_virus_36_APG76803.1'
	'Beihai_picorna-like_virus_37_APG76901.1'
	'Beihai_picorna-like_virus_38_APG78914.1'
	'Beihai_picorna-like_virus_39_APG76871.1'
	'Beihai_picorna-like_virus_40_APG76822.1'
	'Beihai_picorna-like_virus_41_APG76807.1'
	'Beihai_picorna-like_virus_42_APG78020.1'
	'Beihai_picorna-like_virus_43_APG76734.1'
	'Beihai_picorna-like_virus_44_APG78866.1'
	'Beihai_picorna-like_virus_45_APG78916.1'
	'Beihai_picorna-like_virus_46_APG78911.1'
	'Beihai_picorna-like_virus_47_APG78024.1'
	'Beihai_picorna-like_virus_48_APG78918.1'
	'Beihai_picorna-like_virus_49_APG78891.1'
	'Beihai_picorna-like_virus_4_APG78938.1'
	'Beihai_picorna-like_virus_50_APG78898.1'
	'Beihai_picorna-like_virus_51_APG78011.1'
	'Beihai_picorna-like_virus_52_APG76860.1'
	'Beihai_picorna-like_virus_53_YP_009329997.1'
	'Beihai_picorna-like_virus_54_YP_009333458.1'
	'Beihai_picorna-like_virus_55_APG78895.1'
	'Beihai_picorna-like_virus_56_APG78971.1'
	'Beihai_picorna-like_virus_57_APG76812.1'
	'Beihai_picorna-like_virus_58_APG76706.1'
	'Beihai_picorna-like_virus_59_APG78921.1'
	'Beihai_picorna-like_virus_5_APG76845.1'
	'Beihai_picorna-like_virus_60_APG76685.1'
	'Beihai_picorna-like_virus_61_APG76696.1'
	'Beihai_picorna-like_virus_62_APG76690.1'
	'Beihai_picorna-like_virus_63_YP_009333515.1'
	'Beihai_picorna-like_virus_6_YP_009333414.1'
	'Beihai_picorna-like_virus_7_APG76855.1'
	'Beihai_picorna-like_virus_8_APG76851.1'
	'Beihai_picorna-like_virus_9_APG76736.1'
	'Beihai_razor_shell_virus_1_APG78900.1'
	'Beihai_razor_shell_virus_2_APG78903.1'
	'Beihai_sesarmid_crab_virus_1_APG78028.1'
	'Beihai_sipunculid_worm_virus_1_APG76827.1'
	'Beihai_sipunculid_worm_virus_2_APG76858.1'
	'Beihai_sipunculid_worm_virus_3_YP_009333549.1'
	'Beihai_sipunculid_worm_virus_4_YP_009333526.1'
	'Chaetoceros_socialis_f._radians_RNA_virus_01_YP_002647032.1'
	'Chaetoceros_sp._RNA_virus_2_BAK40203.1'
	'Chaetoceros_tenuissimus_RNA_virus_01_BAG30951.1'
	'Chaetoceros_tenuissimus_RNA_virus_type-II_YP_009111336.1'
	'Changjiang_crawfish_virus_1_APG79027.1'
	'Changjiang_picorna-like_virus_1_APG79000.1'
	'Changjiang_picorna-like_virus_2_APG79001.1'
	'Changjiang_picorna-like_virus_3_APG78992.1'
	'Changjiang_picorna-like_virus_4_APG78994.1'
	'Delisea_pulchra_RNA_virus_YP_009227212.1'
	'Hubei_leech_virus_2_APG77496.1'
	'Hubei_leech_virus_3_APG77498.1'
	'Hubei_leech_virus_4_APG77494.1'
	'Hubei_picorna-like_virus_1_APG78435.1'
	'Hubei_picorna-like_virus_2_APG78398.1'
	'Hubei_picorna-like_virus_4_APG78400.1'
	'Hubei_picorna-like_virus_5_APG78392.1'
	'Hubei_picorna-like_virus_7_APG78434.1'
	'Marine_RNA_virus_JP-A_YP_001429581.1'
	'Marine_RNA_virus_JP-B_YP_001429583.1'
	'Marine_RNA_virus_PAL128_YP_009230118.1'
	'Marine_RNA_virus_PAL156_YP_009230120.1'
	'Marine_RNA_virus_PAL438_YP_009230122.1'
	'Rhizosolenia_setigera_RNA_virus_01_YP_006732323.1'
	'Sanxia_atyid_shrimp_virus_2_APG77465.1'
	'Sanxia_picorna-like_virus_1_APG77469.1'
	'Sanxia_picorna-like_virus_2_APG77466.1'
	'Sanxia_picorna-like_virus_3_APG77480.1'
	'Sanxia_picorna-like_virus_5_APG77486.1'
	'Sanxia_picorna-like_virus_6_APG77473.1'
	'Sanxia_picorna-like_virus_7_APG77477.1'
	'Sanxia_picorna-like_virus_8_APG77485.1'
	'Sanxia_picorna-like_virus_9_APG77478.1'
	'Shahe_picorna-like_virus_14_APG77368.1'
	'Shahe_picorna-like_virus_1_APG77397.1'
	'Shahe_picorna-like_virus_2_APG77366.1'
	'Shahe_picorna-like_virus_3_APG77399.1'
	'Shahe_picorna-like_virus_4_APG77365.1'
	'Shahe_picorna-like_virus_5_APG77383.1'
	'Shahe_picorna-like_virus_6_APG77377.1'
	'Shahe_picorna-like_virus_7_APG77376.1'
	'Wenling_picorna-like_virus_1_APG78476.1'
	'Wenzhou_channeled_applesnail_virus_1_APG78504.1'
	'Wenzhou_gastropodes_virus_1_APG78576.1'
	'Wenzhou_picorna-like_virus_10_YP_009337006.1'
	'Wenzhou_picorna-like_virus_11_APG78509.1'
	'Wenzhou_picorna-like_virus_12_APG78521.1'
	'Wenzhou_picorna-like_virus_13_APG78557.1'
	'Wenzhou_picorna-like_virus_14_APG78593.1'
	'Wenzhou_picorna-like_virus_15_APG78502.1'
	'Wenzhou_picorna-like_virus_16_APG78525.1'
	'Wenzhou_picorna-like_virus_17_APG78553.1'
	'Wenzhou_picorna-like_virus_18_APG78057.1'
	'Wenzhou_picorna-like_virus_19_YP_009337701.1'
	'Wenzhou_picorna-like_virus_1_APG78572.1'
	'Wenzhou_picorna-like_virus_20_APG78550.1'
	'Wenzhou_picorna-like_virus_21_APG78541.1'
	'Wenzhou_picorna-like_virus_22_APG78507.1'
	'Wenzhou_picorna-like_virus_23_APG78497.1'
	'Wenzhou_picorna-like_virus_24_APG78560.1'
	'Wenzhou_picorna-like_virus_2_APG76675.1'
	'Wenzhou_picorna-like_virus_32_YP_009337246.1'
	'Wenzhou_picorna-like_virus_3_APG78561.1'
	'Wenzhou_picorna-like_virus_4_APG78574.1'
	'Wenzhou_picorna-like_virus_50_APG78567.1'
	'Wenzhou_picorna-like_virus_52_APG76677.1'
	'Wenzhou_picorna-like_virus_53_APG78578.1'
	'Wenzhou_picorna-like_virus_5_YP_009337362.1'
	'Wenzhou_picorna-like_virus_6_APG78565.1'
	'Wenzhou_picorna-like_virus_7_APG78055.1'
	'Wenzhou_picorna-like_virus_8_APG76681.1'
	'Wenzhou_picorna-like_virus_9_YP_009337206.1'
	'ubei_picorna-like_virus_3_APG78402.1'
;
end;
begin trees;
	tree tree_1 = [&R] ('Beihai_razor_shell_virus_1_APG78900.1':0.088483,'Beihai_razor_shell_virus_2_APG78903.1':0.216534,('Wenzhou_picorna-like_virus_15_APG78502.1':0.888947,((('Changjiang_picorna-like_virus_2_APG79001.1':1.041131,(('Beihai_picorna-like_virus_55_APG78895.1':1.692144,'Beihai_picorna-like_virus_58_APG76706.1':2.062729)[&aLRT=0.83]:0.203838,(('Wenzhou_picorna-like_virus_20_APG78550.1':…
end;
begin figtree;
	set appearance.backgroundColorAttribute="Default";
	set appearance.backgroundColour=#ffffff;
	set appearance.branchColorAttribute="User selection";
	set appearance.branchColorGradient=false;
	set appearance.branchLineWidth=1.0;
	set appearance.branchMinLineWidth=0.0;
	set appearance.branchWidthAttribute="Fixed";
	set appearance.foregroundColour=#000000;
	set appearance.hilightingGradient=false;
	set appearance.selectionColour=#2d3680;
	set branchLabels.colorAttribute="User selection";
	set branchLabels.displayAttribute="Branch times";
	set branchLabels.fontName="sansserif";
	set branchLabels.fontSize=8;
	set branchLabels.fontStyle=0;
	set branchLabels.isShown=false;
	set branchLabels.significantDigits=4;
	set layout.expansion=0;
	set layout.layoutType="RECTILINEAR";
	set layout.zoom=0;
	set legend.attribute="aLRT";
	set legend.fontSize=10.0;
	set legend.isShown=false;
	set legend.significantDigits=4;
	set nodeBars.barWidth=4.0;
	set nodeBars.displayAttribute=null;
	set nodeBars.isShown=false;
	set nodeLabels.colorAttribute="User selection";
	set nodeLabels.displayAttribute="aLRT";
	set nodeLabels.fontName="sansserif";
	set nodeLabels.fontSize=8;
	set nodeLabels.fontStyle=0;
	set nodeLabels.isShown=true;
	set nodeLabels.significantDigits=2;
	set nodeShape.colourAttribute="User selection";
	set nodeShape.isShown=false;
	set nodeShape.minSize=10.0;
	set nodeShape.scaleType=Width;
	set nodeShape.shapeType=Circle;
	set nodeShape.size=4.0;
	set nodeShape.sizeAttribute="Fixed";
	set polarLayout.alignTipLabels=false;
	set polarLayout.angularRange=0;
	set polarLayout.rootAngle=0;
	set polarLayout.rootLength=100;
	set polarLayout.showRoot=true;
	set radialLayout.spread=0.0;
	set rectilinearLayout.alignTipLabels=true;
	set rectilinearLayout.curvature=0;
	set rectilinearLayout.rootLength=0;
	set scale.offsetAge=0.0;
	set scale.rootAge=1.0;
	set scale.scaleFactor=1.0;
	set scale.scaleRoot=false;
	set scaleAxis.automaticScale=true;
	set scaleAxis.fontSize=8.0;
	set scaleAxis.isShown=false;
	set scaleAxis.lineWidth=1.0;
	set scaleAxis.majorTicks=1.0;
	set scaleAxis.origin=0.0;
	set scaleAxis.reverseAxis=false;
	set scaleAxis.showGrid=true;
	set scaleBar.automaticScale=true;
	set scaleBar.fontSize=10.0;
	set scaleBar.isShown=true;
	set scaleBar.lineWidth=1.0;
	set scaleBar.scaleRange=0.0;
	set tipLabels.colorAttribute="User selection";
	set tipLabels.displayAttribute="Names";
	set tipLabels.fontName="sansserif";
	set tipLabels.fontSize=10;
	set tipLabels.fontStyle=0;
	set tipLabels.isShown=true;
	set tipLabels.significantDigits=4;
	set trees.order=true;
	set trees.orderType="decreasing";
	set trees.rooting=true;
	set trees.rootingType="Midpoint";
	set trees.transform=false;
	set trees.transformType="cladogram";
end;
