# Supplementary material for: Metagenomic sequencing suggests a diversity of RNA interference-like responses to viruses across multicellular eukaryotes
Source: PLoS Genet. 2018 Jul 30;14(7):e1007533. doi: 10.1371/journal.pgen.1007533 (PMC6085071; doi:10.1371/journal.pgen.1007533)
Supplement: S3 Data — Phylogenetic trees are provided in compressed (gzipped) newick format. Sequence titles comprise the taxon name and NCBI accession identifier for the original protein sequence. (TGZ) [file pgen.1007533.s019.tgz › MonoChu_Trimmed_RdRps_Final.ML.tre]

#NEXUS
begin taxa;
	dimensions ntax=93;
	taxlabels
	'Anaconda_paramyxovirus_AIJ01297.1'
	Barns_Ness_beadlet_anemone_chu-like_virus_1[&!color=#cc0033]
	'Beihai_barnacle_virus_8_APG78659.1'
	'Beihai_barnacle_virus_9_APG78655.1'
	'Beihai_hermit_crab_virus_3_APG78635.1'
	'Beihai_rhabdo-like_virus_1_APG78668.1'
	'Beihai_rhabdo-like_virus_2_APG78672.1'
	'Beihai_rhabdo-like_virus_3_APG78650.1'
	'Beihai_rhabdo-like_virus_4_APG78642.1'
	'Beihai_rhabdo-like_virus_5_APG78645.1'
	'Beihai_rhabdo-like_virus_6_APG78639.1'
	'Berant_virus_AOC55081.1'
	'Bole_Tick_Virus_3_YP_009177701.1'
	'Borna_disease_virus_2_YP_009268922.1'
	'Borna_disease_virus_YP_009269418.1'
	Caledonia_beadlet_anemone_chu-like_virus_1[&!color=#cc0033]
	Caledonia_dog_whelk_rhabdo-like_virus_1[&!color=#cc0033]
	'Canary_bornavirus_1_YP_009268910.1'
	'Canary_bornavirus_3_YP_009041461.1'
	'Changping_Tick_Virus_2_YP_009177704.1'
	'Changping_Tick_Virus_3_YP_009177707.1'
	'Chuvirus_Mos8Chu0_API61887.1'
	'Deer_tick_mononegavirales-like_virus_AIE42676.2'
	'Drosophila_unispina_virus_1_AMK09260.1'
	'Gambie_virus_AOR51378.1'
	'Hubei_chuvirus-like_virus_1_APG78716.1'
	'Hubei_chuvirus-like_virus_3_APG78724.1'
	'Hubei_chuvirus-like_virus_4_APG78769.1'
	'Hubei_coleoptera_virus_3_APG78687.1'
	'Hubei_diptera_virus_11_APG78739.1'
	'Hubei_myriapoda_virus_8_APG78798.1'
	'Hubei_odonate_virus_10_APG78697.1'
	'Hubei_odonate_virus_11_APG78700.1'
	'Hubei_orthoptera_virus_5_APG78861.1'
	'Hubei_rhabdo-like_virus_3_APG78691.1'
	'Hubei_rhabdo-like_virus_4_APG78632.1'
	'Hubei_rhabdo-like_virus_5_APG78806.1'
	'Hubei_rhabdo-like_virus_6_APG78705.1'
	'Hubei_rhabdo-like_virus_7_APG78729.1'
	'Hubei_rhabdo-like_virus_8_APG78703.1'
	'Imjin_River_virus_1_YP_009182177.1'
	'Infectious_hematopoietic_necrosis_virus_NP_042681.1'
	'Lishi_Spider_Virus_1_AJG39051.1'
	'Lishi_Spider_Virus_2_YP_009303699.1'
	'Lonestar_tick_chuvirus_1_YP_009254000.1'
	'Loveridges_garter_snake_virus_1_YP_009055063.1'
	'Midway_nyavirus_YP_002905331.1'
	'Mumps_rubulavirus_ABG36717.1'
	'Nyamanini_nyavirus_YP_002905337.1'
	'Orinoco_virus_ANQ45640.1'
	'Paralichthys_olivaceus_rhabdovirus_AGI55876.1'
	'Parrot_bornavirus_1_YP_009268892.1'
	'Reptilian_ferlavirus_NP_899661.1'
	'Sanxia_Water_Strider_Virus_4_YP_009288955.1'
	'Sanxia_atyid_shrimp_virus_4_APG78770.1'
	'Scaldis_River_bee_virus_APT68159.1'
	'Sclerotinia_sclerotiorum_negative-stranded_RNA_virus_3_YP_009129259.1'
	'Sclerotinia_sclerotiorum_negative-stranded_RNA_virus_4_ALD89140.1'
	'Shayang_Fly_Virus_1_YP_009300663.1'
	'Shuangao_Fly_Virus_2_AJG39135.1'
	'Shuangao_Insect_Virus_5_AJG39083.1'
	'Shuangao_Lacewing_Virus_AJG39082.1'
	'Sierra_Nevada_virus_YP_009044201.1'
	'Snakehead_virus_NP_050585.1'
	'Soybean_cyst_nematode_socyvirus_YP_009052467.1'
	'Soybean_leaf-associated_negative-stranded_RNA_virus_1_ALM62220.1'
	'Soybean_leaf-associated_negative-stranded_RNA_virus_2_ALM62227.1'
	'Soybean_leaf-associated_negative-stranded_RNA_virus_3_ALM62228.1'
	'Soybean_leaf-associated_negative-stranded_RNA_virus_4_ALM62229.1'
	'Suffolk_virus_YP_009177218.1'
	'Tacheng_Tick_Virus_4_YP_009177716.1'
	'Tacheng_Tick_Virus_5_YP_009177717.1'
	'Tacheng_Tick_Virus_6_YP_009304420.1'
	'Variegated_squirrel_bornavirus_1_YP_009325368.1'
	'Viral_hemorrhagic_septicemia_virus_Fil3_NP_049550.1'
	'Wenling_chuvirus-like_virus_1_APG78818.1'
	'Wenling_chuvirus-like_virus_2_APG78831.1'
	'Wenling_crustacean_virus_12_APG78838.1'
	'Wenling_crustacean_virus_13_APG78828.1'
	'Wenling_crustacean_virus_14_APG78824.1'
	'Wenling_crustacean_virus_15_YP_009336632.1'
	'Wenzhou_Crab_Virus_1_YP_009304558.1'
	'Wenzhou_Crab_Virus_2_AJG39060.1'
	'Wenzhou_Crab_Virus_3_YP_009302836.1'
	'Wenzhou_tapeworm_virus_1_APG78764.1'
	'Wuchan_romanomermis_nematode_virus_2_APG78782.1'
	'Wuchang_Cockroach_Virus_3_AJG39067.1'
	'Wuhan_Louse_Fly_Virus_6_AJG39070.1'
	'Wuhan_Louse_Fly_Virus_7_AJG39073.1'
	'Wuhan_Mosquito_Virus_8_YP_009177719.1'
	'Wuhan_Tick_Virus_2_YP_009177722.1'
	'Xincheng_Mosquito_Virus_YP_009302387.1'
	'Xinzhou_nematode_virus_5_APG78852.1'
;
end;
begin trees;
	tree tree_1 = [&R] ('Anaconda_paramyxovirus_AIJ01297.1':0.00805,'Reptilian_ferlavirus_NP_899661.1':0.007894,('Mumps_rubulavirus_ABG36717.1':0.88335,(((('Hubei_odonate_virus_10_APG78697.1':0.884694,('Sanxia_Water_Strider_Virus_4_YP_009288955.1':0.936186,'Lishi_Spider_Virus_2_YP_009303699.1':0.874178)[&aLRT=0.877]:0.110722)[&aLRT=0.986]:0.205445,(('Hubei_rhabdo-like_virus_3_APG78691.1':0.774777,'Be…
end;
begin figtree;
	set appearance.backgroundColorAttribute="Default";
	set appearance.backgroundColour=#ffffff;
	set appearance.branchColorAttribute="User selection";
	set appearance.branchColorGradient=false;
	set appearance.branchLineWidth=1.0;
	set appearance.branchMinLineWidth=0.0;
	set appearance.branchWidthAttribute="Fixed";
	set appearance.foregroundColour=#000000;
	set appearance.hilightingGradient=false;
	set appearance.selectionColour=#2d3680;
	set branchLabels.colorAttribute="User selection";
	set branchLabels.displayAttribute="Branch times";
	set branchLabels.fontName="sansserif";
	set branchLabels.fontSize=8;
	set branchLabels.fontStyle=0;
	set branchLabels.isShown=false;
	set branchLabels.significantDigits=4;
	set layout.expansion=0;
	set layout.layoutType="RECTILINEAR";
	set layout.zoom=0;
	set legend.attribute="aLRT";
	set legend.fontSize=10.0;
	set legend.isShown=false;
	set legend.significantDigits=4;
	set nodeBars.barWidth=4.0;
	set nodeBars.displayAttribute=null;
	set nodeBars.isShown=false;
	set nodeLabels.colorAttribute="User selection";
	set nodeLabels.displayAttribute="aLRT";
	set nodeLabels.fontName="sansserif";
	set nodeLabels.fontSize=8;
	set nodeLabels.fontStyle=0;
	set nodeLabels.isShown=true;
	set nodeLabels.significantDigits=2;
	set nodeShape.colourAttribute="User selection";
	set nodeShape.isShown=false;
	set nodeShape.minSize=10.0;
	set nodeShape.scaleType=Width;
	set nodeShape.shapeType=Circle;
	set nodeShape.size=4.0;
	set nodeShape.sizeAttribute="Fixed";
	set polarLayout.alignTipLabels=false;
	set polarLayout.angularRange=0;
	set polarLayout.rootAngle=0;
	set polarLayout.rootLength=100;
	set polarLayout.showRoot=true;
	set radialLayout.spread=0.0;
	set rectilinearLayout.alignTipLabels=true;
	set rectilinearLayout.curvature=0;
	set rectilinearLayout.rootLength=0;
	set scale.offsetAge=0.0;
	set scale.rootAge=1.0;
	set scale.scaleFactor=1.0;
	set scale.scaleRoot=false;
	set scaleAxis.automaticScale=true;
	set scaleAxis.fontSize=8.0;
	set scaleAxis.isShown=false;
	set scaleAxis.lineWidth=1.0;
	set scaleAxis.majorTicks=1.0;
	set scaleAxis.origin=0.0;
	set scaleAxis.reverseAxis=false;
	set scaleAxis.showGrid=true;
	set scaleBar.automaticScale=true;
	set scaleBar.fontSize=10.0;
	set scaleBar.isShown=true;
	set scaleBar.lineWidth=1.0;
	set scaleBar.scaleRange=0.0;
	set tipLabels.colorAttribute="User selection";
	set tipLabels.displayAttribute="Names";
	set tipLabels.fontName="sansserif";
	set tipLabels.fontSize=10;
	set tipLabels.fontStyle=0;
	set tipLabels.isShown=true;
	set tipLabels.significantDigits=4;
	set trees.order=true;
	set trees.orderType="decreasing";
	set trees.rooting=true;
	set trees.rootingType="User Selection";
	set trees.transform=false;
	set trees.transformType="cladogram";
end;
