# Supplementary material for: Metagenomic sequencing suggests a diversity of RNA interference-like responses to viruses across multicellular eukaryotes
Source: PLoS Genet. 2018 Jul 30;14(7):e1007533. doi: 10.1371/journal.pgen.1007533 (PMC6085071; doi:10.1371/journal.pgen.1007533)
Supplement: S3 Data — Phylogenetic trees are provided in compressed (gzipped) newick format. Sequence titles comprise the taxon name and NCBI accession identifier for the original protein sequence. (TGZ) [file pgen.1007533.s019.tgz › Narnavirus_Trimmed_RdRps_final.ML.tre]

#NEXUS
begin taxa;
	dimensions ntax=200;
	taxlabels
	'Agaricus_bisporus_mitovirus_1_AQM32767.1'
	'Agaricus_bisporus_virus_14_AQM49944.1'
	'Alternaria_arborescens_mitovirus_1_YP_009270635.1'
	'Alternaria_brassicicola_mitovirus_AKN79252.1'
	Barns_Ness_breadcrumb_sponge_narna-like_virus_1[&!color=#cc0000]
	Barns_Ness_breadcrumb_sponge_narna-like_virus_2[&!color=#cc0000]
	Barns_Ness_breadcrumb_sponge_narna-like_virus_3[&!color=#cc0000]
	Barns_Ness_breadcrumb_sponge_narna-like_virus_4[&!color=#cc0000]
	Barns_Ness_breadcrumb_sponge_narna-like_virus_5[&!color=#cc0000]
	Barns_Ness_breadcrumb_sponge_narna-like_virus_6[&!color=#cc0000]
	Barns_Ness_breadcrumb_sponge_narna-like_virus_7[&!color=#cc0000]
	Barns_Ness_breadcrumb_sponge_narna-like_virus_8[&!color=#cc0000]
	Barns_Ness_dog_whelk_narna-like_virus_1[&!color=#cc0000]
	Barns_Ness_serrated_wrack_narna-like_virus_1[&!color=#cc0000]
	Barns_Ness_serrated_wrack_narna-like_virus_2[&!color=#cc0000]
	Barns_Ness_serrated_wrack_narna-like_virus_3[&!color=#cc0000]
	'Beihai_narna-like_virus_10_YP_009333271.1'
	'Beihai_narna-like_virus_11_YP_009333278.1'
	'Beihai_narna-like_virus_12_YP_009333255.1'
	'Beihai_narna-like_virus_13_YP_009333241.1'
	'Beihai_narna-like_virus_14_YP_009333153.1'
	'Beihai_narna-like_virus_15_YP_009333147.1'
	'Beihai_narna-like_virus_16_YP_009333152.1'
	'Beihai_narna-like_virus_17_YP_009333347.1'
	'Beihai_narna-like_virus_18_YP_009333315.1'
	'Beihai_narna-like_virus_19_YP_009333164.1'
	'Beihai_narna-like_virus_1_YP_009333283.1'
	'Beihai_narna-like_virus_20_YP_009333280.1'
	'Beihai_narna-like_virus_24_YP_009333245.1'
	'Beihai_narna-like_virus_26_YP_009333146.1'
	'Beihai_narna-like_virus_2_YP_009333277.1'
	'Beihai_narna-like_virus_3_YP_009333144.1'
	'Beihai_narna-like_virus_4_YP_009333266.1'
	'Beihai_narna-like_virus_6_YP_009333251.1'
	'Beihai_narna-like_virus_7_APG77081.1'
	'Beihai_narna-like_virus_8_YP_009333267.1'
	'Beihai_narna-like_virus_9_YP_009333316.1'
	'Binucleate_Rhizoctonia_mitovirus_K1_YP_009165597.1'
	'Botrytis_cinerea_debilitation-related_virus_YP_002284334.1'
	'Botrytis_cinerea_mitovirus_2_YP_009182160.1'
	'Botrytis_cinerea_mitovirus_3_YP_009182161.1'
	'Botrytis_cinerea_mitovirus_4_YP_009182163.1'
	'Botrytis_ourmia-like_virus_YP_009182165.1'
	'Buergenerula_spartinae_mitovirus_1_AHY03257.1'
	'Cassava_virus_C_YP_003104770.1'
	'Changjiang_narna-like_virus_1_YP_009337331.1'
	'Changjiang_narna-like_virus_2_YP_009337311.1'
	'Changjiang_narna-like_virus_3_APG77188.1'
	'Changjiang_narna-like_virus_3_YP_009337343.1'
	'Changjiang_narna-like_virus_4_YP_009337385.1'
	'Changjiang_narna-like_virus_5_APG77107.1'
	'Clitocybe_odora_virus_YP_005352912.1'
	'Cronartium_ribicola_mitovirus_1_YP_009259369.1'
	'Cronartium_ribicola_mitovirus_2_YP_009259481.1'
	'Cronartium_ribicola_mitovirus_3_YP_009259482.1'
	'Cronartium_ribicola_mitovirus_4_YP_009259483.1'
	'Cronartium_ribicola_mitovirus_5_YP_009259487.1'
	'Cryphonectria_cubensis_mitovirus_1a_AAR01970.1'
	'Cryphonectria_parasitica_mitovirus_1-NB631_NP_660174.1'
	'Cytospora_ribis_mitovirus_1_AIS37555.1'
	'Diatom_colony_associated_ssRNA_virus_2_BAU79521.1'
	'Epirus_cherry_virus_YP_002019754.1'
	'Fusarium_circinatum_mitovirus_2-1_AHI43534.1'
	'Fusarium_circinatum_mitovirus_2-2_AHI43535.1'
	'Fusarium_coeruleum_mitovirus_1_YP_009126873.1'
	'Fusarium_globosum_mitovirus_1_YP_009126872.1'
	'Fusarium_poae_mitovirus_1_YP_009272898.1'
	'Fusarium_poae_mitovirus_2_YP_009272899.1'
	'Fusarium_poae_mitovirus_3_YP_009272900.1'
	'Fusarium_poae_mitovirus_4_YP_009272901.1'
	'Fusarium_poae_narnavirus_1_YP_009272902.1'
	'Grapevine_associated_narnavirus-1_YP_009182162.1'
	'Gremmeniella_abietina_mitochondrial_RNA_virus_S2_YP_077184.1'
	'Gremmeniella_abietina_non-host-specific_mitochondrial_RNA_virus_S1_AEY76153.1'
	'Helicobasidium_mompa_mitovirus_1-18_BAD72871.1'
	'Heterobasidion_mitovirus_1_AIF33766.2'
	'Hubei_mosquito_virus_3_YP_009337789.1'
	'Hubei_narna-like_virus_10_APG77208.1'
	'Hubei_narna-like_virus_11_YP_009336851.1'
	'Hubei_narna-like_virus_12_YP_009336759.1'
	'Hubei_narna-like_virus_13_YP_009337805.1'
	'Hubei_narna-like_virus_14_APG77221.1'
	'Hubei_narna-like_virus_15_YP_009337783.1'
	'Hubei_narna-like_virus_16_APG77120.1'
	'Hubei_narna-like_virus_18_YP_009330065.1'
	'Hubei_narna-like_virus_1_APG77214.1'
	'Hubei_narna-like_virus_20_APG77159.1'
	'Hubei_narna-like_virus_22_YP_009336749.1'
	'Hubei_narna-like_virus_23_YP_009336767.1'
	'Hubei_narna-like_virus_25_YP_009336494.1'
	'Hubei_narna-like_virus_2_YP_009336796.1'
	'Hubei_narna-like_virus_3_APG77181.1'
	'Hubei_narna-like_virus_3_YP_009337787.1'
	'Hubei_narna-like_virus_4_YP_009337087.1'
	'Hubei_narna-like_virus_5_YP_009336672.1'
	'Hubei_narna-like_virus_7_YP_009336843.1'
	'Hubei_narna-like_virus_8_APG77202.1'
	'Hubei_narna-like_virus_9_YP_009336802.1'
	'Hymenoscyphus_fraxineus_mitovirus_1_AIU44705.1'
	'JAG26569.1_Lygus_hesperus_TSA'
	'JAG81857.1_Fopius_arisanus_TSA'
	'KMQ87490.1_Lasius_niger_TSA'
	'Leucostoma_persoonii_mitovirus_1_AIS39016.1'
	'Macrophomina_phaseolina_mitovirus_1_ALD89100.1'
	'Macrophomina_phaseolina_mitovirus_2_ALD89101.1'
	'Macrophomina_phaseolina_mitovirus_3_AMM45292.1'
	'Magnaporthe_oryzae_ourmia-like_virus_SBQ28480.1'
	'Mitovirus_AEF-2013_AGW51760.1'
	'Narnaviridae_environmental_sample_AJT39596.1'
	'Ophiostoma_mitovirus_1a_CAJ32466.1'
	'Ophiostoma_mitovirus_1b_CAJ32467.1'
	'Ophiostoma_mitovirus_3a_NP_660176.1'
	'Ophiostoma_mitovirus_3b_CAJ32468.1'
	'Ophiostoma_mitovirus_4_NP_660179.1'
	'Ophiostoma_mitovirus_5_NP_660180.1'
	'Ophiostoma_mitovirus_6_NP_660181.1'
	'Ophiostoma_mitovirus_7_AGT55877.1'
	'Ourmia_melon_virus_YP_002019757.1'
	'Phomopsis_longicolla_RNA_virus_1_YP_009345044.1'
	'Rhizoctonia_cerealis_mitovirus_AIT71973.1'
	'Rhizoctonia_mitovirus_1_RS002_AHL25281.1'
	'Rhizoctonia_oryzae-sativae_mitovirus_1_YP_009249807.1'
	'Rhizoctonia_solani_mitovirus_10_ALD89102.1'
	'Rhizoctonia_solani_mitovirus_11_ALD89116.1'
	'Rhizoctonia_solani_mitovirus_12_ALD89117.1'
	'Rhizoctonia_solani_mitovirus_13_ALD89118.1'
	'Rhizoctonia_solani_mitovirus_14_ALD89119.1'
	'Rhizoctonia_solani_mitovirus_15_ALD89120.1'
	'Rhizoctonia_solani_mitovirus_2_ALD89121.1'
	'Rhizoctonia_solani_mitovirus_3_ALD89122.1'
	'Rhizoctonia_solani_mitovirus_6_ALD89125.1'
	'Rhizoctonia_solani_mitovirus_7_ALD89126.1'
	'Rhizoctonia_solani_mitovirus_8_ALD89127.1'
	'Rhizoctonia_solani_mitovirus_9_ALD89128.1'
	'Rhizoctonia_solani_ourmia-like_virus_1_RNA_1_ALD89131.1'
	'Rhizophagus_sp._HR1_mitovirus-like_ssRNA_BAN85985.1'
	'Rhizophagus_sp._RF1_mitovirus_BAJ23143.2'
	'Saccharomyces_20S_RNA_narnavirus_NP_660178.1'
	'Saccharomyces_23S_RNA_narnavirus_NP_660177.1'
	'Sanxia_narna-like_virus_1_YP_009336702.1'
	'Sanxia_narna-like_virus_2_APG77185.1'
	'Sclerotinia_homoeocarpa_mitovirus_AAO21337.1'
	'Sclerotinia_nivalis_mitovirus_1_ANJ77669.1'
	'Sclerotinia_nivalis_mitovirus_2_ANJ77670.1'
	'Sclerotinia_sclerotiorum_mitovirus_11_AHF48627.1'
	'Sclerotinia_sclerotiorum_mitovirus_12_AHF48628.1'
	'Sclerotinia_sclerotiorum_mitovirus_14_AHF48630.1'
	'Sclerotinia_sclerotiorum_mitovirus_15_AHF48631.1'
	'Sclerotinia_sclerotiorum_mitovirus_16_AHF48632.1'
	'Sclerotinia_sclerotiorum_mitovirus_17_ALD89134.1'
	'Sclerotinia_sclerotiorum_mitovirus_19_ALD89136.1'
	'Sclerotinia_sclerotiorum_mitovirus_1_AEX91878.1'
	'Sclerotinia_sclerotiorum_mitovirus_3_YP_009182164.1'
	'Sclerotinia_sclerotiorum_mitovirus_4_AMT92141.1'
	'Sclerotinia_sclerotiorum_mitovirus_5_AHX84132.1'
	'Sclerotinia_sclerotiorum_mitovirus_6_YP_009009144.1'
	'Sclerotinia_sclerotiorum_mitovirus_7_AHX84135.1'
	'Sclerotinia_sclerotiorum_mitovirus_8_AHE13867.1'
	'Sclerotinia_sclerotiorum_mitovirus_9_AHF48625.1'
	'Sclerotinia_sclerotiorum_ourmia-like_virus_1_RNA_1_ALD89138.1'
	'Shahe_narna-like_virus_1_YP_009336536.1'
	'Shahe_narna-like_virus_2_YP_009336615.1'
	'Shahe_narna-like_virus_3_YP_009336532.1'
	'Shahe_narna-like_virus_4_APG77168.1'
	'Shahe_narna-like_virus_6_APG77166.1'
	'Shahe_narna-like_virus_7_YP_009336622.1'
	'Soybean_leaf-associated_mitovirus_1_ALM62241.1'
	'Soybean_leaf-associated_mitovirus_2_ALM62242.1'
	'Soybean_leaf-associated_mitovirus_3_ALM62243.1'
	'Soybean_leaf-associated_mitovirus_4_ALM62249.1'
	'Soybean_leaf-associated_mitovirus_5_ALM62240.1'
	'Soybean_leaf-associated_ourmiavirus_1_ALM62238.1'
	'Soybean_leaf-associated_ourmiavirus_2_ALM62250.1'
	'Thielaviopsis_basicola_mitovirus_YP_002822229.1'
	'Tuber_aestivum_mitovirus_YP_004564622.1'
	'Tuber_excavatum_mitovirus_AEP83726.1'
	'Wenling_narna-like_virus_1_YP_009337264.1'
	'Wenling_narna-like_virus_2_YP_009337193.1'
	'Wenling_narna-like_virus_3_YP_009337159.1'
	'Wenling_narna-like_virus_4_YP_009337133.1'
	'Wenling_narna-like_virus_5_YP_009337146.1'
	'Wenling_narna-like_virus_7_YP_009337166.1'
	'Wenling_narna-like_virus_8_APG77263.1'
	'Wenling_narna-like_virus_9_YP_009337200.1'
	'Wenzhou_narna-like_virus_11_APG76981.1'
	'Wenzhou_narna-like_virus_1_APG77283.1'
	'Wenzhou_narna-like_virus_2_YP_009336518.1'
	'Wenzhou_narna-like_virus_3_YP_009336520.1'
	'Wenzhou_narna-like_virus_4_YP_009333318.1'
	'Wenzhou_narna-like_virus_5_YP_009337307.1'
	'Wenzhou_narna-like_virus_6_APG77281.1'
	'Wenzhou_narna-like_virus_7_YP_009337386.1'
	'Wenzhou_narna-like_virus_8_YP_009337436.1'
	'Wenzhou_narna-like_virus_9_YP_009337619.1'
	'Wenzhou_shrimp_virus_10_YP_009337422.1'
	'Wuhan_insect_virus_18_YP_009342440.1'
	'Wuhan_spider_virus_7_YP_009344979.1'
	'narna-like_virus_6_YP_009333214.1'
	'uncultured_virus_AGW51766.1'
	'uncultured_virus_AGW51768.1'
;
end;
begin trees;
	tree tree_1 = [&R] ('Sanxia_narna-like_virus_1_YP_009336702.1':0.413152,('Changjiang_narna-like_virus_3_APG77188.1':1.0E-6,'Changjiang_narna-like_virus_3_YP_009337343.1':0.00274)[&aLRT=0.666]:0.065481,('Wenzhou_narna-like_virus_6_APG77281.1':1.436151,(((('Shahe_narna-like_virus_3_YP_009336532.1':1.501217,('Wenzhou_narna-like_virus_7_YP_009337386.1':1.302469,(('Beihai_narna-like_virus_13_YP_009333…
end;
begin figtree;
	set appearance.backgroundColorAttribute="Default";
	set appearance.backgroundColour=#ffffff;
	set appearance.branchColorAttribute="User selection";
	set appearance.branchColorGradient=false;
	set appearance.branchLineWidth=1.0;
	set appearance.branchMinLineWidth=0.0;
	set appearance.branchWidthAttribute="Fixed";
	set appearance.foregroundColour=#000000;
	set appearance.hilightingGradient=false;
	set appearance.selectionColour=#2d3680;
	set branchLabels.colorAttribute="User selection";
	set branchLabels.displayAttribute="Branch times";
	set branchLabels.fontName="sansserif";
	set branchLabels.fontSize=8;
	set branchLabels.fontStyle=0;
	set branchLabels.isShown=false;
	set branchLabels.significantDigits=4;
	set layout.expansion=187;
	set layout.layoutType="RECTILINEAR";
	set layout.zoom=0;
	set legend.attribute="aLRT";
	set legend.fontSize=10.0;
	set legend.isShown=false;
	set legend.significantDigits=4;
	set nodeBars.barWidth=4.0;
	set nodeBars.displayAttribute=null;
	set nodeBars.isShown=false;
	set nodeLabels.colorAttribute="User selection";
	set nodeLabels.displayAttribute="aLRT";
	set nodeLabels.fontName="sansserif";
	set nodeLabels.fontSize=8;
	set nodeLabels.fontStyle=0;
	set nodeLabels.isShown=true;
	set nodeLabels.significantDigits=2;
	set nodeShape.colourAttribute="User selection";
	set nodeShape.isShown=false;
	set nodeShape.minSize=10.0;
	set nodeShape.scaleType=Width;
	set nodeShape.shapeType=Circle;
	set nodeShape.size=4.0;
	set nodeShape.sizeAttribute="Fixed";
	set polarLayout.alignTipLabels=false;
	set polarLayout.angularRange=0;
	set polarLayout.rootAngle=0;
	set polarLayout.rootLength=100;
	set polarLayout.showRoot=true;
	set radialLayout.spread=0.0;
	set rectilinearLayout.alignTipLabels=true;
	set rectilinearLayout.curvature=0;
	set rectilinearLayout.rootLength=0;
	set scale.offsetAge=0.0;
	set scale.rootAge=1.0;
	set scale.scaleFactor=1.0;
	set scale.scaleRoot=false;
	set scaleAxis.automaticScale=true;
	set scaleAxis.fontSize=8.0;
	set scaleAxis.isShown=false;
	set scaleAxis.lineWidth=1.0;
	set scaleAxis.majorTicks=1.0;
	set scaleAxis.origin=0.0;
	set scaleAxis.reverseAxis=false;
	set scaleAxis.showGrid=true;
	set scaleBar.automaticScale=true;
	set scaleBar.fontSize=10.0;
	set scaleBar.isShown=true;
	set scaleBar.lineWidth=1.0;
	set scaleBar.scaleRange=0.0;
	set tipLabels.colorAttribute="User selection";
	set tipLabels.displayAttribute="Names";
	set tipLabels.fontName="sansserif";
	set tipLabels.fontSize=10;
	set tipLabels.fontStyle=0;
	set tipLabels.isShown=true;
	set tipLabels.significantDigits=4;
	set trees.order=true;
	set trees.orderType="decreasing";
	set trees.rooting=true;
	set trees.rootingType="Midpoint";
	set trees.transform=false;
	set trees.transformType="cladogram";
end;
