# Supplementary material for: Metagenomic sequencing suggests a diversity of RNA interference-like responses to viruses across multicellular eukaryotes
Source: PLoS Genet. 2018 Jul 30;14(7):e1007533. doi: 10.1371/journal.pgen.1007533 (PMC6085071; doi:10.1371/journal.pgen.1007533)
Supplement: S3 Data — Phylogenetic trees are provided in compressed (gzipped) newick format. Sequence titles comprise the taxon name and NCBI accession identifier for the original protein sequence. (TGZ) [file pgen.1007533.s019.tgz › Nodavirus_Trimmed_Capsids_Final.ML.tre]

#NEXUS
begin taxa;
	dimensions ntax=20;
	taxlabels
	'Alphanodavirus_HB-2007.CHN_ADF97522.1'
	Barns_Ness_breadcrumb_sponge_noda-like_virus_1_protein_1[&!color=#cc0033]
	'Black_beetle_virus_NP_049329.1'
	'Boolarra_virus_NP_689443.1'
	'Drosophila_melanogaster_American_nodavirus_ACU32796.1'
	'Flock_house_virus_NP_689442.1'
	'Hubei_noda-like_virus_11_APG76092.1'
	'Hubei_unio_douglasiae_virus_1_YP_009337846.1'
	'Macrobrachium_rosenbergii_nodavirus_NP_919038.1'
	Millport_beadlet_anemone_noda-like_virus_1_protein_1
	'Newington_virus_AMO03245.1'
	'Nodamura_virus_NP_937959.1'
	'Pariacoto_virus_NP_740720.1'
	'Penaeus_vannamei_nodavirus_YP_004207809.1'
	'Shahe_isopoda_virus_5_YP_009333222.1'
	'Wenling_tombus-like_virus_4_YP_009337116.1'
	'Wenling_tombus-like_virus_5_YP_009337263.1'
	'Wenzhou_bivalvia_virus_3_YP_009337426.1'
	'Wenzhou_crab_virus_4_YP_009337754.1'
	'Wenzhou_tombus-like_virus_18_YP_009342271.1'
;
end;

begin trees;
	tree tree_1 = [&R] ('Wenzhou_crab_virus_4_YP_009337754.1':0.443147,'Wenzhou_tombus-like_virus_18_YP_009342271.1':0.432052,('Wenling_tombus-like_virus_4_YP_009337116.1':0.743158,(('Wenling_tombus-like_virus_5_YP_009337263.1':0.824041,(('Pariacoto_virus_NP_740720.1':0.713956,(Millport_beadlet_anemone_noda-like_virus_1_protein_1:1.745421,'Wenzhou_bivalvia_virus_3_YP_009337426.1':1.857384)[&aLRT=0.929]:0.617304)[&aLRT=0.762]:0.424429,('Nodamura_virus_NP_937959.1':0.575493,(('Hubei_noda-like_virus_11_APG76092.1':0.520914,'Shahe_isopoda_virus_5_YP_009333222.1':0.750473)[&aLRT=0.959]:0.199796,('Hubei_unio_douglasiae_virus_1_YP_009337846.1':0.643593,(('Newington_virus_AMO03245.1':0.224403,('Black_beetle_virus_NP_049329.1':0.081498,('Drosophila_melanogaster_American_nodavirus_ACU32796.1':0.116213,'Flock_house_virus_NP_689442.1':0.032732)[&aLRT=0.976]:0.059591)[&aLRT=1.0]:0.177235)[&aLRT=0.989]:0.129283,('Alphanodavirus_HB-2007.CHN_ADF97522.1':0.300219,'Boolarra_virus_NP_689443.1':0.532186)[&aLRT=0.829]:0.094937)[&aLRT=0.987]:0.216064)[&aLRT=0.691]:0.125904)[&aLRT=0.545]:0.084772)[&aLRT=0.0]:1.0E-5)[&aLRT=1.0]:5.049402)[&aLRT=0.662]:0.692324,(Barns_Ness_breadcrumb_sponge_noda-like_virus_1_protein_1:0.448888,('Macrobrachium_rosenbergii_nodavirus_NP_919038.1':0.646572,'Penaeus_vannamei_nodavirus_YP_004207809.1':0.541347)[&aLRT=0.997]:0.530703)[&aLRT=0.645]:0.173729)[&aLRT=0.865]:0.184874)[&aLRT=0.953]:0.268518);
end;

begin figtree;
	set appearance.backgroundColorAttribute="Default";
	set appearance.backgroundColour=#ffffff;
	set appearance.branchColorAttribute="User selection";
	set appearance.branchColorGradient=false;
	set appearance.branchLineWidth=1.0;
	set appearance.branchMinLineWidth=0.0;
	set appearance.branchWidthAttribute="Fixed";
	set appearance.foregroundColour=#000000;
	set appearance.hilightingGradient=false;
	set appearance.selectionColour=#2d3680;
	set branchLabels.colorAttribute="User selection";
	set branchLabels.displayAttribute="Branch times";
	set branchLabels.fontName="sansserif";
	set branchLabels.fontSize=8;
	set branchLabels.fontStyle=0;
	set branchLabels.isShown=false;
	set branchLabels.significantDigits=4;
	set layout.expansion=0;
	set layout.layoutType="RECTILINEAR";
	set layout.zoom=0;
	set legend.attribute="aLRT";
	set legend.fontSize=10.0;
	set legend.isShown=false;
	set legend.significantDigits=4;
	set nodeBars.barWidth=4.0;
	set nodeBars.displayAttribute=null;
	set nodeBars.isShown=false;
	set nodeLabels.colorAttribute="User selection";
	set nodeLabels.displayAttribute="aLRT";
	set nodeLabels.fontName="sansserif";
	set nodeLabels.fontSize=8;
	set nodeLabels.fontStyle=0;
	set nodeLabels.isShown=true;
	set nodeLabels.significantDigits=2;
	set nodeShape.colourAttribute="User selection";
	set nodeShape.isShown=false;
	set nodeShape.minSize=10.0;
	set nodeShape.scaleType=Width;
	set nodeShape.shapeType=Circle;
	set nodeShape.size=4.0;
	set nodeShape.sizeAttribute="Fixed";
	set polarLayout.alignTipLabels=false;
	set polarLayout.angularRange=0;
	set polarLayout.rootAngle=0;
	set polarLayout.rootLength=100;
	set polarLayout.showRoot=true;
	set radialLayout.spread=0.0;
	set rectilinearLayout.alignTipLabels=true;
	set rectilinearLayout.curvature=0;
	set rectilinearLayout.rootLength=0;
	set scale.offsetAge=0.0;
	set scale.rootAge=1.0;
	set scale.scaleFactor=1.0;
	set scale.scaleRoot=false;
	set scaleAxis.automaticScale=true;
	set scaleAxis.fontSize=8.0;
	set scaleAxis.isShown=false;
	set scaleAxis.lineWidth=1.0;
	set scaleAxis.majorTicks=1.0;
	set scaleAxis.origin=0.0;
	set scaleAxis.reverseAxis=false;
	set scaleAxis.showGrid=true;
	set scaleBar.automaticScale=true;
	set scaleBar.fontSize=10.0;
	set scaleBar.isShown=true;
	set scaleBar.lineWidth=1.0;
	set scaleBar.scaleRange=0.0;
	set tipLabels.colorAttribute="User selection";
	set tipLabels.displayAttribute="Names";
	set tipLabels.fontName="sansserif";
	set tipLabels.fontSize=10;
	set tipLabels.fontStyle=0;
	set tipLabels.isShown=true;
	set tipLabels.significantDigits=4;
	set trees.order=true;
	set trees.orderType="decreasing";
	set trees.rooting=true;
	set trees.rootingType="Midpoint";
	set trees.transform=false;
	set trees.transformType="cladogram";
end;
