# Supplementary material for: Metagenomic sequencing suggests a diversity of RNA interference-like responses to viruses across multicellular eukaryotes
Source: PLoS Genet. 2018 Jul 30;14(7):e1007533. doi: 10.1371/journal.pgen.1007533 (PMC6085071; doi:10.1371/journal.pgen.1007533)
Supplement: S3 Data — Phylogenetic trees are provided in compressed (gzipped) newick format. Sequence titles comprise the taxon name and NCBI accession identifier for the original protein sequence. (TGZ) [file pgen.1007533.s019.tgz › Nodavirus_Trimmed_RdRps_Final.ML.tre]

#NEXUS
begin taxa;
	dimensions ntax=68;
	taxlabels
	'Atlantic_cod_betanodavirus_Ac06NorE_ABU95418.1'
	Barns_Ness_bladder_wrack_noda-like_virus_1[&!color=#cc0033]
	Barns_Ness_bladder_wrack_noda-like_virus_2[&!color=#cc0033]
	Barns_Ness_breadcrumb_sponge_noda-like_virus_2[&!color=#cc0033]
	'Bat_guano_associated_nodavirus_GF-4n_ADI48250.1'
	'Beihai_barnacle_virus_11_YP_009333372.1'[&!color=#000000]
	'Beihai_noda-like_virus_11_YP_009333380.1'
	'Beihai_noda-like_virus_12_APG76208.1'
	'Beihai_noda-like_virus_13_APG76286.1'
	'Beihai_noda-like_virus_14_APG76124.1'
	'Beihai_noda-like_virus_15_APG76186.1'
	'Beihai_noda-like_virus_16_APG76289.1'
	'Beihai_noda-like_virus_17_APG76118.1'
	'Beihai_noda-like_virus_18_YP_009329958.1'
	'Beihai_noda-like_virus_3_APG76184.1'
	'Beihai_noda-like_virus_4_APG76128.1'
	'Beihai_noda-like_virus_5_APG76172.1'
	'Beihai_noda-like_virus_6_APG76165.1'
	'Beihai_noda-like_virus_7_APG76144.1'
	'Beihai_noda-like_virus_8_APG76146.1'
	'Beihai_noda-like_virus_9_APG76175.1'
	'Beihai_shrimp_virus_6_YP_009333611.1'
	'Beihai_sphaeromadae_virus_2_YP_009336545.1'
	'Beihai_sphaeromadae_virus_3_YP_009329890.1'
	'Betegovirus_SF_AHA86934.1'
	'Craigies_Hill_virus_AKH40302.1'
	'Craigmillar_Park_virus_AMO03241.1'
	'GANM01015802.1_Nilaparvata_lugens_TSA'
	'GATW01051453.1_Aleochara_curtula_TSA'
	'GAXR01015452.1_Stigmatomma_oregonense_TSA'
	'GBJA01011878.1_Opisthorchis_felineus_TSA'
	'Grouper_betanodavirus_AMB51357.1'
	'HACX01023008.1_Salix_viminalis_x_TSA'
	'Hubei_diptera_virus_16_YP_009336769.1'
	'Hubei_noda-like_virus_10_APG76090.1'
	'Hubei_noda-like_virus_11_APG76091.1'
	'Hubei_noda-like_virus_12_APG76311.1'
	'Hubei_noda-like_virus_13_APG76337.1'
	'Hubei_noda-like_virus_13_APG76388.1'
	'Hubei_noda-like_virus_14_APG76320.1'
	'Hubei_noda-like_virus_15_APG76338.1'
	'Hubei_noda-like_virus_17_YP_009330099.1'
	'Hubei_noda-like_virus_18_APG76285.1'
	'Hubei_noda-like_virus_2_APG76485.1'
	'Hubei_noda-like_virus_3_APG76470.1'
	'Hubei_noda-like_virus_5_APG76216.1'
	'Hubei_noda-like_virus_7_APG76528.1'
	'Hubei_noda-like_virus_8_YP_009337881.1'
	'Hubei_orthoptera_virus_4_YP_009337883.1'
	'Hubei_unio_douglasiae_virus_1_YP_009337844.1'
	'JR063831.1_Panicum_hallii_TSA'
	'Mosinovirus_AIO11151.1'
	'Pariacoto_virus_NP_620109.1'
	'Pieris_rapae_virus_Q3KSM3.1'
	'Plasmopara_halstedii_virus_A_ADK55577.1'
	'Sanxia_noda-like_virus_1_APG76452.1'
	'Sanxia_water_strider_virus_17_YP_009337232.1'
	'Sclerophthora_macrospora_virus_A_NP_995577.1'
	'Shayang_noda-like_virus_1_APG76453.1'
	'Wenling_noda-like_virus_1_APG76581.1'
	'Wenling_noda-like_virus_2_APG76582.1'
	'Wenling_noda-like_virus_3_APG76585.1'
	'Wenzhou_bivalvia_virus_3_YP_009337425.1'
	'Wenzhou_noda-like_virus_1_APG76597.1'
	'Wenzhou_noda-like_virus_2_APG76644.1'
	'Wenzhou_noda-like_virus_3_APG76360.1'
	'Wuhan_house_centipede_virus_6_APG76323.1'
	'Wuhan_house_centipede_virus_6_YP_009342454.1'
;
end;
begin trees;
	tree tree_1 = [&R] ('Beihai_noda-like_virus_7_APG76144.1':0.017454,'Wenzhou_noda-like_virus_1_APG76597.1':0.018831,(('Beihai_noda-like_virus_8_APG76146.1':0.119363,'Beihai_noda-like_virus_9_APG76175.1':0.068171)[&aLRT=1.0]:0.646493,('Beihai_noda-like_virus_6_APG76165.1':0.593582,(('Wenzhou_bivalvia_virus_3_YP_009337425.1':1.056094,((('Betegovirus_SF_AHA86934.1':0.862003,('Beihai_noda-like_virus_3…
end;
begin figtree;
	set appearance.backgroundColorAttribute="Default";
	set appearance.backgroundColour=#ffffff;
	set appearance.branchColorAttribute="User selection";
	set appearance.branchColorGradient=false;
	set appearance.branchLineWidth=1.0;
	set appearance.branchMinLineWidth=0.0;
	set appearance.branchWidthAttribute="Fixed";
	set appearance.foregroundColour=#000000;
	set appearance.hilightingGradient=false;
	set appearance.selectionColour=#2d3680;
	set branchLabels.colorAttribute="User selection";
	set branchLabels.displayAttribute="Branch times";
	set branchLabels.fontName="sansserif";
	set branchLabels.fontSize=8;
	set branchLabels.fontStyle=0;
	set branchLabels.isShown=false;
	set branchLabels.significantDigits=4;
	set layout.expansion=0;
	set layout.layoutType="RECTILINEAR";
	set layout.zoom=0;
	set legend.attribute="aLRT";
	set legend.fontSize=10.0;
	set legend.isShown=false;
	set legend.significantDigits=4;
	set nodeBars.barWidth=4.0;
	set nodeBars.displayAttribute=null;
	set nodeBars.isShown=false;
	set nodeLabels.colorAttribute="User selection";
	set nodeLabels.displayAttribute="aLRT";
	set nodeLabels.fontName="sansserif";
	set nodeLabels.fontSize=8;
	set nodeLabels.fontStyle=0;
	set nodeLabels.isShown=true;
	set nodeLabels.significantDigits=2;
	set nodeShape.colourAttribute="User selection";
	set nodeShape.isShown=false;
	set nodeShape.minSize=10.0;
	set nodeShape.scaleType=Width;
	set nodeShape.shapeType=Circle;
	set nodeShape.size=4.0;
	set nodeShape.sizeAttribute="Fixed";
	set polarLayout.alignTipLabels=false;
	set polarLayout.angularRange=0;
	set polarLayout.rootAngle=0;
	set polarLayout.rootLength=100;
	set polarLayout.showRoot=true;
	set radialLayout.spread=0.0;
	set rectilinearLayout.alignTipLabels=true;
	set rectilinearLayout.curvature=0;
	set rectilinearLayout.rootLength=0;
	set scale.offsetAge=0.0;
	set scale.rootAge=1.0;
	set scale.scaleFactor=1.0;
	set scale.scaleRoot=false;
	set scaleAxis.automaticScale=true;
	set scaleAxis.fontSize=8.0;
	set scaleAxis.isShown=false;
	set scaleAxis.lineWidth=1.0;
	set scaleAxis.majorTicks=1.0;
	set scaleAxis.origin=0.0;
	set scaleAxis.reverseAxis=false;
	set scaleAxis.showGrid=true;
	set scaleBar.automaticScale=true;
	set scaleBar.fontSize=10.0;
	set scaleBar.isShown=true;
	set scaleBar.lineWidth=1.0;
	set scaleBar.scaleRange=0.0;
	set tipLabels.colorAttribute="User selection";
	set tipLabels.displayAttribute="Names";
	set tipLabels.fontName="sansserif";
	set tipLabels.fontSize=10;
	set tipLabels.fontStyle=0;
	set tipLabels.isShown=true;
	set tipLabels.significantDigits=4;
	set trees.order=true;
	set trees.orderType="decreasing";
	set trees.rooting=true;
	set trees.rootingType="Midpoint";
	set trees.transform=false;
	set trees.transformType="cladogram";
end;
