# Supplementary material for: Metagenomic sequencing suggests a diversity of RNA interference-like responses to viruses across multicellular eukaryotes
Source: PLoS Genet. 2018 Jul 30;14(7):e1007533. doi: 10.1371/journal.pgen.1007533 (PMC6085071; doi:10.1371/journal.pgen.1007533)
Supplement: S3 Data — Phylogenetic trees are provided in compressed (gzipped) newick format. Sequence titles comprise the taxon name and NCBI accession identifier for the original protein sequence. (TGZ) [file pgen.1007533.s019.tgz › NoraPicornavirus_Trimmed_RdRps.ML.tre]

#NEXUS
begin taxa;
	dimensions ntax=26;
	taxlabels
	'Beihai_picorna-like_virus_112_YP_009333479.1'
	'Beihai_picorna-like_virus_113_YP_009333450.1'
	'Beihai_picorna-like_virus_114_YP_009333588.1'
	'Beihai_picorna-like_virus_116_YP_009333591.1'
	'Beihai_sea_slater_virus_2_YP_009333571.1'
	'Beihai_shrimp_virus_2_YP_009333522.1'
	'Biomphalaria_virus_1_YP_009336637.1'
	'Drosophila_immigrans_Nora_virus_YP_009047190.1'
	'Drosophila_subobscura_Nora_virus_YP_009047186.1'
	'GARL01023962.1_Spodoptera_exigua_TSA'
	'GAVB01182270.1_Triodia_sylvina_TSA'
	'GAXR01026447.1_Stigmatomma_oregonense_TSA'
	'GBCW01014950.1_Agrotis_segetum_TSA'
	'GBCX01006324.1_Dastarcus_helophoroides_TSA'
	'GBEC01024688.1_Nasonia_giraulti_TSA'
	'GBYB01013056.1_Fopius_arisanus_TSA'
	'Hubei_odonate_virus_6_YP_009337218.1'
	'Hubei_odonate_virus_7_YP_009337739.1'
	'Hubei_picorna-like_virus_66_APG77451.1'
	'JAB90728.1_Ceratitis_capitata_TSA'
	'JAC39490.1_Bactrocera_dorsalis_TSA'
	'JAV18289.1_Haematobia_irritans_TSA'
	Millport_beadlet_anemone_Nora_virus-like_virus_1_protein_2__2163_to_5177__Frame_3_1005_aa[&!color=#cc0033]
	'Nora_virus_YP_004849308.1'
	'Wenling_crustacean_virus_5_YP_009336709.1'
	'Wenling_crustacean_virus_6_YP_009336650.1'
;
end;

begin trees;
	tree tree_1 = [&R] ('Beihai_picorna-like_virus_116_YP_009333591.1':0.181516,'Beihai_shrimp_virus_2_YP_009333522.1':0.208405,('Wenling_crustacean_virus_6_YP_009336650.1':0.461262,(('Wenling_crustacean_virus_5_YP_009336709.1':0.624442,'Beihai_sea_slater_virus_2_YP_009333571.1':0.776412)[&aLRT=0.523]:0.159585,('Beihai_picorna-like_virus_114_YP_009333588.1':1.462473,('Biomphalaria_virus_1_YP_009336637.1':1.122047,('GBCX01006324.1_Dastarcus_helophoroides_TSA':1.315001,(('Beihai_picorna-like_virus_112_YP_009333479.1':0.710787,'Beihai_picorna-like_virus_113_YP_009333450.1':0.672366)[&aLRT=1.0]:1.286997,((('GAVB01182270.1_Triodia_sylvina_TSA':0.720911,('GARL01023962.1_Spodoptera_exigua_TSA':0.085852,'GBCW01014950.1_Agrotis_segetum_TSA':0.01526)[&aLRT=1.0]:0.824272)[&aLRT=0.984]:0.240383,(('Hubei_odonate_virus_6_YP_009337218.1':0.666651,(('JAB90728.1_Ceratitis_capitata_TSA':0.008217,('JAC39490.1_Bactrocera_dorsalis_TSA':0.001559,'GBYB01013056.1_Fopius_arisanus_TSA':0.0)[&aLRT=0.638]:0.002803)[&aLRT=1.0]:0.367762,('JAV18289.1_Haematobia_irritans_TSA':0.228677,('Drosophila_immigrans_Nora_virus_YP_009047190.1':0.092494,('Drosophila_subobscura_Nora_virus_YP_009047186.1':0.072739,'Nora_virus_YP_004849308.1':0.063366)[&aLRT=0.772]:0.044786)[&aLRT=0.997]:0.096623)[&aLRT=1.0]:0.233625)[&aLRT=0.998]:0.225388)[&aLRT=0.995]:0.24686,('Hubei_picorna-like_virus_66_APG77451.1':0.431968,Millport_beadlet_anemone_Nora_virus-like_virus_1_protein_2__2163_to_5177__Frame_3_1005_aa:0.381491)[&aLRT=0.993]:0.251959)[&aLRT=0.779]:0.153107)[&aLRT=0.985]:0.285757,('Hubei_odonate_virus_7_YP_009337739.1':1.300391,('GAXR01026447.1_Stigmatomma_oregonense_TSA':1.077466,'GBEC01024688.1_Nasonia_giraulti_TSA':1.371381)[&aLRT=0.237]:0.12594)[&aLRT=0.943]:0.181457)[&aLRT=0.998]:0.564097)[&aLRT=0.915]:0.253694)[&aLRT=0.425]:0.088891)[&aLRT=0.986]:0.287987)[&aLRT=0.919]:0.19825)[&aLRT=0.999]:0.349934)[&aLRT=1.0]:0.351708);
end;

begin figtree;
	set appearance.backgroundColorAttribute="Default";
	set appearance.backgroundColour=#ffffff;
	set appearance.branchColorAttribute="User selection";
	set appearance.branchColorGradient=false;
	set appearance.branchLineWidth=1.0;
	set appearance.branchMinLineWidth=0.0;
	set appearance.branchWidthAttribute="Fixed";
	set appearance.foregroundColour=#000000;
	set appearance.hilightingGradient=false;
	set appearance.selectionColour=#2d3680;
	set branchLabels.colorAttribute="User selection";
	set branchLabels.displayAttribute="Branch times";
	set branchLabels.fontName="sansserif";
	set branchLabels.fontSize=8;
	set branchLabels.fontStyle=0;
	set branchLabels.isShown=false;
	set branchLabels.significantDigits=4;
	set layout.expansion=0;
	set layout.layoutType="RECTILINEAR";
	set layout.zoom=0;
	set legend.attribute="aLRT";
	set legend.fontSize=10.0;
	set legend.isShown=false;
	set legend.significantDigits=4;
	set nodeBars.barWidth=4.0;
	set nodeBars.displayAttribute=null;
	set nodeBars.isShown=false;
	set nodeLabels.colorAttribute="User selection";
	set nodeLabels.displayAttribute="aLRT";
	set nodeLabels.fontName="sansserif";
	set nodeLabels.fontSize=8;
	set nodeLabels.fontStyle=0;
	set nodeLabels.isShown=true;
	set nodeLabels.significantDigits=2;
	set nodeShape.colourAttribute="User selection";
	set nodeShape.isShown=false;
	set nodeShape.minSize=10.0;
	set nodeShape.scaleType=Width;
	set nodeShape.shapeType=Circle;
	set nodeShape.size=4.0;
	set nodeShape.sizeAttribute="Fixed";
	set polarLayout.alignTipLabels=false;
	set polarLayout.angularRange=0;
	set polarLayout.rootAngle=0;
	set polarLayout.rootLength=100;
	set polarLayout.showRoot=true;
	set radialLayout.spread=0.0;
	set rectilinearLayout.alignTipLabels=true;
	set rectilinearLayout.curvature=0;
	set rectilinearLayout.rootLength=0;
	set scale.offsetAge=0.0;
	set scale.rootAge=1.0;
	set scale.scaleFactor=1.0;
	set scale.scaleRoot=false;
	set scaleAxis.automaticScale=true;
	set scaleAxis.fontSize=8.0;
	set scaleAxis.isShown=false;
	set scaleAxis.lineWidth=1.0;
	set scaleAxis.majorTicks=1.0;
	set scaleAxis.origin=0.0;
	set scaleAxis.reverseAxis=false;
	set scaleAxis.showGrid=true;
	set scaleBar.automaticScale=true;
	set scaleBar.fontSize=10.0;
	set scaleBar.isShown=true;
	set scaleBar.lineWidth=1.0;
	set scaleBar.scaleRange=0.0;
	set tipLabels.colorAttribute="User selection";
	set tipLabels.displayAttribute="Names";
	set tipLabels.fontName="sansserif";
	set tipLabels.fontSize=10;
	set tipLabels.fontStyle=0;
	set tipLabels.isShown=true;
	set tipLabels.significantDigits=4;
	set trees.order=true;
	set trees.orderType="decreasing";
	set trees.rooting=true;
	set trees.rootingType="Midpoint";
	set trees.transform=false;
	set trees.transformType="cladogram";
end;
