# Supplementary material for: Metagenomic sequencing suggests a diversity of RNA interference-like responses to viruses across multicellular eukaryotes
Source: PLoS Genet. 2018 Jul 30;14(7):e1007533. doi: 10.1371/journal.pgen.1007533 (PMC6085071; doi:10.1371/journal.pgen.1007533)
Supplement: S3 Data — Phylogenetic trees are provided in compressed (gzipped) newick format. Sequence titles comprise the taxon name and NCBI accession identifier for the original protein sequence. (TGZ) [file pgen.1007533.s019.tgz › Orthomyxo_Trimmed_PBs_final.ML.tre]

#NEXUS
begin taxa;
	dimensions ntax=30;
	taxlabels
	'Aransas_Bay_virus_AHB34061.1'
	Barns_Ness_dog_whelk_orthomyxo-like_virus_1[&!color=#cc0000]
	'Bourbon_virus_AMN92168.1'
	'GAYQ01187312.1_Forficula_auricularia_TSA'
	'HAEN01034382.1_Bragasellus_peltatus_TSA'
	'Hubei_earwig_virus_1_APG77904.1'
	'Hubei_orthomyxo-like_virus_1_APG77895.1'
	'Hubei_orthomyxo-like_virus_2_APG77890.1'
	'Hubei_orthomyxo-like_virus_4_APG77896.1'
	'Hubei_orthoptera_virus_6_APG77906.1'
	'Infectious_salmon_anemia_virus_YP_145804.1'
	'Influenza_A_virus_YP_308851.1'
	'Influenza_B_virus_NP_056657.1'
	'Influenza_C_virus_YP_089653.1'
	'Influenza_D_virus_YP_009134759.1'
	'JAC04895.1_Ceratitis_capitata_TSA'
	'JAI18927.1_Bactrocera_latifrons_TSA'
	'JP305384.1_Lepeophtheirus_salmonis_TSA'
	'Jingshan_Fly_Virus_1_AJG39084.1'
	'Jos_virus_AED98371.1'
	'Shuangao_Insect_Virus_4_AJG39088.1'
	'Sinu_virus_APP91612.1'
	'Thogoto_virus_YP_145794.1'
	'Upolu_virus_AHB34055.1'
	'Whidbey_virus_AQU42764.1'
	'Wuhan_Louse_Fly_Virus_3_AJG39089.1'
	'Wuhan_Louse_Fly_Virus_4_AJG39090.1'
	'Wuhan_Mosquito_Virus_4_AJG39092.1'
	'Wuhan_Mosquito_Virus_5_AJG39093.1'
	'Wuhan_Mosquito_Virus_6_AJG39094.1'
;
end;

begin trees;
	tree tree_1 = [&R] ('Influenza_C_virus_YP_089653.1':0.180633,'Influenza_D_virus_YP_009134759.1':0.209153,(('Influenza_A_virus_YP_308851.1':0.392537,'Influenza_B_virus_NP_056657.1':0.303217)[&aLRT=1.0]:0.64353,((('JP305384.1_Lepeophtheirus_salmonis_TSA':2.1707,Barns_Ness_dog_whelk_orthomyxo-like_virus_1:1.554278)[&aLRT=0.977]:1.032945,('Infectious_salmon_anemia_virus_YP_145804.1':3.30419,((('GAYQ01187312.1_Forficula_auricularia_TSA':0.704571,('Hubei_earwig_virus_1_APG77904.1':0.561255,'Hubei_orthomyxo-like_virus_1_APG77895.1':0.648245)[&aLRT=0.855]:0.116737)[&aLRT=0.983]:0.180268,('Hubei_orthomyxo-like_virus_2_APG77890.1':0.784631,('JAI18927.1_Bactrocera_latifrons_TSA':0.307729,'JAC04895.1_Ceratitis_capitata_TSA':0.303237)[&aLRT=0.996]:0.317565)[&aLRT=1.0]:0.530668)[&aLRT=0.876]:0.150275,(('Wuhan_Mosquito_Virus_4_AJG39092.1':0.398054,'Wuhan_Mosquito_Virus_6_AJG39094.1':0.540419)[&aLRT=1.0]:0.321427,(('Whidbey_virus_AQU42764.1':0.464243,'Wuhan_Mosquito_Virus_5_AJG39093.1':0.292859)[&aLRT=1.0]:0.261198,('Shuangao_Insect_Virus_4_AJG39088.1':0.355371,('Jingshan_Fly_Virus_1_AJG39084.1':0.273774,('Wuhan_Louse_Fly_Virus_3_AJG39089.1':0.082084,'Wuhan_Louse_Fly_Virus_4_AJG39090.1':0.093376)[&aLRT=1.0]:0.195688)[&aLRT=0.993]:0.120962)[&aLRT=0.938]:0.090284)[&aLRT=0.996]:0.203249)[&aLRT=0.958]:0.206823)[&aLRT=1.0]:1.194134)[&aLRT=0.919]:0.50409)[&aLRT=0.446]:0.330336,((('Hubei_orthomyxo-like_virus_4_APG77896.1':0.541481,'Hubei_orthoptera_virus_6_APG77906.1':0.346989)[&aLRT=0.758]:0.2121,('Sinu_virus_APP91612.1':0.425922,('Bourbon_virus_AMN92168.1':0.406545,('Thogoto_virus_YP_145794.1':0.180449,('Jos_virus_AED98371.1':0.17837,('Aransas_Bay_virus_AHB34061.1':0.030165,'Upolu_virus_AHB34055.1':0.052397)[&aLRT=1.0]:0.106829)[&aLRT=0.964]:0.067916)[&aLRT=0.983]:0.112214)[&aLRT=0.988]:0.238853)[&aLRT=1.0]:0.553031)[&aLRT=1.0]:0.742101,'HAEN01034382.1_Bragasellus_peltatus_TSA':2.099728)[&aLRT=0.136]:0.303689)[&aLRT=0.999]:0.867488)[&aLRT=0.997]:0.496489);
end;

begin figtree;
	set appearance.backgroundColorAttribute="Default";
	set appearance.backgroundColour=#ffffff;
	set appearance.branchColorAttribute="User selection";
	set appearance.branchColorGradient=false;
	set appearance.branchLineWidth=1.0;
	set appearance.branchMinLineWidth=0.0;
	set appearance.branchWidthAttribute="Fixed";
	set appearance.foregroundColour=#000000;
	set appearance.hilightingGradient=false;
	set appearance.selectionColour=#2d3680;
	set branchLabels.colorAttribute="User selection";
	set branchLabels.displayAttribute="Branch times";
	set branchLabels.fontName="sansserif";
	set branchLabels.fontSize=8;
	set branchLabels.fontStyle=0;
	set branchLabels.isShown=false;
	set branchLabels.significantDigits=4;
	set layout.expansion=0;
	set layout.layoutType="RECTILINEAR";
	set layout.zoom=0;
	set legend.attribute="aLRT";
	set legend.fontSize=10.0;
	set legend.isShown=false;
	set legend.significantDigits=4;
	set nodeBars.barWidth=4.0;
	set nodeBars.displayAttribute=null;
	set nodeBars.isShown=false;
	set nodeLabels.colorAttribute="User selection";
	set nodeLabels.displayAttribute="aLRT";
	set nodeLabels.fontName="sansserif";
	set nodeLabels.fontSize=8;
	set nodeLabels.fontStyle=0;
	set nodeLabels.isShown=true;
	set nodeLabels.significantDigits=2;
	set nodeShape.colourAttribute="User selection";
	set nodeShape.isShown=false;
	set nodeShape.minSize=10.0;
	set nodeShape.scaleType=Width;
	set nodeShape.shapeType=Circle;
	set nodeShape.size=4.0;
	set nodeShape.sizeAttribute="Fixed";
	set polarLayout.alignTipLabels=false;
	set polarLayout.angularRange=0;
	set polarLayout.rootAngle=0;
	set polarLayout.rootLength=100;
	set polarLayout.showRoot=true;
	set radialLayout.spread=0.0;
	set rectilinearLayout.alignTipLabels=true;
	set rectilinearLayout.curvature=0;
	set rectilinearLayout.rootLength=0;
	set scale.offsetAge=0.0;
	set scale.rootAge=1.0;
	set scale.scaleFactor=1.0;
	set scale.scaleRoot=false;
	set scaleAxis.automaticScale=true;
	set scaleAxis.fontSize=8.0;
	set scaleAxis.isShown=false;
	set scaleAxis.lineWidth=1.0;
	set scaleAxis.majorTicks=1.0;
	set scaleAxis.origin=0.0;
	set scaleAxis.reverseAxis=false;
	set scaleAxis.showGrid=true;
	set scaleBar.automaticScale=true;
	set scaleBar.fontSize=10.0;
	set scaleBar.isShown=true;
	set scaleBar.lineWidth=1.0;
	set scaleBar.scaleRange=0.0;
	set tipLabels.colorAttribute="User selection";
	set tipLabels.displayAttribute="Names";
	set tipLabels.fontName="sansserif";
	set tipLabels.fontSize=10;
	set tipLabels.fontStyle=0;
	set tipLabels.isShown=true;
	set tipLabels.significantDigits=4;
	set trees.order=true;
	set trees.orderType="decreasing";
	set trees.rooting=true;
	set trees.rootingType="Midpoint";
	set trees.transform=false;
	set trees.transformType="cladogram";
end;
