# Supplementary material for: Metagenomic sequencing suggests a diversity of RNA interference-like responses to viruses across multicellular eukaryotes
Source: PLoS Genet. 2018 Jul 30;14(7):e1007533. doi: 10.1371/journal.pgen.1007533 (PMC6085071; doi:10.1371/journal.pgen.1007533)
Supplement: S3 Data — Phylogenetic trees are provided in compressed (gzipped) newick format. Sequence titles comprise the taxon name and NCBI accession identifier for the original protein sequence. (TGZ) [file pgen.1007533.s019.tgz › Partitivirus_Trimmed_RdRps_Final.ML.tre]

#NEXUS
begin taxa;
	dimensions ntax=184;
	taxlabels
	'Amasya_cherry_disease-associated_mycovirus_YP_138537.1'
	'Arabidopsis_halleri_partitivirus_1_YP_009273018.1'
	'Aspergillus_fumigatus_partitivirus-1_CAY25801.2'
	'Atkinsonella_hypoxylon_partitivirus_NP_604475.1'
	Barns_Ness_breadcrumb_sponge_partiti-like_virus_1_Segment_1[&!color=#cc0033]
	Barns_Ness_breadcrumb_sponge_partiti-like_virus_1_or_2_Segment_1[&!color=#cc0033]
	'Beauveria_bassiana_partitivirus_1_CUS18591.1'
	'Beet_cryptic_virus_1_YP_002308574.1'
	'Beet_cryptic_virus_2_ADP24757.1'
	'Beihai_barnacle_virus_12_APG78177.1'
	'Beihai_barnacle_virus_13_APG78179.1'
	'Beihai_barnacle_virus_14_APG78182.1'
	'Beihai_partiti-like_virus_10_APG78357.1'
	'Beihai_partiti-like_virus_1_APG78183.1'
	'Beihai_partiti-like_virus_2_APG78196.1'
	'Beihai_partiti-like_virus_3_APG78165.1'
	'Beihai_partiti-like_virus_4_APG78356.1'
	'Beihai_partiti-like_virus_5_APG78355.1'
	'Beihai_partiti-like_virus_6_APG78195.1'
	'Beihai_partiti-like_virus_7_APG78211.1'
	'Beihai_partiti-like_virus_8_APG78212.1'
	'Beihai_partiti-like_virus_9_APG78186.1'
	'Black_grass_cryptic_virus_2_YP_009130618.1'
	'Botryotinia_fuckeliana_partitivirus_1_YP_001686789.1'
	Caledonia_beadlet_anemone_partiti-like_virus_1_protein_1[&!color=#cc0033]
	'Ceratocystis_polonica_partitivirus_AAP86639.1'
	'Chondrostereum_purpureum_cryptic_virus_1_CAQ53729.1'
	'Citrullus_lanatus_cryptic_virus_APT68925.1'
	'Cryptosporidium_dsRNA_virus_ABV83023.1'
	'Cucurbitaria_piceae_virus_1_ALT08065.1'
	'Cytospora_sacchari_partitivirus_MP-2014_AHV83754.1'
	'Discula_destructiva_virus_1_NP_116716.1'
	'Diuris_pendunculata_cryptic_virus_AFQ95555.1'
	'Flammulina_velutipes_browning_virus_BAH56481.1'
	'Flammulina_velutipes_isometric_virus_BAH08700.1'
	'Fragaria_chiloensis_cryptic_virus_YP_001274391.1'
	'Fusarium_poae_virus_1_NP_624349.1'
	'Fusarium_solani_partitivirus_2_BAQ36631.1'
	'GCJW01045242.1_Secale_cereale_TSA'
	'Grapevine_cryptic_virus_AFX73021.1'
	'Grapevine_partitivirus_AFX73022.1'
	'Grapevine_partitivirus_AFX73023.1'
	'Gremmeniella_abietina_RNA_virus_MS1_NP_659027.1'
	'Helicobasidium_mompa_dsRNA_mycovirus_BAC23065.1'
	'Helicobasidium_mompa_partitivirus_V1-2_BAD32678.1'
	'Heterobasidion_partitivirus_12_AHL25151.1'
	'Heterobasidion_partitivirus_13_AHL25155.1'
	'Heterobasidion_partitivirus_14_AHL25161.1'
	'Heterobasidion_partitivirus_15_AHL25162.1'
	'Heterobasidion_partitivirus_17_AIF33767.1'
	'Heterobasidion_partitivirus_1_ADV15441.1'
	'Heterobasidion_partitivirus_3_ACO37245.1'
	'Heterobasidion_partitivirus_4_ADV15443.1'
	'Heterobasidion_partitivirus_9_AEX87909.2'
	'Heterobasidion_partitivirus_P_AAK52739.1'
	'Hubei_coleoptera_virus_4_APG78220.1'
	'Hubei_coleoptera_virus_5_APG78219.1'
	'Hubei_coleoptera_virus_6_APG78221.1'
	'Hubei_diptera_virus_17_APG78258.1'
	'Hubei_diptera_virus_19_APG78245.1'
	'Hubei_odonate_virus_13_APG78254.1'
	'Hubei_partiti-like_virus_10_APG78227.1'
	'Hubei_partiti-like_virus_11_APG78239.1'
	'Hubei_partiti-like_virus_12_APG78257.1'
	'Hubei_partiti-like_virus_13_APG78275.1'
	'Hubei_partiti-like_virus_14_APG78278.1'
	'Hubei_partiti-like_virus_15_APG78282.1'
	'Hubei_partiti-like_virus_16_APG78301.1'
	'Hubei_partiti-like_virus_17_APG78256.1'
	'Hubei_partiti-like_virus_18_APG78265.1'
	'Hubei_partiti-like_virus_19_APG78260.1'
	'Hubei_partiti-like_virus_1_APG78306.1'
	'Hubei_partiti-like_virus_20_APG78253.1'
	Hubei_partiti-like_virus_21_KX884134
	'Hubei_partiti-like_virus_22_APG78283.1'
	'Hubei_partiti-like_virus_23_APG78232.1'
	'Hubei_partiti-like_virus_24_APG78329.1'
	'Hubei_partiti-like_virus_25_APG78228.1'
	'Hubei_partiti-like_virus_26_APG78246.1'
	'Hubei_partiti-like_virus_27_APG78241.1'
	'Hubei_partiti-like_virus_28_APG78273.1'
	'Hubei_partiti-like_virus_29_APG78244.1'
	'Hubei_partiti-like_virus_2_APG78155.1'
	'Hubei_partiti-like_virus_31_APG78277.1'
	'Hubei_partiti-like_virus_32_APG78251.1'
	'Hubei_partiti-like_virus_33_APG78222.1'
	'Hubei_partiti-like_virus_34_APG78322.1'
	'Hubei_partiti-like_virus_35_APG78333.1'
	'Hubei_partiti-like_virus_36_APG78249.1'
	'Hubei_partiti-like_virus_37_APG78231.1'
	'Hubei_partiti-like_virus_38_APG78261.1'
	'Hubei_partiti-like_virus_39_APG78233.1'
	'Hubei_partiti-like_virus_3_APG78162.1'
	'Hubei_partiti-like_virus_40_APG78310.1'
	'Hubei_partiti-like_virus_41_APG78238.1'
	'Hubei_partiti-like_virus_42_APG78281.1'
	Hubei_partiti-like_virus_43_KX884198
	'Hubei_partiti-like_virus_44_APG78248.1'
	'Hubei_partiti-like_virus_45_APG78330.1'
	'Hubei_partiti-like_virus_46_APG78243.1'
	'Hubei_partiti-like_virus_47_APG78250.1'
	'Hubei_partiti-like_virus_48_APG78218.1'
	'Hubei_partiti-like_virus_49_APG78274.1'
	'Hubei_partiti-like_virus_4_APG78224.1'
	'Hubei_partiti-like_virus_50_APG78284.1'
	'Hubei_partiti-like_virus_51_APG78321.1'
	'Hubei_partiti-like_virus_52_APG78280.1'
	'Hubei_partiti-like_virus_59_APG78262.1'
	'Hubei_partiti-like_virus_5_APG78252.1'
	'Hubei_partiti-like_virus_6_APG78276.1'
	'Hubei_partiti-like_virus_7_APG78230.1'
	'Hubei_partiti-like_virus_8_APG78307.1'
	'Hubei_partiti-like_virus_9_APG78308.1'
	'Hubei_picobirna-like_virus_3_APG78302.1'
	'Hubei_sobemo-like_virus_10_YP_009330010.1'
	'Hubei_tetragnatha_maxillosa_virus_8_APG78234.1'
	'JAI18675.1_Bactrocera_latifrons_TSA'
	'JW510640.1_Tigriopus_californicus_TSA'
	'Oyster_mushroom_isometric_virus_II_AAP74192.1'
	'Partitivirus-like_1_AOR51388.1'
	'Partitivirus-like_2_AOR51389.1'
	'Partitivirus-like_3_AOR51390.1'
	'Penicillium_aurantiogriseum_partiti-like_virus_YP_009182157.1'
	'Penicillium_stoloniferum_virus_F_YP_271922.1'
	'Pleurotus_ostreatus_virus_1_YP_227355.1'
	'Primula_malacoides_virus_China/Mar2007_YP_003104768.1'
	'Pseudogymnoascus_destructans_partitivirus-pa_YP_009259752.1'
	'Raphanus_sativus_cryptic_virus_1_APG78202.1'
	'Raphanus_sativus_partitivirus_1_ALT00589.1'
	'Rhizoctonia_fumigata_partitivirus_AJE25830.1'
	'Rhizoctonia_solani_dsRNA_virus_2_YP_009011230.1'
	'Rhizoctonia_solani_dsRNA_virus_3_YP_009329886.1'
	'Rhizoctonia_solani_partitivirus_1_AND83003.1'
	'Rhizoctonia_solani_virus_717_AJE29742.1'
	'Rhizoctonia_solani_virus_717_NP_620659.1'
	'Rose_partitivirus_ANQ45203.1'
	'Rosellinia_necatrix_partitivirus_1-W8_YP_392480.1'
	'Rosellinia_necatrix_partitivirus_2_YP_007419077.1'
	'Rosellinia_necatrix_partitivirus_3_BAM36401.1'
	'Rosellinia_necatrix_partitivirus_5_BAM36403.1'
	'Rosellinia_necatrix_partitivirus_7_BAT32942.1'
	'Sanxia_partiti-like_virus_1_APG78294.1'
	'Sanxia_partiti-like_virus_2_APG78295.1'
	'Sanxia_water_strider_virus_18_APG78293.1'
	'Sclerotinia_sclerotiorum_partitivirus_1_AFR78160.1'
	'Sclerotinia_sclerotiorum_partitivirus_S_YP_003082248.1'
	'Shahe_partiti-like_virus_1_APG78269.1'
	'Shuangao_partiti-like_virus_1_APG78213.1'
	'Shuangao_partiti-like_virus_1_APG78215.1'
	'Sophora_japonica_powdery_mildew-associated_partitivirus_YP_009272944.1'
	'Soybean_leaf-associated_partitivirus_1_ALM62245.1'
	'Soybean_leaf-associated_partitivirus_2_ALM62247.1'
	'Ustilaginoidea_virens_partitivirus_AGO04402.1'
	'Ustilaginoidea_virens_partitivirus_AHH35116.1'
	'Vicia_faba_partitivirus_1_ABJ99996.1'
	'Wenling_partiti-like_virus_10_APG78339.1'
	'Wenling_partiti-like_virus_11_APG78340.1'
	'Wenling_partiti-like_virus_12_APG78341.1'
	'Wenling_partiti-like_virus_13_APG78351.1'
	'Wenling_partiti-like_virus_1_APG78350.1'
	'Wenling_partiti-like_virus_2_APG78342.1'
	'Wenling_partiti-like_virus_3_APG78345.1'
	'Wenling_partiti-like_virus_4_APG78343.1'
	'Wenling_partiti-like_virus_5_APG78348.1'
	'Wenling_partiti-like_virus_6_APG78347.1'
	'Wenling_partiti-like_virus_7_APG78349.1'
	'Wenling_partiti-like_virus_8_APG78344.1'
	'Wenling_partiti-like_virus_9_APG78346.1'
	'Wenzhou_partiti-like_virus_1_APG78352.1'
	'White_clover_cryptic_virus_2_YP_007889821.1'
	'Wuhan_cricket_virus_2_APG78323.1'
	'Wuhan_fly_virus_5_APG78204.1'
	'Wuhan_fly_virus_6_APG78203.1'
	'Wuhan_house_centipede_virus_7_APG78331.1'
	'Wuhan_house_centipede_virus_8_APG78332.1'
	'Wuhan_insect_virus_22_YP_009346039.1'
	'Wuhan_insect_virus_23_APG78216.1'
	'Wuhan_insect_virus_24_APG78199.1'
	'Wuhan_insect_virus_25_APG78200.1'
	'Wuhan_spider_virus_10_APG78279.1'
	'XP_011706461.1_Wasmannia_auropunctata_TSA'
	'XP_017484547.1_Rhagoletis_zephyria_TSA'
	'Zygosaccharomyces_bailii_virus_Z_NP_624325.1'
	'uncultured_partitivirus_CDF65981.1'
;
end;
begin trees;
	tree tree_1 = [&R] (Barns_Ness_breadcrumb_sponge_partiti-like_virus_1_Segment_1:0.0,Caledonia_beadlet_anemone_partiti-like_virus_1_protein_1:0.0,(('Wenling_partiti-like_virus_13_APG78351.1':0.393761,('Wenling_partiti-like_virus_11_APG78340.1':0.463137,'Wenling_partiti-like_virus_12_APG78341.1':0.388731)[&aLRT=0.996]:0.227127)[&aLRT=0.963]:0.212433,(('Sanxia_partiti-like_virus_2_APG78295.1':0.3739…
end;
begin figtree;
	set appearance.backgroundColorAttribute="Default";
	set appearance.backgroundColour=#ffffff;
	set appearance.branchColorAttribute="User selection";
	set appearance.branchColorGradient=false;
	set appearance.branchLineWidth=1.0;
	set appearance.branchMinLineWidth=0.0;
	set appearance.branchWidthAttribute="Fixed";
	set appearance.foregroundColour=#000000;
	set appearance.hilightingGradient=false;
	set appearance.selectionColour=#2d3680;
	set branchLabels.colorAttribute="User selection";
	set branchLabels.displayAttribute="Branch times";
	set branchLabels.fontName="sansserif";
	set branchLabels.fontSize=8;
	set branchLabels.fontStyle=0;
	set branchLabels.isShown=false;
	set branchLabels.significantDigits=4;
	set layout.expansion=98;
	set layout.layoutType="RECTILINEAR";
	set layout.zoom=0;
	set legend.attribute="aLRT";
	set legend.fontSize=10.0;
	set legend.isShown=false;
	set legend.significantDigits=4;
	set nodeBars.barWidth=4.0;
	set nodeBars.displayAttribute=null;
	set nodeBars.isShown=false;
	set nodeLabels.colorAttribute="User selection";
	set nodeLabels.displayAttribute="aLRT";
	set nodeLabels.fontName="sansserif";
	set nodeLabels.fontSize=8;
	set nodeLabels.fontStyle=0;
	set nodeLabels.isShown=true;
	set nodeLabels.significantDigits=2;
	set nodeShape.colourAttribute="User selection";
	set nodeShape.isShown=false;
	set nodeShape.minSize=10.0;
	set nodeShape.scaleType=Width;
	set nodeShape.shapeType=Circle;
	set nodeShape.size=4.0;
	set nodeShape.sizeAttribute="Fixed";
	set polarLayout.alignTipLabels=false;
	set polarLayout.angularRange=0;
	set polarLayout.rootAngle=0;
	set polarLayout.rootLength=100;
	set polarLayout.showRoot=true;
	set radialLayout.spread=0.0;
	set rectilinearLayout.alignTipLabels=true;
	set rectilinearLayout.curvature=0;
	set rectilinearLayout.rootLength=0;
	set scale.offsetAge=0.0;
	set scale.rootAge=1.0;
	set scale.scaleFactor=1.0;
	set scale.scaleRoot=false;
	set scaleAxis.automaticScale=true;
	set scaleAxis.fontSize=8.0;
	set scaleAxis.isShown=false;
	set scaleAxis.lineWidth=1.0;
	set scaleAxis.majorTicks=1.0;
	set scaleAxis.origin=0.0;
	set scaleAxis.reverseAxis=false;
	set scaleAxis.showGrid=true;
	set scaleBar.automaticScale=true;
	set scaleBar.fontSize=10.0;
	set scaleBar.isShown=true;
	set scaleBar.lineWidth=1.0;
	set scaleBar.scaleRange=0.0;
	set tipLabels.colorAttribute="User selection";
	set tipLabels.displayAttribute="Names";
	set tipLabels.fontName="sansserif";
	set tipLabels.fontSize=10;
	set tipLabels.fontStyle=0;
	set tipLabels.isShown=true;
	set tipLabels.significantDigits=4;
	set trees.order=true;
	set trees.orderType="decreasing";
	set trees.rooting=true;
	set trees.rootingType="Midpoint";
	set trees.transform=false;
	set trees.transformType="cladogram";
end;
