# Supplementary material for: Metagenomic sequencing suggests a diversity of RNA interference-like responses to viruses across multicellular eukaryotes
Source: PLoS Genet. 2018 Jul 30;14(7):e1007533. doi: 10.1371/journal.pgen.1007533 (PMC6085071; doi:10.1371/journal.pgen.1007533)
Supplement: S3 Data — Phylogenetic trees are provided in compressed (gzipped) newick format. Sequence titles comprise the taxon name and NCBI accession identifier for the original protein sequence. (TGZ) [file pgen.1007533.s019.tgz › Parvovirus_Trimmed_NS1s_final.ML.tre]

#NEXUS
begin taxa;
	dimensions ntax=43;
	taxlabels
	'Bat_parvovirus_AIF74240.1'
	'Bemisia_tabaci_XP_018915236.1'
	'Bocavirus_gorilla_YP_003799996.1'
	'Bombyx_mori_densovirus_3_YP_007714629.1'
	'Bombyx_mori_densovirus_5_NP_694834.1'
	'Bovine_parvovirus_2_YP_077175.1'
	Caledonia_beadlet_anemone_parvo-like_virus_1[&!color=#cc0000]
	Caledonia_starfish_parvo-like_virus_1[&!color=#cc0000]
	Caledonia_starfish_parvo-like_virus_2[&!color=#cc0000]
	Caledonia_starfish_parvo-like_virus_3[&!color=#cc0000]
	'Casphalia_extranea_densovirus_NP_694838.1'
	'Cherax_quadricarinatus_densovirus_YP_009134732.1'
	'Chicken_parvovirus_ABU-P1_YP_009046818.1'
	'Danaus_plexippus_plexippus_iteravirus_YP_009021036.1'
	'Daphnia_magna_JAN70881.1'
	'Dendrolimus_punctatus_densovirus_YP_164339.1'
	'Desmodus_rotundus_parvovirus_YP_009328889.1'
	'Echinococcus_multilocularis_CDS35651.1'
	'Eidolon_helvum_parvovirus_2_AGL97807.1'
	'Exaiptasia_pallida_KXJ25075.1'
	'GAUS01016156.1_Asterias_forbesi_TSA'
	'GAUU01014295.1_Asterias_rubens_TSA'
	'GAVE01029446.1__Echinaster_spinulosus_TSA'
	'GBXJ01161075.1_Anthopleura_elegantissima_TSA'
	'Human_bocavirus_2_ACJ38935.1'
	'Human_bocavirus_4_NI_YP_002916060.1'
	'Human_parvovirus_4_G1_YP_238482.1'
	'Human_parvovirus_B19_YP_004928144.1'
	'Hymenolepis_microstoma_CDS32658.2'
	Millport_starfish_parvo-like_virus_1[&!color=#cc0000]
	'Minute_virus_of_mice_NP_041242.1'
	'Myzus_persicae_densovirus_NP_874376.1'
	'Papilio_polyxenes_densovirus_YP_006589928.1'
	'Parvovirus_fur_seal_AKI82160.1'
	'Penaeus_monodon_hepandensovirus_4_YP_002308470.1'
	'Penaeus_monodon_penstyldensovirus_2_AAM93906.1'
	'Porcine_parvovirus_7_AMR68958.1'
	'Protoparvovirus_HK-2014_AIW53333.1'
	'Rat_parvovirus_2_ANY57893.1'
	'Sibine_fusca_densovirus_YP_006576512.1'
	'Turkey_parvovirus_AHF54687.1'
	'Ungulate_bocaparvovirus_6_YP_009259490.1'
	'Vesanto_virus_AQN78644.1'
;
end;
begin trees;
	tree tree_1 = [&R] (Caledonia_starfish_parvo-like_virus_1:0.0,'GAUU01014295.1_Asterias_rubens_TSA':0.0,(((Caledonia_starfish_parvo-like_virus_3:0.304197,Caledonia_starfish_parvo-like_virus_2:0.02853)[&aLRT=0.0]:5.0E-6,'GAUS01016156.1_Asterias_forbesi_TSA':0.041875)[&aLRT=0.966]:0.057549,(Millport_starfish_parvo-like_virus_1:0.049436,('GAVE01029446.1__Echinaster_spinulosus_TSA':0.806538,(((((('Bom…
end;
begin figtree;
	set appearance.backgroundColorAttribute="Default";
	set appearance.backgroundColour=#ffffff;
	set appearance.branchColorAttribute="User selection";
	set appearance.branchColorGradient=false;
	set appearance.branchLineWidth=1.0;
	set appearance.branchMinLineWidth=0.0;
	set appearance.branchWidthAttribute="Fixed";
	set appearance.foregroundColour=#000000;
	set appearance.hilightingGradient=false;
	set appearance.selectionColour=#2d3680;
	set branchLabels.colorAttribute="User selection";
	set branchLabels.displayAttribute="Branch times";
	set branchLabels.fontName="sansserif";
	set branchLabels.fontSize=8;
	set branchLabels.fontStyle=0;
	set branchLabels.isShown=false;
	set branchLabels.significantDigits=4;
	set layout.expansion=0;
	set layout.layoutType="RECTILINEAR";
	set layout.zoom=0;
	set legend.attribute="aLRT";
	set legend.fontSize=10.0;
	set legend.isShown=false;
	set legend.significantDigits=4;
	set nodeBars.barWidth=4.0;
	set nodeBars.displayAttribute=null;
	set nodeBars.isShown=false;
	set nodeLabels.colorAttribute="User selection";
	set nodeLabels.displayAttribute="aLRT";
	set nodeLabels.fontName="sansserif";
	set nodeLabels.fontSize=8;
	set nodeLabels.fontStyle=0;
	set nodeLabels.isShown=true;
	set nodeLabels.significantDigits=2;
	set nodeShape.colourAttribute="User selection";
	set nodeShape.isShown=false;
	set nodeShape.minSize=10.0;
	set nodeShape.scaleType=Width;
	set nodeShape.shapeType=Circle;
	set nodeShape.size=4.0;
	set nodeShape.sizeAttribute="Fixed";
	set polarLayout.alignTipLabels=false;
	set polarLayout.angularRange=0;
	set polarLayout.rootAngle=0;
	set polarLayout.rootLength=100;
	set polarLayout.showRoot=true;
	set radialLayout.spread=0.0;
	set rectilinearLayout.alignTipLabels=true;
	set rectilinearLayout.curvature=0;
	set rectilinearLayout.rootLength=0;
	set scale.offsetAge=0.0;
	set scale.rootAge=1.0;
	set scale.scaleFactor=1.0;
	set scale.scaleRoot=false;
	set scaleAxis.automaticScale=true;
	set scaleAxis.fontSize=8.0;
	set scaleAxis.isShown=false;
	set scaleAxis.lineWidth=1.0;
	set scaleAxis.majorTicks=1.0;
	set scaleAxis.origin=0.0;
	set scaleAxis.reverseAxis=false;
	set scaleAxis.showGrid=true;
	set scaleBar.automaticScale=true;
	set scaleBar.fontSize=10.0;
	set scaleBar.isShown=true;
	set scaleBar.lineWidth=1.0;
	set scaleBar.scaleRange=0.0;
	set tipLabels.colorAttribute="User selection";
	set tipLabels.displayAttribute="Names";
	set tipLabels.fontName="sansserif";
	set tipLabels.fontSize=10;
	set tipLabels.fontStyle=0;
	set tipLabels.isShown=true;
	set tipLabels.significantDigits=4;
	set trees.order=true;
	set trees.orderType="decreasing";
	set trees.rooting=true;
	set trees.rootingType="Midpoint";
	set trees.transform=false;
	set trees.transformType="cladogram";
end;
