# Supplementary material for: Metagenomic sequencing suggests a diversity of RNA interference-like responses to viruses across multicellular eukaryotes
Source: PLoS Genet. 2018 Jul 30;14(7):e1007533. doi: 10.1371/journal.pgen.1007533 (PMC6085071; doi:10.1371/journal.pgen.1007533)
Supplement: S3 Data — Phylogenetic trees are provided in compressed (gzipped) newick format. Sequence titles comprise the taxon name and NCBI accession identifier for the original protein sequence. (TGZ) [file pgen.1007533.s019.tgz › Picobirnavirus_Trimmed_RdRps_Final.ML.tre]

#NEXUS
begin taxa;
	dimensions ntax=47;
	taxlabels
	'Alternaria_alternata_partitivirus_1_APT70073.1'
	Barns_Ness_breadcrumb_sponge_picobirna-like_virus_1[&!color=#cc0000]
	'Beihai_picobirna-like_virus_10_APG78191.1'
	'Beihai_picobirna-like_virus_11_APG78198.1'
	'Beihai_picobirna-like_virus_12_APG78190.1'
	'Beihai_picobirna-like_virus_13_APG78193.1'
	'Beihai_picobirna-like_virus_7_YP_009333352.1'
	'Beihai_picobirna-like_virus_9_APG78188.1'
	'Diatom_colony_associated_dsRNA_virus_1_BAU79482.1'
	'Dromedary_picobirnavirus_AIY31291.1'
	'Fox_fecal_picobirnavirus_AIB06801.1'
	'Fox_picobirnavirus_AGK45545.1'
	'Hubei_partiti-like_virus_22_APG78217.1'
	'Hubei_partiti-like_virus_53_APG78297.1'
	'Hubei_partiti-like_virus_5_APG78252.1'
	'Hubei_picobirna-like_virus_2_APG78305.1'
	'Hubei_picobirna-like_virus_3_APG78302.1'
	'Hubei_picobirna-like_virus_4_APG78304.1'
	'Human_picobirnavirus_AAG53583.1'
	'Human_picobirnavirus_AAG53584.1'
	'Human_picobirnavirus_ACY01866.1'
	'Human_picobirnavirus_ADG56983.1'
	'Human_picobirnavirus_AHX00958.1'
	'Human_picobirnavirus_AHX00960.1'
	'Human_picobirnavirus_AKG92636.1'
	'Human_picobirnavirus_ALL29318.1'
	'Human_picobirnavirus_ALL29319.1'
	'Human_picobirnavirus_BAJ53287.1'
	'Human_picobirnavirus_BAJ53289.1'
	'Human_picobirnavirus_BAJ53290.1'
	'Human_picobirnavirus_BAJ53291.1'
	'Human_picobirnavirus_BAJ53293.1'
	'Human_picobirnavirus_BAJ53294.1'
	'Jingmen_picobirna-like_virus_1_APG78214.1'
	'Otarine_picobirnavirus_AFJ79071.1'
	'Otarine_picobirnavirus_AMP18952.1'
	'Picobirnavirus_Equ4_AKN50617.1'
	'Picobirnavirus_bovine_ACT64131.1'
	'Picobirnavirus_cow_BAN58175.1'
	'Picobirnavirus_green_monkey_AQS79249.1'
	'Picobirnavirus_green_monkey_AQS79252.1'
	'Picobirnavirus_monkey_AFK81927.1'
	'Picobirnavirus_sp._AOW41971.1'
	'Picobirnavirus_turkey_AHZ46150.1'
	'Porcine_picobirnavirus_AHI59999.1'
	'Shahe_picobirna-like_virus_1_APG78271.1'
	'Shahe_picobirna-like_virus_2_APG78268.1'
;
end;
begin trees;
	tree tree_1 = [&R] ('Human_picobirnavirus_AAG53584.1':0.225324,'Human_picobirnavirus_BAJ53294.1':0.154849,(('Hubei_picobirna-like_virus_3_APG78302.1':0.812193,'Human_picobirnavirus_AHX00958.1':0.566026)[&aLRT=0.994]:0.519532,('Hubei_picobirna-like_virus_4_APG78304.1':1.477846,((('Beihai_picobirna-like_virus_12_APG78190.1':0.879479,(('Shahe_picobirna-like_virus_1_APG78271.1':0.693901,'Shahe_picobi…
end;
begin figtree;
	set appearance.backgroundColorAttribute="Default";
	set appearance.backgroundColour=#ffffff;
	set appearance.branchColorAttribute="User selection";
	set appearance.branchColorGradient=false;
	set appearance.branchLineWidth=1.0;
	set appearance.branchMinLineWidth=0.0;
	set appearance.branchWidthAttribute="Fixed";
	set appearance.foregroundColour=#000000;
	set appearance.hilightingGradient=false;
	set appearance.selectionColour=#2d3680;
	set branchLabels.colorAttribute="User selection";
	set branchLabels.displayAttribute="Branch times";
	set branchLabels.fontName="sansserif";
	set branchLabels.fontSize=8;
	set branchLabels.fontStyle=0;
	set branchLabels.isShown=false;
	set branchLabels.significantDigits=4;
	set layout.expansion=0;
	set layout.layoutType="RECTILINEAR";
	set layout.zoom=0;
	set legend.attribute="aLRT";
	set legend.fontSize=10.0;
	set legend.isShown=false;
	set legend.significantDigits=4;
	set nodeBars.barWidth=4.0;
	set nodeBars.displayAttribute=null;
	set nodeBars.isShown=false;
	set nodeLabels.colorAttribute="User selection";
	set nodeLabels.displayAttribute="aLRT";
	set nodeLabels.fontName="sansserif";
	set nodeLabels.fontSize=8;
	set nodeLabels.fontStyle=0;
	set nodeLabels.isShown=true;
	set nodeLabels.significantDigits=2;
	set nodeShape.colourAttribute="User selection";
	set nodeShape.isShown=false;
	set nodeShape.minSize=10.0;
	set nodeShape.scaleType=Width;
	set nodeShape.shapeType=Circle;
	set nodeShape.size=4.0;
	set nodeShape.sizeAttribute="Fixed";
	set polarLayout.alignTipLabels=false;
	set polarLayout.angularRange=0;
	set polarLayout.rootAngle=0;
	set polarLayout.rootLength=100;
	set polarLayout.showRoot=true;
	set radialLayout.spread=0.0;
	set rectilinearLayout.alignTipLabels=true;
	set rectilinearLayout.curvature=0;
	set rectilinearLayout.rootLength=0;
	set scale.offsetAge=0.0;
	set scale.rootAge=1.0;
	set scale.scaleFactor=1.0;
	set scale.scaleRoot=false;
	set scaleAxis.automaticScale=true;
	set scaleAxis.fontSize=8.0;
	set scaleAxis.isShown=false;
	set scaleAxis.lineWidth=1.0;
	set scaleAxis.majorTicks=1.0;
	set scaleAxis.origin=0.0;
	set scaleAxis.reverseAxis=false;
	set scaleAxis.showGrid=true;
	set scaleBar.automaticScale=true;
	set scaleBar.fontSize=10.0;
	set scaleBar.isShown=true;
	set scaleBar.lineWidth=1.0;
	set scaleBar.scaleRange=0.0;
	set tipLabels.colorAttribute="User selection";
	set tipLabels.displayAttribute="Names";
	set tipLabels.fontName="sansserif";
	set tipLabels.fontSize=10;
	set tipLabels.fontStyle=0;
	set tipLabels.isShown=true;
	set tipLabels.significantDigits=4;
	set trees.order=true;
	set trees.orderType="decreasing";
	set trees.rooting=true;
	set trees.rootingType="Midpoint";
	set trees.transform=false;
	set trees.transformType="cladogram";
end;
