# Supplementary material for: Metagenomic sequencing suggests a diversity of RNA interference-like responses to viruses across multicellular eukaryotes
Source: PLoS Genet. 2018 Jul 30;14(7):e1007533. doi: 10.1371/journal.pgen.1007533 (PMC6085071; doi:10.1371/journal.pgen.1007533)
Supplement: S3 Data — Phylogenetic trees are provided in compressed (gzipped) newick format. Sequence titles comprise the taxon name and NCBI accession identifier for the original protein sequence. (TGZ) [file pgen.1007533.s019.tgz › Sobemo_Trimmed_RdRps_Final.ML.tre]

#NEXUS
begin taxa;
	dimensions ntax=116;
	taxlabels
	'Baird_Spence_virus_AOX15243.1'
	Barns_Ness_beadlet_anemone_sobemo-like_virus_1_RdRp[&!color=#cc0033]
	Barns_Ness_breadcrumb_sponge_sobemo-like_virus_2[&!color=#cc0033]
	'Beihai_razor_shell_virus_3_YP_009333478.1'
	'Beihai_shrimp_virus_4_YP_009333455.1'
	'Beihai_shrimp_virus_5_YP_009333609.1'
	'Beihai_sobemo-like_virus_12_YP_009337145.1'
	'Beihai_sobemo-like_virus_13_YP_009337782.1'
	'Beihai_sobemo-like_virus_14_YP_009330054.1'
	'Beihai_sobemo-like_virus_15_YP_009336640.1'
	'Beihai_sobemo-like_virus_17_YP_009330052.1'
	'Beihai_sobemo-like_virus_18_YP_009336997.1'
	'Beihai_sobemo-like_virus_19_YP_009336666.1'
	'Beihai_sobemo-like_virus_20_YP_009336717.1'
	'Beihai_sobemo-like_virus_21_YP_009336847.1'
	'Beihai_sobemo-like_virus_22_YP_009336746.1'
	'Beihai_sobemo-like_virus_23_YP_009336972.1'
	'Beihai_sobemo-like_virus_24_YP_009329981.1'
	'Beihai_sobemo-like_virus_25_YP_009336811.1'
	'Beihai_sobemo-like_virus_26_YP_009330000.1'
	'Beihai_sobemo-like_virus_27_YP_009336757.1'
	'Braid_Burn_virus_AMO03213.1'
	Caledonia_beadlet_anemone_sobemo-like_virus_1[&!color=#cc0000]
	'GAXM01050225.1_Mischocyttarus_flavitarsis_TSA'
	'GAYF01147345.1_Nilaparvata_lugens_TSA'
	'GAYH01088203.1_Conwentzia_psociformis_TSA'
	'GAYH01088510.1_Conwentzia_psociformis_TSA'
	'GAZX01036530.1_Caligus_rogercresseyi_TSA'[&!color=#000000]
	'HADP01076100.1_Nematostella_vectensis_TSA'
	'HAEP01020762.1_Proasellus_assaforensis_TSA'
	'HAET01022221.1_Proasellus_coxalis_TSA'
	'HP890469.1_Frieseomelitta_varia_TSA'
	'Hubei_diptera_virus_12_YP_009337873.1'
	'Hubei_diptera_virus_13_YP_009337911.1'
	'Hubei_diptera_virus_14_YP_009337875.1'
	'Hubei_mosquito_virus_2_YP_009337877.1'
	'Hubei_sobemo-like_virus_10_YP_009330010.1'
	'Hubei_sobemo-like_virus_11_YP_009329992.1'
	'Hubei_sobemo-like_virus_12_YP_009329979.1'
	'Hubei_sobemo-like_virus_13_YP_009330098.1'
	'Hubei_sobemo-like_virus_14_YP_009330128.1'
	'Hubei_sobemo-like_virus_15_YP_009330030.1'
	'Hubei_sobemo-like_virus_16_YP_009330046.1'
	'Hubei_sobemo-like_virus_17_APG75899.1'
	'Hubei_sobemo-like_virus_18_YP_009329968.1'
	'Hubei_sobemo-like_virus_19_YP_009329966.1'
	'Hubei_sobemo-like_virus_20_YP_009330033.1'
	'Hubei_sobemo-like_virus_21_APG75719.1'
	'Hubei_sobemo-like_virus_22_YP_009330132.1'
	'Hubei_sobemo-like_virus_23_YP_009330124.1'
	'Hubei_sobemo-like_virus_24_YP_009330073.1'
	'Hubei_sobemo-like_virus_25_YP_009330120.1'
	'Hubei_sobemo-like_virus_26_YP_009329970.1'
	'Hubei_sobemo-like_virus_27_YP_009330071.1'
	'Hubei_sobemo-like_virus_28_YP_009330115.1'
	'Hubei_sobemo-like_virus_29_YP_009330084.1'
	'Hubei_sobemo-like_virus_30_YP_009330086.1'
	'Hubei_sobemo-like_virus_31_YP_009330060.1'
	'Hubei_sobemo-like_virus_32_YP_009329988.1'
	'Hubei_sobemo-like_virus_33_YP_009330069.1'
	'Hubei_sobemo-like_virus_34_YP_009330012.1'
	'Hubei_sobemo-like_virus_35_YP_009330090.1'
	'Hubei_sobemo-like_virus_36_YP_009329990.1'
	'Hubei_sobemo-like_virus_37_YP_009330095.1'
	'Hubei_sobemo-like_virus_38_YP_009330118.1'
	'Hubei_sobemo-like_virus_39_APG75754.1'
	'Hubei_sobemo-like_virus_40_YP_009330126.1'
	'Hubei_sobemo-like_virus_41_YP_009330130.1'
	'Hubei_sobemo-like_virus_42_YP_009330107.1'
	'Hubei_sobemo-like_virus_43_YP_009329960.1'
	'Hubei_sobemo-like_virus_44_YP_009330039.1'
	'Hubei_sobemo-like_virus_45_YP_009330092.1'
	'Hubei_sobemo-like_virus_46_YP_009330003.1'
	'Hubei_sobemo-like_virus_47_YP_009329996.1'
	'Hubei_sobemo-like_virus_48_YP_009330080.1'
	'Hubei_sobemo-like_virus_49_YP_009330082.1'
	'Hubei_sobemo-like_virus_8_YP_009330088.1'
	'Hubei_sobemo-like_virus_9_YP_009329983.1'
	'Hubei_tetragnatha_maxillosa_virus_6_YP_009330269.1'
	'Ixodes_scapularis_associated_virus_1_AII01797.1'
	'Ixodes_scapularis_associated_virus_2_AII01812.1'
	'LH417739.1_Formica_aquilonia_TSA'
	'LH749336.1_Formica_exsecta_TSA'
	'LH933003.1_Formica_exsecta_TSA'
	'LJ029865.1_Monomorium_pharaonis_TSA'
	'LJ225046.1_Myrmica_ruginodis_TSA'
	'LJ250474.1_Myrmica_ruginodis_TSA'
	'La_Tardoire_virus_AMO03215.1'
	'Maize_yellow_dwarf_virus-RMV2_YP_009249569.1'
	'Motts_Mill_virus_AKH40291.1'
	'Sanxia_sobemo-like_virus_2_YP_009336891.1'
	'Sanxia_sobemo-like_virus_3_YP_009336906.1'
	'Sanxia_sobemo-like_virus_4_YP_009336857.1'
	'Sanxia_sobemo-like_virus_5_YP_009336914.1'
	'Sanxia_water_strider_virus_10_YP_009337843.1'
	'Sanxia_water_strider_virus_11_APG75878.1'
	'Sanxia_water_strider_virus_12_APG75881.1'
	'Shahe_sobemo-like_virus_1_YP_009336602.1'
	'Sherman_virus_AOC55075.1'
	'Shuangao_insect_virus_9_YP_009337273.1'
	'Shuangao_sobemo-like_virus_1_YP_009337249.1'
	'Shuangao_sobemo-like_virus_2_YP_009337260.1'
	'Shuangao_sobemo-like_virus_3_YP_009337222.1'
	'Wenling_sobemo-like_virus_1_YP_009337747.1'
	'Wenling_sobemo-like_virus_2_YP_009337735.1'
	'Wenzhou_shrimp_virus_9_YP_009337869.1'
	'Wenzhou_sobemo-like_virus_2_YP_009337335.1'
	'Wenzhou_sobemo-like_virus_3_YP_009337354.1'
	'Wenzhou_sobemo-like_virus_4_YP_009337376.1'
	'Wuhan_heteroptera_virus_2_APG75935.1'
	'Wuhan_house_centipede_virus_5_YP_009342464.1'
	'Wuhan_insect_virus_17_YP_009342442.1'
	'Wuhan_insect_virus_34_YP_009345014.1'
	'Wuhan_pillworm_virus_3_YP_009345116.1'
	'Xingshan_nematode_virus_5_YP_009345118.1'
	'unidentified_virus_APB88808.1'
;
end;
begin trees;
	tree tree_1 = [&R] ('HAEP01020762.1_Proasellus_assaforensis_TSA':0.0,'HAET01022221.1_Proasellus_coxalis_TSA':0.0,('Hubei_diptera_virus_14_YP_009337875.1':0.514241,('Shuangao_sobemo-like_virus_3_YP_009337222.1':0.731029,('Hubei_sobemo-like_virus_42_YP_009330107.1':0.785939,((('Hubei_sobemo-like_virus_44_YP_009330039.1':0.220468,'Hubei_sobemo-like_virus_45_YP_009330092.1':0.256251)[&aLRT=1.0]:0.424…
end;
begin figtree;
	set appearance.backgroundColorAttribute="Default";
	set appearance.backgroundColour=#ffffff;
	set appearance.branchColorAttribute="User selection";
	set appearance.branchColorGradient=false;
	set appearance.branchLineWidth=1.0;
	set appearance.branchMinLineWidth=0.0;
	set appearance.branchWidthAttribute="Fixed";
	set appearance.foregroundColour=#000000;
	set appearance.hilightingGradient=false;
	set appearance.selectionColour=#2d3680;
	set branchLabels.colorAttribute="User selection";
	set branchLabels.displayAttribute="Branch times";
	set branchLabels.fontName="sansserif";
	set branchLabels.fontSize=8;
	set branchLabels.fontStyle=0;
	set branchLabels.isShown=false;
	set branchLabels.significantDigits=4;
	set layout.expansion=0;
	set layout.layoutType="RECTILINEAR";
	set layout.zoom=0;
	set legend.attribute="aLRT";
	set legend.fontSize=10.0;
	set legend.isShown=false;
	set legend.significantDigits=4;
	set nodeBars.barWidth=4.0;
	set nodeBars.displayAttribute=null;
	set nodeBars.isShown=false;
	set nodeLabels.colorAttribute="User selection";
	set nodeLabels.displayAttribute="aLRT";
	set nodeLabels.fontName="sansserif";
	set nodeLabels.fontSize=8;
	set nodeLabels.fontStyle=0;
	set nodeLabels.isShown=true;
	set nodeLabels.significantDigits=2;
	set nodeShape.colourAttribute="User selection";
	set nodeShape.isShown=false;
	set nodeShape.minSize=10.0;
	set nodeShape.scaleType=Width;
	set nodeShape.shapeType=Circle;
	set nodeShape.size=4.0;
	set nodeShape.sizeAttribute="Fixed";
	set polarLayout.alignTipLabels=false;
	set polarLayout.angularRange=0;
	set polarLayout.rootAngle=0;
	set polarLayout.rootLength=100;
	set polarLayout.showRoot=true;
	set radialLayout.spread=0.0;
	set rectilinearLayout.alignTipLabels=true;
	set rectilinearLayout.curvature=0;
	set rectilinearLayout.rootLength=0;
	set scale.offsetAge=0.0;
	set scale.rootAge=1.0;
	set scale.scaleFactor=1.0;
	set scale.scaleRoot=false;
	set scaleAxis.automaticScale=true;
	set scaleAxis.fontSize=8.0;
	set scaleAxis.isShown=false;
	set scaleAxis.lineWidth=1.0;
	set scaleAxis.majorTicks=1.0;
	set scaleAxis.origin=0.0;
	set scaleAxis.reverseAxis=false;
	set scaleAxis.showGrid=true;
	set scaleBar.automaticScale=true;
	set scaleBar.fontSize=10.0;
	set scaleBar.isShown=true;
	set scaleBar.lineWidth=1.0;
	set scaleBar.scaleRange=0.0;
	set tipLabels.colorAttribute="User selection";
	set tipLabels.displayAttribute="Names";
	set tipLabels.fontName="sansserif";
	set tipLabels.fontSize=10;
	set tipLabels.fontStyle=0;
	set tipLabels.isShown=true;
	set tipLabels.significantDigits=4;
	set trees.order=true;
	set trees.orderType="decreasing";
	set trees.rooting=true;
	set trees.rootingType="Midpoint";
	set trees.transform=false;
	set trees.transformType="cladogram";
end;
