# Supplementary material for: Metagenomic sequencing suggests a diversity of RNA interference-like responses to viruses across multicellular eukaryotes
Source: PLoS Genet. 2018 Jul 30;14(7):e1007533. doi: 10.1371/journal.pgen.1007533 (PMC6085071; doi:10.1371/journal.pgen.1007533)
Supplement: S3 Data — Phylogenetic trees are provided in compressed (gzipped) newick format. Sequence titles comprise the taxon name and NCBI accession identifier for the original protein sequence. (TGZ) [file pgen.1007533.s019.tgz › Tombusvirus_Trimmed_RdRps_final.ML.tre]

#NEXUS
begin taxa;
	dimensions ntax=181;
	taxlabels
	'Adonis_mosaic_virus_BAV91502.1'
	'Angelonia_flower_break_virus_YP_459959.1'
	'Barley_yellow_dwarf_virus__ISOLATE_MAV-PS1__BAA01780.1'
	Barns_Ness_breadcrumb_sponge_tombus-like_virus_1[&!color=#cc0000]
	Barns_Ness_breadcrumb_sponge_tombus-like_virus_2[&!color=#cc0000]
	Barns_Ness_breadcrumb_sponge_tombus-like_virus_3[&!color=#cc0000]
	Barns_Ness_breadcrumb_sponge_tombus-like_virus_4[&!color=#cc0000]
	'Bean_leafroll_virus_ALX34940.1'
	'Beet_black_scorch_virus_AAT44839.1'
	'Beet_western_yellows_virus_associated_RNA_AHA85529.1'
	'Beihai_tombus-like_virus_10_YP_009336894.1'
	'Beihai_tombus-like_virus_11_YP_009337762.1'
	'Beihai_tombus-like_virus_12_YP_009336526.1'
	'Beihai_tombus-like_virus_13_APG76161.1'
	'Beihai_tombus-like_virus_13_YP_009336784.1'
	'Beihai_tombus-like_virus_1_YP_009336751.1'
	'Beihai_tombus-like_virus_2_YP_009337817.1'
	'Beihai_tombus-like_virus_3_YP_009336827.1'
	'Beihai_tombus-like_virus_4_APG76214.1'
	'Beihai_tombus-like_virus_5_YP_009337777.1'
	'Beihai_tombus-like_virus_6_APG76145.1'
	'Beihai_tombus-like_virus_7_APG76154.1'
	'Beihai_tombus-like_virus_7_YP_009337688.1'
	'Beihai_tombus-like_virus_8_YP_009336938.1'
	'Beihai_tombus-like_virus_9_YP_009336849.1'
	'Bermuda_grass_latent_virus_YP_009333133.1'
	'Calibrachoa_mottle_virus_YP_008378651.1'
	'Cardamine_chlorotic_fleck_virus_NP_041884.1'
	'Carnation_mottle_virus_AAF15527.1'
	'Carnation_ringspot_virus_NP_619711.1'
	'Carrot_mottle_mimic_virus_ACJ03572.1'
	'Carrot_mottle_virus_YP_002302259.1'
	'Carrot_red_leaf_luteovirus_associated_RNA_AAB82543.1'
	'Changjiang_crawfish_virus_7_YP_009337172.1'
	'Changjiang_tombus-like_virus_10_YP_009337075.1'
	'Changjiang_tombus-like_virus_11_YP_009337657.1'
	'Changjiang_tombus-like_virus_12_YP_009337155.1'
	'Changjiang_tombus-like_virus_13_APG76233.1'
	'Changjiang_tombus-like_virus_14_YP_009337274.1'
	'Changjiang_tombus-like_virus_15_YP_009330074.1'
	'Changjiang_tombus-like_virus_16_YP_009337093.1'
	'Changjiang_tombus-like_virus_17_YP_009337341.1'
	'Changjiang_tombus-like_virus_18_YP_009337060.1'
	'Changjiang_tombus-like_virus_1_YP_009337122.1'
	'Changjiang_tombus-like_virus_2_YP_009337370.1'
	'Changjiang_tombus-like_virus_3_YP_009337297.1'
	'Changjiang_tombus-like_virus_4_YP_009337230.1'
	'Changjiang_tombus-like_virus_5_YP_009337432.1'
	'Changjiang_tombus-like_virus_6_YP_009337383.1'
	'Changjiang_tombus-like_virus_7_YP_009337637.1'
	'Changjiang_tombus-like_virus_8_YP_009337198.1'
	'Changjiang_tombus-like_virus_9_YP_009337417.1'
	'Cherry_associated_luteovirus_YP_009316228.1'
	'Citrus_yellow_vein-associated_virus_AGG23390.1'
	'Clematis_chlorotic_mottle_virus_YP_009345600.1'
	'Cocksfoot_mild_mosaic_virus_YP_002117834.1'
	'Corseley_virus_AMO03229.1'
	'Cowpea_mottle_virus_AAC54603.1'
	'Cucurbit_aphid_borne_yellows_virus_associated_RNA_YP_009121770.1'
	'Cymbidium_ringspot_virus_NP_613260.1'
	'Diaporthe_ambigua_RNA_virus_1_NP_037581.1'
	'Elderberry_latent_virus_AIZ76649.1'
	'Ethiopian_tobacco_bushy_top_virus_YP_009056849.1'
	'GASV01003398.1_Notostira_elongata_TSA'
	'GAUO01011597.1_Velia_caprai_TSA'
	'GAYX01044685.1_Lolium_perenne_TSA'
	'GBHO01016499.1_Lygus_hesperus_TSA'
	'Galinsoga_mosaic_virus_NP_044732.1'
	'Gompholobium_virus_A_YP_009270620.1'
	'Groundnut_rosette_virus_YP_009162058.1'
	'HADG01009525.1_Heterorhabditis_indica_TSA'
	'Hibiscus_chlorotic_ringspot_virus_ABD48708.1'
	'Honeysuckle_ringspot_virus_YP_004191788.1'
	'Hubei_mosquito_virus_4_APG76308.1'
	'Hubei_tombus-like_virus_11_YP_009336956.1'
	'Hubei_tombus-like_virus_12_YP_009336735.1'
	'Hubei_tombus-like_virus_13_YP_009337096.1'
	'Hubei_tombus-like_virus_14_YP_009336965.1'
	'Hubei_tombus-like_virus_15_YP_009337078.1'
	'Hubei_tombus-like_virus_16_YP_009333253.1'
	'Hubei_tombus-like_virus_17_YP_009336659.1'
	'Hubei_tombus-like_virus_18_YP_009336696.1'
	'Hubei_tombus-like_virus_19_YP_009336880.1'
	'Hubei_tombus-like_virus_1_APG76355.1'
	'Hubei_tombus-like_virus_20_YP_009337034.1'
	'Hubei_tombus-like_virus_22_APG76327.1'
	'Hubei_tombus-like_virus_23_YP_009336823.1'
	'Hubei_tombus-like_virus_25_YP_009336610.1'
	'Hubei_tombus-like_virus_2_YP_009336967.1'
	'Hubei_tombus-like_virus_3_YP_009337772.1'
	'Hubei_tombus-like_virus_4_YP_009336489.1'
	'Hubei_tombus-like_virus_5_YP_009337749.1'
	'Hubei_tombus-like_virus_6_YP_009337737.1'
	'Hubei_tombus-like_virus_7_YP_009336591.1'
	'Hubei_tombus-like_virus_8_YP_009336790.1'
	'Hubei_tombus-like_virus_9_YP_009336562.1'
	'Hubei_unio_douglasiae_virus_2_YP_009336653.1'
	'Ixeridium_yellow_mottle_virus_2_YP_009352229.1'
	'JAB63391.1_Anoplophora_glabripennis'
	'JAG27105.1_Lygus_hesperus_TSA'
	'Japanese_iris_necrotic_ring_virus_AFL55711.1'
	'Johnsongrass_chlorotic_stripe_mosaic_virus_NP_945128.1'
	'LA534119.1_Humulus_lupulus_TSA'
	'LA672832.1_Humulus_lupulus_TSA'
	'Leek_white_stripe_virus_NP_044740.1'
	'Macrophomina_phaseolina_single-stranded_RNA_virus_3_ALD89104.2'
	'Magnaporthe_oryzae_RNA_virus_YP_009115495.1'
	'Maize_chlorotic_mottle_virus_ACA57840.1'
	'Maize_necrotic_streak_virus_YP_459920.2'
	'Maize_white_line_mosaic_virus_YP_001285474.1'
	'Marine_RNA_virus_SOG_YP_001429579.1'
	'Melon_necrotic_spot_virus_AAM83188.1'
	Millport_beadlet_anemone_tombus-like_virus_1[&!color=#cc0000]
	'Nectarine_stem_pitting-associated_virus_ALX72760.1'
	'Nootka_lupine_vein_clearing_virus_YP_001039884.1'
	'Oat_chlorotic_stunt_virus_NP_619751.1'
	'Opium_poppy_mosaic_virus_AHZ65104.1'
	'Panicum_mosaic_virus_NP_068342.1'
	'Papaya_meleira_virus_2_AMU19322.1'
	'Papaya_umbra_virus_AJF45986.1'
	'Pea_enation_mosaic_virus-2_AAA52184.1'
	'Pea_stem_necrosis_virus_NP_862835.2'
	'Pelargonium_chlorotic_ring_pattern_virus_YP_052925.1'
	'Pelargonium_line_pattern_virus_ACF35783.1'
	'Pelargonium_ringspot_virus_YP_009116639.1'
	'Pinela_virus_AOC55063.1'
	'Potato_necrosis_virus_YP_009246408.1'
	'Pothos_latent_virus_BAU09527.1'
	'Red_clover_necrotic_mosaic_virus_BAA86872.1'
	'Renton_virus_AOC55070.1'
	'Rice_virus_X_BAA97674.1'
	'Rosa_rugosa_leaf_distortion_virus_YP_007501034.1'
	'Rose_spring_dwarf-associated_virus_YP_001949736.1'
	'Rose_yellow_leaf_virus_AGF70700.1'
	'Saguaro_cactus_virus_NP_044382.1'
	'Sanxia_tombus-like_virus_1_YP_009337621.1'
	'Sanxia_tombus-like_virus_2_YP_009337648.1'
	'Sanxia_tombus-like_virus_3_YP_009337434.1'
	'Sanxia_tombus-like_virus_4_YP_009337356.1'
	'Sanxia_tombus-like_virus_5_YP_009337188.1'
	'Sanxia_tombus-like_virus_6_YP_009337329.1'
	'Sanxia_tombus-like_virus_7_YP_009333294.1'
	'Sanxia_water_strider_virus_14_APG76440.1'
	'Sanxia_water_strider_virus_15_YP_009333284.1'
	'Sclerotinia_sclerotiorum_umbra-like_virus_1_YP_009253998.1'
	'Shahe_isopoda_virus_5_APG76373.1'
	'Shahe_isopoda_virus_5_APG76610.1'
	'Shahe_isopoda_virus_5_YP_009333221.1'
	'Shahe_tombus-like_virus_1_YP_009336903.1'
	'Shahe_tombus-like_virus_2_YP_009336861.1'
	'Soybean_dwarf_virus_AFP55333.1'
	'Soybean_leaf-associated_ssRNA_virus_1_ALM62232.1'
	'Soybean_leaf-associated_ssRNA_virus_2_ALM62236.1'
	'Soybean_leaf-associated_ssRNA_virus_3_ALM62246.1'
	'Soybean_yellow_mottle_mosaic_virus_ACN59473.1'
	'Thin_paspalum_asymptomatic_virus_AGO96548.1'
	'Tobacco_bushy_top_disease-associated_RNA_ABV01917.1'
	'Tobacco_bushy_top_virus_AKQ00676.1'
	'Tobacco_mottle_virus_AAG02571.1'
	'Tobacco_necrosis_virus_A_AAT69238.1'
	'Tombunodavirus_UC1_AHA86929.2'
	'Turnip_crinkle_virus_AAP78486.1'
	'Wenling_tombus-like_virus_1_YP_009337158.1'
	'Wenling_tombus-like_virus_2_YP_009337190.1'
	'Wenling_tombus-like_virus_3_YP_009337225.1'
	'Wenzhou_tombus-like_virus_10_YP_009342294.1'
	'Wenzhou_tombus-like_virus_11_YP_009342051.1'
	'Wenzhou_tombus-like_virus_12_YP_009342265.1'
	'Wenzhou_tombus-like_virus_14_YP_009342299.1'
	'Wenzhou_tombus-like_virus_1_YP_009342279.1'
	'Wenzhou_tombus-like_virus_2_YP_009342267.1'
	'Wenzhou_tombus-like_virus_3_YP_009342275.1'
	'Wenzhou_tombus-like_virus_4_YP_009342057.1'
	'Wenzhou_tombus-like_virus_5_YP_009342291.1'
	'Wenzhou_tombus-like_virus_6_YP_009342259.1'
	'Wenzhou_tombus-like_virus_7_YP_009342296.1'
	'Wenzhou_tombus-like_virus_9_YP_009342302.1'
	'Wuhan_insect_virus_20_YP_009342339.1'
	'Wuhan_spider_virus_9_YP_009344999.1'
	'Xinzhou_nematode_virus_7_YP_009345057.1'
	'Yam_spherical_virus_YP_008828157.1'
;
end;
begin trees;
	tree tree_1 = [&R] ('Beihai_tombus-like_virus_13_APG76161.1':0.019542,'Beihai_tombus-like_virus_13_YP_009336784.1':1.3E-5,(('Changjiang_tombus-like_virus_18_YP_009337060.1':0.679585,('Hubei_tombus-like_virus_25_YP_009336610.1':0.877009,'Wenzhou_tombus-like_virus_14_YP_009342299.1':0.798573)[&aLRT=0.931]:0.167002)[&aLRT=0.938]:0.187423,('Hubei_tombus-like_virus_23_YP_009336823.1':1.438555,((('Wenz…
end;
begin figtree;
	set appearance.backgroundColorAttribute="Default";
	set appearance.backgroundColour=#ffffff;
	set appearance.branchColorAttribute="User selection";
	set appearance.branchColorGradient=false;
	set appearance.branchLineWidth=1.0;
	set appearance.branchMinLineWidth=0.0;
	set appearance.branchWidthAttribute="Fixed";
	set appearance.foregroundColour=#000000;
	set appearance.hilightingGradient=false;
	set appearance.selectionColour=#2d3680;
	set branchLabels.colorAttribute="User selection";
	set branchLabels.displayAttribute="Branch times";
	set branchLabels.fontName="sansserif";
	set branchLabels.fontSize=8;
	set branchLabels.fontStyle=0;
	set branchLabels.isShown=false;
	set branchLabels.significantDigits=4;
	set layout.expansion=98;
	set layout.layoutType="RECTILINEAR";
	set layout.zoom=0;
	set legend.attribute="aLRT";
	set legend.fontSize=10.0;
	set legend.isShown=false;
	set legend.significantDigits=4;
	set nodeBars.barWidth=4.0;
	set nodeBars.displayAttribute=null;
	set nodeBars.isShown=false;
	set nodeLabels.colorAttribute="User selection";
	set nodeLabels.displayAttribute="aLRT";
	set nodeLabels.fontName="sansserif";
	set nodeLabels.fontSize=8;
	set nodeLabels.fontStyle=0;
	set nodeLabels.isShown=true;
	set nodeLabels.significantDigits=2;
	set nodeShape.colourAttribute="User selection";
	set nodeShape.isShown=false;
	set nodeShape.minSize=10.0;
	set nodeShape.scaleType=Width;
	set nodeShape.shapeType=Circle;
	set nodeShape.size=4.0;
	set nodeShape.sizeAttribute="Fixed";
	set polarLayout.alignTipLabels=false;
	set polarLayout.angularRange=0;
	set polarLayout.rootAngle=0;
	set polarLayout.rootLength=100;
	set polarLayout.showRoot=true;
	set radialLayout.spread=0.0;
	set rectilinearLayout.alignTipLabels=true;
	set rectilinearLayout.curvature=0;
	set rectilinearLayout.rootLength=0;
	set scale.offsetAge=0.0;
	set scale.rootAge=1.0;
	set scale.scaleFactor=1.0;
	set scale.scaleRoot=false;
	set scaleAxis.automaticScale=true;
	set scaleAxis.fontSize=8.0;
	set scaleAxis.isShown=false;
	set scaleAxis.lineWidth=1.0;
	set scaleAxis.majorTicks=1.0;
	set scaleAxis.origin=0.0;
	set scaleAxis.reverseAxis=false;
	set scaleAxis.showGrid=true;
	set scaleBar.automaticScale=true;
	set scaleBar.fontSize=10.0;
	set scaleBar.isShown=true;
	set scaleBar.lineWidth=1.0;
	set scaleBar.scaleRange=0.0;
	set tipLabels.colorAttribute="User selection";
	set tipLabels.displayAttribute="Names";
	set tipLabels.fontName="sansserif";
	set tipLabels.fontSize=10;
	set tipLabels.fontStyle=0;
	set tipLabels.isShown=true;
	set tipLabels.significantDigits=4;
	set trees.order=true;
	set trees.orderType="decreasing";
	set trees.rooting=true;
	set trees.rootingType="Midpoint";
	set trees.transform=false;
	set trees.transformType="cladogram";
end;
