# Supplementary material for: Metagenomic sequencing suggests a diversity of RNA interference-like responses to viruses across multicellular eukaryotes
Source: PLoS Genet. 2018 Jul 30;14(7):e1007533. doi: 10.1371/journal.pgen.1007533 (PMC6085071; doi:10.1371/journal.pgen.1007533)
Supplement: S3 Data — Phylogenetic trees are provided in compressed (gzipped) newick format. Sequence titles comprise the taxon name and NCBI accession identifier for the original protein sequence. (TGZ) [file pgen.1007533.s019.tgz › Weivirus_Trimmed_Capsids_Final.ML.tre]

#NEXUS
begin taxa;
	dimensions ntax=38;
	taxlabels
	Barns_Ness_breadcrumb_sponge_weivirus-like_virus_1[&!color=#cc0000]
	Barns_Ness_breadcrumb_sponge_weivirus-like_virus_10[&!color=#cc0000]
	Barns_Ness_breadcrumb_sponge_weivirus-like_virus_2[&!color=#cc0000]
	Barns_Ness_breadcrumb_sponge_weivirus-like_virus_3[&!color=#cc0000]
	Barns_Ness_breadcrumb_sponge_weivirus-like_virus_4[&!color=#cc0000]
	Barns_Ness_breadcrumb_sponge_weivirus-like_virus_6[&!color=#cc0000]
	Barns_Ness_breadcrumb_sponge_weivirus-like_virus_9[&!color=#cc0000]
	'Beihai_narna-like_virus_10_YP_009333272.1'
	'Beihai_narna-like_virus_8_YP_009333268.1'
	'Beihai_narna-like_virus_9_YP_009333317.1'
	'Beihai_noda-like_virus_1_APG76178.1'
	'Beihai_sobemo-like_virus_10_YP_009330022.1'
	'Beihai_sobemo-like_virus_3_YP_009336958.1'
	'Beihai_sobemo-like_virus_4_YP_009336877.1'
	'Beihai_sobemo-like_virus_5_YP_009336901.1'
	'Beihai_sobemo-like_virus_6_YP_009337014.1'
	'Beihai_sobemo-like_virus_7_YP_009336926.1'
	'Beihai_sobemo-like_virus_8_YP_009336986.1'
	'Beihai_sobemo-like_virus_9_YP_009336950.1'
	'Beihai_weivirus-like_virus_10_APG78100.1'
	'Beihai_weivirus-like_virus_11_YP_009337205.1'
	'Beihai_weivirus-like_virus_12_YP_009337184.1'
	'Beihai_weivirus-like_virus_13_YP_009337103.1'
	'Beihai_weivirus-like_virus_16_YP_009336993.1'
	'Beihai_weivirus-like_virus_17_YP_009336945.1'
	'Beihai_weivirus-like_virus_19_APG78104.1'
	'Beihai_weivirus-like_virus_20_YP_009337227.1'
	'Beihai_weivirus-like_virus_21_APG78109.1'
	'Beihai_weivirus-like_virus_21_YP_009337073.1'
	'Beihai_weivirus-like_virus_2_YP_009336961.1'
	'Beihai_weivirus-like_virus_3_YP_009336974.1'
	'Beihai_weivirus-like_virus_4_YP_009337163.1'
	'Beihai_weivirus-like_virus_5_YP_009337005.1'
	'Beihai_weivirus-like_virus_7_YP_009337048.1'
	'Beihai_weivirus-like_virus_9_YP_009337251.1'
	'FX459308.1_Porites_australiensis_TSA'
	'Heterocapsa_circularisquama_RNA_virus_YP_386496.1'
	'Symbiodinium_+ssRNA_virus'
;
end;

begin trees;
	tree tree_1 = [&R] ('Beihai_weivirus-like_virus_10_APG78100.1':0.167004,'Beihai_weivirus-like_virus_11_YP_009337205.1':0.132408,(Barns_Ness_breadcrumb_sponge_weivirus-like_virus_4:0.218904,(Barns_Ness_breadcrumb_sponge_weivirus-like_virus_3:0.207106,('Beihai_weivirus-like_virus_12_YP_009337184.1':0.259513,('Beihai_sobemo-like_virus_5_YP_009336901.1':0.563638,('Beihai_narna-like_virus_8_YP_009333268.1':0.904509,('Beihai_noda-like_virus_1_APG76178.1':2.01115,('Beihai_narna-like_virus_10_YP_009333272.1':1.06422,((Barns_Ness_breadcrumb_sponge_weivirus-like_virus_6:1.208842,(('Beihai_weivirus-like_virus_9_YP_009337251.1':3.060515,(('Beihai_weivirus-like_virus_5_YP_009337005.1':0.583677,('Beihai_weivirus-like_virus_13_YP_009337103.1':0.338951,'Beihai_weivirus-like_virus_2_YP_009336961.1':0.310356)[&aLRT=0.496]:0.106853)[&aLRT=0.973]:0.301459,(Barns_Ness_breadcrumb_sponge_weivirus-like_virus_2:0.875993,(Barns_Ness_breadcrumb_sponge_weivirus-like_virus_1:0.115803,'Beihai_weivirus-like_virus_3_YP_009336974.1':0.231636)[&aLRT=0.997]:0.372438)[&aLRT=0.829]:0.173034)[&aLRT=0.628]:0.240342)[&aLRT=0.888]:0.355152,(Barns_Ness_breadcrumb_sponge_weivirus-like_virus_10:1.162038,(('Beihai_sobemo-like_virus_8_YP_009336986.1':0.869643,(('Beihai_weivirus-like_virus_7_YP_009337048.1':0.528843,'Heterocapsa_circularisquama_RNA_virus_YP_386496.1':0.531205)[&aLRT=0.963]:0.206484,('Beihai_narna-like_virus_9_YP_009333317.1':0.399231,(Barns_Ness_breadcrumb_sponge_weivirus-like_virus_9:0.707381,('Beihai_sobemo-like_virus_7_YP_009336926.1':0.204612,'Beihai_sobemo-like_virus_9_YP_009336950.1':0.156246)[&aLRT=0.88]:0.245529)[&aLRT=0.998]:0.613918)[&aLRT=0.967]:0.261359)[&aLRT=0.834]:0.148444)[&aLRT=0.946]:0.201187,('Beihai_weivirus-like_virus_21_APG78109.1':0.603555,('Beihai_weivirus-like_virus_16_YP_009336993.1':0.602741,('Beihai_weivirus-like_virus_4_YP_009337163.1':0.46995,((('Beihai_weivirus-like_virus_19_APG78104.1':0.192588,'Beihai_weivirus-like_virus_20_YP_009337227.1':0.194709)[&aLRT=0.581]:0.058415,('Beihai_weivirus-like_virus_17_YP_009336945.1':0.193622,'Beihai_weivirus-like_virus_21_YP_009337073.1':0.222247)[&aLRT=0.909]:0.055131)[&aLRT=0.982]:0.138087,('Beihai_sobemo-like_virus_10_YP_009330022.1':0.251674,'Beihai_sobemo-like_virus_6_YP_009337014.1':0.20096)[&aLRT=0.036]:0.058407)[&aLRT=0.762]:0.06233)[&aLRT=0.992]:0.220547)[&aLRT=0.96]:0.155425)[&aLRT=0.902]:0.132298)[&aLRT=0.86]:0.102173)[&aLRT=0.792]:0.038936)[&aLRT=0.34]:0.072321)[&aLRT=0.962]:0.17483,(('Beihai_sobemo-like_virus_3_YP_009336958.1':0.48572,'Beihai_sobemo-like_virus_4_YP_009336877.1':0.349391)[&aLRT=0.997]:0.431304,('FX459308.1_Porites_australiensis_TSA':0.852175,'Symbiodinium_+ssRNA_virus':0.601588)[&aLRT=0.95]:0.261366)[&aLRT=0.749]:0.075942)[&aLRT=0.783]:0.089497)[&aLRT=0.424]:0.101492)[&aLRT=0.647]:0.156815)[&aLRT=0.915]:0.201889)[&aLRT=0.997]:0.35159)[&aLRT=0.531]:0.085188)[&aLRT=0.375]:0.042516)[&aLRT=0.993]:0.17245);
end;

begin figtree;
	set appearance.backgroundColorAttribute="Default";
	set appearance.backgroundColour=#ffffff;
	set appearance.branchColorAttribute="User selection";
	set appearance.branchColorGradient=false;
	set appearance.branchLineWidth=1.0;
	set appearance.branchMinLineWidth=0.0;
	set appearance.branchWidthAttribute="Fixed";
	set appearance.foregroundColour=#000000;
	set appearance.hilightingGradient=false;
	set appearance.selectionColour=#2d3680;
	set branchLabels.colorAttribute="User selection";
	set branchLabels.displayAttribute="Branch times";
	set branchLabels.fontName="sansserif";
	set branchLabels.fontSize=8;
	set branchLabels.fontStyle=0;
	set branchLabels.isShown=false;
	set branchLabels.significantDigits=4;
	set layout.expansion=0;
	set layout.layoutType="RECTILINEAR";
	set layout.zoom=0;
	set legend.attribute="aLRT";
	set legend.fontSize=10.0;
	set legend.isShown=false;
	set legend.significantDigits=4;
	set nodeBars.barWidth=4.0;
	set nodeBars.displayAttribute=null;
	set nodeBars.isShown=false;
	set nodeLabels.colorAttribute="User selection";
	set nodeLabels.displayAttribute="aLRT";
	set nodeLabels.fontName="sansserif";
	set nodeLabels.fontSize=8;
	set nodeLabels.fontStyle=0;
	set nodeLabels.isShown=true;
	set nodeLabels.significantDigits=2;
	set nodeShape.colourAttribute="User selection";
	set nodeShape.isShown=false;
	set nodeShape.minSize=10.0;
	set nodeShape.scaleType=Width;
	set nodeShape.shapeType=Circle;
	set nodeShape.size=4.0;
	set nodeShape.sizeAttribute="Fixed";
	set polarLayout.alignTipLabels=false;
	set polarLayout.angularRange=0;
	set polarLayout.rootAngle=0;
	set polarLayout.rootLength=100;
	set polarLayout.showRoot=true;
	set radialLayout.spread=0.0;
	set rectilinearLayout.alignTipLabels=true;
	set rectilinearLayout.curvature=0;
	set rectilinearLayout.rootLength=0;
	set scale.offsetAge=0.0;
	set scale.rootAge=1.0;
	set scale.scaleFactor=1.0;
	set scale.scaleRoot=false;
	set scaleAxis.automaticScale=true;
	set scaleAxis.fontSize=8.0;
	set scaleAxis.isShown=false;
	set scaleAxis.lineWidth=1.0;
	set scaleAxis.majorTicks=1.0;
	set scaleAxis.origin=0.0;
	set scaleAxis.reverseAxis=false;
	set scaleAxis.showGrid=true;
	set scaleBar.automaticScale=true;
	set scaleBar.fontSize=10.0;
	set scaleBar.isShown=true;
	set scaleBar.lineWidth=1.0;
	set scaleBar.scaleRange=0.0;
	set tipLabels.colorAttribute="User selection";
	set tipLabels.displayAttribute="Names";
	set tipLabels.fontName="sansserif";
	set tipLabels.fontSize=10;
	set tipLabels.fontStyle=0;
	set tipLabels.isShown=true;
	set tipLabels.significantDigits=4;
	set trees.order=true;
	set trees.orderType="decreasing";
	set trees.rooting=true;
	set trees.rootingType="Midpoint";
	set trees.transform=false;
	set trees.transformType="cladogram";
end;
