# Supplementary material for: Metagenomic sequencing suggests a diversity of RNA interference-like responses to viruses across multicellular eukaryotes
Source: PLoS Genet. 2018 Jul 30;14(7):e1007533. doi: 10.1371/journal.pgen.1007533 (PMC6085071; doi:10.1371/journal.pgen.1007533)
Supplement: S3 Data — Phylogenetic trees are provided in compressed (gzipped) newick format. Sequence titles comprise the taxon name and NCBI accession identifier for the original protein sequence. (TGZ) [file pgen.1007533.s019.tgz › Weivirus_Trimmed_RdRps_Final.ML.tre]

#NEXUS
begin taxa;
	dimensions ntax=29;
	taxlabels
	Barns_Ness_breadcrumb_sponge_weivirus-like_virus_1[&!color=#cc0033]
	Barns_Ness_breadcrumb_sponge_weivirus-like_virus_2[&!color=#cc0033]
	Barns_Ness_breadcrumb_sponge_weivirus-like_virus_5[&!color=#cc0033]
	Barns_Ness_breadcrumb_sponge_weivirus-like_virus_6[&!color=#cc0033]
	Barns_Ness_breadcrumb_sponge_weivirus-like_virus_8[&!color=#cc0033]
	Barns_Ness_breadcrumb_sponge_weivirus-like_virus_9[&!color=#cc0033]
	'Beihai_weivirus-like_virus_10_APG78099.1'
	'Beihai_weivirus-like_virus_11_YP_009337204.1'
	'Beihai_weivirus-like_virus_12_YP_009337183.1'
	'Beihai_weivirus-like_virus_13_YP_009337101.1'
	'Beihai_weivirus-like_virus_15_YP_009337141.1'
	'Beihai_weivirus-like_virus_16_YP_009336992.1'
	'Beihai_weivirus-like_virus_17_YP_009336943.1'
	'Beihai_weivirus-like_virus_18_YP_009337063.1'
	'Beihai_weivirus-like_virus_19_APG78103.1'
	'Beihai_weivirus-like_virus_1_YP_009337128.1'
	'Beihai_weivirus-like_virus_20_YP_009337226.1'
	'Beihai_weivirus-like_virus_21_APG78108.1'
	'Beihai_weivirus-like_virus_21_YP_009337072.1'
	'Beihai_weivirus-like_virus_2_YP_009336960.1'
	'Beihai_weivirus-like_virus_3_YP_009336973.1'
	'Beihai_weivirus-like_virus_4_YP_009337162.1'
	'Beihai_weivirus-like_virus_5_YP_009337004.1'
	'Beihai_weivirus-like_virus_7_YP_009337047.1'
	'Beihai_weivirus-like_virus_8_YP_009336935.1'
	'Beihai_weivirus-like_virus_9_YP_009337250.1'
	'FX459308.1_Porites_australiensis_TSA'
	'Symbiodinium_+ssRNA_virus_AOG17585.1'
	'Wenzhou_weivirus-like_virus_1_YP_009342067.1'
;
end;

begin trees;
	tree tree_1 = [&R] ('Beihai_weivirus-like_virus_20_YP_009337226.1':0.138377,('Beihai_weivirus-like_virus_19_APG78103.1':0.072282,((Barns_Ness_breadcrumb_sponge_weivirus-like_virus_9:1.116344,('Beihai_weivirus-like_virus_17_YP_009336943.1':0.323896,'Beihai_weivirus-like_virus_18_YP_009337063.1':0.211337)[&aLRT=0.996]:0.257997)[&aLRT=0.254]:0.104796,(('Beihai_weivirus-like_virus_15_YP_009337141.1':1.307947,'Beihai_weivirus-like_virus_16_YP_009336992.1':1.163244)[&aLRT=0.732]:0.25005,(('Symbiodinium_+ssRNA_virus_AOG17585.1':0.377063,'FX459308.1_Porites_australiensis_TSA':0.360904)[&aLRT=1.0]:0.737081,(('Beihai_weivirus-like_virus_21_APG78108.1':0.967632,('Beihai_weivirus-like_virus_12_YP_009337183.1':0.777065,('Beihai_weivirus-like_virus_13_YP_009337101.1':0.39639,(Barns_Ness_breadcrumb_sponge_weivirus-like_virus_2:0.672431,Barns_Ness_breadcrumb_sponge_weivirus-like_virus_8:0.409363)[&aLRT=0.071]:0.08311)[&aLRT=0.952]:0.272102)[&aLRT=0.997]:0.603065)[&aLRT=1.0]:0.883571,((('Wenzhou_weivirus-like_virus_1_YP_009342067.1':0.230798,('Beihai_weivirus-like_virus_4_YP_009337162.1':0.17945,'Beihai_weivirus-like_virus_5_YP_009337004.1':0.24282)[&aLRT=0.803]:0.089315)[&aLRT=1.0]:0.39134,((Barns_Ness_breadcrumb_sponge_weivirus-like_virus_1:0.090579,'Beihai_weivirus-like_virus_3_YP_009336973.1':0.114219)[&aLRT=1.0]:0.317712,('Beihai_weivirus-like_virus_1_YP_009337128.1':0.286928,'Beihai_weivirus-like_virus_2_YP_009336960.1':0.207544)[&aLRT=1.0]:0.213312)[&aLRT=0.997]:0.224319)[&aLRT=0.916]:0.103379,('Beihai_weivirus-like_virus_7_YP_009337047.1':0.770374,(Barns_Ness_breadcrumb_sponge_weivirus-like_virus_6:0.497005,(Barns_Ness_breadcrumb_sponge_weivirus-like_virus_5:0.289935,(('Beihai_weivirus-like_virus_10_APG78099.1':0.062414,'Beihai_weivirus-like_virus_11_YP_009337204.1':0.067238)[&aLRT=1.0]:0.144079,('Beihai_weivirus-like_virus_8_YP_009336935.1':0.1115,'Beihai_weivirus-like_virus_9_YP_009337250.1':0.129307)[&aLRT=0.975]:0.094087)[&aLRT=0.928]:0.100119)[&aLRT=0.983]:0.192981)[&aLRT=1.0]:0.38225)[&aLRT=0.306]:0.070834)[&aLRT=0.997]:0.488539)[&aLRT=0.911]:0.305969)[&aLRT=0.704]:0.265932)[&aLRT=1.0]:2.815453)[&aLRT=0.962]:0.262891)[&aLRT=0.605]:0.039129,'Beihai_weivirus-like_virus_21_YP_009337072.1':0.107363);
end;

begin figtree;
	set appearance.backgroundColorAttribute="Default";
	set appearance.backgroundColour=#ffffff;
	set appearance.branchColorAttribute="User selection";
	set appearance.branchColorGradient=false;
	set appearance.branchLineWidth=1.0;
	set appearance.branchMinLineWidth=0.0;
	set appearance.branchWidthAttribute="Fixed";
	set appearance.foregroundColour=#000000;
	set appearance.hilightingGradient=false;
	set appearance.selectionColour=#2d3680;
	set branchLabels.colorAttribute="User selection";
	set branchLabels.displayAttribute="Branch times";
	set branchLabels.fontName="sansserif";
	set branchLabels.fontSize=8;
	set branchLabels.fontStyle=0;
	set branchLabels.isShown=false;
	set branchLabels.significantDigits=4;
	set layout.expansion=0;
	set layout.layoutType="RECTILINEAR";
	set layout.zoom=0;
	set legend.attribute="aLRT";
	set legend.fontSize=10.0;
	set legend.isShown=false;
	set legend.significantDigits=4;
	set nodeBars.barWidth=4.0;
	set nodeBars.displayAttribute=null;
	set nodeBars.isShown=false;
	set nodeLabels.colorAttribute="User selection";
	set nodeLabels.displayAttribute="aLRT";
	set nodeLabels.fontName="sansserif";
	set nodeLabels.fontSize=8;
	set nodeLabels.fontStyle=0;
	set nodeLabels.isShown=true;
	set nodeLabels.significantDigits=2;
	set nodeShape.colourAttribute="User selection";
	set nodeShape.isShown=false;
	set nodeShape.minSize=10.0;
	set nodeShape.scaleType=Width;
	set nodeShape.shapeType=Circle;
	set nodeShape.size=4.0;
	set nodeShape.sizeAttribute="Fixed";
	set polarLayout.alignTipLabels=false;
	set polarLayout.angularRange=0;
	set polarLayout.rootAngle=0;
	set polarLayout.rootLength=100;
	set polarLayout.showRoot=true;
	set radialLayout.spread=0.0;
	set rectilinearLayout.alignTipLabels=true;
	set rectilinearLayout.curvature=0;
	set rectilinearLayout.rootLength=0;
	set scale.offsetAge=0.0;
	set scale.rootAge=1.0;
	set scale.scaleFactor=1.0;
	set scale.scaleRoot=false;
	set scaleAxis.automaticScale=true;
	set scaleAxis.fontSize=8.0;
	set scaleAxis.isShown=false;
	set scaleAxis.lineWidth=1.0;
	set scaleAxis.majorTicks=1.0;
	set scaleAxis.origin=0.0;
	set scaleAxis.reverseAxis=false;
	set scaleAxis.showGrid=true;
	set scaleBar.automaticScale=true;
	set scaleBar.fontSize=10.0;
	set scaleBar.isShown=true;
	set scaleBar.lineWidth=1.0;
	set scaleBar.scaleRange=0.0;
	set tipLabels.colorAttribute="User selection";
	set tipLabels.displayAttribute="Names";
	set tipLabels.fontName="sansserif";
	set tipLabels.fontSize=10;
	set tipLabels.fontStyle=0;
	set tipLabels.isShown=true;
	set tipLabels.significantDigits=4;
	set trees.order=true;
	set trees.orderType="decreasing";
	set trees.rooting=true;
	set trees.rootingType="Midpoint";
	set trees.transform=false;
	set trees.transformType="cladogram";
end;
