# Supplementary material for: Metagenomic sequencing suggests a diversity of RNA interference-like responses to viruses across multicellular eukaryotes
Source: PLoS Genet. 2018 Jul 30;14(7):e1007533. doi: 10.1371/journal.pgen.1007533 (PMC6085071; doi:10.1371/journal.pgen.1007533)
Supplement: S4 Data — Selected meta-transcriptomic contigs generated by Trinity that have detectable sequence similarity (using Diamond) to TEs in Repbase [99], provided in compressed (gzipped) fasta format. Contig titles are annotated using the host species name and the top-match TE in Repbase. (GZ) [file pgen.1007533.s020.gz]

Archive with 1 entries (1 files):
- pgen.1007533.s020
