# Supplementary material for: Metagenomic sequencing suggests a diversity of RNA interference-like responses to viruses across multicellular eukaryotes
Source: PLoS Genet. 2018 Jul 30;14(7):e1007533. doi: 10.1371/journal.pgen.1007533 (PMC6085071; doi:10.1371/journal.pgen.1007533)
Supplement: S4 Data — Selected meta-transcriptomic contigs generated by Trinity that have detectable sequence similarity (using Diamond) to TEs in Repbase [99], provided in compressed (gzipped) fasta format. Contig titles are annotated using the host species name and the top-match TE in Repbase. (GZ) [file pgen.1007533.s020.gz › pgen.1007533.s020]

>Anemone_DN77275_cf._Saci-1_INT_LTR_retrotransposon_Schistosoma_mansoni
TGTAAGATATGGTCAGCGGTAACATAGTTCGCCATGCGCAAGAACGTAACAAGAACGTAACAAGAACGTAACAAGAACGTAACAAGAACGTAGCAAGGACGTTAGAGGATCTAAAGTCATTATTGTAGGCCAAACTTGAGAACCGTACAATAGCGTATAAACCATACAAAGGTCATAAACTGTACAAAGTCTTCAATGACGAGATGTAATGAGAGTCGTTACGAATTAAATGAAAACTGAGTTACGCGTGTCTAAGTCTGGTCCCTACATCAAGTTCTCAAGTCGTCCAAAGTTAAGGTAAAAGGCAAATGGAAAACTAGTGATAAAGAGCTGAAAATTGTTACGTTACGACGAATGGAAATTACTGAGTTGACATGTCAACTGAAACAAACGAAGATGAGTCTGAAAACCCGATAAGCGAAGTATGTGGAAATGTTAACGCTAGCATATCAAAAATTAATGTCAATGTTTATGGTTCGCCGACTACAACTGGAATTTCAGGAAGTTATGAATTCCCTGCTATGGCAATTTCAACATGTAATGTTCCTGTTAATGGTTTGTCAAGAGCCGAAGGTCGACCGCTTAATGTTTATGTTAGTTCAGAGACCACAGGAACTCCATCTAGCGAATTTCACCCGCCGACCACAGGAATACCGCCAACCGATGTTCATTGGTGTACCACAGGAATCCCATCACACAGTTTCTACGAATCAACAGGAAATTCATGGAACAATCTTCATGGGCCGTTGAACACAGGGATTCCAATTAATGTTCATGATATTTATGGATTATCAAAGACACTTATGCTACCACCAAGACTGAGGACTACGAACATACCGTATGACGACGTGGAAGGAGTACTTTCAGAGAAACTGACAAGCTTCAAAAGATCCTATAGTAGTTACAAAGGACACTTGACAAGAATTTATAACGAAATCGACCGAGCAATTAAACTATCAGACAAACACTTAGTTGAAGAAAAGAGGAACACAATGGAATCTACCTTCAAAGAACTGACAAGGATTTATGACAAAATGATGCAGCTAATGGATTTGCACGAAAGAGAGACCTTCACCAAAGAACACACCAACGAGATTCAACGGAGAGGTGCGTGTTTACTGAAGTGTGGACAATGGCTGACGACTGTTAATGACCAAGCTTCGAAAGCTACCGTGCCAGCCGCGACAAGAGATTTAACAACGACGACGGTAGTGCCATCACCTCACATGTTTAAACACTTCGCTTCCGTCAATTTAACCGAAGAAGGCGACAGATGGAGCCGCAAGTCTTACAGTAGAATGTCGTCAAAGTCCAGTCGATCTTCAACACGCAGTCGCGCATCTACAAAGGCTAAGTTGGAGAAGGCACGTCTACGATTGCAGCGGCTGGATGAGAGGAAGGAGCTAGAGAAGAAACTAGAAGAACACCGACTTCGAACAGAAATCGAAGAGGCTGAGATAGACATGCGGGTGGTGGACGAAATAGATAGTGATGGATCGCAAAACGAATTTCTCGACCTACCAATACAAAGTGACGGTGAGAAAATAGTCAAAATACTCGATTATCTCGAAGAATGTTCTCAGTCATCTAAAGTTCAACATACGGATGTGAGCCCTGACGTAAAACACGTAGATGTAAGGCTCGAAGTTGAGCATATGGACGTAAAGCCCGAAGTTAAGCACGTGGATGTAAGCCCCAAAGTTAAGTACGCGGATGTAAAGCGCGAGGTTGAGCACGTGAATGTAAACCCCGAAGTTAAGTACGTGGATGTGAAACCCGTAGTTAAGCACGTAGACGTAAAGACCGAAGTTAAGTTCGGGGATGTAAGCCCCGAAGTTAAGCACGAGGATGTAAACCCCGAAGTTAAGCACGTGGATGTGAACCCCGAAGGTAAGCACGTGGATGTAAAGCCTAAAGTTCAACACGCGAATGTAAAGTCTGAAGCTAAGTACGTTGACGTAAACCCTGAAATTAAGCGCGTAGATGTGAAACCTGAGGTAAAGCACGTGGAAGTGAAGCCTGAAGCTAAACACGTTGATGTAAACCCCAAAGTTAAGTTAGAAGATGTAGAGCGAGAAGTTAATGAGTCGCACGTGTATAGCGAAGACGGCGATCAATCCTTTAGATCAGATGAGAGTCACAAAGGCCAAGTGTTCAGCAATGAAACTGATTATGATTTTCTTCAAGATCGAACAGACGGCGACATTCGGTCGGCACACACCACGAACACTTCTACAGTTTTTAACGTTTTACGAAAACAACAAGAGACAATGGATGAAGTTGTCAGGACATTGAGCATGCCCAAGAGAGGATACATGTCATTCGATGGAGATCCACTGATGTTCCCATTGTTCATCAAAAACTTTGAGATAAACATCGAAGGAAGAGAGACACATGACAGTGATCGACTAAGCTACTTAATTCAATTCTGCAAGGGCAAAGCTAGAGAATCGATTGAACATTGTGTGATGATGCCACCAAGTGAAGGTTACTGTAAAGCAAAGGATATCTTAAAGAAGAACTTTGGTCGAACTCATGTTGTATCGAAAGCATTTCTAGACAAAGTCGTTAAAGGATCATGCATCAAAATAACGGAAAGTGAAAGGTTATCACAGCTCTCTCGCGATATGGAGACCTGTCTACTGGGATCGAGTGAGCTCGGACTTGAATCAAGCTTGAATTCTTTGGACACTCTAGGAAAGGTCGTAAATCGTCTACCAATTACGTTGAAGGCAAAGTGGGCTGAAAGGGCCAGTCAAATTTATGATCAAGGACTAACTCCCACGTTTTTACATCTAGCGAAGTTCATCGAGCAACGAGCTACCGTAGCAAACACTTACTTTGGTCAATTGATTCAAGATAACAGAGCTGACAGAGACGTGAAGATAAAAACTAGAGCCTATGGTGGTCCAGCTGCTAAGGTGACTACGCTCGCTACGACGTCAAACAAGAATCACTCCGAAGAAAAGGCCTCACAAATCAAAACCTGGCGACCCCACTGTCCTCTATGCGGCAAGGAACATTATCTCGATCAGTGTGAAAGTTTTCGTGAAAAGACGGGAAAGCAACGTATGGACGTGACGTCGGAACGGGAACTCTGTCGGAAGTGTCTTAAAGGGGGTCACGTGGCGAAGAACTGCAGAAAAACGAGAGCATGCAACGAAGGAGGATGTAAAGGTAACCATCACCCTTTACTTCACACAGCTCTGGTGAATGAACAACGACCACGTAGTCAACCAAGCCTTTCTAGTGATAAAATAGTACCACGTGAAGAAACAAAGAGTGAGACGGACAACAGTTCTGCAACAACCAAGTCACCAAGCACGGTTCACTCTAGGACTGCGAATGTAGCCCACAATAACGCATTAAGGACTGACTCACGTCTGGTGAGTTTGAAGGTTATCCCTGTTAAAGTAAAGGCTCCCAACGGCGATCGAGAGGTAGAAACGTATGCTTTCTTGGACGACGGATCCGATACGTCAATGTGCCTGCAAAGTCTTGCTGATGATCTTGGAATAAAAGGAGAGCCGGTGCGGTTCATTCTGTCTACTATGACGGGTGATCAAGAAAACAACGGAAGACAGCTAAGTTTAGACGTCACTGGAGTGTCAACTGAAAAGGGTGTACGAATAACGAACGTCTGGACGACCAACCGACTGCCTATCACTGAAGAGAACGTTGTTGTCAAACAGGATGTCAGTGAGATGAATCACATGAAGGACATTGACTTGCCAGAGTTAATAGACAAGAAGATAACATTGCTAATCGGTAGTGACGTGCCCGAAGCGTTATGTCCTTTGGAAGTTAGAAGTGGAAAGAAGGGAGAGCCCTTTGCACTGCGAACGTTATTAGGATGGACGGTGACTGGACCATTGAGAAAGGGAAGCAGGCAAAGAGCAAGTATGAACTACATCCATGTTGATCAATCGATAGGATGTAATGAATCGGAACCAGTCTTAACGAACATACACGACGACTTTGTGCGCATGTATAATTCCGAGTTCTCTGAATGCACTGCGGAAGTTCGAGAGTGCCTCTCAGTAGAAGACCAACGTGCCAAGAAGATAATGGACAAAACGGTAGAATTCGTTAATGGACACTACCAAATAGGATTGCCGTGGAAGTACGAGCGACCACAGTTATCAGACAACAAGTCAATGGCAGAAACACGACTCATGTTACTAAAGAAACGTCTTTTAAAAGACCACAAGCTGTTAACGAAATATACGGAAACCATGGAACAGTATATATCGCGAGGTCACGCAGAGAAAGTGCAAGCAAGCGATCACAAGGAACAAAGTAACCGAACAAGTCCCCGGTGGTACCTACCTCACCATCCCGTGATGCACCAACAAAAGCCCGAAAAGGTCAGAGTTGTCTATGATTGTGCGGCATCTTACAACGGAACATCGTTAAACGAGCAGCTGCTGCAAGGTCCGGATAATACGAACTCGTTGGTTGGAGTGTTACTACGTTTCCGAAAGGAACGTGTGGCATTCTTATCAGACGTCGAGCAGATGTTTCATCAAGTTTATGTACAACCAAGTGACCGGAACGCGTTGCGTTTCTTATGGTGGCCAAATGGAGATCTTCAAGGCGAGCCTGAGGAGTATAACATGAACGTTCACTTGTTTGGGGCGACGTCGTCACCAAGCGTCTGCTCTTACGCACTCCACAAGGCAGCGGAAGATAGTAGAGAAGAATACAGTGTCCAGACGATCGAAACAATCAACAACAGCTTTTACGTGGATGACTGCCTCAAATCGGTTGCAAATGTAAATGAAGCAATTTCACTTGTCAAAGAACTTACCTCTTTACTAGCAAAACGAGGTTTTAGGCTCACCAAGTGGGTTTCCAATGAAAGAGAAGTTCTATCAGCAGTACCGTCTATGGAAAGAGCAAGGTCAGTCAGTCTCGATATGGAAAAGTTGCCTGTCGAAAGAGCTTTAGGCGTTCAATGGGACGTTGAAAGAGACATGCTAGGATTCCGTCAAGGAAAGGAAACGAGCAGCACAAGAAGAGGTATCTTGTCATTCGTCGCATCTATTTACGACCCGCTAGGTTTAGCGGCACCATTTGTTCTCCCCGCGAAGATGATGTTACAACAGCTGTGTCGCCTCAATCACGACTGGGATGCAAGCCTATCAGAAGGATGTCTTAAGAAGTGGGCAGAAATCAAGAAAACGGTCGAGAAACTGATGGAAGTACAAATTCCACGCTGTTACAAGTCACCAACCTTGAAAGAGATACGACGTGCAGAACTACATCACTTTGCCGACGCTTCTGCAGAAGGTTATGGCACAGCGTCGTATATCCGCTTGGTCGACATCGAAGACAATGTTCATTGTACCCTGATCATGGGAAAGTCAAGAGTGGCTCCCTTAAAAACAATAACTATACCAAGACTAGAATTGTCAGCGGCGACCCTGGCAGTAAAGGTCAACAAGCAGATACGCCAAGAGCTACAAATGCCAATACACCGTGTTGTATTTTGGACAGACTCTGTTATCGTTATCGGATATATTCGAAATGTATCCAAGCGTTTTCATACATTTGTAGCTAACAGGCTACAAATAATCCACGATGCATCTTCTCCAGAACAATGGCGTCATGTACCGACGGAAAGTAACCCTGCTGATCTCTCTTCAAGAGGCATTAAAGTCAACGACGAAAAGGAGATGTGCAAATGGTTCAATGGTCCAGAGTTTTTACAAAGGGAAGAAGATTACTGGCCGTCATCACCAGACAACGAGCAAGAGATAGGAGACGAGGATGCTGAAGTAAAGGGAAGCAAAGCACAAATGTACGCTCAAGTCAAAGCGAATGTTGATGTCAAGAATGTTACCACTTCCTTAGATGAGCTTCTGCATCGTTGGTCAAGTTGGTACCGACTATGTAAAATGGTTGCATGGCTCCTACGCTACAAGCGATATCTAATGTGGCACTTCAACAAGACAAAACATCCTGCAGTATCTTCAGAACCATTAAAGGTGAATGAAATGTCGGAAGCAGAAGTTGAGGTGATCAAGCTAGTGCAGAAAGAGGCCTTTCCATCAGCACCAACCAAGATGCGTACTAAACATGGAGCAAAGATCGTACATGATCGTCTTCAAAACCTGAGCCCGATTACAGAGAATGGAGTCTTACGAGTAGGTGGTCGTTTGACAAACGCTCCACTAGACGAAACCCACAAGCACCAAGCTATATTACCCTCCAGTCATCATGTGACGAGTATGATTATCAGACATTACCACAAGCATAATGGCCATACTGGTCGTAACCAAACGTTGGCGGCGATACGGAAGAAGTTTTGGATAATAAAGGGACCATCTACTGTCCGGCGAGTTTTGAACTCATGTGTACCGTGCCGTCGTCAAAGTCAGCAAACTCCAACACAGATAATGGCACCGTTGCCGAAAGCTCGAGTGACCCCTGGTAGACCGCCATTTACATCAACCGGTGTAGATTACTTCGGTCCATTACACGTCAAATACAGACGCGGGACTGCTAAGCGGTATGGATGTATCTTTACCTGTTTGAGTGTACGCGCTGTGCACATAGAAGTTTCCTCCGATCTGACGTCGGACTCATTCATCCAAGCAGTATGCAGATTTGTTAGCAGACGAGGCGCACCTATTGAACTGTACAGTGACAACGGGAGCAACTTCCGAGGAGCCGAGTCGGAGATCAAAGAAGCCCTGAAACAATGGAACCAAGAGAAGATACGCGAAAGATTGAGAGAGAAAGAAATCCAATGGTATTTCAACGCACCATCCGCTAGTCATACTGGAGGCGTTTGGGAACGGATGATCCGTTCAACCAGAAGAATTCTTAGAGCCACAGTCGGAAATCAACTACTTGATGACGAAACGCTGTCGACGACACTGTGTGAAGTCGAGAAGATCATAAACGATCGCCCGCTAACAGCCGTCTCAAATGACCCTAGGGACATGGAGGTATTGACGCCAAACAGCCTTTTGCTTCTCAGACCGAACTCATGTGCTACGCCATGCCCGAACGACGATAACATCGCGGCAAGGGAAAGATGGAAGCTGGCCCAAAGTTTAGCAGATTCGTTTTGGAAGCGCTGGGTAGCCGAATACCTTCCAACGCTGCAGGAAAGGCAGAAATGGCTCAAGAAACAGAAGAACGTGTTGAAAGGTGATCTGGTAATGATCAAAGACGACAGCCTTCAACGAGGACAATGGCCCCTAGGACGCATTATGGAGACATATCCTGATAACCTAGGAGTAGTACGAAGAGTTTTGGTGCGTACCGCCAAAGGAAGCTACGAAAGAGATATCAGGAAGCTGAGCCTATTGGAACAACAGGAGGATTCTGATGATACCCCATGAAATAACAAGCGTGAATACACGTACTAGGAAAAAAGAAAAAATTAAGATAGTTAAGTTACTGTTATATAAGTATCATAAGTACCGTTTTTTTTTTGGTAAGGTAAAAAGGGTCAATGCCCTTTTGGGGGGCGGTGTAAGATATGGTCAGCGGTAACATAGTTCGCCATGCGCAAGAACGTAACAAGAACGTAACAAG
>Anemone_DN80332_cf._ERV5-1_PM-I_Endogenous_Retrovirus_Petromyzon_marinus
GTGTCAAAGGACAACTCCAACTCCTACATGTGTGGGGAAGGGACTTCCCTCCGATTGGTCAAAGATCTGTAAAAATTTAACGCCCTTCAACCCTGAAATACGACCAAATGCAGGCATTGAAGAGTTTATAGCCACCTTAAAAAGTAAGTTATCAGTGAGACAACCACCCTACAGTGATGATGAAAAGCTAGCTATAGTAAAGATGGTTGTTGAGGGTACTGCCAGTATGCAGATACAGAGTTATTCACCAGAGATACGAAGTGACTTTGACAAACTTTGTGGACAGTTGGAAAAAGATTTTGGCAGATTCGCCTGTCAAGAGGCTGCAATTGAGGCCCTGCGAGGTAAAGAAGGCAGGCAAAAACCAACAGAAACACCCAGTGAATTTCTTCGCAGACTAAAACGACTATCAACAAGAGCTTTTGGATTTCGAGAAAGAGATGATGTTCAGCTAAGACTTGCATTTGTGGATGGCCTCCAACCTCACATTCGTCAACAGCTTGAGGCTTTAGCCCTCAATAATCTGGATGATCTCGTTGCAAAGGCAGAGATCTTCTATCACAAGCGATCACGCCCCAAGGAGCTCCAAGTGTGCGAGGTGAAGGACAGAGCAAGCCTTAACTTGGAGGGAGGAAGTGGAAGTAGAAAGACTTGGTCAAACCCCAGAGACAGTTTCAAGAGACAGAGGAAAGGTGATTGTTTTCGCTGCGGAGAAGCAGGACACTATGCTAGAGACTGTCAGAGAAGTGATGGAAAAACATCTAATGGATCAACCACAGGGATACCAACTCCAGCTGTTCAAAATCCAAGAGTTGAATTACCTACTGCTCAAGCTCAGCAAGATGGATTCATGGATTATCTAAAGCAGATAATTGATGGATATGAGCGAAAGAGAGCACCCCCTAAGCCCCAAGCACCTGTAACAAAGGAACAAGTTTCAACCCCATCTGGACAGTGAAAAGAGGAGATACATGTGGCTCCCACAGTTGTTGAAGAGAAACATCCTGAAACTAATCAGACACATGAAGTAAGTGACAAGATAAGTGACGTACAAGCAGATGAGGATAATATGTCTAATGGAACTAACCCTGACATGGAAGTACAGTCTAGTATTGATGAGTCTAGTAGTAATGACGCAGATGGTGAAAAGCCTGAAGGAACACTGAATGCTGATGAGAGTCTACCAGAGACAATTCATGCTAGAAGCCTAGATGTAGATGGGTTAAATGGAAAAGGTATGGAATCTTCACCAGAAGTGAATTTAATCGAAAATAGTGACTGTGTATCTGATGACGTTCTGGGAGTTTTGACATTTCAGCGAGAGGGAGGCTGTCCTCATTTCACTGTTACCATAGAAACAGGTACAGATGTGTTGGCACCCTTAGACTTAGGAGCAGAAGCCACTATCATAACAAGGGAACTTTTTGAGCAGTTGTTGTTAAAGAATCCATGCCTAAAGCTGATTGATGGATGTGCAAAGTTGTACAATGCAAGTAATGGAAGAGTCAAAACATATGGTAGATGTTGGCTCAATCTGAAATTTGGAACTCGGGTGATCAGGCACCCAGTCTATGTATGTGATATAAACACCCCTTTGTTGGTAGGGGCTGACATTTTGTGGAGATTATGTTGTGTCATTGATCTATTCAATGGTGTTCTTAGAAGTTGTACAAAGGATGTTGCACAGTTTGCTCAAGGATGGAAAGGAATTAACACTGTTCAAGTTGTCCCCCAAGTATGTAATGTGGAAGTACTGGAGACTATAACTGTCCCTAAGTTGACTGAGGCCCAGCGCATTAAGATGAGAGTTGCTAAGAATCAAGACATCAATGGAAAGGATGGGACAATACAAGGTACGGAGTGTCTTTATAAAATGGGACTAGAGATTATAGACTGTGTTGTGTCTACTAGCAAACAATGGTTTTGGATTTATGTTAGAAACACACAATATAGAGACATTATTCTTCACCGAGGCAAGAGGATTGGCAAAGTAGTAGCTATTGACACTCCCACGTTTGACACAAGTATAATGATTATCGGAGACAAGCCCTTAGGAAAGCAAGATACTGTGCGGGTTCCCAATGATTGCGAAGATGTACCAGAATGGCTGAACGTAAGACATGACATTGGTACTTTCCATGTAAAGAGGTTGACGATTCAAGACAGACCACTGAGGAGCGAAGATATTGAAAGTTGTCTCTCGGACCAGACCGGATTAACAGTGACATTAAAAGGTCTTGATTCAACAGAGAAGATGATTAATGTTGTTACACATTCTCCAAACTATAATGGTGAAGTAGAAAAAGCTGAGGAACAGATGGAGATTGGTTTAAATTCAGCGGAAGCTAACATCGATGAGCAAATAAAAGATGCAGTGGAAAATGCGGATGCAGCAGATGAAGGTCAGAAAGAACAATTATTGAATATATTATCAGAGTTCAAAGGTACATTTACTAAAGGCAAGAATGATGTTGGAAGTACAAACCTACATGAAGTTGAAATTCCCATTAACAATGCAGGGGATCCCATATATACTAAGCAATATAAGATCCCATGGGCTGCTTATGATAGTTTAAAGAAGATAATTACAGAACTGGAATCTAATGACATTATAAGACCTTGTAATAGTACCTACAATTCACCAGTGTGGCCTGTTCTAAAACCAAATGGCACATGGCGAATGTGCATAGATTTCAGGAATCTTAATCGTAAAGTACCTATATCTAGATGGCCTATGGGAGATATAGACTATTCACTGTCACGGTTGAAGAGTTCAAAATACTTCACTACACTTGATGTTGCAAATGGATTTTGGACTATACCAGTAAAAGGAGATGATCAACATAAGTTAGCTTTCACCTTTGATGGCGCACAGTATACATGGACGCGCCTACCTTTTGGCTATGTCAATAGCCCTGCTGAATGGAACATTTTCTTACATAAGGTACTTCCAGATGTTAGAGATAGACACTTGTCATTGTTTGTTGATGATGTTTTAGCTAACAGTGATGACTGGGAAGAACACTTAAGTCAACTAAGATATGTGTTTGAACAGTTTTCTAAAGCAGGTGTTAAAGTCCCTCTTCGTAAATGTCAGTTTGCAAGGTCATCAGTGGATTATCTGGGTTACCACTTATCATCAGAGGGAATGTCACCACAGGCAAAGAAGACTCAGGTAATACAGAACTTACCTGATCCCAAGAATCCGTCACAACTGCGCAGTATTTTAGGAACACTTAATTTCTATAGAAGATTCATAAAGGACTATGCTAAAATAGCTGAACCATTGACAAGACTTCTTCGAAAGAATGTAGAATGGGAGTTTGGAATCAATGAACAGACAGCATTAAACGAACTTAAGTCGAGCCTTTGTCAAGCACCTATACTCGGTTACCCACAGTTCTTTGAGGGAGCCGAGTTCATTGTCGAGTCTACATGTTCAACTGAAGCCATGAGTGCTGTCCTGTCACAAATGCAAGGAGACAAACTCAGAGTTATTGTGTATGCAAGCAAAAGCTTGTCACCTGCAGAGAAACTGTACAGTGAGTGTGAGAAGCATTGTTTGGCAACTACGTGGGCAATCTTACACTTTAAACCATACTTGTGTGGCCACCATGCCATTGTGAAGACTTCGCATCATCCAGTAACATTTCTAGCTAACAAGAACAATCAACTGTCTACACGTGTTGGAAAATGGGCCCTTGTCTTGCAAGGTCAGTCATTCGAAGTGCAATATAAGAAAACCCTCAATATGAAACATGTTGAGGGCTTGGCAACATTGCATGATTGTAGTTCAGAACCCAATGATATAGACACATTAAGACATCATAAATGGGACTCAGAACTTTGTGCAAACATGAAATGTGTGTATGCTGATGGATGTTCATTTACGGACGAAAATCAAAAAATTAGAGCAGGTGCAGGAGTTTATTGGCCTGAGTTGTCCCAATTCAGTCAAGGATATCATCTTGGAAACCAGACATCACAGTATGCAGAACTATCAGCTGCTTTAATTGCATTAATACAAGCCATTGAATTTAATCTTGAAGAAATTGTTGTGTGTACAGACTCTGAGTATGTTGCCAAGACATTCTTAGAATATTTGCCAAGATGGAGACAATGTGGAATGCTAAACAGTAAAGGAAAACAAGTGAAAAATGCTGCTATCATTTCAACAATTGAATCATTGGTCACACAATCACAGATTGATGTTTACTGGAAAAAGGTGAAAGGCCACTCGCAAGAGGTTGGACAAGATAAAGAAGGAAATGACCATGCTGACAGTCTTGCTAAGGAAGGAGCTAAAGATGGACAGAAGTGGGAATTAGATCCAGCACTCATTCCAGATAAATTCCAAAATGTGATGACTGTAAATTTTGAAGGACGTCAGAATCACAACCTGGACAACCAAAGAATCAACGACACAGGTATCCCAATCAATGTTAGTACATATGATCTATATCCAGAAGAACCCAGTGAGGACCTTGTACAGGCACAGAATAATGATCCAGACATTGGTCCTTTGAAAGAGTTAATAGAGGGTAAGGTTCAAGAACTCTCATCTGAGGTTCTTAAGAACAATAGAGAACTGAGGTTGATGCATAACAGGAAAGATTCCTTCACAATTGAAAGAGGATTATTGATGTTCATCAAAGATCAAGAGGGTTGCAAGCATAAATATGTTGTGATACCAAAATGCTACCGAGATCTTTATATGTGGCATATTCACGACCACCCCACTTCAGGTCACAGAGGAATTGATAACACTTATACTATTGCAGCTCAATCTGCGTACTGGATTAATATGTATAAGGACATTAAGGACTATGTACAACGCTGCATGACTTGCTGTAAGCATCTTCCCAAGAAGTGCATGTATAAGTCACCTTTACGTCCCAGACTTGCTAAGTCACCATGGAGTCATGTGATGATTGACTTTGTTGGACCACTTGTTAAAAGCCCCAGAGGAAATGAGTATTGTTTAGTACTTGTTGATCTGTTCTCTAAATATGTAGAAGCTCTCCCCACAAGGAATATGGAAGCAGAGACAGTTGCAAGAATGCTAGTTCATCACGTCTTCAGTAGATGGGGACTACCTACCAAGCTGTCATCAGACCAAGGTACTCATTTTACGGGTAAAATTGTACAAGAACTTTGTAAAATGCTTGAAATCAAACAGAATTTTCATATATCATGGCACCCCGAGTCTGGAGGAGCAGTTGAAAGAGCGAACAAGACCATAATGGAAGTACTGAAGAAGTATGTAGAAGGAGTTGGAAGGGATTGGGACTTGACTTTGCCATTAATACTAATGGCCTTGAGGTCAACACCTCATGGCTCTACAGGAGTGTCACCGCATGAAGTAATGACTGGTCGTCGAATGATACTACCACACCACTTAGTCTTTGCATATCCTGAAACTGCTGGTGGATATGACTCTGAGTATTCTTATGTAATTGAACTACAAGAGAATCTTAGACATACATTTGCCTTTGTGAGGGAGAACATTGAAGCAACTGCCAGAGTTAACAAGAACATTTATGACAGGAAGGCTACTAGCAAAGAATATGAAGTTGGTGATAAAGTTTACTATTTCCAGTTCCTGAACAGAAAGAAGCAAAGAAAGAAGTTTCTCACATGCTGGAACGGTCCTTACCGAATAACATACAAGGCTTCCTCGGTGGCCTACCAAATCAATGTGAATGGCAAGAGGAAGTGGGTCCACAGCAACCAACTAAGACCCTATTTTGGACCAGCACCACTACAAAGTACAGTTCAGGATAATCTGACATCACCGGCACCTCCAACCATTCCCTCATTAACTACTGAGGACACCGAAGACAGTGGAGATGGTGATCCAGAGCAAGAGTGTACTCAAGAACCAGGGGAGGGACCCCCTGTTGCAGACAAAGTACCTGATGATGGGAAGAGGACTAAGAAGAACAGAGAGGCCCACATCAACCAAGAAAATGTTCTACCATCAAGACTACGTAGTGGGCACAGCAAAACATAAACATTTGAACATTTTAAAGAACTTTAATATGAAGTTGACACTTATCCTTGTTTACATTTTTGTTACTGTTATTGATCATGTGTTTATATGGAGGAAACACCGAGGGGAGGACCCCATGGTTTTCCTCCAGAGGGATTGTAATAATGCTTTTTGGGCTTCCTTTAACCATGATGCTTTGCGGGGGGAGAAAGAGTTGGCCGTGAGAGTGTTGAGCGGTGAGCGTGTTTCGTTGAGTAATAAAAGCTTTTGAGATTCTTCCAATTCGTCTTGTTACAAATTGGCGACCCTGCCAGGACACGAAAGATTCCTTATTACACGTCTTGGTGAAATCTCAAGAGAATTGGAAACCGAAAACAAAGGAAATTATCGAAATTTGTCCTACTCTACTCAACACGTGCTTTTGACAAACATGGCTGAAAACACCGAAAACTCCACCGAAAATGATCAAGTGGGAGATCAGAGAGTTAAATTATTACCATGGGTGACTGTGTATGTCGAAGATCTTGAAGTTTTGCCTGAAGACGACCTTTTAACACGCTTGGAGACCGAGAGAGAATCAATCGCTAACTTCGATGAAACCAAAACGTCCGATGAAGTTTTGCAAGCCGTCAGCAATTTCTCGGCTCTTTGTATCGCTGTAGTACATCATTCTAAAGGAAAATGTAGTTACTTCAAGACATTGCGCGATTCTTTAAGCGAAGAGATTGATGCAGCCTGTAAGGAAAACGAGGAGTTAGTTCAGATCCGCCAGTCTCTTGAAAATCAACTCGAAGAAAACACTACGAAACTTACAAGAGAGAAAGAATCGATCAGTGAAGGCTTGGAACAAGCGAAAGAAGACCTGTCCACCGCAAACAAAAAGAATTTGGAGCTTGTTGCAGAATTAAGAGAGAAAAATACGAAGATCGAAGACCTGGAGACGAAACTCGAGCAATTATCCCCATTACAACCTTCAAAGGGCCCGACAGATACGTGTCAAAGGACAACTCCAACTCCTACATGTGTGGGGAAGGGACTTCCCTCCGATTGGTCAAAGATCTGTAAAAATTTAACGCCCTTCAACCCTGAAATACGACCAAATGCAGGCATTGAAGAGTTTATAGCCACCTTAAAAAGTAAGTTATCAGTGAGACAACCACCCTACAGTGATGATGAAAAGCTAGCTATAGTA
>Anemone_DN77056_cf._BEL-16_Adi-I_BEL_Acropora_digitifera
AATTCCACAAGAAGAACGTTCTAAAGAAACGAAGTCACTTGATTTGAAGCACGACAACTTGCCGATGGAACACGCACTAGGAGTGCAGTGGTGCGTCGAATCGGACGCCCTTAAATTCCGCATAATCATCAGTGATAAGCCACTGACAAGAAGAGGTATCCTTTCAACGATTTCATCGCTGTACGACCCTCTCGGGATCGTCGCCCCATTTACACTGATAGCGAAGAAGCTGCTTCAAGAACTTTGTAGCGATAAAGCTATCGGATGGGACAACGAAATACCAGAAGAGTATCTAGCAAGATGGGAAAAGTGGAGAAGAGAACTACCCTTGCTTGAGAAGCTAAGCGTCAATCGATGCCTGACGCCTCCTGGGTTTGAAAGAGTCATCTCACAACAAGTGCACGTATTTTCAGACGCGAGCTCGACGGGGTATGGAGCTGTTGCATACCTTCGCCAACGAGACGAAGAAGGCCGCATCTATTGCGCATTCCTTCTTGGAAAGGCTCGGGTCGCACCCGTCAAGACAACTACCATACCGCGTCTCGAGTTAACTGCAGCCACAGTGTCCGCACGCATGGGACGAATGCTCCAAACAGAATTGGACGGAGACCCAAGTTTTAAGTACCATACCGACTCCACAACAGTGCTCCGCTACATTGCCAACCAGCATACAAGGTTTAAAGTCTTTGTGTCAAATCGTATACAGACTATCCGCGATCTGTCAGAAGTAAGCCAATGGAGATATGTCACCACCAAAGAAAACCCTGCTGATGAAGCCTCGCGTGGCCAAGATGCTGAGTCATTTCTAGATAATCAACGATGGATCAACGGACCGCAGTTTCTTTGGGAACCGGAAGAAGAATGGCCGGAACAACCATTCACCATGGGAGACATCTCGGAAGATGATCCAGAGGTCAAAGCAAGTACCGTGAGTCACGCTACAGCAGTTGCTCAACCCTCGCAAGCTGTCGACAAGTTGATCAACTACTATTCAGACTGGTATCGTCTAAAGAAAGCGGTAGCAGTGTTCCTAAGAGTACGAAAGATTTTGCAGACTCAGATATCGCGAAAACAACGGAATACCTATTCTCCCGAAACACTGCCCCCCTTGTCAGTCAAAGACCTTCAAGAGGCAGAAGTAGCCATCATACAGTATATCCAGTCCAAGACGTACCCCAACGAGATAAAGATTCTCAATCCAGACAACGAAAGGACACACGTAGCTGAAAGCCCAAAGAAGCAACTAAAGAAAACTAGTTCAATTTACCGTCTAGACCCATATGTGGATCACGGAATTTTACGAGTAGGGGGTCGGCTGAGCCGTGCAGTGCTAACCAAAGAAAGCAAGCATCCACCAGTCCTACCCAAGTTCAACCAGGTAACTACGCTGATCATCAGAGATATACACAAGAAGCTGGGCCATGCCGGCCGCGGTCACGTTCTTGCAGTGCTACGAGACAAGTACTGGGTCGTCAGTGCTAACTCCGCAGTACGCCAAGTTATCTCAAAGTGCGTAACATGTCGTCGATCCCGCGGCAAACCAGAGGAGCAGAAGATGGCTGACCTGCCCAAGGACAGAGTAACACCTGCTCCTCCTTTCACGTGTACAGGCGTAGATTATTTTGGCCCTTACGTTATCAAGGTTGGCCGAAAGGAAGTAAAGCGATACGGTGCCCTTTTCACTTGTCTAGCCAGTAGAGCTGTGCATATAGAGATAGCGAACTCTCTCGATACAGATTCGTTTATACAATCTCTCAGAAGATTTATAGCCCGCAGGGGACCGGTAAAGATGATTAGAAGTGATAACGGGACCAACTTTGTCGGCGCTCAAGCAGAACTCCGCCGAGCTCTAGAGGAAATGGACCAGGATCAGATCAGAGACCGATTTCACAAGGAAGAAATCGACTGGATCTTCAACCCCCCAGCCGCCAGCCATATGGGCGGCGTCTGGGAAAGGCAGATTGGTACCATACGCAAAGTGCTAGCTGGTCTTCTCAACGAGCATGGTAATCGTATTGACGACGAGGATTTACGCACATTAATGTGCGAAGTCGAAGCAGTAATCAATTCGCGACCGCTGACCTTCGTATCCAATGATGCTAACGATCTCGAGCCTCTCACACCGAGTCATTTATTGACAACAAAATCCACCGTAATTCTACCGCCTCCGGGGAACTTTCAGAAGGGAGATGTCTATATGAAGCGACGGTGGAGAAGGGTTCAGTATCTAACGAATCTCTTTTGGACACGGTGGCGTAGAGAATACCTTCTGACGTGTCAACAGCGAAGTAAATGGCAGAACCCGAAACGCAACCTAAGGATCGGAGACGTAGTAATCGTGAAGGATGACAGTGCTCCTCGGAACTCATGGACGATGGGACTCGTCAAGGAAGTTGAGCAAGATAGACAAGGCCTGGTGAGAGCCGCTGTCTTGAAGACCGACAAGAGCCAGCTGAGACGACCAACCAACAAGCTTGTGGTCATCTTGGCCAAAGAAGAACAATAGACATTAAACTCATATGATAAACTGTTTGCGTTAAAGAATATTTATAATTAGTTGTTTTTAAGTCAGTAAACCTAGGTTAGGTTTAGGGGCCGGGAATGTCGCGGCCAAAAGCCACGGAGGAGGACTAGGGCGGAGATCGACACGCGTTCTATAGTTTATGTTACAAGAGCCGTGTAGCTATAGCAGAAGAACAAAATTGTAAGTTTATTGTATTTCATTTCTTCATATCACGAAATATCGCCAATAATATGTTTCTTTTCTATTTCCAGTTGTGAACCGACGCTTACCAACTCATTTACGGTTTATTCATGCTATAACTGCCAAAATTAATTTCAATCGCTGCGTTAAGTTTAGTCAGTTAAATGAAATGTAATCAACGTGTTTTGGGAAGTAAAAAAGGCGAGTGTCACAAACAATTCTGCAGCTACATTTCGTTCACAAAATTTTGACTCCAAACGACGAGTAAAGACAGAAGAAATAACGCTTGAAGTCTTTGAAACTATGGTGAGTTTAGAGTTTTGAAGACCAATGTTATGGATCATTGCACAAGCACGCCAGACCCGAAGGCGCCAACTTCAGATCTCAATAATGATATGCAAATTAATGACAATACCGAAGAGAGGCGCGAAAGAAAGAGAATTCCGACTGAAAGAGGAAGAAAAGAACATATTAGAATTTTAAAAAATCGAAGAACAACCGCTCTTCGCGAGGCTTCGAAGAAAAGAACGAAACTTACAGAGCTTCTCTCAAACGAAGAAAATTTGCATCTAGTTAAATCGCAATTCGAAGAGCTTAACCTCTTATTTAATGACTTTCAAGCAGCTCATGAAGCCCTGGTTGAGCATTTGACCGCCGACGATGACAAAGATAAGGAAGATGATTATTTCATCGCCAAACAAAGCGCAGCGCTGGAGTTTCGAAATCAAATAATTCATTGGATTGAGCTAGGAGAAGCACGATTAGCAGAACGAGCCGACCTCTTAGAATGTAATTCAATGTCATCTAAAGGCTCCAAGCGCTCGCGCCACTCAAGAAGATCGACTGGTTCAGCTGCTTCGGCCAGAGAGAAGGAGCGCCTCAAGCTGGCCGAGATGATGGCCGAGAAGTCACTTTTGAAGGAGAGACAACGTATTGAAGAGCTTAAACTAGAAATAGACATAGCGAAGTCACGCGCGAGAGAAAGAGTCTATGCCATAATGGAAGCTGAAGAATATGGTGGATTGCCTGCATACTCCAACTCAGCCCCGCCCTTGATGCGGTCTACACCAAGGCAGAGAAGTAATTTCAGCGTTATACCAGAGCAGTATGAAGGAAACGGATTCAAGGGCCCCGACGCTACAACGGAACGCAACGAGCATCGTGGCACAGAGGAAAGGATCACCACGGAAATTCATGCCGCTAGCAAGGAACCCAACGAGCAGTGTGGAGGAAACGGATCCAAGTGCCCCGACGCTACAACGGAACGCAACGAGCATCGTAGCACAGAAGAAAGAATCATCACGGAAATTCATGCCGCTAGCAAGGAACCCAACGAGCAGTATGGAGGGAACGGATTCAAGTGTCACGACGCTACAACGGGACGCAACGAGCAGCGCGACACAGAAAGATTCAGAACGAAAGTCCATGTCGCTACCAAGGAACGTGACAAGCAGTACGAAGAAACCGGATCCATGTGCCTTGGCGCTACAACGGAACGCGACACAGAAGAAAGGATCAGAGCTAAAGCTCATACAGTTGGCAAGGAACCCAATGAGCCCGATTGTGAAGTAAGAAAGCGGAATACATACGCAATTAAAGGGACTCATTCTGAAAGATCCTTTGCACCTAATATGTATTCTACTCCTTCACCAAATACGACTTTTACGGAACAGCTATTAATTACTCAATTGGAGCAACACAGAGAAATGCTGTCTTCACAACAAGAAATGGCGGCCGCTATGCGATTGCCCCAACCCAAAGTCCCGTTGTTCAAAGGAGATGTCATCGAGTACAAGTCTTTCATAATGGCATTCGACTCACGCATAAAGTCAAAAACGTCGAGCAACGCAGACCTTCTCTACTACCTCTTCCAGCATCTCGTAGACGAACCAAAGGAACTAGTTGAAGGGTGCTTACACCTTGACCCAGAGCAAGGCTATACTGAGGCAAGAAGACTCCTAGATAAAGAATACGGGGATTCATATAAAGTATCAGTAGCATACACCAATCAACTACAGAGTTGGCCCCCTGTCAAGTATGATGACGCTCAAGCCCTAAAGAGACTCTCACTATTTCTCATAAAGTGCAGAAATGCAATGAAGAGCATCTCCTACATGGATGTTCTTAATCACACGCCACATTTGCAGGCCGTTGTACAGAAGCTACCTGCCTACCTTCAAAATAAGTGGAGAGACAAAGTCCTCAGTATAAGGCAAGAGGCCCAGAGACGCGCTAACTTTCAGGACTTAGCACAGTTCGTGGAGCGTTCCGCAGAAACGAGTAATGACCCTGTGTTCAGCAAGGAAGCCTTGTGTAAACTAGATGAAAAATCAAGGAATCCCAGGTTTACGGAGCAGACCACCAAGAAACTCCCGATTCAAAGTAAAAGGAAATTCGCAAGAAGCCTAGCGACGTCTGTAGATGGTCCTAAGAGCAGCCAAGACGGGGCCGGGTCAAAGCAACAAGAAAGGCTGACGAAGTGTCCGCTGTGTGAGAAATCTCACGATCTTGAAGAGTGTAAAGACTTCGTAAAGAAAACCCTCGAAGAAAGGAAGAAATTTATAGCAGAAAAACACCTGTGCTTTGCCTGCTACGGAACCAACCACCGATCTAAAGGCTGTACCAACAAGAAAGTCTGCAGAACATGCAGCAAACCACATCCAACGTCACTCCACGTAGATAACTTCAATCCCAAAGAACAACAGAAATCCAAGGATGAAAGTAAGTCAGTTTCTACGTCCATCGGTAGTACGTGTACTGACACGAAAGAAACTGAAAATAGTCTATCAACCACCACGCAGAATGTCATCCTGCATGCCATTCTACCCGTTATCGTCCGGGTCGAAAACGGAAATACTGCTAAGACATACGTACTTTACGATAACGGAAGTTCGGGCAGCTTCATTACCGAAGAACTAAAGGAACAGTTAGCGATAAAGGGAATCGACACCAGGCTACAACTTGGAACTATGCACGGTTACAGTTCGGTCAAGAGCTCTATCGTTGAAGGACTGACTGTAAGTGATCTGAAAGGTAACAACCCTGTCAAACTGGCTCGTTGTTACACTCGACAAGAAATTCCAGTTAGTCAGCAGCAAATCCCTACTCCCGAAGTAGTTAGCCGATTCCAGAACCTTCGTCAGATAGCAAGTAACATACCTGAACTAGCGACGGACCTCGAGGTTGGTCTTCTACTCGGAAGCGACTGCCCTCTGGCGCTCGAACCCCTAGAAGTAGTTCCAGGCGGAGGAAGCGGGCCTTTCGCCATGCGCCTTCGACACGGATGGACGGTGAACGGTCCATTGCAAGTTGACCAGCAGTCCTCCCGCCTTTTCAATAGCAACAGAATAACAGTGAAAGAAGTTGAGCCCATCAAGGAAGTCATGACTCCCCAGTCTGTTTTAACCATGTTTGAACTTGACTTCAACGACCGTTCGAAGAACTCGGACAGTTATGGTTTGTCACAAGAAGATAAAGCATTCCTTGAAACGGTATCTCAAGGCATTCGACACGTCAACGGGCATTACGAGCTTCCACTACCCTTTAGAAATCCGGACGTGTCTTTACCGAATAACAGGCATCAAGCGGTTAAAAGAGCTGCATGGCAGAAGAAGAAGATGCTGAGAGATAAGAAGTACCATGAAGACTACATTAATTTCATAAACGATACCATCAGCAAAGGATACGCAAAGAAAGTTCCCGACGATAAGCTTACCGCGAGTCAAGGAAAGGTGTGGTACATTCCTCACCACGGGGTGTACCATCCAAGAAAACCAAACAAAATGCGGGTTGTGTTTGACTGTAGTGCGAAGTTCGAAGGAATTTCGCTGAACGATATGTTATTACAAGGACCGAATCTTACCAATTCGTTGGTAGGCGTTCTTACTCGCTTTAGACAGGAACCCATCGCTTTTATGGCGGACATAGAAGCAATGTTTTGCCAGGTCCACGTGCCAGAGAGTCAACACGACTTTCTAAGATTTCTCTGGTGGCCGAACGGCGACCTGAGTGCAGACCTCAAAGAGTATCAAATGACAGTTCATCTGTTCGGGGCAGTCTCATCTCCGAGCTGCGCTAATTTTGCCTTGAAACGAGTGTGCGAAGATAATACGTCGGAGTTCAGCCCTCAAGCACTGAACACAATAGAGAACAATTTCTACGTAGACGACTGCCTACGATCGGTCAAAGACACAGCATCCGCCATTAAGCTCGTGAAGGACGTAAGTCAAGCCTGTGCTAGAGGAGGTTTCCATCTCACAAAGTTTACCTGTAACGATCGTGCTGTCATGGAATCAATTCCACAAGAAGAACGTTCTAAAGAAACGAAGTCACTTGATTTGAAGCACGACAACTTGCCGATGGAACACGCACTAGGAGTGCAGTGGTGCGTCGAATCGGACGCCCTTAAATTCCGCATAATCATCAGTGATAAGCCACT
>Anemone_DN75404_cf._BEL-3_CSa-I_BEL_Ciona_savignyi
GTGGCGCAGAGCATGTTTTATCTCATCTAAGACAAAGATACTGGATTGTCAAGGCCCGAGCAGCGGTGCGCCGTGCCATCGGTACATGCTTCTTTTGCAGAAAGAATCACGGCAAACCACAGCAGCAAAAAATGGCGGACCTGCCAAGAGACCGCGTGACTCCGGATAATCCACCGTTCACATCCGTCGGGATTGACTTCTTTGGACCGTTCTTGGTACGTCGTGGAAGAACAACAGTAAAGAGATACGGCGTGATCTTCACTTGTCTTACCGTACGAGCTGTTCATATAGAAATTTCACACAGCCTAGATACAGATTCCTTTATAAACACGCTAAGGCGATTTATCGCAAGAAGAGGCCCACCTAAAGAAATTAGGACGGATAATGGGACGAACTTCGTCGGTGGCGAAAGGGAACTTCGCGAATCGATCCAATCAATGAATCAGCAAGCCATCCACGACGCGCTTCTAGCAAAGAATGTAAAGTGGACATTCAATCCACCTTCAGGCTCGCACCATGGCGGTGTGTGGGAGCGATTAATCAGATCGACCAGGAAGATTCTCCAAGGACTTTTAAAACAACAAACCATCTGCGACGAAACGTTATCCACCCTGATGTGCGAAGTAGAAATGATCATGAACAGCCGCCCACTTACAAAGGTTTCTGAAGACCCGCGAGACCTTGAAGCTCTGACTCCCAACCATCTGCTACTGCTACGTCCAGGTTCGACCATTCCCCCAGGTATTTTTGCAAAGGAAGACGTCTACAGTCGGCGAAGGTGGCGACAGGTGCAGTACCTAGCCGACGTTTTTTGGAGGAGGTGGGTGAAAGAGTACCTGCCCAGTCTACAAGCCCGCCAAAAGTGGATCAAAAAGCAACGGAATCTGCAACCCAACGACGTCGTGATGATCGTTGATGATACCACACAGCGATTTTCATGGCCACTAGGCAGAGTACTAGAAGTTTACCAGAATAGTGTGGATGGCTTAGTACGGTCCGCTAAAATAAGGACGAAGACATCGACGCTTGTACGTCCAGTCAGTAAGATTGTACTTCTGGAGGAAGCAGATGTTGCAGCCTAAACAAAGGACTCTACGATATACTATTGTGCAATGCACGAGGGACACTAACTTTGAACTCTTAGTTTATTACATATCATTTACGATTATTATTGTTACCGTTCAGTTTTCTTGTCCTCCGGCCTTTATCCTTATAGTTTATTGTAAAGGCAGTACTTAGCGCCTTTAAGGGGCCGGAATGTTAACTAGTTAATCTTTTACAAAGTTTTTTATTATATGATTAAGTGACTCGATACCTCAGTCAATCAATCTATGACACGTGCTTTTTCAGTAGTATCATATAGCTTTCTCGACGCTAACTACACCGTATTATCAGTCTTCAATCTTTCAAAATTCTACCTTCTTTCTCAATCTTTATCCTATCCACGTACATCAAAGTAAGTGAATTTATTGATCTTGTAATAGCTAGCATAATTGATCTTAAATTAATGTTGTGTTTAACCTGTATTTCAGTTCGAACCAGTTTCTCAGTTTCTTAAGATTGTAACAATATCTACCGTCAATAAATCTACTCTAGCACTGCAACTGCGTTCGAATGGTGTACTCTATGGTTATCTACTAAAGGCTATCTTCTATCAGTGGTTGTAGACTACATTTAGTTCGAATTTGGTACGTAAAGCTGTGTCATTTACGACTGTACATTGCCGTATAACTTCTACTTCGCCGTACTTGATTTCGTTGGAATGATCGGAATGCTGTATGGTTCAAAGGAACATTGATAACCGCATGGTCAAAGGAATGATCGGAATTCAATAATCTGCCAATCCAATAATGGAAGAACTGCGACAACTGAAACGAGCTAGGAGCGCCGCCAAAGGGCTTATTACAAAAACACAAAATGAAATCAAAGAAATGCTACTCAGCGTCGACAATTTAGAATCCATAAAATTGAAAATTCCCGAACTGGATGACGCGATGGACAATTTTCGAACTGCTCACGAAACTTACCACGCCAATCTGTCTGACGAATGCGATATAGAAGAATCCCATGAATACTTCGAAGCAGAGATGACAAGAGTTTGCGATTTAAAACGAAGAATAGACTCTATAGCCACAGCATCAGAGTTGGAGAAGAAGTCATGCGATCCAAAGGTCGATGACGACAACGCCAGTGTCACGTCTCATCGCAGCTCACGTTCGTCAAGGTCAAATATCGCCGCACGAAAGGCAGCGTTGAAAGTTCAAGTGACGCTTCTTAAAAAACGACAAGCACTTCAAGAAGAAGAACTGCGTTTGAAACAGAAAATGGAACAATTGGAACTGGAAACAGAAATAGCAAAGGCCACCGCCGAAGAAAATGCCTACGAAGGTGAGAGCAGTTACGAGACAGTTTCCAATGAATCGAGCGGCGAAGAAACAGACGAGGACAGTACGGAAGAAAACGGAGATTTTAAAAGGCCTAAGACACCATTAACACCACTACCGATGCTCAACTTACCAGCCGACCTTAAAATATCAATCAACGAGAAGAAGACAGAGGACTTGAAGAAGGACATCAAGATAAAATCGGAAAACGAAGAAGCTATTCTTAGCGCGATGGCGGCCCAGAGAATGCAAGCTCAACAAATAGAGAGCCTACTGGTTCAGCAACAGCGACACACCCTTGCCTTGATGCTACCTCAGCCTGAGGTACCAACCTTTGACGGAAATCCGATAGAATATTGCAGCTTCGTCCGAGCCTTTGAGAATATCATCGAGTCCAAAACGGAGAGCGACAATGCAAGATTGTACTATCTTGTACAATATACAGCTGGAGACGTACAGGAGCTGATGCGGAGTTGTCTTTCAATGCCCCCCGCAGAAGGCTATCGCGAAGCCCGAAAACTTCTTAAGCAAAGATACGGCCAAAGCTACAAAATAGCAGCATCGTATGTTGGTAGACTAACCGAAGGCAACCCGATAAAGACCGAATCTGGCGAAGCACTGCGTAAGTTCTCAACCCTTCTCACGAGCTGCAGGAACACCCTAAGAGAGATTGGATTTTCGAGTAAAATAGAAAACCCGGACACGCTGAAGCGCATTGTGGACAAGCTGCCATACGGGCTACGCCTGAAGTGGCGCGACATCGCAGATAGGATCACCGAAAGGGACGGAAGAGAAATTACCATTGACGATGTAGCCGCATTCGTGGAGGATCGCGCGAGAATTGCAGCCCATCCAATATTCGGTGACATGTCAAACAACAGCAACCTGAATACAAACAAGCCAAGAAGTTACAACGAACGAAACACTAGGAGAACAATGTCGTTTGCAACTCAAGTCGACGCGAGAACATCTCCAAACAGCAATAACAAGAACAGCGAATGTCTCAATACTACGACGTCTCGGAGACTTCCAGAATGCCCGTCATGCAGCAATAATCACTGGCTTTTTCAGTGCTCCGTCTTCAGAGGAATGAGCTTAGAAGAAAGACACAAACTTGTTCGCAACAAGAGATTGTGTGACAACTGTCTTACCAATGGTCACGTAGCTAATTCTTGTTCAAAGGCAAGCTTTTGCAAGGTGGATGGATGCACACAAAAACATTCAACCTTTCTTCACCCCAAGTCGAGTACAGCTAAAGAATCCAAACAAGATGGCGAGGCAACAAGCAGTGATTCGAAACAAACCACCAACCAAAGTTCCTCCCAGGTTCGAAAGAGTCAAGAGTCACCCAACAGTCCCGACCCGGAAGATAATAGCCTTGCCTATAGTTCCTGTGAAGGTCAAGGCAAGAGACTCCAACAAGGTAGTACAAACGTACGCGTTCCTGGATGGGGGATCAAATACCACCTTTTGCACAGAAAGACTCAAACACATGCTCAATGTCCAAGGAAAGGAAACCACTTTATCTATCACGACGATAGAGAAGGTCAACAGCAAAACTGAGACAACAGTTCTTGGCCTAGAGGTATCAGCCCTGGATGGTACTGGCCATCTAGAAATTCCTACCGTATTCTCCATTGCGAATCTTCCTGTCTCGACAGAAAGTATGGCTAGTCAAGTAGATGTAAACAGTTGGCAACACTTCAAAGGTCTTAGTATACCAAGCATCAATGCAGAGGTCGACTTACTGATTGGCAGCGACGTTCCCAGAGCCCTGCAACCGGAGGAAATCAGAGCAGGATTAGAAGGAGAACCATACGCAATGAAGACCATTCTAGGATGGGCGGTTGTCGGACCACTGAAAAATGGAGCCCACGAATTCCACATGTCGAACTTTGTTCAATCTGAAGCAAATCTCGAACATCAATTTAAGAGTTTCTGCAATATGGAGTTCAACGACTCACAATACGACAACAAGAGAACTATGTCAATGGAAGACAGGCGAGCTCTAAAGATCATGGAGGAAACTATTTGTCGTAAAGATGGGCATTACGAGTTGGCGCTGCCTTGGAAGAATGACGCGCCCTCTCTTGAAAACAACAGATGCCTTGCTATGCACCGTCTTCTGCTCCTGAAGAAACGACTCGGGAAGGACCCCAAGCTACACGAGATGTATTCAAGATTCATCGACAATCTGCTCGAGAAAGACTACGCCAGAAAGGTCACTGACTGTTACGTCGCCACGAATGTTACCTGGTATCTGCCTCACCACCCTGTGTTCCATCCAAAAAAACCCGACAAGGTCCGCGTCGTATATGACTGCTCAGCTAAGCATAAAGGCAAAGCATTGAACGATGAGCTTCTACAGGGGCCGGACCTTAACAACTCTCTGATTGGGGTGCTTACGAGATTCCGCGAGGAACCAATTGCCATCATGTCAGACATTGAATCAATGTTCTATCAGGTACGAGTACCGGAAGGAGATCGTGACGCTCTACGATTTCTATGGTTTAAGGATGGAGATCTCGAAGGTGAAATAGAAGAGTTCCAGATGAATGTCCATCTGTTCGGAGGAACTTCATCGCCTAGTTGCGCAACGTTTGCTCTACGCAAGACAGCTGACGACTACTCAGGAGAATTCAGTACACAGGCAATCGAGACAGTTAAGAGAAATTTCTACGTCGACGATTGCCTCAAGTCAGTGGCTACCGAGAAAGCTGCAGTTCATCTCGCTAAAGAGCTGCGTGATCTATTGGCAAAGGGAGGCTTTCGTTTGACAAAGTGGATGTCAAACTCCGCTGCGGTTCTCTCGACAATCCCAGAACAGGAAAGAGCGCCTTCTACGAAGACTCTGGACTTCGATTCTACATGCATTGAGAGAGCTCTTGGCGTTCAGTGGAAAGTCTCATCCGACACCTTTGGATTCGCTATCGTTATCAAGGACAGACCCGCCACCAGACGAGGTATACTTTCGGTAGTCAGTTCGATTTACGACCCGCTGGGATTCGTTGCTCCATATACGCTACCGGCTAAGCTGCTGCTCCAAGACCTGTGCCGCCAAAGACTAGGGTGGGATGATCCTATGACAGAGGCAGACCTTCAACGCTGGCAGAGCTGGTTGCAAGATTTACCACATCTGGAAAGCTTAGCTATCCGTCGTTGCTTCAAACCAGACGGATTCGGTGAAGTCTCATCAAGCCAATTGCACCACTTCTCTGACGCTTCTCAACTAGGCTATGGAGCAGTAACATACCTCAGACTAGTCAATCGAGAAGGGAGAATTCACTGTTCTTTCGTCAATGGCAAGTCGAGGCTAGCACCCCTCAAACCAGTTACCATACCGAGGTTGGAGTTGTCTGCGGCTGTTCTCTCCACTAGACTCGATCAGATGTCTCTCAAAGAGCTTTCCATCCCAGTGCTAGAAGATTCGAGATTTTGGACCGACAGCACATGCGTACTTGCATACATCGAGAATGAGGACAAACGATTCCATACGTTTGTAGCAAACAGAGTGACTGCAATACGCGAGAAGTCAACAAGGACTCAATGGTCGTATGTCGACACAAGGTCCAACCCTGCAGACGATGCGTCAAGAGGTTTGTCGCCTAAAGCGGCCTTAGGAGATAACCGCTGGCTGAATGGTCCAGGCTTCCTTTGGAATTCAGAAGAGAACTGGCCTCGACGTCCTGCTGTGAAACTGGAAGATAACGACCCAGAAGTGAAGAGGGAAGCAGTAGCCAACGTTATCTCCACAGCGGAAATGAACGGGGATATGGTAAAGCGCTTCGAACGGTTCTCCAGTTGGACCCGCCTGCGCAAGTCCGTTGCCTGGATGTTGCGGTTGAAGTCAAATCTCCGTAACCTGTGCCGCAAGCGTCGGGCTCAAGAGACTGTCAACACTTCGAACAAGCCGGATCCGATAACAGTGGACGAGATGAATGCGGCAGAAAAGGAAATCCTCAAGTTAGTGCAGAAGTCGGCCTTTCCCGAAGAGGTTGTCGCTCTATCTTCACGTAATTCCACAGTGTTGCAGTCAAGTTCTATCTACAACCTCAGTCCTCAGCTGATCGATGGCCTGATATGTGTAGGAGGTCGTCTGGCGAACGCACCGATAGACGAAGATCACAAGCACCAAATTATTCTCCCTAGCAAGCAGCATGTCACCGAGCTGTTGATTAGACACCACCACGTTACTAATGGTCACTGTGGCGCAGAGCATGTTTTATCTCATCTAAGACAAAGATACTGGATTGTCAAGGCCCGAGCAGCGGTGCGCCGTGCCATCGGTACATGCTTCTTTTGCAGAAAGAATCACGGCAAACCACAGCAGCAAAAAATGGCGGACCTGCCAAGAGACCGCGTGACTCCGGATAATCCACCGTTCACATCCGTCGGGATTGACTTCTTTGGACCGTTCTTGGTACGTCGTGGAAGAACAACAGTAAAGAGATACGGCGTGATCTTCACTTGTCTT
>Anemone_DN75011_cf._BEL-4_Adi-I_BEL_Acropora_digitifera
AAATGAAATCAAAGAAATGCTACTCAGCGTCGACAATTTAGAATCCATAAAATTGAAAATTCCCGAACTGGATGACGCGATGGACAATTTTCGAACTGCTCACGAAACTTACCACGCCAATCTGTCTGACGAATGCGATATAGAAGAATCCCATGAATACTTCGAAGCAGAGATGACAAGAGTTTGCGATTTAAAACGAAGAATAGACTCTATAGCCACAGCATCAGAGTTGGAGAAGAAGTCATGCGATCCAAAGGTCGATGACGACAACGCCAGTGTCACGTCTCATCGCAGCTCACGTTCGTCAAGGTCAAATATCGCCGCACGAAAGGCAGCGTTGAAAGTTCAAGTGACGCTTCTTAAAAAACGACAAGCACTTCAAGAAGAAGAACTGCGTTTGAAACAGAAAATGGAACAATTGGAACTGGAAACAGAAATAGCAAAGGCCACCGCCGAAGAAAATGCCTACGAAGGTGAGAGCAGTTACGAGACAGTTTCCAATGAATCGAGCGGCGAAGAAACAGACGAGGACAGTACGGAAGAAAACGGAGATTTTAAAAGGCCTAAGACACCATTAACACCACCACCGATGCTCAACTTACCAGCCGACCTTAAAATATCAATCAACGAGAAGAAGACAGAGGACTTGAAGAAGGACATCAAGATAAAATCGGAAAACGAAGAAGCTATTCTTAGCGCGATGGCGGCCCAGAGAATGCAAGCTCAACAAATAGAGAGCCTACTGGTTCAGCAACAGCGACACACCCTTGCCTTGATGCTACCTCAGCCTGAGGTACCAACCTTTGACGGAAATCCGATAGAATATTGCAGCTTCGTCCGAGCCTTTGAGAATATCATCGAGTCCAAAACGGAGAGCGACAATGCAAGATTGTACTATCTTGTACAATATACAGCTGGAGACGTACAGGAGCTGATGCGGAGTTGCCTTTCAATGCCCCCCGCAGAAGGCTATCGCGAAGCCCGAAAACTTCTTAAGCAAAGATACGGCCAAAGCTACAAAATAGCAGCATCGTATGTTGGTAGACTAACCGAAGGCAACCCGATAAAGACCGAATCTGGCGAAGCACTGCGTAAGTTCTCAACCCTTCTCACGAGCTGCAGGAACACCCTAAGAGAGATTGGATTTTCGAGTAAAATAGAAAACCCGGACACGCTGAAGCGCATTGTGGACAAGCTGCCATACGGGTTACGCCTGAAGTGGCGCGACATCGCAGATAGGATCACCGAAAGGGACGGAAGAGAAATTACCATTGACGATGTAGCCGCATTCGTGGAGGATCGCGCGAGAATTGCAGCCCATCCAATATTCGGTGACATGTCAAACAACAGCAACCTGAATACAAACAAGCCAAGAAGTTACAACGAACGAAACACTAGGAGAACAATGTCGTTCGCAACTCAAGTCGACGCGAGAACATCTCCAAACAGCAATAACAAGAACAGCGAATGTCTCAATACTACGACGTCTCGGAGACTTCCAGAATGCCCGTCATGCAGCAATAATCACTGGCTTTCTCAGTGCTCCGTCTTCAGAGGAATGAGCTTAGAAGAAAGACACAAACTTGTTCGCAACAAGAGATTGTGTGACAACTGTCTTACCAATGGTCACGTAGCTAATTCTTGTTCAAAGGCAAGCTTTTGCAAGGTGGATGGATGCACACAAAAACATTCGACCTTTCTTCACCCAAAGTCGAGTACAGCTAAAGAATCCAAACAAGATGGCGAGGCAACAAGCAGTGATTCGAAACAAACCACCAACCAAAGTTCCTCCCAGGTTCGAAACGGCTATGTCAAGAGTCACCCAACAGTCCCGACCCGGAAGATAATAGCCTTGCCTATAGTTCCTGTGAAGGTCAAGGCAAGAGACTCCAACAAGGTAGTACAAACGTACGCGTTCCTGGATGGGGGATCAAATACCACCTTTTGCACAGAAAGACTCAAACACATGCTCAATGCCCAAGGAAAGGAAACCACTTTATCTATCACGACGATAGAGAAGGTCAACAGCAAAACTGAGACAACAGTTCTTGGCCTAGAGGTATCAGCCCTGGATGGTACTGGCCATCTAGAAATTCCTACCGTATTCTCCATTGCGAATCTTCCTGTCTCGACAGAAAGTATGGCTAGTCAAGTAGATGTAAACAGTTGGCAACACTTCAAAGGTCTTAGTATACCAAGCATCAATGCAGAGGTCGACTTACTGATTGGCAGCGACGTTCCCAGAGCCCTGCAACCGGAGGAAATCAGAGCAGGATTAGAAGGAGAACCATACGCAATGAAGACCATTCTAGGATGGGCGGTTGTCGGACCACTGAAAAATGGAGCCCACGAATTCCACATGTCGAACTTTGTTCAATCTGAAGCAAATCTCGAACATCAATTTAAGAGTTTCTGCAATATGGAGTTCAACGACTCACAATACGACAACAAGAGAACTATGTCAATGGAAGACAGGCGAGCTCTAAAGATCATGGAGGAAACTATTTGTCGTAAAGATGGGCATTACGAGTTGGCGCTGCCTTGGAAGAATGACGCGCCCTCTCTTGAAAACAACAGATGCCTTGCTATGCACCGTCTTCTGCTCCTGAAGAAACGACTCGGGAAGGACCCCAAGCTACACGAGATGTATTCAAGATTCATCGACAATCTGCTCGAGAAAGACTACGCCAGAAAGGTCACTGACTGTTACGTCGCCACGAATGTTACCTGGTATCTGCCTCACCACCCTGTGTTCCATCCAAAAAAACCCGACAAGGTCCGCGTCGTATATGACTGCTCAGCTAAGCATAAAGGCAAAGCATTGAACGATGAGCTTCTACAGGGGCCGGACCTTAACAACTCTCTGATTGGGGTGCTTACGAGATTCCGCGAGGAACCAATTGCCCTCATGTCAGACATTGAATCAATGTTCTATCAGGTACGAGTACCGGAAGGAGATCGTGACGCTCTACGATTTCTATGGTTTAAGGATGGAGATCTCGAAGGTGAAATAGAAGAGTTCCAGATGAATGTCCATCTGTTCGGAGGAACTTCATCGCCTAGTTGCGCAACGTTTGCTCTACGCAAGACAGCTGACGACTACTCAGGAGAATTCAGTACACAGGCAATCGAGACAGTTAAGAGAAATTTCTACGTCGACGATTGCCTCAAGTCTGTGGCTACCGAGAAAGCTGCAGTTCATCTCGCTAAAGAGCTGCGTGATCTATTGGCAAAGGGAGGCTTTCGTTTGACAAAGTGGATGTCAAACTCCGCTGCGGTTCTCTCGACAATCCCAGAACAGGAAAGAGCGCCTTCTACGAAGACTCTGGACTTCGATTCTACATGCATTGAGAGAGCTCTTGGCGTTCAGTGGAAAGTCTCATCCGACACCTTTGGATTCGCTATCGTTATCAAGGACAGACCCGCCACCAGACGAGGTATACTTTCGGTAGTCAGTTCGATTTACGACCCGCTGGGATTCGTTGCTCCATATACGCTACCGGCTAAGCTGCTGCTCCAAGACCTGTGCCGCCAAAGACTAGGGTGGGATGATCCTATGACAGAGGCAGACCTTCAACGCTGGCAGAGCTGGTTGCAAGATTTACCACATCTGGAAAGCTTAGCTATCCGTCGTTGCTTCAAACCAGACGGATTCGGTGAAGTCTCATCAAGCCAATTGCACCACTTCTCTGACGCTTCTCAACTAGGCTATGGAGCAGTAACATACCTCAGACTAGTCAATCGAGAAGGGAGAATTCACTGTTCTTTCGTCAATGGCAAGTCGAGGCTAGCACCCCTCAAACCAGTTACCATACCGAGGTTGGAGTTGTCTGCGGCTGTTCTCTCCACTAGACTCGATCAGATGTCTCTCAAAGAGCTTTCCATCCCAGTGCTAGAAGATTCGAGATTTTGGACCGACAGCACATGCGTACTTGCATACATCGAGAATGAGGACAAACGATTCCATACGTTTGTAGCAAACAGAGTGACTGCAATACGCGAGAAGTCAACAAGGACTCAATGGTCGTATGTCGACACAAGGTCCAACCCTGCAGACGATGCGTCAAGAGGTTTGTCGCCTAAAGCGGCCTTAGGAGATAACCGCTGGCTGAATGGTCCAGGCTTCCTTTGGAATTCAGAAGAGAACTGGCCTCGACGTCCTGCTGTGAAACTGGAAGATAACGACCCAGAAGTGAAGAGGGAAGCAGTAGTCAACGTCATCTCCACAGCGGAAATGAACGGGGATATGGTAAAGCGCTTCGAACGGTTCTCCAGTTGGACCCGCCTGCGCAAGTCCGTTGCCTGGATGTTGCGGTTGAAGTCAAATCTCCGTAACCTGTGCCGCAAGCGTCGGGCTCAAGAGACTGTCAACACTTCGAACAAGCTGGATCCGATAACAGTGGACGAGATGAATGCGGCAGAAAGGGAAATCCTCAAGTTAGTGCAGAAGTCGGCCTTTCCCGAAGAGGTTGTCGCTCTATCTTCACGTAATTCCACAGTGTTGCAGTCAAGTTCTATCTACAACCTCAGTCCTCAGCTGATTGATGGCCTGATATGTGTAGGAGGTCGTCTGGCGAACGCACCGATAGACGAAGATCACAAGCACCAAATTATTCTCCCTAGCAAGCAGCATGTCACCGAGCTGTTGATTAGACACCACCACGTTACTAATGGTCACTGTGGCGCAGAGCATGTTTTATCTCATCTAAGACAAAGATACTGGATTGTCAAGGCCCGAGCAGCGGTGCGCCGTGCCATCGGTACATGCTTCTTTTGCAGAAAGAATCACGGCAAACCACAGCAGCAAAAAATGGCGGACCTGCCAAGAGACCGCGTGACTCCGGATAATCCACCGTTCACATCCGTCGGGATTGACTTCTTTGGACCGTTCTTGGTACGTCGTGGAAGAACAACAGTAAAGAGATACGGCGTGATCTTCACTTGTCTTACCGTACGAGCTGTTCATATAGAAATTTCACACAGCCTAGATACAGATTCCTTTATAAACACGCTAAGGCGATTTATCGCAAGAAGAGGCCCACCTAAAGAAATTAGGACGGATAATGGGACGAACTTCGTCGGGGGCGAAAGGGAACTTCGCGAATCGATCCAATCAATGAATCAGCAAGCCATCCACGACGCGCTTCTAGCAAAGAATGTAAAGTGGACATTCAATCCACCTTCAGGCTCGCACCATGGCGGTGTGTGGGAGCGATGTATCAGATCGACCAGGAAGATTCTCCAAGGACTTTTAAAACAACAAACCATCTGCGACGAAACGTTATCCACCCTGATGTGCGAAGTAGAAATGATCATGAACAGCCGCCCACTTACAAAGGTTTCTGAAGACCCGCGAGACCTTGAAGCTCTGACTCCCAACCATCTGCTACTGCTACGTCCAGGTTCGACCATTCCCCCAGGTATTTTTGCAAAGGAAGACGTCTACAGTCGGCGAAGGTGGCGACAGGTGCAGTACCTAGCCGACGTTTTTTGGAGGAGGTGGGTGAAAGAGTACCTGCCCAGTCTACAAGCCCGCCAAAAGTGGATCAAAAAGCAACGGAATCTGCAACCCAACGACGTCGTGATGATCGTTGATGATACCACACAGCGATTTTCATGGCCACTAGGCAGAGTACTAGAAGTTTACCAGAATAGTGTGGATGGCTTAGTACGGTCCGCTAAAATAAGGACGAAGACATCGACGCTTGTACGTCCAGTCAGTAAGATTGTACTTCTGGAGGAAGCAGATGTTGCAGCCTAAACAAAGGACTCTACGATATACTATTGTGCAATGCACGAGGGACACTAACTTTGAACTCTTAGTTTATTACATACCATTTACGATTATTATTGTTACCGTTCAGTTTTCTTGTCCTCCGGCCTTTATCCTTATAGTTTATTGTAAAGGCAGTACTTAGCGCCTTTAAGGGGCCGGAATGTTAACTAGTTAATCTTTTACAAAGTTTATTATATGATTAAGTGACTCGATACCTCAGTCAATCAATCTATGACACGTGCTTTTTCAGTAGTATCATATAGCTTTCTCGACGCTAACTACACCGTATTATCAGTCTTCAATCTATCAAAATTCTACCTTCTTTCTCAATCTTTATCCTATCCACGTACATCAAAGTAAGTGAATTTATTGATCTTGTAATAGCTAGCATAATTGATCTTAAATTAATGTTGTGTTTTAACCTGTATTTCAGTTCGAACCAGTTTCTTAGTTTCTTAAGATCGTAACAATATCTACCGTCAATAAATCTACTCTAGTCACTGCAACTGCGTTCGAATGGTGTACTCTATGGTTATCTACTAAAGGCTATCTTCTATCAGTGGTTGTAGACTACATTTAGTTCGAATTTGGTACGTATAGCTGTGTTATTTACGACTGTACATTGCTGTATAACTTCTACTTCGCCGTACTTGATTTCGTTGGAATGATCGGAATGCTGTATGGTTCAAAGGAACATTGATAACCGCATGGTCAAAGGAATGATCGGAATTCAATAATCTGCCAATCCAATAATGGAAGAACTGCGACAACTGAAACGAGCTAGGAGCGCCGCCAAAGGGCTTATTACAAAAACACAAAATGAAATCAAAGAAATGCTACTCAGCGTCGACAATTTAGAATCCATAAAATTGAAAATTCCCGAACTGGATGACGCGATGGACAATTTTCGAACTGCTCACGAAACTTACCACGCCAATCTGTCTGACGAATGCGATATAGAAGAATCCCATGAATACTTCGAAGCAGAGATGACAAGAGTTTGCGATTTAAAACGAAGAATAGACTCTATAGCCACAGCATCAG
>Anemone_DN65842_cf._BEL-42_DRe-I_BEL_Danio_rerio
ATGTAAAGGAAATAAATTCGTCAACTCAGTGAAATATGGTCTGAAATTGCCCATCACCTAGTTTATGGAAACTACAGTAACTTCAATCGTCTTTGAATGATGTCTATCCAAGGAAATGTTCAAGACCAAGAAACTCTGGTGGTTCAAGCCGATGTTGGACATGTTGAGGATCATTTTGGAGATCCTTCGGCGAGTTCTACCGAAGTTGAGAAGCGAGAAGGTGGAGTTTTGAACGAAATTCCGCCGTCGACCACGAGGCCCGAAGGGAAATTTTGGAATGGACAGGATGACTTGGAAATCGGAATGACAGTTCATGAAAATCCCTCAGAAAGGCCAGATAATGAACGGAGACAAAGGAAATTGACCGAGAAAGGTAAGACTTATCGTTTGACTGAATTGAGACGTCAGCGACAGAAGTCTAAGAGAGAAATTGAAATGCAAATCAATAACATTGAAGCCCTCATGAGTCTAGACGAGAACTTGAAGTTGGTGAGTAAAGAAGTTATAAGTTTAAATGGTCTCTTTAAGAATTTTGGCGACATTCATGAAGAAATATTAGAACTTCTTGATGAAGACGAAGCCGCTTCAGACTCAGAAATGTATAAGGGTTTATGTAATGAAATATTAAATATTCAAACGTCCACCAAGAACTGGACTCTAGAAGTCAATCGTCGTACGAGAGACGATAAATCAGAAAAGGGTTCTTCAAGGTCGAGAGCTAAGTCCGAACATTCTAAACGCTCTAAAGCATCCAGCACGTCCTCTAGAGTTAAGTTTCTCGAAGCAAGGGCGAAGCAAGTTGAGCTGCAAGCAAAATTGGCTGTGTTCGATAAAATTGAAGCCGCAGAAACTGCCGCCAATGAAGCAGCGCGCAGAGCCAGTAGGGAAGCCGAGAGAGTGAAGCTGATTGCTGAATGTGAGGTTGCAGCAGCTGTTAGCAAGGTATATGAGGATGCGAATAAAGAGGACGAGGAACAAGACTTAGGTTCAGACGACCCAGACGATGCGCCAAAATACGCAGAATTGCCACAACCACGAAACACTTCCCCGATTAAACCCCATGAAAAAGAGACTGTAATAGTCGTGTCAAGTAAACAGCAGGGACTGGGTGAGGGTAAAGGGAGAGAGAGCAAGTTAAATCCAGATGCAGATGATTTTAAGTTAGCAAATGCGCCATTGCAGTCTACCACTTACCAGAGTAATAGAGAGTGGGATCAGAAGTTTGTCTCTACTCGTTCTAGTCCAGGAACTAATTTAAAGAACAATCATGTATGCACCCAGGATTTTAAAGGTCAAACTCGTTTTGCTACGTCCTCAGTAAATGAGCCACCCTCAGCTCTTTGGGAGAAAATGGAGCTAAGAATGTCGCAGCCTCCACCAAAACCAACCCCCTTTGACGGTGATCCCGCCCGTTATCTGCGATTTAGATCGAATTTCAGAGATCAAGTAGAGAGTAAATCGACGTTATCTGATAGCGAGAAGATGAATTACTTAATGGCCTACACAACCGGGAGGGCTAGAGAAGCAATTGAAACCTATGAAGGGTTGCCTAACGGATACCAACTAGCTCTTAATGTCCTACAACAGAGATTTGGACAAAACGCTATGATCATACAGGCATTAAAGTCATCGGTAGTTGCAGGGCCAAGGTTTAGAGCAAATGATAGCGCAAGCCTTCTAGCCTTTTCTGATAAGATAGAAAATTGTTATTGGTCTATGCTCGAATTGAACTCGAACGAACTAAACTGTACTACAAATCTGAAGCTAATCTATGATCGACTACCTGATTCATTACAAAGGAAGTGGCGTAAGGAGGCAAGCATTTACCGTCAAAGATCGGAGGGTAGAGAACCATCCCTGAAGGAACTTTGTGCATTCATATCAGCAGAGTCACAAATTGAAAATGACCCCGTGTACGGAAGTAATGAAGGCACAGTGATTAACCGGGAGAAATCGCACCACATTAGGAACACCAAGATCCCGTGGAACAAATCAGAAACGCATCTGAAATCGAGAATTCCTACCTTCACAACCCAGGTAGAGACAGAGAATAACAAGGCAAACCATGCTAGAACAAGCAAGACTCCTGATTCCTGTAAGGTATGTAAGAAGGATAAACATGAACTCGCAGATTGCCCCGTATTTGCGTCCAAGAATGTAAAATGGCGCAGACGATTTGCAAGATACGGCAAACTGTGTTATAGATGTCTAGCTGGACTGCACAAGCAAAGTGAATGTCCATCGAAAGATGGCTGTAGAGTAAAGAACTGTAATTTTCCCTTGACCCATCACACTCTCCTTCATGTTGACATAAGGCCTGATGACCTCAGTAATGACAAGGAAAGGGAAGGGGCAAGTGGCATTAGTCAGAATGCTACCTCAAGTGTTACAGGAAGGAACTTTGTTATGTTGAAGGTAGTACCACTGAGAGTAGTTGCTGAAACGGGCAAGGAAGTTACAACCTATGGTCTTCTGGACACTGCTGCTGTGAGCTCGATGATTACCTCACACCTGGCGCAAGAGCTACAATTGCAAGGAACTCCCGAGAGGGTGAACATCAACACTGTCGTCCAAAGCAATCATGAATGTGTTCTACCCAATGTCAGTTTTGCTGTTACTTCAACCACCCAAGAGGGCCCAAGCCTTCAAGTACGCCGCGCGCTAGTAGTCGACGACTTGAATGTACCAGAACGATACTGCCCAAGTCAGATAGATCTGTCAACTTGGCCACACCTTGAAACGTTGAAGCTGTCGAATGTAGGTGTTGGCTTGGAGAAAGTATCAGTTCTGTTGGGTCAAGATGTACCACAAGCGCATGTCGTCTATGAATATTGCTGGGGAGACGACCCTCCAAATCAGCCATATGGTATGAAAACACCATTTGCGTGGTGTGTGGCAGGGCCAACAAGGTGTACAGATGAAGATAATCAACCTATTGCTTTGTCCATCTTCAAACATTGTGATCCGAACACGAGAGACACTGACGTGATGCTGCATAAACAAGTTGAAAGGTTTTGGACTCTTGATAATCAAGGTCTTTTAAGTAATGATGACGCAAACAGTGTTGAGGATACAAGAGCTCTAGACATTCTGGAGAGCACTACCAAGCAAACCAATAAAGGAGGATACGAAGTCGGCCTCTTGTGGAAAAATAAAGGTGTGAGCCTACCCAACAACAGACGACAAGCAGAACAGCGGTTGGAGCAACTCAAGAAACGTTTTAAAAGAGATCGGAACTTCGCGGAGAAGTACAAGATGGTCATGGAGGACTACATAAAGAAAGGCTACGCCAAGAAGCTGTCAAAGGATGAAGCTGACAAGACAAGCGACATCACATGGTACCTTCCACACCACGGTGTTGTAAATCCAAACAAGCCCAAGGTGAGAGTTGTCTACGATGCGGCAGTTGAATACAAAGGAGTCTCTCTAAACAAGGAACTGTTGCAAGGACCGCAACTTAACAACAGTCTTATCGGAGTGCTGCTGAGATTTAGAAAGGAAAGGGTCGCAGTAGCCTCTGATATTGAAGGTATGTTTCATCAGGTTAAGTGTTTAGAGAAAGACACCGATGCACTTCGTTTCCTGTGGTGGAGTGAAGGTATCGACGAACCACCAAGCGATCACAAGATGACAGTCCACCTTTTTGGAAAGGCTGACTCACCTTGCATAGCAGCATGGGCGTTAAAGAAGACGGCAACTGACCATGGCCATGAATTCAATAAGGAAGTTTCTGAAGCTGTTAAAAAAAACTTCTACGTCGATGACTGTCTCGTATCAGCATCAAGACCAGATCAAGCGATTGAACTAGTGCGAGGTCTGACCGAGTTGCTAAACAAAGGGAACTTTCATCTCACCAAGTTTGTGTCAAACGACAAGGAAGTGCTTGCTGCAATTCCTGCTGAAGAGAGAACTACCAAAGACCTGGATCTAGATAGTCTTCCCACCGAGAGGGCTCTGGGAGTACAGTGGAACACTGAAACTGATACCTTTGGAGTTAAAGCGATGTCCAATCCGGGAAAGTGCAATGGTCTTTCAAGAAGAGACTGTCTGTCAGTACTTAGCTCAACGTTTGATCCTCTTGGAATAGTAGGACCAGTCCTTCTACAAGCAAAGAAGCTCGTGCAACGGACTTGGCAATTAAAACTCGGATGGGACGACGAGCTTCCAGAAGACTTACGATACGGCTGGAATAACTGGAAGAAAGATCTAGCACTCCTCAACCAGGTCAGCATTCCCAGATGCTACTTCCCGAATGGCAGTGACAGGTTGCGGTCACTACAGCTTCACCACTTCAGCGATGCGTCTGAGGTGGGCTATGGGACGGTCTCATATCTAAGGAAAGAATCAATTGATGGCAACATAGAATGTGCCTTTGTGATGGCAAAGTCTCGCACAGCTCCTGTTCAGTATGTGTCTATCCCACGGTTAGAGCTACAGGCGGCTACGGTCGCGGTAAGAGTTCACAGTCTCATCATGAAAGAAATTGATCTGAAGATTTCTGATGCGTACTTTTGGACGGATTCCAAGATTACCTTACAGTATATAAACAATGAATCTCGGAGATTCAAGACCTATGTAGCAAATCGTGTAGCAGAAATTAGAGAGGTGTCTCAACCTAGAATGTGGAGACACTGCCCCGGCGACCTAAACCCAGCGGATGATGCGTCCCGCGGACTCTCAGCAAAGGAGCTCCTGACAAATGGAAGATGGCTACAAGGTCCTGATTTCTTGTCAAGGTCAGAAGAACATTGGCCAACTAACGAGATTGGCGAACTGCCTGATGATGAAGCAGAGATCAAAAACGAAAGACCCGTCTTTGTGGTAACAGCACCTGATGAGCTGCATGAATTGCTGACACGCTACTCCTCTTGGTCCATGCTGTTGAGAAAGGTTGCATGGCTATTGAAGTTTAAGGAGTACCTGAGACAGCGCTGCACAGATCGTGATTCGTGCAGTGATATCGAGAAACACTTGACAACCAAGGACCTAGAATGTGCTTCAAAGGCCATAGTGAAACTTGTACAACGCCAGGTGTACTCTGAAGAAATCCGAGAGTTAACAAGGAACAAGGCGGTCAAACTATCTAGCAGCATAGTCAAGCTTCATCCAGTACTGATCAACGACGTAATCAGAGTCGGAGGTCGCATCACAGAAGCTCCCGTTTCCTTCGACTCTAAATTTCCGATGATTGTCCCCCCAAGTCATTACGTTACAAGGTTACTCATCGAGTACTTCCATCAAAGACTAGCTCATGCAGGACAAGATCACATCCTGGCCCAAATGAGAGAAAAGTATTGGATACCCAAAGGTAGATCAGCGGTGCGAAAGGTGGTGAGATCGTGTTTGTCATGCAGAAAGTACAAGGCTACTGCAATGGAACAGATGATGGCAGCTCTACCAGCATTCCGCACAACCGCGTATGAGCCGTGCTTTACTCATACCGGTGTTGATTATTTCGGGCCCTTGAACGTAAAGAGAGGACGAGCAGTTGTAAAGAGATGGGGCGCGATTTTCACCTGCCTGAATTCAAGAGCTGTACACTTGGAGCTGGCTAGTTCATTGGAAACAGATTGTTTTATCAACCTTTTGAGAAGATTCGTTAACAGAAGAGGAGCACCAAGGTTCATCTACAGTGATAACGGGACGAACTTTGTTGGTGCTGAAAGAGAGATCAGAGAAGCAATTGATCAGTGGAATCAGCAACAAATCAGCAACGAGCTTCTGCAGAAAGGAATTCAGTGGGTGTTCCAGCCACCAAAGGCTTCCCATGCAAGCGGAGTATGGGAAAGGCTCATACGTAGTACTCGAAAGGCTCTGAAGGCAATACTCGGGGAGAGCCTAGTCGACGAAGAAGTGGCCACCACAGTATTAACAGAAGCTGAGTCAGTACTTAACTCCAGACCTCTTTGTGCGGCATCGGATGATCCAGGTGACTTCGAACCATTGACCCCCAATCATCTGTTGCTGCAACGACCAGTCCAAGCTCTACCACCAGGTGTCTTTGTCAACGAGGATATCTATTGCAGAAAGAAGTGGAAACAGACTCAGGTTCTGGCTAACCATTTCTGGAAACGTTGGCTGAAGGAGTACGTAGCAGCACTGCAAGAAAGACAGAAATGGAACAGAGTCCGCCGCAATGCTCAAGTCGGAGACATCGTCCTCCTAGTGGACCATAGCCTTCCTAGAGGCAAATGGTCATTGGGTCGTGTTCTAAAGACCATCCCCGGAAGAGATGGATTGGTAAGGACAGTGGAGGTGAAGACCCAGAACTCGACGTTGGTACGGCCGATTCAGAAACTCTGCCTTCTGGAGGAAGCTGCCAACATTGGCTGATAACCAGGACAAGAACATTGAACTCTTGAACTTTATCCCAAAGGGGATCGAACTTATTATGTTACGTTCATCATGTTAAAATTATTGTATTTTCTTAGGCCTTTGTATCTGTATATGCTGCACTGTGTTGCGCATGGGGTGGGGTGTAGCGGCCTACTTCCGGTAGAGCACGTGATTGCCACGTGCCCGCGCGTGCCAGTAATTTTACTGACCTCAAGGGCACA
>Anemone_DN78271_cf._Troyka-1-I_NV
ATCTGACCAGTCGGGTTGGGGCGCTAGCTCTGGAGGAAGTATACATTATCTCTCGACGTAAATTTCGCATCCTTCCTTGGTGATACCGTGACGTGGCTAAAGAAATCTCGAGGCCCTCTAAGAGGCTTTACTGATGACGGTGAAGCAGTCCCTGTCGCTAGACGTCGAACAGCACAGCAAAAGTGTACCCATCTGGAGTTGATGCTTGGCCAAATCGCTAATTATTGCCCAGTTATCTCTAGAAATTCAATTGTCAAGAACTCAACATCTATCAACTCCATCTGGCAAATGATTCGCATGCATTATGGGTTCCAGTCCACCGGAGCACACTTTATCGACTTTAATAACATTAAACTGGAACATGACGAACGCCCAGAAGACCTCTTTCAACGACTGATGTCCTTCGTCGAAGACAATCTCCTCATCGCTAATGGCAATATCACCCACCATGGCGAGATTATAACCGCCGACGAGGAATCAACACCCAGTCTTGAAAATATGATCGTTCTCACCTGGCTTAGACTAATCCACCCGGACTTACCAAACCTCGTAAAACAACGATATGGCACGGAACTTCGCTCCAGAACCCTCGCATCGATAAAACCAGAAATCTCCCAAGCGTTGGACTCACTGCTTGACGAACTACGCACAGCCGCTGATTCCAAGATACTACGCGCTACAGCGTCAAAATTTAGATTCCCTGCCTCACGTGAACCAAACAAATTGCCAAACAGTCGCCGCCCAACGACTTCCAGACGCCCCAGGTCATGCCCACTATGCAAAGAAGCAGGCCGCGCAGATCAACAGCATTTCCTAAGTAAGTGCCCTTACTTACCTCCTGAGGACAAACTCTTCCTCGCCAAGACTCGCTCGACAACCAACTATGAAGAGGAAGTAGAAGAAGACGACGATAACCTAGATCTGTACGCACCTGATCAAGTTGACAGTGAAGCGTCAGCCCTTCCGTCCGCACGTTCCATCTCCCGAAGGGTCAGCACCAGAAGGTCACCCCTACTCAACGCCTTCTATCGACAACACCCAGTGAGGCTGACCCTCGACACCGGCGCCGAAACCAGCATGATTAAAGCGTCCGTTGCCCAGACACTTGGTCTTACCGTCGAAAAGTCTTCCCAACAAGCATTGCAAGCCGATGGTACGACACCGCTGACCGTTATTGGCGAAGTACACGTCCTGCTCTCTCGTTCCAACAAGAAACTCGCGCTCGACGCCCTCGTAGTAGAGGACATAGATGTTGACATACTCGCTGGAATACCCTTCCTCATCGCGAACGACATCTCAGTTCGCCCAGCCACTCAACAGATAACTATACAAGGCTCCGAAACCATCTTGTACCACACCGATGAAAAACACAGCACTCAGGCTCACACCATACGCCACGCCACGTCGTATGTGTTACGTTCATCGTCGCCCACCACCGTTATCTGGCCTGGAGATTACCTAGAAGTTGACGTCCCCCCCGAGCTGGGAACTGACAACACTATCGCCATTGAACCCCGTAGTGATACGTCCCAACTCAAACGCCCTCCACCCAGCGAAAACCCATGGCCCCAACCACGAGTCATAGATACAGTCGGAGGTAAAGTGCGAATTACCAACACGTCCGACGAACCATACACCGTCCGACGCCACGACCACATCTGCTGGGCCCGCCCAACCGTCCCAGCGACTCCTCCCGAAGCGGCTCCACCCTCAACACTCCCCGTTACAGAAGTAAAGCCTACCCCGCCGTCCTCAGGCAGCGTAAGTCTAGATCCAGACAAGCTACTTACAAGTTCCATGCGTGACCAATTCCAGAAGGTCCTACAGAAATACGACAACGTCTTCAAACCAAACATTCCAGGGTACAACGGAGCAGCGGGCCATATAGAAGCCCGCGTAAACATGGGACCGGTACAGCCGCCCCAACGCAAAGGGCGCCTTCCTCAATACTCTCGAAACCAACTAATAGAGCTGCAAGAGAAGTTTGACGAACTGGAAAGAGACCAAGTCTTCCAAAAACCCGAAGATATCGACGTGGCAGTAGAATACCTGAACCCCTCCTTCCTCATAAAGAAACCCTCTGGCGGTCATCGCCTCGTCACTGCCTTTGCAGACGTGGGACGTTACAGCAAACCCCAACCATCACTCATGCCAGACGTTGACTCCACACTACGCACCATTGCACCATGGAAGTTCCTGATAAAGTCTGATCTCAGCCGCGCCTTCTACCAAATACCCCTTGCTAAAGAATCCAGGAAGTACTGCGGCGTAGCCACACCATTTCGTGGCGTACGCGTTTACTGCCGCTCCGCAATGGGAATGCCCGGCTCAGAAACAGCACTCGAAGAGATGATGTGTCGAGTACTTGGTGACTTCATCCAAGAAGGCTGCGTGGCAAAGATAGCAGACGACTTGTACTGCGGAGGAGCAAGCCCCGAAGACCTTCTACCTATCTGGGCACGGGTCCTGGAACAGCTTGACAGGTGCAACCTTAGACTCTCACCAACTAAAACGGTCATCTGTCCAAAGTCCACCACCATATTAGGATGGGTGTGGTCCCAAGGCAAACTATCTGCAAGTCCTCATCGCGTCGCGGTTCTTGCATCTTGTCCTCCTCCAACTACCGTCAAAGGCATGCGCTCTTTTATCGGGTCCTACAAAGTCCTTAGCCGCGTCCTACCAGAGTGTTCCTCCCTAATCGACCCCCTCGAAGGCGCAATCTCGGGTCTCCAGTCACAAGACAAACTTACGTTGAACGAAAGTCTTCTCCACAAGTTTAAAGCTGCTCAGCAGGCCCTCACGTCAACCAAAGCCATCGCTCTACCACGTCCATCCGACTCCTTATGGATCGTAACAGACGGCTCCGTAACCAAACGTGGCCTCGGAGCAACACTATATGTGTCCCGTGAGAACAACCTCTATCTTGCCGGATTTTTCAGCGCAAAACTCCGCAAACACCAAGTCAACTGGCTGCCCTGTGAAATTGAAGCACTGAGTATCGCCGCGGCCGTCAAGCACTTCAGCCCGTTTATAATACAGTCTGAACACCGTACTTGCGTACTCACTGACAGCAAACCATGCGTCCAAGCCATCAATAAACTTTGTCGCGGCGAATTTTCCGCAAGCCCTCGGGTAACATCATTCCTAACTACCGTTAGCCGATATCAAGTCACGTTGCAGCATTTGGCCGGTACGGCTAACCTCCCTTCAGACTTTACGAGCCGCAACGCTCCAGAGTGCCAAGAACCAACATGCCAGGTGTGCAGTTTCATCAAAGAAACAGAAGACTCTGTCGTCCGTGACGTGTCCGTTCAAGACATCATCGACAACACCAAGTCACTTCCATTCACCACGAGATCAGCCTGGCGAGAAATCCAAAACGGATGTCCCGACCTCCGCAGAGTCCATGCCCATCTGAAACAAGGAACTAGACCCTCGAAGAAACTGACTAACATAAAAGACATCAAACGCTATCTAAACGTAACGTCCATCTCCAAAGACGGCATTCTAGTAGTCAAACGCAACCAACCTTTCACCCCCTCATCTGAGGCAATAGTAGTACCACGGTCCGTACTTGATGGTCTTCTCACAGCTCTCCACGTTCGTCTAAACCATCCATCTCGCAACCAGCTTCAGATGGTTGTACTACGCCACTTCTTTGCGTTAGACATGAACAGTGCCCTAACCAGGGTATCCTCGTCATGCCACCCATGTGCCTCCTTACGGAAGTTTCCAAGTTCTCTCGTAAGCCAATCATCTGAAGAACCACCCGACGTCGTCGGTATATCCTTCGCTGCTGACGTTATCAAACGACAACGACAAGCAATCTTACTACTCAGAGAGTGTTCGACATCCTACACCAACACTTGTTTAATACAAGACGAAAAGTACGACACCCTGCGCGACGCCCTTACACGCCTCATTGTGGAACTACACCCTTTGGACGGTCCAAGAGCAGTCATTCGAGTAGACCCTGCACCAAGCTTCTTATCTCTTAGCAACAACGACGGTCTAAAACACTTGAACATTTGGCTCGATGTTGGGCGCATAAAGAATAAGAATAAGAACCCAGTCGCCGAAAAGGCTATTCAAGAGCTAGAAGAAGAGCTTCTGCGACAGGAGCCCGGAGGTGGACCCATTACTTCTACTGGCCTTGCACTAGCAACAGCTCGTCTCAACTCTCGCCTACGCCATCAAGGTCTCTCCGCTCGTGAACTATGGACACAGCGCAGTCAATACACCTGTGACCAACTCCCACTATCTGACTACCAGAATATAGTAGCGCAGCACCAGAAGAGGTCCACTAACCATCCCCACAGCGAAAAGTCCAAAGACAAACACGGATTTGCCGCACCTCAGCCACAGATTCGAGTGGGAGACATAGTTTATTTGATCGCTGACCGCGACAAACTACGTGCTCGTGACCGCTACATCGTTACAGAAGTGAGCGACCCTTGGTGTTACATTAAGAAGTTCACCGGATCCCAACTTCGCGCCACATCATACAAGGTCAAGCTATGTGAGTGCTATGCCGTTCCCGCTCCCCTCGCCTCCTCCCACACTAGTACTCAAGTAATCCACAACGATGCCGACGAAGACCTCGCCACCGTAGACCCAACGTTAGCGTCAGAAGAACCAAGTCCACCAACACCCCCATCGGAACTTATCCGCCCATACGAAGTTGACTTACCAAGCTGGTGTAAACCAAACAATCAAGACAACGCATCGGAAGAAGACACCAACACAACCCCAGAAACAACTGAGCAAGACCCACCACCCTCGCAAGTCACTCTCACCGTCCCACTGCCCATCAACAACGAACTCAGCAGCGAAGAATCTCCCTCGAGACCACAACGAACACGCAAACCCCCAGCCTACCTCAAGGACTACTTCCTATATTGAGACATTATGCGACCTGTAGATGTATGAACCATAATAACTTTGTTATCCCGTTAATTAACAGAAAATAAGGAAGAAGAAGATACTGCGCCAGCGAGCCCGTTGTGCCCGCGGACATTTGTGCCTGTCATGCGCGCGCGCCCGCGCCAGTGACGCCTGTTTATTACTGTTGTTATTGGTCGGCCATCTTGCGACTACGTTTCATTATTAAAGCTTGTTCATTCGTTTACGTCGTTCGTCGTGTTTACTGGCGTGGTGGCAGCGATTAAAGGACCCACGAACAACAGTATAAATACAACGATCAATAGCAGAAGTCTCGTAACGAGCCAGCCTGTACGGTGGTTGGAAAACGAACAGCAAGAAACGTACACAAGAGCTTACGAAAGCTAAGTTAACACATTCACACGGCCTCATCAACAATCACCCAAACCATCGACTCCAAAAATGACTTCAACAAGAGCACCAAAACAATGGACACTGACTAAAAACGAGACAATCACTTCCTTCGAAGCATGGAGACAAAACCTACAGTATACATTATCTCTCGACGTAAATTTCGCATCCTTCCTTGGTGATACCGTGACGTGGCTAAAGAAATCTCGAGGCCCTCTAAGAGGCTTTACTGATGACGGTGAAGCAGTCCCTGTCGCTAGACGTCGAACAGCACAGCAAAAGTGTACCCATCTGGAGTTGATGCTTGGCCAAATCGCTAATTATTGCCCAGTTATCTCTAGAAATTCAATTGTCAAGAACTCAACATCTATCAACTCCATCTGGCAAATGATTCGCATGCATTATGGGTTCCAGTCCACCGGAGCACACTTTATCGACTTTAATAACATTAAACTGGAAC
>Anemone_DN78730_cf._CR1-13_CGi_CR1_Crassostrea_gigas
CCTTGCATGTGCATCAAAGCAGGCTCAATCGGGATGACAAAACAAAATGATTAAATCACCTGAGAATTGGGACCTATTGTTTTGTCCCCCAGATTTAGCTGCATTTGGTTCTTTAAATCACGTTTTTTTAAAACATATGTATGATTTCAGGGGTAGATCCCTGGATGATGAAGGAGTTGGGTTGCAACCCTCTCTTTTGGAATGGCAAAAATATTTCAGTAAAACTAGATTGATAAAATACAGCATTTTCCAAAATTGAGCGAGTTTTCTTCAATTCCATATTTGACAGTGGTAGCATTGTAAGCCAGTGTGCCAAACACTTATTTTATCAATCGAAAGAAGGAAACATTGGGGGAATTAATAAGAACCCATTTAATAATTACAATGAGTCTAAAATAATGATGTTCACGAAAGAAGCCTGTATCACAACAAATGTATTGAGCCGTGTTTCTATATCAGAACCCAATATATACATGCTAAAGAATAAAAAGTAAAAATATATGCTGAAGAATAAATCAATATTGCCGCCTGTAATAATGCTTTTTGGGCTTCCTTTATAACCATGATGCTTTGCGAGGAAGGGGGTGAGAGTTTTTTATGGCCGTGAGAGTGTTTAGTGGTGAGCGTGGTTTCGTGACATTAAAAAGCGTTGAGATTCTTCCAATTCGTCTTGTTACAAATTGGCGACCCTGCCAGGACACGAAAGATTCCTTATTACACGTCTTGGTGAAATCTCAAGAGAATTGGAAACCGAAAACAAAGGAAATTATCGAAATTTGTCCTACTCTACTCAACACGTGCTTTTGACAAACATGGCTGAAAACACCGAAAACTCCACCGAAAATGATCAAGTGGGAGATCAGAGAGTTAAATTATTACCATGGGTGACTGTGTATGTCGAAGATCTTGAAGTTTTGCCTGAAGACGACCTTTTAACACGCTTGGAGACCGAGAGAGAATCAATCGCTAACTTCGATGAAACCAAAACGTCCGATGAAGTTTTGCAAGCCGTCAGCAATTTCTCGGCTCTTTGTATCGCTGTAGTACATCATTCTAAAGGAAAATGTAGTTACTTTAAGACATTGTGCGATTCTTTAGGAGAAGAGATTGATGCAGCCTGGAAGGAAAACGAGGAGTTAGTTCAGATCCGCCAGTCTCTTGAAAATCAACTCGAAGAAAACACTACGAAACTTACAAGAGAGAAAGAATCGATCAGTGAAGGCTTGGAACAAGCGAAAGAAGACCTGTCCACCGCAAACAAAAAGAATTTGGAGCTTGTTGCAGAATTAAGAGAGAAAAATACGAAGATCGAAGACCTGGAGACGAAACTCGAGCAATTATCGCCATCACAACCTTCAAAGGGCCCGACAGATACGTGTCAAAGGACAACTCCAACTCCTACATGTGTGGGGAAGGGACTTCCCTCCGATTGGTCAAAGATCTGTAAAAATTTAACGCCCTTCAACCCTGAAATACGACCAAATGCAGGCATTGAAGAGTTTATAGCCACCTTAAAAAGTAAGTTATCAGTGAGACAACCACCCTACAGTGATGATGAAAAGCTAGCTATAGTATAGATGGTTGTTGAGGGTACTGCCAGTATGCAGATACAGAGTTATTCACCAGAGATACGAAGTGACTTTGACAAACTTTGTGGACAGTTGGAAAAAGATTTTGGCAGATTCTCCTGTCAAGAGGCTGCAATTGAGGCCCTGCGAGGTAAAGAAGGCAGGCAAAAACCAACAGAAACACCCAGTGAATTTCTTCGCAGACTAAAACGACTATCAACAAGAGCTTTTGGATTTCGAGAAAGAGATGATGTTCAGCTAAGACTTGCATTTGTGGATGGCCTCCAACCTCACATTCGTCAACAGCTTGAGGCTTTAGCCCTCAATAATCTGGATGATCTCGTTGCAAAGGCAGAGATCTTCTATCACAAGCGATCACGCCCCAAGGAGCTCCAAGTGTGCGAGGTGAAGGACAGAGCAAGCCTTAACTTGGAGGGAGGAAGTGGAAGTAGAAAGACTTGGTCAAACCCCAGAGACAGTTTCAAGAGACAGAGGAAAGGTGATTGTTTTCGCTGCGGAGAAGCAGGACACTATGCTAGAGACTGTCAGAGAAGTGATGGAAAAACATCTAATGGATCAACCACAGGGATACCAACTCCAGCCGTTCAAAATCCAAGAGTTGAATTACCTACTGCTCAAGCTCAGCAAGATGGATTTATGGATTATCTAAAGCAGATAATTGACGGATATGAGCGACAGAGAGCACCCCCTAAGCCCCAAGCACCTGTAACAAAGGAACAAGTTTCAACCCCATCTGGACAGTGAAAAGAGGAGATACATGTGGCTCCCACAGTTGTTGAAGAGAAACATCCTGAAACTAATCAGACACATGAAGTGACAAGATAAGTGACGTACAAGCAGATGAGGATAATATGTCTAATGGAACTAACCCTGACATGGAAGTACAGTCTAGTATTGATGAGTCTAGTAGTAATGACGCAGATGGTGAAAAGCCTGAAGGAACACTGAATGCTGATGAAAGTCTACCGGAGACAATTCATGCTAGAAGCCTAGATGTAGATGGGTTAAATGGAAAAGGCATGGAATCTTCACCAGAAGTGACTGTGTATCTGATGACGTTCTGGGAGTTTTGACATTTCAGCGAGAGGGAGGCTGTCCTCATTTCACTGTTACCATAGAAACAGGTACAGATGTGTTGGCACCCTTAGCCTTAGGAGCAGAAGCCACTATGATAACAAGGGAACTTTTTGAGCAGTTGTTGTTAAAGAATCCATGCCTAAAGCTGATTGATGGATGTGCAAAGTTGTACAATGCAAGTAATGGAAGAGTCAAAACATATGGTAGATGTTGGCTCAATCTGAAATTTGGAACTCGGGTGATCAGGCACCCAGTCTATGTATGTGATATAAACACCCCTTTGTAGGTAGGGGCTGACATTTTGTGGAGATTATGTTGTGTCATTGATCTATTCAATGGTGTTCTTAGAAGTTGTACAAAGGATGTTGCACAGTTTGCTCAAGGATGGAAAGGAATTAACACTGTTCAAGTTGTCCCCCAAGTATGTGACGTGGAAGTACTGGAGACTATAACTGTCCCTAAGTTGACTGAGGCCCAGCGCATTAAGATGAGAGTCGCTTAGAATCAAGACATCAATGGAAAGGATGGGACAATACAAGGTACGGAGTGTCTTTATAAAATGGGACTAGAGATTATAGACTGTGTTGTGTCTACTAGCAAACAATGGTTTTGGATTTATGTTAGAAACACACAACATAGAGACATTATTCTTCCCCGAGGCAAGAGGTTGTACAAAGTAGTAGCTATTGACACTCCCACGTTTGACACAAGTATAATGATTATCGGAGACAAGCCCTTAGGAAAGCAAGATACTGTTCGGGTTCCAAATGATTGCGAAGATGTACCAGAATGGCTGAACGTAAGACATGACACTGGTACTTTCCATGTAAAGAGGTTGACGATTCAGGACAGACCACTGAGGAGCGAAGATATTGAAAGTTGTCTCTCGGACCAGACCGGATTAACAGTGACATTAAAAGGTCTTGATTCAACAGAGAAGATGATTAATGTTGTTACACATTCTCCAAACTATAATGGTGAAGTAGAGAAAGCTGAGGAACAGATGGAGATTGGTTTAAATTCAGCGGAAGCTAACATCGATGAGCAAATAAAAGATGCAGTGGAAAATGCGGATGCAGCAGATGAAGGTCAGAAAGAACAATTATTGAATATATTATCAGAGTTCAAAGGTACATTTACTAAAGGCAAGAATGATGTTGGAAGTACAAACCTACATGAAGTTGAAATTCCCATTAACAATGCAGGGGATCCCATATATACTAAGCAATATAAGATCCCATGGGCTGCTTATGATAGTTTAAAGAAGATAATTACAGAACTGGAATCTAATGACATTATAAGACCTTGTAATAGTACCTACAATTCACCAGTGTGGCCTGTTCTAAAACCAAATGGCACATGGCGAATGTGCATAGATTTCAGGAATCTTAATCGTAAAATACCTATATCTAGATGGCCTATGGGAGATATAGGCTATTCACTGTCACGGTTGAAGAGTTCAAAATACTTCACTACACTTGACATATTAGCCATTACAGAGACCCATCTGGATGAGAAAATTTCCTCTGGATCTTTAGCTATTGATGGATTCAAGATGGCCAGACTAGATAGGAAACACAAAGAAGGCGGTGGATGCCTTATATACTATTCTGAGAAGCTTCATATTTATGAAAGAGAAGATCTTATATCAGATATCGAAGCAGTCTGGATTGACACGACAATTAGATCACAAAAAGTGCTCCTTGGATGTGTGTATAGGCCCCCTGACGACTATAGTTTCTACAACAAATTCTATAACTGTCTGGAAAAGGTGACGAAGAAAAGAAAGAATGTTGTGATCCTGGGTGATTTAAATTCTGACTTACTTGAAAAGGGCTATGAAGGTAGAAGACTCTCAAGAATTCTTGGCAGCTTGGATTTACACAATGTCATTAAGGAACCAACAAGAGTAACTGAAACATCTTCCACTGTTATTGATCTCCTTATCACAAGTGATACCTCCAAAATAATTGCTTCAGGAACTTTTGATCCTGGACTTTCTGATCACTGCCTTATCTATGGTTCATTGAATTGCCATAAAGACAAGACTCCACCGAGGTATTTTACTGCTAAAAATTATAAGCATGTAAATATTAAGAACTTACAGCATGATATGGAAAGTGGCCCTTGGTCAGCGATCGAAACCTTTGATGATATTGACGACATGACATGGGCTTGGGAAACTCTTTATAAGAACATACTGAATGAACATTTGACAGAAAGAAAAGTCAAAGTCCGTTCTAATAGTCTGCCATGGATGAATTCTCACATAAGAAAAACTATGAATAGGCGATTTAAAGTCCTCAAGCATGCAAAGCAAACAGGGTCAAAGACATCATGGGAAGAATATAAAAAGCTAAGGAATGAAGTCACTAAGCTCCTGAGGAATGCTGAAGCAAATTATTGGAAAGAAAAGTTTGCAAATACCAAATCTAGTAAAGACTTTTGGAAGCTAGTTGGAAAATTAACAAATAAGAAGAAGCAATCCTTAATTGGCCCTATCAGGGATGACAACAATAATGTTATCCTTGATGATTCTATCAAAGCTGAGGCCATGAATGATTATTTCATAGCAGTAGGACCAGCCCTTGCCTCCAAAATTAACTCTGTGGGGAACTTTATTGATATGACACATCTATACAAAGTCTCTCCCACAATTTCACAAGTGCCACTTGATCAAGACAAACTACAAAAGCGCCTTAGCACTATTAACCCAAGCAAGGCTTCAGGTCCTGACTCAATCTCACCTAGGGATCTTCGCCTTTTAGGCAAAGAAACGATAAAAGGACTGTACACAGTGTGCAAACGCAGCTTGGAGGAATCTACTGTCCCTACACAATGGAAGATATCAAGAATGCATACCATCTATAAGAAAGGAGATGCCTCAAATCTGAGTTACAAGATAACATAATTAAGCTTTTTGA
>Anemone_DN81501_cf._Troyka-1-I_NV
AACTCAACATCTATCAACTCCATCTGGCAAATGATTCGCATGCATTATGGGTTCCAGTCCACCGGAGCACACTTTATCGACTTTAATAACATTAAACTGGAACATGACGAACGCCCAGAAGACCTCTTTCAACGACTGATGTCCTTCGTCGAAGACAATCTCCTCATCGCTAATGGCAATATCACCCACCATGGCGAGATTATAACCGCCGACGAGGAATCAACACCCAGTCTTGAAAATATGATCGTTCTCACCTGGCTTAGACTAATCCACCCGGACTTACCAAACCTCGTAAAACAACGATATGGCACGGAACTTCGCTCCAGAACCCTCGCATCGATAAAACCAGAAATCTCCCAAGCGTTGGACTCACTGCTTGACGAACTACGCACAGCCGCTGATTCCAAGATACTACGCGCTACAGCGTCAAAATTTAGATTCCCTGCCTCACGTGAACCAAACAAATTGCCAAACAGTCGCCGCCCAACGACTTCCAGACGTCCCAGGTCATGCCCACTATGCAAAGAAGCAGGCCGCGCAGATCAACAGCATTTCCTAAGTAAGTGCCCTTACTTACCTCCTGAGGACAAACTCTTCCTCGCCAAGACTCGCTCGACAACCAACTATGAAGAGGAAGTAGAAGAAGACGACGATAACCTAGATCTGTACGCACCTGATCAAGTTGACAGTGAAGCGTCAGCCCTTCCGTCCGCACGTTCCATCTCCCGAAGGGTCAGCACCAGAAGGTCACCCCTACTCAACGCCTTCTATCGACAACACCCAGTGAGGCTGACCCTCGACACCGGCGCCGAAACCAGCATGATTAAAGCGTCCGTTGCCCAGACACTTGGTCTTACCGTCGAAAAGTCTTCCCAACAAGCATTGCAAGCCGATGGTACGACACCGCTGACCGTTATTGGCGAAGTACACGTCCTGCTCTCTCGTTCCAACAAGAAACTCGCGCTCGACGCCCTCGTAGTAGAGGACATAGATGTTGACATACTCGCTGGAATACCCTTCCTCATCGCGAACGACATCTCAGTTCGCCCAGCCACTCAACAGATAACTATACAAGGCTCCGAAACCATCTTGTACCACACCGATGAAAAACACAGCACTCAGGCTCACACCATACGCCACGCCACGTCGTATGTGTTACGTTCATCGTCGCCCACCACCGTTATCTGGCCTGGAGATTACCTAGAAGTTGACGTCCCCCCCGAGCTGGGAACTGACAACACTATCGCCATTGAACCCCGTAGTGATACGTCCCAACTCAAACGCCCTCCACCCAGCGAAAACCCATGGCCCCAACCACGAGTCATAGATACAGTCGGAGGTAAAGTGCGAATTACCAACACGTCCGACGAACCATACACCGTCCGACGCCACGACCACATCTGCTGGGCCCGCCCAACCGTCCCAGCGACTCCTCCCGAAGCGGCTCCACCCTCAACACTCCCCGTTACAGAAGTAAAGCCTACCCCGCCGTCCTCAGGCAGCGTAAGTCTAGATCCAGACAAGCTACTTACAAGTTCCATGCGTGACCAATTCCAGAAGGTCCTACAGAAATACGACAACGTCTTCAAACCGGACATTCCAGGGTACAACGGAGCAGCGGGCCATATAGAAGCCCGCGTAAACATGGGACCGGTACAGCCGCCTCAACGCAAAGGGCGCCTTCCTCAATACTCTCGAAACCAACTAATAGAGCTGCAAGAGAAGTTTGACGAACTGGAAAGAGACCAAGTCTTCCAAAAACCCGAAGATATCGACGTGGCAGTAGAATACCTGAACCCCTCCTTCCTCATAAAGAAACCCTCTGGCGGTCATCGCCTCGTCACTGCCTTTGCAGACGTGGGACGTTACAGCAAACCCCAACCATCACTCATGCCAGACGTTGACTCCACACTACGCACCATTGCACCATGGAAGTTCCTGATAAAGTCTGATCTCAGCCGCGCCTTCTACCAAATACCCCTTGCTAAAGAATCCAGGAAGTACTGCGGCGTAGCCACACCATTTCGTGGCGTACGCGTTTACTGCCGCTCCGCAATGGGAATGCCCGGCTCAGAAACAGCACTCGAAGAGATGATGTGTCGAGTACTTGGTGACTTCATCCAAGAAGGCTGCGTGGCAAAGATAGCAGACGACTTGTACTGCGGAGGAGCAAGCCCCGAAGACCTTCTACCTATCTGGGCACGGGTCCTGGAACAGCTTGACAGGTGCAACCTTAGACTCTCACCAACTAAAACGGTCATCTGTCCAAAGTCCACCACCATATTAGGATGGGTGTGGTCCCAAGGCAAACTATCTGCAAGTCCTCATCGCGTCGCGGTTCTTGCATCTTGTCCTCCTCCAACTACCGTCAAAGGCATGCGCTCTTTTATCGGGTCCTACAAAGTCCTTAGCCGCGTCCTACCAGAGTGTTCCTCCCTAATCGACCCCCTCGAAGGCGCAATCTCGGGTCTCCAGTCACAAGACAAACTTACGTTGAACGAAAGTCTTCTCCACAAGTTTAAAGCTGCTCAGCAGGCCCTCACGTCAACCAAAGCCATCGCTCTACCACGTCCATCCGACTCCTTATGGATCGTAACAGACGGCTCCGTAACCAAACGTGGCCTCGGAGCAACACTATATGTGTCCCGTGAGAACAACCTCTATCTTGCCGGATTTTTCAGCGCAAAACTCCGCAAACACCAAGTCAACTGGCTGCCCTGTGAAATTGAAGCACTGAGTATCGCCGCGGCCGTCAAGCACTTCAGCCCGTTTATAATACAGTCTGAACACCGTACTTGCGTACTCACTGACAGCAAACCATGCGTCCAAGCCATCAATAAACTCTGTCGCGGCGAATTTTCCGCAAGCCCTCGGGTAACATCATTCCTAACTACCGTTAGCCGATATCAAGTCACGTTGCAGCATTTGGCCGGTACGGCTAACCTCCCTTCAGACTTTACGAGCCGCAACGCTCCAGAGTGCCAAGAACCAACATGCCAGGTGTGCAGTTTCATCAAAGAAACAGAAGACTCTGTCGTCCGTGACGTGTCCGTTCAAGACATCATCGACAACACCAAGTCACTTCCATTCACCACGAGATCAGCCTGGCGAGAAATCCAAAACGGATGTCCCGACCTCCGCAGAGTCCATGCCCATCTGAAACAAGGAACTAGACCCTCGAAGAAACTGACTAACATAAAAGACATCAAACGCTATCTAAACGTAACGTCCATCTCCAAAGACGGCATTCTAGTAGTCAAACGCAACCAACCTTTCACCCCCTCATCTGAGGCAATAGTAGTACCACGGTCCGTACTTGATGGTCTTCTCACAGCTCTCCACGTTCGTCTAAACCATCCATCTCGCAACCAGCTTCAGATGGTTGTACTACGCCACTTCTTTGCGTTAGACATGAACAGTGCCCTAACCAGGGTATCCTCGTCATGCCACCCATGTGCCTCCTTACGGAAGTTTCCAAGTTCTCTCGTAAACCAATCATCTGAAGAACCACCCGACGTCGTCGGTATATCCTTCGCTGCTGACGTTATCAAACGACAACGACAAGCAATCTTACTACTCAGAGAGTGTTCGACATCCTACACCAACACTTGTTTAATACAAGACGAAAAGTACGACACCCTGCGCGACGCCCTTACACGCCTCATTGTGGAACTACACCCTTTGGACGGTCCAAGAGCAGTCATTCGAGTAGACCCTGCACCAAGCTTCTTATCTCTTAGCAACAACGACGGTCTAAAACACTTGAACATTTGGCTCGATGTTGGTCGCATAAAGAATAAGAATAAGAACCCAGTCGCCGAAAAGGCTATTCAAGAGCTAGAAGAAGAGCTTCTGCGACAGGAGCCCGGAGGTGGACCCATTACTTCTACTGGCCTTGCACTAGCAACAGCTCGTCTCAACTCTCGCCTACGCCATCAAGGTCTCTCCGCTCGTGAACTATGGACACAGCGCAGTCAATACACCTGTGACCAACTCCCACTATCTGACTACCAGAATATAGTAGCGCAGCACCAGAAGAGGTCCACTAACCATCCCCACAGCGAAAAGTCCAAAGACAAACACGGATTTGCCGCACCTCAGCCACAGATTCGAGTGGGAGACATAGTTTATTTGATCGCTGACCGCGACAAACTACGTGCTCGTGACCGCTACATCGTTACAGAAGTGAGCGACCCTTGGTGTTACATTAAGAAGTTCACCGGATCCCAACTTCGCGCCACATCATACAAGGTCAAGCTATGTGAGTGCTATGCCGTTCCCGCTCCCCTCGCCTCCTCCCACACTAGTACTCAAGTAATCCACAACGATGCCGACGAAGACCTCGCCACCGTAGACCCAACGTTAGCGTCAGAAGAACCAAGTCCACCAACACCCCCATCGGAACTTATCCGCCCATACGAAGTTGACTTACCAAGCTGGTGTAAACCAAACAATCAAGACAACGCATCGGAAGAAGACACCAACACAACCCCAGAAACAACTGAGCAAGACCCACCACCCTCGCAAGTCACTCTCACCGTCCCACTGCCCATCAACAACGAACTCAGCAGCGAAGAATCTCCCTCGAGACCACAACGAACACGCAAACCCCCAGCCTACCTCAAGGACTACTTCCTATATTGAGACATTATGCGACCTGTAGATGTATGAACCATAATAACTTTGTTATCCCGTTAATTAACAGAAAATAAGGAAGAAGAAGATACTGCGCCAGCGAGCCCGTTGTGCCCGCGGACATTTGTGCCTGTCATGCGCGCGCGCCCGCGCCAGTGACGCCTGTTCATTACTGTTGTTATTGGTCGGCCATCTTGCGACTACGTTTCATTATTAAAGCTTGTTCATTCGTTTACGTCGTTCGTCGTGTTTACTGGCGTGGTGGCAGCGATTAAAGGACCCACGAACAACAGTATAAATACAACGATCAATAGCAGAAGTCTCGTAACGAGCCAGCCTGTACGGTGGTTGGAAAACGAACAGCAAGAAACGTACACAAGAGCTTACGAAAGCTAAGTTAACACATTCACACGGCCTCATCAACAATCACCCAAACCATCGACTCCAAAAATGACTTCAACAAGAGCACCAAAACAATGGACACTGACTAAAAACGAGACAATCACTTCCTTCGAAGCATGGAGACAAAACCTACAGTATACATTATCTCTCGACGTAAATTTCGCATCCTTCCTTGGTGATACCGTGACGTGGCTAAAGAAATCTCGAGGCCCTCTAAGAGGCTTTACTGATGACGGTGAAGCAGTCCCTGTCGCTAGACGTCGAACAGCACAGCAAAAGTGTACCCATCTGGAGTTGATGCTTGGCCAAATCGCTAATTATTGCCCAGTTATCTCTAGAAATTCAATTGTCAAGAACTCAACATCTATCAACTCCATCTGGCAAATGATTCGCATGCATTATGGGTTCCAGTCCACCGGAGCACACTTTATCGACTTTAATAACATTAAACTGGAACATGACGAACGCCCAGAAGACCTCTTTCAACGACTGATGTCCTTCGTTGAAGACAATCTCCTCATCGCTAA
>Anemone_DN77119_cf._ISL2EU-1_ADi_ISL2EU_Acropora_digitifera
AGCACAATCAAGGATCACCTCTAACGCAAAGCCAAAAGCTGCTGGACTCCAAGCCAAGTACGAAAGCACTAGAAAAAACAACATCAACAATATAACTGAGTCATCTAAGATTAATTTGAAGTGAGCTTACCTTTATTGAAAAAAAATCCTGTTATGTTGATAGTTTTCCTGCATGTATTTTATAAAATATTTAATGAGCGCTGATTGGTTGGCTATCAAACACAGCTCCCAGCGTGTTTATATTACAAAACAGAGACATGCGTGCTCGTTTTATGTCCATTAATACTCCAGTTTCGAGTTCTCGGTTAGCGACCGCTGGACTCTAAGCCGCGTGTTCGCTTCTAACGCGAAAACGAGGCTATCCCTGTATTGCTGGCGTGACAACAACAACAATCCCTTATCAACGAGTGTGTTTTTTATTCCAAGTAGTAGCAAAAGTCAGTAATACGGTGATTTTATTTGAAATTTTTAAGTGAACTAATTCAATGGAAACCATTCCATCGCTTGATGAGCTAAAAAAGTTTACTGTCAAGGAATTACGCGAGATTTTACGTCGTGAAAATCAGACGTCGAGTGGAAACAAGTCTGACCTTGTGATTCGATGTCACACAACTTTCCAAAGGAAAGATTTAAGATTACAAGGAGATGCTGAGACCAAGGATCATTATGTAAAACCGCAAGCCAGAGAGCAAGCATTAGTAAATATCGTATCAAACACTAAAAGCAACGAAGAAACAACCTACGAAAAGCTATCGCGTGAATGTTCACACTGCCAGTGGAGCAAGGACTTACGAAACCTACCCACGTTTAACCTTGTGCAGCTTTACGATTACCTTGTAACCAAGACATCCAAGTATAACCACACATCTATTCAGACATCAGCTTACAAAAAACTCAAAGCGTATCAGTTTTTTAAAGAGGGACATATCAAAGACATTCGAGTCGGTTGTTCTACGAGAGTTACGTATGTCGAAGCAGAAGTGTTGGCTTCCATGAAGCAAGAGAAATACAAGGCCATTATCTCTTTCACTCATCTTGGAGATGTTTTAAAAGCTGCTTGTATGTGCCCAGCAGGGAGGGGTGTACATGGTCGTGGCCATTGTAATCATGTTGGTGGGGTCTTATTTGCCATGGAAGACTTCTCCCATAGAGGTTTGAAGGAAAGCTGTGAGCCAGTGTCATGCACATCAAGGCTATGTAGTTGGAATGTACCTCGAAATGTTCGGATACAGCCTAAGCCAGTGGATGACATCGTAATTACAAAGTATAGCTTTGGAAAAGAAGCAAGAAAAAAAGCAAAAAACAGCCTGTATGATCCAAGGGCTCCAGATGACAGACAAATAAACACAGGAAGACTTGAAACACTGTGTTCCAATCTTGCTCAATCTATGCAAAGCTCTTCATTTTTCTTGTTTCATGATATCAAGCCTCTGCAAGTTGATGATGAGAATTTGATTATTGACAATGTTTGTGAGTCAGTTCCTGAAAGTGCACCAGATATTGAAATAGAACAAGATATTGAGTTGCCATTCAATGATTTTTATGACATTTCAACTATGAATTTTAAGTCAATGATTGACATTTATACTGAGAAAGCTGATGACAATGAAATAGAAACAATTGAGAGGATGACAAGAGGACAGAGTGCAAATGCATCTTGGCGGGAATTAAAGAGGATTAAACTGACTGCTTCAAATTTCAAATCTGCAGCAGTCAGGACGTCAGAACCTGATAAGCTGCTAAAGAGGATGATGTATATCCCTGATGTCAGAAAGCCTGTTCCAGCACTTGAATATGGACAGTTGCATGAATCTGTTGCAGTTGAAGACTACATTGCAGTGAAAGCTAGAGAGGGGAATGCAAATTTGAAAGTCTGGGAAGTAGGAACAATTATTTCAAAAGTCAGGCCAGGATATGGGGCAAGCCTTGACAGAATGGTTTTCGACCAGAATGCTAATGGGCAGAAGCAGGGTGGATTAGAAGTGAAATGTCCTTTTTCGAAGAAAGGAATGTCTGTTGAAGAAGCATGCCAGGACAAAAACTTCTGTTTATCAATACGAGACGGTCAAGTTCCTAAACTAAAACATGGTCATCAATACTACTATCAAGTCCAGGGACAAATGTTTGTCTGTGAGCTACAATGGATTGATTTTGTAGTTTGGTTTGGTCCAGCAAACTTGAACATTGAAAGAGTATACTTTGATAGACAGTGGTGGTTTAGTTTTGTTCTACCAAGGATCGAATACTTCTATCGAAGGGCATTTCTCCCCGAAGTGTTTACAAGAAGAGTTCAGCATGGCATCCCACTTTATAAGCATGGTGGTTGGAAAAGTTTCAAGAAGACACAAAAGGCCAAAAGAAGTGTTTAGCCTTGTAAAATATAGTTAAAGTGCAGTCAGTAGTTACATGTACATGTATTTTGTGGGTATACTGACTGCAGGCTATTAACAATTTTGCACAAATTTTTATCAACATATGGTTTGTTTTTAAGAAAAACGTTTTTGGACAAAACAAGTCACTGTATTTTTATTACTAAATCTTACATACATGATTTGTATGAAATGTACAAAAAGTTCTTGGTTACTTGATAGCTAAATAGTCATTCGAAGACTTTTATAGTAGAAAAATACTTTTGTAATTATCTTAATAATAATCTTATTATTAATCAGATACATTTTGGTGGGAGTAAAGGTGGCAAAAAATTAGTTAGATAGGAGCAAACAGTAAATATCTGATTAGCTACATGAGATAGACTTAAAGGCAGGGTCCCATCAAGAATATGATATCCCTTTATTCTCCCTATTGCTCGCTCCACATGAATGCGTACAGATGCAATATGCACTGTCTCTTGAACTTCTTCAGCAGTAAGCTGATTTCTACTACCTTTGTAAGGAGGAATGTTTAAATGTACTCCCTGAGGTAAGATGTCTCCAATATCAAACCCCCTGTCAGCCATGACATTATCCCCAGTATTAAGAAATTGGATTAAGCCTGATTGCTGAGTTATAAACTTATCTGAAACCCTTCCACCCCACAGTTTAGAAACAAAGGTTACTTGACCATTTGGAGAAATACCAATTAAAGCTTTAAAAGTGTTGTGGTGTTTGTAATTCGACCATGTTAATGATTGCGCTGTCATAGAAGAGGGAACCTCCACAAATATCTCTGTACAATCAATTATTACCCTTGTTGTTGGATACAGAGCAAACTGCTCTGGCATATTTCTTCTCACTGCACTTTGAGAAGGAAATGGAAATAACTGGTCTAATTCAAAATATAAAAAATTTATCCAGGTACAAAAAATCTTGGAAAAATGACCCATAGAGATGTTAAACCTATCAGCTAAATCCCTGACAAAAAGACCAACTTTAAGTCTAACTAATACCATAAAAAACTCATTTATAAATGTTATGTTCCTTTTGGGACCTGGTTTCTTTTTGCCTTGTTCTTGATATGTCTGGGAATCTTTTACATCACCACTGCCCCAATACTGCATTTTTTCAAGTTTTGGTTCAATGTAATTAAAAAAGTGCACAAGTGTATCATAGTTGGGGAATCCAGTGTAAAACTGAATGGCAGAGTCATCATCTTTAAATTTCTGAAGGCTGAATTCCCTTTCTTTGTAGTCATCAAGTTCTTTCTGTAAATTTCCCACTTTAACCCTAAGACTGTTCAACATCTCTGACTTGACTTCTAGCCTTTCCTGCATAGTCTGTTGGTATTCGCAAGGGTACTTAGGTGTTTGAGTAAAGGTGAAGGCATAATCATGGTCATTATTCTTTGAAGATGATGGAAAATCAAATGACCAGTCAGTCTGTGTGGATTTTTCTTGTACCTGCAATACAACAAGAAAGTTTTTTGTCAAGTTTACTCTCATAAATATATAATAATAAATATAGCAATGAACAACAATAACATTATGGGTAGTTATTTAAAACAGCACAACACATTTATAAGTTTTACAAACATTTATATTTGAGCACTTGGATGGCATTCTGTGCTGCTATCAGTGCAACATAAAATGAGACTTATTAGTTTTATACTCGCAAGGTAAACCCATAATACCAAGGGTATATTTTTTGGGCAAAAGAAAAAAAACATTCATAATAGTTTGTATGTAACTACCTGAGGCATATCAGTTTCGTCAGTCTCGCATACATTTACTGCAGGTTCACTGGGGCTCTCTTCAAGGTCCTTTTTCTCTTCAATGTCAATGTAAACGCTTTGTTCTTGAGGCTTTGGTGACACATTTTCTTTACTTTTTAACACTCTTCTTGTCAAAACTCTTCTTGTCTTTTTCTTGGGTTGAGGTGACCACTCGAAAATCGATGGCTCTGCACCTGCAACAACAGTGAAACGATAGTGATAAATAGGTAATTTTAAACAGTGAAACGAGTTTTGAGTAAGCTACTAGGTTCGAGCTAGTCTATAATGGGCACAAGGAAAGTAGAATTTAATGTATCTGACTTTTTACTTATCATTTGACTGAAAGAACATGTTATAAGCCATTACATAGGCTCCATGCATGCAGTAAGCATTTTGAATGAAACAATCAAACAAAGTAAATCCAGCTTGATCGATAATCACTTAGCTCACGTACCTGGCCGTAACCTATGTCGCGTTCCTCCTGGAGGTTTGTAAATGTCTTCTTGCTGAAAATGTTTATCGCAGACCACTGTAGATGGCTTAACATAAAATCCATCTCTCCCATGCTGCCTCTTGATCAAGTTGCACCAGCGAGTTCGCAAAGATACCTTCGCTGGGAACTGGAAAAACCGAATGTTTGAACGGCTTCCATCGTTCAAGTATTCAAAGCTATTGCAAGCTGCTGCTGCACATTGCTTTCCTCGGCTTCTTTGCCTTTTCTTGTTAGTATTATTTACCTCCATAAGTCGTTGAAACGATCAAAAAGCTTTCTTAACAGCAACTAATACTAAAAACCTCTTATATCTGTCACAGAGAGATGAGTTCGTATACAGGGATAGCCTCGATTCCAAGTTATCGAAGCGCGCCCCAATATCTTTTTCCAGCGGTCTTACGCGATCTAGCAAAGGGAGTATTATAGAACTCTGCCTTATTAAATTAAAACAAAAATTCTATATTCAAAAACGCCCTCAAGGTAAATCTCAAGAAACTTCCGAATAAGCGTTGATAGGCGCGTATAGTAGTACTCGGAGATTGAAAATCGATTGAAAATCATTTCACGGAGATTTATAGAATCGAAG
>Anemone_DN80445_cf._Gypsy-19-I_NV
CCGTGTTGGGTATTTAGAACTTTACAATTGGCGATGAGGATGGTAAACATTCAATTGGGATAATAAAATGGCGTCTTCAAGTCTAGAAATTGGTGAATTTAAACCGTTTGATGTACACATGACCCTAATAGTTTGGCGCTGGAATGGAAGCGATGGCTTTGAAGTTTTCAACTTTATGCCGATGGAAAAAGGGCTGATTATCGTTCCAGATAAAGATGACAACAAGATACAACGTAGGGCTTTACTTCTTCATTCAGCAGTGTAGAGTATTGGGATACCTGTGTTATCACGTGTAAATAGAAAGATAAAAAACGTGGTTCCGCCATCTTGTCTTAAAGTCCTCGTGAGAACTCAACAAGCAGGACCGGATGCTCAAAATATTTTTTACGTTTTACCAGATACCGGAGGACCGAAGGATTACGCGAAGGCAGAGAAAGCCCTGAGCGACTACTTTGTGACTCAGGCAAATATTCCTTACGGGCGACACCAGTTTCGGGAAATGACCCAGAAAGAAGAAGAAACCATCGACCAGTATGTAGTACGATTAAAGCGTAAGGCAGAAGCATGTAACTACGCCGACCAGACCAATGACCAGATCAGAGATCAAATGATTTCAACTTGCCGTTCGAACGAGCTTCGACGTAAACTTCTTGAGAAGGGACAGGCCCTCACTCTGAAGGAATTACAAGATACAGCAAGAACATTTGAGGCCGTAAAACGACAGGCAAGGAATATGTGCAACCCTTCAGACCAAGGCCCAAGCCATGTAAATTGGATTGGTAAGAAACCACTCAAAGGAAGGGGAACAGGACAACAACCATTCAGGTCAAAAGAGAAGAAAGAGGAAGAGAAACCGAGTAAAGGTTCGTGCTACAGATGTGGAAGACAAGGACATTTTGCAAAAGATGTTAACTGTCCAGCCAGAAACAAGGTATGCAATAAATGTAAGCAAACGGGACATTTTGCAAACTGTTGCAAGACCAAGTCAAAGGAAGGTACTTCCAATCAAGGAGGTAAGGGAGTTCGTCAAGTAACTGAGCAGCCAGATTATCCATTTGCAGTCACTACAACAGACAAGGAGATACCAAAGATTGACATTGTCATTGGGGGAATTCAACTTGAAGCAGTATTATTGGATTCTGGATCTACATGTAATGTTATTGACAGACAAACATGGGAGAAACTCAAGAGTGAAGGAATTGTTTGCAAGGCAAAGAAGTCTGATAGAAAGCTGTTTTCTTATGGTTCAGAAAAACCCCTCAGTACTGTTGGTGAGTTTGAAGCTGAACTTTGTTACAAGGATAAGACAATAACTGTTTGTTTTGTTGTAGTTAAAGAGAAAGCAATTCCAATATTGAGTAGAGAAACCTGTGAAAAGCTGGAAGTCCTAAAGATTGTTATAAATAGTGTTGATGAGCAGTCTTCTATATTTACTGAGTTCAAGGAGTGCTTTGAGGGAGTTGGAAAACTCAGAGATTTCAAGGCCAAACTCCACATAGATGATAGTGTTAAACCAGTAGCCCAGCGGCAGAGACCAGTACCTTTTGGTATAAGACTGAAAGTGGAAAAGAAACTCAAGGAACTTGTGGATGCTGATATCATTGAACCAGTTACAGGTCCAACACCATGGGTAAGTCCAGTTGTAGTAGTGCCAAAGAAAGGGGATGACATTAGACTTTGTGTAGACATGAGAAAGGCGAACGAGGCTATTGTAAGGGAACGTCACCCTATACCTTCAGTAGATGAAATTCTATACAACCTAAATGGCAGTAAAGTGTTTAGCAAGCTAGACCTGAGGTGGGGCTTCCATCAGATTGAATTGGACGAGAATTCCAGGGATATCACCACCTTCGTTACACACAAGGGACTGTACCGCTATAAGAGACTTATGTTCGGTATCAGTTCTGCACCAGAATTATACAATCACATAATTAGACAAGTCCTAGCTGGAACTGAAGGTGCTGATAACATTTATGATGACATAATTGTGTATGGGAGCTCAGTTGAAGAACATGACAAAAGGTTACGAGAGACACTGAACTGCATCAGGGACAAGGGGCTGACCCTTAACAGAGAAAAGTGCGAGTTCAGGATGTCAGAACTTACCTTTATGGGGTATTTGCTTTCTGAAAAAGGAATTGGCCCAACAGAATCCAGGATTGAAGCAATAGTTAATGAACGAGAGCCACAACATAGTGAAGAAGTACGCAGCTTCCTAGGATTAGTGAACTTTAGTGCTAGATTTATCCCAGACCTTGCAACGGTTGCTGAGCCGCTCCGGAGTCTAACAAAGAAAGGAGTAACCTTCAAGTGGGGTAAAGCTCAACAAGTGGCATTCAATGCTCTTAAAGAGGCCTTAGCTGGCTCAAACACACTAGCATATTTTGATAGAGATGCAGAAGAAACCAAGCTGATCACAGATGCCAGCCCAGTAGGACTCGGGGCTGTACTCATCCAAGTTAAGAGTGGAACAGAGCGTGTTGTAGCTTATGCCAGCCGAAGCCTAACAGATGTAGAACAAAGATACTCGCAAACGGAAAAAGAGGCTCTTGGCATTGTTTGGGGCTGTGAGAGATTCCACATGTATCTCTATGGAGTTGAGTTTACACTCTTGACAGACCACAAACCCCTGGAGATAATCTACTCAGCCAGGACAACAGCAGCACCAGCAAGGATCGAAAGATGGGTTCTCAGGCTCCAGCCTTATAAGTTCACAGTAAGGTATATTCCAGGAAAGCAAAACATTGCTGACACTCTGTCGAGATTGACAAACATTAAGGGACACTGCATTGATAAAGATGCAGAGGAATACATTCGTCACGTTGTTACTATGGCAACACCAGTTGCTATGAGCCTCAAAGAAATCGAGGAAGAGTGTGCATCAGACCCTGAGATGTCACAGTTGAGAAGATGTATACTCTCAGGTGAGTGGGATGACGTCCCCTCTCAATACAAAGCAGTAAGATATGAACTGTCTACCTTAGGTAAGCTTATACTAAGGGGGACGAGGTTAGTAATACCAAAGGATTTGAGAAAGAGAGTCCTCAGTCTTGCATATGAAGGACAAAGGGTGTAGTAAAGACAAAGCAAAGACTCCGTACCAAGGTGTGGTGGGCAGGAATGGACAAGGAGGTTGAAGACAAGTGTAAAGTATGTCAAGGATGCCAACTAGTTGCTCAACCATCCCCACCAGAACCCTTGAAGTCAACACCCTTTCCAAACGAACCTTGGCAGGACCTGGCAGCAGACTTGACAAAGGGTGTAGTAAAGACAAAGCAAAGACTCCGTACCAAGGTGTGGTGGGCAGGTATGGACAAGGAGGTTGAGGACAGTGTAAAGTGTGTCAAGGATGCCAACTAGTTGCTCAACCATCCCCACCAGAACCCTTGAAGTCAACACCCTTTCCAAACGAACCTTGGCAGGACCTGGCAGCAGACTTGATGGGTCCTCTCATTGCAGGGGAATATGTTTTTGTCGTTGTTGACTTCTTCAGCAGATATTTTGAAGTGGACATATTGAAGTCTACTACAGCAACGAAGATCATCGAAAGCCTAGATAAGATCTTTGACTGGTCAACCAAATCCAAAGCAAGAAGAAAGATAATTCGACAAGTAGATAGGTAATGAATATCACATATTTCTACTTCAATACATTTCATTTAGACTTGACTGATGGAATTGTACTTGATGTTTATTTTGGTTTAAACCAAAATAATTTTATAATTTTATAATTTTAATAATTTAGTCTTTTATAATTTTTTATTTATTGTGAAATGAGTGTCATCATAATTTCAAAACCTTTTTACAGAGACACTCAGACAGATGAAAGTGATGACAATGAAGATAATAGTCCCAGCACTTCTACAACCTTCAGCATGGATGACCTACAAGCAGAAGTCCAGTCACTCAGAGCACAGTTCCAAGATGCACAAAAGCAACTTGAACAAAGTAGAAATGAAACTGCAGCTGCCCTCAATGATATAAAAAGGGTTAAAGTTGAAGCTGCAAAAGAAATTGAGGACATTAAGAGGCAAGCTGCAGAACAATTAGCACTTAATAAATTTGGGCTTGAGAGATTTGGCACAGACAATGAGATCATAAGATTTTATACAGGTTTCCCATCCTATTTACATATTCAGTTCTTTTTTAAGTTTTTGCAGCCATGTGCTGCACAAATGACATATTGTTATGCCTCTGGAGAAAGAGAAAGTAGACCAGACTCAAGAAATATGCTTCTTGTGGATGAATTGTTTATGTTTTGTGTACGCCTCAAACTAGGTCTATTCGGACAGGATTTAGCTCATAGGTTCCGAATACATAAATCGTCAGTTTGCAGGAAATTGATCACATGGACTAATTTTTTGTATTTTCTTCTTGGTAGTCAAGTGATCTGGCCTTCAAGGCAAGATGTTGATAGGTTTATGCCAGAAGGTTTTAAAAGGCTTTATGCAAGCACACGTGTCATTTTAGATTGTACAGAGATTTTTGTTCAAACACCTACCTCCCTACTACTTCAGTCGCAGCTTTATTCTAGTTATAAGAGTAATACTACACTCAAAGGTTTGATAGGCATTACCCCTAATGGAGCTATTAGCTTCGTTTCTAGCCTTTACACAGGGGGGATTAGTGATAAGGAAATCACAAGGTGCAGTGGTATTCTAGATTTGTTAGAACCTGGTGATTCAGTCATGGCAGACAAAGGGTTTGACATTGAAGATTTACTTAGGGAGAAGCGAGTAGAGTTAAATATTCCTCCGTTTCTTGAAAGTCAGGAACAATTCTCTGCCGCAGATGTTCAAAAAACAAAGACAATAGCAAGTCTTAGAATTCATGTCGAGAGGGCAATAAGAAGAGTCAAAGAGTACCACTTTTTTGATTCAGATGTGCCATTGTCCACTCTAGGTTCAGTCAATCAGTTATATACTGTAGCCTGCCTCCTTACAAATTTTCAAGGCCCACTTATTTTATCCAATGGTAATAATGAGGCATAGTGTCTGTAAGAAGTTGGTGAATGTATGATTAATGTGGCTTACATAACCCATTAGATAATCTTTAATGCAGGTTGGTTTATTATGTGTCTTGGATAGCTTTTTGTAACTATTTCAATTTGTTTGTAAATGAAAACTCAAAAACGAAACTAATGAACAAACACAAAATCTAAATAGCACAAATAAATATAATACTAAT
>Anemone_DN78432_cf._Gypsy-34_Adi-I_Gypsy_Acropora_digitifera
GTCATTACTGAGTCTTGATTAAAAGCTCGTGTACTGCTATACACATGTGTGATTACTCCTGCTAGAAGTTACTAACCAATACGATATTGGAACATGGTGGCAGCCTAAGGAAAAGAACATGGGAAAGGACGATCAACCTTCGACTTCTTCGACATCAAGTCTGCCTGGAATACCGAATATTCATGGCATTCACCCGCCAGCACAATTAGACACAAAGCAAAACATCGCCGAGAACTGGAAGACGTTTAAACAATCATGGGAGAACTACTCAGTGATAATGAACATCGACAAGCAGCCTGAAGCTTACAAAGTCGCTCTGTTCCTCCACTGCATTGGAACAGAAGCAGTGAAGATCTATAATGGCCTACCGTTCGAGACTCCGGAAGAGAAGGGTACGTTAACTAATATTATTGCTAAGTTCAACCAGTTCACGATCGGAGAGATGAACGAAACATACGAACGCTATGTATTTAATAGTCGAAATCAAAAGCCTGATGAATCGATCGACGCGTACGTAACGCATCTACGCACATTAGCTCAGTCATGTAACTTCTGCGAATGCATGAGAGACACGCTGATACGCGACCGCATCGTGTTCGGCGTAAACAACACAGCAACGAGAAAAAAGCTCCTTCAGCAACGAAAGTTAACTTTGAACGCTTGCATAGACATATGTCGCAGCACAGAGTCAACTTCTACACAACTTAAAGCTATGGCAGATAGAAAAGTAGAAGAAGTTCATGTTTTGAGTCACAAATCCAAGCCAAGGCAACGTGCTGTGCGGAAACCAAAGAATGATCGGAATGTCCCTACCCAACATGTACTAACATCAAAATGTAAATTCTGCGCTGGAAATCATCCATTACAGAAGGAGAAGTGTCCGGCCTGGGGACAGAACTGCCGAAAATGCGGAGGTCGAAACCACTACGCAAAATGCTGTAAAAAGACAGAGAAAGTCAACAGCGTAAACAACCATAGCGACTCAGATAGCGAGATCGAGATGATCGGAAATGTGCGTGTAAATATTTGTACAGTGGATGACACAGAATACCCAAGAGAGATCCACGCTAAAATGATGGTCAACAAGAAACCGGTAAAGTTTCAGATAGACTGTGGTGCGTCGATTAATATACTACCCGAAATATTTATTGACGGCCATGAAGTGAAACCATCTAACAAGACCCTGGTTATGTGGAACAAAACCGAGGTAAAACCGCGTGGAACTGCGAGAGTCGTCATAAAGAATCCAAAGACCGGAAAGAAGTTTTCAGTAGAGTTCATCATAGTGCGAGAAAACCTCACTCCACTGCTAGGCGCTAAAGCAGCACAACAAATGCGCCTGATAACTATCAACAAGGAAAACTTTGAACCGACCACACGTCAGTCAACACCTGGTGAAAGCATCAATCAGCTTCTGACAGTTGAGAGGATTGTGGAAGATTTCCCTAAAGTCTTCAAAACGGAACTTGGAAGTTTTCCCGGCGAAGTACACCTAGAAGTAGACGAAAACTTCACGCCAGTGGTAGCTCCTACAAGAAGAATACCAGTAGCACTCAAAGAGAAGTTCAAAGAGGAACTCGACCGACTCGAGAATCTTGGAGTGATAGCGAAAGTCGACGAGCCAACACCATGGGTCAGCAGCGTTGTCGTGGCTACAAAGAAATCCGGAGCATTGAGAATATGCATCGACCCAAAACCACTGAATGAAGCGCTCAAAAGAGAACGATATCAGCTACCTGTGCTTGATGATCTACTACCAGAACTCTCGAAAGCGAAGGTTTTCTCGACTGTAGACTTCCGTTCAGGATACTGGCACTGTATTCTAGACGAACAGTCCAGCCTGCTGACGACGTTCTCTACCCCACACGGAAGATACCGGTGGCGCAGACTTCCCTTTGGCCTTACTGTCTCGTCGGAGATATTCCAGAAGCGAGTTGACCAAGTCCTTGACCGACTAGACGGAATCCTCGACATCACAGACGACGTACTCATATACGGCGTAGGAACAACCGACAAAGAGGCAAACGAGGACCACGACCGTAAACTGTTAAACCTGCTGAACAGATGTAAAAAGTACGGCGTTGCACTCAACCCAGACAAAGTAAAGCTGAGGCGAGATGAAGTGAAGTACATGGGGCATGTATTCTCCAACAAAGGGTTAAAGATCGACCCAGACAAAGTAGCCGCAGTTCAAGAAATGCCGAGACCTACAGACGTCGAGGCTGTACAGCGTCTGAATGGCTTTGTCAACTACCTGGCAAAGTTTCTACCAAAGATTGCCGACTGCATGGAGCCCATCCGTAAGCTAACCCGTAGCGACACGCCGTGGGAGTGGACTCAACAACAGGAGAACGCCTTTCAAGAGGTAAAGCGACTAGTGACTGTTGCACCTGTATTGAGCTACTACAACCCGGAAGATGAGCTTGAGGTGCAATGTGATGCAAGCAACAAAGGCTTAGGAGCAGCTCTACTACAGAAAGGAAAGCCCATAGCGTACGCAAGTCGAGCCCTAACAGAGACGGAACAACGCTATGCTACGATAGAGAAAGAGATGCTCGCAGTCATCTTTGCATTAGAAAAGTTTAACCATTACACCTACGGTCGACACGTCACAGTACGCAGCGACCACAAGCCCCTGGAAAGCATCCTTAAAAAGTCCATAACCTGTGCATCACCACGACTACAACGTATGATGATGAGACTGCAGAAGTATGACTTTGAAGTCAACTACAAGCAAGGAAAATACATGTACCTTGCAGACACTCTCTCCCGAGCCTATTTAGCCTCGACAGAACACCCATCTGGTACAGAGTTTGAAGTAGTAAACAACGCGAGTTGGCTACCGATGTCCAGCGAAAGGATTCAGGAAATCCGAACAGCCACAGAGGGAGACGAAACCCTGCAGATCCTAAAACAAGTTGTTTTACAAGGGTGGCCAGAAGAAAGAAAGGACCTCCCTGAACAAGCTAAGCCGTTTTTTAGCACTCGAGATGAACTAACGGTACAAGATGGTCTTATATTCAGAGGACAGAGAGTTGTCATTCCACAAAGCTTACGACAAGATATGAAGCAAAAAATACACTCCTCGCACCTAGGTATTGGATCTTGTCTGCGCAGAGCCCGTGAAGCCTTGTTCTGGCCTGGCATGTCTGCAGAGATAAAGGAACTGATTACCTCATGCGAAATCTGTCGAAACTACGAAACGACACCACAGAAAGAAACACTCATGTCACACGAAGTAACGACAAGACCATGGGAGCAAGTTTGTGCAGACCTATTCACGATAGATGGAAAAGAGTACTTAGTAACCTCAGATTACTATAGTAACTTTTTCGAAATCGATCGGCTTCCAAACAGTCGAGCTTCAACGGTTATTCCAAAGCTAAAAAACCATTTCGCGCGATATGGATGTCCTGAACGTGTGATTAGCGACAACGGACCTCAGTTCTACTCTGAGGAGTTTGCAGACTTTGCAAAGCAATGGGACTTTGTCCACAGGACAAGCAGTCCGGGCAACAGCAAAGCAAACGGAAAAGCAGAATCAGGCGTTAAGACCGCAAAGAAGCTTCTGCGTAAAGCAATCGACGCTAAATCTGATCCCTACCTTGCGTTTCTTGACTACAGAAACACTCCGACCCAAGGGATGGAATCAAGTCCAGCGCAAAGACTCTTAAACAGACGGACGAGGACATTGCTGCCTATGACTAAGCAACTACTCCAACCACGAGTGGTATTTCCAGAAGCCGAAATCAAAGATCTGAAGCGACGCCAACAACAACAGGCCAAATATTATAACCGAAACGCGAAAGATTTGCAACCACTGGAAGAAGGTGATACGGTGAGGATGAAACCTTTCCAACTCGGTAAAAAGACTTGGAAAAAGGCAACAGTAAAGGAACGGCTGGATGAGCGTTCATACACTTTGGAGACACCAGAAGGAGATACCTACCGCAGAAACAGGTGTCACCTGAAGAAGACAGCGGAGAAAGAAACACCGCATCCAGCGATGACAGGGAGGCCAATTGAGATACCATCAACACGCCCTGCAGATATCACACCTGCACCACAGACAGACCCTGTCAACCCACCTACCGCGCCCAATGATGAGCCCATAATACCCTCGCGCCCGCAAAGAGCAAGAAAACCACCCACGTATTTAAAGGACTATATCCAATAAACATTAAAATGATTTAATACAGATAATCGCTCAATTATGAACTGAACAATGATTACATGGTCATCAGAAAACAGATGATGATTTTTTATATTTTTTGATTATCATATATTATTAGGTACCATTAGACATTTGAAGAAATATTTTAGTTTTGTTTAGTATCCCTGTAACCTTTCACTTTATATATATAAAAAAAAAGGGGGATGTTGCATTATGTAATCTTATATGCACAGATATGACGTATGCATATATCCGGTTATCAATGTAACCTTTGTTAGTCATTACTGAGTCTTGATTAAAGCTCGTGTACTGCTATACACATGTGTGATTACTCCTGCTAGAAGTACCTAACCAAATACGATATTGGAACATGTTACACACTTCTAATGTCTGTACTCTAATATATAAAACATTTGTAACTTTCTTTTTCTGTGATAGACCAAATTCACCCTAATAACCACAGAAATGGTGCAAGATCCATATATATATATTAACTTTATATTAACCCAGTTGAAACTTGCCCAGAAATTTTTTTTGTGGTCATACCAGCAATTTGGGGAAATATGTTTATTCCATTAACCCCATAATAAAATAAATATAACAATTTCATGACAAACAAACATGGACAAAGGGTGCATCAAACCTCGGAGCTATTGAAAGCAATTATTGATACCAAACAAGCAACATCCACATATCGGTTCATAATGTCTCCACAAGTTGCTTGTGCAAATATAAAAAAAGGGTAACAGACACTTTGATGATACGGGGGCCATCTTGAATCGTATTGTACCATGGGACATCCGCGGGAAAATAAAGCTTTGTTACTGTAACGAGGTCAATTGATATGAAAAGCTCATCACGAGAGAATACAACAAAAGATGAATTAAGACAGCACATAGATCATCTTTAACCATCAAAGAAATTTCAAATGGAAAGTAAGTATATTCTTTCATCTTTGTTTTGTTTAGTCCCCTG
>Anemone_DN75842_cf._DIRS-3_NV_DIRS_Nematostella_vectensis
GCTACTCATTCCCCCAGAGGTTTGTCACGCTGAATTGGGAAAACATTGTCACACCACGAATAAGGTCTATTGATTTCATCATGGCGCGCCTTGATTATCAGAATTTCCCATGATTCGTATTCACTGGCCCCTTAGACTAGTTGCTTATTCTACCTCCTCATTTGCATATTCGAGATCCCGTGAGATAGCGCATGCGTAGTGAAGTTCATCTTGCGTTTGCGTTCAGTGAAGAAAAGTCCACGTTTTTGTTTCGGAAAAGATTTTAAGAAGAACCACGATTTTCTTAGAGAAATAGGTGTCTACCGACTTCCATCGTCCCGAGGGAACTCTCAGTTCGTGTTTTGGCAAGAACTTCTGAAGAATGGAGCAAGGCCATGAGGCCAATAAGCGTCAAGGCGAAAGTCTTGCAAAAAGATCAGAAACCACCAGTGGTTTAACCACCATGAAAGAATCCCGAAAGGGAAAGAATACTGTCGAAAAAACTTCCCGAAAGGGAAAAGGGCTCGAAAAAAGTCATAAGACGGGAGAAAATCCCACGAGTCCCAAAGACAAACAGCCAGAAGATGGCCACTCGAAAAGTTTGGCGCCAAAATCAAGCAAAGACCAAACCGAAAATACCTTGCTGGCCGAAGATGTAGATGACATCAAACAACAACTAGCAAACATTACTGGATCTTTAGCTAGCCTTACACCAGTAATTACTGAGATAAAAACAGCCTACGATAATTATAACCAGGCTGTTGATGAGTTGTCAGAAAGTGACAGTGAATCGCCCGCCAACGAAAACAATGGCGGGGAGGAGGAAGGTGAACCTCCCAGGAAAAAACCCAAGAAAGAACTGAATGTGGTTCTCGCCGGCATGGCGAAAGTGGTAAATAAACCACTACACAATGGAGAAGATCTCGACTCGGATTTGGCCGAATTATTGACAGAACTTCTAAGCAAAGGCGCCAGCAAAGACTCGCGCGAAGAGCTGGTGGAGAAATTACCCACGCCAGGAAACTGTCAGCGACTAGAGGTCGTTCGAGTAAACCCTGAGATCTTCAATAGTGTGAGAAAGGAAGTAAAAACAGAGGATGTTATGCTACAAAAAGCACAGAAACCTCTTCTTAAAGGAATAACGGCAGTAGCTAAAGTGCTAAGTGACTTTATGAAAGCTGAAAAAGATAAGAACATTCCAGCCGAAATGGCGGACATGACAACAAACACAATGCAGACTCTTTCAGACAGTCTGTCACTGTTAAGCGATGCTTCGCATGAAATTGACTTGCGAAGAAGAGCTTTGTTCAAATCAGATATGAAATCTGAATATCGTTTGCTGTGTAGCGATCAAAACCCTGTTAAAGATCTGCTATTTGGAACTGAGCTAGGCAAATCAGTAAAGGATTTGACGGAGGCCAGCAAGGTCACATCTAAAATTACCTCGAAACACAATAACTACAAGAGACAGAACTCAAATGGCAGCCAATATGCGAGGTCAGATCAGAGAAGGTTTCCTTTTTTAAGCCGGGGCAGAGGCTCTACTGGAAGGCAAAGAAGCGGATACACAGGGTACCGAAATCAGAAAAACCAATCCCAGTATCAGCCTCGCAAGTGAATTCAAGTTTACATATCTCTATTCCTCTTGTTAAGGTAAGCAACCTTGAGGAAAATGATCATATTGCATTTAAAACAGAGAAATCTGTTCTGCAAAGTGAGAATACACTGACCAAAAACCAAGTTTTGCCAGCTGGCCGTCTTAAATTTCATGAAAATGAATGGAAAAAGCTAACTTCTGACAAAACAATCCTAAATATTGTAACAGGGTACGAAGTTGATTTCATTTCACCACCAGTACAAACAACTCCTTTGAGACAACCAAAACTTCAATCAGTTGAAGAGAAAGCTCTTCATACACTAGTAGATGAGCTATTAGACAAACAAGTCATAGAAAAATGTGAACACGAAAGAGAAGAGTTTATTTCACCAGTGTTTTTACGAACAAAAAAGAATGGAAAATTCAGATTGATATTAAATCTCAAAAAACTGAATAAAAATATTTTACCAGTTCATTTTAAAATGGACACAATACAGTCCTGTATAAATGTAATGGAACGGAATTGTTTCATGGCATCTCTGGACTTAACTGATGCTTATTATTCAGTTTCTATCCACCAAAAATCCCAGAAATACCTAAAATTTCAGGTGGGAAACCAATTATACAAATATATCACACTACCAAATGGTCTTAGCTCTGCACCGAGAATATTTACAAAACTCATGAAGCCAGTGTATTCCACTTTGCGGAGCAGAGGACATATCTCAAGTGGTTACCTAGACGATAGTTTTTTATTGGGAACGTCATATGATCAGTGCATGAATAATATAAATGAAACTTATGATCTGTTTAGAGACCTGGGGTTTCAGGTCTCAGAGGAAAAATCGGTAACCCGACCAACCCAAATTTTAGAGCATTTGGGGTTCATATTAAACTCTATTGACATGACAGTCAGTCTCACACAGGAAAAAATTAAAAATATTAGAGTCCTTGGTAAAACCATTTTGGATAATAAAACATGTACAATAAGAGAAGCAGCTAAACTTATTGGAACTTTAGTTTCTTGTTCTGTTGGAGTGGAATTTGGACCACTTTTCTACAAACAACTTGAAATTGAAAAAATTGAGGAACTCAAAAATAGCAGAGGTGATTTTGAGGCCTTAATACAATTCTCTAACTCAGCTAGAGAAGACATTAAATGGTGGTTAGGAAACCATTACAAATTTACTAAGAAAATTTCCCACAACAACCCAGACTTCACCCTTACCACTGATGCCCCCCTGGAAGGGTGGGGTGCACACCGCCAAGGAAAGGACTGTGCAGGAGGTAGATGGCTTGCACATGAACAAACCAAACATATAAATTGTCTTGAACTTGAAGCTGCTAAATTAGGACTACAGTCTCTGTGTAGCAATGAGAAAAATGTACACATACATTTACAACTAGATAATGTCACAGCAGTAACATTTATTAATAATATGGGTGGAACTCACTCTTTGGCTTGCAACAAAGTAGCTCGTGAAATCTGGTTGTGGTGTATTTCAAAAAATATATGGCTCAGTGCGACACACATTCCCGGAATACAAAATGAAATAGCTGATCGGTTGAGCAGAAAATTTACAGATAGAACAGAATGGCAACTTCATCCCACTGTTTTCAAACAGCTAATAGAACTCTGGGGGAGGCCAGAAATAGACTTATTTGCCTCCCGAAACAATTATCAATTCAAGCCTTTTGTATCATGGCGTGCTGATCCTGAAGCCATGGCAATAGATGCATTTTGTTTAAGTTGGAAAAATAAGTATGTTTATTTATTTCCACCATTCAGCATGTTGACCAAAGTTCTTCAAAAGCTCCAGGAAGACCGAGCTCAAGCCTTGCTGATAGCACCATTGTGGCGGACCCAAGTCTGGTTTCCAAAGATGTTACACATGTTAATCCAGCGACCAGTGTTGCTTCCAAGAGACAAATTTGTGCTACAATTACCACACAACAGAAAACTGATTCACCCATTGTGGCCAAAATTGAAACTGATGGCATGCCTTTTATCAGGGGACGACTCCAACAACAGAACATTTCAGAAAGAGCTTGTGAAATTATCCTCTCGTCATGGCGAACAGGAACAACAAAACAGTACAGAGTTTATTTGGATAAATGGAGGAGATACACAGCAGAAAGAAATCAAGATCCCATTTATCCAACTGTAGCTAATATAATTGAGTTCTTAACACACCTATATGACTCTGGAAGCAGTTACTCAGCAATTAACACTGCCAAATCAGCATTGTCGGCAACTGTTGAGCTTGCCGATAGTACTTCGAGTGTTGGAGAACATCCTCTAATTAGAAGATTTGTCAAAGGAACTTTTCAGACCAGACCACCTCGTCCAAGATATCACTCAACTTGGGATGTCTGCAAGGTGCTAGATTTATTAAAAACATGGAGTCCTGCCTCAAAGTTGGATTTAAAGTTACTCACTCTCAAGCTAGTTATGTTATGTATGTTAGTTACTGGTCAAAGATGCCAATCAGTGCACATGATGGACCTTCAACATGTTTCAAAAGGGAAGTCTTCCTACAAGTTTTTTCTAGATGGACTTATAAAACAATCCAAACCTGGAAAGCAACCACCAATACTGGTGCTTCCTGCTTTCCCTGCAGACAGGAGACTTTGTGTAGTGACTTACCTAAAAGCTTACATAGCTAAAACAGAAACTATCCGAAGGCCACAGAACACAAGGCTCTTTCTCAGTTATAACAAGCCTTTTCAGCCTGTTACCAGAAACACTATTTCTAGATGGGTCAAAACAGTAATGGCACAATCAGGCATAGATGTTAAAACATTCCTACCACATAGCACCAGGTCAGCATCAACCTCGGCTGCTTATCGCAGTGGAGTGCCATTAGAAACAATTATGGAAGCTGCAGGATGGTCATCACAATGTACATTTGCTATTTTTTACAAGAAAGACATTAAACCAGACAATTGTTATGGAAGCTCAGTTTTAAGCTGTGCTTTATAAAGATGACAAAAATGTTCAATTAATTTCATATTAAAATGTTTCCATTTGAGGTTATTGTGTGTTTCCCTACTGAAGGGTACATTGACACGGGCCCACGTAGCTTTGAAGTCTCACGGGATCTCGACACCCACACACATACACACGCACAACCTATAAACCAATATCACCACATAACTGTACATTCAGTACCTGGGAGCCTTAGAATTGATTTCTAGACAGGAATCATGCTTTCCTGAAAACTTATTCTTATAATATAATCATTTTGCAAGATTACTACTTTATATCTGAGAACTTAGGCAACCACTCCACTACCATGCATGCAGTGACGCCCAGCAAATAGGGAGCTATGGTGCTGTACTAGTCCCATC
>Anemone_DN78051_cf._Gypsy-12-I_NV
TTGCATACTTTGACAATCAAAAGGAAACAGTGTTAAATGTAGATGCAAGTAGCACAGGGCTTGGTGATGTGATCATGCAAGAAGGCAAACCAGTTGCATTTAGTTCAAAGACTTTATCTCCTTGCGAGAGGAGATATGCCAACATAGAGCGAGAGCTCTTGGCAATACTATGGGGAGCGCAGAAATTTCACACATACGTTTATGGACGACGAGTTATTGTGGAAACAGATCATAAGCCACTAGAGGCTATTTTCAAGAAAACACTGAATGAATCGCCTCCAAGACTACAAAGGATGCTGTTGAAACTGACCAAGTACGACCTCGACGTGCGCTATGTCCCTGGAAAGCAGCAAGCGCTCTCTGACTGCCTGAGTAGAGCCCCTTTACTTGACACACAGCCAATCAGTGAACATGAAGATGTCATTGGTGTGCACCTGATTGAAGATACTGGATTGGAAAATAGCACAATACAGAGGTTCAAGGATGTATCAAGCCAAGATGAGACCACAAGAGTTGTGATGGAATATGTTCTAACTGGATGGCCGACAGAGAAAGAGCAGGTGGATGAACTAGCCAGAGAATACTGGGGCTACAAGGAGGAGTTGAGTGTAGAAGACGGACTGTTGTTTAAGTCAGACCGAATGGTTGTTCCAAGAGCACTGAGAGGTGAAGTACTTGAAGACATCCATGGAGCACACTTGGGGGTGACAAAGAGCCTCAGTTTTGCTAGAGACTATGTCTTCTGGCCGTCAATGACAGCCCACATCAAAGATAAAGTTAACTCATGTGCTATTTGCAATGCATTCCGCAATCAGCAGCAGAGGGAGTCATTGCATCCACACGACATTCCTGGATTGCCCTGGCAAGTAGTTGGAACTGATATATTCCAGTATGGTGGGTACTCGTATCTGCTAGTCACTGACTTTTATTCAAAGTATTTTGAAATAGAATCGTTACGTCAGATTACTGCAACTTGTGTAATTAACAACTTGAAGAAAATCTTTGCACGTTTTGGAATCCCAGCTGAAGTAGTCAGTGACAATGGGTCACAATACAGCAACACCAGAAACCTGTTTAACTGTACTCATGAATTCAAACGGTTTGCAGAGGAATGGGGATTCCGACACACGACTAGTTCACCAGAGTATCCACAGTCAAATGGAGCTGCAGAGCGAGCTGTGCAGACTGCAAAAAGAATTTTGAAAAAAGCTGAAGCAGATAAAAAAGACCCGTTTGAAGGACTCCTCAAGTACAGAAACACCCCTTTTGACGATATAGGGGTCTCACCTGCTCAGCTCCTGATGAGTCGACGAACTCGAACAACACTACCAACTCACAGGCGTCTCTTAGTACCACGAGCTGTGGAACCTGGCCAGGTTAAGAAAGCACTTAAGCAGCGCCAGGATGTTTCCAAGGCTAACTATGACAAACGCAGTCGAGACCTGCCACCTCTGAACGCTGGGGATAAAGTACGAATTCGTCCAAATCAGGCGAAAGAATGGCGTAAAGCAGAAGTTTTGCCGAGATCCTATGTGGTACGAGATGAGCAAGGACACACTTACAGGAGGAATAGAAGGCAAATCATTGCAGTTCCAAATGATCAACACATGATCCCCAAGTTCAAAACAACTTTTATGAGTCCCCAACCTAAAGACTCTCCCACAAAGACACAAGATGAAAAAACGCACTCAGTGTTACCGCCACCCATCTCAGCAGGGATCTCAGAAAAACCAAAATCACCAGAACATCAGTTGCCAATGGCAACACGATCAGGACGATCTGTAAAGAAGCCCCAAAGACTCATTGAACAGTGTTGAGGAGGGAGATGTTGTAATAAGTGTAATTTAAGCATTTGGGCTTCCTGTGGCCCCTGCAGGCTGTTGGGCCACCCCTAAGACTTTTAGGCAGCCATTGTAAGGACTTACTGTTAAAAACGAGTTAGAGATTTATTTTCAAGAGCTTTCGAGAATAAAAGCCAACTATTACATGGTGTCAGAAGTAGACAAGAACTTAAAGAGGAATTAAGCTCGAATACGTGAAGGAACATGGCAGAAAATGACAACTCACACCGGATACCAGGTCCATTGGTCTTGGATGCCCAAGCGGCGGAGAATTGGAGAAAGTTCATCATGCAATTTGATATTTATCTCGTGGCTAAAGGAAAGGATGAAAAGCCAGGTAAAGTCAAGGTAAATTTGTTACTTAACTGTGCAGGACCAGAGGCAATCGAGGAGTATAGCCATTTTGAATTTCACGAGGGAGAAGACAAAGAGTGTTATAATGATGTGTGCAAGAAATTCAAGGAGCTTTGCGAAGGTGCAAAGAATGTCATTTATGAGCGATTAGTTTTCAATCAGCGCAATCAGAAAGAGGGAGAAAGAGTAGATAATTTTGTGAGTGAACTGAAGAGACTGTCCCTAACATGTGAATTTGGTGCACTTAGAGATTCGTTGATTAGAGATCGTATTGTGGGAGGAGTGCTGTCAAACGAGTTGAGAGGAGAACTTCTAAAAAGACCAGAACTCACTCTCCAGAGTGCCCACGATTATTGCAGAACATATGAAGCAGCAGAATTGCAAAAATTCAAGTTTAGCTCCCCGATTACTAGCACAGGCCAGCCATTAAGTGTTCATTCTGTGAAAGAAAAAGGAAAAAACAGTGCTCGCCTTTGTAAGTTTTGTGGGTACCAACACCCATTTACCCAACCGAATCGCTGCCCTGCATTCAAAAAGAAGTGCAACAAGTGTCACAAAGAAGGACATTTTGCAAAAGTTTGCCTAGATAAGGTAAAAAGAAAGCCCCAAGCTGAAGGAGAGAAACATGAGAGTGTTCTAGCCAAAGAAGACTCAGAGGAAAACCCTGAAGTTCATTCATATTTCTTCAATGGATCTGTGGAGATTGGAGGTATATCCAGCAGTAAAAAGAGCAAGAGTATGATCAAGCTCACAATCGCAGGAAAAGAAGTCAGAGTCAAAGCAGATACTGGTGCAGAAGCCACTGTAATCCCATATCACCTGTACAAGACCATTACAAGGGCACCATTACAGAAAATAAAGCAGCCATTAAGAGGGTGGCTTGCAGCCAAGCCTGTACATCCAAAGGGTTGTGTGCGCCTTCCAACTCAGTACAACAATCGCAAAATGGATTTGTTATACCTTGTTGTAGATGGAGATTTCACACCATTATTAAGTTGTGATGCTTGCTTAGATTTGGAGGTTGTCAAGTTCATGAATCTCGAACTGATAGACTCAACACAACCTAAAGGGATCGATTCACAAAAGAACCATGACAAAGAGGAGTTAAAGTTTGTGGCAGATCCAGTGCTGCGTGACTATATAGACTGTTTTAGCAATAAACCTGGTGCCCTCCCAAATGCAGTACATTTGGAGGTTGACCATAAAGTACCTCCAGTGATACATCCCCCAAGAAAAATCCCAGTTGCACTTCTAAAACCAGCACAAGAAAAGCTGAAAGAAATGGAAGAGGATGGCATCATCGTGAAAGAAGAGGAACACACGCCTTGGGTGTCATCAATGCTGGTGATTGACAAAAGAAAAGGAAAAGATAGGAACTCACCACCATCGAAGAACAGTGTAAGAATTTGCATTGACCCAAGGGACCTGAATAAGGCCTTGAAACGACCCCACTACCCAATGGTGACGGTAGAAGAAGTAGCCAACCGACTGTCTGCTGCAACAATCTTCACGACTCTTGATGCATGCAGTGGATATTGGCAGCTTCCCGTTGACGATGAGAGCTCTAAACTCCTGACTTTTAACACTCCTTGGGGAAGATACCGATTTACCCGACTCCCTTTTGGGATAAATTCAGCCCCAGAAATTTATCAGAGGGAGATGGATAGACTCTTCAGTGGAGTCCCAGTGGAAATTATAGTCGATGACTTTCTGATTCACGGTAAGGACAACAGAGATATGGATGAGAAGTTAACAGCTGTTCTGGAAAGGAGCAAGGAAATAGGATTAAAGTTCAACCCTCAGAAGACGAAACTTCGAGTTCCAGAAGTCAGCTATGTTGGGCATGTATTCGCATCAGATGGATTGAAACCTGATCCCGAGAAGATTAGAGCTATTGCTGACATGCCACACCCCACAGATAAAGCAGGCGTTCTGCGGTTCTTAGGAACAATCAATTACCTAGACAAGTTTATTGAGCACAAGGCTGATCTCCAAGGACCTATCTCCCAACTGACTCAGAAAGATGTAGCATTTGTCTGGGAGAAACCACAACAAGAGGCATTCGACCAACTTAAATCTGTCATCACTAGCGCACCTGCTCTTGCATACTTTGACAATCAAAAGGAAACAGTGTTAAATGTAGATGCAAGTAGCACAGGGCTTGGTGCTGTGATCATGCAAGAAGGCAAACCAGTTGCATTTAGTTCAAAGACTTTATCTCCTTGCGAGAGGAGATATGCCAACATAGAGCGAGAGCTCTTGGCAATACTATGGGGAGCGCAGAAATTTCACACATACGTTTATGGACGACGAGTTATTGTGGAAACAGATCATAAGCCACTAGAGGCTATTTTCAAGAAAACACTGAATGAATCGCCTCCAAGACTACAAAGGATGCTGTTGAAACTGACCAA
>Anemone_DN74888_cf._DIRS-9_NV
TCTTGCTTATCTAAATTAATAGCTAAAAAGTTATGAATAAAATACAGTTCTACCTCGCATTTGCATACAATCGGAGGTCACGTGAGATAGCAAGCATGCGTATCCGAGCTCAGTGCGAGTTGTTGTCCGAGCATACAGTCGCGATTTGTCTTAGAGGAGTTGAAATTGCTTCTTTTCGACGAAAATTATCCCAAGATAGTTTTAAAAATGGCTGAAAACATCAGCCTAGATTCTGAAGACGAAGGAAAGGGACCGGAAAGTCATTCCAAGAAGACCGTTGACAGTGGTGAAGGAACTTCGGAGTCGGCCATGCCGCTCGATACATCAACCGACCAACTTACCCGCTTAACATCAGCGATTAATCAACTTACAGAACATCTAATTGGCAAAGAAAATCCTACAAAATTGCAAGAAGACTCTTCAAGAACCCCTTCCGTGAAGGGAAAAGGCAAAGGGCCGGCAAAACGTTCAGCGGCCCCTGAAGATCGTCCCGCCAAAAAACGGCGCCAAGATGGCCGCTCCACGAGCACGCCTGATGGCGAGGATGATCGAGACCCTGAGGAAATCATGAATGAGATCATTGGTAAAAACAATGTCTCAGATGAATCTGAACACGAACATGAATCTGGTGAGTCAGATATTGATGAAACACTAGCCGAACTCCAAAAGGAGTACGAGTCTGATGACATAACTGGGGCCAAGCTCCAACATAACCAGCTCGCTAAGCTAGTTGACAAAATGCTTCGACATCGTATGTCGGATAAAGCATTAAAAGACAAGTTAGATCGCATAGAAAGGCCGGAAAACTGTCAAAATGCAAAGCCTACTAGGGTGAATCCAGGCATCTGGCGAAGGCTCAGAGATTACACTAGAAAAACTGATGCACAAATGTACAAAATTCAACAAGCTCTAGTGAAAGGAATGATACCAGTCATGCGCATGACTGACCTGTCCATGACAGGGCACCTGAGCGGCGACCAACTTCAGCAGATGAAGAAAAAGGGCTTAGAGGCCTTATCTCTCTTCTCACATGCAAACTATGAAATAAATGTGCAGAGAAAATTGTTTATGAAGTCAGACATAGGCAAGGATTATGCCTATCTGTGCTCTTCACAGATTCCCTTCTCTGACATGCTTTTTGGAGATGACCTCCAAAAACAATTGAAAGATATTGGTGACCAGAACAAAATTGGTGCCAGAATCCAATCCAAAGACTACCGTAGCAACAATTCATATGGTAATTCGCATGGTAGCAAATACAGGAATTCAAAAAACTCCAGAGGCCAGGACTACAAACCCTGGAAAAGGAAAGAAGGTCAGAGACAGAGCACAAAACAACGACAACAGTCAAAATAGACACAAAAAGCTCTAATGACCTGGTAAGTGCATGCACTATCAACATAAATTTTAAAGCTGGTAATATAGCTAATTTTATAGACACCTGGAGGTTGCTAACATCCGATAGTACCATACTTGAGATCGTAACTGGCTATCGTATAGCCTTTGACTCAGAGCCTCATCAAACAGTAGCTCCCTGCATTCATTTCTCCAAAGGAGAGGAACAAATTATAGACAAAGAGATTGCTAAATTGCGAGATAAAAATGTTATTGTGGAAACTACTCACTGTGAAGATGAGTTCATATCAACCATATTCACAAGACCCAAAAAGGATGGATAACACAGGCTGATCCTAAATCTAAAAAGACTCAATGAACATGTAACCTATGAGCATTTTAAAATGGAGTCCTTACAATCAGCTGCCCAACTCGTTAAACAAGGGTCATGGATGGCAGTTCTTGATCTCAAGGATGCGTACTATTCAGTGCCTATAGCATTTGAACACAGAAAGTACCTCAGATTTAATTTTAAAAATACATTATATGAATTTACATGCTTACCTAATGGGCTATCTAGTGCCCCTAGGTCATTCACTAAGCTTATGAAACCAGTTTATGCTACCCTTAGAGTTAAGGGCAACCATTTAGTGGGATATATCGATGACATTCTTTTGTTAGCTGATACCCCTCAGGAACTTAATAATCAAACTAAAGATGCAACTAACTTGCTTAGCTCATTGGGCTTTACAGTCCATGACATCAAATCAATAATTACACCATCACAGCAAGTTAAATTCCTGGGATTCATTATTAACTCGACTACTATGGATATATCTATGGTTCCTGATAAAGTTGACAAGCTAAAACAATCATGTGCAAAACTATTAAAACATCAGGGACTTGTACCTATAAGAGAAGTTGCCTCTGTAGTAGGCCTTATGGTTGCCTCATTCCCTGGAGTGTACTATGGACCCCTATTTTATAGGTCCCTAGAGAATGACAAAACAAATGCACTAAAATCACATAATTGGAATCTAGATAGTGAAATGAGCATCTCACCCGTTGCTAGGAAAGATCTAGAATGGTGGATTAGGGAATGTGACCTCTTCCCTTGCCCACTAGTATTACAACCACCTGAGCTCACCCTAAAAACTGATAGTTCACTCTCAGGCTGGGGTGGCATAATTGAAGGAACAGACTTAATAGCACGGGGAAGATGGTCACCAGAGGAATCACTTAACCACATTAATTTTCTAGAGATGAAAGCAGTGTTTTTATGCCTTAAATCTCTATGTCATCATTTGCATGACAAGGTTATAAAAGTGCTATGTGATAATACCACAGCAGTCGCATACCTCCAGCATATGGGAGGCACTCATTCCCCACAATGTAATGAAATTACAAGGGATATTATACTATGGTGTAAAGAAAGAAGCTTAAAACTGTCTGTCTCCCACTTGCCTGGCTGTCTTAACACTGAGGCAGATGAAGCCAGCCGGAAAAATGACAGCAATACTGAGTGGTCCCTTGACCTAGACTCTTTTCAAAACCTCACAAAATGTTGGGGAATGCCGGAGATAGACATGTTTGCTTCTAGACTTAACCATAAAGTCCAAAAATATGTAGCCTGGAAACCTGACCCAGGTGCCATAGCCATTGATGCATTTACAATTGACTGGGGAAAATATCAACTAATATACTGCTTTCCCCCTTTTAGCCTTATAGGGAAAGTTCTTCAGAAAATACAGTTAGACAAAGTAATGGCAATCTTGATAATTCCTCATTGGACAACACAGTTCTGGTATCCGAGGCTATTGCAAATGCTCCAAGCTCAACCAATAAAGATAACAAACAAACGAAAAACACTGATGCTGCCTCACAGCCCAGAGGAGGTACATCCACTTTACCCCAAACTGCAACTTCTTGGTTGTCTTGTATCAGGTTAGCTCTGACAAATCAAGGAGTAACAGGCGAACCTCTTGACATTATACTTCAATCCTGGAGGACAGGGACTCGTAAGCAATATCAGACATATGTTGCAGCATGGGTCAAGTTCTGCGAGGAGCATAATGTTCATAGTTTTCAGCCCAGCCTTCAAAATGTCCTTCAATTTTTGTGTCATTTATCTAAATCTATGGGTTACAGTGCAGTAGGAACAGCTAGAAGTGCTTTATCAAGCTTCATCAAAATTGATGGGGTGAAGCTGGGCAGCCATCCTGTTGTGTCCAGATTTATGTCAGGGTTGTTTAACCTCAAACCTGCATTGCCACGATATATTGCCACATGGGATCCACAGCAAGTGCTACTTCACTTGAAGAAATTCCCTACAGCCAGAGAACTATCTCTCAAACTGCTCACGCATAAGCTAGTCATGATTATGGTACTTATATCTGCTCAAAGAACACAAACACTCCAGTTACTGTCTTTAGATAACATGAATGTACAGCCAAATGAAATCTCATTCAATATAACTTCATGCCTAAAACAGACCAGAAACACTGGGGGGAAAAACAGACACTTGACTCCCATTGTCTTCAAGCGTTACACTTTAGATGAAAAACTTTGTGTGCTTACTCTGTTGAATGTTTACATTGAAAGAACTGCTTCCCTTAGGAAGAATTCTCGTCAACTGCTTATTTGTCATGCCAAGCCTCATGGACCAGCATCCAGAGACTCTATCTCTAGGTGGATTAAACAAACCATGAAAGCAGCTGGAATTGACACTAGCGTTTTTAAAAGTCATAGTACTCGGTCAGCGTCAACTTCAGCAGCTAAAGCTGCAGATGTTCCTATTGAAGACATAATGACCACAGCTGGCTGGAGTTCAGAGTCAGTATTTGCACGATTCTATGACAGACCAGTTGTAAAGCCAAATAACTTTGCAGAAGCAGTGTTGGCTTCCTCGAACAATTAATATTCAGGCTTAGTCCTATATTGCTGTTACAAATTTATTGTTAATTGTTCTTTTACCTATGTTACAAGGTTTCATTTTGACATTATTATACATGAATCTCAGTAGAAATAAAATTCATGTAGCTATTACTGTTGTGAGGGCTAAT
>Anemone_DN81168_cf._Gypsy-21_Adi-I_Gypsy_Acropora_digitifera
GGGGATTACACAACAATAACACCGAGGTCAATTTTCAAGTCGCCGCCACGCATCATCGTATTCGTTAGTATATACATCGTATTGTTCAGCAAATCCAGTACGAGAATGGGAGATCTTTCAGGCTTCGAAGCCCCAAAGATGGATTGGTCGTCTGGACCAGATTTATATAACCGTTTCAAGCGTTTTAAACAGAAATGCGAACTCATGTTTGATGGGCCATTGAAGGGCAAAACTAAAGAACAAAGGATTAACTACCTACTGTTATGGTCAGGAGACTATGGACTAGATTTATACAACACTTGGACATTGGACGAGGAAGAGCACAAGGACGTTAATGGATATTGGAAGAGATTTGAAGATCATGTCAAGCCACAATCAAACCATATCTTGAACAGATTTAATTTACGTAATGTGAGACAAAACGGCAGACCGCTAGACGTCTTTCTGACAGAAGCACAACTCATCGTACAAAGTTGTGGATTTCCCGTCGAACTACGAGATGAAATGCTGAGAGACACTCTAGTTTTTGGCACTGACTATGAGACTGTTAGAAAGAAATGCATTGCAGAAGGAAATTCATTGACGTTCCAGAGAGCGAGGGAAATCGCACGAACCGAAGAAGCAACACGCGAACAACTTGTCGCGATGAGCAACGCAAGCCATGAAGTAAATGCTCTAAAGGGTCCAGAGCGACAAACGCAGAATCAACGCAAGTATGGACAGTACCCTACGAATAAAGAAACTAAATCGACAACCAAGTCCACGTGTCACCGTTGCGGGAATGAACAGCACACAGCAAACCGGAAATGCCCCGCCAGCAGTGTCGAATGTCATTACTGCCACAGACGAGGACATTTCAGTAAGATGTGTAACAAGCGCAGACAAGTACACGAAATAAACGAGGAACCAAGTCCTGAACACTGTGAAGAAGATTTTAACAGATTCTTTATGGGATCGCTTGAAGTCGACGGGTTACGGAGTTCAAGTCGCAACAAAGTGATTACAACCGTTAACGTCACAACAAGGCCATTCCACAAGAAAATGACAAGGTTATCAGGTAAACTTGATACGGGCGCAGAGACCAATGTTATGTCTAAAACAGACTTCGACAAGATAATCGCTTTACCGAAAGATAAAGTACTCGGGCCACCACATATTCTGACCGCGTATGGTGGACAGGAAATCCGTTGTATCGGTACATGTGAACTGTACGTACACTACAATGGGAATACTACGAAGGTACCCTTTACTGTAACAGATGTACAAGGGCCTGCCATGCTTGGATGCAACACGTGCGAACAACTTGGACTCGTTACAATCAACTGCAGCATTGAAACATTCAACAAGCAAAAAGGAAAGTTGCAAGACAACCGTCCTCTAACCAAAGAGAGACTCATACATGAATACAAAGATTGTTTTGAAGGCATTGGCACCTTTGAAATGAAGCCATACCACATCACCTTGGACCCAAGAGCAGAGCCGGTCGTTCACACTCTTAGAGCAGTACCTATACATTTGCGAGAACGTTTCAAAGCCGAACTTGACAACATGGAGGAACTTGGAGTTATAGAATCAGTAAATGAGCCTACAGACTGGGTCAACAGTGTAGTCCTGAACGGGACAGTCAACGACAAGTGTGAGATAACAAAGCTAAGAGTGTGCCTGGACCCCAAGGACCTCAACAAATGGGTATAGCGAGAGCACTACCACTCTAGGACGATAGACGATGTAGTAAGCCAACTACATAATGCTAAATTCTTTAGTATTGTTGATGCCACGAAGGGCTACTGGCATGTGCCTCTTGACAAAGAGAGCTCGCTGCTCACCACGTTTAACACCCCATTCGGCCGGTATCGATTCACGCGAATGCCATTTGGACTAAACGTATCGCAAGACATTTTCCAAAAGGAACTCGACTCATCCCTAGAAGACCTGCAAGGTGTTACAGGCATCGCCGACGACAACTTCGTGTATGGCAAAACAGAGAAAGAACACGACGACAACTTAGCCAAATTAATGTGCCGCGCAAGAGAGAAGGGCATAAAGTTCAATAAAGACAAAGTGCAAGTCAAATGCAAAGAAGTGAGTTTTTTTGGACACACATGGACACCTGAAGGGATTAAGCCAGATACAAAGAAAATATCAGCCATAATGAACATGCAACCACCGCAAAGCGTCAAGGATTTACAGAGTTTCTTGGGCCTTGTTAATTACTTGACAAGGTACTCCAGCCGTCTAGCGACAATCACAGCACCACTGAGAGAACTAACCAAAGCTGAAACAGCTTATGTTTGGGATACAGAACATGATAAAGCCTTCCAGGATGTCAAGAAAGAAATTGCATCAGCTCCAATACTTCGGTACTTCGACAAGAATGCTGAGACAACTATTCAAACAGATGCGTCGCAGAAGGGACTAGGCGCAGTCCTCCTACAAAATGGCCAACCAGTATGCTACGCATCGAAAGCACTCACAGATACAGAATCAAACTACAGTAACATTGAGAGAGAGACGCTAGGCGTGGTATGGGGCCTAGAAAGATTTCATTACTTTATATATGGGAAGCACTGCAAGATAGAAACTGACCACAAACCTCTTGAGTCGATCTTCAAAAAGAAACTCGCTAGCTGCCCCCCGAGGCTACAACGATTGGTGCTCCGCGCATTGAAGTATGACGTCACAGTTACTTACGTTAAAGGAGCTAATGTCCCCATTGCAGACGCCCTCTCGAGAATCACTCCACAAACAGGGCCAACCATTGGAGAACTACCAAGAATAGATGTCCACTGCATCACAAAGACCTTACCTGCCTCGCCTACAAAACTTAAACAGATCAGAGAAGAGACAGCAAGGGATTCTACCATGTCGCTTCTCAGAGAAACCGTGTTTAGAGGATGGCCTGATCAGAAAGGAAATTGTCCAGCAGCTCTACTAGACTATTGGAATTTTCGAGAAGAGCTTACTATCGAGGATGGTATCCTCCTTAAACAAGACCGAATCATTGTCCCACCCAAGCTACGTGATGACATCTTACGTGCCCTCCACCAAGGCCATCTAGGCATCGAGAAGTGTCTTCTCAGAGCACGATCATGTGTATTCTGGCCTGGAATAACGAAAGATATAACGCAAATAGTTGAACAATGTGAACCATGTCAGAGATATCAGAAAAAGAACCAAAGAGAACCAATCTTGCAAGCTGATACACCCAGCCGACCATGGGAAACACTCAGTTCTGACATGTTTGATTACAGAGGTAAGCACTACATACTAGTGGCTGACCAATACAGCAAGTTCCCAGTCATACGTTTCCTCACAGGTACTACCTCGGCAGCCGTCATCAGCCACCTGAAAAGTATATTCGCAGAGCATGGTATTCCATCACGCCTTATAACTGACAACGGACCGCAGTACAACTGCAGAGAATTCAGTTCGTTTACAGCAACATATGGTATAGATCATGTGACAAGCTCACCTTTGTACCCACAGTCAAACGGTTTTGCTGAGAGAATGGTGCAAACCATAAAAAACATCCTGAAGAAGTGTGACGAGCGAGGTGAGGACCCATACTTGGGGATCCTTTCGTACAGGACGACACCAATCAACAATAACCTCAAGTCACCAGCAGAACTTCTTAACAGTCGAAAGTTCAAGACCACTTTACCAGCTGCACAAAGAGCATTCCAGACTGGAAATGATAGGGACCAGATCAGAGAGAGTCTACTTGACCGACAAGAACAGCAGAGTAAATACTATAACCGTACCACTGGAAGAGTACAACAACCCTTATATGGTGGGCAACCAGTGCGCATGTATGATCACAGATGGAAGACATGGGAGCCAGCAGTAGTACAGCAACAAGCTAGAGAACCAAGGTCGTATCTTGTGAAAAGGCATGATAACGAAACTGTATATCGCAGGACAAGATCTGACTTACGACCGGATACAGCAGTACAAAAGCAAGATACACCACCAAAGCCACCAGCAGATGACCAAGTACCACAAAGTACTAGTGGCATAGACACGCCCTCAAACTACACAACTAGATATGGACGGGTTGTCAAACCAACAATAAAGTTTGAATTGTAGTTCGTTGAGAGGGGGATGTAACATTATATGACATTGTGTGACAATGCATCTTTGTTTAACTAGTTACGTTATAGTTAATCACATGATTGTAATCGTATATATATATACACATGTACGCCAGATATATATCAGTTCGCGTAATGATCAATACATGTAGTACAGAGTCAAGATAAGACAAAATAAATCGAGACACAACGATCGAAGACCATCACATGGATGTCAGAACCGGGATCAGTTAACTTACTTCGAAGAACCTATTTGTAAAGCCAAGTCTTCGAGAGATTACACCCGGGGATTACACAACAATAACACCGAGGTCAATTTTCAAGTCACCGCCACGCATCATCGTATTCATTAGTATATACATCGTATTGTTCAGCAAATCCAGTACGAGAATGGGAGAT
>Anemone_DN80590_cf._Gypsy-43-I_NV
GGCATAAAGTTCAATAAAGACAAAGTGCAAGTCAAATGCAAAGAAGTGAGTTTTTTTGGACACACATGGACACCTGAAGGGATTAAGCCAGATACAAAGAAAATATCAGCCATATTGAACATGCAACCACCGCAAAGCGTCAAGGATTTACAGAGTTTCTTGGGCCTTGTTAATTACTTGACAAGGTACTCCAGCCGTCTAGCGACAATCACAGCACCACTGAGAGAACTAACCAAAGCTGAAACAGCTTATGTTTGGGATACAGAACATGATAAAGCCTTCCAGGATGTCAAGAAAGAAATTGCATCAGCTCCAATACTTCGGTACTTCGACAAGAATGCTGAGACAACTATTCAAACAGATGCGTCGCAGAAGGGACTAGGCGCAGTCCTCCTACAAAATGGCCAACCAGTATGCTACGCATCGAAAGCACTCACAGATACAGAATCAAACTACAGTAACATTGAGAGAGAGACGCTAGGCGTGGTATGGGGCCTAGAAAGATTTCATTACTTTATATATGGGAAGCACTGCAAGATAGAAACTGACCACAAACCTCTTGAGTCGATCTTCAAAAAGAAACTCGCTAGCTGCCCCCCGAGGCTACAACGATTGGTGCTCCGCGCATTGAAGTATGACGTCACAGTTACTTACGTTAAAGGAGCTAATGTCCCCATTGCAGACGCCCTCTCGAGAATCACTCCACAAACAGGGCCAACCATTGGAGAACTACCAAGAATAGATGTCCACTGCATCACAAAGACCTTACCTGCCTCGCCTACAAAACTTAAACAGATCAGAGAAGAGACAGCAAGGGATTCTACCATGTCGCTTCTCAGAGAAACCGTGTTTAGAGGATGGCCTGATCAGAAAGGAAATTGTCCAGCAGCTCTACTAGACTATTGGAATTTTCGAGAAGAGCTTACTATCGAGGATGGTATCCTCCTTAAACAAGACCGAATCATTGTCCCACCCAAGCTACGTGATGACATCTTACGTGCCCTCCACCAAGGCCATCTAGGCATCGAGAAGTGTCTTCTCAGAGCACGATCATGTGTATTCTGGCCTGGAATAACGAAAGATATAACGCAAATAGTTGAACAATGTGAACCATGTCAGAGATATCAGAAAAAGAACCAAAGAGAACCAATCTTGCAAGCTGATACACCCAGCCGACCATGGGAAACACTCAGTTCTGACATGTTTGATTACAGAGGTAAGCACTACCTACTAGTGGCTGACCAATACAGCAAGTTCCCAGTCATACGTTACCTCACAGGTACTACCTCGGCAGCCGTCATCAGCCACCTGAAAAGTATATTCGCAGAGCATGGTATTCCATCACGCCTTATAACTGACAACGGACCGCAGTACAACTGCAGAGAATTCAGTTCGTTTACAGCAACATATGGTATAGATCATGTGACAAGCTCACCTTTGTACCCACAGTCAAACGGTTTTGCTGAGAGAATGGTGCAAACCATAAAAAACATCCTGAAGAAGTGTGACGAGCGAGGTGAGGACCCATACTTGGGGATCCTTTCGTACAGGACGACACCAATCAACAATAACCTCAAGTCACCAGCAGAACTTCTTAACAATCGAAGGTTCAAGACCACTTTGCCAGCTGCACAAAGAGCATTCCAGACTGGAAATGATAGGGACCAGATCAGAGAGAGTCTACTTGACCGACAAGAACAGCAGAGTAAATACTATAACCGTACCACTGGAAGAGTACAACAACCCTTATATGGTGGGCAACCAGTGCGCATGTATGATCACAGATGGAAGACATGGGAGCCAGCAGTAATACAGCAACAAGCTAGAGAACCAAGGTCGTATCTTGTGAAAAGGCATGATAACGAAACTGTATATCGCAGAACAAGGTCTGACTTGCGACCGGATACGGCAGTACAAAAGCAAGATACACCACCAAAGCCACCAGCAGATGACCAAGTACCACAAAGTACTAGTGGCATAGACACGCCCTCAAACTACACAACTAGATATGGACGGGTTGTCAAACCAACAACAAAGTTTGACTTGTAGTTCGTTGAGAGGAGGATGTAACATTATATGACATTGTGTGACAATGCATCTTTGTTTAAATAGTTACGTTATGGTTAATCACATGATTGTAATCGTATATATATACACATGTACGCCAGATATATATCAGTTCGCGTACTGATCAATACATGTAGTATAGAGTCAAGATAAAACAAATAAATCGAGACATAACCAACCGAAGACTATCACATGGATGTCAGAACCGGGATCAGTTAACTTACTTCGAAGAACCTATTTGTAAAGCCAAGTCTTCGAGAGATTACACCCGGGGATTGCACAACAATAACACCGAGGTCAATTTTCAAGTCGCCGCCACGCATCATCGTATTCGTTAGTATATACATCGTATTGTTCAGCAAATCCAGTACGAGAATGGGAGATCTTTCAGGCTTCGAAGCCCCAAAGATGGATTGGTCGCCTGGACCAGATTTATATAACCGTTTCAAGCGTTTTAAACAGAAATGCGAACTCATGTTTGATGGGCCATTGAAGGGCAAAACTAAAGAACAAAGGATTAACTACCTACTGTTATGGTCAGGAGACTATGGACTAGATTTATACAACACTTGGACATTGGACGAGGAAGAGCACAAGGACATAAATGGATATTGGAAGAGATTTGAGGATCATGTTAAGCCACAAGCAAACCATATCTTGAACAGATTTAATTTACGTAATGTGAGACAAAACGGCAGACCGCTAGACGTCTTTCTGACAGAAGCACAACTCATCGTACAAAGTTGTGGATTTCCCGTCGAACTACGAGATGAAATGCTGAGAGACACTCTAGTTTTTGGCACTGACTATGAGACTGTTAGAAAGAAATGCATTGCAGAAGGAAATTCATTGACGTTCCAGAGAGCGAGGGAAATCGCACGAACCGAAGAAGCAACACGCGAACAACTTGTCGCGATGAGCAACGCAAGCCATGAAGTAAATGCTCTAAAGGGTCCAGAGCGACAAACGCAGAATCAACGCAAGTATGGACAGTACCCTACGAATAAAGAAACTAAATCGACAACCAAGTCCACGTGTCACCGTTGCGGGAATGAACAGCACACAGCAAACCGGAAATGCCCCGCCAGCAGTGTCGAATGTCATTACTGCCACAGACGAGGACATTTCAGTAAGATGTGTAACAAGCGCAGACAAGTACACGAAATAAACGAGGAACCAAGTCCTGAACACTGTGAAGAAGATTTTAACAGATTCTTTATGGGATCGCTTGAAGTCGACGGGTTACGGAGTTCAAGTCGCAACAAAGTGATTACAACCGTTAACGTCACAACAAGGCCATTCCACAAGAAAATGACAAGGTTATCATGTAAACTTGATACGGGCGCAGAGACCAACGTTATGTCTAAAACAGACTTCGACAAGATAATCGCTTTACCGAAAGATAAAGTACTAGGGCCACCACATATTCTAACCGCGTATGGTGGACAGGAAATCCGTTGTATCGGTACATGTGAACTGTACATACACTACAATGGGAATACTACGAAGGTACCCTTTACTGTAACAGATGTACAAGGACCTGCCATGCTTGGATGCAGCACGTGCGAACAACTTGGACTCGTTACAATCAACTGCAGCATTGAAACATTCAACAAGCAAAAAGGAAAGTTGCAAGACAACCGTCCTCTAACCAAAGAGAGACTCATACATGAATACAAAGATTGTTTTGAAGGCATTGGCACCTTTAAAATGAAGCCATACCACATCACCTTGGACCCAAGAGCAGAGCCGGTCGTTCACCCTCCTAGAGCAGTACCTATACATTTGCGAGAACGTTTCAAAGCCGAACTTGACAACATGGAGGAACTTGGAGTTATAGAAGCAGTAAATGAGCCTACAGACTGGGTCAACAGTGTAGTCCTGAACGAGACAGTCAACGACAAGGGTGAGATAACAAAGCTAAGAGTGTGCCTGGACCCCAGGGACCTCAACAAATGGGTAAAGCGAGAGCACTACCACTCTAGGACGATAGACGATGTAGTAAGCCAACTACATAATGCTAAATTCTTTAGTATTGTTGATGCCACGAAGGGCTACTGGCATGTGCCTCTTGACAAAGAGAGCTCGCTGCTCACCACGTTTAACACCCCATTCGGCCGGTATCGATTCACGCGAATGCCATTTGGACTAAACGTATCGCAAGACATTTTCCAAAAGGAACTCGACTCATCCCTAGAAGACCTGCAAGGTGTTACAGGCATCGCCGACGACAACTTCGTGTATGGCAAAACAGAGAAAGAACACGACGACAACTTAGCCAAATTAATGTGCCGCGCAAGAGAGAAGGGCATAAAGTTCAATAAAGACAAAGTGCAAGTCAAATGCAAAGAAGTGAGTTTTTTTGGACACACATGGACACCTGAAGGGATTAAGCCAGATACAAAGAAAATATCAGCCATA
>Anemone_DN78337_cf._Gypsy-20_CPB-I_Gypsy_Chrysemys_picta_bellii
AATGAAGAGTCATCACAGTACGTAACAATCAATACCCATCGAGGATTGTTCACCTATACCCGACTTCCTTTTGGGGTGTCCAGTGCCCCAGCCATATTCAAGAGGACCATTGAGGGTATCCTGCGAGGAATTCCCCGGGTGGCAGTCTACATTGATGATATCTTGGTCACAGGAGCCAATGATGCAGAACATTTGCAAATCCTAGAACAAGTGTTATTCAAGCTGGAGGAAGCAGGCTTAAGGCTAAAGGAAAGTAAGTGTGTTTACCTGGCTGAGAGTGTCACATACCTTGGTCATGTGATAGACGCACACGGAATTCACCCCGTGAAAGACAAGGTGCAAGCACTGACAGAAGCAAGGGCACCTAAGGATGTCTCTGAGCTGAAAGCCTACTTGGGACTGCTGAACTACTACAATCGGTTCCTACCGAGGTTAGCAACCACCCTAGCACCGTTGCATAAGTTATTGTGAAGCGAGGAATGTTGGAAATGGGAAGGGAACAACAGGAGAGTTTTGAGAAGTCTAAGGAGCTGATCATGTCTGTAGATGTGTTAGTCCATTATGACCCAGATCAAGAGCTTGTATTACAGTGCGATGCTTCCCCTTACGGCGTCGGAGCGGTGCTGTCACACCGCATGGCTGACGGTGCTGATAAACCTATCGCATTTGCATCCAGAACCCTTAACGCAGCCGAGAAGAACTACTCACAGTTAGATCGAGAAGGACTGGGCGTCATATTCGGCCTGAAGAAATTCCACAAGTATTTGTATGGACGCCATTTTAGGATCTTGACAGACCACAAGCCCCTCGAGACATTGTTCAATGAAAAAAAGCAGGTACCAACCACCGCCTCACCAAGAGTCCAAAGATGGGCTGTGACCCTAAGAGGTTATGATTACACCATCCAGTACCGAGCGGGAAAAGAGAACGGAAATGCAGATGCTTTCAGCAGATTACCCTTACCAGTAAGTCGGCAAGTGCAGGAAGAGGACAGAGTACTTCTCATTCAAGAGCTGGAGGGGTTCCCCTTAACAGCAGAGCAGATACGTACCTGGACCCAACGTGACCGGGTGCTAGCACATGTAAAGGAATACCTTTTACGAGGATGGCCTGACGATAGCACCTTGGATGATCCATTGATGAGGCCATACCAGACAAGGAAGTTGGAGTTGAGCGTGCACGAGGGATGTGTGCTTTGGGGTGCGCGAGTCGTGATTCCACCAGTAGGGAGAGAGCAGGTGTTGAAGGAGCTGCATCAAGCACATCCAGGTATTAACCGTATGAAAGGATTAGCACGTAGCTATGTGTGGTGGCCGTCTATGGATAAGGACTTAGAGAACTTAGTCCAACAATGTGAAACCTGTCAAGTACACCGTAAGGCACCGGCGGCAGCTCCCTTGCACCCCTGGGAGTGGCCAGACCAACCATGGAAACGACTACACATGGATTACGCAGGTCCATTTATGGGCCAAATGTTCTTGGTTGTTGTTGATGCCCATTCCAAATGGATTAATGCAGAGATGATGAGCTCCACTACCTCAGCTGCCACCATATCTAAGCTTCGGGCGATATTTGCAACTCACGGGCTACCGGAGGTGGTCGTCTCTGATAACGGGTCTAACTTCACTAGTCAAGAGATGGAGGAAATCTTGACTCAGAACGGTATAGTGCATGTCACGTCCGCACCTTACCATCCCGCAACTAATGGCTTAGCCGAAAGAGCAGTACAGACCATAAAGGAAGGACTAAAGAAAGTGCGAGGAGATAGCATTGAGACTCGACTTCAGAAGTTGTTATTCAACTACAGGATAACACCTCAGACAACAACTGGGAAGTCTCCAGCGGAAGCATTGATGGGACGCAAGTTGCAATGTAGGCTAGACTTGCTACACCCAAACCTACAAGGAAAGGTTCAACAAAGACAGAGCAAGATGAAGGGAGTACATGACCGTCAAGCCCACCCGCGCGTGTTCACGGTTGGCAACCCAGTGTATGTCCGGAATTTTGGAAGCGGGTTACGCTGGATCCCGGGGGTAATTCAGGAAACTACAGGCCCGTTGTCCTACACAGTTACCCTAGTGGATGGCAGGGGAGTACGCAGACACATAGACCATGTGCGTAGTCGGCATCCAGAGAAAGCCCCCGGATCGCCTCCACAGGGGGACTCGGTGGTTATAACCCAAGAGGTTGTCAAGGATGGAGAACAGAAGGTGGAAGAAGAAGGGCAGGATAACCATGTCATGCTGCAGTCACCAAGGGATGTTGTCACTCTAACTACAGAGCCCCTTCCAAGCAACGTCGAAGAGCGGCCTACCACAAGTTGTGATGCGGTTGCCTGTACAGAGGCGGTAGCTGTGCCACATGAACGATACCCCAGAAGAGAGAGAAGGCAGCCAGCATACCTACGGGATTATGAACAATAGGACTGGGAAGATAAAAGACAGTGACATTGTAGTTTGTTGTTTTTGTTTGGGTTTGGGCATGGCATCGAGCCTGAGGGGGAGGGAGTGTCATATCCTGTCTATGGATGACGTCATGATTCTACATACGGGACATGTCAGAGAGGATTGAGTGTAATGGCGGACCGCCATGTGTTCCTTGTTGTGTTAAATGAAAGCAGTAGTTAATCCTTATTTTCGACTCTAAGTTACAACATAAATTGGCGACGAGGACGGGATCCGAAGAGGAACCAGGGTAGTGATCTGTAAGGGAAATTACAGCGCTAAGGAATTTAAAATCCAGAGGAAATTCGTCGAGGGAAGTCATGGCGGCGGTGTACGGTAGCCTAAACAAGTTCGATCCCAACGCACAGACATGGGAGGATTATATCGAAGTAATGGGCCATTATTTCAGAGCCAACGACATCAAGGATGAAGATAAAAAGAGGGCTATATTGCTGACAACAGCAGGAGAAAAAACCTACGCCTTGATAAAAAGTCTTTGTCATCCAACATCTCCTGCCGAGAAGTCATTCAAGGAAATAGTCAAACTGGTCCAGGACCATCGCACGCCGAAACCGTCAGAGATTGTACAGAGGTACAGTACAAGTTTCACACTCGGATGAGGAAAGAAGGGGAAACAGTACACGAATATGTGGCAGAATTGCGAAGCCTGAGTAAGTACTGTAATTTCGGTGATACCCTTAATACCATGTTGAGAGACAAACTAGTAGTGGGGGTGAATGATGACCAGATCCAAAAGAAACTCCTGGGGGAGACAACTCTATCCTTCGAAAAGGCCATGAGCATAGCTATAGCTATGGAGACCTACAGCCATCGCCATTAAGGCTCAAGTCGTACACAGGTCAGAGAGTAAATGTATTGGGAACAGTTGCCCTAGAGCTAAAGTACAATGGTCAAGTAAGAAAAGCAGAAGTTCAGGTTACCAAGGGGGGAGGCCCACTGCTTTTAGGAAGAGACATTATACAGGGTCTTTCAGTCATGGCTGTGAACCAGATAAAAGAACAGCCCTTGCCAGAATCCCTAGGAGGGGTATTAAAAAAACATGGTGACCTCTTCAAGGAGGAACTGGGTACCATAAAAGGGGTTACTGCTAAGATAAATGTGGACCCCACGGCCACGCCCAAGTTTTTCAAACCCAGGTCCTTGCCCTATGCAATGAAGGGGAAGGTAGAGGCCGAAATTGACAGGCTTGTGTCAACAGGCATCCTCAAACCAGTCCAGTTTTCTGACTGGGCTGCCCCAGTGGTTCCTGTGTTAAAGCCAGAAGGGTCCATAAGGTTGTGCGGTGACTATAAGGTTACAGTAAACCAAGCCTCAAGACTTGATCAGTTCCCACTTCCCACGTTTGAGGATATCGCAGCCAAATTGGCTGGAGGCCAGAAATTTTCCAAGTTAGATCTAAGCCATGCTTATCAACAGTTACTGTTGAATGAAGAGTCATCACAGTACGTAACAATCAATACCCATCGAGGATTGTTCACCTATACCCGACTTCCTTTTGGGGTGTCCAGTGCCCCAGCCATATTCAAGAGGACCATTGAGGGTATCCTGCGAGGAATTCCCCGGGTGGCAGTCTACATTGATGATATCTTGGTCACAGGAGCCAATGATGCAGAACATTTGCAAAT
>Anemone_DN69209_cf._Gypsy-16-I_NV
AAAAACACTCTTTAGTAATTACTAGTTGTTGGGTTACCTGTGTAAGTGCCTGCCTTAGGTCAGCGGAATCTCACGTTTTGTAACGACGGCCATGTTTGTGTAAGCACATGGTTTACTTGAATAAAGCCTACTTTCACGGCTTAATCGTGTATATTCTTCACTACAATTTATTCAAGTAACCAAAATGGATAAAGTTTTACGTCCTGAACGTTTCGGCGTCGATCCAAGTGATACTGGAGCATCCAAAGCGTGGATACACTGGAAACGAACTTTCGAGAATTTTCTCTCAGTGCTGCCCGATGAAGGTCTTAATAAATTCGGAGTGTTAACCAATTTCGTTTCACCTGCAGTCTTTGAGTACATCGAAGGATATCCAAGCTACGAATCCGCTATGCAATCGCTTCAAAATGTTTACGTTAGACCAACTAACGAAATTTACGCGAGACACGTTCTTGCAACTCGACGACAACAGCCTGGAGAGACACTGGACCAGTATTTACAAGCTCTAAAGGTGCTCAGCAAGGAATGTAATTTCCAATCTGTTACGGCTGCTAAATACTGTGAAGAGAACGTCCGGGATGCCTTCATTACTGGGTTGCAATCAAATCAAATTCGTCAGCGGCTTTTGGAGAATAAAACTCTTGATCTAAAGACAATGTTCGATCAAGCTAGAGCTCTTGATTCTGCCATGCGAAGTTCTGAAAGCTACGCAGTTCCTCAGCCATTCAATGCTGCAGCCGTAGGTGTGTCACCTGAAACCACATCGCCAGCGTCATCTCAACCTGACCCCAATCTCTTAGCTTCAACACTGACGACTGGTGGTCCCAAATGTTTCTTCTGTGGAAATACTAAGCATCCCCGTGCCAAATGCCCAGCTCGTGATGCTGTGTGCCATAAATGTCAGAAGAAGGGGCATTTTGCACAAGTCTGTCGAGGGAAACCGTCAAAGCCTGGTGACGTCTCTGCGGCCCTCTGGCCACCATCACTTGCCTCAGTTGGGACCCCGCAAGCTCTTAAGGCCTCATCTGCTACTGTCATAGTCAATTCAGGATGGAATGTGAAGGCACTCTTTGATAGTGGTAGCAGCGAAAGCTATATTCACCCAAGTTTAGTAGAAGCAGCTGCTATTTCTGTTAATCCTTCTTCTAGTACAGTGTCCATGGCGGCATCAGCATTATGTACAAAAACCGAGGGATTCTGCACCGTCAACCTTAACTACCAAGGACACAGCTATGAGGAATTTCGCCTGTCAATAATGCCCGGCCTATGCTCTGATCTCATTTTGGGACTGGACTTCCAGTCTCAACATGACCACGTCACGTTTGAGTATGGTGGAACAAAGCCACCCCTATCTGTCTGCGGCCTAACTACGTTAAACATCGACCCGCCCTCACCCTTTGCAAACCTTACATCAGATTGTCATCCAGTTGCTGCTAAATCCAGACGCTACAGTGCAGAAGATCTCACATTCATCAGTGGAGAAGTGGATCGATTGCAAAAGGAAGGCATCATTGAACCCAGTCAGTCTCCGTGGCGAGCCCAAGTAGTTGTAACTAAAGACGAAAACCACAAGAAACGTCTAGCTATAGATTACTCACAGACCATCAACCGATTCACACAGCTTGATGCATTCCCATTGCCAAGAATCAGTGACACTATCAACGAAATCGCTCAGTTTAGAGTTTTCAGTACCCTTGACCTGCAAAGTGCCTACCACCAGATACCGTTGAAAAACGAAGACAAGCCTTACACTGCCTTTGAAGCTAAGGGCAGACTCTATCAGTTTACCCGGTTACCTTTTGGAGTAACCAACGGGGTAGCATGCTTCCAAAGAGAAATGATGAGACTAGTCGAAGACCATAATCTGAAAGGAGTATTTCCCTACCTGGATAACATAACTATCTGTGGAAAGGATCAGTCTGATCATGACATCAACTTGAAATCCTTCATGGATGCTGCACGAAATGCTAATCTTAAGTTCAACGATAGCAAGAGTGTCTTCTCCACGCGCCGTCTTCCTTTACTTGGTTACGTCATTGAAGAAGGTACCATTAGTCCTGATCCTGAAAGGTTACGGCCCTTGAAAGAGCTTCCTCTGCCACACAATTCAAGATCCCTCAACAGATGTCTTGGACTTTTCTCCTATTACTCACAATGGGTACCAAATTTCTCTGATCGAATAAAGCCCATCACAAGCTGTAAATCCTTTCCATTGCCTCAGGAAGCCAAAGAGGCATTTCAAGGAATAAAGAAGATCATCGCAGAAGCCATTGTTTCAGCCATAGATGAAAGTATCCCCTTTGAAGTTGAGACAGATGCTTCGGAAGTAGCACTGGCAGCCACTCTCAACCAGAATGGGAGACCAGTGGCCTTCTTTTCGCGTACTTTGCAAGGAAGTGAGCTAAAGCACTCTGCTGTCGAGAAGGAGGCTCAAGCTATCGTTGAATCTGTAAGACACTGGAGACATTTTCTCACCGGTCGCCACTTCACTCTAAAAACTGACCAACAATCAGTTTCTTACATGTTTAACCAACGACAGAAAGGGAAGATCAAGAATGACAAGATAATGCGTTGGAGAATCGAGCTCAGTTGTTACAGCTTTGACATAGTCTACAGACCCGGTAAAGAGAATATGGCACCAGACACCTTGTCCCGAGCCAGCTGTGCTACGACTACTCACGATTCCCTCTACAAGCTTCATGAATCACTATGTCATCCAGGCGTTACCAGACTCTGGCATTATGTTCGAACGAAAAACTTACCGTTTTCACTAGAAGAAGTCAAGAAAACAGTAAGCGCCTGCCCTGTTTGCTGTGAGTGTAAGCCCAAGTTCTACCGGCCAGAAGAAGCTCATCTCATTAAGGCTACCCAGCCATTTGAAAGAATAAACATTGACTTTAAAGGCCCTCTACCCTCCAACAACAAGAACAGGTACTTTCTAAACATCATCGATGAGTATTCTCGTTTTCCGTTTGTCTTCCCATGTCCTGATGTATCCACTCCCACCGTTGTGAGGTGTCTTACCACGCTGTTTTCTCTTTTTGGCATGCCGGCCTATGTGCATTCAGACAGGGGAGCATCATTCATGAGTCGAGAGCTACGAGAGTTCCTGACTAGCAAAGGTATTGCGATGAGCCGCACTACAAGTTACAACCCCGCCGGGAATGGACAGGTGGAGAAATACAATGGCACTGTCTGGCAGGCTGTTACAGCTTGCCTGAAGTCCAAAACCCTCCCAGCCGAGTACTGGCAAGATGTCCTCCCTGATGTCTTACACTCAATCCGTTCTCTGCTGTGTACTGCAACGAACGAGACGCCTCATGAGCGTTTTCTGGGCTTCTCTCGTCGGTCCTCTACTGGCAGCTCCATCCCTACTTGGCTGTCTGTACCTGGTCCTGTATACATCAAGCGTAACGTTCGAAACAGCAAAATGGACCCCCTCGTCGATGAGGTTGACCTGCTCCAGGCGAACCCACATTATGCTCATGTTCGCTACCCTGATGGGCGGGAGACAACAGTGTCTACGAGAAGTCTCGCTCCCCGAGGTCAGCCGATAAGTGAAGTCCCACCTGTGCAACCAACACCAGCTGAAGCACAATCTGCCACACCCCGACCGGCTGAAGTCCAACCTGCAACAACGCCGCCCGCTGAAGCACTCTTACCTGACAACGGTGCCAATCACGGAACTACCCATGAAAGTAAACAGGCCCCCATAGTAGTGAGACGCTCTCAGCGGGGAAGTCATCCCATTGATAGGCTTAATCTTTAGGAAGGGGTGAATGTACTGATAATAGTGATTAATGTACCAAACATTAACAAAAAACACTCTTTAGTAATTACTAGTTGTTGGGTTACCTGTGTAAGTGCCTGCCTTAGGTCAGCGGAATCTCACGTTTTGTAACGACGGCCATGTTTGTGTAAGCACATGGTTTACTTGAATAAAGCCTACTTTCACGGCTTAATCGTGT
>Anemone_DN79981_cf._CR1-16_NV_CR1_Nematostella_vectensis
ATTATAAGTAGTCTTAATTTTCAAATTTCTTCAAATCTATCATCAGTTTTTTTGAATAATTTCATGAATAAGTTCGTGATAATGCCTCCTTGGAATGTTTGTCCGTTAAAATCTAAACGTCTAATAACTTCTGGTTTCTTCAAAACAAAACATGCTGTTATGAAGACTTCTAAACATGGATTCACTTCCCTTTGTATTCCTGGCCATGATCCTCCTATTGACATTACAATCTGTATGGATATTCATCCTAACCCTGGACCTGTTTTACCTTTTGACACTGACTCTGACCTTCATCGCCGACATTCAAATTCCACATCTGCTTCGTCTGTGTCTTCTTCATTGTCTTCATCTCATGGCTGTCGTTCTTCATCGTCCTCAATCTCTTCTATGAATATAGTTGTTGGATTTGATGCTTTTCCATTAGTGAATTGGTCTCACTTGCGATCTTTGGCGGCTTCTACAATTTCTTCTGGTCAGGTTGTTTTGAATTCGACCGTTGGTAATTCAAATTCTTCATCTTCTCTTGGTCCTATTCGTCGTAAACTTCATGATTTCTCTTATTCACGAATTGATCTTTTTAATATTCGCCGTTATTCCAAGAAACATCTTTCTTCTTCCCCAAACAATTATTTTTCGACACTCAAGGAATTAAATATTTTTCGTTATCGTGGCAAACGTGGCGGTTCTCGCTCTCCCTGTTGTTCTCAAGCATCTCCCAATATAATTAAATCTGGTCATCTTGCTCGTACTCCTGCTAATCATAATCTCACTTTTTGTCTTCTTAATTCAAGATCTATTAATAACAAATCACTGCAAGTCAAAGATTATGTGGTTGAAAGAAATATTGATGTTCTTGCTTTAACTGAAACTTGGCTTAAAAACACTGCTGATTGTGACTTTGTTATCCGTGATGTTTGTCCTTCTGGTTATATTCTCTCCCATGTACCTCGTAAAGATCGTCCTGGTGGTGGTGTTGGTATCATGTACAAAAGTAATCTTAAGTTTAAACTTTGTGACTGCAATACTTCGTTTGAATCTTTTGAATTAATGGAACACTTGCTTCACTCGTGTTCTAATATATTTCGTTTTGTTGTTATCTACCGTCCACCCTCTGCTCAAGTCAACAAATTTTTTGATGATTTTTCTTCGCTCTTGGAACGCTTAATCACTTCTCCTGGCCATCTGCTAATTTCTGGTGACTTCAATTTTCATGTTGATGACATAAATGACAAACCAGCTAAACGATTTCTAGAACTGCTCAACTGTTTTAATTTACATGTCCTGGATTGCGTTACTCCTACACACAGAAATGACCATGCCCTTGACCTTATCATCACAAGATCTGATGAAAAGCTTGTATCTCATCATTTCGTTCATGATCCTGTCCTATCTGATCACTATGCTGTACATTGTTCATTACCTATCAAAAAGCCCTCTGTTCAGTCCCGTGTTGTGTCCTACCGCAAGATCCGTTCAATCAATTTAGATGCCTTTCGCCGTGACATTACTGATTCTTCACTGTGTTTATCTCCTGCTACTGATTTATCTGATCTATGTTCACAATATGACTCTGTCTTATCTTCGATTGTAAATCATCATGCACCCTTAAGACGCAAATCTTTCTCTGTTCGACCACGAGCTCCCTGGTATAATAATGAAATTAAAGATAACAAGACTAAGCGACGAAATCTCGAACGACGCTGGCGACGAACTAAACTGACAGTTGACCGTGAATTGTATGTTAATCAATGTAACCTTGTTAAGAAACTTATTTTTCAAGCTAAAATGAATTTTTACTCAAAACTAATTCAAGATGCCAATTCTGACTTTAATGCCCTCTTCCGGTCTGTCAATAATCTTCTTCATCGCACGCCTGAAAGAAAACTTCCATCTTCCTCATCATCTGAGGTCCTTGCCAATAAATTTGTACATTTTTTCAAGAATAAAATCATAAACATCAAGAATAAGTTATCATCTCGCACTCCTGCCGACTCTGTATCTTGTGCTCATCTGGACTCACCACCTCTTCAATGTCACTTAAATTCATTTGTAACCACATCTCCAGAAGAATTGTCTAACATTGCAAAACAACTGTTATCAAAATCCTGTGATCTCGATCCCCTCCCTGCATGTCTGCTTCGTAGTCATCTTGGATTGCTACTACCCATCATCTGCAATATTGTTAATTCGTCTCTTCTCACTGGTTCTGTTCCCTCTTCGTTAAAAGTTGCTGTCATAAAACCTCTGTTAAAAAAACCGTCTCTTGATCATGAAGTTTATGGAAACTATCGCCCAATTTCTAATCTGAAAACCGTATCTAAACTCATTGAAAAAGTTGTTGCCATTCAACTCAATGCTTATCTATCTGAGAATGATCTTCATGAGCCCATGCAGTCTGCCTACAAGCCTTTCCACAGTTGTGAAACTGCTCTTCTTCGTGTAAAAAATGACATTCTTCAAGCTATTGACAATCGCTCCTGTGTTGCCTTGCTTCTCCTTGATTTATCTGCTGCTTTTGACACCGTAGATCACAAAATTCTTCTTAATCGTCTTAATACAAAATTTGGAATTGGTGGTAGCGCTCTGTCATGGTTCCAATCCTACCTCTCTAATCGTACACAATTTGTCTCTCTTGATGGTTCCTCATCTGAATTTCTCCAGCTTGATTGTGGTGTACCTCAGGGTTCTGTTCTTGGTCCAATATTGTATCTGCTTTACACCTCGCCTGTTGCTGATCTCCTTCGTAAACATAAGATGTCTTTCCACCTGTATGCTGATGATACACAACTGTACATACCTTTTTCTTGTAATGATGCTTTTTCTCTTGATCATGCCATGACTCTAATTGAAAACTGTCTTGCTGACATTGATACTTGGATGACTTTAAACAAACTTAAACTGAATAAAGACAAGACTGAATTCTTAATCTTCTCTTCCAAGCACAATCCTCAAAGATCTTTTCCTGTCCTCCACTTTGGCTCCGATGTAATTAATTGTTCGTCTCAAGCTCGAAATATTGGTGTTATTCTCGACTCTACATTGTCTATGGTCCCACACATCAACAATACTTGCAAATCTGCCTTCTATCATCTACGTAACATTGCTCGAATTAGAAAATTCATCTCCTCCAAGACCACAGAAATACTTGTTCATGCATTTATCACTTCAAAACTCGATAACTGTAATTCTCTTCTGTGTGGCCTTCCCCAAAATCTCATTAACAAGCTTCAAGCTGTCCAGAATGCATCTGCTTGTCTGATCACCTTGTCACGCAAACATGATAACATAACTCCTGTTCTCATTGATTTACACTGGCTTCCTGTGGCTGAAAGGATCAAGTTTAAAATAATTTTGCTTACCTTCAAAGCCCTGCATAATCTCTCTCCTGTCTACATCCAAGATCTCATCTCTACCTATAAACCTTCACGCAATCTTCGATCGTCTTCTCATCTGGCTCTAAACTTCAAGTCCTACAATCTTCAATCTTATGGTCTAGCTTCTTTTACTGTTGCTGCCCCTAAACTTTGGAACATGCTCCCGTCATAAATAAGAAACACTACTAATTTGGCTTCATTCAAATCACAACTTAAGGCTTATTTATTCAAATTAGCTTTCAAAACATAGTTTTTGCTTTAACATTTTTCATCATCATTTATTTTCAATGCGCTTAGAGCAGATTTGTATAAGCGCTTTACAAATTTTTATATATTATTATTATTATTATTATTCCTTCCTTTCCTCCCAACGTCCCGTTGGCAGTTTATTTTTAACAAGCACTCTAGGAGTAAATTGAAGATATTCTACTCATGGAAAAAATTTTAAAATTATGTCATTTC
>Anemone_DN78881_cf._CR1-17_NV_CR1_Nematostella_vectensis
GTTTTGCAATTACCTTGCATGCGTTGCTGAAGGTCGCATCTTTTTTGTTGAGGGAGGGTGGAGGGCAGGTAGGTGGTTGGGGGCTTAGGGAAAGAAGGTTTGAGTCTCTTCTTTCTCCTTTACCTCTCTAACTCTCCTAGACACCCCGTACTCAGCCATCCCCCTCCCTCCTGAAAACCAAAATGAACCCAGGCTACCCCTCACTTTAGATTTTTTAAAGCAGAAGGATCTTACATCATTACGTTGGAATGGCGCATGTTACAACAATGTGACAATGAACAATGTGACAATAAACAATGTGACGTCACGGCGCCGTATGGCAGCCACAAAATTAGGTCTCTATTTTTTAGTATATTTTATTTATTATTTGAGTTTTAACACTACAAAATGTGTTTTAGATCGATCCTTTTACTTACAATTACCTGCTGACCTGAAAATTTCATCAAATCTATTACTCTGGAGTGATATTTTTCTATGTTTGAATTTTCGACCGTTAGCCGTTAGAATCTCCTTGTCTCCGTGTGGTTATTTCAAGTCTTCGTTCTCTCGTGTAAAGCTGACTAAACATGGTTCTACTTCTCTACTTATTGCTGGTTATGATCCTCCTTTTGACATCACTATTTATATGGACATTGAACGAAATCCTGGACCTTCAAATATTTCACCGTTTGACCTCTCTACAGGATCTGGATCTGTCAACATTCTGCTTCAGCCTTCAAATTTGCCGTCTATACCGTACTCTAGAAATGAACTATATCGTTATCGTAACTGTGTTTCAACCAAAAGCCTGTCATCTATTAATTTTGCTGTCTTCAAAGAACTAAACATTTTTCGCTATCGTGGAAATCGTGGTGGTCGTTGTAAATCCTCTTCTGTTGATCGCTATGCTTCACTGAGCCTTAAGTCTGTTGAAAATACCCAACGTGTAATTCCTTCTGCTGATAATTTGCTCAATTTCTGCCTTTTCAACTCGAGATCGATTAACAACAAATCTCTTCATTTAAAAGACCTTATCGTTGATGAAAATATTGATATTCTTGCTTTGACTGAAACCTGGCTTAGGAATAATGATAGTAACAGTGACTTTGCTTCTCGCGATATTTGTCCAGATGGTTTTTCTTTTGAACACTGTCCTCGAATTAATCGTTCTGGTGGTGGAATTGGTCTTCTTTTCAAGAAATCGATTAAAATCAAACGTATTAACACTACTGTTTCTTACTCTTCTTTCGAACACTTGGAATTTACTCTTCGTGGAAGTTCGAGTCAAGTCCGTCTTATTGTTGTGTACAGACCGCCGCCTACTTTGAAAAATAATTCATCAACTTCTAAGTTCTTCCAAGAATTTTCGTCGCTGCTTGAATCTCTTTCTATGTTCAATGGTAAACTGTTAATTGTTGGTGATTTTAATTTCCATGTTGATAACCCAAATGATGTCTACGCTGTTCGTTTTACTGATTTACTTGATTGTTTTAATTTATCTATCTTGAATAACTTGGCTGAACCTACTCACAAAAACAATCATGTTCTTGATCTCCTGATATCTAGGAATGATGACTTGCTTGTTAAGAATGTTTATATCCGTGATCCTGTGTTGTCTGATCATTTTGCTGTTCATTGTAAGTTAGCTGTCGCCAGACCCTGTGCTTCTATACGTACTCTGGCCTATCGTAAAATTCGTTCTATTGATATGGATCATTTTAGCCGTGATTTATCTCAATCGTCATTAATACAATCTCCTGCTGCTGACTTAGATGATCTCTGCCTTCAATATGACTCTGTTCTGAAATCATTGCTTGATAAACATGCCCCGTTATGTACTAAAATTGTCACGCAACGCCTGAAAGCACCCTGGTATAATGACGTCATTAAAACAAATAAAATCAAGAAAAGAAAGCTTGAAAGGCGCTGGCGAAAATCTAAACTAGCCATTGAGTCGTGAATTGTATATTGAACAAAGTAACCTCGTGAAAAAGTTAATATTCGAAGCTAAAATGAATTTCTACTCAAATTTAATCTCTGATGCTGGTTCTGATCGTCACACAATCTTCAAATCTATTGATCATCTGCTACATTTAACTCCTGAAAAAAAGCTACCATCTTCTTCTTCGTCGCAAGTTCTCGCTGATACTTTTGTCGATTATTTTAAAGATAAAATTATCAATATTCGTAATGGTTTTCCTACTTCTGAAAATTCTATGTCAACTCTTGTTGTCTCTGAATTGGACTCCAGTACAACTAGGTGTAGATTGGACTCTTTCTCTCCCGTGACTATTGATGAGCTAACTAAACTCTCCAGTAAACTGATGTCAAAGTCCTGTGAGCTTGATCCTCTTCCTGCTAGTCTCCTTCAAGATAAATCTGCTTCTCTTCTGCCTGTTATCTGTAGGATTGTCAACTCATCTCTCATAAATGGTTCTGTCCCTCCTTCTTTTAAAACTGGTATTGTCAAACCTCTTCTTAAGAAATCATCGTTGGATCATGAAAAACTCGTTAATTACCGTCCTGTATCAAATCTTAAGACTGTCTCTAAAATTATTGGAAAAGTTGTTGCTGATCAACTTTGTGCTTATTTGTCATCTAACAACATGCATGAACCTCTTCAGTCTGCCTATAAACAACTTCATAGCTGTGAAACTGCCCTGACTCGTGTCCATAATGACATCCTTAAAGAAATTGATAATCGTTCTGGTGTTGCTATGGTTCTTCTGGATCTATCTGCAGCTTTTGACACTGTTGATCACACTATTCTTCTTGATCGTATGTATTCAAAGTTTGGAATTTGTGGAACAGCTCTTAAATGGTTTAAGTCATATCTCTGTAATCGTTTGCAGTATGTTTCTGTTCATGGTTCGTTCTCTAAAATTGTTGATATAAACTGTGGTGTACCCCAAGGTTCGGTTCTTGGTCCGCTTCTCTACTTGTTGTACACGTCACCACTAGCTGATATTCTCCGTCGTCACAAAATGTCCTTCCATTTCTTCGCTGATGACACCCAATTATTTATGCCTTTCAGTTGCAATGATGATATTTCTACTGACTTAACTATAAAAAGAATTGAAGCCTGTCTCTGTGAAATAAATGACTGGATGACTGAAAATAAACTTAAACTTAACAAAGAAAAAACTAAACTCCTTATCTTGTCCTCGAAGTATAATCCTCATCTGTCTACTCCTCTTCTACACTTTGGCGATCAGGTTATCAAACCATCCTGTAATGAAAGAAATATTGGCGTAATCTTTGATTCTGTGATGTCAATGGTTCCTCATGTTAATAATATCTGTAAGACGTCGTTCTATCATTTGCGTAACATTGCTCGTATTCGTAAATTTATCTCCGTCCATACTACTGAAAGACTTGTCCATGCTTTTGTGACATCCAGGCTCGATAATTGTAATTCTCTTCTATATGGTTTACCTAATGCTCAAATTGATAAATTACAATATGTTTTGAACTCTGCTGCTCGTCTTGTAACTCTCTCCAAGAAGTATAATCACATCACTCCTGTCCTTTGTTCTCTGCATTGGCTTCCTGTGAAACATCGCATCAATTTCAAGATTCTACTCCTCACTTTCAAAGCACTTCATGGTCTGGCTCAGAT
>Anemone_DN81331_cf._Daphne-2_NV_Daphne_Nematostella_vectensis
GGCAAAACTTATGCTGCTCTCCCGCGGCAACAGAGAAGGCAGATGGTCAACGGCTACAATTTCAAGTGGCTTTGTACATGACCTAAAAACATGTAAGGCGAGAGTAAGATTTTTAATTGGCTTTTTAACTAGTCTTTCTTTCCCAAGTACAGTATTTTATCTCTGGTTAGTCTGAATAATGCAGGGGTTACAATATGGGTAAGATTAATCAATGATTTTAGAAGCCCTTTTTCTCCTTGCTTTGAATTTCAATAGAGAGCTATTAAATTTTGCACACACAGTCCTAAAGGACTTTGCTCCAGTTCTTCTTAATCATAGGTTTTGCTATCATGATAATGACATTTAGAATCACTGGCACAAGATCTCGACCAGACTTTAATAAAGTCCCAACATTTGAGGATTAGCATATGTCGTAATGGTGGATGGACGTGTTTAACACGTTCCTCCTAAAAAACGACGCTAAGTGGCCATTATGGCATCTTTGGAAGAGATAAAGGAGTTACTGAAGATTGAACTATCGCCAATTCATTCTACATTAGAAAACTTGAAGGAAACCTTCGATGAAATGAACAAAACTGTTAAATTTCTATCGGCAAAATACGATGAGTTACTTACTCAAGTCAAATCTGTGAACGAGAAAATCTCTACTCACAGTTCGAGTATCAAGTATATGAGGCTTCAAATGGAAAATGTCGAAAAATCTGCCTCAGAAGCAAAGAATCAAATAGAAGAGCTAGCCCAGTACCTAAGAAGGGATTGCCTAGAAATATCTGGGATTGAAGCAACGAGGGATTGTACTGCTGGAGCCATTGCCGGATCGGTTGGTAAAGCCATTGGTGTGCCTATCACACAAGAAGATATTTCTATCGCACATCCTTTACCTTCCTATAACAAAGATGCGCCGCCAAAAATCATCGTCAAATTCACTCGAAGAGATGTTAGGAATAATTTCTATTCGAAGCGCAAGAACCTTGCAAATAAGAAGATCAAAGATCTACCAGATCTTCAATTAACTTCTGACCATCGTGTATTCATATCCGAATCTTTAACCCCGTACAAGAAAAAGCTTTTTGGCGATGTGAATAAGCTGAAAAAACGTTGGCACTGGAAATTTATCTGGACCTGGAATGGAAGAATATTTCTAAAGCAAGCAGAGGGAACTCCAACGTACAGTTTTGACACCGAAGAAGACTTTGAAAACTTTGAATCACGATATGAATAGAAATATACAGTTGCTATCCTTCAAGCTTGAACGCCGATGGGCACCGTACATATGCTGTGAACTTTTATTAAAATTCCAATATCGAGTCAAGTAAGAGTATAAGGTACTATAACTGTTAATATTCTTTCTTTATTATGTGCTTAAAGGTTTATATAACAGGTTTAATTTAATTTAAGATCACTTAATGCCAACGGCGGATAACTTTCTTTCTGAATTGCCTTTCTACGGTTTAGGCTTAGAAGAGTTTCTTAAAGCAACTGGGGCATGGATTTATCATTCCTCTGCCACTTTGCTAGACTCAAAAGATCTTTTCCAAGATGTAATTGAAAGCCCAGATAAAGATCCAGGATTTCAGGATTATGGGAGTAATATCGAATCTAAATATTATACCATTAAACAAATGGGAAATTTTTTCACTGAGACCAGCAGGAAGAATGGATTCTCCATGATACATTGCAATATACGCAGTCTATCTAAAAATATATCTATGCTGCATGATATTCTTTCTATAACAAAAGAGGTTCCAGATGTTATAGCTATTTCTGAAACGAAACTTAACGAAAATAGTCGGCTAAATATTAGCATACCAGGATACGAATTCTTGAATACAAATTCCAAAACTTCGGCTGGAGGTGTTGGCCTTTATTTGTCTAATCAATTGGAATTTGTCCGAAGAAAAGACCTTGAATTATCAACAATTGACGTCGAGTCATGCTGGATTGAAATTATGCGTAAGAAAGAAAAAAACATTATGATTGGTTGTATCTATAGGCATCCCTCTGGTGACCGTGAGCTTTTTAGTGAAACTATGAAGGACCAATTGGAAAAATTTAACAATAAGGGGTATGAGGTATTTATTTTAGGAGATATAAATATCAACTTCTTGAAATATAATGTCGATAATCAAACATCCGAGTTTCTTGATATGTTGTTGAACCTTGGATTTTTTCCTCTTATTACTAAAGCAACAAGAATCACGGATCATACCTCAACTTTAATAGATCACATTTATACGAATGTACCTCATAAAATATTGAAAGCAGGAATTTGTTTAGCTGATATTACCGATCACCTTCCGGTATTTTGTACAGTATCAAACAGGCTCCCTGTGACAGGCGAAAATAAGTATTATAGAGATTATTCGAACTTTGATAATGATGCTTTCTTGAAAGACATAAAAAATGTTGACTTTAAAAGCCTTATTACAAATGATGTTAACGAAAGTATGAATAGACTTGTTGAAACGCTTCAGAAGATATCTGATTGTCACGCTCCAATACGGAAGGTAACTAAGCAAAAAAGAAGACAATTGAAAAGACCATGGATTACCGCTGCTGTACTTAACTCAATTAAGAAAAAACAAAAGCTCTTTAAAACACACTTCTTAAGTAATGACCCGGAAAAAATTAAGTATTATAAAACGTATAACAATAGATTAAATAAAATCAAAGAAGCTGCTAAAACAAATTACTTTAGAGCACAGTTTGATTTAAACAAAGAAAACTTAAAAACTACATGGAAGCTCATTGGTATGATTATCGAAAGGAAAAAAGCATCGTCAGTAACAAGTATCGAAAAGATCATTCATAACAATAAATGTCATACTGATAAAGCTAGCATTTGTCATCAGTTAAATTCATTTTTTATAAATGTTGGCCAAGATCTTGCTGGGAAAATACCGGAGGTTGATGTCAATCCAAGCCAATACATAAAAACATCGAATCCAAGTAGCTTCATGTTTCGTGGGATACTTTCAAATGAGGTACACGATGAAATTCTAAACCTGAAATTGAACAAATCATGCATTGGTGTTCCGCAAAAGTGCATAAGAATATCGAGCAACCACCTTAGTGAAGCATTAACAAT
>Anemone_DN74716_cf._Sola2-1_SP_Sola_Strongylocentrotus_purpuratus
CTGTCGAAACAGATAGGAGTGAACATTTGCCAACTAGCTCTAACAAGCGTATCGTATGGTGGTGAAATAGACATTTCCCCGATATCTCTAACAGTACTCAAAATGCCAAAACACGCTAGATGTGCAGTAACATTTTGCAATAATGACGCTCGTTATCCAGAATTATTCACCTTAAGATCTCACGTTAAAAACCTTAAATTCCATAGATGGCCCAAAGATCCAGAATTAGCTGAAATCTGGAGAAAACAGGTCGCCAAAGGAAGAAATGATAACTTCAATCCGTCACACGGTTCGAGCGGAACATTTGTATGTTCAAACCATTTTTCTCGCGGAGAAAGAACGCCGGGAAAGAGAGAAACAGATTATCTCACTCATTTCCTGACAACAATAGAATTCTTACAAAAGCAATAGCCAAAGAAAAGAAAAACTAAAGAAAGAAATACAGAATCAACATCAAATAGTTGACGTGTCAGACAGCGAAGACAGTGAGACAATGGACGTTGACCTTGACCTCTCACTTCGATTCTATGGAATTCACACAGTATTCAAGGGAATTCGAAGTCAGGAAACACACTGGTCTTCCCTCTACCGAAGCTTTCAAATGTTTATCTTAATATCCGATGCCAAAAGCTCAATGAATACAGTAATGGCGTGGGGTTAAACAAACTCGCAAAGAAACACCTAAGGCTAAGGAGGTCCCCGACGTTTCATATTTTGAAATCAAAGGTTGACCTGGTCCAGCACGAAAGCTAGACTTACCCCAAGAAATGCTATTAACCCTTATGAGGTTAAAACTTGTCTTCTTATAGACGACCTAGCTTTTAAATTTATCATTTCTTCGAGCACTGCTAGTAGTATTTTTATCACCTGGATTAAGCCGATGTCCAAGGAGTTATCTGTCTTCATCATTTGGTCTGATCGTTCACAAGTGCGCAAAACAGTTTCAGCTTGTTTCAAAGCGTTGTATCCTAAAGTTCGCTGCATTATAGACTGCTTTGAGTACTTTACACAGAAACCGAGTGGTCTGGATCTGCCAGCAGATGGAGTGAATATAAACAGAGAGAGGAAAAGAAAAGCAGAATGAAGAAGAAAGCCCAAAAGGCAAAAGAATACAACACTGAAGAAGATGTGCATGTTTATAGTACACCTCAAGCACTTGGAAAAGCAGTTGGAAAAGTGAAGTCCTGCCTCCCCAAAAGTCCCAGAAAAAGAAAGGCAGTTATCACAAAGCTAGCTACAAATTCAGGTCTGCATATTTCCAAACGGCAAAAAAGAAGTTTTTGGAAGCAATAAGAAAATGTCAACAGTCACAATATCAAAGGTAAAAGCATTCTACTCAAAAGATTATGTGTCCCGCCAGGCTCCTGGAAAGAAGGACTTTGTCACTAGTTGGCAACATGAAAAGAAGGAGCATATCCAGAAGAGGCACTTGATGTATTCTCTCAAAGAAGCACATGCTCTGTTTAAAAAGGAGCATCCAGAAGCGAAAATTGGTCTCAGCAAATTTAGTTCTCTTCGACCGATAAATGTGCTCCTTTCATCCCAGACACCTCGAAATGTTTGTCTCTGCCAATATCATGAGAATATCCGCCTCATCTGTGACTGCCTTTCCAAAGAGACTGAAAGTTTTCCAACTTATTCTGGAAACTTTGTTGACAACTTCGCTTGTGACAGTGGCTCAGAGGAATGCATGCTTGGTAGATGCAGGCTACGTACTACGTACACTTGGCTGGGTGCCATTCAAGAACGTTTTGAGTCATCTCTGTTTGTTCCAATAACGTGGTATCAGTGGGAGAGAGTAGAGGCTAAGGTGCCTGATAAGAAGACTAAGGCCAAGAAGGTAGTGAAGAAGATGAAGAAACTGTGCAGGGAGGGAAACATCATGGATGTGTTCTCGTCATTAAGGTCAAAGCTGCCACATTTTCTCGAGCATGTCTTCGTCAAAAGACAGCAATCTGCCTACTTTGAAGAAAGGAAAGCAAATTTAGAGCAGGGAGAGGCCCTTGTTCAAGTTGACTTCGCAGAAAACTATTCCTGCAAACACCAAGATGAAATCCAGTCAGCACACTGGAACCAAGACCAGATCACCTTGTTTACAGTTGCTATCTGGACCAAGAAAGAAACCAAACTTCTTACTTGTGAGTCACATGTCATTGTTTCAGATGATTTGGAACATGACAAAACAGCTGTTACAGTGTTCATGTCCACAGTTCTTGACAAGTTTGTGAAACAGAGGCATCCAGAGGTCACAAGAGCATATATTTTTTCAGATGGCCCAAGTTCACAGTTCAAAAATAAATACATTGTGAGCATTCTTCCCACACTTGACAAGATTGTTCATGTCCAGTGGAATTACTTTGCCACCTCGCATGGCAAAGGGGCAGTTGATGGCATTGGTGGCACATTGAAGCGTCTTGTCTGGAATGCAGCGCATTCAAGAAAAGTCCCTGTTGTAACTGACGCAAGGTCTTTCTATGAAGTGGCCAGTATGTTGAACTCAGCTGTGGAGGTTTCCCTCTTAGAAAAGAAAGACATTAGTGACTTTGCGGCTGAGCTTGGTCTAACCAAATGTTTTAAAGAAGCTGTTGCACTTCCAGGAATTTCAAGGTTGCATTGCATTGAGCCTCAAAGCAACGGATATGTCCACAGTAAACTGTATTCTACCCAACCGTTGATTGAAAATGAAATGGTTCCTCGTGTATTTGCATTTGATTTGGAAGATTCAGATGCATCTAGTGATATTGCAGATAGTTGTGCTAGTAGTTATGGTGAGAGTGATAGAGATGAAGGTGACATCAATGATGGTGATGGAGATAGTAATAATGGAGATTATGATGATATAATCAGTGGTGATGATGCTGACGACAAAGATGATGATGATAGTGATGAAGATGGCCATGGCGTA
>Anemone_DN68367_cf._piggyBac-1_NV
CATCCATTACCCTAGCTTGCAATACTGCGCTTACTGCAACTAATGAAGAAATCCTGTTTTAAGGTGCTTGTGGTATCCTTAACCCTTTATGCCCCAAGTGAGCCATATGGCTCACTTCCGTAACTGGCTCCAATTCCCAAGTGAGCCATATGGCTCTCTCAGACCGTGACCTCTTCTAGCCAATCAAAAGACATGTTATATCTTTGTTTTGATGCTCTATCGTATTCTAACCAATAGGAGAAGAGTTTACATTTATTTTCATACCAAATATGGCATAGGTTGTCACACAAGTTCGCAGTGAAAATTATAGTTGAAGAAACACGTTTGGAAATGGAGAGCGATAGCGACTCGGAAGATTTTTTAGGATTTACGAACGACGATATTCAAGCCTTGAACGACTCAGACTCTGCTTCAGACTCTTCTGAATCAGATATTTCTGTTTCAACAGTGAACACAGAAGATTTGTCTGATTTTTCCGTCTCAGATGACGAAGAAACTGAGCCACAAGAAGATGTAAACACTTGGGGAAATGGCAATGGAGTTGTGAATGTCGCGCCATTTGTATCTCGCTCTGGTCCTGTCTCTGGAGTTGCAGAAGATGGAACTGCACTGGACTTCTTTCATTTATTGTTTCCCGAGGACTTAATCGAACTTATTGTCAGAGAAACTAACCTGTATGCCCAGCAATGCATCGCTGTGAAGCCCGATCCAAAGTGGCGTGATACAACAGCCGAAGAGATCAAAGCGTTCCTTGGTCTTCACATCGTGTTTGGAATAAAAAAGCTCCCTTCAACTCGACTGTATTGGTCTAAAGAACCTCTCCTTGGAGTCCCAGAGATCAAAAAAGTCATGCCAAGAAATCGTTATGATAAACTAAATCAATATCTACATCTCAATGACAAATCTAAAGCTCTTCCGAGAGAAGATCGGCAACACGACAGACTTTACAAAGTTCGAACTGTTGTTGATCGTGTTTTACAGCAATGCCGCGAAGAGTACATGCCAACAAAGAACGTTGCTGTAGATGAAGCTATGGTTAAGTACAAAGGCAGGCTTGGGATGAAGCAATACATGCCCAACAAACCCATCAAGAGAGGAATAAAGGTCTGGGAGTGTGCCGATTCCTCAAATGGCTACGTGTTGGACTTCCAAGTTTACACGGGGAAGAAGCAAGATGGCGGAGTCGAACATGGCCTTGGCTACCGTGTCGTACATGATTTAACACGGACAATCACAGGCAAAAACCACCATGTCTTCTGTGATAATTATTTTACATCAGTTCGTCTAGCGGAAGATTTATTAAAAGACAAAGTCTATCTATGTGGCACGATACCAACAAAGAACGTTGCTGTAGATGAAGCTATGGTTAAGTACAAAGGCAGGCTTGGGATGAAGCAATACATGCCCAACAAACCCATCAAGAGAGGAATAAAGGTCTGGGAGTGTGCCGATTCCTCAAATGGCTACGTGTTGGACTTCCAAGTTTACACGGGGAAGAAGCAAGATGGCGGAGTCGAACATGGCCTTGGCTACCGTGTCGTACATGATTTAACACGGACAATCACAGGCAAAAACCATCATGTCTTCTGTGATAATTATTTCACATCAGTTCGTCTAGCCGAAGATTTATTAAAAGACCAAGTCTATTTATGTGGCACGATAAAAGCTAGCAGTTCGGGTTATCCGAAGGAGTTAGGAAAAAAAAACTCCGACGTGAAGCGCTTAAAACAAGGCGAATCCTTGTTCAAACGAAAGAACAATCTCGTGGCAACGGTTTGGAAGGACAAGAGGCTTGTCAACTTTTTAAGCAGCCAGTCGAATCCTGTTGGAGACGACACTGTAAAACGAAAACAACGCGATGGAACCATTATCGATGTGCCTAGCGCTCCTGTAGTGAAGAGCTACAACGCCAACATGGGTGCTGTTGATCGCAGTGATCAATCTCGCGGCTACTATGCTGTCGGACTCAAGTCCAGAAAGTGGTGGAGATACCTATTTTGGTTTCTCATTGACTTGAGCATTGTAAATGCCCACATTTTAGAAATGCTGGCGCCAAATCATCGCTCACGAACACAGCTTCAATTTAGATTAGAACTTGCAAAGGACTTGATCGGCGAATTCAGTTGCCGCAAATTATCCTGTGTTTCTGGATCTTTGCAGGGTGGCCACTGGCCTATTCCCTGCACAAAAGGCCTCTGCAAAAGATGCCTAAGGAAAAAAGAAAAGAGCTGGTGCAGATTACAGTGTGAACTGTGTGGAAAGCGAGTGTGTTTGAAGTGCTTTCGCAACCATACCGCTAGTGACCTAGCTTGATTGGACCGACTTTGGACGCGCCAAATTCAAAATTAACTTAACTTTAATTATTTCATATTTGTGAAAACCACTTGACTTTCATGATAGATAACTAGCTTATTCTTTAGCTGCATGTCTCAATATACATTTTTATCATTTCTATATTGAATTATTGATCTAGGAGATGATTTATAGTAAATCTAATCCATGTGTTTGCAATATCAAACCTAGAACAAAATGGCTGAGCAAGTATGTTTTAGGTTCTAGGATTTTCAGTAGTATATTCTCATCAGATTTTATGTATTTACTACCTTATGATGTTTAAAAATAAAGTTTGATATTAGATCTATAATTTTTCTTTCTATTGTAATGCAGTACCTTAGCTTGCTTTGGCATTATAAGGCAAAATCTAAGGCATACTCAATACTGCACAATGAATGTTAATGACCCTTGGGATTAGTGCACAACGTAAGCAAGATTCCCCATGGGGCATAAAGGGTTAATGGGAAAAGGAGTCAAAGAAATCCCAATCTCCCTGACTGACAGCCTAAGTGTCC
>Anemone_DN81965_cf._Sola2-3_SP_Sola_Strongylocentrotus_purpuratus
GTAGAGGTTAAGGTGCCGGATAAGAAGACCAAGGCCAAGAAAGTAGTGAAGAAGATGAAGAAGATGAAGAAAGTGTGCAGGGAGGGAAACATCATGGATGTGTTCTCGTCATTAAGGTCAAAGCTGCCACATTTTCTCGAGCATGTCTTCGTCAAAAGACAGCAATCTGCCTACTTTGAAGAAAGGAAAGCAAATTTAGAGCAGGGAGAGGCCCTTGTTCAAGTTGACTTCGCAGAAAACTATTCCTGCAAACACCAAGATGAAATCCAGTCAGCACACTGGAACCAAGACCAGATCACCTTGTTTACAGTTGCTATCTGGACCAAGAAAGAAACCAAAGATCTTACTTGTGAGTCACATGTCATTGTTTCAGATGATTTGGAACATGACAAAACAGCTGTTACAGTGTTCATGTCCACAGTTCTTGACAAGTTTGTGAAACAGAGGCATCCAGAGGTCACAAGAGCATATATTTTTTCAGATGGCCCAAGTTCACAGTTCAAAAATAAATACATTGTGAGCATTCTTCCCACACTTGACAAGATTGTCCATGTCCAGTGGAATTACTTTGCCACCTCGCATGGCAAAGGGGCAGTTGATGGCATCGGTGGCACATTGAAGCGTCTTGTCTGGAATGCAGCGTCTTCAAGAAAAGTCCCTGTTGTAACTGACGCAAGGTCTTTCTATGAAGTGGCCAGTATGTTGAACTCAGCTGTGGAGGTTTCCCTCTTAGAAAAGAAAGACATTAGTGACTTTGCGGCTGAGCTTGGTCTAACCAAATGTTTTAAAGAAGCTGTTGCACTTCCAGGAATTTCAAGGTTGCATTGCATTGAGCCTCAAAGCAACGGATATGTCCACAGTAAACTGTATTCTACCCAACCGTTGATTGAAAATGAAATGGTTCCTCGTGTATTTGCATTTGATTTGGAAGATTCAGATGCATCTAGTGATATTGCAGATAGTTGTGCTAGTAGTTATGGTGAGAGTGATAGAGATGAAGGTGACATCAATGATGGTGATGGAGATAGTAATAATGGAGATTATGATGATATAATCAGTGGTGATGATGCTGACGACAAAGATGATGATGATAGTGATGAAGATGGCCATGGCGTAATAAATGATGATATGTGCAATACTGATGTCGAAAGTCAACAACATAACCCCTCTATTAACTTAAAGATAGAACATGGTCTCCCACCACACTTATCTACAAAATTTGGAAGTAATTTTTTCCTCTTCAAAGTGCCTCTAAACACATCCTGCTTGGTTGATGGCATTCTTAGTGGCCAAGTCCTGTTTAAAGGAAGCAGTATCATTGACGAACGTGATCTGGATTCATTGCTTGGTGGACACACTAACGGTGAAGACAATTACCTAACAAACTTTGTTATTGATGAGTATTTCCAGATCTTGAAAGCTACTAGAGAAGGTGTGTCTGTGATTTCATGGGAAATCTTTGAAAAATTTGTTGTTAAGAAGCTTCTTGCTGAAAAGGAAAATATCCTCAAGCAAGAGATTATTCTTGTACCTTGCAATTCCATAAACTCTGAACATTGGTATCTTACTGTGGTGCTTCCCCAGGAAAAGCTTATTGCAGTGCTTGACAGTATGCCTGCCAATTTTGTAAAGCCAAATGGAGAAGCCTCTTTAAAGAAGATGTGGATGCTGTTAAAAATGGTTGACAGTAGCCTTGATGAGCGCGAGTGGCAATTTGTTGCCAATAAACCAGGTGATCTTCCCCAGCAAGATAATATATTTGACTGTGGAGTGTTTGCTAGCCTTTATGCCAGGTGCCTAGTTACCAACAGTGTCATGTTAGTAGATCAACTGAGCACCCAAGACTTCAGAAAGCACATGATGACTGAACTACACAGGAGGAGCCTAATTGCCACTTCATCCAACATCCAAATGGGTCATTACTATGCCGTTGACTATGTCAACATCTTTTACATCGGTCGAGCACTTGACACTGATGACAACAATGTAACAAGATTCAAGTTCTTACATAGAGTTGGAGCAAAGAGGTTTGACTGGCCAAGGCGTGATGATGTTGCACAAAAGCACTGCTCATGTGTTTTCTATGGTCCTGTCACTCTATTGGGAAATGGCCCTTTTGAGATTGAGGAACTGGACGAGATAGAATCTATTTTTAGAAATGTTACTAAAAAGGCCAATTAAACATGACTTACAGTACACATTTCATGTACACGTAGCGTTCTTTAAGATGGAGGTTTCTACATACATATATATTCGTTGTTACAGTACTTTATATTTGGTCTTTCAGGGTACATGGTTGTTATTATTGTTGATCGTCATCTCACAAGTTTGAAATTTAAAAACTAGAAGAGATTCATTTGTAGATTACTCAAATGAGCAGAAAAGCTTCTGTCTTTATATCAAATATTGGACTTATAAATTTCTATTCTTAGCTAATTACAGCATGTCTTAAATAAATGATGATGTTTTCGTAGAGGACATTTTAAATTGTAAAGTTTTTCAAAAACTGTCATGTTGCAACACAATAACTACTGGTGGGTAATTATAATATATAATAATTATAGCTTTAGAACATCTTATAATGCTTTTCATTAAAATTATCTCAGGATATCTTAGTGAATCTGTAGGTTTTTTAGAGGATTTTGATTTTTTCCAAAATTGTCATGTCCGCAACGGTCATGTCCGCAACGCAATATCTCTTAATACATTAACATATCTGAGCAAATTAGGGTGGCAAAATTATCACAATAACAAACTAAAAGAGCAGCATAAACAATATATGAAATAGTTG
>Anemone_DN47899_cf._Gypsy-26_Adi-I_Gypsy_Acropora_digitifera
GTAAATGCCCAGCTCAGGGAGTAGTTTGCCACAAATGCAAGAAAATTGGACACTTTAAAGCTGTATGTAGATCAGAAAAGCATGTCAGAGCTGTAACAACAGAGAAGGAGTCAGTCAGAGAAGATACAGAACCAGAACTGGCTAAAGAAGAATTAGAGCCCTTTGATCCATTCCTTGGAAACATAACCGTTGGTCAAGTTGAAAAGAGTAAAAACGACCCCTGGAGTAAGGTTGTTAAGGTAAATGGAATAGAAATAAACTTCAAGATTGACACGGGCGCTGATGTGACAGTAGTACCGTTGTCCACCCAAAGGAAAATTCCAGGGAGACTGAGACAGAGCGTCGTAACGTTGAAAGGTCCAGGAGAGCTGCCCCTCAAGGTGTGTGGCACCCTTGCCGCAACACTAGAAGTAGGAGACAAGAAAGTAAAACAAGACGTTCACATAGTGAGTGATCTTAAGCAACCCCTCTTAGGACGACCTGCAATCGAAGCTTTGGGTCTAGTCAAGTTAGTACAGCCAGTAAAAGCAACAGCTATGCCACGTGGCTACAGCCAAGAGGTGTACCAGAAACACCCAAATTTGTTCAAAGGTCTGGGGAAGATTGAGAGCAAATACCATATTGAGCTAGTAGATAATGCCACACCATATGCGGTTACCACACCAAGAAGAGTAGCCATACCATTACTGCCAAAAGTGAAAGAAAAGCTAGAACAGCTAGAGAAACAAGGAGTTATATCTAAGGTGGAGAAACCTACAGATTGGTGCGCCCCTATGGTAGTTGTGCCTAAACAGAACGGAGATGTAAGAATCTGTGTAGACTTGACAAAGTTAAACGAGAGCGTCAAACGCGAACGCCACATGCTACCATCAGTGGATCACGTGCTTGCACAGTTAAGTGGAGCAAAAGTGTTTTCAAAGCTCGATGCCAATTCTGGATTCTATCAGATTGAACTTACTGATGACTCAGCTCTACTTACCACGTTCATAACACCCTTTAGTAGGTTTAATTACAACCGCCTTCCGTTCGGGATAACTTCCGCGCCCGAACATTTCCAGAAAAAAATGACCGCTATCTTAGCAGGATTGGAAGGAGTTGTCAATATGATTGACGACACATTGGTGTACGGTCGAGATCAAAAGGAACATGACGAACACCTTGAGAAAGTGCTGACAAAGTTAGAATCTGCAGGAGTAACACTTAACAAAGATAAGTGTGCATTCTCGAAGAGCAAAGTCACTTTCCTTGGTCACATAGTAGACGAAAATGGTATCCGTCCAGATCCAGCTAAGATAAAGGCGATTGCAGACATGGAAGAACCTGGAAACATAACAGAGCTAAGGAGATTCCTCGGAATGGCGAACCAGTTAGGCAAGTTTTCTAGTAAGCTGGCCGAGACGTCCAAACCCTTGAGAGACCTACTCAGTACTAACAGGATGTGGGTATGGGACAAACCACAACAAGAAGCCTTCAAAGCTGTTAAAGAGATACTAACTAGCCATGACGCAGCATTAGCACACTACGATCCAACGAAGGAAACGCGAGTTTCTGCGGACGCGTCATCGTACGGTTTAGGCTCAGTACTGGAGCAAAAGCAGTCGGAGGGAACTTGGCGACCAGTTGCCTATCAGTCTAGAGCCCTTACGTCCTGCGAACAACGATACGCCCAAATCGAAAAAGAAGCTTTAGCAGTCACGTGGGCGTGCGAACGCTTCAGCACATACCTGATTGGGAAAACCTTCCTGTTGATAACAGATCACAAACCGCTCATATATCTACTCAGTCCAGTGAAAGACATAGACTGTCTACCTCCAAGAATACAGAGGTTCAGAATGAGGTTAATGAGGTTCGATTTCCAGATTGAACATACCCCAGGGAAAAGTCTTTCATCTGCAGATGCGCTATCAAGAGCTCCTGTATCACAGCCAGAGGTCCAGGACCACAAACTCCAAGAAGATGTTAATCTGTATGCCAACCACGTGATGCAGAGTATACCAGCAACCCAGAGACGTCTGGATGAAATAAGGACTCACCAAGAGGAGGATGAAGTCTGTAAACAAATTTCAAAATACTGCCGAGATGGATGGCCAGAGAAATCTAGTCTAAAAGGCCCAATCAAGCTCTACTACCCATTTGCAGCTGAGCTATCGGTACAACAAGGATTGCTGCTCAGGGGAAGCCGCCTAGTTATACCCGCGTCCATGAGGATGGAGATCTTAGATAAGCTCCACACAGGACATCAAGGAATTGTGAAGACTCGAGTGAGAGCCAGACAGTCGGTATGGTGGCCAGGAATGAGTCGTCAGTTGGAAGAACTAGTTGATAACTGTCCAGTATGCAGAAAGTATGCTAGAAACAAAGCTGAACCGATGATAGCGACAGAGATGCCAG
>Anemone_DN60362_cf._IS3EU-1_HM_IS3EU_Hydra_vulgaris
ATGGGGCAAAAACATAAGCTAATTTTAAGCATACAAGGTCTGAAAGTATAAGATGAATTTTACTTTTCAATCTTAATATTCAGGAATCTTTAGGAAGCTTCTGTCCGTTTGCTTCTCTCTTTTTGCATTATGACCAAATGTTGTAGATAAGAACGATAAAACAAAATGAAATACTTATGTGCACATGTGTTTATTTCAATAGCACCAGGAGGCCCTCCATGTAAGAGACCTTCATCTGCCTTATCCTTTGGTGATTTTAAAAAGAAAAAGGAAGCTGACAGGTCCTCAAAATTCGAGAAGAAAAACGACAGAAAGAGTCAAAAGAAAGAAGTAGCCAAGGTCCAAGTCGGTCTTGTTTGTGACAAAAGTGAAACAGGTGACCTGACAAAAGTAAAGGGAAGGACAATTCCAATCCTTCTAAATGCCAATGCTGATGCTGCCTCCCTCCTTAGCACATCCGTTGAAAAGCATTCCAGACATTTCAAACAGTTTAATCCATATCAGGATTATGTAATATTGTATTCAGATTTGTCTGTGGTAAAGTATCTGCCTGGGACCAATACACCATTCACCCTAGAAAAGTACAAAGAAGATTTGCTCAAGCCATATTCTAAGATTTATTTTTGGCTATGTGAGAAAAAGCATTTTGAGAATGCCAACTATGATACTGGTTCAAATGAGGATGAAGAGTTGGAAAAACCATCCATTGATATTGGTTGTTCAGGATCTACAACAAAAACAACTGCCCCTACCAGGTCAAGGTCAACAGGAAAAGTTGTCAGCTGGTCATCAACTGCCACCATTTCTTCTCCATCCATTACTGTTCCAGGAAATGTTGTAGGAGATGTAGACACAGCAAAACCATCAGGCTTGCATCAATGTCCTACTTGCCTATCTCATTTCCCTTACATGGAAATAGAGGAACATGCTGATGCATGTGCAGAATCCTGGGTTGACCCCATAGGTGCTATGCCATTAAGTATTGAAATACCAAGTGAAGATGAGGAAAATGAGAATAAGAAAGAGCCTAATGAGAGAGAAGAGCAAGAAACCGATATGGAGGGCATAAAGAATGCAGTTGACAATTTAAAAACTGTCTTGGGGAGCACAGTTTCAAACAGGGTGTCCATAAGAAGGTCTTCTGCATTCCAAGATTACTTGGTTGCCAGAAGAAAGAAATGGTTTAAACCCAAAGCCATTCTTAAGGTTATCTTTATTGGGGAGCCTGCAGTAGATGATGGTGGGCCCAAACGGGAATTTTTTACTGAGACTTTGAATCATGTGAGGTGCACTCTTATTGATGATGATGGGATTCCCTATCCTGATATGCGAGCTCTTTCCAATGATGAGTTTAAGGCTGCTGGAGAACTGATTGCTGCCTCTATCATACAAGGAGGGCCAGCCCCAAGTTTTTTAGCTGATACTGTGTATGAATATATAGTTGATGGCATGGCAAGTATAGAGACAAAGAATTGGGTGTCACTTGTTAAAGATAGCACTCTGAAAGAGTCAATTGAAAAGATAACTGACTGCACCACTGATAAGCAACTAAGAGAGCTACTTAATGAAGATACAATGCTAGAAAAGCTGCAGATAGTGGGGTATCGTGGTGTGCCGTCCAAAGAAACATTGCAATCGTCTTTAGATATAACAAAGTCACTGGTCATTGCTGGAATTTCAAAGACTTTGTCAGCAATTGATCAAATGGTTGCAGGTCTTGCTTTTTGTGGAGGATTATTCTTAGAGTATGTCAAAACCCACCAAAAACTCATGAAACCCCTGTTCACCATTAAAGGAGCAGCAAAATTCCAGCCAACCTCAGATTTGTTGCTAGACGATATGAAGGTTGATTATAGTGAGGATGGCAGTAATTCCAAAAATGCTGAAATCAATGTATATAAATATTTTTCAGACTATGTGATGGATCTCAGTGTATCACAGGATGGACTCCCAAAACTCTACAAATTCATAACTGGTAGTGACCGTTTTACACCTCTTGGAATGGAGAAGAGGATAACCATGAGATTTAAGCATGGGTGCCAAGCAGCCTGCAAATGCAGACCAACAGCATCAACTTGTGACCCAAGTATCACACTGCCAGCTCATTATCAAGATGCTGCACAATTTGAGGAAGCAATGAATTCTGCCTTAGATGAGGGATTTGGCTTTGGCCTTCTTTGAGTTGAAGAAGAAAAAAAGCTTTTCATTTTATGCACCTTATATACACTGTATTTTACAGTAAAAGTTTTAAAATTAGAGTTGCACTTTTCTTGCTGTTTACTGAACTGGAGTTGGATTTATTCAAGGGAATAAGAACTAAGAGAAGGAATCCTAGCTATATAGCCTTCTAACCATCATGTGCACTGTTTGATGCTATTTTTAGCTTGAA
>Anemone_DN60687_cf._Academ-3_ADi_Academ_Acropora_digitifera
GTCTCATATCCGAGAGTTGAATTCCCGAGGCATGACAGCAAGCAGTTTAACAGGAGATATTGATGAATCGAAAATACTGCGTGGTCAATATTCTTATCTCTTCGCAAGCCCCGAGTCTGTCCTCCAAAATGAAAAATGGAGGAAAATGCTTGAAAGTGAGGTCTATCAAAGAAATGTGTTCGCTGTTGTCACCGATGAAGCGCACGTGGTGCCAAAATGGGGATTCAGCAGCCAAAAACAGAAATCGAGTAAAAAGGAGTATGTTGCTGCTTTCCGTGAGTGTTTCTCAAGACTTGGGGAACTTAGATCTCTGCTCAGCCAGAAGCCACTGGTCCCCGTCCTTGCGCTGACAGCCACAGCAAACACAAAGACAAGGAAGGACATAAAAGAATCCCTCTGTATTCGAAAAAATTGCATTGAAATTTTTCTTAGTCCAAATAGAGAGAATATCTACCTCAACATTGCTAAGGTGAATTCAAACATTGGAAATTCTTTCGAATTGCTTCTAAAGGAGATTCATGAGAAAAATGTAACACTGGACAAAACTATTGTTTACTGCAAATCGATAAAGGACTGTGGCCGCTTGTTCATGCATTTTAAACAGGAACTTGGAAAGGATGCTTACGCTCATGATTGTGAAGCTTTGCCACAACATTTGATTATTTCCATGTTTCACCATTCTACACTGGCAAAGAACCAGATAAGAACATTAGAGTCCTTCCATGATGAGAATGGCACATGTAGACTGGTGTTTGCTACTAATGCCCTTGGGATGGGAGTCAACTTTCCCAACATAAGGAGAATAATTCATTATGGCCCACCAAGGGAAATGGAGGAACTCGTTCAGCAGATTGGTCGTGGAGGTAGAGATGGTAAGCCTGCTGTTGCTTTAATTATGTACACTGGGCATCATCTGAAAAACTGTGATCAGTCAGTTAAAGACATGTGCAAATCCACATCAGGATGTTTGAGGAAACTTTTACTGGCTGATTTTGGGGTTGAAGAGTTCCCCAACTACCAAAGCCATGAATGCTGTATCAACTGTCACAAAACATGTTTATGTTTAGAGGAATTGTGTAGTATCCCTTTGCCTGAAGTGTCACTTCCAGATTGTAAATCCAAAGCACCACAGAAGACCAGGAACATTACAGCACAACAAGAAGAGCTGTTGCGAGAACTCCTAAAAGACAATGTCTTGGAACTTTCTTTGGGTCTCATTGACTTCTTAGGCATAGATGGCACTGCTTTATTCACCGATATATTGGTGAAGAAAGTTCTAAAACATGCAAAATTTATTTTCAATAAAGCCTACATACTTGAAAATCTTCCTGTGTTCAAGAACCAACATGCCATGGACATATTATGTATGGTGAATGATGTGTTTGAAGACATCAATGAACAGGAAATTGATATTAGCCAGTGTTCTTCATCAGAGGTTGACTTTACCTGTTCTGATGTGGAACTTTACATCTGTGAAGAGTTACTTGAAGAATACAGTGAAAGTGAGGCTGATTGTACAGATGATGAAGAACTGTCTAGCAACTGGTGAGCGATAATAAACACATGTAAGCATTTAAAAGTATGTATGTACTGAGACTGGTACCTGTTCCACCAAAAAATGGAATAAATGATGTGCAATGAGCCCTGATTACATAATATTGTTTTTGACACAACAGCATGTTTGACTGTTTATTGGATTTTTCACATTTGTTTTTATATTTTGAACATGTACTAGTAACTACCGGTAATAATATTGATGTATAGTTCCTCCACCTTTAGAGACCTTTGACATTCGATCTAAAGGTGGAGGGACCATACATCAATATTATTAACTATTGGTTATGCATTCCTTTCTTTTCATGTTGGTATATCTTTTCTGATATTTCCCCCACAAATATCAAAAAGCTGCTTGCTTAAAATAATGGCTAGACATCAGACAATACTCAGCAGTGGAATTTGTCTGGTCAGATCTTTGCCTTGCGAATTATCTTGAGCAGTAAAGAAACAAGGCGACATACTAGCCATTATTTTATGCCCTAAGTGAAAAAAAGAATTTTGCAAATGTTTACCAAGAAAATTAAAGGTACTTTGCAGTATTTTGAACTTAACACAAATGTCATTTGACATATTTAACTAAAACCTAGCTTTATAAAGTTTTCTTTGACACTTTGCTGCACAAAGTAAAAGTTAAAGTTCACATATCAAATTTATTCAACCAAAAATTTATCAATTGAAAGTAAACTGCTATCTTGTATGTCTGGATTCTCTTTAGTCCAGA
>Anemone_DN63550_cf._ISL2EU-2_ADi_ISL2EU_Acropora_digitifera
TTTCGGAGTAGATGGTGCACCAAAATCAGAGTAAACACTGTTGCAAGAAACTGTAAAATTGAAAACACAAGATATGCGATGTCTCGGCCTGACTCAAACGTGGAGGCACTCGGCTCTTTTTTGACTGCAGGTTTATCGGTTGCGAAGTTGGTGTAGTTCATTTTTGTACAAGTACAAACTTCTCAAAGCTTGCCACTAATAAACCGCGTCGGTTAGAATGTTAGAATGCAGTCAATAGCATATATCGAGCAGGGTACTGGGCTCGAGTTCGGACCGCAAAGCATGCATGGATTGTTTGTAAGGACAGAAATTTTAGTAATGGCGTCCATCGCGACTGAAAATTCCATGTGATTGTGTGGATTATGTCGCATAAATCCAACTGTTGCGTTCCTGGATGCCTAAACAGTTTCAGAAATGCTCCAGAATTACATTATTACAGGATTCCGAAGGATGAAGAGCAAAGAAAAGTTTACAAGCGTATTTTGAGAAACGAAACACTAAAGATCGAATCTCAAGCTACTAGGATTTGCTCTGCACATTTCGAAGGAGGGGAAAAGTTGAGTCGCAATCATTTCCCAACCATCTTTCCGTGGACAAAACAAACACATAAAAGAAGAGAGATATTCCGACATCCTGTTGTAGACAAATCACAGAAAAAGAAAAAACAACGAGTTCAGTCAGAGACAAACGAACAAACCATCGAAAACCCAGATTTTCATCATGGCGTCGAAGTAAACAACCAAGACCTTCAACAAGAAACTGAAACTTTGCTTTCTGGTCAAGACATTGATAGACTACTTGAAATTGAAAAGCAATATCTAGCTATCAAGGAAGAAAACGAAAAACTAAGGTCAGAAAGCAAAGACATTGATAGACTACTTGAGATAGAAAAACAAATTTCAGCTGTAAAGGAAGAAAATAAAGATTTAAAGAAACAACTTGCTGAACTAAAGCTGGAATTGCAAAGCAACAGCATATTTGAGATAAACAAATACAAGGACAGCGACGAGGACATAACTTTCTATACTGGATTTCCAGATTATGATGCTATGGTTTTAGTTTATAACCTTATTGAACACTCTGCAAAAAATCTTAGTTATGAACATGAAAAGGTTTACGTCAACACAAGCAACACTAAACTGCTGGGAAGACCTCGTTCTCTCAACACCTTTCAGGAGTTTACCCTGGTTTTGATGCGATTAAGACTTGGGTTGTTCGAGAAGGACCTTGCTCATCGATTTGGCATATCTTTGGCAACAGTTTGCAGAATCCTTAGAACTTGGCTGCGATTTCTGAGATGTGAATTTGAGCCACTGATTAATATCCCACCACCTGAGGTTACAAAACATTACATGCCTGAAGTGTTCCAAATCTTCTACCCAAACCTCACAACCATAGTTGATTGCACTGAAGTTGAAATGGAGAAGCCATCGGCATTAGATAATCAATCAATGTGTTTTTCTCACTACAAGTCAAGAAACACCATGAAATCACTAATAGGTATTAGTCCCAGTGGTGTTATCAATTTTGTCAGCGAATTCTTCCCTGGGAGTGCCTCCGATAAAGAAATTGTGGTACAGAGCAACTTTTTAGCTAAGTTAAAGCCAGGAGATCAAGTCTTGGCTGATAAGGGCTTTGACTGTAAGGAAGAACTGCTCTCAGTAGGTGCAGAAATTATCCTCCCTCATTTCAAGCTCAAGAACATGAAACAGTTTTCGAAAGAACAGACAGAGCACAACAAAAAAGTGGCTAGTTTAAGGATCCACGTAGAAAGAACAATGGAAAGGATAAAAAACTGGCATATTTTTGACCGTAGAATTCCAGTTGTTTCTGCACAGGTTGCATCTGATATGTTGATTATAGTATGTGCATTGAGTAATTTTCATCCTCCTTTGATTAACTAAATCTTTAGAGTGATAGTTTTTCTAATATATGAAACAAAACAGGTTACTACTAAATAACTAGCAAAATAAATTTGATTCATTGATTGAAA
>Anemone_DN70097_cf._CryptonA-3_SK_Crypton_Saccoglossus_kowalevskii
CCGATCTATCGTGCGTTCTGATTGGCTGTTTGAGCGGGCGGTATTTTGTCAGTATCTGCCCGCGGTCGCGGTCCGGTATCCTTGGCCGCTAAACAACAAAACAAATATTGCAATTTGTTGTTTTTACTGGCAATATTTATTCACTTATTTTCTCTACAAAACACGCTGTTTTACAGTCACGTTTATCTCAGTAAGATGTCTGATGACGAGCATAGTGATAGCGAATTCTATTATCCTTTGGACTACGAAAACAAAGAAAACGAAAGCGATAAAACCAGAGAAAAGCAAAGTTTTTCAGTGGACGACGTCCAAAGTTTCATACAGACTCAGCGTCCAGAAAATACTATTAAGAAAACTCAGTATGACCTAAATGTGTGGCGAAGATACTTGTCCGAGTGGGGAGAAACTACAGAAGTTGAAAACATACCTCCACAAAAGCTAAATTTGTTGATCTGTCGTTTCTTCATCGAGATACAAAAGAAAGATGGCGAAGCGTACGAGCCCTCTACACTAACCTCTTTCCATCGAAGTCTTCAGAGATACCTCAATGATAAGCAGTCCACAGTCAATATATTTAAAGATCAAGAATTTGCCATGTCAAGAGACGCTTTAAAGTCTAAAAAGAAACAACTGGCTGAAGTAAAGGCCAAGGGAAATCTTCCTCAAGCAGCCCGTGGTGTAACAGATGAAGAAGAAGACCTCTTGTTTGCATCTGGTGAGTTTGGCAAGCAAAATCCTGAGTCTCTTCAAAGGACTGTATGGTGGCTCCTATCTCTACATTTTGGTTTCCGTGCTCGCGATGAAAGCCGTAAACTGAAGTGGGGAGATGTTTCCCTGAATGTTGACAGCGTTACCGGAAAGGAAGTTTTAACTTGGGGCACAGAAAGAGGCTCAAAAACACGACAGGGCGAAGGAAATCGTGCATTCAAGCCAAACGCTTACGCTTCTGATAATGAGCGCTGCCCAGTAAAATATTACAAAGCCTTCCGTAGCCACAGACCACAAGAAATGCTTCATCCAGACTCTCCGTTTTACCTGGCTATCAAGCATAAACGAATGCAAAATTCAAATGTTTGGTATTGCAAAACTCCACTCGGTAAAAACGAGATTGGAAATCTTCTCTCGAAAGCTGCCAAACGAGTAGGGTTGAAAGGAAATGTGTCCAACCATAGTGTAAGGAAAACGTTCATTTCTCGCTTGATGGATGCTGGAGTTCCACCAAACTACGTAGCCCAGCTGAGTGGACATAAAAATCTCAAAAGCCTCGACTCTTACAGCACAGCTTCGTTGACTTATCAGCGCGAAATGTCATTGACTCTCAGTCGGTCAAAACAATCAAGCCGCTCTATGATGGCTGCCAATACAACAGAAGTTTCTTGCTCTGAAGATGTCAATGCCAAGCCAAGTACATCCACAAGTTCGTCATCAGAGGGTGGACCATTTGGCTATGGTATTTTTCCTGGTTCGTCCATTGGTAGAGTTGAAGGCTGCTCATTCACTGTGAACATCGTTCATCAACACGTGCAAGCACCAAAACCAGCCAAAAGGCGAAGAATTCTTGAAAGTGATGACTCTGAATCGCAGTAGACATGGACTTTGATATAATTTAATGCACCCATCTGCAGTTAAGCTTTTTCTGATGTGATCTTGTGCATTTCTTAAACGAATTAGAATTTGATAAAAGCTCTTTTTTAAGTCATCGTAGCACTGCTGTGCTTGTTGTTTGATCCATATCAGTGCGCATGCACGGTTTCTCAATCGTTTGATTGACATGACATGTTATTGGCTTTTTTTGTAAATATGAATAAATTACTTTCACTTTTCCTAACTCTTCAACTTGATCATATTGTTATTACTCAGTGAATAAAATCTTTTTTTAATGATATTACTTTCCTTTCAACGTATGCAAATTTTTTTCTTTCAATAAATATTGCCATCCATTATCTTTGACGTTTTTCAAATAATAACAGCAACGTTGCACGATTAAAAAGAAGTAAAAAAATATGGGAAAAAAATAAATATGTTATTTACCGTCCTATAGTCGGTCCGGATAGTGAA
>Anemone_DN81012_cf._HERO-3_HR_Hero_Helobdella_robusta
ATCACATCCCAGATCATATCAAACTGTTGATTAACAGTTTGTACACTGATTTTAAAACCTCAATAATCACTCAAGAATTAAGCACTCCTTTTATAGCGGAGTTCTTGAAGGTGACTGTTTAAGTCCTCTACTTTTCAATTTATGCTTTAACACCTTTATACAGCATATAAAGTCAGAAAAACCCCGTCAATTCGGTTTTTCTTACAAGTTACTAAATCCACTCCACTGGTTTCAGTTCGCAGACGATGCTGCTGTTATCAGTTCTCAAGAGTCGGAAAATCAGCATCTTCTTAACCGATTTGCGATATGGTGTCAATGGGCAAGCATGATAATACGAGTTGATAAGTGTTGTACGTTTGGTATCAGGAAAAGCTGCACAAAGTCAATCCAGTACCTTCCTAAACTCCTCATAAATAGCGTTCTCGTCCCTCGTGTCAACATTGGAGAATCATTTCGATATTTAGGAAGATTCTTTGATTTTGACATGTCTAATGACCAACATCGATCTGAAGTGACCTCCACTGTAGGCTCCATGATGTCTGACATTGATATGAAACCACTTCATCCTAAAAATAAACTCCTGCTTTATGGTCGTTATGTCTTATCTAAAATATCCTGGCATTTAACTGTTGCTGACCTCGGAAAAACATGGATATCTGAAAATCTTGACCCCTTAATAAATCAATATCTTCGCACATGGCTAGAAATCCCCATATCTGGAACCCTAAGTAACACTTATCTACCACGAAATAAATTTGGTCTAAATATCATCCCACCTTCAGTCAAGTTCATTCAATGCCAAACCGTTATAAGAAAAGCCTTAAAATCATCTAAAAGCAGTGACATCAAATATCTTTGGAAGTCGTCCAGTAACAGCTCAATGATTCAATATGATGTTTTTCGATCAACTAAAGAAGTACTCAAGAGCTTTAGATCTACACAAGAGGAAAAACTAACACATCATCTGCTATCACAAGGATCATTTTTCACAAACATCATGAAATATTCCCTGTCATCACTTCATTCAATCTGGTCTACCGCTCACGCTAATCTACCTAAGAACATTTTTAACTTTACCATTCGATATATCAACAACTCACTACCTACACGCACGAATCTAGCAAAATGGGGTTTGTCAGCTATTTCTGAGTGCTCCTATTGCGGTTCTTCAGAATCTCTTTGTCATGTTGTTGCTGGATGCCAATACTATCTACCACGTTTCATTTGGAGGCACGATTCCATCTTAAACATCCTCGCTGCATCACTGCTATCTAAACTCGACAAATCGTCATTATATGCTGACATTGAAGGCTATACCAGCCCCTCGCTTATAACTGGAGATGCCCATCGTCCTGATCTTCTGATAAAAACAATAGACTGTCTTTTTATTCTGGAACTAACAGTTGGTTTTGAATCAAATTTGAAAAATAATGTTGATCGAAAATACAAAAAGTACGAAAATATTATAAGAAAATTAAGTAGTGATTTTAAATCTGTTAAATTTGTAAATCTCTCGATTAGTTCTGTTGGAGTTTTCTCTGCGGAAAGCTCAACGTTTTTAGAAATGTTCGACCAGCTAGGATACGAGAAAAAGCATAAAATGTATATTATAAGAAAAATAATCAACATTGCCATCAGATCCACATATTTCATTTTTTGTAGACGAAACAAAGACTGGGAAAATCCTGATTTAATGAATTTTTAGTATCTTCATATCATTTTATTTCTTACTATTATTGTTGTTGTTTTTCCCCCTCATCTTCTAGTATGTATCCAAGTACATATCCTGAGCTTATATGCCTTTTATTTCAGTAAAACTGAATTTATCTTTAATTCAAGTAGCCGATTGCAAATTACCTAGTTATTAGCGAGATTTGCAATTGTAAAACAAAAAGCATCACAATAAAGTCTTCATTATTATTAAGGAGTTATTGTAAGTGTGCTTAAAAATGAAGACAGTAATAAGTTACATAACTTTCTTTTTGCTTTCATCACTTCCTGCATGCATTATTATTAGCTTTAATATCAGAGA
>Earthworm_DN118777_cf._EnSpm-11_DR_EnSpm/CACTA_Danio_rerio
GTCGTTTAGGGTTAGTTTAAGTGTCGTGAGGGTGGGTTAGGGTTAGTGTTAGGGTTAGTTTTGTCCGTAGGTGGTTGAATATAGCCGAGCTCATTTTATCCAACATGTTATAAAATGAGATCGCCGATCTCATCCTAACACTGACCATTATTTAATATCTGTCATTAGTAATAATCCTTGTAACTTTATGTTGACTTTGCAGGCGTGTTTTTAAATGGAGGACGCATCGACATGGACGGAAGAGCAAGTCGGTGTATGGTTGGACCAGCACGGCTTTGGTGCTTACAAACCCAAATTCTTAGGTGAATGCTAAACATTACTGAACATTTCATTTAGTTAATTTTTCACTTATGATCATACCAGAACTGCATGATGATGTATAATTGCACGCACTGTGGCATTGTCAAAACAACACTGTATCGGTACAGTAAGCATTTAAGATTGTTTCACGAGAAATTTGCACATTTCTATGTCACGTGCAATATTGAAGGTTGCAATGATACGTTCCATAAGGTAAGGAATTTTGTTCGTCATGTGGCGGCAAAGCACAAGAATGTTCAAACTGCAGAGTCTGAATCGGTTATTGACGCCAGTGATGTGGAAAGTCTTGATAATGTTGCAATAATTACTACTGAAGAAGGTTGTGCACATGCTTGTACTACGGAAATTCTTGATGATCAGAAATGTACACTTGCCTCGCTTGACCAGACGGTAAGTGACCTTGAAAAGCACATGGCCTTCTCTATTCTTAAATTGAGAGAAAAACACATTCTGCCAGTGTGTGTACAACAAGATATTATTGACGAAATGCAGTTATTGGTTTCACAATTGCATGACACATACAAGTCAGTTTTCTTAACTGTTTGTGAAGAACAAAGCATTACTTCGCCATCAGCAGGTATGGGACATATTTTTCTAAATGAGACCTCGATGTTTGATGATATTTTCCAACATATAAATACTGAGTACAAGTTAAAAAGATTTATTTGTGACAATTTCCAATTTGCTAAGCCAATTGAAATTGTCTTTGAACCAAGACGTCCTGGTAACTCTCCATCATTTCACTACATACCAGTCAGTTCAGTTTTGAAGCTCATGCTCTCGAACGTTGATGTGCGGCAACAGATTCAGTCAGGCAAGACTGTTTTCGAAGACGCTTATCACATGGCAAGTTATGTTGATGGGAGTATTTATGCCAACCATCCTTTTTTTTCTGATCATCCCGATGCAATAAGATTGCACTTCTACCTCGATGAATTTGAGGTTTGTAATCCAATCGGATCCAAAAGGGGTAAGCACAAGGTTCTGGCTGTGTATTACTTTGTTGGTAATATGGATTGCAAATATTGGTCAGAGATGAAATACATTCATCTTTGTGTATTGGTTCGGTACCAGCATTTGCGCCAGTTTGATCCATTTCTTGTTCAGCTGTTGAAGCCCCTCATCGATGAGCTAGAAACTTTAGCATCTGAAGGTATAGATGTTATAGCTGATGGTGTGACTTATAATTTCCGAGCTGGCTTAGCAACTGTTTCGGGTGATAATTTGTCAGCTCACGATTTAGGCGGGTTTCAGCGTCATTTCAATGCAGGTAGGATTTGTCGGTTTTGCATGGCTAACCATGATGAAATAGGAACATCATTCAGAGAAGATACATTTGTTTTGCGAAATAAGGAGGTACATGCTTACCACTTGGAGGCACTCGATGCTTGCAAAGCCAACGGGTCTGTGTACGGTGTTCTGCATAGATGTCCACTGCTTGATTTACCTTATTTTGATGTTACTACTGCATTGGTTCCTGATGTCATGCATGATCTCCTTGAAGGGGTTATTCCTCACTTGCTACACAAGGTAATACACAAAGCTGTGCATGACAAAACTGTCACTCTTGAACAGCTCAATGCTGACATAGCTGATGCAAGTAGACATGTAAGTGACAAACCAAATGCTTTGACAGCAAAAAATGTTGGCCCATCAGGTAAAATTGTTGGCTCAGCATCTCAGAAATGGCAGCTGTTTTTACTATTGCCTCAGGTTCTTGGTAAGTACATTGACGAATGTGATGAGTCATGGGAAGCTTACCTGCTCATGAGAGATGTAACAGATATCGTGTTGTCGCCGGTTGTGAATAAATCATCATTGTCATATCTTGAAGGTTTGATCTTTCAATTTTTAACACATTATGTGTCATTATTTGGATCAAATGCAATAACACCAAAACATCACTACATGACCCATTACCCACGAATGATTGGTATGTATGGGCCATTACGTCATTTATGGTGCATGAGGTTCGAAGCCAAACACCAATATTTCAAGTCCGTCATTGCATCATTGGGTAACTATGTCAATGTGACAGCAACAATGGCAAGTCGTCATCAGATGCGACAGTGTTGGGAGTTCACTAGTACTGATTTTCTTAGTTGTGAGCCACGTCCTCTGACAAGAACTGTTGTCTGGCAAATGTCACATTTACCATCAGATTTGAGGTTTGCCATTGCAGACAGACTTAAAGTTGAAGTTGCGGTAACGGATAAAGTAACTACCACGAACCAAATGCAACGTGATCACGTTACTTATACAGTTGATGGATGTTTAATTCTTGAGATTGTTGAAGAGGAAGAAATTCCGGTGTTCTTCCGCATAAAGTATATAATACTTTTTCATAACATGTGGCTTTTATGCGGTAGACTGTGTTTTGGTAGGCGGCTTCATCGGCATCTACACGCATATTCAGTTGACGTTGATGATCGCTGGGCAGTGGCATATCCTGGCGAGGAGGCAGATTATAACTTGCATCATTTCTTTGTTGTTGATGGGTGCAATTTCATTACCTCGAAATATCATGTGCCTAGATTCGAGAAGTAGGGGCGTGCGGAAGCGCGTGATCAGTCGGTTCCGGCATTCTAATAATTTGGACTTGTGCATATATTTAAATTTTGTGTGTAGTTTAAGAAATTTCACATTTTTTTCAACTTAGTAAGATATACAGCCATGCATATAAATTTGAATCTGAAATGCATATGAAATATCAAATAGAACAAATTAACAAGGACTTATGTTATATCCGAACCGCATTGAAATTCGATTTGAGGAAAATGCATTCTTTTCACAAATTGAACTGAAAGTAAAAAGGCATTCCACACACCCCCTATCGTGTAGCCTATTGTTCTAGTAAATAGTTACTACTAATATACCTACTGTTTGGAAAATAGCCAGTGAAATATTGAAAAAGTGGTGTTGTTTTACACTTTTTATATTATGTCATATACATGTATGTTATTTTTGTGTTTGCCATTTACTTCGTATGGTTCTTTGTGCTGCAATGTGTATGTAATTATTCATGTACAGAGGAAGAGGTTGATGGCAACACATTGCTGAAGCTGACCGAGAACATGGTCGAGAAGCTTCTACCAAAGATGAAGCTCCAGGTGAAGTTCATCGAATTGCAGAAGACGTTGGTTGTGCCGGTGCCACAGCCCATCGCTCTCGCTTCCTGCAGCTCAACTGCAACTCTAGCAGCAACAGCAGTAGATATTCGACCAATGGCTGAGGAACAAAATGGGTAAGTTTTTTGCTGTCTCTACCGTTAAACAAGTTTGACATGGTTGTGCAAAGATCATAATGCTGGACCTGCACTAGCATTATGTAAGCAAGTTGTATCTGATGTGACTATTTTGGGGAAAGTTGGTCCCTATTTCCCCCTGAATCCCCTTTGGCTGATAGGCCATTCGGTGCCATCCATAAATGAGGTCTGCAACGGGGGAGGTGGGAGGGGAAGAAAGAATTGTATTGTACAAGTCATTAAGATTGATAGAGTTATTTACGAAGCAAAGCTTAGTCTGTCCTGCGTGAATTGAGCAAAGTAGTGAAAATTGAAATTATTTTGTGTCGCCTTTAGCATTTCTAACCTTCGGGTGTTTTTCCAGCCTCCAGTTAAACCAGGCTACATACTTGCTGCCTGCATTACCAGAGGCTACGAGAGTCTACCTGGCACAAAAGAACCGGGCCTTAATTCTGCCAGGGACCACAAACCGGGCAAATGTCGTGGAGACCTTGGCGGATGACCTCATCCGGAGAAAGATATGGTTTGTGGCATTTGTATTTTGAATTTCATGCATTTGTTATTGCACCTATGATTAATCTATTCTATCTTGCAGGATGTGTGGCCAAAACCTTTCTGCATACTCTGTTGATGGCCCAATGACGTCCATCCCCCAATTCAGTGGAGATTACTTGACTTTGCCCCTCAACCTCACCTACCCTCCTCTGCTCGCCCTTGTTAAACCCCAACCGCCCCACCTCCTAGCGGGGATCCCCGGAAATTTGTTAAATTGCAGATACCTCAACATCAGTTTCAGAACCATTTCTGGTTGCCCAGTTTTATAATTGTGGGTTTGCTTTGTGTTAAGGTATCCGTCCAGAAGCAGCTACAGTATCGTTGTATCAACGCTGTGTGTTAAATATCCATTTCTGTTGGATGTGGATGGCACAACGGTATGTGTCAATTTATTGTGGATTTTCCTAACTGTTGTATTGCATTTATAAATATGAAGTGAAATGTTCAGTGCGTTTCACATTATTTCGCTAACTCTGGGGTTTGTCTCGTGAAATTAAGCTGTTGGCAATCGGCTTGATTCCTTTTGTGACATCGTCTATGAAACACAAAATTGGGTGCAGCCACTTGAATTGACTTCTATGTTTCCATTATCACCAAATTTAGTTCTTTTACCTATGGATTAGTAAATGATTTTATAAAATGAGTTAACGGATGAAAGTCGACTGTGCAACTTTTGCAGAACTCTTGGAGAAACTCGCTCAAGGCCAAGATGAAGCTGCAGAGACCGCAGTTGACCTCTGATAAGACAGTTCAGTTTATGCGGGAGAAGTACGGCCGGTGTGGCGTGTCGGGTCGAAAGAGGAAATCTGAGGTCATCCTGGATGATTCTGATACAGCCCCTTCACCAAAAGTCCCACGTTTCAAAGTAAGCAAGTACTTAGATGTTCGCTGACGGTAAAAAAGAGCTTCCTGGTTACTTCACTTACTTTGTTACTGAATGCCAGTTGATCCTTTTTCTTCAACCTATTGCCTGCTTTAAACATGCCCGTCCATCTGTTTTGTGCTAGGTCTCGGAAGTGGAGCTGTCCCTCGCCGGTGAGGACCAGCGGTCCATCGACAAGAACGTTGCGGCTATTGTCAGTGAGTGTAGGAAGGCACAGCCGGACAAAGCGTTGCTCACTGACAAATTGAAAAGGACCGCACGTCATCGACAAAAGATGTGCCTAGAGCAGACCACCGCGGCAGTGCTTGAGTCATTTCCGTGCCTCCGCCAACATCATTATGTTAGTGCATTCTTGTCAAGGTCTCATGCTATTGAGTTTAAACCTTTTGTGTTGACCCGTTGCAGCATACGGTCCATTGGTAAACTAGGCTATGGAAACGAGAGACCCAACTTATGGTTTGAAAGTGCTGTTAAGGGAACTGTTTTGCTTTCCATGATGGCCAAGTGGTTATGCGAGGCCACATCAAAATCCAAGATTTGGTACTGTTTGAACTGCAAGTGTCTAGAATAATTACTGGATTCTGCACATGTTAAAAATGCAAGTATGAAAATTACTTTGCAGCTCGTGGGTGACGCGATGAACCTCTACAACGTTGATGTCCGAGCCGTCAAACGACTCGGAGACTTCAGCGCTGCTCTGGTCATCGCTGCAAAGCAGAAGTTCCGTCGGGGCTCCGAGGCAGATTCCTTGCAGTCTATCTTGTGTGAGCACAGTCGCAGGATGGACGAGACTCTTGATGAGGAAGCTCACAAAGGTTATTTCTCACTAATTGCCATATTATTTATTGTAAAGACCTTGTTTATGATTATATTGTAGATTATAATGCCACTGCTGAATATTTACTATACTTTTTTGTCTGTGTGCTGTTATTCATAGTTACAAACACATTCTTAAGCACATTCTTTATGTACAGTTGTTATACTAATTGTAGGTGATGTAGTGTAGCAGTTAAGCTGTGGCTTCACATACAGATGTGGTCCTAGTTCAATCCAGGTGGCGTCCACTAGGCCAAGGTTCAGTCAGGCTTCCATCCTTTTTGTGGTCGTTAAAATTATTAATGAACATTATGTTGCGAGTTAAAAGGATATTTGTTGCAGGATATAAATTGGGTGATTAACTGTAACTTTATCTTGTTGTTGACAGGATTGTCGGTAATTCTGGGAGTGAGAGTCCTGGCCCTCTACCTCGCGGACAAGACCGACTCCATCTTCTTGGAGCGTGCCAAGGTATGTTGAACCATTACAGTACATATATATATAACATAATATCGAGTGTACCGGATCCGTGTTATAGCGAGTCCAATGTGGACAATTATCGATGCAGGTAATGTAATTCTCACTGTTGCTTGTTGCAATTTTAACTTTTTGTAAGTTAGTATGCAAAAAATGCATCTAAAACCATGCATCATCATCATCATGAACCATGAGCTTCATGCTCATAGGCCTCCAGTGTCAGTTTGATTCTCCTTCTCCATCCGTCTCTGTACTGCGCCATATGATACAGTCTTTGCAGAGTGTCTTGACCTCAGTCTTCTATGTCGTCTGTCCATTCTCTACGTGGTCTTCCTCTCTTGTTCTTCCCATCCATTACTCCAAACACCACTGCTTTGAGTTTCCTGTCGTCACTCATTCTAGCGATATGTCCAAACAGGCCCATTTTCCGCCTTATTGCCTTCTGCATGATTGTCTCTTTTCTTTTCTGATATAGGATTTTCAGACCTTGTTGGTTTTTACGACCTGGGAGACGCCCACTCTCCTCAGGTCAACCCTCCTCCTTTACCCGGGCTTTGGACCGGCGCGATAGGTTCCCCTCGTGGCGGAGTTGCAACCTGAT
>Earthworm_DN141195_cf._BEL-17_Adi-I_BEL_Acropora_digitifera
ATTGGAGAAATTCAAATGTCAACCAATCCAGATCAATGGAAGCATATTCGATCCGAGCAGAATCCAGCAGACATGGCTTCACGAGGGCTGACAGCTTCGCGTCTCGTCAATGAAACCCTTTGGTGGAATGGTCCACAGTTCTTACAAACCTGTGATGACAATTGGCCTATTTGTCCAATGAAACCAGTCAGTGATATCGTGTGTGAAAGAAGAAAAGCAGATCGACATACAGATTTAACGTCAACTTTCCTAACCATTAACAATTCAATAGTTAATCTGGAAGACAGATTAAAACCAGATAGATACTCGGATTGGAGACGATTGATACGGGTGCAGTCATGGGTTCTGCGATTCATCAATAACTGTAGACTGGAAAAGCAGCAGAGGAGTCATGGAGAACTGCAATGTGAAGAAATCAAAGATTCTGAAATCCTTTTGATAAAAGCTTGTCAGCAGGAAGCTTTCAATGAAGAGTATCGAGCCTTGCTTCAAAAGAAAGTCTTGCCAGCCAGTAGCAAACTGTTAGTTCTGAATCCTCAGCTGGATGAAGATGGTTTAATGCGAAGCAACAGCAGATTGGTCAACGCTGAAGTTCTGCCATATGATGCACGTTATCCAATTATCCTACCTCGAAGACATGGAGTCACAAGGTTGATTATAAAATGTGAGCATGAAAAGGGAGCTCATGTCTGTGGCACAAATCATGTACTTTCAGAGCTATCGAAGAGATATTGGATTCTTTCTGCACGCGAAGCTATTCGAGAATGGGAAAGCATGTGTATGACATGTAAGCGTCGCACCACAAAGGCAGCGACGCAGATTATGGCGCCATTACCTAGTGGCAGACTGAAGTTGCCAAGTCCGTTGAGAAGCTTCGTTCACACTGCTCTTGACTTTGCAGGACCATTCCTCACAATTCGAGGTCGAGGCAGATGCAGAGAAAAACGTTATCTGTGTCTGTTCACTTGCATGACGACTAGAGCTGTACATTTAGAGATGGCATATGGACTGGATACGGATTCCTTCTTACAAGCATTCTTTCGTTTTGTTAATCGTCGGGGATGGCCAGAACAGTTGACATCTGATAATGGGCGAAACTTTGTTGGGGCAAATCGAGAGTTGCAAGAATTGATAGCGAACTTGGATCAACATAAAATTCTCAAATCCACCGTATCGCATAGCTTAAAGTGGAATTTTAATCCACCAGCTGCACCGCACTTTGGAGGAGTATTCGAAATCATGATAAAAGCAGCAAAACGTGCAGTCACTGCAATTCTTGGAAATGCTGAAGTTGGTGATGAAGAGTTAATGAGTGCTTTTATCGGAGCTGAAGCACTCTTGAATTCAAGACCTTTGACATACCAGTCAGCAAATCCACACGATATAACACCACTTACGCCAAGCCATTTCCTGCATGGTGAACTGGGAAGGCAAGCGGCTCCAGTTCCAGTTGATGAAATTCACCATCCAAGACAGCGTTGGAGACGTGTTCAAGAACTCATTCGTCATTTTTGGCGTCGCTGGATGCAAGAGTGGTTACCTGGTCTGGGATCAAGAAAGAAATGGTATTCATCCAAAAGAGAATTTCACGTTGGAGATGTGGTTCTAGTTGTGAGTTCGGATACAGCCAGAGGGAGTTGGCCTCTGGGTAGAATCGTTTCCGTTCATCCTGGACGTGATGGACATGTGCGTGTGGTCAAGGTCCGCATCGGAGAAACTGTTTTCACACGATCAATTAACTCTTTGTGCCCACTAGAATATTCTGATGATACAAATTCTGATAATTGATTTGTTACGGTTGACATGACCTGAATCAGTTGATAGTTTAGAATTGTGTGATAGGTTTAGAGACACTCTTACAGATATACTTGCATAGTTAATTAGGGAAAACAACGGTTACTGTTTTAGGTGATGTTTACACATCACAAAGGGGAGGATGTTCAGAAGACATTTAGTTTTAATTTTAAATGTAATGCTTAGCCTATGGATAGTGGCAGGGAGTGACGTCACTTTGATGTGGGACTCTAGGTAGATAGGTAGTTCTTGTTTCATGGCGTTTGATATCGATGTCACGTTGCCGAGTGCGCTTAATAAATGTTGAAAACCTAAGTGAAACTATCGTATCGTATGGGCCTATCGTTCAAAATTGGTAGCAGAGCGTGGTTCTAACAAAGTTGCTCGATCGAATCGTAAAAAGTTGTTGTGAACTCGGAAATTATAGCAGAAACTTTGACTTTTATCGAATCAAAATGGCGGACGGTTCAGATTCCGAAACGCAGGTTGTCGAAGAAACGAACATTGAACTCGTAAGACTATCGAAATCCAGATCAAAAGCGACATTTACTCGTTGTCGGCATAGTCTTTTAAAACTGTTGGACGATGCGGTTGTCGAACGGAAGGAAATTCGCTCAAAACAGCAACAGTTGTCGGAAAGCATGGAAAAAGCTATGGAGCTGATGGAACAACTGGTGACCATCTACAACGAGAGTGGTGATCGAGAGAACATTGAAAAAACCAGCACTGAAATGGAAACATTAGAATATGAATTTTCGTCAGCGATGAAACTCGCGCAGCGTCAGTTAGATGAGAACGCAAGTGGTGCATCTGTAGCTGGACGTCCACAACGTGAAACCCAGGTAAAGGACTTCATTCAGTCTGCATCTATCGTTCAAGCTCGTACAAGTGACACATTTATCGATAATCAAAGCATAAGAATGTTGGACACTTCCGAGGTGCTAGATCAGCAACAGCGTGTAAGTCGAAACTATGCAGCAGGTGAAAATACTGGCAGGGCACATATCGGACAAGATCTGTGGAGACAGTTGAAGCGAGTATCAATTCCTGTCTTCGCGGGTGATAAAAGAAACTATGAATCGTGGAAAGCTTCCTTCATGGCTTGTGTTGATCATGCACCAACGTCATCTGAATACAAACTTCTACAGTTGCGTCAGTATCTTTCTGGTGAAGCTCTGAAGGTCATCGAGAATTTGGGTCATTCAGCAGCAAGTTATGAAGCAGCAAAGCAACGGTTGGAGCGAAAGTATGGTGGAGTGCGACGACACATTGCAATCCAGATGGAGGAGATCGACAGTTTCAAGCCGGTAAGGACTGGGAATGCTCAAGATTTAGAAAGATTTTCTGACTTGCTAGACATTACAGTAATCAATTTGAAGGATTCTGGTCGCTTAGAGGAACTGTGCTATGGATCATTGTATCTGAAGCTTCTTAAGAAAATGAATGAGAGCATGCTTGCTAGTTACCAGCGTTGGGTATTTGAGCATCAAAAGAATGAAGATGTTGAAACACTTAGAGAATGGATTCTAAAAGAAGCAGAATTCCAGACTGTAGCCAATGAAACTGTGCAGGGTATTTCTGAAGTGAAAGTTCATTCCAACAGAAGAATACATTCACAATCTTACTTTGGTCAGAATCTGAGCCAGAGAAGGTCCAAAAAAGAGTTGGTTGGTTGTGCTTACTGTCAGGGTCAACATGGAATCTGGAGATGCAAACAGTATGAGCAGCTGGATGTGTCCGATAGGTGGAATGTGGCAAAGGAAGCAAAATTGTGTTATCGATGTTTGGAAGGAACGCACCTTGGTCAAGATTGTGTTCGCAGTCGACCATGTGGTCTGGGGAATTGTAGTAGAGTTCATCACAGACTACTGCACAAGGATAAAATCAGTAATCGGAATGGAAGCATGAATCCCAGAGTCGCTGCAACATCAAGGTCATCGCACGAAGATCGTTCTATCGTTATGCCTGTAACTTCTCGATCCACAGAACCTGCAGAAAGGGGAGGCAGCAGTGATACGACGTTAGTCTCCAATGATGCCTGTTTCAACATGTGCTCGCTACGTACGGTTCCAGTTATTCTGAAAAACGGTCACAAGACGATTCAGGTGAATGCTTTGCTGGATGATGGAAGTACGAAGACCTATTTGAATGCTGATGTGGCTGCAGAACTTGGTCTCGTCGCTGAAGCACAACAGATAACAGTGAATGTTTTGAATGGACAAAGTGAGGTGTTTAAGACAATGCAGGTGGATGTACAAATCCAAAGCTTAGACAGAACTGTAAACATGGCAGTTTGTGCTTATACTACCAAGAATGTGACTGGAAGTATGGAGATTGTGAATTGGAGAAAACATTCTGCGAAATGGCCACATCTTAATGGCATAAACTTTCCAGTATTTCGATCACGTCGTGTTGACATGTTGATAGGTTTGGATTATGCAGACTTGCACCTTGCTCAAAAGGAAATCCGAGGCAAGCCTGGTCAGCCAATAGCCCGACTTACTCCGCTGGGATGGACTTGTGTTGGAAAGACATCACCAGTGGAATCTGCATTTCATACGAACTTTAATTATACTTACTTTCTTCGAGAAGATGTGGATGAAGTAAATGCCACACTTCGTAAGTTCTGGGAGGTTGAAGAAGTTGCAACATCGAGCAACGACTTATCGCAGGATGATCGAGTGTTGTTGCAAGAAGCAAGACGAACATTGTGTTATGCTGATGGAAGGTATCAAGTGCGGATCCCTTGGAAAGATGGCCATCCAGATTTGCCTAACAATTACGACATGGCTGTTAGGCGTTTAGAGTGTACCGAAAAGAGACTCCACAAAGATCAAGCAGTCAAGAGTGCTTACTGCAAAACTATCGAACAGTATTTGGGTAAGGGGTACATTCATAAACTGGACGAACAGAGCAATAGAGATGACAAATGCTGGTATTTACCGCACTTTCCAGTGATTCGAACTGATAAGGTGACAACAAAGACAAGAATCGTGTTTGATGCATCGGCTACTTATAAAGGTGAATCGTTGAATCAGACCATTAGTCAAGGTCCAAAGTTGCAACAGCAGTTGACAAACGTCTTGCTCAGATTTCGTAAGAATCCAGTAGCACTGGTTTGTGACGTTGCCGAGATGTACCTTCGGGTTGAGATCGCTAAGAAAGACAGGTCTTATTTCAGATTCTTGTGGCGCGATATGGATAAGAACAAAGTTCCAGCCATATATGAGTTTTCACGTGTTGTGTTTGGAGTGAATTGCTCACCATTTTTGGCACAGCTTGTTGCCCAAGAACATGCAAGACGACTAAGTGAACAGTTTCCATTAGCTTCAGAGACTATATTGAAGTCAACGTATATGGATGACAGTATGGATTCGGTGGACTCTGTTAATGATGGAGTGGAACTGTATAGGCAAATGTCACAGTTGCTGGGACAAGCAGATATGCATGCTCGCAAGTGGTTGTCAAATTCGGATGAAGTGTTGAAGAATGTACCACCAGAAGATCAAGTTACTGAGATGGAAATTGAAGGTGATCATATGTATGGAGCAAAGACCCTTGGTGTGATATGGCTAGCGCATGAAGATGTTTTCACTTTTCGATTCAAACCAGTGGAAGATGGATTTGTCTGCAGCAAGCGAAATGTACTAAAAAAGGTAGCATCGCTCTTCGATCCACTGGGATTTTTGGCACCATATATTGTTCGTGCCAAGATTCTGTTGCAAAAGATGTGGTCGTGTGGATTGGATTGGGATCAATCACTGGACATAGAACTCAAAGCTGAAGTAATGGATTGGTTTTCAGAACTTGTTGATATTGGCAGAATTCAAGTTTCAAGATGCATTCGTCTACAGAATGAGAAGCTGTTGTCGATGTCTTTGCATGTATTTGCTGATGCATCCACTGATGCTTATGCTGCGGTTGCATATGCACGGTGTGTGTACGAAAGTGGTTGCATATCAAGCCAGTTTGTATGTTCAAAGACAAAGGTAGCTCCATTGGCTTCAACGAGTGTTCCACGTCTGGAATTAATGGCAGCAGTATTAGCACTTCGTGTGGGAACAAACATTGCAATTCCACTGGATATCAAACTGTCCAGTATTACCTTCTGGAGTGATAGCATGAATGTTCTACATTGGATAAGAGGTCGAAGTAGAGCGTACAAACCATTTGTAGCAAACAGAATTGGAGAAATTCAAATGTCAACCAATCCAGATCAATGGAAGCATATTCGATCCGAGCAGAATCCAGCAGACATGGCTTCACGAGGGCTGACAGCTTCGCGTCTCGTCAATGAAACCCTTTGGTGGAATGGTCCACAGTTCTTACAAACCTGTGATGACAA
>Earthworm_DN142375_cf._Gypsy-33-I_DR_Gypsy_Danio_rerio
TCCGAAGTCACGTGTTAAAGGTGAGCCGCTCCGTTTGGCCATTCATTTTGTCTTGTTGGAATATAATAGAACCTATTCCAACATTAATTTATGGTTATATCTGGCCTCAGACGAGGAGGGTATTTTGTATTTTCTTGTCTTTCAGACGGTGGTGTTCAAACTGTATATCGCAGGCAGGTGTTAATTCACACGGTTAAATTATCGTTTTGGCGTTCGGTTAGTAAGCAAAATGGAAAATTTAACGAAGACGCAACAAGACTCGATAAAAAAGTTGTCGACCGACGCGTTAAGGTTAAAACTGTTGAGGAGTGGGTGTGAGGAAGAGGTTGTTTGTGGTATGGCGAGAGATGAACTTCTGACTAGGTGGGCGGAAACTGTGGTGGCGGGGCAGGATAGGCCAGAGCCAATGGCTGCACCGGATGTCAGAAGGGTAGGTGGATATGACATTGAGTTGGAAAGAGAGAAGTTGGCTTTTGAGAAACAGAGATATGAAGAAGAGAAACAGGAACGAACGAGGGAAAATGACCGGAAAGAACAGGAATTGGCTCTGAGGAAGTTAGAACTTGAGCACCAGGCGGAATTCAAGACAAAAGAACTTGAGCAACAGTTGGAATTCAAGACGAAAGAACTTGAGCAACAGGCAAAAGAATTTGAGCAACAGGCAGAGTTCAAGACAAAAGAATTACTGCAAGAAGCAGAACGAGCTAGGTTAGAAGCAGAGAAAATCAAGCGGGACACCGAACTGAGGGAAAAAGAATTGAAGCAAAAGGAGGTAAAGCTTAAAGCAGAAATGGAATTGAAAGAGAGGGAGACACAGAGGCAAGTAGCGAGAGATGAGGCGGAGAGAGAGAGGAGTAATTGCATGGCATTCAAACTTAAAACTTTTGGTGATGCAATTAAGAATAGCATAACTATTCAATCTCCGGATCCTTTTGAAACTATTGCATTCTTTCGGAACGCTGAACATCTCTTTGATTCTATAAAAGTACCAAACGAATTACGAGGAACATTAATTCGTCCATATTTGAATTCTCGTTCAAAGGAACTTGTGGGTCGTATGGATCCTGTGAAATCCACAAAGTATGACGAAATTAAAGGGCTAATTTTGAAGGAATACAAAATGTCACCTGCGATGTACAGGGATTCATTCAATAACTTGACAAAAAGGGAAGGAGAAACATTTGCAATGTTTATTTCTCGTTTACAAGCTGTTCTTACCTACTACATTGAGAGTCGTAGTGTGACAACTTTGCTTCAGTTGATTGACTTGCTAGTAAGTGATAGGATTAAATCTTGTTTGTCTGAATCGTGTTTGAGACATGTTTTGTCTGTAGAGTCTGCTACTGATCTAGGTTGGGTTGATTCCACAAAACTAGGTGCCACAATTGATTGTTACTTAGCTAATCATGTTGGTGACAGACCAAGGGCTGCAACACTGGGTCAACCAGTGCAACGTTTCGATGGTGCAGGAGGGAAAGGTAGCATGGTTACTCCTTTTCGACCATCCCTTAACAAAGTTCAGAGTGGGCCTACTGGTCAAATACCCATGGGTTTAGCTGATAAGAGGCCCAGAGGTTGCTTCATTTGCGGCAGTCTTTCTCATTTAAAGGCCAGTTGTGATAAAAATAGAAACAGAGGGGTTCGACCTGAAGCACAAGACAGTGTACGACGTGTGAATGCGTGTACGACTGATAGAGGCTGGGTTGCAGAGCATTATAATTCTATTTTGGGCAGTCATGAATCAGCCCATGAGAACTCCCTACAGCCAGAGTTAATAGGGGAGCCAAAAGAGGTCGTGTTTAGCCCTGACCCTATGACTGCAGTTGATATTGTTGATACTCAGGAAGAGGTGGTGTATGCTGTCAACCAAGTTGTAATCACAGAGACAGTTGACAATCCTGTATCCTGTGCAATCGATGTAAACAAACCCTATGATTTTGCTAGGTTGCATTATGTTGATGTTCGTGTTGCTGGTGAACCAGGAAATTGTTTTCAGGTTTTTCCTGCGTTGGATGATGGAGGTGCTGAGGTGGCTGTTGCTAAACCTAGTACTATTGAACATCTGGGTTATGTAGAATGTGTTGGATCTACTGCATTACGTGGCATCATAGGTGCACCAGTAAATGCAAAACTTGTTAGATTGTACATCAGTCTTGATCATAAGTGTAATGTTGGGGTTGATTGTGATCTCTGTAAGCAATGGACACCAGTATTGTGTGCAGTTTGTGAGGAGGCAAATGATGCATTAGTGCTTACTGCATCCAGTCTGGGTCAATTACGGTCTTATTCTCATCGGTGTAATGCTGTGGTACAACAGAATCCGAATGAAATTGAGGATGAAAGTGATGGTCCTAATAAAGGATATGTTGCTCATGGAAGAATGGTTAACAGTAGCAGTGATGATGAAAAGTTAAATGATGGTGTGATTGATCCGAATGATACTAACAGTGTTACAGTTGATCATGTTGACCCAGAAGCCAAGGTGATTCTGTCTTCTAGTGATGGGAAGGGACGGGCTTCTGTTGATGAATTGATAAATGAACAACAGTGTGATGATACATTGCGGAGTGCACGCGCCCTAGCCTTAAGGGGCAAGGGGGGTTTCTTTTATAAGGATGGCTTATTGATGCACCAAGAGAAATTACTTGGGCAAGAGATTACACAACTTTGTTTACCATTGTGTAGAAGAACTCATGTTTTGGAACTTGGTCATGAATTAGGTGGTCATTTGGGTCCCAAAAGAACAGGACAACGAATACGCCTAAGTTTCTATTGGTGTACTGTGACACAAGACACTAAACGTCATTGTCAGTTGTGTGCAGTGTGTCAAAAGAAGGCACGTATTACATTTCGTGATCGCGTTCCTATACAACCTATTCCGCGTGCGGAAATTGCTTTCAGTCATTGGTTTATGGATTGCTTAGGTCCCATTACCAGTGATAAGTGTGAATTTAACTACTGTTTGGTTCTAGTGGATAGTGCAACACGTTACCCAGCAGCTTTTCCACTAAGATCAATAACTGCAAAGTCTGTATGTGATTGTTTGATGTCATTATTTATGTACTTTGGTGTTGCTTCAGTCATTTCTAGTGACAATGCTACTAACTTTACTTCTCGATTAAACAGGGAGTTTATGAATCGTTTAGGTTGTAGCCCAAGATTCAGTTCATGTTACCACCCTCAAGCAACCGGATTGGTTGAACGCATGGTAGGGACTGTGAAGTCATCTCTGGCCAAGATGGCTGCAGATCATCCAAAGTCCTGGCACAAGTATCTTGGATTTGTTTTGTGGGCATTGAGGGAAATCCCCAATGAAACAACAGGTGTTGCACCATGGTTGCTAGCATTTGGGCAATTGCCTCGTGGGCCTTTAGCAGTGTTAAAAGAAACATGGTGTGGCGAACGTGAGTTTCCACTGGACTTGGGTAAAACACCTTTTGAATATTTGAAGGACTTGCATAAGAAACTGGAGATTGCTAAATCTTATGCCGAGGCGCATACCAAAAGAGAACAAACACGATATGCCAATCGATATAATTTGCGTAGCCGAGATAAACACTTTAAAGTAGGTGATAAGGTGTTAATTTTACAACCTGATTCGACCACAAGTCGGTTACACAGTAAATGGAAGGGTCCAGCTACTGTGATAGAAGTTAAATCACCCTACAGTTATATTGTGGATTTAGATGATCGACGATATAGGCTTCATGCAAATCAATTGCGCCAGTTTCATGTAAAGACTGACCAGATTAGTTTTGATACAAGGGCCTTAACTCAACCTTATATTATGGGGAAGGAAGCATTCACTGTTGCTACTTGTGCTATAATATATGACAAAGACCGAGATTTTGGTGACATTGAGACGGTTGAGAAAGATGACGTAAAGATGACTGATGTCAAATATGATGTGTTTTCACTGCCTAGTAAACGGATTGATCCTGTCAAACTAGAACACCTGTCTAAGGATCAACAACGTGATCTACTGGGGGTCTTGGATAAATTTCCAGATGTATTCTCTGATTCGCCTGGATTTTGTGATGCGGTGATGCATAGCATTCCAGTCTCTGGGGAATTTAAACCAAGACGGTTACGTGCATACCGTGTACCCGAACGACTTAAACCGGAAGTAGACAAACAGATTAATGATTTGTTAAAATGTGGATTCATTAAACCGTCAAAAAGCCCGATGGCTAGTCCTTTGGTATGCGTGCTCAAAGGCAAAGATGGTAAAGATGGTGTACGTTTAGCCATTGATTATCGTTACTTGAATAAATACACCATTGCTGATGCATTTCCTATGCCAGACATGGCAGATGTTGTACAAAGAATTGGAATGGCAAAGTATATCAGTACTTTTGATGCATGTAGTGGTTATTGGCAGACGGCTATAAAACCATCTGACCAATGGCTATCTGCTTTCGTGTGTGATGCTGGCTTGTTTGAATGGACACGTACTCCTTTTGGAATGAAGTCGAGTGGCAATACTTTTGTACGTGCTGTGCAATATATCTTACAGCCTATCAAATCTTTTACTGATGCATACATAGATGACATGGCTGTGTATTCAACTGAATGGTGTTTGCATTTAAACCATTTACGTCAGTTTTTACAGAGAGTTCGAGTTAGTGGTTTAACATTGAAACTGCAGAAATGTAATTTTGCTTTACCTGAAGTGAAATTTTGTGGAGAATTAGTCGGGTCAGGGACCAGAAGGGCAGATCCCAACAAGATGGCTGCGGTAGATGGACTTAAAGTTCCTGTTACCAAAACTCATGTACGGCAGGTACTAGGTTTTTTTGGGTATTTTCGTGATCATGTCCCAAACTATGCATCTATTGCGAGACCTCTTACAGATCTGACTGGGAAAAGGGTAAACAACAAGGTACCCTGGGGTTCGGTTGAACAGAAAGCTTTTGATGATTTAAAAGCTGCTTTATGTGAGGCTACTATTTCTCGCTTGCACATAATTGATTTATCGCACCCTTTTCATTTGTATGTTGATGCCAGCGACCACACGGTTGCAGGGGTTCTGACTCAGTGGGGAGTTGGGGGGACGATTCTCCCTGTGGCTTTTGCAAGTCAAAAACTGAATGACACTCAAAGACGGTGGGCAACCGTAGAGAAAGAAGCGTACGCTGCTTTAGCAATGTTACGCAAGTTTCGAAGCTGGATATGGGGAACCCGAATTACAATACATTCAGACCATAATCCACTTACGTATCTAACTGAAAGTGCGCCAAAGAGTGCAAAACTCATGAGGTGGGCTTTGGCTTTACAAGAATTTGATGTGGATTTTTGTTATTATGCTGGGAAGATGAACGTTGCTGCTGATACACTAACCCGACTGGGGCCAGATTAGCCAGTGGCCGGGCGGAGTGTGCTCAGTGGGTCTTGTAAATAGTTATGTTAACGTCTCAAGATGTGAGCTAATTGTTATTGTTTGTTTTCTGTTTGCATCTTCCACGAGACTACTGAATCGGCGCGAACTCGATCGTCTGATGGTCGGAGTTGGTGGATGTCCCGTCCGTTCCAGCCGGGAGCATCCATTTGGGAAGGGAGGTGTCACGTTCGCCCATCCTTCCTGCTGTTTGGCCGCTGGTGTCCTCTGGTGTTCACGGATGGTAGCTAGAGCGACACCAGTGGCCCGCCGCCGATTCGTCACTTACCGGGTGATCGTCTTGTGGAGGGGTCGAAGAAGGACACTTGAAGGACAAGAAAATGGAAGACTGACTTTTGATTTCAACATTAAAACACACTTTTCTTTTGTAATAATAAATGGAGCACCGACTTCAGAAAAAGAATACTGGTCGTTTCGTTTTCGTTGAACTTGTGTGACATTATTGGCGTCGTGAACAGGATTCCGAAGTCGACTGAATTCTTATCCGAAGTCACGTGTTAAAGGTGAGCCGCTCCGTTTGGCCATTCATTTTGTCTTGTTGGAATATAATAGAACCTATTCCAACATTAATTTATGGTTATATCTGGCCTCAGACGAGGAGGGTATTTTGTATTTTCTTGTCTTTCAGACGG
>Earthworm_DN125843_cf._Mariner-37_HM_Mariner/Tc1_Hydra_vulgaris
CTTAACTTATCTAACTATACTCTCTCTAACCATGAGGAATCTGTCCTCGATCTAGGCTTAGGGTAGGTGGGGGCAAGACGCCCACTGGAGGCATAACGCCTAGGGTAAACTAACCTAATCTCGCCCAGAACCTAAACTCGCCCACCACTTTTGTTTGCTTCTAAATTAATTAAGTTATGCGCTACATCATGAATGAGTAACGATTTATGAGCAGGGAACCATATTACTTCAACATAAATACAGCCTTGATCTTTGAAGTGTAATAATATCCAAGAAGGCCAAGTTGAAACTTTTCTTACTTTTGGTTAGTTTTTCGCTACCTAATTTGACAAGTTGATCGTAAGTAGCGTTTCATTCCTGAAAAAGATCAATCTGTGAATATTACACGACAGTGCTGATTTGTTGTGTTTTTATTTATGTTTTTAATAGAATATAAGTTTGGGTGTTTGTAGCAATAATTTGGACGCAAGCCAGAGTTGAATGTAGCCCGTCAAAACAACACAATCTCGCCCACCATGTAAACAAAATGTCGCCCACACTACCTAATCTCGCCCAGATGGGCGAGATTAGGTAAACATAATATTTTAGGGTAACGAATAGCATGTTACCATGGACGCCGTGGTAGTTATGGTCACCATTATTATGGATACATAGGCCTAGGGCCTACTGGCCATTGTCTAATTTTTTATCTCAGGTTTCGATAGGTAGTATTATTTGCTTTGATATTGATAAGTTTGCTATGTGTAGCTACTGTCTGGTGTTGGAGTTGGGGGCTCATACCAGGCACATTAGTTCATATTAATTATTAAAGTAAAGTGTTAGATTATGTGTATTTTATTTAGGAACTGATTGAATCTACTATTATGGCCAGAACAAGAGGTGCTGGGTGTAGATCATCCTCCAGGTTAAATGTCAATTCAACACCGACATCCTCTAAGACTCGTGGTAGAACACCAGCATCCTCCAATAGTAAAGAAACCGCTAATGCTAAGGGAATTAATCAGGCAGTATGTTCTACAAAACGTGGCAAAACACTAAAATGGAGTGAAGCCGACATGATCAGTGCTATTAATCACATCAAGTCGGAGCCTTCAGCATCAGTACGAAAGGCGGCATTGCTGTTTAATGTACCACGCTCAACACTGAGGGACAGACTGTCTGGGAAAATTGCAGTTGGTGCCAAGCCAGGAAGAAAACCACTATTAAATGTTACTCTTGAACAAAAGCTTATTGATTATGCCAGCAATCGTGCCAAATTGGGAATTGGATTTGGAAAGACCCAGTTCCTACATTATGCTGGAAGTCTTGCAAGAAAGTATAATGTTAGGTTCAAAAATGGAGTTCCCACAAACCGCTGGTGGTCAAACTTGAAATCCAGACATGGCAACAAATTTACACTGCGTCAACCGGAGGGAACTGCATCAGTTAGACATCAATGCATGGACAAAGTGAAAGTGACAAAATATTTTGCTGCACTAAATCAGGTCATGACTGAGAATGGTTTGCTCGTTCATCCAGAGTCAATATGGAATATGGATGAGACAGGCCTTCAACTCGATGTAAAGCCAAGAAAAGTGGTGGCTAAGAAAGGCACAAAAAACTTGCACAGTCGAACAAGTGGCAACCGCGAATCCATCACCGTGATTGCTTGTGTCAACGCAGCAGGAAAGTATATTCCTCCACAGGTGATAGTAAAAGGGAAAACCTGTAAATCTCTAATGGGGTTCAACACCGAGTCAGCTCCTCCAGGAACAAATTGGAGCTTTTCAGATAGCGGTTGGACTAAGCAAGGACTGGCCAAGTTATGGTTTGAAAGAACATTCTTAAAAAACATTGGCTTACATCGGCCTCAGCTGCTGGTTTTAGATGGGCACGATTCCCATAATTTCCTGGAGTTAATCGAGATGGCAATCCAGAATGAAATACACATAGTTGAGATGCCGTCTCATACATCAAATTGGCTGCAACCCTGTGACCGCACACTTTTCAAGCCACTAAAGGATTACTATCGTTCAACTGCTCAAGATTTGATGGGTCAATTCCCAGGAATTATTACTTGCCGGTCAAATTTTGCAGGTTTATTTGCTTCTGCATGGGAAAGGGCAATGACACCAGACAACATCATTTCTGGCTTCCGATCATGTGGAATTTACCCATTTGATCCGGAGGCAATTCCAAGTGATGCATATTTGCCGAACTATCTACATACAGTTGAACAGATCGTAGTTAATCCATCCATTGTTGATAACTCGGAGACTTGTGTAGGTGATGGTCAAACAAATGTTGAAAATGAAGTTCCAGGAAACACTGATGAGTCACTTGTTACCATAACCCAGAATCAAGATGGAAATCAGTTGTTAACAGAAATTCCTAGTAATGCAGACAAAATAGTAACTCCATCCCCTTCTCAGTGTTTGACAATTATTGAAAATGAAATGAATCCAGCACAGCTGACTACCTATAATTATCTTTTTGATAAAGGTTTTGATCTTGAGAGTGACAGAGACTTTGTGACTTGGCGAGCACTGAAACTTTCTCTAAAAGGTCTCATTGACGAAGCTCCAACACTGGCCAACTCGAAAGAAACGGAAATCATTCAAGACAATAATTATTCCGTGGAATTGCAACCTTCAAGTAGCCTCCATGAGGTCTCTTTGTCAGATTTTGTAACCGATTTTGATGGCCCAATTGATGATCAAGTTGTAGCTGGGCTATTAAAACAACTTCAAGACAACATCGAAACTGATGAAGCAACTTTCTTTCAAAGCAGCAATGTGCCTGCTAATTCTGTGTATTCTGAAGTTGTTGCCCAAGAAGAAATCCAACCACTTCCAGTAGTAACAAACACAGAAGTTGTTGGCTCTGATTTTCCATTCATGAACACTTCTTATCCTGGTGATGGAGATGATGATGTCTTAAAATACCCTGAACCGACGGCACGAAAAAAGACAGCTGTTAGAGGTGGTCAGCACAAATTCTTTGTTTTAACCTCAAAAGAAGCATATGCTGCAAAACTGAAATATCAGCAAGACAAAATCCGGATGGAAAGAGAAAAACGTGAAAGAAAACAGCAACGAATTGCCAATGCAGCTAAGCGAAAAAATGAAAAAGCAGAACAAGCCGCATTAGTTGAACAACGGAAATTAGAGCGTGCAAAGAAGATTGCTCATAAGCAAAAATCCAAAATACGAAAATCACATGCACTGCCATTATCGTCACATAATCTATCAGCTTCAAGTCACAGTGAATCAGTTACCCACCAAGCAATAGTTGACAGTGAATCGGAAATCCATCCAGGTACAGTAGCTTCAATGGAATCAGATATTCGTCGAGAAACAGCTGCTAATGAATCAGATATTCATCTAAGAATAGCTGATTCCACAGATGTCAATGAATCAGAAATTCATCCAAGAACAGCTGCTTCAATGAATGGTAGTGAATCGGAGAAAGGAACAACTTCTTCGGCAGGAGGCAGTAGGCCTAGGCCTAAATCAAAAGGAGTGCATAACTTGAGAAGACAAAGAAATACTACTAAAAGAAAAAATAACTTTGAAGAACCAAGATATCAGGCAAAAGAGAGAAAAATCTCAGGAAAAATGCTGAAGGAGAAAATTAAACAGAAAACCAGAAATTATTCTAGTCCAAACCAAAACTGCCAGGAAGACAGAACCCCATGTGAAACATGCAAAGTCGTATATTGTGAAGATGTAAGTGGAAGAAATTGGATTCAATGCCAGAAGTGCCAAAACTGGAATCATAATGCGTGTCAAGGATTGGAGGAAAATCCTCCGAAGAGATTTTTTTGCATTACTTGCGAAAACGATTGTGATTAGCCTATGCTAACACCTACCTCAGAACATATAATTACAATGGATTGATTTTCAAGAACAACGATTGATTCTTAAAGTTTATAGACTAGCCTACTAGGATGACCATAGGCCTATTCAATTTCTTATTGAACAGTGTTTATATTACTGAGCAACACTCAACTCATTTTTATAGAGCCGACTGTTCAGGATTTGTGAATGGCCATTTAGTTTGACTTTTACTATGTAGGCCCTAGGCCCCCTACTTGTTTCTAACTTTTCATGTAGGGCCTGGTGGATTTCGAATTTCAAGTTTTTTCCTAAATTTATAATAGGCCAGCCTGTCACTGTGCATGTTCTTTTTTATGACTATGGGCCTTGGATGCTTGAGATAAACAAGCAAAGGTAAAAAAAGTATAGTTAGTCTTTTTAATTATTAAAATTGTCAGATTTAGGCCTACTAGGTGTTCATAAACTTTAATTTGTAAAGAAGTTTGGACGGCACTGCCCTAGGCCAGACCATTAATAAGCTGGCATTTAGGCCTAGGCCTATGCCTAATGTGCTAGCCTAGCTTTCCTTCTTAACTTGACCAGTGGACGAGTTTAGGTTAGTATGGCGGGTTTGGGTTCATCTTGGCGAGATTGGGTTCAGTTTGCATGCTGCAAACTTTTCATTGTAGGCGGCATAGACGCTGGGCGATATTAAGAATATACCCGTAGTTTTGTATTTATTTTAATTGGCTTTGGAACGATACATGATAGCATATAGTTGTACATACAACAGTCTGGCCGCGACAAGTTCAGTGTGGATGTGGGCGAGATTAGGTTAGTTTACCCTATAGATATATGTTTGTAACAGAGTTTAACCTAGACTTTCATATGCCAAAGTCAGATAGGTGTGATTTGTGTGAAGAATTTAAAGTACTGAAATTGAACAGGGAAGTCATTGGAACTGAAATTAGTGTCAAATATGATAGGCACATTGCACAGAAGGATGCAATGCGTGAAGAGCGTAAGGCTGACAAGCAGTCTAAGAAAATGGTAGTTTGTTTTGATCTGGAGAATGTTATCACCTTGCCTAAGGCAGGAACTAGTAATTTCTTTTACAAAAGGAAATTGAATTTGTACAATTTAACTGCTCACGCTTCTTCTGGTCAGGGCTATTGTGCTATTTGGCCAGAAACACTTTCTGGTAGGGCAGGTATTGATATAGCAAGTGCCATAGTCAAAATTCTCACAGCAGTCGTGCGTGATCACCCAGATATTTCTGAAATTATTACATGGAGTGATAGCTGTGTGCCTCAGAATCGCAACTCCATCATGGCTTATGCTATGGGAGACTTTTTGCAAAGACATAGTCACGTTACAAGTTTAACAATGAAGTATTCTGTTCCAGGACATTCATGTATTCAAGAAGTAGATAACATGCATAGCCAGATTGAGAAGGCTATGCAAGTTGCCGAATTTTTTTCTCCAGTGTCTTTTCTGAGAGTTCTATTAAATGTTAATCGAAGTAAACCGTTTAAAGTTATTCAAATGAAGAACAATGACTTTAAACAATACAATGTACCAGCAAAATTCTTGGAATACCAAAAGATTCCTTTCAGTAAAGTAGTTGGGCTGAGGCTTACTAAGGTTGAACATGAAGTTTCATACAGAACTTCATGGTCCGAGCCATGGATAATTGAAAATATTAGATATGTGAGCAAGAGCCGGAAAGGAAGCAAAAAAGATGGACAAGTCTTAGATAAAGGCTTAAATACTTTGAAAGTGAGTAAGTTTGTGTGCAAAATAACTGCAGAGAAGAAGAAGGATTTAGCTAGTATGCTGAAGTGGCTACTGCTTGAAGACAGGCAGTTTT
>Earthworm_DN131861_cf._Gypsy-26_Ano-I_Gypsy_Anolis_carolinensis
ACGGTGATTGTGAAGATTTGAACCAATGCTTTGGTCGAATGAGCCAACCGCCGTCTAAATCTACTACTCTGATACGAACGAAAACCAAATGAACGATCCTGGAACCGAAACTGCTAGAATTGAAGCAAATGAGCATAGCAATTCCACTCTGGATGAAAGTGCAGTAGTTGAAAAAAGACTATGTAGAATTTTACTAGCATTAAGTGCATTTGAATGTTCATTGTCTGCTGAAAAGTTGAATTTATTTCAACAGGCATTTGCTGGTGAAGACGCACAGTTCCTCCAAGACCAATTCTACATAGCATGAAATGGTATGCAGCAACACATGTTGATGACTTCATTGTCTTTTCTCCGTCATGGGAGTTGCATCTGGAACACATCAGCGACGTATTGGAAAGATTAAGAGAAGCCAGTCTAACTGTAAAACTAAAGAAATGTCAATTTGCTATGAAGTCCATCAAGATTTTGGGACAAATGATAGAAGATGGGTTCTTAAAATTATACCCCAATGAAAATAACAGCGATTTCAAACTATCCTGAGCCAAAGACAAAATGCCAGGTGAGAGCATTCCTAGGCCTGGGAAACTTCTATAATCGGTTCATCCTAGATTTCGGTTCTAAGGCAGCTCCCTTAACGAAACTGATTAGAAAGGACAAGCCAGACAAAGTCCAATGGACCGCACTCACGGACAAAGCTTATAAGGACTTAAAGACAGACCTGACATCGGACCGCATGTTAGTACCTCCAGACATAACAAAGCCCTTTATACTCAGATGTGATGCATCCGGATCTGGGGTAGGGGCTGTCCTGGCACAATTAGATTCCAAAGGAGTGGAAAGGTCTATATCGTACGCGAGCAGAAAACTGTTAGACCAGGAGGCAAAAATGAGCCCGGTTTAGCGGGAACTTCTTTGTGTAGTTTGGTCCCTAAGCCATTTCCAGCAATACACGTATGGAACAAAGGTTAATGTATTTACGGACCACAACTGTCTAAAATGGCTGCAAACCATGGCCAAACACAATCCACGCCTTACGTTTTGGGAAATCCAAAGATACGACTTGGAGATTAACTACATCCCAGGGAAACACAATTCTATAGCAGACGGACTGTCCCGGGCGCATAATTGCCCTATGTGTATACAGAGAACCACTATAGCTTCAAAACTCGCCTCCCATTGGTTGAAGTTGTCACGTGACTCTATCGACAATTCATCGTGACCTGACCTATTTTAAACGCTCTTTGAAATTGATTGTTTACAAGCTAAATAAGATGGCAGCTGCCATTGACAATTTATTCGGCGATTGTTGTTTTGAGAGTGAGGTGGTCGAGGTGACGGATTTAGCTCCTGGTGGAGATGCGCTAAGCTGCAAGTTTATTATTCGTGCATCTTTGGCGTCGGAGTCTCAAGCCATACAATGGCTTTCTTACTTTAAAGTGAGAACGAGCACGAATTGGGTATCTCGTGCTGGTCAAAGGAAACTGGCGGATGGGAAATACGCGAGATTTCTGTTCAGCCGTGATTACGTCTGCCATCACAGTCAGAAGAGAAAGGTGAGATTACCGAATTTTCATGAAATTGCATAGGCCTACTGAGACATATGCAACTGAAGGTTGTAAAAAGTTAACAGTAGTCCGACGTGTGAAATTGATCTAAGGGTTGAGGGTTAGAAGCATGCACAGAAACAAACTTTATGGGATTTATGTTAAGGTCTTGTTTGTATATTATAATTTGTGATTATCTAAAATTCATTGTGATAATTATCCTTAAACGTTTAAGAAGTAATCTTATGGCATGGTTTAGGAACTCATCTTTGGTTAAATAGGCCTAGATTTTAAGGAATCAGTAAGTTTCTTGTAGTCTGTATATGGATATTTATCCTCAGATGCTTATCATTTGACTAATGGCTTTTAAGCTTAGTATCTTAAACATGTTGTAACTTTACCTTTGAATTTCTTAAAGTAGTGATATAATCAGGATAATAATATGACTTATTATTATAATAACATTACAGTTTGACGTAAGTATTAACGTGATGTACTGTTGATGCGATTTACAGCTGTCAACAAGCAAGAAGTCATGTGGCTGCGAAGCGACACTGTCAATCCGTGTCAAGAAGAACACGCCAGATGTTCTGCGCCATGACGAACATGCACGACGCGGTTTCTTTGGTGTCATCAGCGTGGACAACAGGCATAGTCACCTGCTGCACAATGCCGAGGCTCTGCATTGGCTAAAGAGATCTGAAGAAACCAAATCCACTTTCCTCGAGTACTTCAGTAGTGGTTAGTTTACTACATTATACTATTGGTCTAAGGTTTATTAGGCTGATGATTTGAGTCCCTTTCAATAGTTTTAAATACCTGTGAAGATCTTGCTTGTTTTATTAGTATTGTAGCAATAGTCATTCTGCAGACATATTTGCTCATCTTAACTATTTCTTCTTTATTTATTTTCTTTATTATCTATTTTTTAGATTGAAATGTTTCTTTTTCAATATTTATTGTGCTAAATATTTCTTTAACTGTATATGCTGTATTTTGTCCTTTGCTTGGTGTCTATTTCTAGTAGTATTTGGTTTCTGTAAGCCACATTGAGAAATTTGTAATTTATCTATTACGTGCTTCACTAATGCTTGTGAATTCATTTGAACACTTTGAGTAGCCTACTTAGCAAAATGTTTACCTGCGATTAATTAGCTATCATTATTTTGTGAATTTTTTGGTTTAAGTCGTGTCATCTATTCCGTTTTCAAATACAATTTGCTGTAAAGCAACTGCAGCAGTGCATATGTTGATGCATGGATAGGAAAGAGTCCCGCTGAGGCTCGGATGTTCCATCAGGACTTGCTGATGATGGAAAGCGATGAACGTCTAGCAGACAGCAGCGTCAATCCACCTGAGAGATGGCTGTACAAACTGCACGATAATTGGCGCAAGCAGCACTTTGGAGGCACAACTGGAACTGTCGACTTTAAGCGGTAAAATATGATCTGACTATGTTACGTTTCTGCTTGTGTCGTTTGTGACCAATCTTGGTTGGCTTTACGAGAGAAACTTGTATGTATTGGTGTGTTGGCATAAGCTAATAATATATGCGGTGTTGTCAAGTCAATTATGGTAACTTGGTTTCGGAACTTGGTCTAACAGAGTGTTGGGAAAATTGACAATATCACTTTATTACTCCAACAGGTATAATACTGCTGTTTCATTAAGACAACTATCAGAGTTATTTGCTTAGACTTTCCATATTATATTAGGTTATACGACATTTAAGCAGACTAATAGCAGTGTGTTCACTAAATAAATCAAACTTAGTTTCCTGTGATTGCTATTACAGCGCAGCAGAGCAGAGAAAGGCTGATCTGGAAGCAAGTGGACATACCGTCATGCTGCAGGACAGTCCGTTTGCTCTGTCGGTTCTCACGCCTCTGATGATCAGAGCACTGGCGATGAACAATAACCCACAGAGTTTTTTCATCGATACCTCGGCCTCATGTGACCAGACAAACACCTCCCTCACTCTTGTTCTGATGGCTAGCAAGGCTGGAGCCATTCCTGTTGGCGTCTCGCTACATGAAGGGCAGAGTGAACGTAGCTACACTGCTGCGTTGGCTCAACTGAAGGATCTTTGGGCAGCACAGTCGGTGGGTGAGGTTAGCATCACAAACTTCATGTCTGATGATAGCCTGGCACTGAAGAACGCCCTCCGTACAGTGTTCCCTGCTACACGCCAACTGCTGTGTCTGTTTCACGTGCCACAAGCGCTGTGGCGTTGGTTGTGTGATGGGAAGAATGGAGTAGGTAGAGATGAAAGACAGGAGTACATGAAGAAGTTCTCGTCTGTTATTCGTTGCGAGGATCGAGTGATTGCAGAGCAAACGATGAATGAACTGATCAGTAATGATGATGATGAAGAAGAATCAAAGTTGAGCAAGCATCTGGCATGTTTGTGGGAGAGAAAGGAGGAGTGGTGCATGGCCTATCGAATGGATGTGTTAAACAAGGGGAACAACACTAATAACTATGCAGAGGCAACATTTAGGATTGTCAAAGACATAGTTCTGTGTCGTCTACGAGCTTTTAATACGACAGCTTTTAATAGCTTAGCCTTACTAGACTACATCGCTGTAGTACTTGAAAAGTACTACAGTATTCGACTCCTAAATGCTGCTTTTGGGCGTCATCAGAAGCCCCATTTGTTGTATCAGAAGATTCTGAGCAAAGGGAAGGAAATGCTCAGTGCAGCACCCAACTGTGTCTCGGAACTGGGCGATTCACTGTATTCTGTTTGCTCCAGTAAGGATTCCTCGGTGCTTTATGAAGTAAATACTGACGTTGGTGTGTGCGCATGTAATGTAGGCCAGCAAGGTACTTTCTGCAAGCATCAGGCAGCCGTGCAGCTGAAGTATAGCAAGAACTTTGTGAATGCGCCAAACCTGTCACTGCTTGATAAACAACAACTGTACTGTGTAGCCACGGGTAAAGTTGTTGCTGAAGAAACATTCTTCGCTCCAATGACGGTCGTGGCTACTTTGACTACAGCACCTGTACAAGGGTTGTCCGTAGCTAGCGGTGAGCCTGAAAGTACAGGCACAGCAAGTGCTGTGGACGTGAATGGTTTGGACACCGATGACAGTGCGGCTAGTAGAGTGGCTAGTGGTAGTGGACCATGGGAGCGTATTAGCATGGAAACAGAAAGAATTGTTTCCATGTTAAAAGATAACTCCAGCGACCAGGGTTTGTTCCACTCTGCTGAGCGCTATGCAGCTGAACTTCAGCGTATCAAAACGCCTGGTCAGCTGTATGCCTTCCTCAACAGTAGATCTCAGCATAGCTTCCATCGCAGGAGAAAGATCCCTGTGCAGCCCACTTCCATAGCACGTCGTAGTGCATCCTCTACCAGGGGCAGTGCAAGGCATAGGTCTGGTCGACCTCTTGCTGTTCTGGGCAAGACAGGAAGGCCAAGCAAGCGACCTCGGTTACTGGGTCTTGCAGTCAGTGAGAATCGACCAAATGCAAAGAGCCATGGCGAGGGTCACTAATCTGTAGTGACTCACATAGTGTTTTAATAACCAATCAGGTTATTAGGTGACATATTGACTACTTTGCGTTATACAGTAGTTCTGTAGACAAGTCATTGCTAAAACAGTCATTTTTAACGTCTGAACTTATAACGGTTCTATGCGATTAAGGTTTGGATTAATAACTGTCTTTGCTGCCAATGTCTTTACTGTTCATTTGATAAATACGTTTGTTTAATATGCAAACAATCACATAAACTTTTTACTATTTTTCCTGTAATGCTTTAAAATACTGAGTCTGTTGAAAGAAATATCAGTGATGTTAATCCTTGTCCTTGAATTAGTAACAATGGTCTCTTGGCTTCTTATGCCATGATAGCTACAAGTTATCATAGCTACACGTAACCATAGTTTGGCAAAGACTGTAGGCCTAAATACAGTCACACAATAATTATTATTCTTATAAATTGTTCAGTAATTAACAGCAAGGAAAACAGTGCCTCACTCGATAGGACACTGCGATTATCATAATTTTGCACGAGGCTACGAGCCCAGCGCACTCCCAACCTCCCAGGGCCTTGTGCTAGCTCGCGTACTCGAGGC
>Earthworm_DN141344_cf._Chapaev3-1_ET_Chapaev_Echinops_telfairi
ATTATGTGTTGGCCAGTGAATTATGCATCGTCTTATAAATCGGATGAGGAATGATGAAGTGATACAAGTTGCACTAAATGACAATTGTGCAGCGATTGGCAGCCAAACTACTAGAGAAGCACTCATTTCAGCGCAAAGAATACATACATCCCACGTTGCGGGAAATAAGCCAACTTCTGATAGTAATGAGAAAAGGGGGAAGAGAGGTATCCATCACAGACTGTGTTCATCCATCGCTATTCAAGGTGACTGTGGCAGCAAAAGCTGTTGCTGGACTTGATGATAGCACTGGCTAGTATGAGAAACCTTCATTTGCGTTAAAAATTGGATATACTTTGAAGAAATGTGCAAAGCTTGTAAAGACTGAGGCGCTTATCAACAATGACGGTGTCACTACTGATGCTGCTGATCGTTTCTTTCAGCTCTGTGAGCTTGAGTGGAATGATGCATTGTCAGCTGCAGCATTGAAAACTGACATATAGGCAAAGGAATAAGATCAGTCTGCTGCCTTTGTCTGAAGATGTCAAGAAACTGCATACTTATCTCCACAGTCAGATAATCCGTGGCATAGTTGTCAGATGTAAAAACTGAACGCTTGGAAGCAGCGTGGCGTAGTTTGGCTGAAACAGCATTAACACAATTGATTTTGTTCAATAGGAGGAGACCCTGTGAGATGTCACGCATGACCATAGCCGACTAGAAAAGAAGAAGCACTGCTGATTTGACCTCTTATGTTCAACAGTCATTTATTTGGAGCAACTTACGTAAATACTTTACCAGAATAGACCTCACAGGCAAAAGAGGTAGAACAGTTCCAGTACGGCTAACCACAACCACGCAAAATGCTGTGGACTTGTTGATAATCAACAGATAGGTGTGACATTAAAGCAGAAAATTCACGTGTTTGCATGTATCCATAGCGATCTATTCTAAGATCGATTTCTTCCTAACTTGTGAGAAATAAAGATACATTCTGCTTGATGTCGTCCGTTCAAGGAACAGCATATAAAGTTCGAATTTTTGAATGCAAACTATATGTTAGAAAAGTAAAACCGAGTCCATCAGTGTTCTCACATAAAATCTCTTGAACAAGGAATGCAAAATTCCCAATTCTCCCAAACGCAAAGCAATTTTGCTATGTTTTGGACATTATGCACTTCATCCCCTTGGATATAGTAATTGATGAAGGCTCAAACTCTGTAATAAGTTACCACGACCATTTTTTCTCACATTTTGGGCTGGGTAAGACTACCGTGCATTTACACTGTGACAACTGCAGCGGACAGAATAAAAATCATTACATGCTGTGGTATTTACTCTGGAGACACTGTATAGGTCTGCATGAAACTGTAACTTTAAATTTTCTCGTGACAAGTCACACAAAATTTGCACCAAACTGGTGCTTTGGGTTATTTAAGCAAACATTCAGGCACACACTTGTTTCTAGCTTGGCAGACATTGCTTGTGTAGTCAACAACCCCACAGTGTCAGGAATTAATGTTGCACATTAGTGGGTGATTAGACCCAACGTTCCTTGCAAAAACTGGCAGAAATTTCTGTAATCTGGTTTCAAGCCACTGCCACATATAAAATCTTACCATCAGTTTAAATTTTCTGCCAGAGAACCTGGCATTGTGTTAGAAACACTGTTTGCAGACTCAAATGAAGAAAGATTAGACCTGCAGGTAAAGCCGAATATTACTTTTAATCTGTTTCCTGACATTATGACTCCACCTGGCCTTGATAATAAAACACACACTTATTTAAACACATTAGAGATTTCTGTGCTGACAAAGCAAAAGATGTGTGCTCCAAACCATCTGTGCCTCTAGAAAAACTGCTGTGTCACTTAGTAATGAAATAAAGATGGTAGCCAGCTTGGAAGACGGTCAGAATGCTACAAATGACTTGATTCCATTAGTTGTTGAAAGTACAGAAGTGGTAGCCAGCCAGAGACAGGATGTGACTGTTGTAGGTGAGATGACTGCATATGTCAACAGAAGAATTTCAGAGAAGAAACTGGTGTCAATTGTTGAAGTTGATGAAAGAGAAGAGTCATCTTGTCAGACGTGTTTGATGCAATTTACAATCTTAATAGTCTTCGTGGCCTTACACTGCAAAATTAGTAATGTGTGGACAAAAAAGTATTGAATGAAACTGTGACTAATTTTGCTTCTATCAATTTATGTATAGCTTCTCCCAAAGATACAGTAACTGTAATTAGAAGAAATAACACTGGTGGTAAGCAAAAATACGACAAAAGAGCCGACTGCTTGTTCTGCAAAGAACCTCAAAGCCACATTGTTCGTCACTGGGACACCAGACACAAACATGAGTCACAACTACAACTGTTGATGCAATCATCTAAACAGTCACGGAAGAAATAAAATAAATATGGGAAACCACATTCATAACACTGACGTTTTGTCCAGTGGTGCTGGAGAAATGGTAGTTATTTACTGGCATCAGGCTGAGACAGAGACCAAGCAGTATGTGCCATGTGAAGGCTGTTTGGCTCATCTATGCAAAATTGAAATGTACCCACACTGATGTCCTGCTATGGGAAAATCCAGAGCTTGGGAAGCTTCTACAGCTGCTTTAATCACCGATTGGTTTAACACCCATTACACTGGCCAACAAGAAAAATTTTCTTCCTGTTGCCTTCGGTTTTAGACCTGTTCTTGGGGTAATTTTGGGCGCTGATTCAGAAAATGTCATTGGATTGAGTGCATCAGGTCTAGTTTCTGAGATATCGTCGATTTTGTGATGAAAACCCAGTGCACTCTTTAAACGATGTCTTTCGCAAACTAAAATTTCATAATAAGCTTTATTTATGGCTAATGAATTCTTGCTGATTCATATACCTACATGTAAAATCAGCATATCTTGCCGCGTGCTGAGATATATTGTTGATTCAACGAAATAACTATTCCATAGCCTACAGCTTACTCAGCACTAAATTCATGGCCTAATTTAGAATTTATTTGTGCTTAGACAGCGTTTCATGGTTTCGGACTATGTAATTAGATGCTGAAGTCAGCATTTCTAGGCCTACATAAACCACCTGCTGAAAGCTAGAGCATCCGCAGTCGTTTTAGGGCATATTAAGAGTTGGTGACAAGAACAATCTGTGAAAGTGAGCATTAAATAACTACGTGTTGTTACTACTTGTTAGGCTAGTCATTTAATTTCTGAGATGCGAACATCGTTAAGGTTATGGCTACTTCCAGACGGAGCTGCATTAACCATCCAGACATATTTTGCTACATTTGTGGGGAATACACACTAAAAGCAAACAGGAAACCGATTTCTGAGTTTGTAAAAAGAGCATATGTAGGTTATTTTGGTGTCAAACTTGGAGATCAAGATAAACAATGGGCTCCTATGCAGAACTTGTATTGAACAATTGCGCCACTGGACAAATGGAAAGAGAAGCTGCCTGAAATTTGGTGTCCCGATGGTTTGGAGGGAACAAAGAAACCACTTTGACGACTGTTACTTTTGTATGGTTAATATCATAGGCATCAATCAGAATAATCGTCACAAGTTGTCTTACCCTGATATACCTTCAGCCAGGAGACCTGTTCCGCATTCGGATATTGTACCAGTTCCACCTTTTCGCGAACTACCTCAGCTCTCAGACGATGACACTTGCATGTCCAATATCGCACTAGGTGACGAAAGTGAAGAAAGTGGGGGCAGTGACAGTGATTTCCAATCAAATTCACACAGTGAAAGTTTTGACCAAAAAGAGTTGAGTGATCTGATCAGGGACTTAAATCTTTCCAAAGAGTCTTCTGAATTGCTTGCGTCCAGACTAAAGGAAAAGAATGCACTTAAGCCTGGAACGAAAATTACACTTTATAGAAACAGAGAAAAGGATTTGCTGCCATTCTTTACCCAAGACAACACCCTAGTATTCTGTAATGACATCAGCAACTTATTGAAGAAAATTGGTCTGACGGATTACAGCCCAGATGAGTGGCGTCTTTTTATCGACAGTTCTAAACGTAGTCTGAAATGTGTGCTTTTAAATAACGGCAACAAATTTGGTCCTATTCCAATCGGTCACTCCACCACGATGAAAGAACAGTACAATGCAATCTCTTTAGTACTTGAAAAGATCAAATACAAAGAACATCAATGGGTAATTTGTGTAGACTTGAAGATGGTAAATTTCCTCCTTGGTCAACAAAGTGGCTACACAAAGTATCCCGGTTTTCTGTGTCTTTGGGACAGTAGAGCCAAGCATGAACATTGGACAAGAAGAGATTGGCCTCCGAGAAAAGACATGGTGGTTGGAGCTCAAAATGTAATCAACGAATCTTTGGTGGCACGAGATAGGATCATACTGCCACCACTACATATAAAGCTAGGCCTGATGAAACAATTTGTCAAGGCTTTGAATAAAGAAGGTTCATGCTTCGAATACATAGCACACAAGTTCCCAGGAATTACAATGGAAAAATTGAAGGCTGGAATCTTCGATGGTCCACAGATCAGGCAACTTATGAACGACCCACTTTTCATACCATCAATGAATGAAATCGAATCGTTTGCCTGGTCTTCCTTTGTTCTTGTTGCTAAAAATTTCCTTGGCAACAAGAAGGCAGACAATTATGCACAATTAGTAGAGGATATGCTTCTTCATTTCAACAAGCTTGGCTGCAACATGAGCATTAAAGTCCATTATCTCCACAGTCACTTAGATCGCTTTCCAGAGAATCTTGGTGACTTCAGCGAAGAGCAAGGTGAAAGATTTCACCAAGACATCAAAACAATGGAAAATCGATATCAAGGAAGATGGGATGCACACATGATGGCAGACTATTGCTGGAATGTTATGCGCGATTGTCCCGGCAGATGCCACACTCAGAAATCGTACAAGAGGAGCTTCTTCTGTGTCGAATGACTTGAGATTTTTATAACAAACTTGTTCTGTTTGGTATCATATAAGTACAGTGTCAGGTACTACCATTTTCTTCTAAGTATTTGTATTATTATGTTTATTTAGTGTTTCACAGAATAAATTGAGCACTACATAATTATAGCTATAGCCTTATGTTT
>Earthworm_DN132330_cf._hAT-33_SM_hAT_Schmidtea_mediterranea
GCTCAGTAAACCGCGTGAACGAGTGTCTCATCGGTCGGCTACCTAAGAGAAAAACAAAACGAATATCTGTATCGTCGGAGGTCTTGGTATCCGCTGCAGAAGTTGTTCGACAGACTGGTCGATCGGTTCGCGATGTTGCAGCAGAATTTGGAATGAACTTCATGACACTGTACCGATTCTGCAGAGCTGGAGCTTCATCTGCCGCACCACCAGTCATCCGACAACAGCATAACCGCCAGATTTTCAGTCGTGTCCAAGAAAGTGAACTTGTTGAATATTTAGAGGCTGCCGCGAAACTTTATCATGGTTTAGCACCCAAAGAAGTAAGAAAGCTGGCATATCAATATGCAACTACAGTGGCGGATCCAAGGGGGGGGCGACGGGGGCGATCGCCCCCCCCCCCATTGTCCGTCGGTGCTCGTAAGAGGCGTATAAAAAGTGAAGAGATCGAGCCGACGCTGTTATCCGACGACAACAACTATCTAAAGACTACTGTAATTCCAACACTGACACTCACACTGACACTCACGACCATAAAAACTGACCCTAACCGACCCTCACCGGCCTCATTCGGGCACGCATCCTGGATGGCATAACTAAAAAGAGAATAGACCGCGAAATTAAAGAGAACGGTTTTTTGGCGGTCCTCATGGTTCTTCGCATATCCTATTAAGTGTTTTTGTTTCCGGAAATACTTACTAGTAGCTGTTACTCTAATTGAAAATTGAAGTAACTATTATAACAGAAACATGTTTCAAAAATCAAGTTGTAGTGGACCGCCTTTGAAGAGGTTGCGACAATCACAGCTGAATTTTGGTAAGTTCTATGTCGCTTTAAATGAATGAATTTCAATATTCTGTCACTAACCATAACACGGCACTCTATTAGTTCCGGTTTTCCAAATTCCAAGAAGCTGGATAAAACTGAAGACGCAACGCAGGCAGGCAGCGTGCATATTTGGGACTCCGGAACTAATAGAGTGCCCATAACACTAGCATCATGCTATTGGAATAATCGTAATTTTCATTAGCAAGCTATTATCAGACTGCTTTGGTGTTTGAACTTAGGTGTCGAGAAGAAGTCAGCGATTCGGTCTGGTGAAACTTGTGCAATGGACAGGTTACGAGCTCTTGCTCAAAACGAGAACTGTAAGGTTATCGATGTAGCTAGTGACGGAAACTGTATGTTCAGTGCTCTGGCACACCAACTGAAACGCTGTAAGGCAAATCAGAATGAATCCGCTGAAGAAATTCGTGCTGAACTTGTCACGTTCATCAAAGAACATCCGGAAATGGTGAGTACCACACAAAACTCACCATTGTATCATCATTGTTGTGATCTTGCCACAAAGTACACACACATTTTAAAGTTAATACCTCTATTCATACCCATCATACCAGATCTAGTACTAATATCCATATTGTCTTTTCTAAGACAAATATACGGCATTTTACGGTTAGAGTGGCAGGTCCTAAAATATGGAATATCATTGACTTAACTACTCGGGCTATTTACTCTAATCAAATTTGTGTTTGTTTATCTATGATTTGACATGAAACTTATTTAAAACTTATATTAGTTAAGTAAACATTCTTATGCCTTTCTTAAAAATTTTTGTTTGGATTCTCTGTTATGAAATTGGATTGTTTGCTGTCAGGGTTGGTTCAAATAAATCATGTTATGTTATGTTATCATTATTGTGATCTTGCCACAAAGTACACACACATTGCCACATTCAGGCCTAAGGCTTGTTGAGGCTGATGTGTGTATAAGGACCTTGCCTTTGTAGCTATGTTCTGAAATTGTGAACTCAGAGTCCACTGTCCCACACATGGATTATATTAACACATGGAGTCTGGAGAGTGATTGAGCTTATTATTATTCTCCTGTATGCAGGTTTGTGAGAGTGGTCTAATGAATGAGGATCAACTGAGCACCTACATTCAACAGATGTCGAAGGATCGAACGTGGGGTGACGGAACCATTCTTTCAGCAGCTGTACAACTCTATGGTCGACCGATACGCATCGTATCTCCACATGGACAGAAACATGTTCAGCATGTTGCTGCAAAGACCGAAACGTCAGCTCTGCCTATTCTTCTGGGGTTTGTGAATGACCATTATGTGAGCCTACAACCGTTTACAATAGATACACCAGAGTTACTCCATGTTAACACCGATCTTGCTGAAGGTATGACGTCCTTACAGGACGATGTGAAAGTATCTGCATATAGTAGCACTTCAAGTGACATTCAGATTAACCCTGATTATGTTGCTGTTGTTCAAAAGTGCAATGATCCGATGCCAATTTTGACATCCGGTGAGGGCGATGCTGTAAGTGAATGTTGCTATGATAACGATATTGGCGGGTTCATTAGCAAGGCTATTGACGATTACACAAAATTTAAAGTTTTGGAAAGCCCCTGGCAACCACCAAAAGATTACAAGTTACCATTTTCCATACATAACAAAAAGGGGAAAGTAGAGAAAAGGTACTTGAGTCAGAGTCATCTTCAGCAGTATCCTTGGCTTGTTTATTCCCACTTCCGGAAGGGTCTTTTTTGCAAGTATTGTCCCTTTTTTGTGACCTCACACTCCGGTGGATTTCAGAGAAATGTCCCATTGAAACAATTAGTAACGGAGCCATTGCTGAAATTCGCTAAATTACTTGGTAAGGATGGTGATTTAGAAACTCACAGCCGGAATAAATATCATGTTGCAGCTGTGGAGGCAGGAAATAATTTTGTGTCTACTTTCCATAATCCGGCACTTGAAGTGATCAATCAGGTTAGCACTCAGCGATTAAGTCAAGTAAACGAGAACAGAGAGCGCCTTAGACCAATTGTTAAAACAATTGTTTTCCTGGGGCGACAGAACTTGCCTTTTCGGGGTCACAGAGATTACGGACCCTTAGCAGTAGAAAGCAACACTGTCACTGAACTGAGAAATGAGGGAAATTTTAGGGAATTGTTGCGTTTTCGAATTGAATCTGGTGACAGCGCCTTAGGCACTCAAATGAGAAATGTAAATTCGCGAGCAACATACATTAGCAAAACAACACAGAATCAAATTATTGATTGTTGTGGCCAGGAAATAACATGTATTATCCTAGAAAGAGTGAAAGCTGCAAAATATTATAGCATTTTGTTCGATGAAACAACAGATATTTCCCACACATCACAAATGAGTTTATCATTGAGATATATCCATGATGGCTGTGTTCGTGAAGATTTCTTGACATTTATAGATGCTCACAAAATATATTATGATACTGATTCACTAGAACCTATTCTTAGTGGTAAAGTTTTGGGTCAAACAGTTGTTAAACAGCTAAATGACTTTTCTCTGGATCTTGCATACTGTGTTGGTATCGGAACGGACGGATGCAGTGTAATGACTTCCAAGCAATGTGGCGCTGTGCATGAAATACAGTCTCTTGCCTCTAATGCAGTGCGATGCCCATGCTTTAACCATGCATTGAATTTATCAGTGTGCAAATCATCTGGAGTTCAAAGTGTTAGAAATTCTGTTTCTGTTATGAAAGAAGTTGTTTCATTTTTTACTGCTTCTGCCAAAAGAAATTTTGTACTGAGAAGCGTTCTTAAGGGTCAGTTGTTGGGGATTTGTGATACTCGATGGGTTGAAAGACATGATGCTGTACTGCAATTTCGATGTTCTCTTCCAGAAATTGTAAAGAGTCTCACTATTGTTTCCAAGTGGGAAGAACGTGATTCTTCAAGTAAAGCCAATGGGCTAATACATGCCATATGCTGTAGTGATTTCATTCTCACAATTTTCTGCCTTTGTGACGTGTTATCTGTTACGCTTCCATTAAGCAGGTTGCTGCAGACAGTATCTCTTGATCTGCAATCTGCAGCAACTAGTGTTGCGGATGTTATAGCAGTTTTGGAGGATAAACGAAACAATTGCTTGTCATTATTTGATACGATATTTGATGATGCTGAAATATTCATTGACGCAGCTGAGTTAGATGTTGAACTGTCGTTACCGAGATTAGTGAAGAAGCAAATGAACAGGCCTAATTATCCAGCAACTACTCCAAAGGAGTATTACAGAAGGGCTATTTACCTTCCATTGCTTGACTCCATTACTGTTGATCTGAAGACTCGTTTTCAGTCAGAAACACTCGATATGTTTGAATTGACTAACTTGATTCCATCAAATGTTGTGAAACTTTCAAATAATGCCGATGATAAGTTGGTTCAGCATTGTGTGTCACGAATACTGAATTTGTATAGCAATTTACTGGATGTCAGCTCAAATCGAGAACTTCTGCATTTAAAGCTTGTTGCAGAATTGCAGTTATGGAGGGTAAAGTGGTTGCGTTTTGCCACTGATGTCAGCTGCTTCCCTCAAACAGTGTGTGATGCTCTTGTTGCATGTGAAAAAGATAAGGTGATATATCCCACAATTCACAGCTTGCTTTCCATTTTGCTAACACTTCCTGTGAGCGTTGCCACTGCAGAACGAAGTTTTTCCACGTTAAGGAGATTGAAAAACTGGCTCCGGTCACGAATGTGCGAAGATAGACTAACTGGTTTAGCTTTGATGACAATTCATAGAGAAATTGTTATGGATATTGACAATATCATTGATCGGTATGCGCGAAGCAGAAAGCGTTTAATGGAATTTGTTGTCTAAATTACTGTTCAACAGTATAGCCTATATGAGAATTGTACGTTGTTTTGATATTCAAAGGGTAGTTCAGTACTTCAGTTTGGTCTGAAACTAATGATTTGTTATTTTGACCAGTGCAGTATAAGTGTGTTGATGGACTAATTGTCAGACATATTGATTAAAGGTTTTTTTATGTGAAATAATGTGGCTTGTTTTCAATGCACGTAATTTACTTTTGAACCGTATTATGTTCAATTTTTCATACATTTATATGATTGAATAATCCCCGAAATATATTGCCAAAAACAGGCCTCCTTTGATCTCAAATGCTGCAAAATGCGTTTGCGGCTGGGGCTCCGCCCCAGACCCCGCTGGGGGAGCTTACGACGCTCCCCCAAACCCCCTAATCGTAAGGGGCTTCGCGCCTTCGGCGCGAGCAACTCTCCACTGAAGGCGAATTCGCCCCCCCCAAAATAATAACCTAGATCCG
>Earthworm_DN124070_cf._Sola2-1_SSa_Sola_Salmo_salar
CCGATCTCAAAATTATGCATCAGGAATTTGTTTTCGGTGTAAAATATTTTGTTAAAGGTTTGTTACTTACTTACAATTATTTCTGTCAGCAACGCAACCGCATCCGATTGCGACCCTTTTAGTCAGCTGTGTGTATATTTGCTGCGCATGCGCTCTGCTATATTGTATCAACTTCCTTTCGATGTGGAGATTGCATATGCAAATATAATTTTTGATCATTTCAAACAGTTGATTATCAATTAATTTTCGACTAACCTTTACGAGTATGTTTATTGAAGGTCAGCACCGCAACCTATATTACACACACGTCATTATCGTTTAAGTAAGTTTAGGTGTCATGTCTCAGATCGCAAGAAAATACTGAAGAAACGGGACTTTTCATTGTGCACGCTCGTCAAGTGGGGTTGGTGTAATATTTTTACTTAAACAAAAAGTCAGCACCGCAACCGTCAGCACCGCAACCAAGCAAGTAGTCGCGGTGCTGACTTCATGGTCGCGGTTCTGACACGTACTTAGGTGTTAGGGTTTCTTTAGCTCTTAACAGAAATAACCATTATGTTTGGACAACGTTTCAGTGGTTAGAGTCTGGGTGCCAGTTAACTCTAACTGTAATTTTATTCATATCTGTAACCATACCCTTTACAGTAAATTTCAGTGGCAAAATTAGACAATGAAAATTGTATATCTTCAGTATTGACAATGGTTACATTGCTGTGTTTTATTATATTTCTTCAAGCACATCTACTGTAATCATGCCTCTTACTTCTAAAGAGAAATCAGCAATTTGGAGAGCAAAAATTAAAGCCAACCCTGAGCTGCATCATGCTTATTTGGAAAAAGAGAAGAAACGTCGTGAAGATAGAAAAGCTACTGGGAAGTTGAAGCTAGTCGATGAACTTAGTGCAAGAGATAGGCGAGCAATTAATAAAAAGTGGCGCAAGCAACAGCAAGATTGTCGACAAAGAAAAAAAGATCAGTTGAATTCACCTGCTGAACCTCTTGGGTCACCTCAATTATCAGAAACATCTGGATTATCTCTTACCAGCATATCGGCTAAAGTGCGTGGTCGGAAAAAAGTTGTCGGTGCTAAGGCTAAGGTTTATCGTGAAAACACAAAATTGAAAGAGAAACTGGAAGTGATGACAACGCAAAGAAATAAGTACAAGCAGCGTCTGTTTCGTATTCAGGGTAAATCAAAAAACAAAAGCAACAGCAACACACCCAATTCAAAGACGAAAGTCATGTTGAAGAACTGCCGCGTAGGGACACCTGTGAGAAGAACATTACTGTTTCACAATGTACTTGTGGATGGTCTGGGTAGCTTAATAAAAGATCCAAATAAAGCTGCTGCTGTGAAACAGTCAATACACAGAATCATTTCTGCAAAGAGACTAGCATCCTATCGGCTACTACGACTGGCACAGGGATATCTGAACTGTTCCCGAAACTTTTTGGCATCACGCGTTGGTCACAGAAAAAGACCAAACGCTGTAACCACTGATGTTGTGCAAAAGGTTGTTGATTTTTATGAAAGGGATGATGTGAGTAGGATGACATCGGGAAAGAAGCAATGCATCACCAGAAGAAAGAGGAAGAAACAAAAGCGATATTTAAATGACACAATGAAAAATCTGCATCTCAAGTTTCTGTGTGAAAATGCCGAAATTAAACTCTCATATACAATGTTTTGCAAATTCCGCCCCTTTTGGGTAGTTGCACCAGCTGTTGATGATCGAGAAACATGTATGTGTCAGACTTGTCACAATCTTGAGTTCATGGCTGGAAAACTTTTATTCCATGGGGTTATAAATACTCGTACACTGGGAATTTTGTCAAAGCAGTTAACATGCAAAGGTGCAGCTGCAAAGACATGCATGTATCGTGAGTGTCATGATTGCGTAAACAAAAGGATAGAGAGACAATCAGCAGTGAATTATGGTCAGCTTGTAACCTGGAATTTATGGAAGTCTCGAACAGAAAGTCGTGTGCGCCGTGTTAAAGATAAAGACGAGGAGTTCACTGTTAAAATCATTGTTAAAGATCTTGTAACAGGAACGATTGAGCAACTGATAGATGATTTTGAAGCTGAATTGAAGAAGCGTGGTTGTCGACATTTGTACAACATTGAGCATCAGTTCTTAGCTATCCATAAAATGAAGCGAAACATCAAATCTGATGAAGCCGCTCTTCATATTGATTTTGCTGAAAACTATGTTTGCAAACTTTCATCAGAAGTGCAGTCAATGCACTTTGGTGCATCTAAAGGCCAAGTGACGATGCACAATGGAGTCTTGTATCTGCAGGACAGAAAGTTTGCCTTCTCCACTTTATCTCCTTCTACAAGGCACGATCCAGTTGCCATTTGGGCATACCTTTCCCCTGTCATTGATTGGGTGTTAGCCCTAGTGCCAAATTTACGTGTTCTTCGCTTTATCAGCGACAGCCCTGCAACACAGTACCGTTGCAAAAAGAATTTCCATTTCTTTTGCAACCAGCTGTTTGAGGTATGCCCACCCACATTTCAACTGGGTTCATGGGATTATAGTGAAGCTGGTCACGGAAAGGGAGCAGCTGATGGAGTTGGAGCACTGTTGAAGCGGACCGCAGATCGGTTTGTTGCACAGGGACGTGATCTGCCTGATGCAGCTGCAGTTTTCGAAGCTTTGGTTGACCCACGACTGAATTTATCTGTGAAACTATTTCTTGTTAAAAGCCAAGAGATATCTGATATGGAATTGTTGTTGCCAGCAAATCTCAAAACACTCAGTGGCACAATGTCTGTCCACCAGATTTGTACAAGAACCAAGGGTGAAATAACTTTTCGGCCACTCAGTTGCTACTGCAGAGTAGAGTGTGACCCCTTTCCTTGTGAATGCTACAGTCCTGGCACGATGGTGTATGATGCTACCACTCGAACACCGCCACAAGAAGCTTCTCCACAGTTACCACCTGAGCAATGTCACTTACCGCAAGATTCCACTACTAATGCACAGCTGCTCCATGAACCTTCTGATGTGCCTTTGTCTGTGCAGTCTCCTGTTGATCATCAAACTTTACCTGTTCTGAATTTACTGTTACCCATTGAAGAACCCAGTGATGAACATATTGGAAAGTTTTGTGTTGTAAAATACAGTGGTCGACCTTACCCAGGGAAAATTATTAGTGTCAATTTATTGGATGGTGACATAGAAGTTTCATGCATGGCTACAGTTAGAGGCCCACGTGGTTCCATAGCTAACCATTTCTTTTGGCCAAATACTCCAGACATTTGCTTTTATGAGCTTCCAAACATAATTAGCCTGATTGATGAGCCTAAAGCTATTGGTCTGCACAGCAGGCATTGTGCATTGGAAGAATCAGTTTGGGCTGCTATTCTGTTGAAATTAGGTTTGTAATCTAAAGTAGTTTTGCTGTGTTTGTATTGTTTGCTGATTATTGTAGTTTTTATTATGTGCAAGAACTGGTTTATACCATTTTTACTCAAGCAGCATCAAATGTAGTCTTTGGTGTTGTGATCTGATTGAATTCAGCGTTTTTTTTATTTTATAGCTGATATTTGCTCACATTGGCCTATAACTTGTCATATATATATCTTACTAGTCTGTGGTGCTTTTGTTCACTAATATTGGATCAGAATAAATATTTGGAAGCTTTTGTTCATTACAGCTGTATTATTACTGTACTTGTGAGATAGCATAATTTACATTATTATTTCATGTTGCTGATTTCTATAACAGTTTAGAAATGATATCAGTCAGTTGCGGTGTTGACATTTTGGTGCTAAATTTATGTTGTTTTTGTAATTATTTCTGATAATCTAATAATATTCATTTTCATTTCACCTTATTTTCATTATTTCGATGTGATGCAGTTTATACGAACTATGAAACTAGAGACAAAGTTTTGTTATTCAGCTTGTTTATCGACATTTTGAATTGGTTGCGGTGCTGACATAATGTGGTTGCGGTGCTGACATGGTATGCCACACCAACAATTTTTGAAAACAATATTTATGTGAAACTAGGACAGATCCGTTATGAACCATATTATAATATCTTTACACTGTATTTGTAGTTTTCATTTTGTAACTTTTTACAGTAAAAATCATAACTTTTTTTTTTTTTTTGGTGACTTAAAATTACCCATTATCAAATATTCACCCATACACTTTAAGACCAAATTTGGAAATCCTGGTCATACTAAATGGTATAGCCATACCTGTGTCACACTACAAAGACATTTGCCCCATATGTCTTTAATCAGTCTCAGTTGTTAAACCTAATGGCACTGGTGAAGAGACTTCATTGTGAAGAGAACCAGTAAATTCAAGGAAAGTTATCTGATCGAACAGCATATTGATGACTAGGCAGAGAAATTTGAGACAATGACACACATCAACTGGAATTTCTATTCGAGCAACTGAAGCTTATTGCAAGAGTAAGTATGCACATCATTACTCTTCACAGCTATTGATATATGATCTATTCATGCAGTACCTCAGAATATGTATGGTGAGATCG
>Earthworm_DN122811_cf._MuDr-1_NV
CGATTGCGGTGGAAGGTTGTTCACCATGTTTTCTAAAGACGACACTAACCCTAACCCTGACCCTAACCGACCCTCTTGACGCTTAATTTGACACTAAACGACCACACGAATACTAACCTGGCCCTAACCGACCCTCAAGTTGTCCGCCATATAAAAATTCGACGGGAAGACAACAAGTTCACGTGACAGGCTTTTGCCAATATTTATTTCAACCGGATGTACACGCCATAGATATGTGCAATCGCCCATAGATTATTTTCAACCGGATGTACACGCCATAGATATGTGCAATCGCCCATAGATTATTTGTGGGTCCGGACCATAGATATCGATGGTCCGGACGCTACATTTTTTTTCACGCGCTGGTTCAGGCCCATCATAAATATTCATGAGAAGTTATGACGTTATTTAGCCTAATCGACTGTGATGAATATTAATGTTTGCATATTAAGATCTGCGATGACGAACGGCAAGATGTCAGCGTCTTCGGTCAATGTTTGTCCGTTCTGTTCTGCGAATAATGCACGTATTTCCATGAACGACACTTTAATAGTAGGCAATTTCATTCTTACGTCCCTTTTTGAAAGTCTTTAGACCAAAAGCTCTAGTCTATGTCTTCGTATTGAAACACGTCCGCCACAGTATTAAGACTTATTAAGGTCTAAGACCTTTAGCACTGTTGATACCAACGTCTGCTCGTTTTACTTTCTGTAATTTTGTGGAGGTATTTTTTCGTTTATTTTACCTAGATAATAAAAGTTAAAGAGCAAGCTGGATTATCGATGAAAATATACGTAGGCCTACTAAAACTGAAAATAGAATTTGGCTGTATGCAGCGTAAATGATAGGGAGCACTGAGACAATAAATTATCTTTGGTGTGCAAACGGTTTACCTTATCGTTATGGGTAGCCCAGAAATTATTTAGTTTTGTCACACGAAAGTATATTTCTTAATGCATGCTGGCGGGTGTACTAAACAAATGTTGGATATATTATTCAGTGGATTTTATTTAGCCTGTGATGGAAGTTTTTTGCTCTCTCAGGGTTGGATGCCACCCAACTATTTGTACACAGTGTGTGCAATGGACGGTCTGTCCGCGACACTGCACGTCAACATAACAACAGTGGCATCGGTCGAGATCTGGCTGTCCCAATTTCACAGCCGATCACAAATGACATTTCGAGTGGAACGCAATCGTTTGGGTACAAATCCGAAGGAAAACCTGTTCAATTGTGACTACAGATGCATGCACAAGACGAGGAGCACTGACACAGCACAGACAAAGCTTTCATCCAGAAATACTGGATGCACAGCTGCCATGAAACTGCTCCTTAAGAAGACAGCATGTCATCGTAGAAGTCGTGGAGATGTTCGTAAATCGCGCTCCTCAAATCCTCACTTGCCAAGTCACCCGTTTCGGGTTGTTCTTAACTGCAAGCACAATCACCCAATTGTTGCCGGGGATGCGCTTCGCCATCGTGATGTCGGTCCTGAGGCATGTGAAAAGATAACCCATCTGCTGCAGATGAACCACTCTCCATCAGCAGCCCTAGACATACTGAAGTATGATCTACAGATTGAGCATCCTGACGACTACATTGTTTATGCTGGCGACCGATATCATTGTCCAGATCCTCAGTGGTGCTATCGGCTCTACTACCAGCTCTTTGAAAAAGAATATGGACCCTCTTCAGGCACTCTGGAAATCGCAAAACTGCAGGATCTCGTTCTGAAGTGCAACACAGAGCTCTGCAGTCGGAAAGCATCAGACCCATTCCATACTGCAAATGAAAAATACATAGAGATGGATGTGGACGGAGATGATGTAATTGTAGCGATTTGCACTCCGTTGATGAAGCGTATTCATCGCTACATAAAACACAGTGCAGAAATAGTTTTTGTGGATGCCGGTGGCAGCATGGACAGACACAACATGCGCGTCTTTCTGTTGATGACCTTCTCTGTGGCTGGTGGTCTTCCACTTGGAGTCCTCATCACTACAAATGAGCAGGCTACAACAATTACACGAGCGCTGCAGCTCTACAACAAGCTACTGGACAGCTCGTGCTTCTATCGCCGTGGGCTTGCTGGACCCATGCTTTTCATGACCGATGACTCAACTGCTGAACGATCTGCACTGGAAAATGTATATCCAGAATCAACTCGCCTGCTATGCATTTTCCATTTTCTTCAGGCATTTTGGAGTTTCTTGTGGGATGCACATTCTGCAGTGCATAAAAGTAATCGTCCATATCTATTTGGCATTGTCAAATCAATGGTATATGCTGACAGTGAGGTCTCCTTGAAGAGCATATATGAAGAGGCAATGACTGACGAATTGGTTGTGGCTCACTCAGCGGTAAGCAGACGACTCCAGGCACTGTTCGCTATAGGCGTGCCGAATGGGCACTCTGTTGTCGAACAGATCTCCCAACGCGACACAACAATACAAACAACTACTGTGAACGAGCTATGCGAGTGCTGAAAGACAGTGTTCTGCACCGCACAAAAGCGTTCAATGTCCCGCAGCTAGTTGACTTCATCGTCACCCGCTTTGATGAACACTACCAGCGCCGTCTGCAGGACGTTGCGAACAACCGTCTCGATAACTTGCGCATGTCTAGATTCTCACCAATCGCATCCGAAATTGACGTCGCACAGATTGTTTCACTGTCAACGTCATTGTACGAAGTGCCTAGTGAGAAACAGCTAGGCATCACCTACACTGTTGACATGCATCTTGGATCATGTACGTGTCACCAAGGCAAAACGGGAGGACCATGCAAGCATCAGTCTGCTGTCATGATGGCTTTCAGGGAACGCTGTGACAATTTCTTACCTGTGAATGACCCCACCACACGACAGCTGCTGTATGCCATCGCGACGGGTAATTCGTCATTGCCGATTGACTGGTTTCAATCACTTGCTCCAGAGTCTGATATTTCTCTGTCTTCAACACAAAACGTAGAAACCAATGATCCAGACTGCTGGCCATCATCGTCCTGTGCGGCTAGCGCGGCTTCAGTTGGTCAGTTTAGCCATGTCGACATGGACCGAGCGAATGACGTCCAACTGCCTACCTTTCAGGATGATACTTTGTGTGCTGTGTTCCAGAAGTTTGATGACTTGTGCAGTAAGATCAAGGCCATGAGTAATCAGGATAAGGAATCGTTCGGGCCCGCACTCATGTCATTTTGCAAGCAAGGTGAATCCATACGTACACCGTCTGCTATGCTGACTGCACTTCATACATTTGGTAAATATTCTGGAGCAGCTGCTGCTCTGAACAGCAAAAGGAGGCACTTTGCAAGTCTCAAACGAATTGGCGTTCAACCGACAGCAGTGGCTCGCCGGAAGATGGTGGTCGGTGGTCGCAAAAGGATGCACCTGGGTCGCCCCCCAAAATCATCCATGGCTTCTGAACATTGCTATGCATCGGTCAAGCAGAGAGGTGGTATGAACCGACAAGTTTGGCCAAAGCGCAGTGCACCACATAGCCTTGCAAATGTGGTGGCTAATGTAGAGCCACTTGGCAAAACACATTCTGCTAAATAACTGTTCATTATTCATATACCGTAGTCTGTTATTCCAGATTGGAATGGAACCCATTTATGCTTGTTCTGGTTCATGTCTATTGAGTGTATTTCACTTATTGATACTTTCCTCAGTTGTCTTTTCAATTAAGGAACAAGTACGTCATTTGTGCTGAGTTCTGATACATTATATATCTAGTTCATAAGAATGAGTAATGGTCACCAATGCATTCTTTATCTCATTCCGTTAATTTCAAGTATTTATATATAGCACTCCTGTCTGCATAGGGCCTATATACACGTAGATATAGTGATTAGGTCTGTAACGCTAGCGGCTAAACAACCGTATATTGAGTTGTTCAGCAAGTTTCATTAACTGTTAGCTGCTCTAACAATTGAAAGACCAGCACATCTATAACTCTGCATAATTATGATCTTATGTTCTTTGAGCAAGAGTTAGCTATGCCCTCTCCAAGATGTCACACCAATTACAATACATCGGATTATGTTTCACTTGTTTTTACAAGAGATGAAAGACATCAGTTTAAGTTAAATGCATTGTAGTTAATTATCATTAAAGTGTACACTGTTCATTCTTGGTGATTGTTGAATTTTAATTAAACACACAAGTTGATGCAGCTAATTTGTTCATCGTTTCTTCACTGTTATTCACACAAACAACAAAGCCAAGTACATGGTATAGCATGATTAGAATTGCCAAAAACATAAGGACTCAGTTCTTTGAGCCTTGAGGGCCCTAAGAAGTCGCTATAGACAAGAAATTGAAAAGTTCACCAGCATTACTTTTTCTGTCCCTTGGCTTAGCACTAAACACTACCCATGCATTTACCCAACTCAAAGAGTGAACATTGAGATGTATTATGAAATTACACAATTCGGTATATTTATTATTTCTCAAATGCCGCTCGTGCTCGATCATGAAACGCTCGCTC
>Earthworm_DN117011_cf._Sola1-5_AP_Sola_Acyrthosiphon_pisum
AACCATTCATTTATTTATTCATTCATTCAGGGCACATATACATAGCACTTACTTACCTACTCCCGCGATAAACGATCGACGAAGAAGTCGATGGCTGGAAGCACAAAGGTGCTAAGCGCACTTTTTTGGGTTTTTCAAAAAAGTAGTGCATAATATGCCTGGAAGAAATATACATCGGAGCACAAAGGTACTAACGTTTACGATGTTAATTTGGATCACTTGGCACCAAAACACAATTGGGCTAAGTCTCATTGGCTGAAATCCATAGAGCGCAAATAGCTCAAGCGCACTTAATACCTATGTGCACCCTCTTTTTTTAACGCCTTGTCTTTGTTGTTGACTTCCACGCCATTCGCCATTACTGTTTATCGTCGTCCCCGTTACAAAAATAATAAAAGTTACATTAAAAATAACAGAAACAATATCTCGAAATCTTTAGTGTTTACTGCTTATTGTTTACTGTTTCTGCTCTCAATACATTATTATTGAAATGCATAAACGAGTGCATCGTTTCAGTTCTGCAAAAGCGCTTCAGATGATCATGGACCTTAATGATTCAATCGAGGAATCCAGTGATGATGGAACATCTACTGAACATCTGGCAACTGATTTGCCTGCAACTATGCTTCCTCTGGACCTCGAGGTTTCTTCTCCGCTTAATCGTACACCTGCTATGACAGTTGAAGGGCTTGATCCTACACTTCCTCTAGTCTTGGAGCCTTTTTGCAGAGAGGTTTCTGCAGTAGAAGTGCTCGACCATTCACGCCCGCTGGCAACTGATTTGCCTGCAACTATGCTTCCTCTGGACCTCGAGGTTTCTTCTCCGCTTAATCGTACACCTGCTATGACAGTTGAAGGGCTTGATCCTACACTTCCTCTAGTCTTGGAGCCTTTTTGCAGAGAGGTTTCTGCAGTAGAAGTGCTCGACCATTCACACCCGCTGGCAACTGATTTGCCTGCAACTATGCTTCCTCTGGACCTCGAGGTTTCTTCTCCGCTTAATCGTACACCTGCTATGACAGTTGAAGGGCTTGATCCTACACTTCCTCTAGTCTTGGAGCCTTTTTGCAGAGAGGTTTCTGCAGTAGAAGTGCTAGACCATTCACACCTGCTGACGTCCGAGCCTTTCAACCTTCATGTTGCAAGTATGGCCACTCCGATGGAAAGAACTCGTACCCGTAAAGTTATCATCATTACTCGCCTAAGGTAGTTCTTTGTACTATCATTTCAAATGTGGTTTCAATTATTATTTTAAAATGTAGGTCTAATAGTCATTGTCTCTATGGAGTAGTCATTTTCTTGTATTTCTGCCATTATAATTGATGAATTAATTTACTTAAACTACTCTTATGATGAAAATACAAAAGTTAAATTAAACTTCTGTTAAACTTGTCATCAGTTACTACAGTGTACTATGATTATGAATGTTTCATTGTAATCGCAATGCATTCTGTGAATGTGAACTTCAATAAAGGAAGATTATTAAATTATTAAAGATGAGTGTTTAATTGGCATTTATTTTTATTTTACATGTCATGTAGGCCACCAATCTTGCAACCTTTGCAAGTTCCAGTCGGGGTTATTTCTTCTCAACAGATGTCACCTGATTCAGTGCTTCCAACAACAGTTGATGTAGTTAATCCTCCACATCCAACAGAAGTTACAGTGTCTACTCGTTCAACTTCTCTCTCTAACGAAGAGCCTGGTCCCTCAGGAAGTCTTCCTCTCAGCGACGATGCATCTACACCTTGCCTACCACCATCAGATATGGAGGAGCGTTCACGAAAGCGTAAACGAAATACACAAGGTTGGAAACGAAATGTTAGGCAGCTATCTCGAGCTAATGGAAAGGAGTATGTTTCGAGGAAAGGGAAACTAGTGGCGGGAAAAAAACCATGTGGGGGTTGCGAAGAAGGATGTCGTTTTAAGTGTGGGGTCATGATTTCGGAAGATAAGCAAGTGCAATTATGCAACGAGTATTACTCGTTGCAAGACATTCAGTGCAAGTCTCAGTTCCTCTGCAGCGCAGTCACTGAAGTTGCTGTCCGCAGGCGTAGCATAGATGCTGCAACTGGAGAGGCTGTAAGCACAAAGCGCAAGAAAAGTCGAGAGTATTATTTGATGTCCGATGATGATCGAATGCGTGTCTGTAGAAACTTCTTTTGCAGTACTCTTGCTATTTCAATCAAGATTGTTAACAGGGCTTTAAAAGGTAAATCAGATACTGGTTTATTTGTTGGAAAAGATGGTCGGAAAGGAAAGGTTCCTGCAAATAAAACTTCAGATGAGAATATCCAGAAGATCGTCGATCACATAAACAGCTTTCCGCAGGTTGAATCGCATTACACTCGCAAAGACTCACGTAAACGGTATTTGGCACCTGATCTTAATATTCAACAGCTTTACCGTTTGTACAGTGAGGATTACTGTCAAAGGCTTGGAGTAGCACCTGTTAAGCAAGAAATCTATCGAAGAGTCTTCAATACCCAATTTAATCTTGGCTTCTTTATTCCTAAGAAAGATCAGTGCTCCACTTGTAATAGCTACAGAAATGCTGTGGATACAGAGAAGACGAACTTGCATGATGCATGGGAAGCACATAAAAGGCGAGAAAAAGAGTCTATGGAGGAGAAGAGTCGCGATAAAGTAAAAGCTTGCAGTGACCAATCGTATCGAGCCATAACATTTGATCTTGAAGCAGTTCTCTCTACTCCACATGCAGGTGATTCACAAATATATTATAGAAGGAAGCTTGCTGTGTACAACTTTACGATACTGGAATCGGCATCCCAACAAGGATTCAATTACATATGGGACGAGACAGAAGGTGGTAGGGGAGCAAATGATATAGGGTCCGCCCTTCTGGATTACTTGCGAAAACTTCCAGCAACCGTCACGCACGTCACATCATTCTCAGATACTTGCGGTGGACAAAATCGCAACCAGTTTATCTGTGCAGTCATGTTGTACGCCATTAGAACATTGCCTTCTCTACAAACTGTTGATCTAAAGTATATGGAGAGTGGCCACTCGTATTTAGATGTAGATCTAATGCACTCCCTGATTGAGCGAGCTACAAAGCATCTCAAAATTTATACAACTCGTGATTGGGAAGTGGCGATAGCCGGTGCACGAAAGAAAGCTCCTCCATTTATCGTTCAGCGAATGATGCACACAGACTTCAGTGACTTGAAGATGCTGGCTTCTACTCTTCTACTAAATCGCAGCAAGAATATGGAGGGGGATACGGTGAATTGGCTACGTGTTAAGTGGCTGCGCTTCAGTAAACTTCACCCATTTGTCATTGAGTACAAATACCAGATTAGTGATGAGAATTTCCTTCGCCTCAACATATCCAGCAAACGCGGCAGGCCAAACACACTGATAGGGGACCTTACACCAGCCTATCTCTCTCGAATCCCAATCTCGACGGCCAAAAAAGCTGACCTCCTTGCGCTACTGAAGAGCAGAGTAATTCCGGCAGAGCATGCGGTTTTCTACAATGACTTGCCTTCAAATGCTAGAGCTCGAGACTGTCTTTCGGAGCCCTGTGCTGACGAGGAAGAAGACTGAATTCAAACTTAATGTTATTTTTTTCTTATCTGAAACTAATGGCTTGAATGCAGAGCATTATTTTATAATTACTGTTGCATTTTATTGTTTTACTTCTTCAACGTGTGAAATGTGGATAAATTATGGAGGAAGATGCATTTTGGTGCTTCTTGATTTTCATTATAATATTTTTTTTCTTAAATCTTTATTGGATGTTAATTATAATGATAAGTATGACAGCTATGATTATCACATTAATTTGAAGGAAAACTCGGCGTAAGAGTCGCTCATACTTGAATTAAATTATTTTTGGTTATTTTCCTGATATTATTAGGAGTTTTTTTGCTTAAAAGAAATTTTAAAATTAAATAATATAATCATGTGGTGCTTAATAAATTAACAAATGCTTAAAGGCTAGTTAGAACAGTATTTATTAAGGGTCTTCTAAAACAATTGTCAAAACAGTTGACATGAATTAGTATTTCAGGTGTCCCAGCATCAGCGCACAAAAGTCCTAAGTGCATATATTTCCTTACAGTAATTTTACAAAGTCATTTTTTTTTTACAAACAGAATTATTTGTGCAAAAATAAAAATACTTGTAACACTGCAATAAGCTCTTCTTTTGGAAAAGTCATTGCAAATCGAATTATTTTGAATAATGAATTTTAGCAACACATAACAAAACTTCAACTTCAGTTTTCTTAGAATTAAGAAAAGTGCGCTTAGCACCTTTGTGCTTCCAGCCATCGATATAAGACACTGTCTTACCAGGCACATATTTTCTACAGTAGGC
>Earthworm_DN141882_cf._P-15_HM_P_Hydra_vulgaris
TGTGTCGCCTGTCTCTTTATATTGAGGAGCTTTTCTAGAGTCGTGTATCACCATCAAATAACTTTATTTAACTTTATCACCTACCAGGCGCGGATTTAGAGGGGGGCGGAGCCGGCGTACGCCCCCCCTAAACCTGCAGCAAATGTTCTCAAACTAAACTGACCTAAAACTAATATAACTGCAATTTGGGAATAGGATGTTTGAAGTAGCTGGACCGGCAGAATGGAGCTCTCTTACCGGAGCTCTCTTACCTACTTACCTGAGTTGCTAGCAGACGTTGCCCACGTGACCAATGACTTTTGCCGTGACGTCATTCACAAAGTTCATGTACAGACAAAATTTACGTAAATAGAAATTGGTCAATTTAAAAATATGTCGAGTGGTCCGCCGTCAAAACGGCTTAAACAAGCAGTTTTATCATTCGCGAATAAGCCGACTGCCGTTGGTAAGACATAGGCCTATCTTAGGCCTAAATCTCAAAAGATGGCATATGATTATAATTTTGAAATTCGTCGTGCTGATTCTAGCCGCCGAAAGCGTTCAGCTGCCGATATTATGGACAAAAGCAAATCAAGGATATAGAACTAGGCGTACTAATATCACAGAATAAATAAAGCGTAGCCAGAAGTCTAACTCGGCCTAAATGCGGTAATTCGGAAAGTTATTCTATAAGTTGTAGTCTATGCACGGTCCGCCATGTTAGCGTGACGGCGATCTGGATATAATATTAACACAAACTTAGACATTTTCACTGCTATTTTATACTATAATCTTTGAAACTGCGGTTAAAAAATGAGAACGTCTGGCGGCCAGCATTGTGCAGCGATAGGATGTACGAATAATCGATTAAAAAAGAAATGTATGTCGTTTTTCCGCTTCCCGAAAGATGAAACAAGGTCGAAGAAATGGGTTCAGAATACGAGGCGACAAGACCTTTTGAACGTGTCGTGTGATCGTCTGAATAAAGGTTACGTCCTTTGTGCGGACCATTTTGAGGACAGTCAGTTCAACAACCGTGAGTCCAAGAATCGGCTGACGTGGAATGCTGAACCAACATTATTCGCCGTTCCGAATCGACCACCGCTACGAACGCTTAAGAGGAAGCCACCAACATCACGAACCTACCAACCAGCCTCAAAAAGAAGACGGACGAACATTGAAAGGGCGGTCACCGATAAACAGCTTGAACAAGCTGTCGTAAGTGTTCCGTGTGATGCAAACATACTTTCTTCTGTAACTCTTAACAACGTGCCGAGTGGTATCGATAATAGCAGTTCCACTTCATCTGTTCTTCCAGTGCCATACGATAGCCATCAAGTATCGGGGCTATGTGCTACATCGTCACCCCGGAAACAAGAACTGCGAAGATCACTCAACAGATTGCGTGTCAGGCTTCATAGAACTAATTTGAAGTTATCAGCTGCTTCAAATCCAAAGCCAGGACTATCCAAGGATAAGTTACTGACAGAAATAGCGAAGTATGTGAGTGGTCCATCATACAGTTTCATTGCAGCTCAACTGAAGCTCAGTGGTGTTTCTGCTCGTGGTAGGAGGTGGGATGACGAAAGTAAGCTGTTAGCATTGTCATTGTACTACAAGAGTCCGCAGGCATACCGGTTGTTGGCAAAGTTATTTGTTTTGCCATGTAAGGCAAGTCTGTGTAACTGGGTTAGGGATTTCAGGTCTGGTTGTGGTTTTTCTGATGCGATTATAACTGTGATGCAGGAAAAGGTGGCTGCACTGTCCCCAGATAATCGCTGTTGTATTCTATTACTAGACGAGATGATGTTACGTCGTGGTCTTACATATGATAGACGCTTTGATTGTATCATCGGCTACGAAGACTTGGGTGCTAACTGTCAAAGTAATGCTCTTGCCTCTAGTTGTCTTTGTTTCATGGTGCGTGGTCTGCGTGACAACTGGAAACAGCCTTTTGCATTCATGTTTTCATCATCTGCTGTTAAGGCCGATAAAGTGCAAAGCTTACTACTAGATTGTATATCACAACTACATGCGATTGGCCTTAATGTGAAAGCTGTTATTAGTGATCAAGGCTCAAACTTTGTTGCAGCCTACAAGAACATGGGTGTTACTGTTACTGAACCATTTATCAAAGTAGATGATAAAACTGTTTTTGTGTTTTATGATCCTTGTCATCTACTAAAAAGTGCCAGAAATGTCTTGGAAAAAAATACCGTGCGCAGTGGCAAAAATCTTGCAACATGGGAACATGTTACAAGTTTATATAGTCTTGATGCCAAGCGAAACTACCGGTTAGCACCGCGTCTTAGCAGCCAACATGTTCATTTGACATCGTTTTCTAAGATGCGAGTGAAACTTGCTGCACAAACACTAAGTCATTCTGTAGCTGCTGCAATCGAAACAAATTGTTCTTTTGATTCGTTAACACCTCTTGCTATGGGTACAGCTGAATATGCTGAGAAATTTGACACCCTTTTTGATTGTTTTAATAGTTCGGAAGTGTATTGTACAAAAGTGTACAGAGGCAGCTTATCAGCAAGATCAAAACATCGTTCCATGTTGCTGGATATACAGTCCTGGTTGTCCACACTGCGTGTGATAACTCTATCTACAGGACGTGATATTACCACACAAGTTAAATGTTTTGATGGTTGGCGAAGTAATATTAATGCGTTGTTGTTACTGTGGAATGACTTGTCGTCAAATCATGGCTTTCGATTTCTATTGACACGCCGTCTTAATCAGGATCCTCTGGAGAACTTCTTTGGTGTTATTCGCCAGTCTGGTGGATTTAATGCTAATCCAACCCCATACCAATTTCAGAATGCGTACCGCAAATCCTGCTTCAACAGTCTTCTCCAACCGAGTTCTAGTAGCAATTGTTTTCGTGATGGTGATAAGCTATTGGCAACATTATCTAAATTACGCACCATTTCATCTCGTACACTGCCATTGAAATCTGTCAGTTGCTCTACTGATTTTTCATATGCTGACCAACCAGAACCTAGTGACTTATGCGAACAGAATGCACTTATGTATGTTTGTGGATATTTGTTAAGAAAATTGTTTACCTGGCACAATTGTGATGCATGCAAAACTGTATTTTGTGATACAAGCAATGAGTGCAATGATGACAGAAAAGTGTTCTTGTCATTCAAAGCATATAAATGTAATGATGCACGAGTCTTTCATTCATTGTATGTGCCTTCTCTGCTATTCTATTCATTTATTTGTAAGTGCAACTGTGTGTTTTTGAGGCTGTTCGACTTGAAGAAAGCGTGCAACTTGTCAGATATTCGGCGCAATGTGGTTGATAATGTAATGAAAACAGTTGAATTGCCTAGCAAATGCATGGAGCTTGATATTTCTAAGCTTGTGACAAGTTTTGTCAATGTCATGATATTTTACAAAGTTAAGTTCTTCAACAGAGATGTGAAAAAGGTTAAAGTAAGTGGGAAGAAGAATAAAAAGTGTGCCATTTTGTGCCATAACTAACAGCAGCTGATCATTTGATGAAATCGTCATCTTTGTGATTGTCATTATCGTATTTCATTGTAGTTCAAGTTTAAAAGTGAAACACCTCTGAGTTACTTTCAAGGTTATGTCAATGTTATGTACTCTCATGTGTATTTGTACATATACACTTCTCTAGTCTGTATATTATCCCAATCTTAACTCCAGCTGGAGTGTGTCTTTTGTGCAATAATGTATTTCGTGCAGTAGTTGTCACTTGATGTGATGAGTTTATTTTGAAACTGGTGGTTGTTTTGCATTTGACCTTTTACTGCATGTTTCATGATTGCAAGAGTTCTGTTATAAATAACAAGTATTCTTCAAGTACACGTTGTTGTGTTTAATATGGACTCCTAGATGAGACTTCAAATTTATCAATACACTGTAGCTTCTTATTCACAGAAAGTAAATGTTAGGCAGATACCCACATTCAAATTGTTCTAGGAACAATAAACTGCACATGTCATAAGAACCAGGAGTGTTTTAGTCCTAGTAACAATACACTCCACCGGTCAATTATTCCTAGTAAGAATTAACTCCAGGAGTCAATATATCCTGGGATAAATAGACTCCGGAGTGTTTAAAAGGGGGAGTCTATTCAGCCTACTACACCGGCACTGGATGCGGGTCGAGAGAGCTGATGAATTTGAGTGGCGCTACATAAATGTTCGATTACATTACATTTCGAGTACG
>Earthworm_DN135003_cf._Sola1-5_CGi_Sola_Crassostrea_gigas
CAGACCATTGCAGCTCATGTAGGCCCTACAATCCCTTAGTAAATCGCAGTCACAACTTCTAAATGGCTTTCAACTGCAAACTGAACACATCGCGACCTGAGAATTACAAGGCCGTATGTCCAAAAATACCATATTTTGATCTTAGTTATCGCCTCTAAAGAATTAATAATAAGCCGTATGTCCTGTAAAAATTGATTATGCACATACAATAGATTCAGAGCTAGAGTTAAAATTACATAGCCGTATGTCCTATATTCAAGCTCTACCGAGTATTACACAGCTGTATGTCCGATATCCAATCAAGCAGCAGCACTGGAACACATGATATGTACATACGGCCTTGTAATTCTCAAAACCGTTTTAACAATGGCGGATCGACCAAAACGTGCTTGTCGGCGTATTTTAAGTGAAAGGGAAATGAAATTACTTCTGGAAGGCGAAGAAAGGTTCGTTACCTATAATTATTCTTCTATGAGTATTTGAGACTAATATCTTGTACAATGTAGTGTTGCTGCATGCGTGCGTAGACTAGCCAAGAAAGACACAGGAGTCACAGTGACTATCTCCTTTCTACACCAGGCTTGTTATAACATAACATAGCATAGCAGGAGTTATGGACGTTGGTAAATATTATGACATCAGATCTATGGGAGCCTTGGGAGGGCGGGTAGCTTAGTTGAGAGCGCGTTGGGCAAACTGAATTGTCAATAAAACTTCTTGGGTTCGAGCCGCGCAGCAGGGCTTTAGATTTTCAATTTACTGTTGGCTGCCGATTGGCGCTTGGCTGTAAGTTGTGTGTGTTTGGCCCGGGTTAGTTCCTTCCTCTTTTATGCACCGGATCCATCCCACATCATCCAGTGCAGTCCATTAATTTCTGTCTCGGTCTTCCTCTTTTCCTTGACCCTTCCATTCTTCCCTCTCTTATCTCCATATTAATACTGATTCACATTTTTTTGTTTTAGTTATGATCACAGCAGTGATGAAGACTTCACTCTGGAAGAAACACTGCAAGAAGAAGAAATATTGGAAGCGGAAACACTGTTTTCTAATGGAATTGAAGAAGCAGTGGAAGAAGAAGTTCAGGAAGAAGAATCGAATGTTGTTGCAACCGGAACGCTTGATGATAACAATGCAAATGAATTGTGTGAGTTGTGTGGCAAGTTAGTTCATTGTGAGTGTCCTAAAGTATCATTAGAAGATGATGATGTTGATCATGGAGTAGAGTCTGATAATACTAATGATGTGCGTCCAAGTGCAAGGACCCACCAACGAACTGGAAAACCATTAACTCGGAAACGTAAGCGTAATCCAAATGAATGGAAAGGGGAGAAACGGAAGCAGCTCAGACAATCAGGTCAATCATATGTAACTGTGAGGGGAGAGCTGCAACCAGAGAAATCTGTACAAAAGTGCAAGGTTGATCATTTCAAATGTAGATTCAAATGCTCACAGAAAATTAGCGATGAACGGCGTACTTGCATTCATCAACAACACTGGTCACTCTGTGATCAGGAAAAGAGGCACTTCTACATTGCAACAACAACCCGAAAGGATAAAGTACGATCCAGGAGAGCGGAAAATCATAATCGCAAGAAACAGAGCTACTCGTATTATTTCACCATTGATGGCACTGATACAAGAATATGCAAAGAATTTTACCTCAAAACACTCGACATTGACGAAAAGAGAATTATAAATTCGCATTGCTCAAAAAATGAATCTGGAATTCCTATGCCATACAGAAGAGGAAAGAAGCAGCACACTAAATTTGTTAAGGCCAAAGATTTTATACGAAAGCATATAGAATCAATTCCAAAAGTTGAAAGCCATTACTGTAGACGTGACACGAAAAAAGAATATTTCAGCGGTGATTTGAATCTTCAAATATTATATGAGGAATATACAAAGAAATGCTTAGAAGGTGACCAACAACCGGCTAAAGAACACATGTACCGCACAATTTTTAACCACGAATACAACATAGAATTCCATCAGCCCAAGAAAGACAGATGCGACACATGTGAGATCTTCAAAATGAACAGGAATCCCTCTGAAGAAGAGGCATTGATGAATGCTGCACATCTCACAAGTAAAAGCAAGACCAGAGAAGAAAGGGCCAAAGACAGACTTGACAAGACCGCCTGTGTTATTTGCTTTGATATCCAAAATGTGTTTTCGTTACCACGGGGCAATGTATCAAATTTCTTCTATAAAAGGAAATTGAATGTCTACCATCTGACTGGGCATTGCTCTCTCATGAAGCAGGCCTATGGAGTTTTGTGGCCTGAAACCTTGAGTGGCCGGTCAGGCAACGATATAGCTAGCGGTCTGGTTGTTATTCTTGAAAAAGTGCTAGCCGACCATCCAGCAGTCACAGATTTAATACTCTGGAGTGATTCATGTGTTCCACAGAATCGTAACAAAATAATGACAACTGCAATAAAGTTATTTATGCATGACCATCCATCAGTTAAAACTATTACACAGAAATTTTGCGAACCAGGACACAGTGAAGTACAGGAAGTGGACAATCTTCACAGTCAGATTGAGACGGCATTGGGCAATGGAGAAATTTATAGTCCACTGGGTTTGGTGCGAATATTAAAAAGGTGTCCAAGAAACAAACCATTGAAACTACAACAGCTACGAAAAGAAGACATGAAAGATTTTCAGTCAATAGCCAACAAGTTCAAGTTTGATGTTATTCCATTCACCAAAGTGAAGACATTACAGTATTCAGCCCTTGAACCTATGAACATCAAATACAAGACAAGCTTCAGTTCTAATGAGTGGTCAGAAGAGAATTTACAACAGAAGCTAAACAAAACTGAAAAACTTCGTAATAAACAGAAGAACCATCTTGATCAGCAGAACAATCTCTTTAGTGTGCCTTGTTCTATAGCGAAAGTAGAAAACCTGAGTGCTGAAAAAATGAAAGACCTGTCATCAATGTTGGCATTTATGCCACCGCAAGACAAAGCATACATGGAGTTACTTTGTAAAAAAAGTGCATCGAAAGTCATGTCAAAGAAATCAAGTTTGGACCATATAAATCAAGAAGTTGGAGAAACATCAACAGAGACTATTGAACTTGCAAATGAGAATACCAAACTTGCTAGAAATCGTCGAGCTAAAATACAAAAGTAACAGACTTAAGTACATTGAGAACAGTACGAAAAACAACATTGAAAACGCGTGCTCTAACTCTGTGCTATAGTCCTAGTCGTAATATCAGCATTAGTGGGTTTTTCTAAAAGTCCAAAATATATCTAGGTATAGTCACAAACACTGTGCTAGTAATATTTTTTATGTTCTTCTTAGTTTCTAAACAGTATTGGTTTAATACTTTATACATTATCAATATCCTCAAAAATTGTTCAGTTTTATTGTTTTTCTTTAGGGCCTACTTTTAGCATGCATGCACTTCAGAAATCAATTTACATCTGTTATAATACAGAAATAGAGCAAATTGAAAATAAATACTCACAATTCTACCATGAGAAGACTCTATTGTTACTACATAAATTAATAAAATTTGAGAATGACAAAGCTGTATGTCCAAAAATTGTCTTGGTCATCCTATAAAATGCTGAATTCTTCAAAATTCAATAAACACAACAACGTTATAAAGATAATTAATGAAGCCAGACTTCTATTTCAATTGAAGGAATTCATTACCACAACAATAAATTATTTTGTTTGGCAAGGGACATCATGCAAACTTGTTTTTCGGTTTAACTCAAAATGACAAAATATGGACATACAGCCATGTAATTCTCAGGTCGCGACATGCCTAGGCTTACATTCCAAATTCTTTGTATTTTCCAGTTGTTGTAAATGATGGTGCAAGCACTTTACATCATTGCAGCAGTATCGCATCCAACTTTTAAATTGCGATACCTTCCAGAAGCCAACAGAGAAAACATTGGAC
>Earthworm_DN120760_cf._Sola1-1_HM_Sola_Hydra_vulgaris
CATGATTTCAGATTAGAGTTGATTTCCCATGTGATTGTTTCTAGTAGTGTGTTGGCTGATTTTATACCCGTTTCGATAACATTCATTTGAGCCCTATAGTTCTAAAGCGGGCCATGTCCACTTCTTAGGTTTTTTTCACTGAAGGTGGACTTTTGTCCAATATTGTCCAATGCCTTTGGAGAAAAATTAGTACATGTCCATTGCCTTTGCTTACCGCTATACTGGTGAATGATTTCTTCTTGTCCTAATACAGTTCAGAAAACCAAATTGAGGAAGAAGTGGGCCATGTCGTATTGAATCGTGTGTTAAAGACAGGTCGGCGAAAAAATGGGTCAAGTCCATAATTTAAGTAATATCTACGGTTTTATTGTCATCACATTCTATGGTTCGGCCATTTTTGTACATAAACATAAGAATATTTCAGACACTTGTAAACTGTGGTATAAAGGTGCTATTGGTGTAGAAAAGGTATGTATAAAATATTACAGTAATCATAGCGACTTCTTGCATCTGCTGGTTATACAAACTATGCTAAACGAATATTATTTAACGATTTTGGTTGTAACTTAGTGTCTGCTTATGGACATGGACCAAATATTCCCCAAGTGTTAACCATGTGCTGTGTCGACAGGAATGGCGTCTACATCGTCGGAGAACATAAGCACAGTGAAGCCGCGAGTTAAAGGACCACCATGTCGTGGATGGGAAGAGATGCGTCGTCTGCAAAAACGTCAACGTACCCAACAAGTGTTGCAAGCAGTGCTCGAAGACTCGGATTGTGATGAAGACTATGAACCTAGCTCTAATCCGGAGACTGAACTCAGTTCTTCTGATGCAGAAGGAACTGAACATGAACCAGTTTCGACAGTTGCTGAAGCACCAGGAAATGAGCATCAGCAATCTCCAGTCTCCGTACAACAGATTGTAATACCAAAGGGCAAAAAGCGAATGCGTCGGCCAGAGAATTGGCTGAAAAATAAGAAGAAAAAGGCAAGAAATAGTGGAAAACAATACGCAGACTACAAGGGCAGAATAGTTCATGCCAAAACTTTGCCAGACATGACTAATCACGTGTGCCGGCGTCGGTGTGCAGAAAAAGTCACACCAGCAGACATGAAGGAGTGTCATGATAACTTTTGGGAGTTAGGCGATCATACAGCGCAGGACGCTTTCTTGGCAGGGTGCATAATGGTAATAGAAAAGGACCGCAATCGATTGCGTGTAGGTTGTAAAGGCAAAAGCAAACCAAAAACTTACTCAAGATATTACAGACTAAAGACATCATCTAAAGGCGACATAACGGTTTGCAAAGAATTCTTTCTGGGTGTATTACAGATTTCAAATGGTCGCTTAAGCCGCGTTGTGCAAAAGAACTTGCGTCCAGCTCAAACGTGCGTCGATAAACGCGGAAAGCACGGAAAGCACAAGCGGAATGATCTTAGCTCTGTCCGTGATCATATAAACCTTTTCCCGAGATACATAAGTCATTACACTCGTGGGCATCACACAGCAGATCAGCAGAGAGAATATCTTGGGCCATCACTTAATCTGTCACTAATGTATAAGTTGTATGTTGAGAAATGCACGCAAGATCAGAAAGTTCCCGTCAAAGAATGGGCATATCGGCAATGTTTCAATACAGAATATAATCTGTCATTTAAGTTGCCTCACAAAGACACATGCAAGACATGTGACATAGCAAAGGTTGCAATAGAAGCTGAGAATGATAAGACAAAGCAAGAGAAATTGAGAAAAGAACATGAGCTGCATCTGAGGAAGGCTGAACTTGCACGCGAGAAGCTGAAATCAAGTAAAGATGAGGCAACGGAAAAAACAGAAGTGTTTACTTTTGACTTAGAGAAAACACTGCCGACTCCTGATATATCCAGTAATGAGGCTTACTATTCTCGACAGCTTTGGACTTATAATCTGGGTGTGCATTCTGTTAAGACAGATAGTGCTTGGATGTTTATGTGGCATGAAGGCATGGCTTCACGCGGACCTGACGAGATTGGGTCATGCCTGTTGATTTTTATCAACATGAAGAGAGCAGAAGGAGTACAGAATTTCATAGCGTTTTCAGATAGCTGTGGTGGACAGAACAGAAATTTCAAAATGGCAATGATAGGAAGCTATGTTGTTAGTTCTGGTACAGCCAGCTTTGAGCAGAGATTTATGAAGTCTGGCCACAGCTTTCTGCCAAACGACGCAGATTTCGGATTAATTGAAAGAGCCAAAGGCAGAAAGGAAATTTTTGTGCCTGATCATTGGATGGATTTAGTTCGACAGGCCAGAAAAAAGAATCCATTCTCCGTCGTCGCAATGAAACAATCAGATTTTATCAGTCTTGCTAAGTACACTAAAACAAATGCTGTCAACCGCAAGAAAACAAGTGATGGTCAGAAGGTGGAATGGCTTCAAATTCAGTCTTTGCGTTTTGAGAAAGAAAGGCCTCTTGTCATGAAATTTAAGTACTCTCTTGGTGACGTTGAGTGGTCTGAAGTTGACTTTGGAAGAAAAGCTGGTAAGGGACGTCCATCGACTGTGAAAGAGCCAGAGCTGTTGTTTCCAGTTGGTCGATCAGTTGCGGGTCCAAAGATGGCCGATCTCAAGAAACTTTTGAAATACGTCCCACCTGTTTACCATTCGTTTTACGCGAGTCTTCAAACTAATGATGCAGTTACGGTATCGGACGTTGACGAACAAGACTTTGATGAAAGCTAATCCTGTGTGTGAATATTAAGGTGACACTTGATAACAATAGCGTTATGCTGTTTTTGTGTGATATTATAACGCAGTATTGTCCATGACATGAACCTCGTAGCAGTTACGGTACCGGACATTAACGATGTGAACACTTTAAACTTCACGTTTTGCTTCTTTTTCCATTATATTTTGTGGTATTTTTGTTACGGTTGGTGACATGAACCACGTTGACTCTAAACAACATATGAAAAATATCAGAACTAAAGTGGTCCAAGTCCTCTGACGTCATTATAACCATGGTTAAATTCAAAAATAAATGAAGTACTCTGGTGAACTCAGGATGGTGTAATTCTTTCAACATAGAAACAAGTTCAAATTATCTACAAACTGCGACGTTGATTTTTCACAATGCATGGAAGCTATAAACTGCATTATCTCTACATTGCAAAATGTGGACTTGGCCTGCTTTAGTACTATAGGGCTCAATTGGTATGTTTGGTTTTGATAGGCCTACCTGTAGCCTACATTATAACAATAGCGTATCATTTTACCCCGGTGAATGGGGCAAACAGATACGCCTGTTTCACTTTGCCCCAAATGGTGGGGTAAAGTGATACATGCATAGCTTCCAATAAATCACAATTTGCAAAAAAACATCTGTACAATTTCAAATTTTTTCCTTACTAAGGTGTCTATGGATGGTAGAAGCATGAAATTGTACTTGGACCGGAATTGTTTTCCATTGATTAGATATATAAATTTTGACTCTACGAAATGTGTATTCCTTTGCCCCACTTCCCCCTATAAGATGCGCCCAAGAAGGGAATTTCATGGCAGTTTGAAAACCAATGACAGTATAATAATTTAACAATTCTATAGTAAATCGACCGTCCCGGAGTCGATTTCGACACTAAAAAAAACCCATGACGTCATGGGTTTGCGTGTGGTCATGGGTTTGCGACTCTTGGGCGTGCAAAAGTCATGGGTACGGGGGTCTCACACGTGCACACACAC
>Earthworm_DN127567_cf._P-28_HM_P_Hydra_vulgaris
GGGGTTTTCGTGCTGAGAGCACCTCTGAATAGTTATTCTGAGAGAGGCGCTATATAAATCTATAGATACAATACAATTGTAAGCCTATTGCAAACAATTCTCTTCTGAACTAAAAATATTTTGTTTGGCTTCAGGATCTGTACCGACAATTTTTGATCTGCCTGGTCATCTGGTGAATCCTGTTCGACACCGAAAGCCTCCTGCAGAAAGGAATGGTCGTGATTCGACAGCGCCAAAGGCTTCCAATCCTGCCACTTTATTGTCACGTGAACATTCCTATGCACCAGTACTGGAGCCTTCTCGCAAACGCCTCAGAAATTGTAGTTCAGCCGATGGGACTAATATTATGTCTGCTGCGTCAGAAGGAACCAGTAACATGACAATTCTTCCATCTAAGTTGAGGGTATGTGAAGGGCACAACTACTCTTTACCCAGTCCCAAAGTGCTTAAACGCAAGTTAACCATAATGGAGTCAGCACTTGCCCAATATAAGCACAAGGTTAAGATACTTAATCAGAAAAACCGGCGACTGCAATTGAAAGTCAAGTCCCTGCAACAGCTGCTAAGCAACTTGCACAAGAAAGACTTGATTTCTCAGCAAGCTGCAGATAACATGCAAGCATCATTTTCAATGCCAACCTTACAGCTGATCAGTCGAATGCTAAAGGGTAGGAGACAAGGTGTTAGGTTTCCAGATGAGCTCAAAGCATTTGCGCTTACACTGCAATTCTATTCAGCCCGTGCATATAACTTTGTCCGTGAAACTTTTAATTTCTGCTTGCCTCATCCTAGAACTCTGTCATCTTGGTATTCTTGCATTAACGGCAAGCCTGGGTTTCATGATGAAGTATTTAGCGCAATTGCCCAACACCTTGAAACCAATGATAGCAACACCAGAATGCCATGTGCGTTAATGTTTGATGAAATTGCAATAAGGAACCAGCTCGACTTTGACAGATCAGCTGACAAATTTGTTGGTTATGTGGATATGGGGGTGCCTGCAGATGACTTGGCTGGCCTGCCAATTGCCAAAGAGGCACTTGTATATTTGCTTGTATCTCTGACAGAAAAATGGAAAGTGCCTGTTGGTTATTTTTTAATCGATGGCCTTCATGGCAAAGAAAGAGCCAATTTGCTTAAACTCTGTATTGAAAAGTTGTTTGCTGTTGGTGTGCTGGTTGCTTCTGTTACATTTGATGGCTGTAGTGCAAATTTTTCAATGGCTCGTGAGTTGGGTGCATCTTTTGATGTTAATAATATAAAACCAACATTTTTGCATCCTGTTGACTCATCTAAACAGATTTGTCTAGTTCTTGATGCTTGCCACATGCTAAAGCTAATGCGCAATACACTGGCTGAAAAGAGGGTTTTGATTGACTGTGATAAAAATGAAATAAAATGGCAATATAAAAAAGATTTGCAGGAACTGCAGGGCAAAGAGGGAGTCCATGCAGGTAACAGACTTAGTGACCGCCACATTCAGTGGAGCCAACAAAAAATGAAAGTGCGTCTTGCAGCTCAGACACTTAGTTCGTCTGTTGCGGATAGCTTAGAATTTTGCCAGAAGGATTTATGCATACCTAATTTTAAAAACTGCACAGCAACTGTGAAGTTCATTAGGATAATTGATAGACTATTTGATGTAATGAATAGTCGCAATCCTTTGGCAAAGGGCTATAAGTCACCACTCTTTAAGCATAATGAATCATACTGGCGACCATTTTTGATGGAAGCCATCCAGTATCTGAAGGGCTTGAAGTTAGCTGATGGACAGCCCTTGTGCAGTAGAGTTCGTAAAACAGGTCCTATTGGCTTTATAGCATCATCAATAAGCATCACGTATTTGTTTGATTCTAATGTTAAGGCTGGCTTGCATCCACTAAGATATTTGCTGACATACAAGCTCAGTCAAGATCATTTAGAACTTTTTTTTGCGGTTGTTCGCAGTCGAGGGGGTTCCAACAACAACCCTTCAGCCCTACATCTTAGAAACACATGGAAGCGTCTACTTACACACCATCAATTAAAAGATGTTGCAAGTGGCAATTGTATTCCACAAGACAGTTCCAACTTGATGGCAATCGCAAATTGCATTAAGAAGCACGAGTTAGATGAAAATCTTGACATAGAAACAATAATAAACCGCAGACGATACGAGAATAACGACAACTCAGATCATGCTGATTCATTGCAATCTACCGACACGCAAGAGCTTACTGGACATTTGTCACTATCCAGATTTGTAGATAATGTTGTGGCTTATGTCGCTGGTTTTGTTGCCAAAACCCTTCTAAAGAAAATTAGTTGCGTTGAATGTAAATTATCATTGTTAAAAACTGATGATAACAGTTATTATCCTAATGTTGACTTATTAATCCGCAAGGACCGGGGTGGTTTGATATTCCCATCTTCTGATGTGGTAGCAGTATGTAAGATCGCTGAAATGCACGTACGTCAGAACACTGGTCCTAACCAAAAGCCACTAAGAGGACGTGGTGTAAATTCTACAATTGTAAATAACGTTCTCGCATTTCTTGTTGGTAGTAGTGTCTTTGATGGCCTTTCGAATCATGATCTGGGTAATGAGCCATTATCAAATCATCGTGTTATGCTAATGAAAAATATTGCCAATGAATATACCTTGATAAGACTTTTCCACCAGTGCAAGACTGTGACACGTTTAGTGCAGGGTCAAAGCTGCCGGTCAGTATTGGGTAAAACTGTAATTTTTAAGGGTCGGTAATATGTTACTGCATGGTACGATAATCGATTTCACTGTTACTGTTAAGCATTCTCTCACAAGTTCAAAGTTTGTTATTAAAATTTGTTCTTATTTAGTATTGTTAGAAAAAAAACGTAGTTTGCAAAGGATGATTGTTTTCTGTTTATCTGTAATGTATCGCACTGATCGTACCGAAAGATTTAACTCTGATGTAAAGTGGTAATTATTTGTAAATACATGTATGTTGAATTGTTGATTCATTCCGCGCTAAATGCAAAGGACAAAAAAATTACAGTAACGTCAGTTGATAATCTTAAAAAGTAAATAAATCTTAACTGTAATGTCACTATGTGGCTATATTTCTCCAATTTAATGCAATTGTTTGTTTCCAATACTGTTGCACTGTGATTTGTTTTTCTCGTGTTAATAAATGAGAGCTTCAGACAGGATTATTTGATATTTTAAGAACTCGTGCCCCAATATTTTAGGTCTACCTGCTGATTGATCAGCAGTAGATACTAATATGGCCAGACTTCAAAATACAATATATCTCTGTCAGTACAACAGTCATCATTACCTTAAGCGATAGTCCAGTGGTTGGCCTACTGGACTGTCAATTGTGAGGAAGTCGGGTTCAAATCTCCACCAAGGCAGAAATTTTATTGGAAATATCTGGTCTACTTGGACCTTTTAGACAACTAGGCTATAACGAGTATACTGACCTACACATAACTCTGCCAGTGGGAAGCTCGGGTGGTAAGGAAGATGACTGGCAATCCGCCTTCATGTGCAGAGGCTAAGAAAAATGATGTTAGTACTTCACTCTCAAGGCTAGCTCAAGTACTGCACTGCAACCTAAAGCCAGACTTATTATCCCACCAAGTATCTGCCTGCTCAACATCAACGTCTGT
>Earthworm_DN133353_cf._P-1_Dpulex_P_Daphnia_pulex
ATGTCCAAATAATTGGACATATATGTTTCTTACCCAATGTCCAAAACATTGCACATGACGACCATGTCCAAATAATTGGACATATATGTTTCTTACCCAATGTCCAAAACATTGCACATGACGACCATGTCCAAATAATTGGACAATAATATTTAAGGCCCATTGTGCTAATTGTTTGGACATAAAAATTCTCATAGTAAACAATAAACTGTGTGCTTGAAACTTTTTTCCCTTCAATCTGAGTGGCAATGAAGCAGGGAAATGCAAAGAAAATAAAAAAAATCATGGTGGTTTCATGATGGGTCTCAGGAGGTTAAGAATGCACATACTAACTGTCACTTGAAATGACTGCATGTTCACGGGCTCTATTAAGAATTATTCTCTCATTATTACGTGTACCTTTCAAATGCCTGTAATTTCATGTTATATTTTGTGCCTAGAACTTTTCCAACAATGCCTACCTGTTGGGCACCTGGATGCAAATCCGGATATAGGACAGCCTCTGATGATGCCAAAGTAAAACGACATTTCTTCCATGTACCACCTCACAATGTACAGCTTTGGAGCAGAAGAATACCCCGAGACGGTGTTTTGTCAGTAAGAAACTATCTCTGTGACATTCACTTTGAATCAAGGTTCATCCTGAAAACTTATAAACATGTCATCAACGGTGAGGTCATCGAAACAGAACGTGGGAGATGGGAGTTAATGAAGGATGCGGAACCCACCATTTTCCCCAATTTACCGCTATATCTGAGTCGTAATACTTCGAAACCACGTCAACCGAAAGTTCGCATTGCAACTGATGAGAAAGTGAAGACAAGCAGCAACGAACTTCCCTGCACGTCTGGTGAATTTTTTGACATTGATATGAACTCTGCCCATCTGAATTTACCTTCCCACCACGTCACTCCGAGTGGCACATCAATGTGTAGCAACTGTAAAAAGTGTGCCTCACATGTAACAGAGAGGTACGTCACAAACAGGAAAATTTGTCGTCAGAATATGAAAATGAAGGAACTCAAGGATAAGCTTAGGGAAGCTTTAATAAAAATTAAGAAGTTGAAGCAACAATTAATGGTTTATGAGGATTTACCACCACAGCTGAATCGTGTGTTGTCACAAGCAAAACGGAACACACATGCGAAATCGAACACCGGGATAAGGTACGATCCAGAATGGCTGTTGGATTCACTATTGATTAGATGCAAGTCCAAAGCTGCATATAGGATGTTGAGAGACAACGGCTACCTGCCTTTACCATCTATCGGAACATTGAATGTGAAAATTAAAGCCTTGCGCCCAGAATTTGGCTTCGACACAACCTTGTTCGCAGGGCTGAAAAAGAAACTCGAAGGATTTCCTCGCAACGAACGCAGAGGTGTATTAATGTTCGACGAAATTCAAATAACGAAGAACATTGAAACCAGAACCATGATTGGGATGGTTGATTTCGGAGACTTAACAACACCTGAGCAGAGGTATCAAGAGGGTGATCATGCTCTTGTATTTCTGTTCCAACCACATATGAGTGGATGGGTCCAAACAATAGGATGTTTCTGTGCAGCAGGCACAACACCGACAACTGTTTTGGCGAAATTGATTTTAAGGGCCATTATATTACTGGAAAACAGTGGAGCAGAAGTGGATGGCCTTGTTTGTGATGGAGCATCGACAAATAGAGCCGCACTCAGAAGTTTCGGTTTCTGTGGTGAAATTAACAAAATTTGTAATTCAATGACAAATCCATGCGATGACAAGAGGTCAATCTTCTTCTTCTGTGATACGCCTCATCTCTTGAAGACTGTTCGAAACAATCTACTGAAAGCAAAAGAATTTCTAGTGCCATCTGGAACTGTTAAAATGAGTGATTACAGAGTGCTGTTACAGCATGATCTCAATCCCACAACTGGATTAAGAGCTGTTCCAAAATTGACAGAGATGCACATTTGGCCTAACAACTTTCAGAAAATGTCAGTTCGAATTGCTGCTCAACTCTTCAGTAATTCAGTTGCTGCAGGTCTTGAACTGTACAAAATTCATGTTCCTGGACTTAAGGATTCAGACGCTACCATTCAATTTACTCGTAGAATTAATGATTTGTTCGATCTCCTCAATGGTCGACTTCCAAAGGATGGCATAAGAGCTGATTCCGAGCGAGATAAGTTGGCAGAACTGGAAGAGGCCAGTCTATGGTTGGACAACTGGGAGCGTTACATCAACACCCTTTCAGAGCCAAAGCAAAAGCAATTCCTCAGTCGTCAGACATGTCACGGCTTGCGAATAACATTAAAGAGTGCCCTTGACCTTACAACGACTCTTCTTACACAAGGTTTTCCATATGTCTTGACTGGCAAATTTTGTCAAGATCCCCTTGAGATGTTCTTTGGGATGATTCGCCAATCCTGTGGAGGTAATGACCATCCGAGTCCAAACCAATTTCTTTATGCCTACAGACTGCTTTCAATTTCTAATCTGGTGAAACCTGGAAGACGTGCCAGCGTACACTCACATCCGTTGAACATACTGCTTACGATACAGTCAATCAAGCCGCAACATGAACTGTGCCCATTTGTTCCTCAGATCGAAGTGTTGATTGATGACCTGTTGCTATATGAATCAGAAGAATCTGATGCTGGACAAGAGCGAACAGAGCATGATTACAACAAAAGTCAATCCACAGATGCAATTCTTTGTTACCTTGGTGGCTATGTGGCTCACAAACTTAAGAAATTCACATGTTGCAGTGACTGCGTGAGAACTCTTTCAGCTCCCAACAGTTTTTCTTCCGCAACAACACTGGTAGAAATCAAAACGAAAGGCGGATTACAGCTGCCATCTACGTTGCTGACCCGACTTATTCATCTCCTGGAAGTCTGTTTTACCAAATTTTCTGCTACACCTAATACCAACATATATAATGACATTTTGAATGCGGCATTAATTTCTCCAGAACTGGCAAAATGTGGCACTGGTTGTGAAGTTCACATGACATCACTAACAGCACGCTGCATTCACTTTTACATTGCCACGAGATTACATTTCTTGAAAAAGTCAATCAACAGAAGTCGTGATAGCAGGCAAAAGAAACACAAATTAAGCAAAGTTTCTAAACTTACCTGATGACCTATTAGTTATATTGTATAATGATTTAGGCAGGAGTTTCATTGCCACCATACACTTTGAATCTTGTAATTTTTAATGTTGTTACATTGAGACGGGTTAAGTCATGCCCAGTACTTCAATTTCCTATGAGATTTACTTTCATTTCGCATATTTCATTCAACAGCGTATTTTATCTATACCGTTCAGTGTTGTAATGTGTTGTGTTGTATAACATAAACTGATCTCAAAGCGACGCCTATCGCCATCTAGCGAATTGATTTTTATTAGTCACAAATTTCGTCTAAGTCGCTTCACCAGTCCCTCCTTCACCATGGGTTAGACATTGCAAACGATGTTTCTGAAAAAGTACAAGAAAAGTTGCATCAGATAATCCTTAACAACCAGAAAGCGTTCTCAGTGAATGAATGGGATCTTGGCTTTACAGATGT
>Earthworm_DN119511_cf._Mariner-32_HM_Mariner/Tc1_Hydra_vulgaris
GACTAATTCAGAGCGTCGAGGCCACGACAGTGAAGGGAGAATCATCAAGTCCGCATTGGTATGCGTAGAGTCTGGACTGGAATGAGTGTCGCTAGTTTCTGAGCGTAATACAGACTTCGGTGGTAGTCTACGTTAAGCTAGGGGAAATTAAATTTATATCTAACGTTGTTGCACACTCGGCTCTGTGGAATGTAGGGTCATGAGGGGCAAGTATACGCATGGGGCAAGTGTCATAAATGCTTTTAGCTATAAGCTTATTCACCAGGTGGCGACACACAGCATATACGTCTTACGCCAAGATGGCTGCCGAGTAATTCGTGTGTGTATTTGTGTTTGGAAAGAATTTATTGAAAACGTGGTAAGAATTTTTAATTTTGTTCAATTTCGATGTAAATTTTCTTCCGTAGTTAATAGCGCACTATTATGTAGCGGTTGTTGCTTCTGTTTAAGTAAGCGCGTGTATAGTTTTGGAGGAATTAGCCGTTATGCGAGCAGCAAGCAGCGGACCAGAATTGTTCGCAGCCGCCTAGACATCGTCTAGTAAACAATATGCCTCTGTCTGGGGCAACTGTCACGGGGTAAGTGTCCGTGCGGTCAGTTACCCCATGCACTGTGCGGACACTTGCCCGCATGATGAGTCATCATGCATGATTTGTTATTGCTTTTACAGAAATAGTACGGAAATGGTACGAAACTACAAGAGAAAGACTACAAGGAAGGCGATTGGTCAAGATGTTCTAGAGGAGGCAAAGGCAGATCTGCAAATCGGCCTAAGCATCCGATCAGTTGCAAAGAAATTCGGCATGGACGAGTCAACTCTGCGAAAGAGATTGAAGAAAGTAAGAAGTGCACTGCTTTTAAACATACTCTACTCTTTACCTAAATTAATTTGACAAGTTAGTTTTATCGATCGATGAAGTCCTAGGCCTATAATGTTATAGAATAATTATTGTTAGCGGTATGAATTAAGTCTTTTGTGTATTTCTAAAATTGCAGGGCAGTGCTGCATTGAGTTGTGGCCGTTTCCATGCGGTGTTTCCGTTGAACTTGGAGGCTGAGTTAGCTGAACATTGCAAAGAACTCAGCCGTCGATTTTACGGCTTGTCGTTCAAAGACCTGCAGGCAATGGCTTACGAGTTTGCAGAGGCAAACGGTATAGTTCATCCGTTTGACAAAAGTTCGCGTTTGGCTGGCAGAGACTGGGTCTATGGCTTCATGAAAAGAAACAGCACTCTGTCTCTGAAAACGCCTGAAGCCATGAGCTTGGGACGTGCAATCGGCTTCAACGAGCCACAGTGGAACATCTATCAGAAGAATTTGCTAGATCTGTATAATAAGTATCATTTTCAAGCAGCACGAATTTTCAACATGGATGAGAGTGGTCTAAGCACAGTACCGAACAAGCTAAGAAAAGTAATCGGCGAAAAGGGTCGAAATGTCAGCAAGATAGTGTCGGCGGAGCGAGGTGTAACGGTTACAGTCATTTGTTGTATGTCGGCCGGAGGTAATTATGTTCCACCAGCCTTAATATTTCCACGCAAGAGGCACCATGATGCACTGCTTCATGGAGCACCTAATGGCAGTATACAGATGTGCTCAGATTCTGGATTCATTAATTCAGACTTGTTCCTTGACTGGCTGAAACACTTCCAAAATGCAGTAAAGTCAAGAGTCGACGATCCTGTTCTGTTAGTTCTCGACAATCATTCATCGCATATCAGCCTAACTTCAGTGTTGTTTTGTAGACAGCATTCCATTCACGTTGTTAGTTTACCTCCACATTCCAGCCATAAAACACAACCGCTTGATGTATGCTTTTATGGTCCGCTGAAGAGCCATTACGCATCGGCTGCAGAATGCTGGATGGCTACGCATCCGGGAAGAGCCATTACACCTTACCAGGTTGCTGAGCTCTTCAACGTTGCATATAGCAGATGTGCATCCATTGGTGCTGCCAGTAAAGCGTTTGAGGTTTCTGGAATATGGCCGCTGAACAAGAATGCTTTCACATCTGTCGACTTTGTTGGGGCACTTCTCACAGACAGACCAGATGCAACGGTGACAACTGAGGCAGCGTCAAGTTCATCCGTGACTGGTAACGGCAACAACCTGACAATTACAACCACGCCACGTAGCGCAGTACCATCGTATTCAGCTACACAGGACGAATCACCAGACATTAGGCCTATGACCCCGGTCGGCTTCATAACTGATGAGTCCACATCGACTGCACCTGTTGACGGTGGCGGTAGCGACGGTGCTTCAACATCTGCTATGAAAGACACAACTTCAACAACAGCAGCAGCAAATGTACTGACTGGTGAAGGCCTAATGATTGATGATTCATCTGCAGTCGTCGAGTCTTCGCCAGGTTATGAACATTTACCGGAGTCAAAAAGTTATGTGTCGCCGTCAGCAATCAGACCATTTCCAAAAATCGCTAATCCAGAATCCAGAAAGCGAAGAGCCTCGATGAGGTCTGAGGTATTTACTGCTTCTCCATTTAAGGCCCGACTTGAAGAAAAACAGACAGAAATCGAAGGGAAACGGTTGAAGATGGAAGAAAAAATGAACAGAAAAAAGAGCAACAAGAAGAAAGAGATATCGAAGAAGCATGGAACGAAGACCAAAAAAAAGACCAGTAGAGATAGCAGCAGAAGACGAAAAGTGCTGAAAGACGATTCCAAGAAAGAAAGACTTTGCAAGAACAAAGGAAAGAAAGCAAATAAGACAAATAGAGATTCGATCCTGCGTAGTGCAGATAACATTTTTTGCCCATCTTGTGAGGAAGTTTTTGTTAACCCGCCTACTGAAGAATGGATTCAGTGTAGCAGATGTGAGAAATGGTGGCATGAGGACTGTACGTCGTACGAATGCGGCACATTTGTGTGTGAATTATGTTAGGCATAGGCCTAACTATACGCCTGCGTAGGGCCTACGTATTGGACACTTGCCCCACAACGTGCGGAAACATGCCTCATGTTCGGGGCAAATGGCCGCACACCAAGTGACTTCAAAACTGTTTAGAATTTCTTGATATTGCATGCTTTTGAAGTGCTTACAACTAGTTAAGTTTGTTCGTCATATGTGTTTCACACAATTTATGATAGTGCTTTCGGCGTGATTAATTTCTTCTTTACGTTTTCTTATGAAAAGTATAAAATTGCGTACACATGCCCCTCATGTGTTTTAAATGCGGTATAGAGCAAATTGGTAAACGAAGCATTTGAATGCCAGTGCCATATATTGAGGTAACGGATCAAATCCACAGGCACATCCACGCTCACTGATGAAGCTAGTTCCTTGGACGACCCTTGGTATTGAGAAGAGTAGATGATATAGGGCTTCCAAAGCGACGCGTAGCAGCGCATGTAC
>Earthworm_DN134929_cf._piggyBac-1_DAn_piggyBac_Drosophila_ananassae
CTTAACCCTCTACCGCATAGTGATGCTGATTGGCATTTCTGCCATGCGTGGCTAATAAACTCTACGATGACAATTGGCATCACTATGCGTATCTCTGGGATAGTAGATATAATAATAAAGTGAAATCTAGTCTTTGTTTATATATCTATGCTGTTGTTCTATTTCTGACATATTTTCGAAATACCGTGTGTTTATCAACGAAATCAGATTTTTTCACATTGTTTCATTATTGTTGGATTTCATATCCAGGTAAAATTCAAACTACGTCAAATAACCGTTTCCATGTGTTTTTGTGGTAAAATGTAGTTGGTAGAGTTAGAATGAACGACTATCGTAACATTGAATTACAAAAATGGTATGCCGATTGGCATCATCATGCAACATAAACACTATGCTGATGACTGCTTTCCGTTTCAACAGAACTTTTTCATTGTTGGATAAGTCAGGTATAATTGTGATTTAGTAGTAATATTGAGTGGTAAATGTTTATAAATGCAATAATTTGTCATGTATATTGATTTACTAGATGCCTACCATGAATGTGAAATCGTTTTATGGAAAAAGAAAGATGATGAAGAAGGTGGTTAGAAGAGTAATTCCTGTTGAGAGTGATGACAGTCAGTTGTCATCAGACAACGAACGTGATGAGGATTATAATCCACCTGTGGACAGGGATGAAAGTTCAGAAGAGCATGATGAGGATGATAATCCACCAGTGGACAGGGATGCAATTCCAGAAGAGCACAGCGACCTTGAGCGCCCGGAGTCTCCGTGCCTCAACATGCCGACAACAAGCACTGGGATATCCAAGACTAGAGCAGGCAAAGTGAAACGCAGACTTCTGTGGAGAAAAAAAAAGAAAACTTCTAAAGATACGGTAGAAAGGCGATCACCCTTCTCCGGCGATGTCAGTCTTGGTCCGGATGTTGTTGAATTAAAAACTCCTATTCAGTTTTTTAGGAAGGTATTCCCGGTTACGCTGGAGCAGCATATCGTTGAACAGACTAACCTTTACGCTGTTCAAACTCGTCCTGAGAAACCCATCAAGCTGACAGTTCCAGAGTTAGAAAAGTTTCTGGGCATAACCATGTGGATGTCTCTGATCGTACTACCCAGTGCAAGAAGATACTGGAATGCCAGATACAAAGTAAACAACGTATCGGAAGTCATGACAGTCAACAGATGGGAGGAAATCAAGCGTTTTATCCACTTCAACGATAATACGGCTGCAGAACCAGATGGCGATCGACTTTATAAGATCAGACCACTAATCACACAGATTCGTGATTGTCTCAATACAATTCCTAAGGAGGAGTCATTGTGTGTAGACGAACAAGTTGTGCCTTTCAAAGGTCGCAGCAGACTGAAGCAGTACAATAAAAGCAAACCTCACAAGTGGGGCTACAAGATCTGGGTACTCTCCGGTAAATCAGGTTTTGCATATGACATGGAAGTGTATACGGGTCAAGAAAACCATGTCCTTGCTGAAGAAAAGGATTGTGGACCAAGTGCCAACGTCGTAGTGCGCCTGGCCAGGACCATTCCACCTGTTGGACACAAGTTGTACTTTGACAATTATTTCACTAGCATTGATCTGCTTGTGTATTTGGAACACCAATCTATACAAAGTGTTGGGACAGTGAGAGTGAACAGGCTGCAGGGTTTTTCAGCAAAATCTGAAAAAGATTTGAAGAAGATTGGCCGCGGATCCATGGCGGAGTACACGACTGATGTAGATGGGGTCACCATTACATTTGTACAGTGGTATGACAACAAAGTCGTCAACCTTCTTTCAACATATGTGGGCACAGAGCCCAGAATAAAAGTGATGCGATGGTTTTCGGCACAGAAAGCAAGAAAGGAAATTGACTGCCCTCAGATAATCTCCATCTATAACCAGCATATGGGTGGTGTGGATTTGCTTGACAGCCTCATGGGACTTTATCGAATTACCATTCGATCAAAAAAATGGTATCACAGACTGTTCTTCCATTTTCTGGACATGGCTGTAGTGAACGCATGGCTACTGTACAGGCGAGCTCTTTCGCAACAAAACAACACATCGGAAGTTCTCAGATTGGCAGAATTCAAGGCTCAGATTGCAGAAGGTAAGATAGTCAAGTGTGATAGTCTCACTCAACAATTTGTCTTTTACTTGCTGACACAGAATTATTTCTCTCATCATATTTTATTTATTGAATTTGTCTTTTTCAGTTCTGTTGAGTGAATGCAATCTTTTATTTTAGTCTCATGTGTATTACTGATATATGAATAATTTCTTATGAAGGTAAAACTTTGAAAAAAATACTGCACATTAGATTTTGTATGCATAGTAATGTGTTTCGATCTCTGGTTTTGCTGTAGGTTTGTGTAAGTCCAATAAAGGCACTAATAGGAAGAGAGCGGGTCGACCGAGCATGGAGAGTCAACTTCAATCGGTCGCGAAGAAGGCAAGACGTAGGCATCCTGTGCCAGTTGCCGATGTTCGCACAGACGACACCAGCCACTGGCCAACTTGGACCGTCAACCGACTGCGCTGCCGTCTACCTGGCTGTAGTGGACAATCACGTGTTTCCTGCGAAAAGTGCAACATAAGTCTATGCTTTTCAAAGGACAAAAACTGTTTCAAGCGGTTTCACACGGAGTAACAGTAATTTATTTGTGTAACTGCATTTGTCCCTTGCGATCAGGGAGAATGCAGTACAAAACATTGAAGATGGTTTTATGCTGAGATTTACTGAGTACTTTCATGGTCGTGTTCATTCTCTGTAGTGTATGCTTCATTTTCTTACATGAACTTTCATGCTGTTGCATCATTATGTGGATACATTTATGCAAAATAAGTAATAATTTTGCACATATTGCCGACCCATGAAGATGCATTCGATTGGTTACATTGTACATGAAGATGCCGATTGGCATTTCATACATTTTCGTCATTTATTCACCTTTAATAAAATTTTTTGTTTAGATAACATTTTTCCCATAGTGTGTACCCTAATACCAACAGAAAAAAATATTTTTAGTTTTAAAAAAAATTTTAAAAAAATTCATGCGGTAGAGGGCTAAACATGGACAAAATGGGTGCTCAAAATTTCTTTGCCTGCTTGAAG
>Earthworm_DN121052_cf._Sola1-3_CTe_Sola_Capitella_teleta
GGCCACCTCAGATTGTGAAAGAGAAAGCTGAGCACAGCATGCTAACATAAGGCTATATCAAGGCTACATGTATATGTGATGCGACATATGAAAAGGGACCACAACGCGGGATTTAGTTACTGAGATACAGGCGTTTGAACATGGTCACCCATCAAACTATCGAAATCGGGTTTTCACTGGCATTCGCTAGAGGGCACCTCAATCTATCAATGAAGTAACATAGTTTATGAAAATTGAATATTTGAAGTATTTCTCTTAAATTTCAAACGATCGCAGGTAAAAGGGACCACAGCGCGGCAACACCATTCTCGAGGTATTTATATGGCAATAAGATATTTTTAAAGCTGGTTTGAACAGCTATCATTTTTAATTTTATAATAATGCGCTAAAGAAATGTGATACCAGTCTATACTGCGTTATTTTTTCTATGTTTTCGAGTTGGAAGAGTTATTGTCAGATTTAATCGATTTTGAACCTCTTCTTTGTATAAAAACGATTAAGTTCAACTTTAAACATCGTTCTAACAGGTATAATTACATGTTTATTATTGCCGATCATTACTGCTAGAATTCATTGTCCTACTGTTTTATTTCGGGCTGAACTATGATTTACGTCCATCTGCGTTTTATAGTCCCTTAGGGCCTAACTAGTTGTCGACATGAGTAATAATACCAGTCTTTCTCAACTCACTGAAATGGTTTAAATTCCAGTTCATTGCATCGCTTGACGAACACAATGACTTTAAAGCATAATAATACTGCTGCTTAGAAGCAACTTAACTATTATTATTACTGGTTTCACTTAACTATTATTATTACTACAGGTTTATGCTGTTTATTTGCGGTTTATTGATTTATTTTGGAAATGTGTAAATTTTCTTCGTATAGCAAAAAGTCAAAAGACCAGTACTATGGAAAGTAAAGTGGCCAAATTACTGAACTCGTTTGGTGGAATTTCTGGGTCAATGCCGGCAGAGGCAACAGATGTAATCATGGATTATTTCTGTGAGATGGGTGACAACTCTGAAAACGACAGTGAAAGTGACAGTGATGATGGATTTATACCAACTCCAGCTTCCACTAGTTCTGCTGACACCGTACAAACTCCGGCATTTAACAAACCTCTCATCGGAACTAGCATGATATCAATCGACATCAGCCCTACAGATGAGCTTCATAACAAAGAAGATGAAGCTGTTAACCAGTTCATTCTTGATGGTTGTGGATGTTCTCAGCTTTGCCATGATAAGTTTTCCAAAGATATGTTGTTACATTCACGCTTGGATTGTCAAGCAATGGATTATTATGACTCTGACCACGTCAACCACTTTCATGTGATGTTAATGGGAATTTTCAATACTAATGTTTGTGACTTTGGAACAGTAGGAGAGAAGTCGAAGCACAAGTCGACTGAACGTGTCCTAAGTCGATTTCAGCCAATGTTTCATGGAGTACCCGTGTGTATGTCAATGTTCCTGTTTGTTTTTCACTGCAGTCTGAAAGTTTTCAAGACTGTGAGAAAACAGTTCAGAAATAATGGACTAGAGCCAAAGGTCCATGGCAATGTCCACGGAACTGCAAGTAGGAAAGGATTTGATGCGGCAGTAGTGTTTCTTGTGAAGACCTTCATCCAGAATTACGCAGAACATTTTGGCCTCGTTCTGCCAGGTCGTGTTGCATCATTCAGTAACGCAGACCTGATGATACTACCAAGCTTCACAACAAAAGCTCACCTTTACAGATGTTACCAGAATGCTTGCAAAGATGGTGGGAGCAAGTATGTGTCACATTCTTACTTCAAGAGTGTTTGGCGGAACCAGTTACCTAATATTGTTGTCCAGAAGCCTCGTACAGATTTATGTGCCCAATGTCAGCAAAATTTCACATCTCTTGGTCACCTACGGACGTTAGATGATGATGTGAAACAAAACCTGTTGCAGAGATCTGTTGACCACCTCAGTGAAGTTACAAGAGAGCGAAGTCTGTACCAGAAAGATGTACATACTGCTAAGCAGAGTCTTGCAAGCCAGTCATCCCTGTCTCCTGACAATTTAATTTCTCATGAACCAAACTCACAGGATCTTGTCTCACATTATTCCTTTGACTATGCACAACAAATCCAGATCCCACACAATTCACAGCAGGTTGGGCCGTTGTACTTTCTGGCTCCATACAAAGTTGCTTTGTTTGGAGTCGCATGTGAAGCTGCTTCAAAAATGGTGATGTATGCCATTCCAGAGGTTGCAGTTGTCGACAAGGGGTCAAATAGTGTTATTAGTTTTCTCCATCATTTCTTTTCCTCTTTTGGATATGGGGAGAAAACGGTGCACCTCCGCGCAGATAACTGCACTGGACAGAACAAGAACCGTTTCATGGTTGCGTATCTGTGCTGGAGAGTGCTTTGTGGTTTCCATAGTAAAATTACTCTTAGCTTTCTACCTGTTGGTCACACAAAGTTCTATCCAGACATGGGATTTGGCATCTTCAAGAGGCACTTGAGAGTCTGCTCTGTCAACACGATGGATGAGGTTGCACAGTGTATAACTGATAGCAGTCCACTATCCAAGATGCTGATCCCACAGCTGGTGGGTAACGAAAAAGGACACATCTTTGTACCGACTTACAACTGGCAAGAGAAGTTTTCATCTGTCAAAGCTATTCCAGAACTAAAGAAATTTCATCATCTTGTTTTTGAGGCTCAGCATCCTGGAACTGTGAAGTGCATGGTGAGTTCTGCAGATGAAGATACAGTCTCTTTCACCATTTGTCACGCGGATCTGCTGTCAAGTTCTTTGCCAAACACATTGTCGTCACTAGGTTTGTCTGCACAGCGAAAGTCATATTTACATTCTAAAATCAGACCATACTGTCCAGACTATGCAAAAGATATCCTCTGTCCGGCTCCAGAGACTGGTTGCCAACCAGAACCAGACGCATGCAGAAGTGCTTCACCGGAACCAGCGGCAGACAGTATCATGATTCAGCCTTCAGCTACGATCATCAGACCTCAATCAGATGCTATAGTAGTGGAGCATGCTGAAGAACAATGCCTCCCAGTTGCCAAACGCAAGAGTCCAACCTGTTCCTACTGCAAAGCAGTTGGACAGATCG
>Earthworm_DN131049_cf._Sola1-2_HM_Sola_Hydra_vulgaris
GCAATAATTACAGTTTGCTCGTTGATGTACGTTTTGCTAACGTGTACAATCAGAGCATGTTTTAAGAAAAATTTATCACTGCACAATGTATATGCCTTATAGGCCTAGGTGTATATTTATCACATTGATTAATTTAGTTCGGGGTCTATGTCTATTATTAAACTCTAGCACTGATTCAGTGAATTAAAACCCCCTACCAGTAAAATATGGGCCTAAGACTTCAATCGTGGAAATCATAAATTATGATTAAATTCAGTGAAACATTTATTAATTTATACAAATAGTTTGATTATGGTAACTGCACAAACAGCCTTTCGTGACAGTGATAAATTGAAAAGTCTTTTCAATTTATCACTGCACATTGTGTGTTAAAACAAGCCCTGTGTACAATGATCTATTTAATAATACCAGTCCTGGTAAAGTGCCAACCCTACTAATTTGTATTGCATAGTAATTGTGATTATACTGTTACTTCCAGCATTGATGATAGCAATGACGAAGATTTTGATGTTGCGGAATATTGTGAGCTCGCTACACTGTCAGTCCAAGATGCTAATGATGACGAGGGATTGTCGCTGCCATCGACATTAACAGGACCAGCGATCGTTAAAATTTCACAAGTACTGGAACCCACAGTGACTGTTGAAGACGAACACTTACTGTTATGCGAAACATGTGGACTATTTCAGTGTGAGGGTTGTTTATGTCAAAGAGAAGTTGCACGTTACTGTGATCATGAGGCTTCATTCATCCCTGATGATCATACGTATGGAGTTCGCTCGACTGTGAGAAAGCATGAAAGAACTGGAAATGCATTGACGAGGAAACGAATGCGTAACGAATCGGAATGGGAATCACAAACTAGAAAGCGTTTACGACAAGGCGGGCAAGCATACATCACTAAACGTGGTCATCAAGCACCTTCCAAAGGTGTTAAGGCTTGCAAGATTGACCACACTGAATGTCGCTTTAAGTGTGCAATCAGCATAACCGCAGAAGGCCGACAAAAAATTCACCATGAGCACTGGTTGTTGTGTGATGATGATAAGCGCCATTTCTATCTTAGGACGACTGCTGTAAAGGAAAAGGCAAGAATCCGGCGAGCTACGAATAAATTTCCGAACAGGAAGAAGATGAGCTACCGGTACTATTTCTTGAATGGTCAAGACAAAGTACGTGTTTGTAAGGATTTTTATCTATGTACTCTCAGCATAGATGGAAGTCGAATATACTCCGCCTATGCTAAAAACAATGAGGTAACGGGCGCACCTACTCCTTACGTGAGAGGAAAACACTCGAACCAGATCAGAAAGACTGCAGCATCTTCGGCAAAAGAGATAATTCGGCAACACATTGAAGCGGTGCCGAAAATTGAGAGCCACTACTGCCGTCGAGATACAAATAAACAGTACGTAAGCGGCGAACTGAACCTCCAGATATTATACGAAAAGTACGTTGAATATTGCGCACAGAGAGGAGTGGAAGCAGCGAAAATACATCTATATCGGGCTGTTTTCAACAGTGAGTTCAATATCGACTTCCAGAAGCCGAAGAAAGATCGTTGCGACATTTGCGAGGCTGCAAAGTTCATGCAGAACTTGACTCAACAACAGAAGGATAAACTCCAGTCGCACATTAGCAGTAAAGCTGAGACGCACGATGAACGAGTCAAGGACAGACTAGCTAAAGGCAAATGTGTCATTTGCTTTGACATGCAAAATGTCTTCGCTCTGCCCAAAGCGGATGTCTCAAATTTCTTTTACAAGAGAAAATTGAACGTTTATCATTTAACCGCACACTGTTCAACCACGAAGCAGACATACGGTGCTTTGTGGTCCGAATCACTAAGTGGGCGCACTGGAAATGACATCGCTAGTGCTCTCACCAACATCTTGGATAACATCGTTGTTGATAATCCGAATGTCACGGAGATTACTCTTTGGAGCGATTCATGTGTCCCGCAAAACAGAAACAAAGTCATGGCTTCTGCTATAATGCTGTTTCTTCGTAGGAAACCTTCAGTGAAGGTTATCACCCAAAAGTTCTGCGAGCCGGGACACAGCGAGGTCCAAGAAGTTGATAACCTGCACAGTCAACTGGAAAGTGTACTGAAGCATAGAGAAGTATACAGCCCTGTTGGGCTCGTTCGCATCTTGGTTAAGACTCCGAGAAAACAGCCAATCAAACTTGTCCAGCTGAGGAAAGTAGATATGCTAGACTTTCATTCCGAGGCCAACAAGTTTAAATTCGATGGAATACCATTCAGTAAGGTGAAAACTCTGCAGTACTCGGCTGACATGCGTGTACAATACAAACTGCGTTTTTCTGAACCTGATTGGTTTGAGGAGAGTATTCGTCAGGCAGCTCGATCTCGATCCAGGCGTAATATTATCGGAACTGAAGTTCAACTGCAGATGCCGAAGAACATAACAAAGGAACAGACTCTATCGGCAGAGAAGAAAAAGGATATCCTCTCCATGCTGCAGTTTATGCCTGCTGTTGATCGTGCATATTTTGAAACGATTTTGAAGCCAAACAAATAAATATTTCCTTCAGCATACAATAATTATGCTAACTTTCATTGTTTATCTTAAAACTTAAACATTTTTAACACTTTATTCGGTTGTGCAGATTGTGCAAAACTGTATAAACGACTTTATTCAATTAAGAAGTGAAATGCAGAACACTAGTATGAAATATTTCATCTGTGTTGAGGTCAAAGTATTGATAAAAATTGAGAAATGCAACCCTCTATGTCCAACATTTATGATGGGTTGTTAGGGAAAAAAATTCCAAAAATCACCTTTCAACCAGAGTTCAAATCAACTATAACAATCTTAGAGAGCATAAGCCAAAGTGTCTTGAAAACTAATTTACTACTTATTTATGTGATAAGATTGTGTCCAATATGTGCTCAAACTTTACATTTCCAATTACTCAAAAGTAATGTTTGAGGACATAGGGGAAGTTACTCCTCAGCCGACGCCCTGTGTGCCGTGTGCGATCCAATCGAAAATCGCGGAAACAGCTCCTTCCCAGTTTCCTGGGAGCGTTTCCGATAGGAAATGCCGTCGCGTTGGC
>Earthworm_DN112962_cf._hAT-7_SM_hAT_Schmidtea_mediterranea
GTTGCTTTTGAGTTGACTGGTGCGGCCCTCGGCTTCAAGAATAACTTCTTCGGTGGCCCGCGGTGCAAAAAAGGTTGGACAGCACTGATCTAATCTTTAAAGCAATTTGCATTTGCACCAATGCTGTATAATATTGTGTATAATTGCTTTTTTAGAATGGACAGTACCAGATCTAAGAGGAAGGTGTATCTGTTGGGAAGCTGCACAAAGGAACTGACTGGAGGAAAGTTGCCTTCTTTGCGACAAGTGCTTGGCCTTTTCCTCTACGAACACAATGAGAACGGCAAAACTATACGAGAGGCAGCATCGGTCACCTGTGAGAAGACTTCAGAGTTCTGGCATAAAGCTAGAATACCAATCAGGGCAGTGCAGCACTGTCAGGCTAAACTGGAGAAGGAATTCGAGGCATGGCGGCTTCTAAAGAAAAATTCTAAGAGAAAATCTGTGATGCAAACTGCAAAAGAGACGGCCTTTTCTTCGAAGTTGGACGATCTGTTTGATATCGCGCATGCCGATGCACTTACAAATGTTACAATCCCAGAAGACAGAGACTTCCTTCTGGCTCAAAGGGAGAAGGGTCGGCGAGGATGCATGGCTGGACTTGATGTAACTCTGACTAAGAAGGAGAAAAGGGCGGTGGAAGTAAAGAATAGGCTTCTAGCTAGACACAAGCAGGCAAAATACAACCAAGAGCTGTTGAATGAAAAGGCAGTGTTATCTGGTAGTAGCAGCAGCTCTACATCTCTCTCTGAAGAATCAGATGAGGAAGTGACAGGAGCGATTGATGGATTCAACAATTCCACTCCATCTCGTCGCAAACGAGGGAGGTTACAGGTCATCAGTTCAGGTTTGGCTTCAATGTTGGACAGGACCAAGATGACAGACCGTAAGGCCGTTCTCATGGTGGCAGAGACCGCAAAGAGTCTTGGCCAAGATGTCCAAGGCCTTGCCTTAAACAGGAGCACTGTTCGACGCAGGCGACAGGCTCATCGTGCTTTGATTTCTAGCCGCCTAAGAGAGGAGTTCCAAGCTGATGCCACCATCCCTCTCGTTGTACACTGGGATGGCAAAATGCTTCGAGACCTGACCGGCAACGAGACCATTGACAGATTGCCAGTTCTTGTCTCAGGAAGAGGTATCTCGCAGTTGTTGGTGGCGGCCAAGTTACAATCATCAACTGGTAAGGCCCAAGCTGCTGCAGTGTATGGTGCACTGAATAACTGGGGAATTAAGGACAGAGTACGAGCAATGTCATTCGATACCACAAGCTCCAACACAGGTCTGGCCAATGGAGCATGTGTTCTTCTTGAGAAGATGCTTGGAATAAATCTTCTTTCACTTGCGTGTCGACATCACATATTTGAGTTGGTAATAGGAGCCGTCTTCAAGGAATGTATGGGATCTTCACAGGCACCACAGGTTCTGATGTTCAAGAGGTTCCAGTCACGATGGCAGGCCATCGATCAGACAAATTATGCAACTGGAATGGATGACGAAGAGGTTGCTGCTTTGTTGCTCGACGTCAGAGAGGACCTGCTACAGTTCGCCGAGTGCCAGCTGCGGAATGCACAGCCAAGGGATGACTATCGAGAATTTCTGGAGCTGTCGATGATTTTCCTTGGGGGAGTTCCACCTAGAGGCATTCGTTTTATTGCCCCGGGTGCAATGCACCATGCCCGCTGGATGAGCAAAGTTTTGTACAGCTTGAAGATTTGGATGTTTAGATCTCAGTTTGACCTTCGTCCAAAGGAAGCGAAGGGTTTGCGTGACATCTGCATCTTTGCTGTGCGCCTCTACCTTAAAATCTGGATAACTGCTCCACTTGCCGCTGCTGCACCACAGAATGATCTCCGTTTCCTTCAGGCCCTACTTGACTACGACACAATCCATAATCCCATCGCCAAGGCAGCTTCTGCTAAAATGTCCAGACATCTCTGGTATCTGTCTGAAGAACTAGTTGGATTGGCCTTATTTGACAAGGATGTGCCAACAGCAGTCAAACGTGAACTTGTCAAAGCAATCAAGGAGAAGGACGGAGCAGACAGTCCTCCAAAGCGAATTGAAGTGGACCTCCAGTCTGTCAGGAACATATCACTTGTCGCCTTCGCTACCAAGCATTCGCATTTTCTGTTCGAAAGAATGGAACTTCCGGATGGCTTTCTTGCAGTAGACCCAGAGGAGTGGAACGGACGGGAAGACTTTGAAAAGGCAGCCACAGTTATTAGGGAACTGAAGGTAGTGAACGATCATGCGGAGCGAGGCGTAGCTTTGGTTCAGGAACTGAGCGGTACATTGACAAAAAATGAGGAGCAATTCCAGTTTATGATGCACGTTGTTCAGGAGAACCGTCGCCTGTTTCCGAATGCCTTGAAACAGACTATAACTGCACAACATGGAGCCACTGGTATCAGTGAGCCTAAAGAGACCGAAGTCTAGCACCTGTTTGCCATCTGAAGATAACACTCGAACATTGACATTTTTGCTGTCTCAATCTAATAATGATCGTAATAGCGTATGCAAAATTCAAGAACAATTATTAATTATGTAAATTTTAAGTTGTCACTGGCACTTTTGACAGTAATTACACTGTGCATTTTGACATTTGTTATGTTGATTGAATAAGAAGCTGCTTGAGTTGTGTGGTGTGTGACTTTGTATGGTCTCTTTAGACTTTATTGCATCATTTTTGGTAAACTTTGACTACATTAATATGCTTGTGCTATGAGCTACCTCTAAATACCAGTATTTGTTGCCCAAACTTTTTCTCTAGTGTTTCTAGGTTAAATAGAACAGCCTTGGAGGGTGAGACCTAGATAATTGAGGAAAAATTTTTTTTTTCAAGTTTAAGGACCACACTAATATACACTGGACTATAGACTATGAGGCCATGTATATATATATGTATGTATGTATAAGCGCTGGCTGGACTATTGGGGCCATGTGGTCTTTGCCTTGTATTAACCGGAGGAATCTAGTAGAATCTAGAC
>Earthworm_DN130012_cf._P-38_HMa_P_Hydra_vulgaris
CTGTAGGAGAGTCTGCAGTGCCGTCTGGTTCAGTAAATGTTATTGTAAATGCGGCAAAGCAGTTTTTAACGCCTTTACAGCTGGCATTGTTTAATTCACAAATGTTGGCTAGTCAGAGGAAGGAGAAAGGTTACAGGTGGTCAGTTAAGGAGAAATTATTTGGATTACAATTGCATTTTAAGAGTGCCGCAGCATATAGATTTGTGTCACAGCACTTGGCTTTACCATCTGCATCAACATTACGCAGGTTTGTAAGTGCAGCTATTGGCAGGATTGAATGTGGATTTACATCTGTAATGTTTAAAGTTTTGAAATTACGTGTTATGAGTTTGCCATTGTGTGAACGTCAATGTGCACTTGTATTTGACGAAATTTCATTAAAATCTCAGTTAACGTATGATAAGAACTTAGACCGAGTCATAGGGTACACAGATGATGGAGTGATAGCAACACATGCATTAGTGTTTATGATTAGGGGTCTAAGGAGTAAATGGAAGAAAGCAATTGCCTTTTTTTTTACACGCAATACAATAGCAAGCTCTAAACTTTCAGAACTAATAAAAGATTGTATTACGAGAGTTCACGATATTGGTTTGTTTGTCAGGTGCATTGTATGTGATCAAGGTCCAACCAATGTAGCAGCTGTAAAAAATCTTGGCAGTACAGTGGCATTACCACATTTCTCAGTTGACAAATTAGAAACTGTTGTACATGTTATTTTTGATGTGCCACATTTGATAAAAAATGTGCGCAATAACTTGATGAAGTATGATATTGAAGTTGATGGTTGTTTAGCTAGTTGGAAGCACATTGACAAATTTTATCGTGTTGATCAAATGTATCCCATACGTCTTGCACCACGGTTAACAGAGCGCCATATTGACACCTCTAGAGTTTTGAAGATGCGTGTGAGCCTTGCTTCTCAGGTTTTAAGTCATTCTGTTGCAGCTGGTTTACATATGCGCGTTTTAACAAAGGAATTGCCTCCCGAAGCCGTTCAAACTGCTGCTTTTGTTGACAAAATGGACATACTCTTTGACATCCTTAATTCCCGTAAACGGCGGGGTGATAAGCCATCTAGATGGGCCCTGTGTAAAAGAAACGAGAATTTAGAACAGCTTCTTGTATTTAAGGAATGGGTTGGTAAATGGAATTTCTTGGGAGCTCGTGCTCAATCACAAATTAAATGTAAGGAAGGTTTGCAAATGTCTATCAGCAGCATACACTCTCTTTCCTGTGAGCTACTTGACCAGGGTTTCAACTACGTTTGCACTTCTCGTTTCAACCAAGATTGTCTTGAAAATTTTTTTGCTGGTCTCAGAGGCAAAAATGGGTGGAATGAAACTCCTACACCCGCACAGTTCTTTACAGCTTTCAGAAATGCTGTAGTTTTGTCCAGTTTAGATTGTTGTACAAGCGGTAAAAATTGCATTAACGATGATGATTTTGTTCTTCTAAAGCATTCTGATCTTACAGTGACTTCTCCTGTAATATCAGAGCCTGTTCCAAGTACATCTTCAAAAATTACTGATGAGTTGTTTTTTTCTGGTGATGAAATTTGGTCTGAAATGTCTAATGAAATTCTAAACAGTGACATTTGCTATGACCAGAGTATTGTTGAAATGTTTACGGAAGCAGAGGAATCACTAGTCAGTTATTTGTCTGGATGGCTTGCTCGTAAATGTGGAATTTGTTCTCAGTGTCAGGATGTTCTAAGTAAGCCATTAGGTGAACACTCCTATAGTTGTCGTCCACATGACCAATTTATAAAAGAAAAACGATTTTTCAATATGTCCTCTACTGGGCTGGTTCAGCCTTGTGATGAACTTTTTCAAGCTGTACATGTGATGGAACATTTGTTCCGCTTGCATTTTAATCAGCTGCTTTCACAGCCAAACATTGCATCAGCACTATTTGAAATAATTCACCCTCAATGCGATTTCCAGTTTTTGTTTATTCGACATCCAGAGCATGCTTTGTACATATCAGAGAAACTGACAAAACTGTATGTCGTGATGAGATTATTTTATTCTGTGAAATTTGCTAACAGAGAGCTCTTGAAACCTAGCAAGGCAACAAACATTACAAGCGTTCGCCAGTGTAACACAACACGAAAAATGAGAAAAATATTGCATTTGTAGGCTAATTATCTGTAAATATTTCAAGGTACATATATTGGTATTGTTGAACTGCACACTTTCTAGTTTGGTTTGGTGTATTTATTATTTGTGAGTCGTCTGCCTTAATTATTTAATTCATTACAAGTGTTCGCCAGTGTAACACAACACGAAAAATGAGAAAAATATTGCATTTGTAGGCTAATTCTCTGTAAATATTTCAAGGTACATATATTGGTATTGTTGAACTGCACACTTTCTAGTTTGGTTTGGTGTATTTATTACATGTGAGTCGTCTTTCTTGATTATTTAATTCATTACAAGTGTTTGCCAAATGAAAAAGCGTTGTATGTCATTTTTCAATGTTAATAACAACTGTAAGCCAAGAACTTTGACAACACCACTGTAATAATGGTCAAGGCGTAAGTCAATACTTGGTGTTAATTAGTCGATGTTATACCAATTCCAAGGTTAAGCCCAGTCAAAAGCCTATGGAGGTAATGAGTGCTCGGTTATGAAATACCAATAAGAAGCACGTTGCAGTGTAGGGTCCTATGTCATAGTTTTGTGTACGATGCATTTATTTATTTTGCCATAAATTCTGACATAGCGGTGTAAGCACTCTCCATTTTGAGAAATCCCAACATCTTCCAACAAAATTCCCAATTAACAATTATTCCAAAAAAATTCTTAACTAAGAACTGGCAAAGAAAGAAACCGGCGCATG
>Earthworm_DN128445_cf._Dada-U6_DPu_Dada_Daphnia_pulex
CCGATCTCTAATAATTTGTATGGTTAGTAGTACTAGTTATTGGAAATAGCACCGAGTTACTGACATTTGCAATTGAAGCTGGACTACTGTATATGTGTGCATAGATGCATTGCATGTGTGTTTGTACCTAGGTATGTCTAAGCATTGGTGTCAAGATGCTTAAGTTTAGTATCTTCTAATGACTGAATATTCACCCCTATGAAATGACATCCTGCCAGTGACCCTCCTCATAATGCTCTATTTTCGATTATTTCGTTTAGGTTTCTCCTTCAGTCTTTGCTCGGAGTGACAACGATTACACCCTCCGTGTGCCTCAGGGATGGTCTGCCAACATGGCCCCTACCGATCGTCAGTGGATTGGGCAGATGTTGTTCGCTGGCAAGGGGAAGCTCGTCAGCACTCTGCGTAATTGGTGGCATCCTCCGGAAGTGAGTGTTGGTACAACACAGCCGAATGCCGACAGTTATACCAGGAGCCGGCTGTTTCTGTGGATGCCATGCAGGATGCTGAAGTACGACTTCCACTGTCCGAACTGCCCACAGAAGTCCCTGCGATCGAAAGGGATCTACAATCGTGTACGGCATGTCCTGGACCTCGGCTCCTTTTACTACCTGGCTGCCGAGTACATGGACTGTGTAGCATGTAAAGGAACCTACATTGCTTGGGACATGCGTATGCTGGACCAGGTCATCGATGGAGTCCGATCACTGTTCCCCGTTGTGTTGACTCGCAAGTACGCATGCGATCGGTCTGTTGTTGCGCTGCTGCGCTCGCGAACGCTTGGAAACAGTCCAACAAGCTTGCAGCACAACATTCAAGAACTGCACAGCACCGAATGGTTGCGTGCACAATTGCGATACTTGGGCGATTGTCAGCTACATGTAAGTGGGATCAGTAGGTTAGGCTTGGGAAGTCCAGAATACGCAGAGAAGCCGGTATTTCGCAGCGTCCCGTGCCCCAAGTGGTTCCTTGCCTGCTATGTCAGGGATGTCTGTACGAGACTGCCCGAGTTGCAGGCAGCACTGACATCCGTACACGGCCGTGTTCTCAAGATGGACTCCACAAAAAAGGTCTGTCGGAAACTTCAGGGCACTGGTGCTGGCATCGCATCTTGGATGACGTCGGTCGGGAATGAGAACGGTGAGATCCTTATCTCAGTTTTGACGACTTCGGAAGACCTTGCTTCCCTACAGCTGTTGGCTGACGGTTTGGTCCAACGTTATGCCACAGCCGGTCAAACTCCACCGACCTGCCTGTATGTCGATAGGGATTGCTGCAACACCAGTGGACTGTCCAAGCCAGCTCTCCTCTTCCGTGCATGGGATTCCTTAGAGGTGCGACTCGATGTGCGGCATTTCATGCGAAGGATGGCGTCCGGCTGCACGCCTGAGTCGCATCCTTTGTATGGGACCTTCATGGCTCGACTGTCCCTTTGCATTTTTGAGTGGGACAGCGACGACTTCAGGGACCTGCTTGCTGCGAAGAAGAGCGAGATAGTGAAAACTGGTGTGGTGGACCCGAGCGACCGAGCTGTCCGAAAGGCCGTGTCAAAGGAGGAGCTTGCTAGACACTGCAAGAGACGAACACGTGAAACGGAGGAGACGGCGTCACTCATCGAGTCAACAATTCTATCGTTGATGAGTGCAACGGACATGCTCGGGGTGCGTCTCTTCAGGGAGGACATGAGTGTTATATGGGAAGAGCAGAAACGCCATGTTGCCTGCCTTCAAGATCCAGGGGGTGTACCTTTGTACACCAGGTGTGGATCTACCCGGAAAGGTGACCTTGTTCTCCCTGTGTATCGATGTGCTCGTGGCTCCACTTCTCTGGAAAGCTTCCATCTTCACCTGGCTCGATTCATCCCAGGCACTTCAGCCAATCCTCTGAACTTCCAGGCCTATCTATTGGACGGCCTGATGAGATGGAATGAGGCCCAACAGACTGCAGCCATCGACGCTCCGCTGGATCCTCTACGATGCTTCGACATGAGGCTACGGCACTTGGTGAATGAGAAAAGCATCGCCGTTCACGGGAGGAAAGTGCTGCCGCTACTGCAAGATCCAGCAAGGTACACTGGAGAGAAGATTGGTGTTGAATACCTGCTGGCCCAATCCGGAGATGTGTTGCCTTCTGATGCCGATGAGGTGTCGTTGGAGATCGACGAAGGCTTCGAAAACTTCGAAGACATCACCGAACAGCTGACCATGGCCGACCTAGATGACCAGCCAGTCCCTTGTGAACTATCAGAGGATGACAGCGAGGAGTCACATGTTAGTTTTGCAAAATCTTAATTCTTACTGTCACTGACTTACTCACTTACTTACTGCATGGTGTTGTTTAACAGCACGTTATGTTTTGCTTATTTTAATTTGAACTTGAAATGATGTAACGCTCAGAGCTGAATGGTTTCCTTCAAGGGTTCTTAAAGATTTCTAACCAACTTAGCAATTAATTTTTTCGCTTACGTGTGTGCTCGTCCCGTAACGTTTCATATTACAGAGAATGAGTTCACGAGTGATGTAAATTTTCTTAGGATGAAGCCGACGAAGGAACAGTTCTCGAGGAATCGTACGACTACCGTGGTGTTCCTGGCTGGGACCACGTCAACATTCTTGCTGACGCCATCATCGCCGCTCAAGGTCTGTCGTTGAAGATCTCTGAGGCACAGCAGATCAAGGTCCTTCACGATAAACTCCATGAATTTGACAAACGACCGATTGTCTACAAGGAGAGAGTGAAGCGAGCCTCCCATAGTCGCTTCTCAAAACCCAAAAGTCATCGCTCAGGCCATTTC
>Earthworm_DN128260_cf._Sola1-2_HM_Sola_Hydra_vulgaris
ATCTCAACCTGCTTTGCTGGCCGCTGTCGACCAATCTCAACCTGCTTTGCTGGCCGCTGTCGACCAATCTCAACCTGCTTTGCTGGCCGGTGTCGACCAGTCTCTACATGCCATTCTGGACAATATCAACCAGCCTCCGCCCCCAGTGTCTGCAATTGAAGACCAGTCTGAGTCTCAGCATAAGAAGACCCGGAAGCGTAAAAGAAATGAACTGGAATGGAAACGATTCGTGCAGAAAAAAGCTTACAATTGTGGAGAACAAGTTAAACGCAAGAAAAAAAATACCAATATGCCAGAGACCTCGAAGAGAGTAGTAAGAGGTATGTGCATGGCAGAAAAGTGCAGGAGAAAGTGTAGTACAAAAATTGATGAGCAGCAACAGGATAAGATAAACAAAGCTTTTTGGGAAATGGGTTTGAAGGAACGACGACATGATTTTGTTGGTAGCAATACTGAGAAGCAGGTTGTATCGACCAGAACCAAGCTGAATAACTGTGGTAAGAGTAAACCACGAAATCATTCATATTACTTTTTCTTGCCCAATATAGAGAACGAGAGAGTGAGTGTGTGTAAAAATTTCTTTCTAAATACGTTGGACATATCAGCCGCAATGGTACGTGAAGCACACAAAATTGGCATTCGTGGCGCAACACCAGGCAGAGGTTCTGTAAATGAAAAACGAGGGGGTCATAACAAAACCAAGCCAGATTCCTTGGCTGAAGTCAAATTACACATTGAGTCATTTCCACACGTGGAAAGTCATTATTGTCGTTCAACCAGAGTGTGTAAGTATCTCGAGGGAGCTTTGACCATTTCTGCCATGTATCGATTATATAAGGACAAGTGCATGAGTGAGGCAAAAGAGGTCGTACACGAGAGTGTGTATCGATCTGTGTTTGTGAATGATTACAACCTAAGATTTCATAAGCCATCGAAGGACACATGTGATTCGTGTTGTAAGTTTGAGTTGCGCAAGAAGTCAAATGGAGGTGTTTTAGCAGCAGAGGAACAAGCGGAATACGCTGCACATATTCGAAGGAAAGAGCAAGCCCGAACGAGCAAGATTATCGATAAAGAAGGCACTTCTGATAGCAAAATATGCGCAGCAATGGACCTTGAACAAGTTCTTACCGTTCCGAAGTTATCAGTGGGTTCAGCATATTATTTGCGAAAACTTAGCATGTATAATCTAACTTTCTATAACTTGGGAACAAAGGAAGGGAGCTGCTACATGTGGACAGAGTCAGAGGCCGGAAGAGGAGCCAATGAAATTGCATCAGCTTTATACCATTGGCTGGTTGAAGAAGATAAAAAGGGCGCTGAGCAGATAACAGTATACAGTGATACTTGTGCAGGGCAGAATAGAAACAGGGTGGTGTGTAGTATGATAATTGTGTTTCTCAGCAGGAGTGTGAATACGCAAAAAGTCGAACAAAAGTACTTTGAATCTGGCCACTCGCAGATGGAATGCGATGCTATTCACAGCTCAATTGAAAACAAAGTTCGAAAGCGAGATATTCATCTTCCCAGTCAATACGAGGAGGCCGCACGTACCGCTAGACCAAAAATGCCATATAAAGTTATTTCTCTGAACAGAGAAAATATCTATGACTGGAGTGCAGTTAACACTGTGATGCGTGGCAACGCTTTTGCAGGCATCATAACAAAGCACTCTATCATCTACAGCCGAGACGATGCGCGCGATGTAGCAGTTTCGTTTTCCAACGAAATTGGAGGAGTGAGTGAAGCGGTTGTCTACAAGAAGAGGGGAAGGAATGTCAATTTCAGTAATATGGAGCTAACACACGCGTATACCGCACCACTGGGGGTAGACAAAAACAAGAAGGAAGACCTGCTCAAACTTTGCGCTTTTCTGCCAAATGATTGTAAACCGTTCTACGAGTCTCTCGCTGTTCGTAACTGAGGCAATTGAGCAAGAACAACATACTGGATAAATAATAACTTGGTTTTGCTTTTATGTGTAGTATCATCATTTTTCTGGTTTCATCACACTTAACAAAGCAACAAAGTTTATTTAGTTAGAATGTTTTGACTTTCAACTTTTAAGTGCAAAAATGTACCATCTAGAATGAATTGACACTTATATCAATGATGTGTTAAGTAATATTGATCAGACTATTTCATCTTGTTTTACTGAGGTTTTATGCATAATATTCAACTGTTGATTGTAGTCACTAATAAAATGACGATTTGCAATTTGGTATTGAAACTGCTTTTTGGATTCCTGAAAATAATGGTTTTCAGAGTTGGAACTTTTTTGCTCTAAGTAGACGATATATCGGTCCGCTTACGACATGTTGATGACGGGAACAACTTACAACTTTCATCCCAACGCGTGACGTTACTGGCGAAACTATTGCGACACTCTATAGCTTTACTTCATCGGTCTCGATACATGAATTGTGGTAGGGCAAGGTTATGATAGGCTGCTAATAAGAGCGGCCATTTAAGGCCTGCAAAGGGTTTTCAGGTGCGTATGAGGAAGTTTTTTCCCTCGCAAGATATGCACACTGCAAAAGTCATAGTCTCAGTCTTACAATTTGTGACAAGTGCACAATACCATGCAGCAGTACGCAAT
>Earthworm_DN112203_cf._Sola1-1_HM_Sola_Hydra_vulgaris
TGTGAAATGCCAGAAGCAATCATCCCAGAACAGGAAACGACCAACGAAGCTTTGCAAGATTCTGAACAGTGTGAAGTGCCTGGTGGTGAATTCATTCGAGTATTTGCCACAGATGGTAGTGGCTCTGAAAAGGAATGTTTCTTTGTTCTTACCCATTCACAAAGTGACGGTACTTGCGTGTACGACTTGTTGCAGGATAGAAACTCTGACTTGATAGCACCTGCACCTGACATTGGGCCTGAATCCCAGTTTCCATCTGTTTTGCCTGAAGATGATAATAATCAGTATGAACTGAATCTTGAATCAACACAATTTCAATTAGAATCAACACCAGTTGAACATACAAGTAAGAAACGATTGAGACAAGAAAGTCAATGGAAGCAGAAAAAAAGGGTCAAGAATCGAAATTCTGGTAATGCCTATGTTACCTCCAGAGGAAAAGAAATGCCTGGTAAGAATTTTAATGCAGAGCATGTTTGTGGATGCAAAAGAAGCTACGAATGTAGTAACTTTACTGTAGTGCAACGACAAATAATTTTTGACTCATTTTGGAATATTGGCAATCTTGACTTGCAGAATGCGAATTTGTCTGCTTTAGTCGATGAACGTCCAGTGGCAAGACGCACAGTAAAGAGTATTGACGCAGGAGAAGTAGCAACGGGCTCTGTTGAGGCAAAGAAAAAGCTGTCTCGCTCCTATCATTTTCTCACTGATGCTGGCCGTAAACAAGTCTGTAAAGACTTATTTTTAACAACTTTTGGTATCTCAAATGGCAGACTGGATAGAGTTTTGCAAAGTAGACGCACAAATAATGGAATAGTTAAACCAGATCAGCGTGGCAAGCACGTTAAACATAAATATTCAGCAGAGGATACTAATTCAGTACTGGAGCATATTTCAATGTTTCCACGTTATGTGTCACACTATACACGATCACACCAAGCCTCACGTGAATACTTGGCATCCAATCTCAATCTGAAAATCATGTATAAATTATATTGCCAATTTTGTGTCGAGAAATCTTACAAACCCGTAATGGAGAGTTTTTATCGAATAGTGTTCAACACGAAATATAACCTCTCGTTTCATCAACCATTGAAAGATACTTGTGCTAAGTGTGATCGGTTTAAAATATTACTGGAAGTTGAGGATAATACCGAAATTAAAGTTCAGAAAGAATTGCATCTCAGAAAAGCTGAAAAAGTCCGAGCTAAACTCAACTCGTCAAGGAATACTGCAAATCATAGAAATGTTTGCTTTTCATTTGATTTGCAGAAGACGCTGATAACCCCAGCAATTTCAACAGGAATAGCTTACTACAAGCGTCAATTGGCTACCTACAACCTTGGAATACACAATCTTGCTAACAATGATGCTTTCATGTACATGTGGCATGAAGGCTGTGCAAGCCGCGGTGCCTCAGAAATTGGGTCATGCATATGGAAATTCCTTCAATCTCTAACTCAGGAAGGGTTAGTTAACGTGACGGCATTTTCAGATTCATGTGGAGGCCAAAACCGCAATTTTAAAATAGCAGTTCTCATGAGTCACTGTGTTGCAACTCTTCCTTTGGAATCTTTCACAATAAATTACATGCAATCTGGACATTCATACCTGCCTAACGACGCCGATTTCGGTGTAATTGAACGATGTAAGAAACAAGCAAAGGACGTATACATCCCAGAACACTGGATGGAACTGATACGTCAAGCACGGAAACACAATCCATTTAAGGTTATTGAAATGAAATCAGAAGACTTTGTGGATCTTGAGAGAACGAGCAAACAGTTGGTCAACAGAAAAAAGGCATGTGATGGAAGTCCAGTGAAATGGCTTCAGATACAGTCAATTTGCTTCACCAAACAGGAACCTCAGATTATGATGTTCAAATATGTGTGTGATGATGATTTCGAGTGGACAAAGGTAGATCTACGACGTGGAGGTAAGATGGCCAGATGTAACACTGAAACTGTACTTCTTTCACCAAGAGGTCGGAAAGCCATAAAGAAAGAAAAATTTGAAGACCTTCAGTCATTGAAAGACTACATTCCGCCGATATACCACACATTCTATGACAGTCTGTTTGTGAAAGGCAGTAAAAATGATGACCCGGACATTTTACCCGATGAGGAACTTTGCGTGTCAGAGGAAGAGTCGGAGGAAGAGGATGCTGTGATCTAGCGAAACTGTGCATGGTGTTTCAACTGTTTAAAAAGCATTAAGAGATCTGATGAAAATTAATAATCTTCAAAACACAATTTATTGTGCTAGAGTCGATGGCTTTATTAATTTTGATTGTATAACTCCAATAAAGCAACGGCCAGTAATACTACCAAGCTACTTTACTTGCATTAACACTATAAGTGAAAAATTTGTTTCTTTCTCAGTGTTTGGAATTTTTATAGAAAAATTATGGAAACAAACACCATTGATTTTGATCATTTGGTTGTTTAATTTGTTACTTTTAAATCAGTTTTAATGAGGATGATTCAATTACTTAAAACACAG
>Earthworm_DN102858_cf._Sola1-5_AP_Sola_Acyrthosiphon_pisum
CTGAACTAAAAGATCAACATGATGCCATCATGCGACTTGAAGTGCGTCCACTTGCTGCTGTTTTCAAGAAATCATCATTAAATGATGTCATTGGACTTGACAAGACAAGCATGATTGGCTGTTTTTCGGAAATCGTTGCAGATAGGCCTATCTCTGATGCTGGCAAGGATATTGTCTATGCCAAAGTAGTTGTTGAAGAAGTCCATTTTTCAGGCTCGTCGAATAGAACTGAAGCCATCCTGCAAACAGCCACACCAGTCTCAGTGAATCGATTAATTTTTGATTGATGTCGTGATTCTTTTTCATCATATACTTGAAGTTCTTGAGATGGATCCCAAGTCATTTTATTCTAAACGTCCAAAAAGAACTATCAGAGTCCCACTGAAATTTCAGTTACACTATACACAGCCGAAGAAAATCGTGAAGATTGCTACTACATCAGCCACTACACTTGCTACTCCATCAAACACTCCATCTGCTGTCATCGAGGACACTCCATCTGCTGTTCTCGAGGACACTCCATCTGCTGTTCTCGAGTACACTCCATCTGCTGTTATCGAGGACACTTCATCTGCCGTCATCGAGGACACTTCATCTGCCGTCATCGAGGAAAGTCCGCTTATGATTATCTTGTCAGACGGTCATTATTTAGAAGGAAATGATATAGTTTTTGGTTCTATCGATGAATTGAACTCATTTATTCAGCACAACGGATTACTTTCAAATGATGTAGGCCTACTTGATTACGTCAATGTTCCCTCAAATGGTATTGATGTGTCTATGAATGATCCAGATTGTGTGGATGTGTTCCCAATTGATGGCCCCAAGTCTGACACAGAGCATTCAGTTCACGTCGACCCAGATTTTTTTCTTGAATCAGTTGCTTCCCCGATTAATGCTGGCATCCCCAATGAAAATGTAGAAGTAATGGCTAAAAGATTAACTCGAAAAAGAAAGAGAAATACTGATCTTTGGAAGAGGAATGTCCGTAAATCAAAACATTTAAAAGGCGAAGTTCAAGTTAACTCTGTTGGGGTTGAAGTTAGTGCAAAAAGTGTGAAACTGGTTAATTGTAAATGCAGACTAAAGTGCAATGAGAATTTCTCTGACAATTCTCGAAGCATGATAAATCAGGAATACTATGCATTGGGCGATTATAAGCGTCAGAAAGATTTTATATTGCAAAATATTGTCGTGAGGAAAACTAAAACTCGGCAAGTGAAATATCGCACCAATGCAGATGGCTCTGAAGATTTGACAAGCGCAAAGCATACTTCAGTTGCTTATTATCTGCCGCTAGAAGAATCTAAGAAACGTGTATGCAAAAATATGTTTCTGAAAACATTGAGTATAAGCAACCGAGCTGTACTCACTGCCATAGCAAATAAAACAGAAGCTGGAATTTTTGCAGGGTCAGATGGTAGAGGATGTCAGCCGTCCAGAAATAAAACGGCCGTGGAAGTTATGAATGCAGTTCATGAACATATCAGTTCATTTCCGAAAACAGAGAGCCATTATTGTCGCAAAGACACAAACAGACAGTATCTCGAAAGCGGTCTAACTGTTAAAAAAATGTATAGCTTGTATCTTGACATGTGCAAGAAGAAGTATGGTGAAATGCACAAGCCAGTTTCAGAGGCAATCTATAGACGTACATTTGTTGAGGAATATAATCTTGGTTTCTACCATCCCAAGAAAGATCAGTGTAGTGAATGCACAAAATTTAACTTAATGAGTGCTGAAGACAAAGAAAGAAATAGAAATGACATAAAACAGCACAAAGAGCGGAATGAAGAAGCTCAAGCTGATAAGGCTACCGATAAAAGAAGGGCAATCGAGAATTCCAAATTTCATTCAGTAACATTCGATCTTCAGTCGGTTTTACAAGTTCCATGCTCTGGTGCATCTCTAATGTACTACAAAAGAAAACTGTGCTGTTATAACTTAACAATATACGAACAGGCGCCGCCTAATGAAGCCTATTGCTATTTGTGGTCCGAGGTTAATGGCAAGAGAGGCAGCAATGAAATTGGATCTTGTCTGTATAATTATCTCAAACATTTGCCCAATGATATCTCAGAGATCTCCATGTTTTCGGACACATGTGGTGGGCAGAATCGAAATCAAAATGTGTGTGCCATACTTCTTCATGCCGTTAGAACTATTGATCATATTGATGTTATTGAGCAAAAGTTTTTGGAGAAAGGCCATTCATATATGGAATGTGATTCGATGCATTCGGCTATTGAACGGGTTAAGAAAAACACTTCAATATATTCAGTGTCCACATGGAGCACTGTCTTTGAGTTAGCTCGCAAAAACCACCCATACAAAGTTGTGCAGATGCAATTTTCTGATTTCCTGGACTGCAAAGCACTCTGCGATGAAACAATTAAAAATCGCACAAAAAATGAAAATGGGAATGTCGTGAACTGGTTGAAAATAAAAGTTTTGCGATTCGAAAAAGCAAACAAAATGTTGTGCAATATAAATATCGCTATGCGGACA
>Earthworm_DN126009_cf._P-38_HMa_P_Hydra_vulgaris
AGTGTATTCAGGAACCAGAGCATCCTCTGAAACGCTTTGCTGCCTCTGCACTGAGCAATATCTGTAAGCACTCGGTTGAATTGGCACACACTGTGGCTGATGCTGGTGCAATTGCTCCCCTTGTTCGAATGATGCTGGATCATGATGAAAAGCTTAAGATACAAGATCGAAAAGGTGGGTTGTCAACTGTCGCACAGTAAACCTCGACAAAAAGACGGCTGCCGAATTGAACGCGAACTGCTTGGTCTGTGGTGAACACTTCGAAGATCGCATGTTCATGAACGTCACAGATAGAAACTCACTGGTCCACAATGCTGTTCCTACAGTTTTCAACTTCCCGCAGTCTTCAGCAGCAGAACCTCGAAAGAAAAGGAAGGCACCAACTTTGCGAATGAGCATTTCAAAAAAGGTAAAGACAGGTCATGACTGTGTACAAGCAAAAAATTCATCATTGAGTTTAAGCTCATTGGAAGCCATCGAATTACCTGCTGTAAGATCTTTTGAACTAACACCACAGAAGACAGTATCACCTGCTCTAAAATCTTTACAACTGACACCACAAAAAGCAGCATTGGCGAGTAAGTTGAAAAGCGCAAAGGTCAGTTTAAATCGTGCTCGTGTGTCATTACATCGTCTACGCATGGAGAATAAAAATCCGTCCTTGAAAACAAAATTCTCTTCTAAGCAGCTTCACACAGATGTGCTTAAAAACAAACAGCTAACCTGCACCTGCTCATTATGTCAGGATTTTAATTGTCTACCAGCAAGTAAGAGACAGTTCTTTCAAAGCCAGATTCGCGCATGCAAATACTCCAAGTTTGGAATGAGATTTACTGTGCAGGACAAACTGTTAGCACTTGGATTATTCTACAAGAGCCCATCAGCGTATCGGTTTATGAGTTCCAGTTTTCACTTACCATCGGAACGCACCCTGCAGGCTTTCATTGGTCGATTTAACATTGGCTGTGGTTTCAAAACTGATTACTTGGAAGCCTTGAAGAAGCGCATGGAGTCTATGACATCTTACGAGAAGTACTGCATTCTTACATTTGATGGTATGGCACTAAAGAGCAAACTGCACTACTTTGAGTCCAGTGATGTGGTTTCAGGCTTTGTGGATTTAAACGAATTTCAAGAGAAGCGTTCAGACATTGCAAAACAGGCGGTGCAATTTATGGTTCGAGGCATTTCAGGCAGATGGAAACAACCAGTGGGACATTTCTTTGGAGGACACTCTATACAGGTATCAACACTGAAAGAAATGATCTTTAAGATCATATCACTATTGCAGAGCATTGGTTTACACGTAGTAGCTTTGGTGTGTGACCAGGAACCATCACACCGCCTCCTGTACAAGGTGCTCGGTGTTTCCGAGACTCAGCCATGGTTTTTTACAGAAGGGGGCACCAAAGTTCATGCGTTGTATGATGTGCCTCATCTGATCAAGAACCTGAGGAATAATCTGCTGAACTACAACATCACGACTGAGTCCGGTGAGATGATTGCATCATTTGGCGTGATTCGTCAAATGTATGAAATGGAGAAGGGAAATAGTCTGCGCCTGTGTCCGAAGTTGACAGATGGTCACCTTGAGTTGAAGCCATTCAAGAAGATGAAGGTAAGCCTGGCCACACAGGTGCTAAGCCACAGTGTTGCGGTTGCTCTACGGACTTATGTTCACTTTCAGAAACTGGATGATTCCGCACTGTCAACAGCTAGTTTTGTGGAAAGAATCGATAAGATTTTCGATGTATTGAACTCGAGGGTCGTGAAAGTGAATCATAAGTGGAAGAAACCATTGACTGCAAAATCCGTAGAGCAATTTCAGTTGTTGGATGAAGCTTGTGAATGGATTACGTCATGGAGATTTAGGCACGTATTGAAAAACACCGTTAAGTCAACGTTGCCTTTTCAACAAGGGCTGCTACTTACGATTAGAGGTATTCGCGAGGTTGTTCATGATCTGTTGAATGAACATGCATTTCAATTTGTTCTGACTTCGCGATTCAACCAAGACATTGTGGAGAACTGGTTTTCGTGCATAAGACAGAAAGGTCTAAACAACGACTCACGCACGACTTGGGAGTACGAGTCTGCTGGGAGAGCAGTATCCGTGAATTGGATGCTAGGGGCTACCAGCAAATCTTCCAACTGTGAAGGAGACTTTGACTATTTTGTTGGTGTAATGTCAAATTTTAAGAGACAGCAGGAGATGATCACAGGTAATTCTGGTTTGTCATTTGCAGGTGAAGAACTCCAGCCATCTTCCTCCCATGCTACACCTTCTCCAATTGTAACTGATGAACTCCAGCCATCTTCCTCCCATGCTACACCTTCTCCAATTGTAACTGATGAACTCCAGCCATCTTCCTCCCA
>Earthworm_DN106737_cf._Sola1-2_AP_Sola_Acyrthosiphon_pisum
GTAAATAATAATGGCGGCCGGAGAATCATTTGCCGAGTTCTCGGAGGCAATATTACTTTCTGCAAAGTCGAGGAAACGTAAAAGTGAGCCCGAGAAATGGGCGAAAAATATAGCAAAAAGCATAAAATATAAAAAAGAAGGGAAAACCCCATCGATCGCATGTGGTCATGCCGGAGACAAAGGAGTCTGCAAGGCTAACAGGCTAACACATTGTGATATACAGGTTTATTTCGACAAGCTGTATGCGAAGAACAAGGCTGAACAAGATGCTTTCCTTCTCATGTCTTTGAAATGCGACACTCCAAAACGCAACCGTAAACGCTCACATGAAGACAACAATAGAAAACGCCCTACTCAGTCACAGTACTATGTGCCAAAAGTCAGTGATGGTACTCGTGTTCGTGTTTGTTCTGAAACATTCCTGTCGGTCACTTGCGTGTCTCGATACCGTCTCAACCATCTAGCACGTCAGTTTCTGATTGATGGAGAGACTCCTAAAGAAAAGCGTGGCGGCAAGCGCATTTCAGTCCAGAATACTCAGATTCACGAAAGCATACGTGAACACATCGTTAGCTTCAAATGTCGGCAGTCTCACTACGGTCGTGCAAACAGTAGACGATGCTATCTCCCACCAGAACTGAATATAAAAAAGATGTATCTGATGTGGAAGCTGAGAAGAAAGGCAGAAAAGCATGCAGTGTGTAGTTATGATACGTACCGAAAGGTATTCTGCAATGAATTCAACTTGGGCTTTGGGAATCCTCGACAGGACACATGTTCTTTTTGTGAATCTAAACTGCTTGAAATATCTCAAAAAACTGGAAGTGAAAAACAACGTGCGATCACTGAGTTTAGACTCCACAAACTTAGAGCTAAAAAGTTTTTCCAACTGTTGAAAAGGAAAGACCCAAACACAGTCACTATTAGCTTTGACATGCAGCAGAATCAACCATTACCTAAACTCTCTGTTGGTGAAGTGTTCTATGCTAGACAAGTATGGTTATACAACTTAACGATTGTCCGTCAAAGTGAGGATAACACACAATCTAAAAATGACGTCAGCATATACACTTGGCTGGAAACGGAGGCAGGCCGTGGTTCTAATGAAGTTGGATCTGGGGTTCTAGATTACTTGAAACAACTTGAAAAGGATCTACATGGAAGAGAGGGCCTGACACTTCGCTTATTTAGTGATGCATGCTCAAGCCAGAACAAGAACACTGTCATGCTTTGCTTGCTAGCAAGATTTGTACAGCAAAGTAAAGTTTTCAAAGATATTCATCACTTCTTTCCAGTTCGTGGCCACAGCTACCTGCCTCCGGATCGTGTATTTGGAAGGATAGAGAAGCAGTTGAGAAAATTCGAAAATATTCTGTCGCCGGCAGAATACCATGCGATATTTCAAGACCATGGTCAGGTTCGACGCTGGGGCATTGAATGGAAATCATATGATTTCCAAACTGTGCAGAAGCGGATCTGTAAAACCACAAAATCCTTCAACATGCTCGAGCAGAAAGTGTTTTCCTTTGCCAAGTCTTATCCTGATCAAGTTGGCACACAGACTGTGTACACACAGGACCCTGTGTATACAGGCTATCTAAAGAAAGGCAGAAAGCTGTCAGAGTTAGATTCAGTTCAGCCAATGAAGAAGACCAATAAAGTGCAGATAGCTAAGAAGAAAGACGTTCAGAAGCTCATGGCTTTCTTTAAGGTACCTGACAACGCACAGGAGTTCTATGAAGATGTACTAGCAGCAACCGACAAGAAAGGCCCTGACATTGAACCAGATTTGTATGAAGATCAGGAAACTTTTCTGTAGGCTTCTGATCGAACTTCCCAATAACTCTCAGTGACAAAACAAACTAGAATCTATATTGGAGCTTCAGAAAAATATTTCTTTCATTTAAATTCTTATAATAGATTTTTTCTCAAACAGTGATTGTATGTTGTTTTACAAACTACCTGGTCTCATAGTCGTTAGATGCCACAAGGAACATATTCCAAATATTACCTATAACGAATAGCTGCAAAGATAGACTTTCGCCTAACAGTGTGCACAAATAAAAATTATAAATGACTAATTAATGGATTGTAATTATGAATTTTTCACATTGTTTTGCTAGCTTGTAAGTCAACTTGACATATGCCATCATATGCAACAGTCAGATGCAGTACACTCTGGATGCAGACTAAGGAAAATTACAAAACACATTTTTCTCGTTTTTCTCAAAATAAGTTTCGGTGGACTGAGTGAGTTTTGGAAATTTGCTCTTCAATTGTAGTTCCCGCTTTCACGACGTTAGCTGACCGCCAAACGTCGTTGTTCA
>Earthworm_DN126813_cf._Sola1-2_HM_Sola_Hydra_vulgaris
ATTAATTCCAGCTTTGCCTAATAATAATATTAGTGCAATAATTACAGTTTGCTCGTTGATGTACGTTTTGCTAACGTGTACAATCAGAGCATGTTTTAAGAAAAATTTATCACTGCACAATGTATATGCCTTATAGGCCTAGGTGTACATTTATCACATTGATTAATTTAGTTCGGGGTCTATGTCTATTATTAAACTCTAGCACTGATTCAGTGAATTAAAACCCCCTACCAGTAAAATATGGGCCTAAGACTTCAATCGTGGAAATCATAAATTATGATTAAATTCAGTGAAACAGTTATTAATTTATACAAATAGTTTGATTATGGTAACTGCACAAACAGCCTTTCGTGACAGTGATAAATTGAAAAGTCTTTTCAATTTATCACTGCACATTGTGTGTTAAAACAAGCCCTGTGTACAATGATCTATTTAATAATACCAGTCCTGGTAAAGTGCCAACCCTACTAATTTGTATTGCATAGTAATTGTGATTATACTGTTACTTCCAGCATTGATGATAGCAATGACGAAGATTTTGATGTTGCGGAATATTGTGAGCTCGCTACACTGTCAGTCCAAGATGCTAATGATGACGAGGGATTGTCGCTGCCATCGACATTAACAGGACCAGCAATCGTTAAAATTTCACAAGTACTGGAACCCACAGTGACTGTTGAAGACGAACACTTACTGTTATGCGAAACATGTGGACTATTTCAGTGTGAGGGTTGTTTATGTCAAAGAGAAGTTGCACGTTACTGTGATCATGAGGCTTCATTCATCCCTGATGATCATACGTATGGAGTTCGCTCGACTGTGAGAAAGCATGAAAGAACTGGAAATGCATTGACGAGGAAACGAATGCGTAACGAATCGGAATGGGAATCACAAACTAGAAAGCGTTTACGACAAGGCGGGCAAGCATACATCACTAAACGTGGTCATCAAGCACCTTCCAAAGGTGTTAAGGCTTGCAAGATTGACCACACTGAATGTCGCTTTAAGTGTGCAATCAGCATAACCGCAGAAGGCCGACAAAAAATTCACCATGAGCACTGGTTGTTGTGTGATGATGATAAGCGCCATTTCTATCTTAGGACGACTGCTGTAAAGGAAAAGGCAAGAATCCGGCGAGCTACGAATAAATTTCCGAACAGGAAGAAGATGAGCTACCGGTACTATTTCTTGAATGGTCAAGACAAAGTACGTGTTTGTAAGGATTTTTATCTATGTACTCTCAGCATAGATGGAAGTCGAATATACTCCGCCTATGCTAAAAACAATGAGGTAACGGGCGCACCTACTCCTTACGTGAGAGGAAAACACTCGAACCAGATCAGAAAGACTGCAGCATCTTCGGCAAAAGAGATAATTCGGCAACACATTGAAGCGGTGCCGAAAATTGAGAGCCACTACTGCCGTCGAGATACAAATAAACAGTACGTAAGCGGCGAACTGAACCTCCAGATATTATACGAAAAGTACGTTGAATATTGCGCACAGAGAGGAGTGGAAGCAGCGAAAATACATCTATATCGGGCTGTTTTCAACAGTGAGTTCAATATCGACTTCCAGAAGCCGAAGAAAGATCGTTGCGACATTTGCGAGGCTGCAAAGTTCATGCAGAACTTGACTCAACAACAGAAGGATAAACTCCAGTCGCACATTAGCAGTAAAGCTGAAACGCACGATGAACGAGTCAAGGACAGACTAGCTAAAGGCAAATGTGTCATTTGCTTTGACATGCAAAATGTCTTCGCTCTGCCCAAAGCGGATGTCTCAAATTTCTTTTACAAGAGAAAATTGAACGTTTATCATTTAACCGCACACTGTTCAACCACGAAGCAGACATACGGTGCTTTGTGGTCCGAATCACTAAGTGGGCGCACTGGAAATGACATCGCTAGTGCTCTCACCAACATCTTGGATAACATCGTTGTTGATAATCCGAATGTCACGGAGATTACTCTTTGGAGCGATTCATGTGTCCCGCAAAACAGAAACAAAGTCATGGCTTCTGCTATAATGCTGTTTCTTCGTAGGAAACCTTCAGTGAAGGTTATCACCCAAAAGTTCTGCGAGCCGGGACACAGCGAGGTCCAAGAAGTTGATAACCTGCACAGTCAACTGGAAAGTGTACTGAAGCATAGAGAAGTATACAGCCCTGTTGGGCTCGTTCGCATCTTGGTTAAGACTCCGAGAAAAC
>Earthworm_DN97628_cf._Mariner-31_HM_Mariner/Tc1_Hydra_vulgaris
CCAACTTGCCCCACCGGTCAACCAACTTGCCCCACAAATAGAATAATTTGTTTTCTGCCTTTCAGAATTCTAAATTAGGTCGGTAGCATTAGGTCTACTCTGTCCTGGTGGATGGGCCATGTGCGTACTGCATGACTTCCCACCATGAGAAAATATAAGTCGGATTTATGAGACATACATGTAAAAGTCTATATTGGACAAATAATTTAAAACTTTGTAACGATGGATCACTGAATTAATTTTTGTTGTGACTAGGCGTTATTACATTAAAATGTGTTGTGTTGAAAACTGTTAATTCTAGGACGTAGGCCTAAGCCCATATGGATAGGCTTACAATAGGCCTAAGCAGGCCAATACCTTCTGAGAAGGTTTCTTGAATGGACACTTAAAATCTTGAAATGATTGAATGAATGTAAAGACATGATTTTAAAACGTTCTCTAATCAGGTTCTTTCCTTGAATAAACGATGTAATATTTAATTGTTTAAAAATACTTTTTATGTTATCTCTTCAGGTCACCAAAAGTTACACAATGGTCAGAAATTACAAAAGAAAAACCAACCATGGACAGGACAGAAATTGGTCATCGAGTGCATTAATTGCAGCCATTAATGAAGTTCAAGAGGGCAGCAAGCGTGCAAGTGAGGCTAGTCAGGCCTATGACATTCCTGAGGCTACTCTACGTCGCTATCTGAAAAAGAAAAACCCAGATCACTATCCTGTTCATGGTGGGAGATTTCGCCAGGTCTTCTCAAATACACTCGAAGAAGAGCTTTGTAATTATTCAATAGAAATGAGTGCCAGGGGGTTTGGTATGACCCGTCAACAACTTTGCACTTTTGCGTTTGAATTGGCCGAGAAGAACCAGATCCAGCATAATTTTGACCAGCGTCAGAAAAAGGCTGGCGTTGACTGGTTAGCTGGATTTCTCCGGCGTCATCCAAATTTAAGTGTCCGTTCACCACAAGCGACAAGTCTCGGGAGAATGATGGGATTCAACAGACCCCAGGTGAATCGGTTTTTTGATGTCTTGTTCGAAGTCATGCAGAAGTACAAGTTCTCGCCTAGCCGAATATACAACTGTGATGAGTCGGGCTTGCCAACCGTTCCAACTAAACTACCAAAGGTGCTTGCAGGTAGAGGCGCTAAAAGGGTGCCAAAAGTCACAAGTGCTGAGCGAGGAAAAAATATAACGCTCGTGTGCTCCATGAGTGCATCTGGGTCATACATTCCTCCTGCTTTCATTTATCCCAGGAAGAGAATGAGAGACGAGTTACTGATCGGGGCACCAACAGAAGCTATTGGCATCGCACATAAGACTGGGTGGATGACCGCAGAGGTTTTTGTAAAGTATCTTCAACATGTGGCCAAGCATTCACGGCCAAGTAAAGATGATCCAATTCTTATGATCGTTGACAATCATGCTTCCCACGTGAGTCTGTCTGCCATCGATTTCTGCAGAGACTCTGGCATTGTCATGGTTAGTCTGCCTCCACACTCCACTCACAGGATGCAGCCGCTGGATGTGAGTTTCTTTGGGCCGCTGAAAACACATTACAGTAGGGCATGTGATGCTTGGATGACTAGCCATCCAGGAATGGCCATTACTGAATTCTATGTGGCCAGCATAGTTAGTGAGCCATACCAGAAGGCGGCGACTGTTGCAGCAGCAGTCAACGGCTTTCGTTCTTCTGGTATATATCCACTGAACAGAGATGTGTTCACAGATGCAGATTTCTGCGCTGCAATAACAACAGAGCGTGCAGAAAATCACACAAGTTGTCTGACTGTTCCGAGTGTCAAAACAGAGTCCGTGGTTTCAGTTGTGAGTGACGCCTCCTCAGTTTATGCTTCGATTGTTGACGATGTGATCCGATCTGCGGAAGGTAGTTCCTCAATTCTACCCAATATTCCAATTGACAAAACAGAGTCCGTGGTTTCAGTTGTGAGTGACGCCTCCTCAGTTTATGCTTCGATTGTTGACGATGTGATCCTGGCTCGATCTGCGGAAGGTAGTTCCTCAATTCTACCCAATATTCCAATTGACAAAACAGAGTCCGTGGTTTCAGTTGTGAGTGACGCCTCCTCAGTTTATGCTTCGATTGTTGACGATGTGATCC
>Fucus_DN74146_cf._Copia-4_ES-I_Copia_Ectocarpus_siliculosus
CGGATTCTTCGCGTCATCGGGGCGAGGGCATTTGTGCACATTGAGAGACGTACCAAAAAGCTCGCACTCAAGGCAGTTGAAGGGCGATTGGTTGGGTACAGCAGCAACAGCAAGAGCTATCGCGTGTACAATCCGGTCACCCGATGCATCATGGAAAGCAGGAACGTCATATTTATCGAGACGCCATCGCGCCTGCTTCCGCCACCTTCAGAAGGGCCTCAACTTTTAATGCAAGAGCTTCGCGACAACAAGGGCCACAACTACATCACTGACGATGACTTCCTACGCGACCTTCGTAACTACACGTCGGTGATAGATCATCCCGGGAGTGCTCCTAGGGATCATCTCACTGCCAGTCGACGCTCGGAGAACACACTGGTGGCGGAACTTCTCGGCAGGATCAGCGCGATCACTCGGGGAGATCTGTTGGAAGGCGGTGCCCTGCCTGGGGAAGCGTCTCCAATGGGAGAGGTTCCGCAAGGTGGCGTTCTCGAACGTCCTGAGCAACCAACGTCGCCTGCTGGTGGACCCGTGGAGGCACCACTCGCAGGATCATCGTCGCTCCAACAACATGGAGAGGCGCGCCATGAAGTGACGCCAGCGGTAACGCGGGCGGGCAACACAGCGCGTTTCCTCAGGGGGCGTAGTGCCAACGACTCTGTTCATCTCGCGGAGATCGCCACCGACAGCACGCTGTCCGAGCTCCGGCGACTGGGACTATATACCAAGGCATTGCTCCCGGATGTCGTGCACCAGACAAACAAAGCAGAGTCGGTTGTGGAGTATGCCTGTGCCACGACCAACGTTCAAAGATATTCGGTGGGGGAGAAAATGGAAGTTATTCCAAACACCTTTAAAGAAGCTATGACCCTGCCGGCCAAGGCACACTGGAAGGCGGCCTCGGACAAGGAGGTCGCAAGCCTGAAAAAGAACAACGTTTACACCCTCGTGCCGGCAACCGCCGTTCCAACCGGCCACAAGATCATCGGCTCTCGTTGGGTGTACAAGGTCAAGGCTGACAATTCCTACAAGGGGCGAGTCGTCGTGCTTGGATGGGGACAAGTACCAGGCGTCGACTGCGGAGGCACGTTTGCTCCGGTCTGCAGGCTTCAGAGCATCCGTATGGTGTTGGCGATAGCGGCGGAGCTCGACTTGGAGTGCTGGCAGCTTGATTACAACACCGCGTTCCTGAATGCCAAAGTCGAAGAGGAAGTTTACGTTAAAATGGCACCCGGATACGAGGAATTCAATAACGACGGAATTCCAATGGTAATGAGGCTCCTCAAAAGTCTCTATGGTCTCCGGCAAAGTCCAAGGTGCTGGTATGGAACGGTCGACGAACACGTGGTGGAGATCGGTTTCAGAAGCCTCAAGTCGGACCCCTGTGTCTACATCTACTCCGAGGGCGGCGCCATCTACATCTTGACCCTCTATGTCGACGACGTTCTACTGCTCGGTAAAGACCGCAAAGTGCTTGAGCGCATCAAGCAGAAACTGATGGGGCGCTTTTCGATGACCGACATGGGAGACGTGTCGTTGGTGCTCGGGATGGAAGTTACCCGTGACCGCTCGAAGGGGACAGTTACCATTACCCAGGAAAACTACGTGAAGTCCTTGTTGGAGCGGTACGGGATGGGGAACTGCAACCCCGCGCATACGCCCGGTGTAGGAAAAGAACTTTCATTGGACCAGCCGGAGGAAAATATTTTGAACAAAGAAGACAAGCGACGTTTCCAGGCTATCACGGGCAGCGTAATGTACCTCGGACAGGTGACTCGCTACGACATCGGGTACGCCGTCAATCAGCTGGCACGGGCGATGTCTAAACCTTCTAAGGCACACATGGCGGCGGCCAAACATCTACTCAGGTACCTTGCCGGAACAACGAAATTTGCAATCACTTACAAGCGAGGGGGTTTCAAGCTTACGGCGTTCTCCGACGCAAACTGGGGTAACAACCCCGACAACGGAAAATCGACCTCCTCCTACATAGCGTTTCTTTCGAATGGCCCGGTCAGCTTCAAGGTGGGGTTGCAAGGGCTGACGGCTCAATCGACTATGGAGGCAGAGCTCGTGGCCGCCGCTTTGACAATGAAGGAGGCAGTGTTTTGTTCCAATATGATGAAGGAGCTGGGATTCGGCACGCGCTTCGACAATGTACCGGTGTACATCGACAACACCTCGACTCTTCACGTCGCCGGCAACCAGACTTACAGCCCGCGAGTGAAACACGTTGCTTTGCGCTTCTTCTTCGTGCAGGAACTAGTCAAGGAAGGAAGAATCAGTATCCACTACGTGAAGACGGAGGATCAACTTGCTGACATCGGTACCAAGCATCTCAGCAAGCACAGGCACCGGCACCTCATCAAACTAATCGGCGACTTCAAGGCTTGAACCGAATAAGGGGAATCTTTCCTTGCCGTTTCGGTCCTAGGCTATCGTTCAGGCAGAAGGGCGGGGGAGTGTGTTTAGCGTTCTTATCGGGCTTCCATGCTGAGTGCTTTGTCGGCGACTCGCGTTGAGGGGGAGTGTTGAGAAAATAGCCCTGTGGCCTCTTTGCTGTCAACGCTTCGTAACATATATGTGTTGTTGGGTTAAGTGATCTATATGGTGCGTAGTAAGCACAGCAGAAGAGAAGAAGCTATACAGTTGCCGTGCATAAGTAAGTATACTTGTATCGTAGACTTTACCTCGGGACTGTCACGAATATTATCGAAACTTTTGTATTTCGATAAGAAAGTGTTTGTACTGGTATCGTAGGGTCCGAGAATGTGTCACTAGAGTTACGGTAGTTTTATTAACTGAGACGGAAGTGGGTGCCTATCTTTGTCACTCCTCTCCCTTCCCTGAGCTCTTACAGTTCATTGTTCCCAAGCCTGTCTTGCCCTCAAGCGGCACCTTTCAACATCATCTTCAGCTTTCTATATCCGCAGACACCGCATCGTGTCTTGTGTCTGCTCGGTCGGGTCGATACTCACCAGCGTGCCAGCCTCTACTATACTGCCAACTTGGAGTTTGTCTTCAAGACATCTCTGATAGGTTTTGAGTCTCGATTTCAGCGTGGCGCACGCTTTGGGAGTCTTCTTGGAAGCATCCCCGGAGTTGGAGCAGCAGCAGCATCTGTGGTGTATTTTTGCTTGGAAACAAAAGTGAGTTGAGTCACAACAACGACGGCACAGCAACGGTGCGCGTCTCGCACTACACATAGTGCACGACGGCCTGAAGGACAGTAGGGTACGTAAATTTCAACAACGACGGCACTGTAACGGTGTGCGTCTCGCACTACATATAGTGGATTGCGGCCTGAACGATAGTAAGGTGCGTAGTAACTTCTAACAACGACGGCACCATAAAGGTGTGCGTTTTGCACTACACACAGTGCACAGGCCTGAACGAGAGTAGGGTACGTACGTTATTTCCAACAACGACGGCAATTCAACGGTGCGCGTCTGGTACTTGTCACGGGCCCCGCATCATGGCAGAGTCTGATACCAACAGCATCCAGGCAATGCTGAATTTCTGCCCATGTTTTGACGGCAAAGACAAGGTGCATTTTTTGGATTACAAGGACAAGCTTCGCGTCGTCTTGTCGTTCCATTGGCAAAGCGTCGCCGCCATTCTCCAGGGCGATCCGAAGCCGCCAGTCACACAAAATCCTACGGCCGTGGCAACGTGGGAGCGCGCGAATGAGAACCTCTTCAGCATACTGTTTTTCACCACGGAGCGTTCTGCCAACAACGTGGTAAAAAGGCACATGGGCAAGACCCGGGAGGATGGGGTCGGTAACGGACAAGCAGCATGGAATGCCCTGGAAGAGAAGTACAACAGCCACACAAAGGAGGCTAGAAGGGCTTACCACGAAAAGCTGCACAGCACAAAAATGGAAGCAGGCGATGATCCCGACGATTTTCTGTACACCATGGACGGCTTTCGCGAGCGTCTGGAGGACATGGGCCAGCCAGTGCCTGACGAGCGGTACGAGGACATCATTCTTCAGGCCCTTCCTGCTGAGTACGAGAGGGTCCGCACAGCCAGCTACGAGAGGCGGGATTTCCACCTGGCAGATATCCGGCGCATGATGAGTGCTCTGTACATCGACTGCCTTTCCCGTCCAAACAACTCCTCCTTGGTCGCGGGTCGTGGAGTTGCTATGCAGGCGATCGGGGGAGACGACAGCGCCATCAAGTGCCACTATTGCGGCAATCCGGGTCACCGCCAGAAAAATTGTGTCGCCTGGATTGCGGCCCAGTGCAAAAATGGAAATCAACAAACGACTCGTTCAACACCGTTAGGGCGCTGGAAAAAGAAAGCAGGAGGAGATGGCAAGCCGATGTGGTGCTCGTTCCACAAGTCCACCACGCACAGTGACGAGACATGCCGCACGCTACAACAGCAAATGGGCAACAATGGTAGCGCAAATTGTGCCAACCAGGGGTCGGACTACCCTGCTGTCCTCACTGCAAGCGATCCTCCTCCCGGTTGTACTATTGAGGAGCAAGGCATATCGTTCGCTGCAGTAGAAGTGCCGACCAGAGACGAACCACCAAAAGAGGAGAGCTTCTGGCCGTTCGGTCCCACCGGTGATGAAGCGATTGCCTCGTTCGACACCAGCGGGTGGTTCAGCGGTTCTGGAAGCGCCAACAGCGAGGAGACTGAGGGATCGACTTTCGAGATTGAGGAAGGACTAGTCCAACGACTGGGGCTTTCGAGCCACATCATTGATATCCTGACAACGTTGGCGCGTGCTTTGGTTATGGCGGTTATGCTCCACTACGTTTGGCTCACCCTCGGTAGCCTCCCCTACAACCGAGTTGCATCGACGAACACCACCGGTCAGCCTGAAACCTTTGGCGGCAGCACCGACGCCGAAGACGGGTTAGCGCTCGCGGCAGTACCAGCTGCAGAAAAGTGGAACCGTGGCAGCAACAGCTTAGTCAGCGTGATGGTGGATAGTGGGGTGTCGGGCCATTACTTTGACGATGCCCTGATTCCCGGATTAAGGTACAGGCTCTACAATTACCAGGCGTTGGCTATACGGCGGTGGATCACAACTGCAGGGGGGCACCAACTGGAGGGGGCCGGCCAGGGACTGCTTCGGGGCCACATCATCGATGCCCAAGGGGTGCAACGCCTAATCCAAATATCGGTGTTGATTGTACCTGGCTTAGGGCGAAACCTCTTCTCGGTTAAACAAGCGTCGCGCAACGGCGTTGTTTCCATCTTCGACAAACACAATCCAAGGCTGGAGGCAAATTACTTCACGCTTCCGCTCCAAGAGCTTGAGAACGACCTGTACTTTTTCTCGTTGGACCTTGTCAGTGGGAACAGTGCGCCGGAGCTCGCAATGCAAGCGGCGGCTACCGCCACCCTCTGGCATCGGCGGATGGGGCACCTCAACCGGAAGAGTCTGGACCTCTTAAAAAAGGTGAATAACAACGGAGTGAGTTTCGAAGGAACCGTGCCAGACTGTGACGTTTGCGCCGTGGGGAAAAGCCGTCAACGGGCCCACCCCAAGACAGCCGACCAACACGTTCAGCGCCCTTTCCAGCTGGTCTTCACAGATCTAATGGGACAATTCACGCCTGAGGCGCTCGGTGGCTACAAGTATGTTTCCAAGATCTCCGACGAGCACACCAGGTGGACGGAGGTATACCTTCTTAAGAGCAAGGATGGCGCCCTCCACGCATTCCAGTCGTTCGTACAGTCGATGGTGATTCCTAGTGGGGTTCGCGTCGAGCGGTTGAGAGCGGACAAAGGAGGCGAGTTCATCGGCAACGACTTCAAAGACTACTGCACCCAAACGGGAGTATTGCTGGAGTATGCCAGCACTAACACGCCGCAGCAAATTGGTATGTCCGAGCGAGTCGGAGGGACGCTCGCGGCCATGGTCCGGTGCATGCTTGCTGACAGCGGACTACCAACGTTTCTCTGGGGGGAGTTGATGTTCACGGCAGCGTATGTCGGGAACAGAGCGCCGCATTCCGCGCTCAATATGCAATCCCCATACAAAATGCTGAAGGGGACGGAGCCCGACTTACGGATTCTTCGCGTCATCGGGGCGAGGGCATTTGTGCACATTGAGAGACGTACCAAAAAGCTCGCACTCAAGGCAGTTGAAGGGCGATTGGTTGGGTACAGCAGCAACAGCAAGAGCTATCGCGTGTACAATCCGGTCACCCGATGCATCATGGAAAGCAGGAACGTCATATTTATCGAGACGCCATCGC
>Fucus_DN74132_cf._Copia-7_ES-I_Copia_Ectocarpus_siliculosus
TGTACCGGGCGGGCTGGGAAGAGGCCATGAGACTAGAGTTCGACGGCCATATGCAGACAGGCACTTTTCTCATGGTAGACAGGGTACCCGAGGGACGTAAACCAGTTAGCTCAAAGTGGTGCTTCAATTACAAAACGGACAAAGAGGGAAAGATTACGAAACTCAAAGCAAGGTTAGTTGCTAGGGGCTTCACACAGATCCGTGACGTAGACTACACACACTCGTCCTCCCCCTGCCCGTCGTCAGCATCCGTGAAGCTGATATTGGCGGTAGCCAATGAGAAACGCCTTCCACTCCGCCATTTTGACGTAGCTCAGGCGTACATTCGCGCCTCCCTAGATGAGGAAGTGTATATGAAACTTCCTGGTGGTTGCGGGGAAAAATCTCATAAGACTACCAAGTTGGAGAGGGCCATTTACGGCCTGAAGCAGAGCGGACGAAAGTGGGGCCACCTGTGCGCGGACACTCTGATAGAGCATGGCTTCGAGCAATGCAAAGCTGACCCGTGTGTTTTCCGAAAAGTCGTCGACGAGGCCGTAGCCATGATCGTCGGTGTCTACGTGGATGACCTGTTGATAGGGGGGTCAGAGGAGGACTGCGAGTCACTGTTGGCATCCCTGAACAGAAGGTTCCCGACAAACGATTTAGGAGAGTGTACATGGTACGATGGATGCGGCATCGAGAGAAATGTCGAGCTAGGTACAATCAAGTTGTCACAGGAGGCATACGTCGAGAGCTTGATGAAACGATTTGACGTACAATCCACCTCCGACATCCCCGCTTCCCCCGGCGCCGACCTAGGACCAAAGAAAGCTGATGAGGCGGGAGGGGATTGGCCTGTGAGAGAAGCCATCGGAAGCCTGATGTGGCTATCGACGATGACTCGGCCGGACATCACCAACGCCGTGAGAGCTGTAGCGCGTTATGCTCACGCGCCAACCGAAAGACTTTGGCAGGCGATAATGAAGATATTATCGTACATCAACGGAACTAGAAGTCTAGGCATTACTTACGTGCGGGGTTCGGGCCTGAGTCTTAACGTCTTCGCCGACGCAGACTATGCGAGTAAAGAGAACGATAGACGTTCGGTCTCGGGTATTGCAGTGACTATAGGAGGTACTGTCGTAAGCCACGCGAGCAAAACACAACGTGTTGTTTCGCTATCGACCTCAGAGGCTGAATACATTGCAGCTGGGGAAGGGGTCAAGGAAGCCTTGTTCGTGCGCGCCGTTTTGTCATTTATTGCGCCTGAGACGAGTGGAGCGAGCATAAAAGTCCTTGAGGACAATCAGGGGGCGAAAGCACTGATCGAAAACCCTCTGAGCTCCGCCCGAAGCAAGCACATAGACGTGCGTTACCACTTCATTCGCGATCTTTTTAGGACCAGAAAAATTTCTGTGGAGTACGTAGCTTCGGCCGAGCAGCACGCCGATATGCTCACCAAGGCCCTCAGTAGGGCAAATCTCATGTACCACCGCAAGCATTTAATGAACCTTGCGGAGTGAGGTACTGTAGCGCTGGGCTAGAGAGTTGAAGCAGCCGAGTGTACTAACACGTCACCCGAGGCAGGTAGGCCTAGGACTTGCTAGTGACGGGAGTTGTCCCGTGCACCACGATGCGATCCTCTGATGGCAAGTAAGCTTAGGGTGTGTAACTCGCGTGGATGACACTAGACTCGCTTCGATCCCCTTGCTTTGGAAGCGCGACCGTTGGAATCCTGTGTGATAGCAGCGGTTATTTCGTTTTTGGACGCGTGGGGTTTTTGATCGGCAGGGCCGGTTTTCCCCACGCACCGTTTCTGCGACTTTAGGTATGACCTTGGGGTAACTATATCCCCTACTTGATGGTTAGACACTCGCGTGGATAACCGAGGAGGGTGTTCGTACAGGTTTATTAGGGTACGGAAGGTCATATTTGCAAATTCGGATTAACACCTTGGACTAATCATAGGGTCTTGTGGAGGGACGTAGTTACACCGCATTGTTAGAGATAGGGTGGAGGTTGAAGCCACTCTCGTCACTCCTCTCTTCTCCCTTTCCCTTTGAGCGTCCTGTGTAATAAAATTATTAAAGAAGACTCAGAGCTACACTGCGGAAGGCAGTGAACTCCTCGAAACCTAGAAACACGAATACACTAGTGCGTCCTTCAGTAAGGAGTTTCTTCGGTTTTCATAATGAGTCAGTACAGTGCTTCGCCAAGACTAGACGCTTTAGAGTCAAGAGTCACAGAAATCCAGGAAAGAATGGGTGAGCTGGTCGGCATGATGAGGCAGCTTACTACGGAGACCAGAACAGCAGGTGAAGGTCGACGTGGAGAGGAGTCAGGCGGCGCCAGAAGGGAGGCCGCCCACATCTACAGCAGTGGAGGTATCGGCAGGGTACCTCTCACTGCTGCGACGGGAGACGCTGCAGCAGTTGGAGCTGCGATCAGGAGTCTTCCCATCCCCCACAGGGCTGCATCAGAACCAGCCGACACAAGACCAGGGCTCCCAGCAGGAGTGGGCCCGATGATCGACGACCGGAGCGGTGAAGCTAGAGATGAATATCTCGCAGGTATAACCGCGTATGACCAGGGTAGAGACGCCCTTCGCGCCGAATTTAGAAGCCTGCCCGCTAGAGTCGTTCCGCCAGTTCTCAAAGGAGAGAAGGGCGGATTTCTAAAATTCAAGCACGACTTCTTTCTCAAAACCAACATGCTGGACATTACTGATCACTTCGTAGGAGGGGGTACTAGAGCCGTACCGGTAGGGGACCCTCTTAAACAAAAGGCTGTGCTGCTGAATGAAGGTTTCTCGAGTGAGGAAATTAAGGGTGCATACCAAGCATGGAACTTCATAGACGCTGCTCTACAGAGTGATTCAGACCGATCCATACTCAAAAGATGCAAATCACCGCGAGAAGTGTTTGAGCGCCTTGAAAAATGGCATGACCCTGACAGCGAAGTGGCAACGCAACGACTGTACGACAAGTTTCACGAGTTCGCGATCCCACCTCACACTGATCCCATCGCCGCACTCCATGACCTTGAGGATATCAATAACCAGATGCATGAAAAGGGAATCGGTCGGATCCCTGATGCAGTGCTGCATGCACGCTTCGTCCGCGCGCTGCCCGATGAGTATTCCCTCGTCAAAGAGACACTACAGGCTATGAAAAATCGAGATCGCGACGAGATCATCCGCATGGTCAGCACCAGGCACTCAAACCTGCCCCAGAGGAGGGGAGCACAGCGAACATCCCGACAGCCCGAGCAAGCATTCGTCTCCAGCGAAAGCGGCAACCGCAGCGGTGCGCGACGAGGTCGCGACCGCAGGGGCGGGGGGAGACAAGGCCGTGGCCGAGGTGGAAGCAGCGGCGTCGGAGGAGGAAGCAACAACAGCTCTGGAACGCCCGGCGGTGGGGCAAGTAGTTCAGCTGGAACCCAGGGGAGCAGCGATGGCAGCGGCGGCGACGGCCGCCACAACATCCCCTCTGGCCGCTGTTTCCGCTGCAGACAGAGAGGCCACAGGAGGCAAGACTGCACGACGAGGGAGAGCGACTTCGTACCAAGATGTAACAGATGCACAGGTTACGGTCATGAGGAGAGTTCCTGTTCCTCGGACGCGGCGGTACTTGTAGTGGAGCTGCCGGCACCCGAAGACGACCTCGCCGTGGAAGCCCAGGCGTTCGCGGTTTCGGAGGCAGGCAAGTGCAATGTGACGATTGGTGATGCAGTAGGGGGGGTGGCGTTGGACAAGCAGGTCGTGCATTATATCGCGGATAGCGCGGCGACATGTAACATGACGCCTAATGCTGATGGTCTCACATGTTATCGAGAGTGCAGTAGACCCCTCGGCCTTGCAAACGGGGAAGAAATTACTATCGTAGGGTATGGCGACCTTACGGTAGATTTCCGCACCAACCACGGATGGGTACGCGTTGAAATGAACGACGTAGCCCATGTTCCCCAACTGAGCTATAACCTCATCTCCCTACCGTCAATGGCACAAAAAGGCCATACATACACGGGCGATAAAGATGGAGTAACTCTCGAGTTAAAAGGGGGAAAAACCGTATTTTTCCCCCTGGTTGGTAAGCTTTGCCGCCAGTACGGGCGCCGCCCGAAGGCGGCAAATAACATGGTAGACACTGCTTGTGCCGTAATCGCGCCGGGGAATGCGAAAGCTCCCAACCCCCCCACTGACATCAACATCCTCCACTGCACGTTCGGCCACGCCCACGAGAGATTGCTCAAGAAAACGGCGACGCAGCAAGGAATCGCCTACAGCGGGGAATTCCACGAGTGCCGAGGATGTTCGATGGCGAAGGGGCTGCGGAAGCCCATCGCGAGGTCGACGCACACCAGAGCAGATAAGAAACTACAGAGAGTTTTTGTCGACCTAAGTGGGCCCATGACTGTAAAAAGTATCGGGGGGAAACGGTACACACTTATCGTGCGGGATGACTGCACGCGGTTCAATCGAGTCTATTTTTTAAGACATAAGTCGGACGCGGCCAGCGCGTTCGAATCATTCCTAGCGGAGGTGCGAGCAGACGGCATACCGTCCACCGTCATGGCTGTTCGATCTGACAACGGGAGGGAGTTTTTCGGAGGAGCGTTCGGGGAACTTTGCCGTAAGCGTTGTATCAAACAAGAGTTCACACCCGCAGACAGCCCCAAGTACAATGGTATAGCCGAACGGGCGCTAGGACTGATTAATGATGCCGCCGCCGCAGCCCGCATCCAAGCAACAGAACTGTACCCTGGAGCTCCCGACTACCCATCGTTGTGGGCCGAAGCGGCATCGTGGGCGTGCCACGCTCTAAACTGCACCGCGACCACAGCAAACCCAGGAGATAAATCACCGTACGAAATGTGGCATGGTTCGCCTCCCCCCCGTGGAGCGGTGTGGCCGTTCCTCAAACCAGCCGTCTGCCGCGTAAAGCGAAACAACAAGTCACTGCCGAAAGCCCAGGATTGCTACTATGTAGGGCCTGGCATTGACCACCCGCGCGACTGCATACGAGTCCTCACCGCCAACAGATCTATACTGACCACCCGCAACGTCACTTGGCGACACGTACCCCTTTCCCGCCCCGCGCCCCCGCAGCAACTGCCCCCTATTGCCGAAGAGGGGGGGTCTACAGCGGGGGAGGGCGCGAGCGGGGAGAGAGCGCCGAGTCAAGGCGGAGGGGGGGCGGAAGCGGTGTTGGACAACGAGTCCGACCTTGACGACACGGCGGTGGGGCCCACGCTAACCGCAACGCGGGAGGCGGAAACTGGAGCAGGAGCCGGGGGGGTAGCGGAAGGCGACCCCACGGTACCATCGGGCTCCCCCAGCAGCAGAGTCTCCAGCAGAAGCAGCAGAGTCTCCAGCAGCAGCAGCAGAGACAGCAGCGGCAGAGACAGCAGCAGCAGAACCAGCAGCAGCACCAGCAGAGGGGACGCCCCCACACTCGCGGGGAGAGAGGCGCACCGACAGAAGTGGGACGGGAAGATACCCGCACTTCAAGGCGGACGCACGCGGTCCCAGTCGAGGCAGCATCAAATGGATGCGGACACCGCGGATGCCCTGCTGACGCATGCTTGGAGGACGGAGGAAGAGGAAAATGCCACCGAACGAGTCCACGATCTGCTGTTGGAAGAACGCCTCGAGGAGGAACTCGAGGGACGCGGTCAGATGGGGGAGTGGCTCGAAGAAGATGGGCCGGCGCTGGAGCGGCGCGAGAAGGAGCAGGAACTGGACTGCCCTCTCGCAATGGCAGCCGAACAAGACCCTAAGATGAGTACCCCGACCCCCATAGGGAAACAACCCAGCGAGGTAGAATCGCCCCCACTCTCCGTAGCAGGAGTAGAACGGTCAATGTACCGGGCGGGCTGGGAAGAGGCCATGAGACTAGAGTTCGACGGCCATATGCAGACAGGCACTTTTCTCATGGTAGACAGGGTACCCGAGGGACGTAAACCAGTTAGCTCAAAGTGGTGCTTCAATTATAAAACGGACAAAGAGGGAAACATTACGAAACTCAAAGCAAGGTTAGTTGCTAGGGGCTTCACACAGATCCGTAATGTAGACTACACACACTCATCCTCCCCCTGCCCGTCGTCAGCATCCGTGAAGCTGATATTGGCGGTAGCCAATGAGAAACGCCTTCCACTCCGCCATTTTCACGTAGCTCAGGCGTACATTCGCGCCTCCCTAGATGAGGAAGTGTATATGAAACTTCCTGGTGGTTGCGGGGAA
>Fucus_DN72588_cf._Dada-1_ES_Dada_Ectocarpus_siliculosus
CTTTTACTTGAAGATTTATAGGTAGGCAGCTCACACACACGACCGCGCCGGCGACAGCATCGATACACCATGCTGGTGTGGCGATACATCCTGACTATAATGTGGTTGGTTGCGTTTTTTGGAGCCTGTGACCTGTCGTTGAGGATGGTGGTCCACTGTACCAATGCTATATTGTATCTTATGCCGTTCATCGGAGCATGGGGTCTGCCCCCGCCGGTCGAGCGCTGCATACGGGCGCTAGTTGTGTATCTATGCCCAGCTATGTTGGTTATCACGCAAGGGGCGCCAACACCAAGCTGCATGCCGGCGCTGGTGACATTTCTATACCCAGGCATGTTTGCTATCGTCGCAGCAACGCCAACACCAGTCCCCGTCCCGAACCCCTACGGTGAGCTTGGCTCCAAGCGAGGGCGTCCAAAGGGCAGTACAAACAAAACAACAGCGCGGAAACCAGGGCCAAATGCGAGGACCCTTGCAGCAAAAAAGGCCACTTCCGACTCACGGAAGATAACAAGCATGTTTGAGCGTACTCCTGCTGAGGCTGGCTCGTCGAGCAGCAGTGCGCTACCGCCGAGTACCAATGGACCAGTCCCGCGGCAGCGGGGTAGCACACACCGTAGCAGCAGCAGCAGCAGTAGTAGAACAGGAGATCGTGAAGGTGGTTCGAGCAGCGGCAGTGGATCCGCGAGGCCGAACGGTGCACCACAATCAAACACGAGTTCGTCTGGGAGTGGCAGCGGGAGCGGCAGTGGTAGCAGCAGCAAGGTGTCACCACAGCGCCAATTCATCGACGAGATCAAGAGCAACATTAAAAGAAGTAGGAAGCACGAGAATGGGCGAGTCAGGCGGATATCTGAGTTCCCTTACAATGACGGGTGGGCGCACGTTCCTCTGCCGTCGCTACAAAAGGCCGGCGGTCTACCATCAGCGGAGCCCTTTTACTTGAAAAGGGTTTTTGTGTGGGTGCCTGAGTACATGTGGGACGACATCGAATACATTCCCTGTCCGCATTGTGGCGAGCGTGGACAGCCGGATGGATGGAACACTGATCCGCGCCGAGTGTATTTAGAAGAAGACGTTTGCTACATGATCGGGTTCAGGTACTACTGCAAGCGATGCGCCGCCGCCAACCCGACAAGGAAGAAAGAGGAGCGTACAAGTACGACCTTCAACGCCTGGGATGCGGACGTTTTGGCCAGGATGGACGACTTCGTGTCTAAGGAATTTCCGTTCGTCCTGACAAAAAAAGCTGCTATATGTAGGACCCTGGTGAACCGTCTGGCAGATGACCTCCTCGAAGGGAAGGGCTTCCTGGCGACTTCGAAGTCCCTTCAGAAGGCGTACTCTGCCACGTACTTCAAACTCCATCGTTCGTACGTATCGCTAGTCAACCACCGCGTGTCTCAACTGAAGGGTTTGTTGGGGCAGGATGTTGACGTCGGCCAGATCCCAAAGTTTGGGCACATCGGAGACCCTTTGGGGTTTAACAGCAGCCATCCTTCGGCCCACTATCTGCGAGACATCTGGCACAAGTGGTTCTACGAGATTCCTGTTTTACAGGATGACGGACGCGTGTGGACACGTGAGGATTATCTGCAGCGTCGAGCTCAGTTGGTAGACGGCCGTCTGCTCGCGGGCGATGCTTCTTTCAAGTACGCCAAGGTAATCCGACTGCCTACAGGGTCGGATGGGACGCGCGCACGGCCTGTGTACGGGATATTCACCATCATGAATGAGTACGACCAGGTTGTATTTTCGAAGGCCATGAAAACGGCATCAGTACACGATCTCAAGAACGACCTCAAAATGACGTTTGTCAACCGCTTTCTTGGCCATGGCTTCGAACTCCCAGTGATCCTCTTCACAGACGAATGTTGTGAGGATCGGAAACTTTTACTCGTGATGTTCCAAGAGGTTCTGGCTGAGACTGGTGTCCGGTTGTACGATGCTGCGGATGATGATGGCGTAGATGGAGGGGTTGTTCTTCCTGAACTATCTTTCCCCTCACCCGCGCGTGGTAAGTATGTTTGGGATTTGACATCGAGCGCAATCGCGCTGGCGGTTGCTGAGCTTGCCAAGGGCTGTGAACAGCAGGGGAACGTTTTGGGGTTGGATTGCGAGTGGGAGCCAGCGCTAGGCGGCGCGACACCAAATCCAGTCTCGACTCTCCAACTGTCACTTCCTGATGGCACTGCCTACTGCTTTCACCTTCATCGAGGGAGAAACCGAACAACGAGCACATCTACGTTCCCGAAGGTCTTGCAACAACTTCTAGAGGACCCTTCCATCGCAAAGGTCGGCGTCAACGTGAATTCTGACGCATCTCTTTTGGAAAGGGACTATGAAGTTAAGGTCGCCACCACCATCGACGTACGGACTCACGCACGAGAGTGTTGGGTGGAGACGAAGTCTCGTTCTCTGGCGGGTATGGTGTCTGAATTGATCGGGAAGGATCTTCCCAAAGATCCGACCATCCGCTTGTCGCGCTGGAGCAGCTCTTCCCTCACGGATGATCAGGTACAGTATGCCTGCCTAGACGCGTATGCGTCCATTCTCGTATACCTGGAGATCGAAAGACGGAAAGACCCCATACGCATCCCAGCTCCTACAACGATGCCAGCGGGAACAAAGGTATGAATACAAACCGTATACTAGGTGTACCGAGGCCTTATTTGTGTTGCACCGTCGAAACCACCAGGTTACGGGGTACATCAGCACCACTCGCCATGAAGTTGTCCTACGCCCAGTTTGTGTGTTGGCTGCTGCTGTTATCTTAGGTGCGTCTCTACAGCAGCAATCACGCCAGCTGTGTTGGTATTGGAGAAGTGCAGGACGATGCGACTACCGATGAAGCTCTGCACCTGTGGCGCCCTCAAATGCGGAGACGGTCAAAGCGTGTCGTAGTCAAGATGAGCGAGGCGCTTGTGCCTGCTGCGTTCATCCCGCACAAGGGGGCCCCTCCTGTGCCGGGTGTGGGCCGCGCGACGATGAAGGACGTATTCGAGGGCGATGGCGACGGGCTCGTTCTGTGGGATATTGCCCATGTCCGCCTCGCGAAGGACTGGATAGCACCTCCAGCGACACGAACACCTTTGACCAACGGGAATGAAAGTGCCGCTTATGACGATGACGCTGACTTCTTCGCAGCTGAAGCACCTTCCCACGTGGTGCGCTCGCGAGGTAAGGTTTCGTTCCCTCCTGTAAACACTTGTCGGACGCCCTGCATTTTGGCCACATGGCACTTTCCTCGAACGGAATTGTATCAACCAAATCATGCTGTTTCCTGTGTGTAGATGATGACGAGGACTTGGACGAGGAGGAAGAGGAAAACAGTGATGGACACGACGTCGACCTTTGTAGCCGTGCTTGTCAACAAGAAGCCGTGGACGACAACGATGACGTTATCGACATGGACGATGTGCGTGCTGTCATGAGGTAGAAGACGTGTTTTGGAAGGGGTTCCCGTCGTATATTTTCTGCAAGCTACTCATCGCTGTTGATCTTTCCTTGCATGCTTTCCCCAATTTTCGCAGGAAACTAGGAGGCGCATGCTCAAGGTTCGCCTGGACATTTTTCACGCGCTTCAACGTATCTCACGCTTGGTGAAGAAGAGCCACGGCGCCTTCAGGCCCTTCATGGCTCGATTGAGAGACGCGTGCTTTGTCGTAAACCGAGACGACATCCTCGAGGTAGAGAAATCTCTTGAAGCGCAAGGCATGACGCCGGACAAGGTGGAAGAGTACAAGGAGAAAAACTGGACTTTTTTTCTGCGAAACTGCCGTCGGTTGGTGCCGAAACGGGAACGTTTGTTGAAGCGGTTTAATTCAGTGATCGACCAGTTCTGGGATGTCATAGACGCCAAATCGGGAGAAATTCTTCTAAGGCCAAAAGCAATGGAGGCCGTCAACCTCCTACGCAAGCACATCGAAGCTGACTGCCTGAGCGATCCCAACGGAGTAGCGCTGTACTACCCAACGGGCAAGAGTACCGCGGGGATCACCACGCGTCGCTGTGTCCGCGGGACGAATAGCACTGAGGTGGTTTCTTGCTTTTCAAGATAATGGAGTTCAACAATATATATGCTCGTCGCTAGTTGTATGCCGTCGAATGCTTATCTACGTCTTGCTCGCGTAACTCCTGTGACACTTGGTAGGCGGTCGGCGACTCCATGTATCCATACGCAACATATGCTGTTGTCCGTCTCCTGCTCGTGTTTCTCTTTCTCGAAAGGGCTATCATCGTTACCTCCGCAGGCTGCTATCATCATTTTGCGCATCTCCCGCGCTGGCCCACTCCATCCTCCTTGAGTTTAACTATCGCTGGAACATCAAGATGGCTGTGAAGAACCGCAACCTGCCGAAGGAGATTGGAGGATGCTTTGATCAGTTTGACATTGAGATCATTCAACGGGAGACAGCCACCTGGTACCCGGAAAGCCCGATGTTTTCTGAGTGGGTTTCTGCACTTGACGCAGCAGACACTGGAGAGAGGAGCGGCCTCTCTCAGAGCACGTGGGGAGAACCTGGTGCTAGTGATGTGCCGGTAGATCTTCTGGACGAGCAAGAAATGGATCAGAATGCCGTGCCCTTACCTAGGCTCCCGCACTCCGCGAAGCACTATGCACGCATGATGAACGTTGGAATGCCTGAAATGCCGGTGCACAACGGAGCAGAGAGGCGGAAATTTGCCGGCGAAGTTAGCGCCAATCTGTTCATTCCGGGTGATCGGATGGGGAGACTCCAGCAGCACCAGCACATCAACTTCGACAAGTGGGCAGTGAAGTGGAACGAGCACTGTCAGTTGATCGAGTCCGGTCGGGCGGAGTTCGAAGCCGTGTATCGGAAAACCTCCAAACAACTGCAGGCGTATTACGAAATATATAGGCAACGCGCTAACGCTACGAACACAATGTTTCCTATTCGTCAAACGCATGCTGTGTTGCGAAGTACTTTGCAGGAGCCTGGAGGGGGCGCGGGGTTTGCTTCTTTAGTCGGTAGCGTAGTACCCCCTGCTATTCCACGGAGTCGTTCCGGGGCAGGCATTGGTGCTTATGAGGGAGGGGGTGGCGCGGGCAGTGCAGGCGCATTGGCAGGTGATGATGCAGAGAGTGATGGCGAGATGGTCGACATTGAGGGCGGTGGAGATGTGGAAGTTAGTCCCGAACCAAGTGCGAAAAAAAAAATAGGGGTCCACCCCGGTCTCCACAGCAGTGCATTACGTGTGGCCACCGCAGACAGCAAGGCATGTATAGGGAGTCGCACACTCCCCCGCGAAAGAGGGGGCAACGCCCCCCGTGCAATGTACCTGTTGAAGAGTACCGGCATGACGCCTGTAGGACAGGAAAAATTAGAGACGGGGGAAGGCGGGCGTGGTCTCGGTGTGATTGTGAAAAGTGCGCGGCACCATGACCCCTGTGATCATTTGATGTCCCGGGCATCTGTCAAGTCGTAGGGTTGTGGTAAGTCAGGCCTGTCGTAGCTGCAAGTTGGACGAGTAGAGATCTTCGCGTATTAAACATCTCATTTCCAACGCCATACAAAGTTCGCTCGTCTGCTGCCGAAATACTCTTGTCCCTCTTTTTTTTGCTGTGGTACCAGCAGAATGTCCTTTGGTGAATTCTAAGGGG
>Fucus_DN73655_cf._Copia-1_ES-I_Copia_Ectocarpus_siliculosus
TATGACTCAGCGCTTGATTCTAAAGTACCAATAAAAACAACGTCAGCGATTACACGGGCAGAACTCGAGCTAACGTACAATCATGTAATGGTAGACAAGTCGCTTAGAGTCTGGGGATCTCTCACCAAAGCGTTAGAGAGAGAAAATGATATCATGGATATGGTAATGGAAGTCGGGTCGCCGTCGTTAGCTTGGCAGGCGCTAAAGAAGATGGTCGTAGAATCGACAGACGACGCATACGATCGAGTAAAACGAGAATTTGAACATCTTGAGATGGGAGATCACGAGACCGTATCAGAATACTTCGCACGAGTGAACATTGTTCGGATGAAGCTTGAGAGGTATAAAGTAACAATCCCCCCACGAGAAATTAAGCGCATTGTCATGAAGAGCCTGACCCCCCGCTTTCCGAATGAGACGTCCATGCTTGTCATGAAAGGTGATTTTACTCTAGAAGACCTGGAGCTCGGGCTGGCTCGTGTGGAGAAGCTGCGATCAGATTCAGGCGGAAGCGCCTCGACCCACGCGTTAGCCGTTGCTCATGCGGGCAACGGTCAAACCGGGTCTGGAGGTGGAGGTCGCGGACGAGGGCGGCAAGGCAGGCGATCAGGCAGGCGTCAAGACGATGGTCGGGGCCACCATCGACAAGGACAGCAATGGCAACAGCAGCAACAGCAGCACCAGCCACCCGCGGCGATGTCGCAACACGCATCGCAACAATGGCAACAGCGGCAACAGCAGCACCAGCCACCTGCGGCGATATCGCAACACGCATCGCAGCAATGGCAACATCAGCAGAATTTTTTACGGGGACCGCACCACCAGCCCAACTCTCGGAGCAGCTGGGGAAGACCACCTCACCAGCAGCGGCGATCGCGCCACCATGGTAGACCTCGACAGCGCGTAAGGTGCCAACAGTGTGGTGAGTTGGAGCATTTCCCCGATGACTGTGTAATAACCACAACCGTGAACATGCCCGCACCATCACCGCATTCGTATGCGGCACCACCTTCAGGAGCCAATACCACGCAGTACGGTAGAGGAGCCCATACCGCGCAGTACGGTACCGGAGCCCATGCCGCGCAGCACAGCACTGGAGCTCATGTCGCGCAGTACGACACTCCCCCCCCTTCCACCTGGACATCAACCGAGTACGATCTTCAATCGACCTCTTCAGCCCACGGACCTCCGTCACATCGAGCCAGTTTCGCACCTGCCCAGCTGATGCCACCGCCGTCGCCCAGATCCGTTGGGCATCCACCTTCACCGGCGCCTCCGTCAGATTCTGGTTGGAGCTTCAACTCCGGGCCATCCCGAGCTCTACAGGCACAATACGTGCCTCCAGGCGAGTTTTCGAGTTCGAGTTTGTCTGATGGGGAGCCAATAGGTAGTGAGGGCGTGAGTTACCTTCCTTCGGCATTTGTTGGACAGCCCATAGGCGTAGAACAAGTTGGAGATGTCTGGATTGGAGACAGCGGTGCAACGACGCACATGACCTGGAACGGTGATATGATGTATGACACCAAAGCCCCATCCCCCCACAGATCGAGAATCATCCTAGGTGATGGTTCAATCAGGAAAGTACAATTTGTCGGGAAGCTTGACTTAGTGTTCCACAGTAAGACCGATCATGCGGCCACTCTTCACGACGTATCGTTTGTGCCTGATCTAGGCTTCAACCTGTTCTCCTTCCATGTTGTTCAAGAGAAACATGACATTCTTTTGACCAAAACAGGGGCCCACTTGCTGGGTGGTCGTTTAGTTTTCCCCCGTAGGAAAAATGGGTCGTCCCTGCGTGCTACCAGAGTAATGCAGGGAACACATGCAAGCGCGAGTAATGCACTCGCAACATTCACAAACCCCCCTTCCCCCGTACGGTACAGTAGTGTAACTTCCCCCGGTGTGCATGAACCATCGCGTACGAGTTGTTCTAGCAGGAGGGGCAACGCGGGTACAAGGGTGGGCAGAAAAAGTTCTCATGTAGCATCGAAAAAGGGAGTAGAGTCTGCGTCTGATTCGAGTAGCAATGATGGTAGGGCTGCGGCAGTGCTCTCCCCTGGTGGCATGTTCAACAAAAAGAAAAACAAAGTATTAGATATTAATCACTTCCACGTTTCCCTTGCCCACGCCCACTCGAGTGTTTTGAAAGCCACCGCCCAGCAGCACGGCATTCAACTTGTAGGGGAGCTGGCACCATGTTCGGGGTGTTCGATGGCTAAGGGAATCCGCGCGCAGACACCGCATCACACGACGTCCCGGGCAGCGGCTCGACTCGACCTGGTTCACATCGACACCGCGGGACCGTTCCCGGAATCCATAGGAGGCTCGCGGTACGTCGTCATGTTTGTGGACAGTGCTTCCCGTTTTCAGCGCCCTTACGGGACACGGGACAAGAGCGCGTCAGCCATCCTCGGAGTGGTACAGCGGTTCGTTGCCGACGTGGGAGTTCCACGGGCATTCCGGACGGATAACGGCACCGAGTACACCAACTCGATGTTCGTGGAGTACTGTAACAGTCTCCAAATCCGCCGCGAGCTAACAGCACCGTACACGCCGCAGCAGAATGGCCCGGTCGAGAGCGGACTATCTCGAGCCATCAAGGCGGGCCACGCGGCTCGCATTGAGGTTAAGAGGCTATTCCCGGACGTGCGTCTGGAAAATTTGAAGGGAGTTCGGGACCCCGACGGCACCAGTCTGTGGATGGAATCCGTATTGTGGGCCTCGGAGGGGTTCAACCGCTCTGCGACTACGGCGAACGGCGGCATGCTTTCCCCGTACGAGATCTTCTACGGGAGACGCCCGCTGATGCCGATCCTGCCGTTCTGCAAGCCGGCATATCACCGCATCCCGCAGCAAGGCAAGCTGGATCGACGGGCGCGGCTGTGTTATTTTTTAAATTTCGGTTACAATCACGGGAGCGACTGCGTTAAAATCATGGACGCGGAGACGGGGCGGATCGCCCACTCGCGCGACATCACATGGCACCTGCCGCGGGAACCGTTAATTCCCCCGGCTCCGACAGTCGAGTCGGAAGTGTCTCAGTCGTCATCTGGTGCCGCAGAACCGACCTACATTTATGTTCAGCCGGCTCCTGCCGCCACCACTGCACCCGCTGCCGCGCCGGTATCTGCACCTGACGCCCCACCCGCTCCGCCACAAAACCCGGCCGAACCAATCCGTGATCGCGTTGTTCGGGAGCTGGGAGAAGAGCAAGAAGTACGTATGCCTGGTCGCACGCGAGGTCAGACGCGAGCGATTCTGGAGTCTCATCACAGCACGGGCCTGATGTCTTATGCCGCATTGGCGCAAGGCCTGGCGACCCGTGAGGCATTCGACGAGGCCTTTCGGGACTACGAACTATCGCCGCCCCTCGCTGAACTTCCGACTGCCCCCGCCAGTGACGTGCATACACCATCCACCGTTGCCGAAGCGGACTCATCGGAGCATGCTGCGATATGGCGTAACTCCAGGACGCGGGAGTTCCGCGGTCTACTGCAGGCCAACACGTTCGGTCCTGCCTAGCAACCAATAGGCAACGTCATCGATGCCAAGTGGTTGTTCAACTGGAAGGCAGATGAGTTTGGTTGGGTAAGCAAAGCAAAGTCGAGACTAGTTGCGCGCGGATTCAAACAACGTGAAGGGATAGATTTTGGAGAGACGTTTGCCCCCACTGTTTCGAGTTCTTGTGTGCGTTTATTGAGTGCGATTGCTTGCGAGCTTGATCTGGATGTATGTCATTTTGATGTAGAACAAGCTTTTGTTCAATCCAAACTGGAAGAAGACGTGTTTATGCGCTTACCCAGAGGATGTGGTCGCCTGTCCGGTAAAGTAGTGCGACTAAACAAAAGTTTGTACGGGTTGAAGCAGGCTTCCCGGTCATGGCATGCGCATCTCACCATATGCCTAAAAACACTAGGTTTTCAACAGTGTTTAGCGGATGCGTGCGTCTTCCGTTTGATTGAGGAGGGGCACATCGCAATCATCGCGGTTGTGCATGTCGATGACATATTTGCCGTAGGATTGAAGAGTAAGTGTGATTTATTTGGAGAAGAGTTGAACCGCATGGTCCCCGTAAAGAACTTGGGTGAACTAAGATGGTACGGAGGTTGCCACTACACTCGCGAACGGGAGATGGGTACTCTGACGATATCCCAGAAAACGTTTGCCGACGAGTTAGTGAAAAAAAGTTTTGTGTAACTTCCACGCAGAGTATTCCACTGCGAGTTGGTGTAAAACTAGAAGAGTTCGATGAGGATGAAAAGGTAGAGAACTGGCCGTTCCGCGAGTTAGTGGGTAGTTTAATGTGGCTATCAATATCGACTCGTCCAGATATCGCCAATGCAGTGCGAGCTGTTGCAAGGTACTGTACAGCGCCGAGAGCCATCCACTGGAAGTCAGCCCTTGGCATCTTGAAGTACATCAATGGGACTAGTGAGTACGGTATTACATTTCAGAGAGGGATTTTGTCTGGTATTTCACTTGAAGTATTCGCGGATGCTGACTACGCCTCTAAGGCAACTGACAGGCGATCAGTATCAGGTGGGTTAACCATGTGTGGAGGCGCCAGTGTATGTTGGTTCTCCAGAACTCAGAAATGCGTTACCCTTTCGACTTCAGAAGCGGAGTATGTTGCTCTCGGGGACGCTGTAAAGGAGTTATTGTTTTTGAGACAGGTTTGGCGATTCATGTTGCCTAGTAAGGTCATGCCGTGTTTTCCAGTTTTTGAAGACAACCACGGTGCTGTTCAACTTGCGCAGAACCCGATCACGAATTCAAATTCGAAGCACATTGACGTGCGTCATCATTTTCTTCGAGAACTTGTCCGCCAGAGGGATATTAAAGTAGTTCAGGTCCCTTCTGAATTCCAGCATGCGGACATTTTGACCAAAGCTTTAACATTCGATTTGTTTGCGTTCCACCGAAAGTTTCTAATGAATTTGAAGTAAGATTCTCGCAGAATGATTGGTAGATGAAAACATTGAGTCAAGTCTTGATCGTAGATTAAGTGTTTTGAGCTCTCAGTACAGTAAGTCTTGATCGTAGATTAAGTGGTTTGAGTTCTCAGTACAGTAAGTCTTAATCGTAGATTAAGTAGAAAGTTTTCAGTACAGTAAGTTTTCTTGTGAATGATTTGCGGCTTTGGGGGCTGCGTCTAAAACAGGGAGGACATAACCTTCAAGATTAAACAAGCAGGGAGGATGTAAGCTTGCAGAGTACTTGTTGAATCATCTGCTATGCGGCGGGTTATGAAACGGTTCATTGGAGTACAGTAGTAGACCGAAGTATTCTTAGATAGGGGATCCAGTTCTCTATATCCCCTGCAGGTCACTAGAGTACCCCACCTCCTGTCACTCTCTCATTCATTCCCTCTCCATTCCCTCAACCAGTTAATATTATTCTGTGTGTTGTGTATCTTCATATTCAAGGAAGCATCCCCTACTCCCATCATCACCGTCACCTGATTCCTAGAGTTAAAGGTTTATCGAACACGCT
>Fucus_DN73216_cf._RTE-1_SSa_RTE_Salmo_salar
CTAAGCAGCGTACGAAAGCTTCTAAATACTGGTAGCATATAATAATCTGTACCAAGGCAAGCACCATACGGTCCCCGCTGGCCTGCCCCTGCTGGGGTGGGCCGTGACCGCCAGTGGGCGTATAACGCACGGCCACCATAAGACGGAGACACGAGCCCGAGCCTCGTATTGACGGGGATCCGGAGTTTGATAGATAGGAGTTACCGCGATCGCGAGATCGGGGTATCTCCTGTCGGTCCAACTTTGGCAGCAGCATGGGGTTGAACCCCAAGGCCCCGGCATGGACACCGGGGCTATGCAGCAGCGGAGAGCGTAGTGAGGACAGCTCAGATAGGAATGGAAGGGCTGCACACTGCGTGGGTACGCAAAATAAACGCGAGGAAGGAGTAGAGTCGGACGGAGTAGGAGGGTTGAACCTACCCGTGAACCAAGACAAGCACCGGGCTGACAAATTCAGCCAGAGAGTCCGCACAGCGATAGAAAAAAAACAAAAAAAAAGGAGCAGGAAGAAGAGGAGGAAAGGCCGGACTAAGCGTAGGCGTGCTAGGAAAGCAGCACATGTGGCCCGGGCGAGGCAGAAGGGTCAACTTGTTAGGGTAGCAACCTACAATGTGCGCACCCTCGCTGTAAAGGGGGCCAATGGGTATGGGCGAGACTACAGCGTCTTGTACGAGGCAGCGAGACTACACATTTCGGTGGTGGGACTCCAAGAGACAAGGAGGGCTGGGCGAACGGAATTTGCAGCAGCAGGATTTCGGGTTTTCTGTTCCGGGAGCGAGGCAGGTGGGCACCACGGGGTGGGGTTAGCCGTGAAAGAGTCGATTTGCAGCAACTCCACATACACCACTGAGTACGTTGATGAGCGTCTCATGGCCATGCGGTTTGAGATATCGGGTCAAAGGGTAGCAGTCAATTTCGTATCCGCATACGCCCCAACCGATGTCAGCAAAGACGAAACCAAGCAAGCTTTTTGGGATAGACTTGACAGTCTCGTACGGCGGATTCCTGCAAAGGAGTGTGTGTATGTGCTGATGGATGCGAACGCGCGAACAGGTAGGAGGATAGAGGGAGAGAGCCTACAGGACGAAGGGATTCTAGGCACTTATGGACGCGATGAGCTGAACGATAACGGCAAGCTACTGCTGTCTTTTGCTACCGACAACAAACTAGCCATCATGAACACGTTCTTCAGTACGCGTAAAGGCGGAGTCTCACACACTCACAACGGTGTCACAGGGAGCCGCGCGAGCGACTTCAAACGTATCGACTACGTACTCACGCGGCAGGCACATCGAAGTAGAGTACGTAACGTGGTTGTACACCCCCAACCCGCACCCCCGGTTAAAGCGGACTCGGACCACAACATGGTGATAGCTACTGTCGATCTCGGTGGCCGATTCACCCACAACCGCGCCGTACGGGCCAAGCCGAAGCTCCGGCAGTTCAGCCGACAGGAGTTGCAGGTTGAAACGTCGCGGTGGCACGTGGTCGAGAGGTTCCTACACAACCTGGGCGAACAAACGGGCCAGCCGAATACCACCGCACCAGAGGCAGCGAGGGGGTTTACCGAAGCTATCCTCGAAGCAGCGCAGACAGTGCTCCCGACAGAAAGTCGGATACCGCGTATGCCGGAGTGGTGTGAAAGCCCGGAAACGAGAGCAGCAGTAGAGGAAGCTCTTGCCAAGCGACGGGAGGCACGTCGACTGATGAAGAGCAACCGTACCCCAGCAACATGGAAAGCACTCAGAGCGGCGTGCAAAGGGGTACGTACAGCAGTCGACGAAGGCATATATGCCCACCTGGAGAGATATGTGACGAGGCTAGAAGCGATGTACGAGGGACGCGACATGAGAGGCCTGTACAAACACCTCAAGAAATCGGTGGGACTTGGCGGGAGGCAATCAGGGGGGCAGCAGTATGTCAGGGACGAGAAGGGTGTTTTGCTGAAGGAGAAGGGGGAGATCCTCCAACGGTGGGCGAGGTTCTTCAGCACTCTCCTCAACACTAAATCCCCCAAGCTGAACCCAGCCATCATCGAGGAGGTGCAGCGACGACCGGCAGCACCAACCACCGGAGATTCGGTTCCGCTTGGGTCAGCTCCAACACTGGAGGAGACAAGACGAGCAGTCCGGGGGATGCACAACTGGAAAGCGCCTGGCCCTGACTCCCTCGTGGTAGAGCTACTCAAGATCGATGAACCCGCCGAGCCCATCGTTCTCGAACGTTTCCATGCCATTCTTGTCGAAGTGTGGAACGGAGGGGAAGTCCCGCAGCAGTGGAAAGACGCCACCATCAAGGTGCTCTACAAGAAGTCTGACCGATCCAACTGTAATAACTACAGGGGGATCTCACTTCTCTCGCACGCGGGCAAAGTGCTTCTGAAGATCGTAGCCAACCGCCTCAGTGACTACTGCGAAGCCCACGGCATTCTACCAGACGAACAGTGCGGCTTCCGACCGGAACGATCCACCGTCGACATGCTGTTCGTAGTGCGTCGACTCCAGGAACTGGCGCGACGGCGGAGAATACCGCTGTATATGTGCTTCGTTGACCTCCAGAAGGCTTACGATTCGGTCGACCGAGAACTGTTGTGGAAAGTGCTGGCCCGAGCCGGTGCCCCGGAGGAGATGATCGCAGTTATCCGCCAGTTCCATGACGGCATGCAGGCTCAGGTGCGCATGGACGACGGGGAACTCTCGGACTGGTTCGAGGTTACGCAGGGACTGAGGCAAGGATGTGTGCTATCTCCGCTACTGTTCAACATTTTCTTTGCAGCGGCGATCGAGGTCGTTCTTGTGCGTTTCAGCGAGGACGACACCATTCTAAAGGATATGGTGTACCTCGAAGAGGAGGATGGAGTGGGGGCGGGGACACCGTTAGAACGCGCGCGGAGGGCGGTATGGGGAATGCTCTATGCCGACGACGCCGGCGTCGTATCGAGATCCCAACAAGGGTTGACGAGGATGATGACCATAATCGTGGAAGTGCTTGGGTCATTCGGCCTGACTGTGTCGGAGAAGAAGACAGAGACTCTCTTGATGCGGGCACCGGAGAAGCAGCCGACGAAAGGGAGAACGCCACCACCACCACTGGTCATCGAAGCAGCGGGACAGAAGTACGCCCAAACCGCCCAGTTCCGATACTTGGGCGGCCTTGTCAACGAGGATGGCGAGCTCACGCAGGAGATAAACCACCGGAGCAGAGCAGCGTGGGCATGCATCAGGAGGTTCTCCCGGGAGCTCTTCGACAGGCCGAGAGCACCGTGGAGACTTAAGGTCCGACTGTTGAGAGCGGAGGCGATGGAGGCCCTACTCTACGGATGCATGACGTGGGCCCCCCGCCGCGACCACTACCGGTTGCTGAGGCGGACACACCACCGGCTACTCCTGCGAGTCATCGGGTACCGCCGCGAACGCGGCACCTATCGACAACTCTCGTACGCTCAGGCCCTCAAGAAGACTGGGTGCCAAAGCGTGGAAGCTACCATCCGACAACGGCGACTTCTGTTCGCGGGAGCCATGGCCAGACAACCCGCCGGGCGCCTCCCAAAGCGGCTGATGGAAGGGAAACTAGTCGGGGGGGAAGACCCGGGCAAGGGACGCCCGGAGCAGAACTGGATGGATTGTCTCAAGGACGACTTCCAAGCGTTTGGAGCCACGGACGGCTCTACGGTGGACAACCGGCTCACATTCGGAGTTGACAGAGCCGTATGGACCCTTGCGGCGAAGATGGACGATGGGGCGCCGTGGCACAGGGGGGTGTTGCAGGGAGCGGAAAAGTTCATGGCCTCCTGGCACAAGGAAGAAGAGGAGGCCAGCCGACGACGTGCTGCAAAAAGAGATGCTCGGGATCTTGAGCCCCCCACACATTTGTAGGTATGTGTAGGGAATGGCCTGGCCGGTGCAAACCCGGCGGCGAATACACCCCGGCCTAGTAGGGGTACAAGGATAGAATCATGTGTGTCTTGGTTGGTGATCCTTGATTCTTTTCGTTTGTTTTAATTTTGCTTGGCCTCGCGTGTCGAGTGGGAGCGATGGGCTCTATCTATCCCCTTTTTATTATTTTAATATTTTATTTTATTTTATTTTATTTTTTTCGGAGGGAGGGGGGTTCCTATTATCGCCTGTG
>Fucus_DN74139_cf._RTE-30_CPB_RTE_Chrysemys_picta_bellii
TTCCCAGCCTCGGGGCACCGTCGCAGAAAGCGAGCAGATTGGAGATGGACGAGCGTGAGTAAGCAACAGATTCGGTACGCTGGAAGTGATGAGAGATGCGGCCGACGCAGAGTGGGACTGCTGAACCCACTCGGTGGCGAGACACACAAGCAAGGCATGCACCTGGATAGATGGACCAAACAGAAAATCGGTAAAAATAAAAAGAGAATAGCTAGAAAAAGAAGGAGAAGGACACGACCAGGGAGGCGGCGTTATGTAAAGACAAGTCAAATAGTGGCTAGAGCACAGTCCCGCACCGGGGAGCTCAATATAGCGACCTGGAATGTTCGTTCATTGTCCCTTACGGGACGCCGCGGCGCTGGCCATGCGGATGTGCTTTTGCAGAAATGTAAAGTGCTCGGTTGTGACATCATAGGACTACAGGAAACACGACGACCGGGACGAACCGAATTCACTGCGGCAGGCTACCGCGTTTTCTGTAGTGGGGTAGACGGAAACAGTGGTCGTGCTGGACAGCATGGGGTGGGGCTAGCGGTCAAGGAGTCTATCGTCCGCGAAGCTACGTGGACACAGGAGCTTACGAACGAGCGCCTGATGTCGATGACTTTCAACTTGGCAGGCAAGTCCAACGCTATCACTTTTATTGTGGCGTATGGCCCGACAGATACTATGTCCAATACGCGGGAACAGAAAGCGGTGTTTTGGGCTGATTTGGAAAGTGCTGTTAGCCAAGTACCCAACAGCGATTATCTGTTTGTTTTAATAGATGCTAACGCTAGAACCGGTGTACGAATGGGAGATGAGGATTGTAAAGTAATTGGGGCATATGGTAGAGACACCCGGGTGAGTGACAGCAACGGAACCTCGCTCCTGCGGTTTGCGGGTGACAACAAGCTTGCCCTCGTCAACACGTTCTTCTCCGCCCCCAAGGGATGCACGTCTCGTACATTCAACGGTTCCCGGCCCGCGGAAGGGAAGCGTATAGACTACATCATCACGCGACAGCACACCGCAAGCTTGTCCGAAATATCACTGTTCACTTGCAGCCGCGTGCGGATTCCGACCACAAGATCGTATGCGCCAGAGTCCGACTCCCCGGCAGATCCGCTCGTAATCGAAAACAGCGAGCCCCCACAGGGCGCAAGAGTATCGATAGACGAGCAATCACGTCTGACACCGACCGACGCGAACGGCTGATTCAACTTGTAGCCAGTCAGCTGGCGCAGACCGAACTCGGAGGCACAGTCGGCGAAAATGTTGCGCTTTTTACCGAGACACTTCTACGGTCCGCAGAGGAGGTCATGCCAGGCCAAATCCGACAGTCCCGTGTATCTGGGCTATTGGAGGATAAGGCAACGCATGCTGAATTTGAAGAAGCTTGGACGGAGAGGGAAGAAGCTCGGAAGGCGGTGCACGGCACCTTCGCCGGCGGCTCTGTCTTCCGCCCGTTGCGGAAGGCATGCAAAAAACTTAGGGAGACCATTCAGGCTGCAAAAGACAGATACCTGGAGGTGTACGCTTGCGAACTCGAGGAGTTTATCGTTGCTGGGGACGTAAGGGGTTGGTATGGGCATCTTAAAGGAGGATGGAAGTTGCAGGGAAAAAATATAGGAAGCGCACAGTATATTAGGGACGAGGACGGAAAGCTCCTACGGAAGCCCGAAGAGATCCGTGCGAGGTGGAGAAGATACTTCACTTCCTTGCTCAACACGACCTCGGCCGTCCTCAACCGAACAATTATCGAGGGCCTACCGCAAAATCCGACAGCCCTGTCACTCGGAGACCCGCCGGTTGTGAGTGAGACGAAGAAGGCCCTGAGATCTATGTCCAATGGCAAGGCTATGGGACCGGATGAGCTGCCGGCGGAACTCCTCAAGCTTGCGCTTTCCGACAGCTCCCACGAAATTTTGCTCACATTCCACGGCATCATCGTGACTGTATGGATGACGGGGGAAGTGCCGCAGGAGTGGAAGGACGCAACCATCAAAGTCCTTCACAAAAAGAAGGATCGGACCGAGTGCAGTAACTACAGGGGCATCTCTTTGGTGGCACATGCTGGCAAGGTTCTCCTCAAAATCGTGGCCAACCGACTTGGCGACTTCTGCGAGGAAGCTGGGATCCTCCCCGAGGAACAGTGCGGCTTCCGGCCCCAACGCTCGACAACTGATATGATGTTCGTCGTGCGTAGACTTCAGGAACTGGGACGGACAAGCAACACCCCGCTAGAGATCTGCTTCATCGATCTGGCAAAAGCATACGACTCGGTCGATCGTGTCCTATTATGGGAAGTACTTGCCCGTTTTGGAGTTCCGCCTCGGATGATCAGGGTCATCCGCATGTTCCACGATGGTATGAGGGCTCGCGTGCAGTTAGATGATAGAGATTTCTCGGCGTGGTTCAATGTTTGCCAGGGGCTCCGGCAAGGATGTGTGTTGTCGCCGCTGTTGTTCAATATATTTTTTGCGGCGGTCATCATAGTGGTTCTGCAGAGGTTCGCGGAGGACCCGCTGATCGTTTCGGACTTGGTGTACCTCGATGATGCGCCGATGGGTGAGGATGGCAGACCCAGGGAGGAGAGGACGCTTGAAAGGGTCCGGCGAGCGGTGTGGGGGATGCTGTATGCAGACGATGCGGGGGTGGTGTCGACATCGCCTCGTGGGCTCGCCAGGATGATGGACGTTATAGTTGTCGCATGTCAGGAATTCGGGCTGACAGTGTCGGAGAAAAAGACCGAGGCCATGCACCTGTGGTCCCATCCCAACATAGCGTCGAACGCGCTGCAAATTGAGGCGGCAGGGCAACGGTATAGACAGACGACCGAGTTTGTGTACCTGGGTGGTGCTATCAGCGAGAGCGCGGACCTTGACACCGAGATCAAGCGTCGCATAGGCGCCGCTTGGGCAGGTGTCAGAAAGTACAGTTCCCAATTGTATGACCGACGGAACGCCCAGCTGTCGCTCAAGATCAGACTGTTCAAAGCGGAGGTAATGGAAGCTATGCTGTACGGATGTGCCACGTGGACTATGCGCTCTCAGGACTTTAGCAGCCTACGTACTGCCCACCACAAGCTACTCCTGCGAATCATCGGCTTTCGGCGTAAGGACCGCATCGGGTATAAACCCCTATCGTATAGGGAGGCTCTCGAGAGGACCGGCTCCGAACGCATCGAAACGACAGTTCGGAAGCGCCAACTTGGGTTCGCCGGGGCCCTTGTCCGGCAAGGTGACTCAAGACTCCCAAAGCGAGTCATGTTTGGGCGGCTGGCGGTGCAAGGGCCCAAGCGAGGAGGCCGACCGGCGACGTCTTGGGTGGACTGCCTCCAGAAAAATCTCGAGGCCTTCGGGGCGGTCCCGCGCAAAGGCAAAGGACGGAAGTGGGTCGCATTCGGAGTTGTTGTCAAGGATGGACGGGATTGGATGACTGCTGCGAAGAATGTGGACATGTGGCACCGGGGGGTCGAGAGGGGAGCGGAAGCACTCGATAGTGCCTGGCGACGCG
>Fucus_DN64369_cf._Gypsy-8_ES-I_Gypsy_Ectocarpus_siliculosus
TGCAACGGATATTCCTGAACAACTCGTCCTCTATGGGACATCGGAAGAGGATGTACCAGCAATTCTAGGCCAATTCCGGAAACGTGTAGAGTTGAAGGGTGACCTGCACGCTCCTCCGTCTGAGATTGATAACCGCGCTGTCCGTTTCCTCCCACTGCTTTTAAAAAGCGTCGCCCTGGAAACATACAGTCAGTTAACCCTTGGTACACTGGAGTGGCGATCCGAAAACACGTTATCCCATATGAAAGTACATCGGATGAACGTGACCCCGGTACCACCTCGTTTTTGGAGCGAGTGGGTAGAGGCGTTGACAGCTCTGTTTGCTCCTCCAAACCTCTTGGCAAATTTATGCAGAGACATTGCCACCTTGCGTCAACGCGATGATAAACACCCTGGAGAGAACGTTGATCAATACGCCCTCCGTATCAGTAGCTTGTTCACAAGACTACTTTCCGAAGCAGCACGAACAGCCCCTATGGAAAAATCAGCGCATATTTTTGCATGGGAACGACTTAAGATAGCTGTATTCGAAAATGGATTACTCCCAGCGATTCGTCTTGAACAAATAAGAGAAGATCCAGCTCTTTCATTCTCAGCCGCCAGGGATCGAGCTCGTAAGCATGCGTCCAATAACTTACATGGGGTCAATGTTTCGAATGTGTCCTCGGTTGCGTCCACGTCCCCTATGTTGAAAAATCAGTTGGAAGCTCGCCTGGACACGGTACAGGCGACGATAGCGTCCATGATAGACGCTTCACCTCCGCCCAGGAAGCAGCAGCGCGGTCGCTCTAAATCGGAGCGCCATGTGACCCAGGGTCGGCGGGACAACAGTGTCTCAAAAGGGAAAAGTCGGGAGAAATCAAAGACTCCACGTGTAACGCGACCGACGACGTGTACCTTCGTCCATTGTATGAGACCTACGACTCATCGGACCGAAGACTGCCTTTTTAAAAAATTGGCAGAGAAAATAGAGAGGGACCCATGACGGGGCCCAGATCGATTAGTCCCCGCTCGTTTTGGGTCAATAGCCACTGTAAGTAAGTCTGCTCCGGTAGCCACGAGACAACCTACATGTCCTCCTAGGGCACCAGTAGGTATCGAGGGTATGAATACGGTAGCAGGTCGGATTAGACCAGATGGCAAGAGGACACCTTCGGCTATATTAACACCGAAACGTCTAAAGGGAACTGGGGATAGGAGTAGCAAGCATAAGTTGCAGCAGGATATGGATGACACGAAATATAAGCAATTTTTTTCAAGTCCCTTGAGGCATTCTCAACCAGCTGTACTTGATATTTCCTCCTATTCGCCACGTTTCCCCTCCACGAGAGTCAGAATACCGGGAATCCTCGAAGAGGACAACGTTGAGCATCAACTGACGATCGATTCAGCAACGGATATACCCTGCATTTCGAAAACATTCATTGACAACCACGATAAGTTAAAGAAAAAACACATGCTCCCAATCCCACCAAACGCAATTTCATTACGAAGTGCGGATGGTTCACCTCTTAAAGTTCTAGGATACGTTCGCTTTACACTGAAACTGGGTAATAAATCTTTACCTGTAGAAGCTGTGGTCCTACCTGACTTGGGCCCCGACACACTGCTTCTAGATAATAGCATCATGAAATCATTTGGTGCTAAACTAGATTGGACGAATGAATGTCTTTCATTTCAGGATAGTAAAGAAACAATTCCAGCAAAACACGTGAGGACATCGGCATCAACCTCCCACTGCTCTGTAATAACTCAACAAGCAGATGGCATCCAACCGACTCCAGTCTTGGTTTCTGGAAAACACATTATACCCGCTGAACATGAAGCACTTATACGCGTCTTTAGTACGATACAACCGGAAAAAGATACGTTAGCGCTGATCGAGCCTAAAATTGCATCAATACATACGCTCGATGCCATGCAGCACGATGAAATCTGGCAGTCGCTCATTGTTGCTCGAACAGTGACATCGTGGAGTAGTACAGATAAATCAGCCTTGGTGCAAGTGGCGAATCCATCTACCCAAGCTATAGTACTACAGCCCAACATGGCTGTGGGCACGATCGTGCCAGTCACTGCAAAACCGTCACAAACAGTGAGTGCTATTATGCAGAACGATTCCGAAAGCTCACAAGCCCGAAATCAGTTAGCTGCAGCCCTAGATGACTCATTCAAAAATACAACTTTTGACGATCAACAGCGAAAGCAGATTATTAACCTGTGCACGCGATACCGATCGGTGTTTTCATTAAACCCAAAAGAGCTTGGAAGATGTAAAATTGCTGAAGCAGAGTTTCCACTGCGGGAAAACACGAAACCCGTCGATCGTCATCCCTATAGGACTAACCCGCGAGCACAAGACGTGATTGACAAGTGTGTTGATGATATGCAGAAAATAGGCATCATAGAGAAGAAGCCAAGTGAATGGGGATCACCAGTGTGCATCGTTGCAAAAGCAGATGGATCACCACGTTTCTGCGTGGACTATAGGGCTACTATTAATAAGTCTTTGGTCCGAGAAACATGGCCTATGCCAAATATCGAGTCCCATATCGATACAGTAGGCGGGGCAAACTTCATCACTGTATGCGACGTACAAAGTGCGTATTGGCAAATTCCTATCGCACCCAAAGACCGTCATAAAACAGCATTTGTAACATCTAAAGGCAAATACGTTTTTAACGTTCTTCCATTCGGCATTGCGAACGCACCATGGGTGTTTCAAAGGGTGATGTCTTTGGCCTTCGCCAACTTTGGCCAACCGAGTGGCTTATTGGTATACATGGACGATGTCATCGCTTGTTCTGCGACGTGGGAAGCCCACCTCAAATTATTGGAGGATATGTTCCGCGCCTTGCAAACAGCTGGGTTGACATTAAAACCAGCCAAAATTCACTTCGGACCAAAGGAAGTTCGGTACCTCGGGCATGTCCTATCTGCTGACGGTATTCATATGAGTGAAGACCGGATCAAAGCCATTATTAACTTAAAAACACCGTCCACGATCAAAGAGCTCCGGTCCGTTCTTGGCACGATCAATTTTGTGAGAAGGTTTACACCAAATCTTGCAACTGTTATAGAGCCGTTAGTTGCCTTAACTCGAAAATCCGTCGCGAGTTTAAAAACTTTACGGAATCATTGGGGACCAAGACAAGATGCCGCTTTTATCAAAGTGAAAGAGTTATTAACATCTGCTCCTGTTCTACATTTTCCCCGATTCCACAAGCCGTTTATAATTCATGTAGACGCAAGTGACTATGGGGTGGGCGCTTTCCTTGCTCAAAAAGAAGATAATGGAGAACTCGCTATAATCGCATACTTCTCCAAACGCTTCACTTCAAGTCAACAGCACTACTCGGCAACTCAAAAAGAAT
>Fucus_DN73991_cf._hAT-12_XT
TTAACATGCAGAAGGTCTACGATGCATCATGGTAGTACTATAATAGTGTCAATACTAGGGTTGTGTATCGATACCGATATCCGCCGATATATCGATCGATACGATATTATCTATCTATCGGCTGAGGGGTTTTGCCGATACCTCGATATATATCGAAATCGATATATGCGATATATCGGAGTGTTTCCCCATTGCTAGCGGCGTTGTTTCCAGCTCCCTCAAGACGCCGAGGAGGACGTAAAACACATACCCATTCCGGTGTGCTGTCTGATGTGCGATGCCCTGATGGTGGTGGTGGTGCTGTGTTGAGTGTGTGTGCTGGGTGCTGTAGGATTGGGAGCCGTCAATCGAAAACCAGAAAACCAGTCCAATACCCGGCAGGATTCGGGCATGACCCCAAAACCCAAGTGTATTGGTCGGGTTTTCGGGTGGAATAGTGTAGCCGGGTACCCGGAAACCGACAGGGGTACCCCCGTGTATTTACTTGCACGGAACCCCCCGCACCAAAAACAGAGCAGTAGCCACAGAGGAGAGAGCAACCCAACACAACACACATACATACAAAACAACACACAACACACATGCGGCGCTGCAGCAGTTGTTGCAAGGGCTCTCACGCTCTCACGGGATAGCCTACGTGTGGCATTTTGTTTGTGCGTGTTTGGAGCCTCATTCATTTGTTGGGTTGGATAGTAGTAGTAACACTGCATTAGTTCGTCGTAAATATGTTGAGCGCAGCTACGTAAATTGGTTTTGTATTTTGTGATTTAAAACTACAAAATCACAAGCTAAAAATCACCCCACCCTGGAATATTGAGAAATTAAAACAAAAACGCTGCAGCGGGCCACGAACAAGACCCCCCCTCGTTACCGCTGGTTTTCCGTGGCAATCTACGTGTACGTCAATGACGATTGGAAGATGGTGACGCTCGCGCTCAGCTGTTCGAAGAAACAAGGTGCGACGAAGGGGGATGACCTGGCTAAATCTATCAAGACCATGATCAAGAACCACGGCCTCACCGGGCACGTGGTCGTGTGCAACACGGACTGCGAGCCGTCAATGGTGAAGGCGGGTCGCATTCTCACCGATGATGCCGTATTGATGCACGTTGGGTGCACCTGTCACCGGATTGAGTGCGTGACGGCGCTGGTCTTCGACGGGCCCGGCGTGAAGAAGTCCATGGCTCTAGCTCGTGCCGTGGTGACTCGCTACACGAAGTCCTCACAGGCTGCAGGGCGACTTCAGGAGTTGTGCGGTATAGTCGGCATTATCCCTTTGAAGGTAATTCAGGACGTAGAGACGCGGTGGTGGTCGACGCAGTCGATGGTCGAGCGCCTGGTGTACCTTCGACGTGCTGTTGAGCTGCATGAGTCCCTGGACAACGTCGCCCCCCTGCTAGGGCCGGTGGACTGGAACGTCCTGGAGCTGCTCGAGCCTGTACTTGCGCCGTTCATGTACGTCCAGAAGAAGCTCGAGTCCAACAACGTGACGGGAAGCTTGGTCGTGCCGCTCATCTGTGACCTCCGTGCCGGGTTGGACGTGGAGCGAAAGGCGCTGCAGCAGCCTAACCACGGCGCATCCGCTGTTGTCTTGGCGGCGCGGGTATTGCTCCTGCCCTGCGTCGAGGCACTAGCCAAGGATTTCAATAACCGCTTCGGTGATGGGTCTGACATCTTGACGTTCCGCGAAGGTCCACGACGCCAGCCACAGGGCTTTCGGAAGGTGCAAGTTATGGCGACCGCCCTCGACCCACGGTGCAAGATGCTGTACGGCGTTCTACCCAACGAGCACGAGGGGGTGTGGCAGGCGGTGGCCATGGCAGCCGCGGACATCGCCAAGAGCACACAGGCATCCGTCCGGATGACGGCATTGTCAGCGGCTGGATCAACGCCAGCGGCTGGATCAACGCCAGCTGGATCTGGGCCTGGGGCATCTGCCTGTCCCGCTAGCAAACGATTTTGCGGCGGCTTCATGGCGGCTTCCCAGGCGCAGGCAGCGTCAGCTTCCACGGTCACCGCCGCGCCGTCGCTGCCGGCTGAGCACTTCCTGAATGAAGCAGGGAGGGAGGTTACAAGGTATCGGGTGGCTAGCGGGTTGGCGATGGAAGAGGCACAGGAGAGCGGCAAGATCCTCTACCCCGACCCGCTGGATTGGTGGCGGATAAACGCCGTCAAATTCCCGCTGCTAGCGGCGCTTGCCCGGCGCCTTTTGGCCATACCGGCATCGCAGGCGCAGTCGGAGCGCGTGTTCTCGAGCGCTGGGCAGATTGTCACCCAAACGCGCAACCGCCTGTCATCGGAAAAGGTCGAGCTTCTGGTGGCATTGAAGAACATTTGGAGTGTGGTGGAGGAATGGCAGCAGTCGAAGGCGACCCCTGTGTGATGCGTGATTGATTGCTGCAGACTAGGGGGAGAATTTGTATGTTGTGTTAGCTTCATTTGCTGCCGTGTGTGTTGCTGTTGCTGCAAGTGCAGGACCGTACGTGAACGTTAGAGTACTTTTAATCTAATGAAGAGGCCCACATATATTGCTCATTGTTACTTCTGTTGGTGGTTTCGTCAACGGAAACACGCAGTAGCATTTCATCGTCTGTTGGCATTGTCTAAAGGCAATATTTTCCGATCAATATTAACTAACCAATCGAATAAGAAATTAACACCGGTGTTGCTGTCGATGGAACCCCTATTCCACTATTCGGTAGTCAATATTGTTGCCCGATTTTGAAGGGAAATGAAGCCAAATGGCGTGATTTTTTTTGCCTCCGGCGGCGCCTCCAGCGAGGCCCCTCACCAGCCGGGGGGCCGTTTTTGGCTCCGCCGCGTTTTTTGCTAGCGCAAAAAACCGCGGCTCCGTCGCCTCGCTTCGCTCGGCTGCGCCGAATTGACGATATATATAGTATCGATGCTGAGCACCGATACACAACCCTACTGCTTTTCATTTCTCGTATCGTACAAGTCCCCTCTGAGTTAACTCGTGAACTACTACTACTCAAAAATCAACTGGCAATCAAAAATGGTCTCGTACACAGTTGCTGTGCGTAGTGTTCAAGAGCCTATACAATACAAATACGAGATATTTTGTACAAGATAGAACTACTGTAGTACGTACCGAAAGTGTTTTCCCCCACCTTTTCTATAAAATGGTCTCCTTGTAAAGGATATCTCGCGGTCACCCACCTCTTGTCGACCACAGGTTGACATTTTCAGCCCTCACAGGTCTCAGTAGTTATTAGCCTACTATAATAGTTAGGCAGAGAGCTACAGACAAAGAGCTGTGCTATATATTATCTTTCTGCATCTATACCCAAGTGAAACTGGTTGACGGTTTCATCTACTATGTACAGTACTTCCGAAATCATCCTATAGGTTCACT
>Fucus_DN73624_cf._RTE-14_Lch_RTE_Latimeria_chalumnae
CCTGAAAGCCCGAATTTCGATTAAATCAAACTTTGTTACGTTCGTGGTAGCCTATTCCCCGACCGAGGAAGCGCCGGAGGGGCAGAAGGCCAAATACATGGCAGCCCTCAACTGCACAGTTGCATCAGTGCCCGCTCGGGAATATGTCTTCGTTTTAACAGACGCGAACGCCAGGACAGGGAAGAGAGGTGAGGGCGGAGGAGAAGCAGACAGCAAAGTGTTGGGCGCATATGGCCGAGACAAGCTCAACGAAAACGGCAAACTACTGCTGGGTTTCGCTGAAGACAACAAGCTAGCTCTTCTGAACACTTTCTTTTGCACCCCCAAAAGTGGCGTGTCCTATACATTCCAAAGCGCCAACCGCAGCAAGGGACAAGCACGTTTGGATTACATTCTGACAAAGCAGGCGGACCGCCGACTCGTCCGCTGCGTTAATGTCCGACGCCCCCCCTTAGAGTCACCAGAATCGGACCACAATCTCGTGTACGCCAAAGTCCGCTTCCCGCGCAGGTCCGCACCAAACCGGAGGAAGAGGGGCACCAGAGAAACTCCGAAGCTGGCCGACCTTAGGCGGTTGATGACTGACCCGAACCTTCGATTCCAAGTTGCGAACGCGATGGTTGACGCGCTACCACCAATCCCCGATGGCACCTGCATCAGTGACATCGCCACCGACATGGCCGACGTCATGCTTTCCACTGCGGCCGAACTGGTACCGCGCTCTAAGCGCCCACGCGGAGCACAGGGTTGGTGCGCGGGGCCCGGTGTGGAAGCTGAGATGAACGCAGCATGGCAAGAGAGAGAGGAGGCGAGGAGGCGCCTACGCGCAGAACCCCACAACAGCAACCTTCGAAAGGCCGTGAAGATCGCCGGAAAAAACCTTCGGAAGGTGCGCAAGGCTGCCGAGCTGAGCTTCTTCTGGGACTTCGTCCGCAAACTCGAAAAACTCACTCGAGAAGGCGACCAGGCTGGCTTCTACCAGCAGCTTAAGGCGATGAACCTGGAAGGGAAGCGAGACCGCAGATCGGCGTATGTCAAAGACGAGAACGGCGTCCTCCTGAGGGACGTTGAACTTATCCGCGAACGATGGGTCCGGTGGTTCCACACTCTCCTCAACGCCAAGTCGCCGAGGCTTGACCCGAACATCGCAGAAGGCCTTGACCAGTGGCCCGAAAACATGCCGCTAGGAGTTCAGCCCACGATGCAGGAGCTGACAGACGCCATCCGCTCGTTGGCGAACGGAAAAGCTGTCGGACCGGACGGAGTCTCCGTCGAGCTGTTCAAGATCACCCTCAACGGTGATCCTGCCCTGCGCAGGAGACTGCTCGATGTCATCATTCGTATTTGGAGGGGGGGCGAGGTGCCGCAGCAGTGGAAGGATGCCATCATCATGGTACTCCACAAAAAGAAGGATCGGACTGAGTGCGGCAACTACAGGGGCATCTCGCTGGTAGCACACGCCGGCAAGATACTGCTGAAGATCATCGCACGCCGCCTCAGCGAGTACTGTGAGCGCGTGGGCATCCTGCCGGAGGAACAGAGTGGGTTCCGACCGAACCGTTCTACCACCGATATGATGTTTGTGATTCGTCGCCTGCAGGAGCTGGCGCGGAAGAAACGAATTCCGCTCTACGTATGCTTTATCGACCTTACCAAAGCGTACGACTCCGTTGATCGAACCCTCCTCTGGACAGTCCTCGCCCGTTATGGCGTGCCACAGATTATGATCTCGGTCATCCGTCAATTCCACGATGGCATGCAAGCATGCGTGCGGCTCGACGACAGGGTGTGCTCGAGGTGGTTCGCTGTGGAACAAGGCCTTCGCCAAGGATGCGTGCTCGCACCCCTCCTGTTCAACATATTCTTCGCGGCGGTTATAAACGTGGCCTCCACGCGTTTCAAGGCGGACAAAGGCATCACGGACGCTTTGGTACACCTGAGGAAGAAAAGGGGGGCCGGGGGGCGGGGGGAAGCAGCTGCCGAAGAGTCGGTCCTCGCGACGCCGCTTTGGGGTATGCTTTACGCTGACGATGCCGGGGTCGTCTCGCAATCACCCGAGCAGTTGAGGAAGATGATGGGGGTGATCGTGGTCGTGTGCGCGGCGTTTGGCCTCACCGTATCGGAGGCCAAGACTGAGATCATGTGTTTACGCGCGAAGGGGATGCCGGAGTCCACCGCCACATTCAGCGTAGAGGCAGCGGGCCAGGTGTACAATCAGACGAACGAGTTTGTATACCTCGGAGGAAACATCAACCAAAATGCCGACCTGTCCATCGAGGTCGACCGGCGCGTACGCAACGCATGGTGCAGCTTCCGGAAGTACACCCTCGAACTGTACGACCGACCGAGCGCTCCCCTGGAGCTCAAAATCCGGATGCTAAGAGCCGAGGTACTCGAGACAATGCTGTACGGATGCGTCACGTGGAGCCCGCGCGCGTGCCACTACGACACGCTGCGCCGAGCCCACCACAGGTTCTTGACTCGCTGCATCGGTTGGCGAAAGCACAATCGCGCCGACCACCCGATTTCCTA
>Fucus_DN69099_cf._MuDR-6_FV_MuDR_Fragaria_vesca
GTCTTGGCCAGCCCAGCCTGTAGGTGCGTTCTGTATTTTCTTCAAACAGCGAAGAACAGAGCAGCTGCAGCAGGCAGCGAAGACCACAGCAGCCCGAGCCACGAGACCGGAGACCACTGCAGGAACAGCAGGAGACCATACAAGTCCACGAGATTTGAACTGATCGTTGCTGTCATGGATATCGAGCAGCTCAAGGCATGTAGCCCAAAGAAGTCACGACTGCACTAAGGGCTTTGTATTCCGGCAGTTGCGTCACCCATCGCGCAGTGCAGAACGCGGCTACGGCTCAGACTGGAGCGGAGCGGCCGTTCGATGCTACCGATGCGTACAAGCAGGTCATGCTCGCCACGGCCGACGGCGGAGTTTGCGAAGTGAAGATGGATGCTGAGGGCCGGCTTTCGCACATCTGGTGGCAGACGAGAGAGCAGGTTTCACTTTGGAACAGGCATGGCAATGTGGCGCTGTACGACGACACCGCCGTGAAAAACCGGTACCGAATGCCTATCGGCGTAATGATCGTGATCGATTCCGAGTACCGAACGCGAATCGTCGGCCAAAGCATCACGGCGGATACAACGACGGATACGTTCGTCTGGATGTTGAAGTGCGCCCTTGAGTCGCGCGGGGGGAAACAGCCGGCTATCTTCATCCAGGACGCAGATGCTGCCATGACGGGGGCGGTGCGGCAGGTGTTCCCGGATGCGCAGCCGAGGCGTTGTTTGTGGCATCTGTACCAGGACATCACCATAGCCCTTGCCAGGGTGCTTGGTGGGGAGATGAATGCCTTCATGGACGAGTTCAAGTGTGCACGCCAGCAGTTGTCGTTGGAGAAGTTCGAGGCCAAGTTCGAGGCCCTGAGCAAGAAGTACCCGAAGGCGGAGAACTGCCTGAACGCGATCTACGAGGACCGTGTTCGATGGGCCGAGTACGTGTCGCCGTTAGCGTTCTCTGTGGGTTCGTGGACATCAAGAGTTGAAGGGAAGAACGCACTGATCAAGGACAAGTGCAACGCTCGCATGTCTCTCCTGGATGTGACGAGGTGCTTTTCGAGAATCGTCGACAGACAGAGTGACGCCACGAAGCTTCGTGGCGCCATGGAGCACCTGCTGCCTGTTCAAATGGCCACACAAGCGGCGATCCGTTTCAAGGGTGTGCTAGATGCCTGCGAGTTCCCCATCGGCGTGTGGCCGCGACGATTTATGGAACAAGAGATGGCCGCCGCCATGATGCATTGCCAGCTGGGTGGAGGTGAGGTCGATGGTCCGGAACGCGCGGCGGCGTTGAAGCGCACGTTCGATTACATTGAGGACAAGCTTTGCGACGTCACCCTCGTCTTCGGAGTTCACGAGGAGCGCAACTCCCAGTCCTCCGACTACCTCGTGTTACTCTTCTCGGACGGTAGCCACCTCTGCCAGTGTCGCACACTCCAGGTGCTGGGGCTAGGCTGTCGCCACTTCTGGGCGGCAATGCTTCACAGCCCCAGATTTCGATTCCACGTCGGACTCCTTCACGAGCAGTGGCTGACGGAGAAAGCGAGGGGCACACCAGAGAAGGACTGGCCGTCCTCCGCCGCGCCAAGATGGATCGTGGCGGATCGCCACGCGAGGGCAGCCGGAACAACGGAGAGCTTCGAAGCGGCGGCGTCGGAGACCGGGGTCGGTGGGGGGTGGAAGGCGTTTGTGGGGAGTAGCCAGACAATACAAACGGTCCTGTTAGAGTTGAAGGAGAAAGGGCCCACCGTACAGGATAGACGAGTTTTGTATGCCGACGTTTCCAAGAGACTCGGACAAGCAGCGAGGATTTTGTCCGATAGTATGCCGCCTGCAATAGCCTTGGCTCTGGCGGAATCTTTTCTAGCCTCCGTCAGTAGTCACGCCCAGACTTACAGTGGGGTGAGGGGGGGGGAGGCGACTTTCATCCCCAATCCTGGTGGTGTTCGCCTGCCAGCAAGGTCGAGTCACTTAGGAAAACGTGGAGCGGCAGAGGCAGCCAACAGCGGAGGGGGCAGTAAAAGGGTCGCTTCTTTTGGGTCCGCGTGATGGCGGGGAAAAGCCGGTGGGAGGGCTCGGTTGTGGTTTTGCATAGCATGGCGGTGGGATTATTCGAGAGCGTTTGAAGAAAATCAGAACAGCACCTAGACCTTTTGAGCATCCCCCGGTTAGGGTGGCAAGAGTGTCAAAACGTTCAGGTGGGATCAAAGGCTGCAAATACAAAACCTCTTCATGGTACC
>Sponge_DN38999_cf._Helitron-4_SPur_Helitron_Strongylocentrotus_purpuratus
TTTAGAAACACCAAGCAAATCTCAACAACGAGTACAGCGAGAGTGTGAACGCGCTAACAAAAATAGAGGCATAGAATCACTTGAGACAACTCAAAGGCGTAGAAAGCTGGACAACGTGCGTGCTTTAAAAAATCGTTCTTTAGAGTCACCCGAGACCACTCAGAAGCGTAGAAAGCTTGAGCATGAGCGTGCTATCATAAACCGTGCTTTAGAATCACCCGAGACAACTCGCAGACGTGTAAAGCTTGAGTGTGAGCGCACAGCTTCTAGACGCTCTAATGTCTCCATAGATAATGCTGTTGAGTCGTTTATTAATAAAACAAAGGAAGGACCAAATTATATATGTGTATCATGTCAACGACTCATGTATAGACAAACAGTCGTATCCTTCACTAAGAGCAAATATACTAAAGCAAAAACGTCCTTGTTAAATACAGTAGTAGGTGACAATCATTTGTATGCTAGTTTTAACGGGAAGTATTTTATATGTAGAACTTGTGATGGTGCCCTGTCTAAAGGATGCATGCCTATACAGTCCCTAGCAAACAATTTGTCATTAGCTTCTGTACCCCCTGAGCTTGCCTGTTTGAACAAACTAGAAACGAGATTACTCTGCCTAAGAATAGCATTTATGAAAATGGTTGCCCTTCCATCTGGTAAACAAAGGTGTATCCATGGTCCCGCTGTAAATGTTCCAATAAGGTTGGACAGTGTTGTTCAAACATTGCCTAGGTTACCTGATCAAAGCCAGCTTGTCCCATTAAAATTCAAAAGAAAATTAGAATACAAAGGCCATTATATGTATGAATACATTACTCCAGAAAAGATTTTCAGTGCCCTAGACTGGCTTAAAGCAAACCACCCCAATTATGCTAGCATTAAGATTAATGCTGAATGGTCCAAAAACTCTGAAGAGTTAGACCTAGATTTATTTGATGGCTTAATGAAAAATACTGTTAGTGATTCTGCTGCTGCAGGTGACCTTTCTGGTAATAAACTGGTTAAACCTGTTTGTAAGGGTGATGTTGCTAGTACTACTATCCCAGATGAAACCTCTTTAAAGGGTGTTAGCACCTCCTTGCCTGAAGATAGAGTGGCCTCAGCATTCCACAGTGCTCACCAACATAGTAATTTGGTTCCTTTGAAGTTTGCTACTCCCTGCCTAACAGTTGCTTCTAAATGTTTAGAGCAGTTTGCCTCTGGCTGTAATTTGACTATTCATAATGTGCCAGGAGATGGCAATTGTTTATTTTGGTCACTAGCTTACCAGCTAAATGCCAAGACTATGTGCAGTACTAGTGCCCCTAAACTGAGACAGATGGTAGCCTCTTACATGGAAAACCATAGTGACCATTTCAGCAGCTTTTTAGCTGGATCTCAACCCTCTAGTAACCCGTATGACAATGATACAGAGGCTCCCACTATTGAAGATTCTTTCATTGATAGTATTGCTGATCCTAATTTGCAGTTACTAGCCAGGTGGACTAGATATCTTGAAAGGCTTAGACACGGTGCCTGGGGAGATAACCTATGTATAGCAGCAATAGCTGACATCTTTTCGGTAACCATCAATGTGTATGCTGCGAATGAACAAAGATGTAACGTTCTTACAGTTAAGCCTCAAAATGGGTCTACTTTATTTGAGGTTAATATTGGACTTATATTACAATGGCATTTTGTAGGCCTTGATGTGCTTAATGAGCCTACTATCAGCTTAGAGTCATCTGCAAGTACTGCACCGGGTATATCTACCAGTACAGTTGATACTACTAGTAGCGATGATGATACTGTATCTCCTGAATTTGAAATTGATGATAAAACATTTGATGAGGGAGATGAGCATACCAGACAAATCACAGGTGGTCCTACAGCTAGTATGATGTCCATTGAAAACCCTGAAGCATTTGCTGAGATTGTCTGCCTAGCACCGGGTGAAAACCAAAAACCATTGTACATAATGTCTGACACTAATTTTGAGGCTATGAGTAATCCTGACAAGTTTCCATATGGGACTGGGTGTTTTAGTGCCGAAAGACCTAAAAAGTTGACTTATCAAAAATACTTTAACCAAAGACTGTTAAATGTAGACGGTAGGTTTGCTAGTGATACTGACTACTTGTTTACTGCCCAGTACATAGTAGAAGCCAAAAAAATACAAGGTGACTGTAATCATTTCATTTTTAGACAAAAGCCTGGTAGCCTTACAGCTAGTCAAGCTAGAGATGACTCGTTTGTGAGCCAATGTCTACGTAGAGATAAAGCGTATCGTTTCATGAAAAACATACGAGGATCTCCCCCCTATTACCAGAAAACCTTCTTTGAAATGTTGGCTATGATTCGGCAGCTAGGTACACCTACGTGGTTTTTTACATTAACAGCAGCAGATATGAAGTGGCCTGATATCATTCAAACCATAGCCCGACAGTATGGTCAAAATTACACGGATGATGAGGTAGCTGCCCTTTCATTTGATGAAAAGTCAAAATGGATTAGGCGTAACCCAGTTACTGCAGCTAGGCACTTTCAATATCGTTTAAACACATTCTTTAATGAATTTTTAAAGTCCCCAGCTAAGCCTCTCGGTGAAATTGTAGACTATGCAGTTAGGATCGAGTTTCAAGCTAGAGGTTCTCCTCACGCACACTGTGTGCTTTGGGTAAAAGATGCCCCCAAATTTGAAGAAGCCCCTATGTCTGAAGTGTGTGACTTCATTGATCAGTATGTTTCTGTGTCCATACCTGATAGTGGTAAACTAAGAGACTTGGTGTTGCAGCTACAGCAGCATAGGCATTCCTCATATTGCAAGAGAAACCAAACCTGTCGCTTTAATTTCCCACACCCTCCTAGTGATGAAACTTTGATAGCAGAGGAGAAGCACGAAGATCGAACTGATTATGTAGAAACTTTGAAAAGTGTGCGTAAAGTACTAACAGAAGGCGATTGTGATGACTTCACAATTGACGATGTGCTAGCTAAAGCTAACGTAACTCAGTCTGAATACAAGGAAGCATTAGCAGTGTCTGCAAATGGTTTTGTTATTGTGCTTAAGCGTAAACCAAATGAATGCAACGTTAACAATTACAATCCGCATGTACTACGAGCTTGGCAAGCTAACATGGATATACAGTATGTCCTCAATGGCTATGCTTGTGTGATGTATATAGCTTCGTACATAATGAAAACAGATAGAGCCATGGGTGAACTCTTGAAGCGTGTAGCAAACGAGACTAGAACCGAAGACCTTAAGACCCAATTAAAAAAAGTAGGTTCAGCGTTTCTTACACACAGGGAAGTCAGTGCCCAAGAAGCAGTTTATAGAATACTACCACTCCCCATGAAAAAGATGAGCAGGACTGTATTGTTTGTTGATACCAATCCCAAAAAAGACAGAATCGGTGTATTAAAGCCTTCTTCTGCAATCGAGAACCTTGATGACGATGACCCTAACGTATTTTGTAAGAACCTAGTAGAGAGGTATCAACACAGACCAATTGAGCTTGCAAATATATCTCTAGCTGATTTTGCTGCTAATTATAGTACCGAATATAAAGCTGCAGACGACGATACTGGTGACACTGATGTACTTCCATCTGATGCCAACTGTACTGAGAATACAGCACGTAAAATTACACTCACAGGTGGATTCGGTAAAATGAATAAACGTAATCGGGAAGCAATCATAAGGTTCACAAAGTACAATAAGGAGAAAGACCCCAGTAACTGGTATAGAGCCAAATTGATGCTTTATTTCCCATGGTACAGTGAGGAAACAGATTTGTTAGGTGGCTATTCAACCTTTGAAGAGCATTTCCGTAATGTCCAATCGTCTGTGATAGCTAATGAGAAAAAGTACACACTGTCTGACGTAGAAAATATTGAAATTGATGAGGACGGCCCTCCACAGCATGCTTGGGATCAAGTAGCACCGGGTACTGAAGCTGACAGAGCCCAACATGAAGCCGAAGGTCCCGAAACTCTAACAGATTTGTCTGAGCAAGACGTTAGGGACAATAGTGCATTGTTTACGTCCACTACCTCTAGTAGCTTACATGTGCGCTATGAAGGCGTAGCTAATCATGGGGAAATTCCACCTGATGAATACAGAAAGCTTTTAAGAGGTCTTAACAGCAAGCAAAAACAAATCGTCATGTTTCACCGTAATTGGTGCAAGAAAGCTGTGATAGCATTAAAGCATGGTAAACCCATTGAGCCATACCGTGTGTTTGTGAGTGGCCCTGGAGGTGTAGGAAAGACGCATGTTATCAAACTGATACATTCTGATACTGTTAAATTGCTTAGGTTGTCTGGCACAATAGAACCTGACGATGTTACGGTTTTGCTTACAGCCCCCACTGGTGCAGCAGCATTTATTATAGGTGGCATGACGTTACATTCTGCTCTTGTACTAGGTACCAGTAGATACAGTGGTTTTCAGCCTCTCAATCACGATCGTTTAAACTCCCTACGAAGTAAATTGTCTAAGTTAGCACTACTGATCATTGACGAAATAAGCATGGTTGGTTCCAACATGTTGCTAGAAGTGCACAAGAGACTAGAGCAAATCAAAGCTGTCATGCCGGATAGGAGTACTTTTGGTGGTGTCAGTATATTAGCAGTAGGAGATCTTTTTCAATTACCCCCTGTCTGTCAAACACCTGTTTTTAGTGTCGTCAACGATAGTTATGCTAAACTATACAACTCTGGTTCATTGTGGTTAGATGAATTTCAAATGATTGAGCTAGATGAGATTATGAGGCAAAAGGGTGACTCTGTATTTTGTGAACTTTTGTGTAGGATTAGAACGGCTACACACAATGACAATGACGTCGCTGTGCTAAAGTCCAGGGAAATTACTCCTCAAATGCCCAATTACCCAAACCATGCTCTACATGTGTATAGACTCAATGCTGACGTTGATGAGCGTAACATGACCATGTTGAATGCCTTGGTTCCAGAAAGTCAGCAATATTCAATAAAGTCTTGCGATTCTAGAGCTGGTCAAACTAGCCACATCAACCTGTCAACCCTGTCTGCCAAGAGATCAGAAACTGGTGGCCTACACGGCATTTTAAAAATTGCAATTGGTGCCAGAGTTATGCTAACAACCAATGTTGACGTAGCAGATGGGCTAGTTAATGGTGCTAGAGGTGAAATAGTCGATATAGTGATGGCTGCTGGTAAGGTTACACACATTCTTGTAAATTTTGATCACCCTAATGTTGGAGTTAAGGCCAGACAAGGTAGTCAATTTTTGCAAACATTCCCAACTGCTGTTCCACTAGTAAAACACGAAGCTATTTTTAAGGCTAAAGGTAAACGAGGCTCTGAAATTACTCGGTTACAGTTCCCACTGACTCTAGCTTGGGCCACTACTATACATAAGGTACAAGGTTTAACACTCGATGAAATTGTGGTAGACATGAAAGGTAGCCGCTTTAGCTCTGGTCAAGCCTATGTAGCATTCAGTCGTGTTAAAAAGCTTGAAGGTTTGCATATATTGAACTTTAATGAGAAGGTTATTAAAGCGAGTGATGACGTCAAGACTGAAATGTCTAGATTAAATGATAGGGTACTCAGCCCTTTGTCCGTTGACACATGTCCTGAAGATTACATCACAATTACATTACTCAATGTGAGATCGCTGCTAGCTAAAGTACCAGACATTGAATGTGATAAATTATTTACTTTAACTGGAATTCACTGTTTTACTGAAACGTGGTTGCAGTCCGGAATAGCCAGTCCATTAATACATACAAACCATCAATGTTTAAGACTCGATAGTGTTTCTGGTGATAGAAAAGGTGGGGTTTTGATTAGTTTGCCCGAAAATATAGAAGTACTGAACTCTTATGCTTGTGACGTAGATGGTGTTGCAATAGAAATGCTATGTGCTCTGCTTCAACTACCTAATGGACAAGCCATTCATTTAACTCTTGTGTACCGATCTCCAAGTGTATCAATGAATGATTTATTAGACTACATGTATCCCCTGTTGCAGCATTTAAAAAGCTTTAATGTATCTATTGTCCTAGGTGACTTTAATGTGGACATTCTAACTAACACTAATTCACAATTAGAAGTATTAATGCTTCGTCATGGTTATTCTCAGCTAGTGCACACTCCCACTACAGACAACGGTACTCTTATAGACCATGTATATTGCAATAGCCTAGCACCAGAGCGTGTTCATACAAAGGTTACTGATGTGTACTACTCGGATCACGATGAAGTTCTCTGCTCCATTCCCCTCTAATCTGTCAGTCTAACTACGTGACCTGTACACTTAGTGAGTATTTGAGGCTATAGCTCAACTTACTTACATTACAGACACCTATAATTGTTCTTGTGTATGTCCACACTCTGACCATGTTCTATGCTATGCCTTCTCTGAGACAAATTTGCTAATTGGTTGAAACCAGTGCATTTTATACAGCCTCTTCAGC
>Sponge_DN38609_cf._BEL4-I_AP_BEL_Acyrthosiphon_pisum
AAACCCGAATACAGTCCACTCAATCGCCTGCACAAAGGTGCACGAACGAATCTCGCAACGTTGCACAAAGGTGCTCACTGGCCGATTCCCTACCGCAGAGGCACGATACCTCTCGATTGCACAAAGGTGCGCAATTGTTGTATATTCCGCACAAGGGTGCGCGCTCATCGACTCTACTGAACAAAGGTGCAAGTATCGTTGTATCTGCACAAAGGTGCACAATTATCGACACGACACTTTTGCAAATTGAACACTTTACCACGAAATAGTTGTGGTCAAATTTGACTTTGATTAACTATGTCTCAATTACCAGCTCTCAAGAGAAGAAGAGGTGCAATTAAGGCCAGCATCACAAAACTAGCTACCAAGGTGGCTGAGCTGGAAGACAAAGAACCCAACCCAACAATCGTAACTCATGCACAACACCTCTCTAAACGTCTTGAGAATCTGGACAGTGACTACAAGACCCGTCACTTCGCAATCCTCGATGTCATTGAAGATGAAGGTCAGCTTACAACAGAGCAAGAAACCCTTGACCAACATGATGATGATGTAGCTGATCTCAGTCTTAGAATCCAAACAGTAATGGATCTGGCTAGATCCACCACTCCAACTCTCTCTCCATCTACCCCTGCTGTTGATACTCATTCTCTCCCAAATCGCGGCATCCTCGAGCGACGCTCGACACAATTCCAAGCAAGGCTTATTTCAATTAACGAAAAGATTGATGATCTCAAAGATGATGGTAGCGAGATTCACCTCATCTCACTGTACCAAGAACACCTGGCTGACCTAAAGAAAGAACTCTCTGAACTCAGGAACGAGATTCTCGCTATAACTGCTGACACTTCAGATCCACTCATGAGCAACACACAGAAGCAGGAAGACAACATATTTGGTATGGCAGTCAAAGTTAAGAAACTACTCTTTTCAATCTCAAGCTCAAAGGAACACTCCGCCTCCATCCCAGAAACCCACAGTGTTAAACTACCAAAAATCAATATTCCTACATTCGATGGCGAAATGCTACATTGGCAAACCTTTTGGGAGCAATTTGGCATTGCAGTTGATGAACAACCTCACATCTCCGATACCGAGAAACTAGTATACCTCCGTCACTCTCTAAAGGACGGTTCAGCCAAGCATGTAATTGAAGGTCTATCGCACTCAGGCAATCAGTACAAAGAAGCTATTGACACTATCAAAGCTCGATATGATCGACCACGTATCATACACCAAACTCACGTCAGGAAAATATATGATGTACCAAGCTTAAAGGATGGATCAGGCAAAGAACTCAGACGTTTCCATGACACTGTTCAACAGCATCTGCGAGCACTCAAAGCTATGGACGAAGAACCCACTGGCTCCTTCATCACTGCCCTGTTGGAATTGAAACTTGACAAGGACACTATGTTTGAATGGCAAAAGGCTAGCCAAGACTCCAAGAAAACACCTCACTACGATGATTTGCTTAAGTTTCTTGACCTTCGTGCCCAAACCTCAGAAACCTGCTCAAGTGAACCTAGAAGACATCATCACCAGATACGGAAACCATTTCCCAAATCAGCAGCCTCCTTTGTGGCGAATTCACAATCGCCAGATGCACCTAATTGTTCGATATGTAAGACTCAGAAACATCCCTTGTATGCTTGTCCGCAGTTCAAGTTGCTCCCTCACGACAAGATGTTGTCCACTGTCCGCTCAAGCAATGTATGTCTCAATTGTCTCAAACCAGGTCACTTCTCAAAGAATTGTGGAAGCAACAATCGTTGCAAGAAATGCCAGAAGCCACATCACACGTTGCTTCACCGTGAGTCTGCCGAAAACAAAGAACAGTCAGAGCCTCCCTCTACCGAATCTTCTGCTCTAGCAGTAGCACCAATGGTCTCAAGTTATGCTCAGTCTGGCTCTGGAACTACACTACTCATGACTTGTCAAATGTTTGTCAACGCGGTCTACTTGACTCAGGCTCTTCTACTTCATTCATATCCGAGCGATTGGCTCAATCTCTCTAACTACCATTGTCAACTCATAACATTCGCATCTCTGGCATCACTGGTATGTCTCGCGGATCTCCCTTGCAATCAGTTGCCACGTTCTCAATCTCAACTCTGTGTCCACCCGTTGAAAGGCTTCAAATGTCTGCAATTGTTGTCCCACGTGTCACTTGTGATCTACCCACTCAACCTGTTCACTTAAATGCCAAATGGAGTCACCTCAACAATCTACACCTTGCAGATCCCGACTTCGGCCAACCTAACAAAATTGACATACTCCTGGGAGTAGACGTCTACGCTGATGTGCTGTTGCAAGGCCGGCGGAATGGACCCCCTGGTACACCTACTGCCTTTGAAACTAAGTTTGGATGGGTACTCACTGGCAAAACAGACAATCTCAAGGTCCCCTCAAATGTTGCAGCTAACTATGCAATCACACTCTCTGGTGACGACATTCTCCGCAAGTTCTGGGAAATTGAAGAATGCCCAAGAGATGTCTCAAATCACTCACCAGAAGAACGCTCTGTTGTTCGTCATTTTGCTGAAACCCACAAGAAAAGTGAAGATGGTAGATTTGTCGTACCACTTCCAAAAAACCCTCGGACAAAACCTCTTGGAGAGTCAAGATCATCTGCTGTACGCCGATTCCTCTCTCTCGAGCGATCTCTCCACTCAAAGGATCAATTTGATGAATTTGCTACTGTCATGAACGAATACATGGATCTCAAACACGCTGAATGTGTACCAGAAGCAGACATGCACAAACCCTCTCAAGAAACGTTCTATTTGCCCATGCATGCTGTGAGAAAAGAAGAAAGTACGACAACGAAACTCCGAGTCGTATTTGACGCCTCTGCCAAATCCAGCAATGGTATCTCACTCAATGACAGCCTGCTTGTCGGACCTACCATTCACCCCCCTCTTATTGATGTTCTCCTTCGATTCCGTACACATCGAATTGCTCTCACCACAGACGTTAGCAAAATGTATCGGGCTGTCGAACTAACCACTGCCGATCGCGATCTCCATCGCTTTGTGTGGCGGAACAACCCAAAGGACCCTCTGCTTGACTTCAGGATGACTCGCATCACCTTCGGAGTATCTGCTTCCTCATTTGCAGCTAACATGGCTGTTAAGCAAAATGCTATCGACCGCGCTATGGAATACGCACTTGCAGCCAAGAGCGTGGACACTTCATTCTATGTTGATGATGGACTCACAGGAGCTGATACTGTTCAAGAAGCTATTGAGCTTCAACGGCAACTCCAGGACTTATTCTCTGCAGGAGGATTTCTCCTAAGAAAGTGGAACTCTAGCGATCTACGAGCTATCCAGCACTTGCCGGCAAACCTCAAAGACCCCAAGTCTATTCAAGAAATGCCCTCGACGGAAGAATACACAAAGACACTTGGAATTCAATGGAATGCTCCCAAGGATTGTTTCAAACTGTCTGTACCTTCTCCCACATCACTGGAAACTCTGACAAAACGTGGTCTTGTCTCAGATGTTGCCAAGACTTTTGATGCCCTAGGTTGGTTTTCTCCCTCTACTATCAAGGCCAAGATTCTCATGCAGCAGCTATGGGAGCTAAAGGTTGACTGGGATGACTCTGTGCCTGAACATGTCCATGACGCCTGGCTACAATGGAGAACAGAACTGCACCTACTCTCACAGATACCCATTCCCCGATGCTACTTTGACAAGAAGTCCAAACCCTTCTCAACAGAAATCCATGGTTTCTCGGACGCTTCTGAACTTGCTTATGCAGCTGTAGTCTATCTACGCATCACAGACACCTCTAATCGTGTCCACATTGCTTTGGTGATGTCTAAGAGCAAGGTGGCACCCATCAAGCGGCTAACTATCCCTCGCCTAGAGCTCTGTGGAGCTCAACTACTGGCTCGACTAATCCATCATATCAGACAAGTACTCGATATTCCCCTCTCACTCACACATGCCTGGACCGACAGCACAATTGTACTAAATTGGCTGGATGGAAGTCCTAGACGCTACAAGACATATGTTGGAAACAGAATCTCAACCATAGTCGATCTCATCCCTCCTGACAAATGGAGACATGTTCGCTCAGCTGACAACCCAGCTGACTGTGCCTCAAGAGGACTCTACCCCTCAGAACTCCTTGACCACTCTCTCTGGTGGAATGGACCCACTTGGCTTAAAGAACCACCAACTAATTGGCCTGAAAGACTACCTCTCCCTCCAAACAAACCTGAAATTGATGAAAAAGAAGTATCACTACTTGTACTCACTCAAGATCTCACACCCATCATCCCTATGGATCGATTTTCAAGTTATGACTCCTTGAAACGTGTTACTGCTTGGACCATTTGTTTCAATCGAAATTCTCAAACCAAGAATATAGCAGAACGGATCAAGACTCATCTCACAACCACTGAATTGCAAGCAGCAGAAAATTACTGGATCAAGGTTATTCAAGCAACTCACTTCGCAGCTGACCTGGATTCACTGCAAAGAAAACAAACTCTCTCCAACTCTAGTTCACTAATGTCTCTGCAACCATTTATTGATGAATCTGATATTCTCAGAGTAGGTGGTAGAAAACAACTTTCTCAAACCTCCAACTATCAGTCTCGACACCCAGCCATTTTACATGGAAAACATCCTCTCACCCACTTGATGATACGACATGAACACCAGCGACTACTACATGCAGGTCCTACTCTACTTTCTGCCTCCCTATCCAGACGTTATCACATTGTTGGTGGACGTAAGGTAGTCAGATCAGTTGCTAGGAAATGCATTATTTGCCGCAGGTACACAGCAAGACCCAAACCTCAGATGCTTGGACAACTCCCTATCGAAAGGATCACACCTGGCTCAGTCTTTGACAAAGTCGGCGTTGACTATGCTGGCCCTTTGATGATCAAATATGGACACGTTCGTAAACCCACAGTAGTCAAAGCCTACATCTGTGTGTTTGTTTCTCTAACAGTGAAGGCAGTCCATCTTGAATTAGTAACTGACCTCACCTCAGACGCATTTATTGCGTGTCTGAAACGCTTCATCTCTCGACACGGCCTCCCCTCGCTCATTTGGAGTGATAACGGCACAAACTTCGTTGGAGCTGCTCGAGAACTCAAAGATCTCTACCAATTCCTACAAATGCAATCCACTCAAGAAAATGTCAGTCACTACCTCAGTGATAAGAAGATTAACTGGAAGTTCATTCCCCAGCACGCACCTCACTTTGGCGGCATCTGGGAAGCAGCAGTCAAATCTACGAAGACTCATTTGAGACGAATTCTAGGTGATGTAAAATTGACGTATGAAGAACTTTCCACCCTCTTGACCCAAATTGAAGCTTGCCTCAATAGTCGACCTCTCATTCCACTCCCTAATGATGATGATGGAATTGAAGCTCTCACACCTGGTCATTTCCTCATTGGGAAGCCACTGACAGCTCTCCCAGAAGTCACCCCCACAGGATGCACTTCCCTCCTCAAGCGTTGGCAGCTGTGCAAGTCTCTACTCAGACACTTCTGGAAGCGATGGTCCTTAGAAAACATCTCCCAACTTGGACGCTTTAACAAATGGCGGCACCCCACTCGAAATATTCAACCTGGTGATTTAGTTGTAATCCATGAAGATTCTCTGATATCTACCAAATGGCCTCTTGCCCGTGTAATCGAAGTTCACCCAGGAAAAGACAATTTAGTACGCGTGGCAACGATTAGAACCACTAACGGAACCTATACTCGGCCAATAACCAAACTCGCAGTAATCCTGCCAAATGATGAACAATTTGATAATTGAACACTTTAAATCTCCTCACCTCTTTTGTTTTGTAAGACCATCCGGTCTTGGCCGGCGGTATGTTCACGCTCAATGTACCTTACTTTAAATTAACATTTATTAGAACCTTATTAACAC
>Sponge_DN37432_cf._GYPSOL_I_Gypsy_Oryzias_latipes
GTTACTGGCAAGTACCTGTCGCTGTTGAAGATCGACCCAAAACGGCTTTTGTCACACCGTTTGGTTTGTTTCAATTCAAGGTGATGCCATTTGGACTACAAGGTGCCCCAGCGACTTTCCAAAGATTGATGGATCGTGTGATAGCTGGTCTCAGTGATTTCACAGCAACTTATCTTGATGATGTGATAATATTCAGCGAAACGTGGGAGAAGCACCTGGAACACGTTCGAACTACTCTCCAACGACTCAGGAAAGCAGGATTAACAGTCAAAGCAAAGAAGTCACAGTTTGGAGCAAAGTACTGTACGTACCTCGGACATATAGTAGGTGGTGGAGTGGTCCAGCCAGGCTCAACAAAAGTACAAGCAGTACGAGAATTCCCAGTACCAGTTACTAAGAAGCAGGTCCGAACCTTTCTGGGACTATCGGGTTACTACAGGCGTTTTATCCCTCAGTATGCCGATATAGCCTCACCTTTGACCGATTTGACAAGGAAGGCTGCACCCAGCGACGTTATCTGGACTGACACTTGTGAGCAAGCTTTCCAAAAGCTAAAGACTCTGTTGTCAACCTCACCGATCCTTGCAAGCCCAGATTTTACTCAACAGTTTATTTTGCAAACAGATGCTTCGGACAGGGGAATTGGCGCAGTACTCAGCCAGCTAGATGGAACTGGAATGGATCGCCCAGTGGCATACTATAGCAAGAAACTCTTACCTCGTGAAGAACGGTACTCAGTGATCGAAAAAGAATGCCTGGCAATTAAAGCAGGAGTAGCCGCATTCCAAGTGTACTTACTTGGCCGACCATTTACAATACAAACCGATCATCGCGCTCTCATGTGGTTGAATCAGCTGAAAGATAAGAACTCAAGACTCACACGATGGAGCTTGTCTCTACAGCCCTACAGATTTGAAGTAGTGCATCGAAAGGGAGTCAACAACAGTAATGCAGATGCACTGTCTCGTGCGCCAAACCCTATTTGACGCTGGAGAACGGTGGAGGAATGTGATGGACTAATGAGAAAAAAATCTGATTTTAAGTATGTACAGATGTAATGGAATGTACAGATATAATGGAATGTACATATCTATATTTATAGACTCTATTTTTAGACTGTGGATCTCAGATAAGTCTGAGTCACATGTGTTTTTTTGTCAGTTCTCTCAATTTATTGATTTTATTAAAATGATCATGAGAGTTCTCAACCGATAGACACTTAAAATATAGGCTGTTGCTAGTCTAGCCTATCAGTCTATCACATTTGGTGGCAGCGGTTTTGGAAGCAAGAAGCTCCAGTGAAACTACGAGATCGAGACTATATGACTGAACAAAGCCGGTGGACAGCAAGCACCTTGAGATCTGGAAAGATTTACAAGCAAGCAAATAAACTAGAAGATATGACATCAGGAGATGATCATACCGAAAGGCCAGACCCAATGGCAGAGATGCTACAATTGTTGATGGAAGACCGCAGAAGGCACGATGAAGAAGTTGCGGAGGAGAGAAGGCAGCGTGCCGAGGAACAAATCCGTGATAAAGAACGAAGGCTGTACGAAGACGAACGGCGAGAAATTGAGAGTCAAAGACAGATGGAACTGTTTCAAGGACTGCTCACAGGAATACACAAACAAGGAGAATCTGCAGAACGGCGGGCAGAGAAAGATAGAGATGTAAAGCTGACCAAGCTAGCAGAAACCGACGATATAGAGGCATACCTTACAACTTTTGAAAGGATGATGACCTCATATGAAATTCCAGCTGACCGATGGGTGTACAAGCTAGCACCGCACCTGACTGGACAGGCGCAGAAAGCCTATGCTGCAATGCCTACAGACGAAGCAATCGACTACGAAACAGTGAAAAAAACGATTTTGATACGATACGATATCACGAAAGAAAGTTATCGACATCGATTCCGAACCGCAACACGAAAAACGGGCGAGAGCAGTCGAGAACTGGCTACTCGACTCAATGACCTGGCGAGCAAATGGCTGCAGGAATGTAAAACCGTAGACGAAGTTCGAGATTTAATTGTAATGGAACAAGTGATCGATATGTTACCGTTGGAGGTACGGATTTTTGTCAAAGAAAGACAACCCGGCACGAGCGCTGAAGCAGCAAAACTTGCTGACGACTATTGGCAAGCGAGGAAACCATCACTCGGAAGACGAATGGGACCACAAGCTGGTCTAAAATTTTGCCATACATGTGGGAAGCAAGGACATCTGTCGAAAGACTGTAGAAACAAAACACCGGGGAAACCCGACTGGAAACCCCAAAACAGTGGAGTCAAGAAAGACCTCAAAGACCTCAAAGACATAGAATGTTTTAATTGCCACAAGAAAGGCCACTACTCCTCGAACTGTCCCGAGCGAGCAGGAGCACTGTTCTGTACAGAGAGGCGAATAGATTACCAAGGACAATCGAATACAAAGAAAACAGAAGTCCAAGCCAAACCTAGTGTCGTAAAAACTGGCTCAGTTGAAGGAAAGAAAGTGGATAATATCCTATTAGACACAGGATGCTCAAGAACTCTCATTCGAAAGGACCTAGTTCCTCAGCATAAGCTACTACACGGAGAAGTAGTTGCAATTCGTTGTGCACACGGAGATACAGTACTGTACCCCCTAGCAGAAGTCGATTTGGAGGTGGAGGGATACCTAATTCATGTGGAAGCAGCCATCTCGGATACACTCCCTATGCCCGTACTCCTGGGCACAGATGTACCCGAACTCACGGCGATACTTAGAGGTGATCCAACCACGAAGAAAGTGGTGCCTCAGCAGGCATTGGCCGTGGTGACGAGAGCAAGTGCCATAAAGCAGCGAGAAGAAGAGGAAATGACTGCCCAAAAAGAAAAAGAGTCGGGCGCCCATTCAAAAACACTTGGAGTTGAGATGCAATTGCCAGTCAAGGAAACTATTGACAACGAGAACTTAAGTGACGTGCCCTTTCAAGATTTGGAGGATGAACTGTTTATCCCAAGTCGAAACAGAGAGACGCTCACAAGAAAGGAGAAACGCCAACAGCGAGCAAAACATTTCGAAAAATGCAAAAATATGCAGTCGGAATTGCACCCATTGGACATTTCACTTTCTAAATTCAAAGAATTGCAGCAAAAGGATGATACCTTAAAACAGTGTGTCGAGGCAGCTGAAGGCAGCCCATCAACAGCAGGGGTAGGGTTCTATCAAAATGATGGCCTACTCTATCGCAGGTGGATACCCCCCAAACAAGGGGCGGACGGAGTGGAAGTGGAGCAACTGGTACTCCCAAGGCATTGCCGAGAAGAAGTACTGAAATTGGCCCACAGCGTACCTTTAGCAGGCCACATGGGCAAAGAGAAGACTGCAAGGAGAATTCTGCAACGATTTTACTGGCCTACCTTATATCAAGATGTAGCCAAGTACTGCAAAGGATGTCTCACATGCCAAAAATCTACACAAAGCAGAACCAAACGAGCACCGCTCATCCCACTCCCAACTATTCAGGAGCCCTTCAAGAGAATAGCGATGGACATTGTTGGTCCACTCCCAAGAAGCAATTCGGGCAAACGCTATATTCTGGTTATATGTGATTACGCGACCCGATACCCTGAGGCTATACCACTCAAAAGCATCGATGCCCCACACATAGCCGAACAGCTGATGACACTGTTCTCACGAGTTGGAATACCAGAGGAAATACTGACTGACCAAGGAAGTAATTTTACTTCAACACTTCTAACGGAGATTTATCGGATGCTCCATGTACACCCCATTCGTACCACACCATACCATCCCCAAACTGATGGCCTAGTAGAAAGATTTAATCAAACTTTGAAAAGAATGCTCAGAAAGGCAACAAAGGATGAAGGAAAAGACTGGGACAAAGTAATCCCATATTTACTATTTGCATATCGTGAAGTACCACAATCGTCCACAGGCTTTTCTCCATTCGAGCTACTGTATGGCCGAAGTGTTCGCGGACCACTCGATATCGTCCGAGAAGCTTGGCAGACTGACAAATGCGATAGTGTGAGCATAATCTCCTACATCATGAAGATGCGAGATCGACTCGAACGAGCGACACAAGTGGTAAAAGTGAATCTGGATATAGCAAAACAGATTCAAAAGACGTGGTATGACCAAAATTCCCGACAAAGAGAATTCCACCAAGGGGATCAAGTATTAGTACTATTGCCAACATCTAGCAACAAGTTGCTCGCCCAATGGCAAGGACCGTATGAAGTGGTCAAACCAATTGGCAAGGTGGACTACCTGATCCACATGTACGATCGACGGAAAAAAAGAAGAATATTTCACGTTAACATGTTGAAACAGTGGTATGTACCCACCAATACTGGCTATATAGCAGAAGAAATTGAAGCTGATTATGTGGATGAAGATATACCTACGTGGACAGACGATAACAGTACCCAAATACCGATTGACAAGCGGGTTGACACCCCTCAGAGAGCCCAATTGCAGAGTCTACTGGACAAATACCAAGATGTATTCAAAAACCAACCAGGACGCACTTCGTTAACGGAACACAGAATAATCACTGGAGATGCTCGCCCCATTCGTTTACCACCTTACAGGATACCACATGCTCACAGAGATGCAGTCAGAGAAGAAATTGGCGAGATGCTCGAGCAAGGTATCATAGAACCATCCTCAAGTGCTTATGGTTCCCCAATTGTGTTGGTGACCAAAAAAGACAAATCGCTAAGAATTTGTGTGGACTATCGGAAACTCAATTGTCAATCACAAGCCGATGCCTATCCCATGCCCAGGATAGATGATCTAATTGACGGACTTGGACGGTCACACTATATCTCAACTCTGGACCTCACTAAAGGTTACTGGCAAGTACCTGTCGCTGTTGAAGATCGACCCAAAACGGCTTTTGTCACACCGTTTGGTTTGTTTCAATTCAAGGTGATGCCATTTGGACTACAAGGTGCCCCAGCGACTTTCCAAAGATTGATGGATCGTGTGATAGCTGGTCTCAGTGATTTCACAGCAACTTATCTTGATGATGTGATAATATTCAGCGAAACGTGGGAGAAGCACCTGGAACACGTTCGAACTACTCTCCAACGACTCAGGAAAGCAGGATTAACAGTCAAAGCAAAGAAGTCACAGTTTGGAGCAAAGTACTGTACGTACCTCGGACATATAGTAGGTGGTGGAGTGGTCCAGCCAGGCTCAACAAAAGTACAAGCAGTACGGGAATTCCCAGCACCAGTTACTAAGAAGCAGGTCTGAACCTTTCTGGGACTATCGGGGCGTTTTATCCCTCAGTATGCCTCACCTTTGACCGATTTGACAAGGAAGGCTGCACCCAGCGACGTTATCTGGACTGACACTTGTGAGCAAGCTTTCCAAAAGCTAAAGACTCTGTTGTCAACCTCACCGA
>Sponge_DN39216_cf._Gypsy-22-I_BF
TGTGTTATTCGTGCGTGTTCTTTATTGTTCAAGACAGCTATTAAAAGTCAATTCTCCTATAGTCAAGAGTACTACGTTACAGTTGGTGGCAGCGGTGGGATTCTCAATTGTCCTGACTCTACTCGACAAGCCCGAGATAGCCGTGTGAAAGACTTTAGTGTGACTGGTACTGGCATATGACTGAGCAAGGTGGGAGTAGGACAAGAGCTGGGACAGTATTTAGAACCACGATGGAAGAAGAACACCAAGATGTGCAGACGAATGGAGGGGGAGGGTTCGAAGCCCAGGTTAATCCCCAAGCAATGTTAATGATGCTCCAGGAGCAGCAGAGGATGATGGCGGAGCAGCATCAAGCTCAGCAAAGAGTTCTGCTAGAGATGTTACAAACTCAGCAGGAAGAGCAGCGTGCCTATCGCCAGGAGATGGAGGAGCTGCGACATCAAGAAGCTGTGAGGCACCGTGAAGAGACAAGGCATAAATTGCCTAAGCCTGTTTTCAAGAAATTAGAAGAGACTGACGATATCGAGAACTTTTTGGAGACATTTGAGCGGGTTGCCACCCAACATGATTGGCCGGAGAATGCGTGGGCTGTCCAGCTGGCGGGACTGTTGACCGGTAGAGCACAAGCTGCCTATGCTGCTCTAGATGCTACAGAAGCCCAGGATTACAAGAAAGTGAAGGAGGCAATCTTGCATCGGTATGACGTCAACCAAGAAACACATCGCAGAAGATTCAGGGAAGACCGGAAGAAGCCAGAAGAATCTTACAGAGAGTGGCTATGGCGCATCACAAACCACTTTGACAAGTGGTGCAAAGACTCAACAATGCCAATGAAGGAACTTGTTGTCATGGAGCAGGCTCTCTGGGGAATGCCCGAAGGTCTAACTGTCTGGCTGAGAGAGAGACAGCCAAAGTCATTGGAGGAGCTGGCAAAACTTGCAGAGGACTACACTCTGGCCAGGAAGGGTAAAGACCAGCCCTTTGGGACAAGGAAGCCCCTATCCTCTCCAGGGACACCAGCCGTGGAAACTCAGGGAACAAGAGCACCACATAAAAGGAATGGATTTCGTACAGAGCCAAGAACCAAGGTCAAAGCTGCCGGAGAAAAGCAATGCTTTCATTGTCACCAGTGGGGTCATCTAAAGTACAATTGCCCCAAGCGAAGCCTGTCACAAGGGAAAGCTGACTCCAAGCCTGCCTTCAATGGAAAAGCTTGTGAAGATGTGGCCTGGCCGAAAGGAACTGAGAAGTACCTCAAGTGGGGAAAAGTTGGAGGAAAGTCTGTTCAGATGCTTTTGGACTCTGGATGCAGTCGAACGATGGTGAGTGCCAACAGTGTGGATTCTTCCAAGATCAGTAAGGCAGAAACGGTGGCTGTTCTGTGCGTGCATGGAGATACGGTAGAGTATCCTACAGCAATGGTAGAGCTCGCTTTAGGAGGCCATACCAGGAAAGCAAACGTTGCTATTGCCCCTAGCCTACCGGTACCAGTACTCCTTGGAAGAGACCTCTACGATATCAGAAGTGGATGGAAGTCTTCAGATACCGGATACATGGTGGAGACTAGGTCTCAAAAGAAGATACGAGAATCGAAATCGATGGATGATCTGATGGATCTGGACGAGCAAGCCATATTGTCAGAGCTATTTGATCAATCGTTGAAGCTAGAAGTTCCAGAGGCAAACCTTGCCTCTGAAGAGCATGAAAATCTTAGGAGGGAGGACATGGCAGAAAATACCTCTACGTTAGAAGAGGAGATGAATGCAGAACCAGTGTCCCCCTTAGATGCTTCGAAAGAACAAATTCAAGCATGGCAGGAAAGCGATGCAACGCTAGTAAAAGTTCGTGATTATGCAAGTTCCCAACCCGAAGATAGAACCGAAGGAGAGAATGTTTTCTTCTATAGGAAGGATGGACTGCTGTATCGTCACTGGCAACCGAGAAAACGAGGAAAAGACGGAGTGCAGGCAGTCGAGCAGTTGGTGCTACCGACTCAGTGCCGACAACTGGTATTACGACTGGCGCATGATGTGCCTACAGCTGGCCATCTAGGCGTCACTAAAACCCGAAACCGAGTACTCCAGAGATACTATTGGCCTGGTGTTTTCAAGGAGGTAACGGAGTATTGTACTACCTGTGAAGTTTGTCAAAGAAGTCGTGGAAGGAGGCCAGCTCGTGCTCCTCTGGTCTCAATGCCATTGATTCAGAAGCCTTTTTCAAGGATAGCAATGGATATTGTTGGGCCACTGCCAAGGACGCAACGAGGGAATCGGTATATCCTTACTATCTGTGACTATGCCACTCGATACCCAGAGGCAATTCCATTGCCAAGTGTGGAAGCTACACGTGTTGCACGAGAGCTACTTTTGCTCTTTACTCGAGTTGGAGTTCCTGAGGAGGTGCTGTCTGACCAAGGAACTAACTTTATGTCTTCATTGCTAGACGAGATGTACCAGGCTCTGCAGATCACCAGGATCCGAACAACTCCATACCACCCTCAAACCGATGGGCTGGTGGAGCGTTTTAACGCAACTTTGAAGTCAATGCTTCGGAAGTTTACGAGCCGGAACCAGAAAGATTGGGACGAGTACCTTCCATATCTGCTCTTTTCTTATAGAGAAGTCCCACAGGAGAGCACTGGATTCTCACCGTTTGAGCTGTTGTACAGGCATAGAGTGCGAGGACCACTCGACGTAATACGAGAGGGATGGACAGAGGAGAGGTCACCAGAGTTCCCAGTAATTGCTCATGTGGTCCAGATGCGAGATCGCTTGGAAGAAATGATGGAGATTGTGCAGGAGACTACAAGCAAAGCCCAGCAAAAGCAGAAGAGGTACTATGACAAGGGTACCAAAAAACGAGAGCTGAAGGCCGGTGATCAAGTCTTGGTTTTGCTACCCAAAGATGAGAATAAGCTCAAGTTGGAATGGGTTGGTCCCTATAAAGTACTTCGTGCTGTTACTCCAGTGGACTATGAAGTAGCTACACCAGGGCGGAGGCAGAAGAAGAAGATATACCACATCAACCTCTTGAAGCTGTGGAAGTGTCCAACGCAACCAGTCTCAAATCTGATGTCGATAATGGAGGAAGGGAACGAGTGTGACGAGGAAGAGTCGACCAACCTGAGTTTGTGGGAACCTGAAGAGACACTGTTCGATGTGACCGAGATCCAGACCCCTGACTTAAATCCAGAAGAGCGAAAGCAACTGTTGTCACTGGTGCAAGAGTTTGACGCAGTGTGTGGTCCAGCCCCGGGAAGGACAACGATTGCAGAGCACGAGATATTTGTGGCGGACGAGACTCCAATACAACAGAGACCCTACCGTGTACCTTACTCAAGGAGGGAGGTAGTGAAAGAAGAGATCCACAAGATGCTGGAAGCCGATGTCATTCGACCTTCTACCAGTCCATGGGCTTCACCTATTGTAATGGTTGGCAAGAAAGACGGATCTGTGCGGTTTTGTGTGGATTATAGAAAGCTTAACAAAGTGGCTCGCTTTGACGCTTATCCTATGCCACGCATTGAGGAGCTACTTGACAACATTGGACCTGCTAGATACATCACCACCATGGACTTAGCGAAAGGTTATTGGCAAATACCCCTTGAGGAATCTTCTAAAGAGAAGTCAGCTTTTACAACACCGTTTGGCCTGTACGAGTTTCAAGTGATGCCTTTCGGGTTGCACAATGCTCCAGCCACTTTCCAGAGGACAATGAATCGAGTGCTGGAAGGATGCGAAGAATTTGCAGGTTGCTATATCGATGATCTGGTTGTGTACAGCAAATCCTGGGAAGAGCACCTACAACACTTGCAGGTGGTGTTAGAACGTCTGCAAGCTGCCAAGTTGACCCTGAAACCGAGAAAATGTCAGTTTGGACGACGGGAAGTTCGTTATTTGGGACATGTGATTGGTGGTGGCAAAGTTAGGCCCGATCCACAGAAGCTGCAAGCAGTAGCAGAGTATCCGCGTCCACAGACCAAGAAAGATGTACGAGCTTTCCTCGGACTAGTAGGATACTATAGGAAATTCACCCCCAACTTTGCGGATATTGCAGTGCCGTTAACGGACCTCACTCGAAAAAAGAAACCAGAAAAGGTTATCTGGACCGGTGAATGTGATCAGTCTTTCATAGCCTTGAAGGAAACTCTGTTGAAGCATCCTGTCTTAGAGGTATTCGATCCCAACAAACAGTTTCTGTTACAAACTGATGCATCAGAACGAGGCCTTGGGGCGGTTTTGAGTCAGCGAGATTCGGAAGGACAAGAAAACCCAATCGCATTTGCAAGTCGGAAGTTGCAGCCAAGGGAAAGGAATTACGCAACAATAGAAAAGGAGTGCTTGGCGGTTGTGTGGGCTCTTAAGATCTTCTATACATACCTTTATGGTCGGAAAATTGAAGTACAGACGGACCACCAACCTCTCGCCTGGTTACACAAGATGCAGAACGCGAATGCCCGTTTGACGCGTTGGGCGCTGGCTATTCAGCCCTATCAACTGGAAATCACCCATCGTCGAGGAGTTTCGAATGGCAATGCTGATGGACTGTCACGAGCTGGCCCCCTTTTAGGAGGGAGGGATGTGGCGTACTCCTAGTAGCCACTAACCACAAACACTCAATCTGTGGTCAAGTTGAACTATGTGCTGTGTTATGGACTAGAAATATCTTAGTTGTTCTAGAGTATTCTTACACTAAGCAATTCTGGACTATTCTATGTATTGTTCTGGTTTGTTCTAGAACTGTTTTGTTTTGTATTTAAAACAGTTCAGTTTTGTGTCTAAGTTGTGTTATTCGTGCGTGTTCTTTATTGTTCAAGACAGCTATTAAAAGTCAATTCTCCTATAGTCAAGAGTACTACGTTACAGTTGAACCGTCAGGATATTTCAAGACTCTGTTTTGTAGTGCAGCAATTATAAACTGCAAGAGTTTGGAATAAGAGAGTAGGACGAGTGTGCCTAAGGCAGCAACTGGG
>Sponge_DN34983_cf._P-14_HM_P_Hydra_vulgaris
GCGGAAGTGGTTCAGGGAAAAGGGTGTGGTCACCAGTGTTGCGGTTTGTATACTTGGCTAGATCTACTGTACTCCAGCATGCAAGCATAGATAAAAGAGAGAGAGGGATTGGAAACGGATCACGTGATGCTACACAATTTGCTTATGTGACGTAACACCCCCAAATAACAACCGCGTTTCGCCCTCGAAATAGCTTTGTGCTATGTGAAAAATCGTTTAACCAAAGCTAGGAAGTCTCATCAGTGACGTTTACAGTGGTAAAATGTGTTCACCCACGTGGCATACACTGTCATAAAGTTGGTATAGTGCAGCTGTAAAATTTTTGCAAGTATAGGTGAGTAACAGCAGTTTTTTCAGTAAATTTCATGTTTCTGTTCCTATAACTTATAAAGTAGTTTGTAAAATGGGCTGAAAATATATCTGGCACTAATTTACACTTGAATGAACAAGAATATTGTGTTAGCCAATTATAGTAAGAAATGTACTTGCCTGTGTCAGTTACTTTTTGTATAAAAAGTGTGTAATGTTTCCGTACCTATTATTAAAGTGCTCCAATAGTTATTACTATGATATTGGGCAATTTAAAAGCTGTGGATTTGTTGAATGAGAATGACTGTGTTTTGTTATAATCCGTTTCTTAGAAAATCAGAGAAGTAAAATGCCGCGAAAGTTGAGATTCTACCAAGCCAAAAATTGGGAAAGTGAAAAACAGAAAAAGAAAGTATGTTGCAAGTATATAAGTATAAAAACACAATGATAATGTCAATAACTTGCTACAGGAAAGCATATCCGCTGTTCCATCGACATCTAATAAAGAACAAAATGTTGAGGTTAATACTCTGGAAGATTTTCATGATCGCGTAGTGCCTACCCTTGATATGACATGGAGTAATCAAACATCACCTGAAAGGCCAATAACAGCAATCAAACTCTGTAAGATATCATCTGAAGCTTCTACTTCAAGTCAACCTCTGGTTATAACACATACATTGTTAGTAAATGTTGATTTATCTTGGGAATTGTTTGTTCACGGTCACAAAGTTGACGCAGGAAATACCAAAGTACTGTCATCAATTCCATTTACGCTAATAAGTTTTTCGAGTTTCAGACAGCTTTTGGATGTAATTCAATCAAGTACTGTGTGTACTGGTAACCCTGATCCGCATTTTGTGGGTATGATTGTGTCACGCAAAGGAAAATTATTGAGTCCTAATGGAGAAATAAAAGCTCAGTTAGACAGTGGATTCCCTGTTGCAAATGGCAAGCAAACGTACTCAAAAACTGTACGAACAATTAATTGCGAACTGTTAGTGAATGGTGAAAAATGTATTAATTGCTCTAAGTACAGATGTACTTTACGTTCGTTGCATAGCCGATATTCAAGTGCAAATCAGGATGCAAGCATGCATACTAACGATCGGTATTTAAAGACTCCTCAAAGAACAGAGAAGCTAAAAAGTCTACGAAGTCGTTGTAAATTTATGGAGATTGAAGTGAAACGGTTAAAAACTAAAATACAGGAATCATCTGATTCAAAAGGAGTTAGTGTAGATGAGCCTCTACATCAAGAGCTACGTGGTATAATGGTACAAAGAAGTGATTCAATTTTGAAAGCTTATCCTGAAGGTTCTTTTAAAAGGCTCTTCTGGGATCAACAACTGAAAGCAGCAACAGTGATGAACGCTGCACAAATGAGGTGGCATCCCACAATGATAAGGTGGTGTTTAAATCTAAAGTATCTCTCCTCAGCTGCTTATCATTCCTTGCGTTCTTCTGGCTTTATAAGACTACCATCAGAAAGAACACTTAGAGATTATTCTCATGTATTCAAAGTTAAGTGTGGTTTCCAATCCGAAGTTGATAAAATGTTGCTGGAAGAAGCTAGTAAACATGGACTATTGGAGTGGAAAAAGTTCATTGTAATTTTAATAGATGAAATGAAGTTGCGAGAGAGTTTGGTCTATGATAAGCATCATCATAATGTGATTGGTTTCGTTCATTTGAGTGATGTAGAAAATCAACTAAGCGAGAGCAACATTTCCGATAATAGCGTTGCAACACATTTGCTTTGCCTTATGGTAAGAGGTGTTTTTACTGGATTGCATTTTCCGTATGCTCATTTTGCTACAGCTGAAGTAACAGGATCATCGCTATTTTTCATGGTCTGGGAGGCAATAGAACGATTAGAGAGACTTGGTTTTAAAGTAATAGCAGTAACCGGAGATGGCGCTTCAACAAATCGAAAGCTATTTAATATACACTCTGTTAGTAAGGATGATGTTTGTCACCGAGTTAAAAATCCATATACTACTGAAGAACGATACATTCACTTCTTTTCAGACATCCCTCACCTTATTAAAACAACGCGTAATTGTTGGTCACATTCCTTTGGGCATGGATGGACAAGAAAACTGTGGGTGAGTATAAATCATGTGGTTGTTTGCTCTTTCAAATTATGAATCTGTTCACAGATCAATGGCAAACATATTAGCTGGGATCATTTGCGCTCCCTCTACAATGGCAAAGTATCAATGGGAAAGAGGTCAGAGGGACTATTTCTTCTTAAAAAACTTTCGAAAGAACATGTTGATCTAAATTCGTATTCAAGAATGAAAGTGAGCCTTGCAGCCGAGGTAAGGAAATGCCTTGTTATTAAATTAATACATCGTTATGCACAGGTATTAAGTGAATCAGTCGCTGAAGGATTGTGTATGCAAGGGTCTGTGGACACATTTGAAACGCAAAGATTCGTGCGCATGATGGATAAGTTGTTCGACTGTCTTAATGTACGTCACCCAAAAGTATACTTAAAACGGAGAAAACACAACTTGAAGCCATATGAAGATGCTGACGATGCACGCCTAAATGTAAGATTAAAATGGCAACATACCATTTATAACACACTGTACACACACTTCTATTGCAGTGGTTGGAAAAAGATTTCCTAGGATACCTCAAAGAATGGGAGGATAGTGTGGAAACAAGAACTGATGTACCGAAGGCAGAAAAACCAACAATGCTTCTGAGCAGGGCAACTAGGGAAGGATTAAGGATTACTGGTAATTACATATAGCATATACATACATGTATAGGTATGTGCATATCTATTTTTGCAGTGAAATCATTTGTGGCTGTCATTCGATACTTGTTTAGTCTACCATGTGTGTCTGGTCGATACTTACTCAGCGAATGTTTCTCTCAAGATCCATTAGAAAACTATTTTGGACAGTTGCGTAGTAGAGGAGGATTTTGTACTAACCCTACTCTACAATCTTGCTTGCAATCTTCCCAATCAATTCGAGTTCAAGGCAGTCTTTCCATGCTACCAGTAAGGGGAAATTCGTCTAAAAAGAGAAGGCTATTTAATGAAGAGGAAGTAGTTGATGACACTCCCCTTAAGAAGAGACCTAGACATAAGTAGGGTGTGTTGTATGTATTATTGTGTTTCATGTTGTTTTTAACTCTATAATTCCATGACTGTATTAATTACTATCGTAACTTCAATACATACTTGTAATTAGATAAGTAATATCCCTAAAACGAGAGAAACATAATATTGCACCAAAGTATTAATACATGTACACAGCTACAGCTAGTCAGTACTGAGATCTTTTCTGAGACTTTTTGATCTTTTGACATTCTTTTGCTTGGCTAGCTTGTACTGCTCAAGCCAAGAAGACACCATTGAAAAACCTCTCATAGTTATCCACTTTTCAATTATCTCCTCCAGCAATTGTGATTGTTCAATCTCTAAATCAATGTCAATGGATATCATAGACCACCAAAATTGTACATCATCATCGGCTACTACTTCAGCAATCAACTCCTTACTGCTCGTTTGTTGTGTTCGTAAGTGCTGTGGGAGCAATTCTTGTGTTTTTATTTCAATAGCTTTAAACAGCATAAAACTTTTGTCATCTACGTAGAACAGTCCACCTCTGTCAATGTTTGCCATCCATTCCATTGAAAAGTCGTAAAAAGAGCAGTCTTCAATACTTCCATGTCGATGACCCACCATTTTCATTTGAGAGAGACATTCAACAAAGTTAGCAGCAGTACATGAATTAACTTTTTTATACACTTCTAATAGCTTTTTTGTTGTATAGCCGGCTGCATATCTAACAGCATTACATTCGTCACATGAAAGATCTTCTCGTTTACGGGTAAGCTTACTTGAATTATCTTCACAGTGACTTAGACTCCTAGCCAAAACTTTTTCGAACAAAACTCGATTTACTGACTGCTGTTGATGTACACTGACAACTGATATTCCTAGCTGGGCACAACCATGTTTCCATACACCAGGTAGTTCCTGCTGTGATGACGTGAAGAATAATGTTTGAGCTCGCTCTTTTGCTGTGTGTTCTCTGACTCTCCCAAAGTGCTTCAGTGTTTTGTTTATCACAGCTACTAGTTCCAGACAAAATGTTTGAAGTATGGCCTTCTTTTCAGCTGACTGTGACAATTCCACAACTTGTTGTATAGATCTTTTACTTTCTACTTTAACATCAATTTCTTCTTCCGTCTTTAACACACATCCAATAGCATTCAACACAATTTCCAACTCGTCTTCTATTTTCTTGTTCGATGGCTTCTTCATAGATGGTTTGTTTGAAGGTGTCTTTGTCCTAGCCTGAGCCTCAGCCATAATCAAACGTAAGCCTCGATTAAACCGCAGCGAAACGCGGATAGTATTCGAGGAGTTTTGTCGTTTCCAATCCCTCTATCTCGTTTATCTATGGTTACATTCATATGATGTGAAAATCAAGCTTAGTCAAGCCTTTATACCATATGATAGGCTGATCCATAAAAAAAATTTTTGGATTTTATCTTACCGCTGGCCGAGCATTCAAAATGATAAAAACGGGTGGGCGTAATAACCGTGG
>Sponge_DN33464_cf._Chapaev-1_NV_Chapaev_Nematostella_vectensis
CGGATACCATGTGTCAGAAGGTTGGGAAATGAAAAGCTTGTATCAGTCTTTCAGAAGAAGCAAAGCCTTGAAGTTTGGATTACCATTTGTAAGCCTTCTTGTGATTGGATCATTTGGACTTAGTGAATTCACATCCATCAATGTCAAAAAGAGAGAGGAAAAGAATCGATCACTAACTGCTGAAGAGGCACTCCAGTTCCAGAAGAAAGTAAAGAAGGTTGATGTGGAGGAAGAATTCAAAGACTTAAATGAGAAATTAGACATTGAGCACTGGGAGAACAAGAGAGGGCCTCGTCCCTGGGAAAATAATCAAAAACAGTAATGTGTGTACAAAGATATTGTAACACTTTGCAGCACTTTTTATGTCATAACATGATCACAGTACAGTGCAGTAACACTACGTAGCTAGCTAGATCTGACTCCCTTGTTTTTTGTGGGTGGGGTGAGGAGAAAATTAACAATAATTATTGAGGTCAATGATCGACCATTACCACATGGATGTATCCAGCTTTTGAGGGGTGGGTCTCACTTTGTCTTGTTCAGTCTTGCCCTTTTCTCTGCTGCTGGTTTTCAGAACTCTTTCAGGATGCCTCCCCGAAAGCGAAAGACAGCCCCAGAGCCAGAGCCTCCTGCCAGTGACCTGGAGCCTAGTAAGATGAAGGTGGCTGAGCTCAAAGAGGAGCTGACTAAAAGAGGTTTGGAAATATCTGGCAAGAAGGCTGATCTGATGGCCAGGCTGGAAGAAGCTATGGAGCTGGAGGATGATGGTCCATCCCCACCCAAGAAAATTAAGGGAAAAGCAGCTGAATCAAAGCCGGCAGCGAAGGAAACAAAGAAAGCTCCTGCTAAGAAGAAGGCTGTAAAGGAGGAGCCGGCTGCCAAAGGAGGGGTGAACGAGAGTGACTTCAGTAAAGCTGTCAAAGTGCTCACCAGTGCAAGCCCTGCCAAGAAGAAAAAGAAGAGCTTCAATCGCAAGGTGGATAGCTACGTAGCGGGTAGCATGTATCAGGTGTACGAGGACTGGGACTGTATGTTAAACCAGACCAATATCGGACAGAATAACAATAAGTTCTATGTCATCCAAATTCTTCAAAACAAATCTTTTACGAATTTATATGGGGTCTTCACAAGATGGGGCCGTGTAGGTGAGTCTGGTTCAAATGATCATAAACACACCACGGATATTGAAGAGGCGAAAAAGATATTTGCTAAGAAATTCCAGGACAAAACTAAAAATAAGTGGGACAACAGAGATAACTTTGTCCCAGCTCACGGCAAGTACACCCTGCTGGAAATGGATGATGAGGATGGGGATGAGGAGGAGGTGCGTGTCAAGCTGGCAGCACTGGACGAAGCAGATGGTCCAGCACCAGTGATGAAACCTTGCTCCCTTGACAAGCCAACTCAAGCTCTTATTAAGCTCATCTTTGACAACGATATGTTCAGGGAAGCCATGAAGAGTCTCGAAATAGACACCAAGAAGATGCCACTTGGGAAATTGAGCAAGTCACAGTTAGCAAAAGGATTTGAAGCTCTGGAGGCCATTGAGACAGCCCTCAAAGCTAAGGCTTCTCGCTCTAAGCTGGCCGAACTAACGTCTAAGTTTTACACCATAATTCCTCACGACTTTGGCAGAAGGACACCTGCTGTTATTGTGGACCCCGAAATACTGCAGAAAAAATTCGACATGCTTTTGGTGCTTGGAGACATTGAAATTGCTCAAGGGCTGCAGCAAAAAAGTGATACCAAGGCAAAGGTGTCTAGTGAAGAGGTGCCTCATCCATTTGATGTCAATTATGAGTCCCTGAAGGCTGACCTAGTTCACTTGGAGAAGACTTGTGATGAGTTTGCTGTTTTGGAGAAGTACCTGAAGGCAACTGAACCACAGTGGAGGAAGGTGGAGATACTGGATGTCTGGAAAATGGACAGGGAGGGTGCTAGTGACAAGTTCAAGACTCATGACGCCATTTCCAATCGTCGACTTCTATGGCATGGCACTAACGTGGCGGTGGTGGCAGCTATTTTGAAGTCTGGGCTGCGTATCATGCCTCACTCGGGAGGTCGAGTAGGCAAGGGAATCTATTTTGCCTCGGAGTGCAGTAAATCTGCTGGATATGTGAGGACCTCAGGCAATGGTACTGGCATTATGTTCCTCAATGAGGTTGCCCTTGGTAATGAACATCATATCACCTGCGATGACCACACCCTAACAAAAGCTCCTTCTGGGTTTGATTGTGTCATTGCCAAAGGCAGAACAGAACCTGATCCTAAGGATGATGCTAGCATTGTGCTGGATGGAAAAACCGTAACTGTTCCACAAGGAAAGCCCATTCCTTTCTCCAAGTTTTCAATGAGCAGTTTCTCACAGAGCGAGTATCTGGTGTACAAGGAGAGCCAAGCACGCATCCGCTACCTTCTCAAGTTGAAGTTTAGCTAGAATAACCTAGTAAAAGCAGACAGTAGTGTTTCAATATGCTAGTGGAGTCCTAGTCTGTTATTTGTGCATGTAGTCACCGCTGTTTCAAGACGGCACTTAGTTTTAAATTAGAACGGTCTGCAATTCAAAGAAATATTGAAAATGTGGGTGTGGTTTATCAACAACATTTTCTTGTTTTTTATAAATTCTTATACCCATAGTAACTGTTTTGATATTCATTACTATCACATGACAGCTTATTGAGTGTCAGGTGCACTTTATGATCTACTGAATGATACCAGATGCGCATAGCAACTTCAATATGGCTGCGTGTGCGCATCTAGAAACCACAAACCACTTCACTTAGTTACAACTACAAGGTGCTAAGTGGATGTTTTTACAACTACTTGCTGACCACACAAGTGTTTCCTTTGAAGTGTTTCTTGCAGAACCTGAGAGAATAACCATCATACAACTGTTTGGACAGCAACAGGAATGAGTCAAGAGCATATACTAGCACTTGCTAAGCACTGCCGGATCTGTGGAAACCCATTCACGAAAAGGAAAGGCGTTGGGGATCGAAGATTTTCCTGCTCTGACAGAAAGAACGATCTCCAGGAGGTGTTTGGTATCAAGGTCGATAACGATGTGGAAGCACTTCACCCTCACTCGTACTGCCACCCCTGTAACAACATCATATATCATACAAGGAAGAAGTCTAGGGAAGGTAAAACTTACAACCCTCGTAAAGTTATTGTGACATGGTCGGCCCATAGTGAGCACAATTGCCTAGTGTGTAAAAATATCAGCACTCACAGCGTTGGTAGAAGGCCAAAAAAACAATTATACACACCTGGTAGACCCTCAGAAGGATCTTTCCAATCGGTCATCCAACACGTTAGATCAACTGCTCCGCCTTCGTTCTGTCAACAAGAAACAGCAATCTCTCCGCATGTGATTTTTGACTGCCCAGTTTGCATGGACATCGTTGACAGACCAATTGAATTGAAGGGGCCAGGGTGCAATAGTCTTGTTTGTGCCGACTGTTTATGCAAGTGGCTACACGTTTCTCAAATCACCTCATGTCCTTGCTGCTACGAAGATTATCGAACACACACACTTGATCTCGACTCAATCCATCCTCCTTCAGAAATTACACTCAAGGCACTAGGTAGTATTGAAGTCACGTGCTATCTGTGTAAGAAACGGGGATGCTTGAAACACCACAAATCTCACATTGAAAGCATGTGTAGTACCGCTAACTTTAGCCATGCACCACTCACCCCCATGGACCTACTGAGCAGACCAGAGGATGCGGCTTTGTTACCCATCGAGGAGAAACTGCAGTCCAAACTGATAAAGCGCAGCATGCGCAACTCCCACACTTTGGAAGTAAAGACAGGCGGACAGCATCTAACACTGGTAAAGGTTAGCTCACCAAGGGTGTCTAGTGGAACAGCCAGTCAACGCACTCTGAGACGCCGCAGTGGTGACCTGTCGTCCATCAGGAAGACAGTGAGCGGCGGACAGGAAGTAGCGCAGATGAGCAATGAGGTCACAGTAACAACAAAGGAAGACCGGGAGAAACTTGTTGAGAAGCTCAAACAGACGTCAGACTGTTTCCAAGTTAAGTTCTCAGTGACGGAGAGCTTGGGATTACAGTCTGTCCTAATGATACCATACTACAAATTACGGATCATGAAGAACATGTTGGGACCAAACGTGAAAATCGCTTCTGAGAAAAAGATGAGAGCTGAGGGCGATTCTCTTGCAGGGGTTGAAAACCTCAAGTCGGAATATGTCCCGTTTACTTTCCCAATCAAAGATGGAAGGCACACAGTCGAGATCAAGAATGTCCCTATGTGCTACACGCCAAATCTCTGGGAGAAAATCGAAAGTATGCTCTGTTTAAACGATGATGCTGAGAGAAGAGTACACCGACTGACCTGGCATGAAGGGAAGGTACCAGAGAATGAGATATGGATAAAACTTGGAGGGGAAAAGGGAGGGGGGAGCTTCAAGATGACATTTCAAATATGCAACATCGATCACCCCAATTCTCCCGTCAACACCTGTACCTTTTGCATATTTGAAGCTCCCGACAATGTGACTAATCTCAAAATTGGACTCCAGAGATTCCAAGATGAAGTAGACAGCCTTCACGGCAAGACATGGAGGGGGAAAACAATCCGAGTGTTTCTTAGTGGAGATTACGAATTCTTATGCAACATGTTTGGGCTGTCAGGTGCTTCAGGTCGGCATTGCTGCTTATGGTGTTTGGTTAAATCAGAAGAGCTAAAGAACCCACCAGCCAATGTACC
>Sponge_DN36385_cf._Gypsy-6_SSa-I_Gypsy_Salmo_salar
TCGGCTGAAAGAAATTACTCGCAACTTGAAAAGGAAGGACTGTCCTGTGTTTTCGGAGTAAAGAAATTCTATGCATACCTATTTGGACGACATTTTGATCTAATTACGGATCACAAACCGTTATTGAGCCTGCTGAGTGGACAGAAACCAACCTCATTACAAGCCTCCGCAAGGATTCGTCGATGGTCATTGGCACTGTCGATGTACGAGTACGAGCTGAAGTTCCGAAACACTACAGCTCACGGTAATGCAGATGCTTTGAGTCGTCTGCCCTTAACTGACACTGTTCCTGATGACCGAACACCACCAGAACTGGTGCTCTTACTGGAACATCTCGATTCCTCACCGATCACGGCTGCACATATCAAAGAGGCTACCAGACGAGACCCAGAACTCTCTACTATTCACCAGTATGTGCAACAAGGATGGCCACACCGTTCCGCCATGGAAACCAGTCTAATGCCCTTTTATGAGCGACGAGAAGAACTTTCAGTACATGATGGTTGCTTGCTGTGGGGAAATCGTGTGGTGGTACCCAAGACCTACCGAGGTGATGTGCTCGTACAACTGCACGAAGGACATCCTGGCACCACTCGCATGAAAGGACTATCGCGTATGTATGTGTGGTGGCCTGGTATTTCGAAAGACGTCGAAGAGACGGTACAAGATTGCATTCCCTGTCAACAACAACAGTCAAAACCACCTATTGCCCCACTCCATCCTTGGGCTTGGCCTACACGCCCGTGGGCCAGATTGCATATCGATTATGCTGGTCCCATTCACGGACAAATGTTTTTGATTATCATTGATGCCCATTCAAAATGGATTGAAGCAATTCCAACATCTGGCTCGACATCCCGAGTAGTGATCGAAGAACTACGGTTTTTGTTTTCTCAATTTGGCCTACCAGAGTGTGTTGTGTCTGACAATGGCACATGTTTCACTAGTGCAGAATTCAAAGGATTCCTGAAGAAAAATGGTATCAACCAAATTCTGTCTGCCCCTTATCACCCCTCTACAAATGGCCTGGCTGAACGAGCAGTGCAAGTAGTTAAGAAGGGACTTAAGAAGGAAACAAAAGGTTCGATGCGCAGTAGACTTGCAACGGTGTTATTTGCTTACAGGTTAACTGCACAGTCAACCACTGGACAATCCCCAAGTGAACTTTTGTTAGGTCGTCGACCACGATCTCGTCTAGATCTGCTTAAACCGAACACAGCAGAGAGAGTTGAACGTCAACAAGCAAAACAGGTGAAACAACACGACAACCGTGCTCGCGAAAGAAGTTTTGAGCCCGGAGATCTGGTGTATGTCAGAAATTACCAGTCAGGAAATCGTTGGTTACCGGGTGTGATACAGGAAAAGACAGGACCAGTATCGTTTCGAGCGAAGATGCAGAATGGTCAAGTGCGAAGGTGTCATGTGGACCAGGTTCGGAACCGAACAGTAGACGAACCTACCGAGCCAGAAGAGGTCCCTATTCCGAATGCAATTCTTCCTGACGAATTGACCACACCGTATGCACCTCAAGCTGATAGTACTCCTGGAAACAGCTCCCCGTCACCTGAAGTTGGTGTAGAACCACCTGTCGACGTCCCTAGTCAAGGTGTTGTCTCAAAACCTGCAACTGCGATTAAAGTATACCCTAAGCGTAACCGTAAGACTGTGGATCGATATGAACCTAAATGGTAGTTATTGATTGGAAACTGGTATTTTATTGGTATTGTTTTGTCATTAGTTGGATGATTTTTGTCATTAGTTAATTTTGTGAGTCCTCACTAAAGGAAGGAGGAATGTTGTGGTTTAGTTTACTTCCTGTTCTATGTGTACTATTTATGTACGTGTGTTCTCAATGTTTTTAGTCTCTATTAAACTGTCAACTGTAAACCAGTACTGAGTTGGTAACTTAGCGGTGAGTCCAGACCTAGCTAAGTTACGACATAAATTGGCGACGAGGAGTTAGAACTCTATGATGGCTACAGGACTGCTTGGGCACCTCGAGCAATTCGATCCAGCGTTGGAGGAATGGCCGCAGTATGTGGAGAGACTCGAACAGTTTTTTGTTGCGAACGATATCACTGGAGATGGTAGTGCTGTGAAGAAGAGAGCTACCTTTCTCGCAGTAGTGGGCCGTAGTGCCTACAATCTGCTGCGAAGTCTAATTGCACCAGCAAGGCCTGCAGAGAAAACATTTGAGGAGCTGGTGGAAGTGCTTACTGCACACTACAGTCCGAGGCCTACCGAAGTCATGCAACGTTTCCGATTCAACTCTAGAGCGAAGAAAGAAGGAGAGTCTATTGCTGACTATGTAGCTGCGCTGAGGAAGCTAGCCGAATTTTGTAATTACGGTGCTGCATTGGACAAAGTACTACGTGACAGGCTAGTGTGGGGAGTCAAGGACACCTACATACAGAAGAAGCTGCTAGCAGAACGAGAGCTGACATTGGCTACGGCTATTCAGATTGCTCAAGGTTCTGAGACTGCAGAGAAGAACCTTCGTGAGATGGGAAGCGAATCCCATAAAGAAGGAGTACATTACGTCCAGAAACAGACGCCGAAACCGATTAAAACTAACTCGAAGTGTTATCGATGTGGCAAGACGAGTCACAGTGGCAATGACTGCCCGTACAAGGACTTTGTGTGTAGAGGATGTCATAAAGTGGGACACTTGCAAAAGATGTGTCGAGCTGCCAAGGGACGCCCAAACCCGAAGAAGTTCCCCCGACATGACAAGTATAAGAAAAGGGCTGGAATAAACCAAGCAAGAGAGTCTGGAGAATCAGATGACGAAGACTTCCTGCTGATGGTAGAAGAAGTTGGAGGAATCCACAGGATCTACCAGCCCCCAATAAAAGTACCCGTGAGTATAGAGGGTACTACTGTGTGTATGGAACTAGACACAGGTGCCTCAGTATCTCTAGTATCAGAGTCACAGTACAAACAGTTGTGGCCAGGGAGGAGCTTAGACCCATCTGATATCAACTTACAGACCTACTCAAAGGAACCCCTTGTAGTAATGGGAAGTTTTGATGTTGAGGTTGTGTATGATAACAAAAAGGTGACCTTACCTCTTGTTGTTGTTCAAGGGAATGGACCTTTGTTGTTTGGCAGGAACTGGCTAAATGCTATTAAGTTGAATTGGTCTAACATTCACTATACCCAAGCTCCAGGTTTACAGGACTTACTGGCCAAGTACCCCGATGTGTTCCAGAAAGGACTGGGTACGTACCAGGGACAAGAAGCCTCCCTTGTAGTGGACGCTGATGCTGTTCCCCGTTTTAACAAAGCCAGACGTCTTCCATATGCTATGCGAACGAAAGTTGAAGAGGAACTGGAGAGGCTGGTTCAGGAAGGCACTCTGAAGCCCGTGGACTATGCTGAATGGGCCGCACCAATTGTGGCAGTGTTAAAGAGTGATCGAACGAGTGTGAGAATATGTGGCGATTTCCGAATGACAGTTAACCCCGTTTCTAAACTCCATCGTTACCCCCTGCCGAAGGTGGAAGATTTATTTGCAACCCTGGCTGACGGAAAGATCTTTACTAAATTAGATCTGACACAAGCTTATCAACAGTTAAAGCTTGACACCCAATCTCAGAACTATGTGGTAATCAACACCCTAAAAGGGTTGTTCCAATACACGAGATTACCTTTTGGAGTGTCATCAGCCCCTGGCATTTTTCAGAAGACCATGGAGACCCTGCTACAGGGTATTGCTGGGGTAGTGGTGTATTTGGACGACATTTTGATCTCTAGTGCAACCGAAGCGGAGAACCTGAAATCACTCGAGGAAGTGTTGAAACGCCTATCCGAAGCTGGTTTGCGAGCCAAACGAGGCAAGTGCACGTTCATGGCTCCATCTGTCGAGTTTTTGGGTCACCTGGTTGACGCTAAGGGTATCCGACCCTTACCTGAGAAAGTCCGTGCTGTCCAGCAAGCACCTACCCCTACCAATGTGACGGAACTGAGGTCCTACATTGGATTGATTTCTTATTATGGGAAGTTCCTACCGAATCTAGCCACTCGCTTAACACCATTGTACAAGCTGTTAAACAAAGATGTGCCATGGGAATGGTCATCTGAGCAAGAACTTGCTTTTAACAGGTCGAAACAGCTGCTGACATCAACAAATCTGTTAGCTCATTACAACCCCCAATTACCTATTGTTCTGGCCTGCGATGCCTCTGCATACGGAATTGGAGCCGTACTTGCTCACCAAATGCCTGATGGTACCGAGAGACCGATAGCCTATGCTTCTAGGACTTTGAATTCGGCTGAAAGAAATTACTCGCAGCTTGAAAAGGAAGGACTGTCCTGTGTTTTCGGAGTAAAGAAATTCTATGCATACCTATTTGGTCGAAAATTCACTCTAATTACGGATCACAAACCGTTATTGAGCCTGCTGAGTGGACAGAAACCAACCTCATTACAAGCCTCCGCAAGGATTCGTCGATGGTCATTGGCACTGTCGATGTACGAGTACGAGCTGAAGTTCCGAAACACTACAGCTCACGGTAATGCAGATGCTTTGAGTCGTCTGCCCTTAACTGACACTGTTCCTGATGACCGAACACCACCAGAACTGGTGCTCTTACTGGAACATCTCGATTCCTCACCGATCACGGCTGCACATATCAAAGAGGCTAC
>Sponge_DN30332_cf._CR1-28_BF
GTTGCTAGACCCTCAGAGAAGAAAAAGTTCTATTGTGAGCTCACCCTGCAAGGATCTATACTGTTGTCAAATTAGATCCATTTGTCCTGGGATATTCAGAAGACTAAGAGAGTGATCTAAAGCTAGGGTGAGTGAGACTGGGAGAGACTGCTGTGATCAGAGGGAGAGTTATAATTTATTATTAAATTTTTATTATTTTTATTATTTATTTTTATTATTATTTATTTTATTTATTATTTGGCCTACTCAAAAGAGTAGCAGTCCCTCTTTATCTTTTATCTGGCCTACTCATAAGAGTAGTAGCTCATACATAAAATACTAAAGCCAAGCAAACATGCCCACCAAACAAGGGTCAGGGTCAAAACCTCCTCCAAAGGAGAAAGCAAGCAAAAAGGCCAAGTCACTAGTATGTAAAGTCTGCGAAGATGAAGTCACTGACCAGTCAAAGACCAAAGACTCAATCTTCTGTGAGGGCATGTGCGATGGCTGGATCCACAGATACTGTGCGGGACTGTCTACTACAGCATTTCTTCACTTTCAAGCCTCAAGCGAGCCCTTTATCTGTCCACACTGTAAGCTTCTCACTCAGGGGGAACAGCTATCAAACATGATGCAAGTGATAAATGCCTTACAATTGGAAATTGCAGAACTGAAACTCAACAACACCTCGGCCCCTGCCATAGACATTCCATACACTGAAGTGCTACAAACTCAGGTCTCCACAGAGCCTCCCAGACAGGAAACTAGACCCACTACTGTCAAAAGCACAGAGGACCGCAAATTTAATGTTGTGGTCTACGGTCTAAAGGAATGCGAAGAGGGAACAAAAAGACATGAAAGGCTAAACAAGGACACTGAGTCAGCAGTCACAGCCCTAAAACCAACAAACCCAAATGTGAGTGATAATTCTATCAAAGACTGCATAAGGTTGGGAAAGTACGACACAAAAAGAACCAGACCTAGACCCTTATTAGTAAAACTGTCGAATGCTAGAGACCCACTACTGATCTTGACAAACAGGTTCAAGCTCGCAGCAACACCAGACATATCAGTAAAACCTGATATGACCAAGGAGGAGCGATCAATAGAATCAATTCTACTTAAAGAATGCAGAAGGTTGATAAACCTTGGTACAGATAGCAAAACAATCAAGATCCGTGGCAAAAGTCTACTCATCAGTAACAAAAGACAGGGTTACGTAGAAAACATGGAATTCCACAACATAGAACCCTTACTTGAAAACAATCAGCCCATACAGCCCATACAATCTGACTCAGGGGACGACCAACCCTCCGAGCCAGACTCAAACTGACTAGCCTTAGACCAAAGGCACATCTCAATTGGCGTTTGGAACTCTAGAAGTATTGCAAATAAAATTAATTTTGTCCACTCAATGATAGCGAGCCTATCTCTGGATGTGATATGTATAACTGAGTCTTGGCTCACTGATTTGATATATGATAATGAAATTTCTCCCGTTGGCTACAAAATTTACCGCAGAGACAGAAGTGCGAGAGGAGGTGGTGTAGCCATTCTGATATCCGAAGATATACCCTCTCAACTAATCTGCAGGCACGAATCTCTGGAACTAATTGTAATTGAACTGCTTGTTTCTCCCAAAACAACCCTGGCATGTATCTACATACCACCAGCACATTTTTCTTTAGAAGTGGCAAACGCCATATCGTCTCTTCCAAACCACAACACCATCTTGGTGGGCGACCTAAACTGCCCAGATGTAGATTGGTCATCTTTGTCTGGAAAAACTCCACTCTCGGTTTCTATTTGTAACTCACTTTTCGCTCAGAACTTTCTCCAACTGATTGCATCTCCAACACACACAAAAGGAAACATACTGGACGTAGTATGCACGAATTCACCAGACAGGATACTCAACCTGCACATTGACTCGTCTAATTGTTCACCTATGTCTGATCACTTCCTTATCACGTTCTCACTAGATGGCTTAAAAACACCAAAACTACTCTCTAAAGACAAACCGGCCAGCAACTACAACTTTAAAAAAGCAAATTTTAATTCCATGTCTGAGTTTTTTATCTGCCAACCCAAGCCTGCCTGTTCAGTCCATCTAGAAAAAATCATCTCAAGAGCACAGGAAATATTTGTGCCCAAATTTAACTCTCAGAAGTCAAAAAGCCCAAAATGGTATACCACAGAAATGAGACATACTATCAATCGCTGCAAAACGCTTACACGCAGAAACAAATCCAAACCCACTGAGAGTACATCCCTAAGGCTATCTAACTTGTCTACTCATCTCCAGGAACTAATGACAACTGCCAAATCTGAGTACGAAAAATCGTTGGCAGTATGCTTTAAGTTCAACCCAAGTAAACTATTCCGTCATCTGCGCGACCTAAGTAAGAAAAGTCCACAAACTAGAACAATAATCCACAACGGCTCCATCATCACAGAGACTGGACAGATTGCTGAAATTTTCAACAAATACTTTAACTCGACATTCACAAGAAGTGACTATACACTTCCTCCATGGGACAAAATGCCCTCCCCCACTTATCAACTGAGCTCTATCTCTATAGAAGAGTCTGAGGTGTACGAAACCCTCACCTCACTAGACACAACAAAGTCACCAGGCCACGATAATATAAATGCGTCAACCCTCAAATGCTGTGCTACCGCTCTCACAAGATCAGTCACACACATTTTCAATTCTAGCCTATCTTCACATACTTTCCCACCCCACTGGAAGGTCCACAAAATCTGCCCAATCCCAAAGAAGGGCGACCCCCATCTTGTAGAAAACTTTCGGCCCATCTCTCTTCTCCCAATTATATCCAAAGTCTTTGAAACTATCATCTACAAGAAAATTATTACATTCGTGAGACCAAAGATAACATGCCAACAATTCGGGTTCCTAAGAAACCGATCATGTCTTTCTCAATTAATCCTATTCTTTTCCCAAGTTTTTGACAACATAGAAAACCGAAAACCTACAGATGTCATCTACCTAGATTTTAAGAAAGCTTTCGACACGGTCCTGCACAATGAGCTGTTGCTAAAGCTTTGGAAGACAGGCATCACAGGCCCTCTTTGGCTGTGGTTTAAATCGTACCTACATGACAGGATACACTTCACAAGTGTTATTAATACTCCATCCAACTACTTACCAGTTATGTCAGGAGTTCCGCAAGGAAGCATCCTAGGCCCACTGTTATTTATTATTTTTATCAATGACCTACCGGAGTGCATCTCATCTGCCAATCCATTTCTATTTGCGGACGACACAAAGCTAGTAAAGTGCATCACTTCTACGGAAGACCAATTGGAATTACAAACAGACATCAACCAGTTGTCATCCTGGTGCACTACTTGGAACATGCAACTCAATGAAGGAAAATGTAATGTGCTGCGCATAACTCATCCTAGCTGGCACGAAGACAACCCTAATACACTCTACTCAATCCACAATTCTCACCTTAACTTTGCTACAAAAGAAAAAGACCTAGGCTTGTGCATAGCCAACAACCTCTCCTGGTCACTGCATTATAACCTCATATCGTCTAAGGCCTACCGAGCTCTTAACCTCATCCGACGGACGATTTCAATGAAATCAGAAACCAGCACAAAAAAATCGTTATATATAACCCTAGTTAGATCCCAGGTCACCTACTGCTCCCAAGTCTGGAGACCAAATTTGATCAAGGACATTCAAAAACTAGAAAGAATCCAGAGGAGAGCCACCAAATTCATACTCAATGATTACTCAAGCTCATACAGATCAAGGCTGTCCGATTTGAAGCTACTACCTCTAATGTACTGGTTTGAAATACAGGACATAATGTTTCTAGTAAAGTCACTAAAGGAACCCTCGGACAACTTCAACATAAGAGATCACATCAAATTCGTTACTGGTCGCACCCGCTTCAGTTGCAACAACAAACTCACTGTACAAGCCAATCACTACAGCGCAAGCAGACACTTCTACCTCAATCGTATCACAAGGTTATGGAACTTGATGCCCACTATGCTGATGGATATCAGCGCACCACTAACTTCAACAAAGAATACACTCCACCATTACTTCTGGGAGCACTTCAAACAAAACTTTGTCTCTGACATCCCATGTACCTACCACTTAATGTGCCCATGCAACAGATGCTACACACGTAATTATAGCTAGCTTCACATGTAATCATTAAATTATCCAGCTGTGTCGCTCAATGCGGCACAGTCTGTCAGCTATAGTCTTTGCTACAACAATCACTTGTTTTTATATCATTCACGTTACAGGCTGTAAAGTCTTAATAATAATAATAATAATAATAATAAATAATAATAAGTCAGCATACTTGTGCATAAGTCAGCATATATATTATAGTCATACACCATCAGTTTTTTGACACCAGAGGCATATAATTATAATTATTATGCCTAAACTATTGCTAAGACAACTGTTGCAGCTGAAAGTAGTACCCAGATCACGTACTCTGTTGTTATACTTGCACTAAAAGTGTCAGTGAAAACTCCATCAGATGTACTAGTTATCATAAAATTGTCAGTGAAAACTCCA
>Sponge_DN31409_cf._Mariner-9_CGi_Mariner/Tc1_Crassostrea_gigas
GGGAACTAGTTTGTTGAGTGATACTGCATGGAGTACAAGACAACCAGAGAACCAGAGAACTTGGGAACTATATATAGAGTAATCAATCGAATATCGGGCGGCACCTATTTCCGGACACGGCCACGCCTAACTAGAGAACAGCTGTGATCATTTATTGCCAGCAGTACATAGCAGGGGCCCCTACTAACCTGGACACAAAATTTCGAGTCGTATCATTAGTCGTAGTAGAAGCAAGAGCTCTTGAAACGCAAAATACGGACATACGCATGATCATCCAATCTGTTGTATTCTCGTTTAGCCACTGCAGAGACCTCTTGTAAAGAGCAAACAGAACGATAAGTATACCTAAAGAAAGATAGACTACTGTGCTATACAAACAGCATCTAAACAAAACTCTTGGTGCTATACAAATTACACAGTTCAAGTAATCGTTGTAGTGAAGGTTAAAGTGCGGACATCTTCTCTTCCATTGCTGCCTCCCTGATCACACTACCTCAGCAGATCAATTTCAAACACGTGGATGGATTAAAGTTAGCTGATGAACGTGTGCATGTGAAGGGCTCTGTACTGGACCTTTAGCTTGCTTTGAAATTTGTGAGTTACACTTACTTGGTTGTAATGTTTTTGTACACAGTGTGTATGATTAAACTGTTACATGAACCTGAGACTTTCTGAATAATAGTCAGATGCTCTTACTACTGAGCTACCAGAGCTCTTAGGCATTGGAACGGAGAATATAATTTCAAATTCAAGCCTAGAGCTTTGTAATAGGCCATATGTGTAGTTTAGCCTGTAAAGGGGCATGTGATTGGCATGCCAGCACACCTAAGGCCAGGCACGTGTGTAAAAGTATGCCCCTTGAATAGAAATATAGTGCTAGCTATTCTGCACATACATTTAAACGTACATAGTCTCATGCCCAGCCACTTTACCTGTGGTAGGCTAATTGCAAGAACCTGCTGTTGTGGGTATAAGGCACAGGATACAAAGTATTCCTTTGGTTTTTAATATGCATATTTTTGTTGTTTGCAGTTGTTTGATGGCTCAGCTCAGCTTGAATGACCGTGTGTTTGTCGCACGAAGAACTTTTACTCTCTCGCCACCGCGATCGTCTTATATACCCACAGTTGCGAAACGACCAACCTCTTACAAGTCATGGACTGAAAGTACCCTCTATAAAGCATACTTAGCACATATTGAAGATGGGCTCTCAGTACGAGATGCTGCCGAGGCATATGGAGTACCTAAGTCAACTCTTCAGGATCGCGTCAGTGAACGAGTTAAGTTTGGGGCGAGAAGTGGCCCACCAAAGCTCCTCACTGATGAGGAAGAGAATGAACTTGTTAGTTTTCTCTGTGGTTGTGCATCAATGGGCTATGCAAAATCCAAACAGGAAGTTTTGGCACTGGTTCGTAACATTGTTCAAACAAAAGGACTTCGAACTGCCGTAGTCACTGATGGGTGGTGGACCTCGTTTAAGAAGAGGCATGGTGAACTAGCTGTACGTGCTGCAGAGCCATTATCATACTCAAGGGCTGTAGCAAGTTCTCCCCAAGTAATTTCTTGCTATTATGACTTGTTGGAGCAGACGCTGACAGAGAATGATTTACTCGATTGCCCATCCCAAATCTACAACATGGACGAAACAGGCATGCCCCTCGACCCTGCACCTCCAAAAATCATCACTGTCAGAGGTGTAAAACACCCAATAAAAATCTCAACCGGAAATAAAGCACAGCTTACATGTGTTTCAGCTGTCAGTGCAACAGGTCAAATCATTCCTCCTATGATTATATTTGACAGAATGAACATTAAAACAGCTTGGACTTATGGAGAAGTACCAGGAACTAGGTATGGAACATCAAAAAATGGATGGATTGATAGTGTGTTGTTTGAAGACTGGTTTAAGTGCCAATTTTTGCCTAATGCATCTCCAGTGCGTCCTGTGTTGTTAATAATGGATGGCCATTCTACCCATTACCAGCCGAGTACTGTGAGACTTGCAGCTTCGGAGCAGGTAATACTCTTCTGTCTCCCGCCGAATACAACGCATTTAACACAACCCCTTGATAAGGGCTGTTTTGGGCCACTGAAGCGTGCCTGGAGGAAGGAATGTCATAGTTATATGGCACAAAGTGGTAGAAAAATGGTGACCCGATACGAGTTTTCTCGGCTGTTCAACAAAGCATGGTTTGCATCAATGACCCCAGCTAATGCCATAAGTGGATTTCGATGCACAGGCATAGTCCCTTTTAATCGAGAGGCAATTAGGCTACCTGTTGCTGATTTTAAGGATCGGGTTTCAAGCTTGGCACAGGAAACAGGCCTTAATTTCATACCACTCTACAACTGCAGTCCATCAAGATCTATACATCTACATGATGCAAGTGTTGAAGAAACAGACTCTTCTGATGGTGACTCCCCTGCTAAGAGTCCTGCTAAAAACAGCTGTGTTCTACGACAGACTGCTGTTACGAAATGTCTTTCTGCAGTGACGGTGCCTGAGTTGCACACCCAACAAGCTAAGCCAGTTGGCAGTGGACGGGTGCTAACAAGTTCTGAAAATCTGAAGATTATTAACCAAAAGGAACAAATGAAGCTTGAGAAGGAACTTAAGAAGAAACAAGCTCAGCAGAAGAGACTTCAGAAGCAAGAAGCAAAGAAACAGAAACAGAAGCAAACTCTCACACCTGCAAGGTTGCCCAAAGAATCGACTAACTGTGAGTCAAAGTACTGTTATGTTTGGTCGTATAATTATAGCTTATAATTATTTATGCAGCTGTTCCTGAGAGTGATGTTGTCTTCACCGACAACGAGTGGGACCGTTTTGAAACGAGGCTGCTTGAAGGCTATGATCTTGCACCAAAGGGAAGGTATAAACTATGGCTTGAAATGTATCATCCACAAGGTGGGTTTTGTGTGTTACATGTGGAACGTTACATTCGTTCTCTAGAGTGTACACGTACTGTACACACATTTTTGTTTCATACATGTAGCTGGTGGTACCTGTAACAAACAAACTGACGAGCGTGAGTCGGATTTAGAAGTGTCTCCTCAACCAGGTACTTACATGTACAATACACTTCATTATACACTTTACGTAATATTTGTTTCCTGCTTTTGAAGATGCTGATGATTCAGAAGGTAGAAGATCGTTCGGACCAGGTACATGTACATATTATATGTGCTGTATTGGATTTGCGAACACAATAATGACTGGTTTTTTTTATTACTGTAGATGATTATTGTGATCCTATTGTGGATGCCCTTTTTGATAGTTGGTGCTATTCAGGAGATGAATCTATTGGACCAGGTAAAGAATATAATATGTACTCATGATACAGCGTGTTTGATTTTCACTCTGTAATACAGTTGTGTACCCTATAATAACATGCTGCTTTGTTCAGATCGTGAAACAGAGTCTGTGCCTGATACTACTGGCAGTTGTCTGCCGAGAGCTGGTGAGCTACAATGTAAATGTTTGCTGTACTATAATTGTACAAAGTTACATAATTAATTTATACAGTATGTTTATTAGAAACTTTTTTATTTCAGGCTCACAGGAAGTTACTCCACCTGTTCCTGGGAACAGTCAAGGTATATCTCACACATGAATATGTGAATGAGTGTGCATACATGTACCATATACAGGTACAGTTGCATACATGATAAGCCAACATGATTCACACAGATCCGTTATCAGTAAAGAGCTGTAAATATACTCTTAGGAGTTCAAGGAAAACTGGTAAATTATTGGGTAGTTTTTGGAAAGTTCATTTTGCGCCATTTTAGTCTCGCAGAAAGTTTCACCACCTGGTCCTGTGAACAGTACAGAGTCTGTGTCCAACAAGAAGCTTCCCCCTCTTGGGCGCCCACGGAAAACTGGTACAGTATGTTTTGTATAATTTTACTGTGAGGGGACAAACTTATAAATTTCATTTTTGCGTAGTCTCCCAGAAGGTTACTCCACCCATTAAAATAACTGTAAATAGTCAAGGTGTTTAAAAAATACATGCAGACGTTGTGGCTTTGAAAATTAACGTCTAATTAATTTATTTAGGAGCTGAGAATAGTGGGTCAAGAGTTGAGGGTATATGTACATTTGATTTGTACTTACATGTAACCATTAGGCACTAAAATTTAATGGTACATAATCGCTACATGTACTTGTATAGCATGATCACATGTACTAGCTACATGTACGTGTATATGGATCGCACAGTGTAACAATAACGCTAACCATTGGATCACAATAGTAACCTTTACTGGATCACAATAATAACTATTTGCATATTAATAACTTTATTATGATACAATAGTTTATACGTTATTATTACAATCCAATGGTTGCGTTATTATTACGATCCAATGGTTGCG
>Sponge_DN38902_cf._Gypsy-20_GA-I_Gypsy_Gasterosteus_aculeatus
ATTCCGTAAATACTGTGTTGTGTTAGTTCTAGTGGTTTCATGTTCTTATTTAGTCATTTCTGTACTATTGTTCTAGAAGGTTCTTTCTAGTATTGTTTTTGTATAAATAGCCTGTGTATTTTGTATGTATCAGAGTTCTGATTTAATGAATTATTGAAGTTATCTCACTGGCGACGAGGATTGTGGATCAAGTAGCCTACAGCAATGGCAGCCACACACTATGGAACTCTCAACAATTACAGACCAGACCAAGAGTCTATCAAGACCTACCTGGATCAGGTAGACCTCTACTTCACGGCGAATACAGTCCCTGATGATAAGCAAGTACCTATTCTCCTCAGCTCCATTGGTGCAACGACCTACAGTCTTCTATGTGACTTGCTTGCACCTGAGGCTCCCAAATCGAAGACAAAGGGAGAAATATTTGCTGCACTACGGAAGCACTACGAACCGACACGAGCGGTGATCGCAGAACGTTTTCATTTTCAAAAAAGGGATCAAGTCCCTGACGAATCTTTAGCAGAATACGATGCAGCTCTACGCAAGCTGGCAACACACTGCAATTTTGGGGCGTATCTCACTGAAGCCCTACGTGACCGTTTCGTTGCAGGACTCCGAAGCGAAGCAATGCAAAGAAGACTATTAGCCGAAACAGAACTTACTTTGAAGAGAGCAATGGAAATCGCACAGGGAATGGAAGCAGCAGAAAGCAACACCAGAGCACTCAAGGCCAGCAACCCCTCCATCAAGAGCATACAAAGCAAAAGGAGACCGCAGCCAAACCAACCTTGTTACCGCTGTGGAAAGTCGAATCACTCTGCAGCTGATTGCCGTTTCAAGGATGCGGAGTGTCACTCATGTGGAAAGCAGGGACACATAGCACCAGCCTGCCGCTCCAACCCACCCTCTCAGTTCAAGAAGACAGAGAAGAGAAGGTTCAAAACTCACTTAGTGGAACCAGATGGGAACAGCTCGACCGACTCAGAAGCTGACACTTACCACCTATACCGATTGACCGAGCCTTCTACACAGCCGATCACAGTTACAGTCAAGATCTCCACTCAAGATGGAAATCGATACCGGAGCTGCAATATCTATTATCTCTGAGGCCACCAGAAAGGCCAAGTTCTCTAAATTCAAGCTGCGTAAGTCAAATATTTTGCTAAAGACATATACAGATGAGGCTATGATGGTAACGGGTCAGATTAATGTGTGTGTTAATTATGGAGAACAGGTGGCTCGGCTGGTGCTGGTGGTGGTTGCTGGAAGTGGACCAAGTCTTTTTGGACGCAATTGGCTGAAGTACCTCCAGTTGGACTGGAAATGTATTGCAACTGTCAAATCTCCCCCTGCAGGTACACTAAAGAATTTGTTACACGAATACGATTCATTGTTCAAGGACGAGTTAGGTACTGTGACCTCACACAAAGCCACTCTCAGAGTACGGCCAGATGCTACTCCTCGGTTTTTCAAACCACGTCCTGTTCCTTATGCAACCAAAGAGGCTATTGGAGATGAATTGGACCGCATGGAGCAACAAGGTATCATCCAGAAAATACCTAGCAGTGACTGGGCAGCACCGTTGGTCGCAGTTCCCAAGAAAGACGGACGTTTTCGACTCTGCGGCGACTATAAAGTGACTATCAACCAAGACCTTGAAGTTGATCAGTACCCCTTGCCTAAACCCGAAGACCTATTCGCAACACTAGCAAATGGCTCCCTTTTCACTAAGCTTGATTTGTCACAAGCGTATCTACAGGTCGAACTCGATAAGGACTCTACCAAATACGTGACTATCAACACCCATCAAGGGTTATACCAGTTCAGCCGACTTCCTTTTGGCGTGGCGTCAGCCCCAGCAATATTCCAAAGACTGATGGACACCATCCTACGTGGAGTGCCTCACGTTATCTGCTACTTAGACGATCTGTTGATAACAGGAGTGGATGAAGAAGACCACCTACACAATCTGGAGCAAGTCCTCAAACTTTTTACGGAACACGGGTTGCGATTGAAGAAGGAAAAATGTATCTTTTTGGCCAAGTCGGTAGAATATCTTGGTCATCAGATCAGCAAAGAGGGAATCCAAGCTCTTCCAAGTAAAGTTGATGCTATTGCACAGGCTCCAGAACCAAAGAATGTTCAAGAACTTCGCTCCTTCCTCGGGTTGCTGAACTACTACGGAAAGTTCATCAAGAATCTCTCTAGCATCCTTTACCCAATCAACCAACTTCTGCAAGCGAGTCATAAGTGGGAATGGACACAGGAATGTCAGGAAGCTTTTACAGAAGCAAAGAAACAACTTACATCATCTGATGTGCTCACCCACTATGACCCGGACCTACCAATCAACATGGCTGCGGACGCGTCAGCCTACGGCATTGGAGCCGTTATTTCTCATGTACTACCAGACGGGGCTGAGAGACCAATCTGTTTTGCTTCACGCACGCTAACGACAAGCGAACAAAACTATGCTCAACTCGAGAAAGAAGCACTGGCATTGGTATTTGGTACCAAGAAGTTTCACCAGTATTTGTATGGCAGGAAATTCACGTTAATCACTGATCACAAACCTCTGACAGCTATATTTGGCCCAAAGAAAGGAATACCGTCCCTAGCAGCTGCTCGTCTCCAACGTTGGGCAATTTTTCTCTCAGGTTATGATTACAATATCCAATTCAAGCCCACTCAAGCACACAGCAATGCTGATGCATTATCACGTCTCCCCTTGCCAGTACAAGATTCGTACGAAACGGCTGACATTAATGCTATTCACACTTTCAATGTGGCTCAAATCGAAGCTCTTCCTGTAACATCTCAGCAGGTGCAGACGGCTACCCGACGTGACCCAACCTTAAGCAAGGTGTTAAAGTATGTCAAATCAGGATGGCCACAGAAAGTGACACCGGATCTACAACCATATTTCAACCGCCGTCTTGAAATTGGCATCGAAAGTGGTTGCTTGATGTGGGGAATTCGCACAATCATTCCACAGAACCTGCATGCAAAGACCCTTCGTGCTCTCCATGAGAACCACCCTGGAATGTCCCGAATGAAGGCTATTGCCCGCAGTTACGTGTGGTGGAGTGGACTCGATAAAGACATCGAAAACCAAGCAAAAGCGTGCCTATCGTGCCAGGAACAAGCCTCTAAACCTGCAGTAGCACCACTCCATCCTTGGGTTTGGCCAAACAGCCCATGGAAAAGGATCCATATTGACTACGCTGGTCCATTCTTGAACAAAATGTTTCTAGTGGTTGTAGACGCCCATTCCAAGTGGCCAGAAGTGATTCAGATGTCTTCCACTACGTCTCAAAACACGATCGAGGCACTGCAAGCACTATTTGCTCGGTATGGACTACCAGAACAGATTGTTTCCGACAATGGTGCACAATTCACATCCCAAGAATTTAGCGATTTTGTTCAAGCCAATGGCATAAGACACATACGAAGTGCTCCATACCATCCCTCCACGAACGGCCAAGCTGAACGATTTGTACAAACGTTCAAAAGAGCCATGAAAGCTGGAGAGAGAGAAGGACTGAGTTTGAAAACAAGATTGGCTCAGTTTTTACTGTCATACCGCTCAACTCCACATGCTACCACTAACGTCTCACCGAGTGAACTGTTCCTTCAAAGAAAAGTACGTACACGATTCGATCTCCTCAAACCAAACACAGAGGGAAACGTATCTGACAAGCAGATGAAACAGAAACAGCAACATGACAAACATGCTAAACCAAGGACGTTCTCTGTTGGTCAACAAGTAATGCTCAAAGATTTCCGAACAAACGGTACATGGCTTCCAGGAAGCATTGTACAACAGACAGGACCAGTATCTTACAAAGTGGAAATTGGTGATGGCAGGATACTACGTCGACATATCGACCACATACGTGATAGAACTCATTCTCTTTCCACCACCGAGTCGTCACAAGACGATATAACAAATCCAAACGATTTCGACGATACGGCAGCTCACAAGGATTTGCAAGATTTTGAAGTTTCCCCTGATCAGTCAACTGATCCGTCTCCGACCCCACCTGATGAGTCACCCTCGACTGGTGCATTAACAGCTCGACAATATCCGCAAAGAAATCGCAACAGGCCTGATCGATATGGTGGGTACACTAACATTTAACAGGGGAGGAAATGTGGTATCCTTACGACATGGAACTAACATTAAGATAAAGACTTGTGATTCCGTAAATACTGTACTGTAAACCTGTGATTCCGTAAATACTGTGTTGTGTTAGTTCTAGTGGTTTCATGTTCTTATTTAGTCATTTCTGTACTATTGTTCTAGAAGGTTCTTTCTAGTATTGTTTTTGTATAAATAGCCTGTGTATTTTGTATGTATCAGAGTTCTGATTTA
>Sponge_DN30995_cf._Gypsy-30_SSa-I_Gypsy_Salmo_salar
CTAGCTATTACATTGGCGACGAGGATCCGACCTACCCATTCTACCTGCCATGGCTACACATGGCACTCTGGGACCCTTCGACCTCGCTTTGGGCGACTGGAAGTCGTACGTCGAAAGGGCCGAGCTGTATTTTACAGCGAACGATGTGGACGACAATGGCAAGATGAGGGCCATCCTACTTAGCTCCTGTGGTGATGTAACTTACCGACGCATTAAGGATGTTCTCTCCCCGCGTACACCAGCTGAAGTGACGTTCAGGGACATTTGTACTGCCATGTCCACCCATTTGCAACCTCAACCCTCAGAAATAGTGCAACGTTTTCGTTTCAACACTCGAGTTAGGCAGCCCCAAGAGACAATAGCAACTTATGTTACACAACTCAAACGTTTGGCGGAGAGCTGCAACTTTGGTGACGCAGCCAGGCTCAATGAGATGATAAGGGACCGCCTAGTATGTGGCATTGCTAACGGGAAATGGCAACAAAGGCTCTTGGCAGAAGAAGGCTTGACTTACGACAAAGCATATAAACTCTTGCTCAGTTTAGAAGCCTCAGAAAAGGAAGTTAAGGATTTAACAATACCAGATGCCACTGCGGTACATCAACTCCGTCCATTCCGAAAAACCTCGGCTCCTACCTATACCGAGAGAGGAGAAGCACAACCTTGCTACAGATGTGGAGGAGAACATTCCCATAGTAGTTGCAGGTTCAAAGACGCAGAATGTAGGTACTGTCACAAGAAAGGCCATATTGCTGCAGTTTGCCGCCAGAAGCTGAAGAACAGTAAGCCATCGTCTCGACAGATTCACACTGCAGCGGGACAGCAAGAAGAGGAAGAAGATTTTCCGGAGTACTCAAACCTGATCGATCGTATTACGACACGTACACCCCTGGGTGACCCCCTAATGGTCACTATCGAGATTGAAGGGATTCCTGTTAAGATGGAAGTGGATACTGGAGCCACCCTGTCCATCATGAGCTACTCAACATTATCCTCTACCTGGCCAGAAGCCCTTACTCCAGAAATCAAGCCAACTCAAGCCAAGTTGCGTACGTACACTGGCGAAAAGATAGTGGTAAAAGGGGCAATTGATGTGAAGGTTAAATACGGTGGGCAAGAAGCAGAAGTGTCTCTCATCATAGTGGATGGACAAGGCCAAACACTGCTTGGAAGAGACTGGTTACAATATTTACGGCTGGACTGGGCCACGCTCAACCAAGTAACACAAAAGACTAGTGAGTTGGAAACATTGGTGCACGCTCACTCTGCTCTGTTTTCTGAAGAATTAGGGCTCATTAAGGGTACCACAGCTCAGCTCTACCCCAAGGAAGGAAGCAAACCTCGCTTCTATCGGGCTCGTCAAGTACCGTACGCGATGAGAGAGCCAGTAGCCAGAGAAATTGATCGTCAGGTTGCCTTGGGCATACTAGAACCTGTGAAGTTTTCGCCCTGGGGCACACCTGTCGTACCGATACGCAAGAAAGATGGTTCCATTCGATTATGCGGCGATTACAAAATCACAGTCAACAGGGAAACAATCACGGAGACTTTCCCCCTACCTCGAGTAGAGGACTTGCTGGCGTCCCTGGCCGGTGGAACAGCTTTCTCTAAACTTGACCTCAAACAGGCCTATCAACAAGTTGCCCTGGACGATGAGGCAAAACGAATGGTCACGATCAACACTCACAAAGGGCTCTATCAGGTGAATCGACTGCCTTTTGGAGTGGCCTCTGCACCATCCCTTTTTCAGCGGATTATGGAAAACCTCCTGCAAGGTATTCCGGGAGTGTTGATCTATCTGGACGATATTCTTGTCACAGGAAAGACAATTCCTGAACACCTTCAAAACCTGGACGCTGTCCTCACCCGGTTAGAGGAAGCGGGAGTGAAACTGAAGCAAGACAAGTGTTCCTTTTTGCTCCCCTCAGTCGAATTCCTCGGACATCGTATCTCTGCAGAAGGCATCCAACCCACCACGGAGAAGGTCGAGGCTATCCACAAGGCACCTGAACCTCAGGATATTACTCAGCTTCGTTCGTTCCTGGGGGCTGTAAACTACTACCACAAGTTCCTTCCAGACCTATCCACGGTTTTGGCACCCCTCTATCATCTGCTGCAGAAAAACACCAAGTGGTCCTGGGGCCCTAGCCACAGCAAGGCTTTCGAAAAAGTTAAGAATCTTCTCACATCCGATCGTGTACTGGCACACTATGACCCTTCGGAAGAGCTTGTCCTTGCATGTGATGCTTCCCCCTACGGAATAGGGGCAGTCCTGTCACATAAATACTCCAACAGCCAAGAGAAACCAATCGCTTTTGCATCCCGCTCACTTGGGGCGGCCGAAAGAAACTATTCGCAGTTAGAAAAGGAGGGATTAGCAATTGTGTTCGCAGTGAAGAAATTTCATCAATATTTGTACGGCAGGCGATTTACCATCACATCAGACCACAAACCACTACAACATATTTTCAAGGAGACCTCCGCAATCCCACAGATGGCATCAGCACGTATTCAACGCTGGGCACTGTTGTTAGGAGGTTATGACTACTCGATATCCTACAAACCGGGACGAGAGCATGCCAATGCCGATATGCTAAGCCGTTTACCGAGTGCAGCGGCACCATCCTCAGTTCCACCCACTCCAGAAACAGTTAACATTTTGGAAACTTTGGATGCGTCACCAATTACCTCCTCTCACATCAAACAGTGGACGTCCCAAGACCCCACCTTAGCCAAAATTCGGGATTCCATTGTGTCCGGTGAACGCCCAAGAGAAGAGATTGCAAAGCCCTACCACAAGGTCTGGTCAGAACTGTCGGTGGAACAGGGTTGTCTCTTGAGAGGAAACCGAATCGTGATTCCCCCAAGAGGACGTACGGCAGTCATGGATTTGCTACACGAAGGACACCCCGGAGAAACTCGCATGAAAGCCTTGGCCCGATCGTTCGTGTGGTGGCCAGGGGTAGATGGAGATCTGGAAAACACTGTCAAAGAGTGTGATCAGTGCCAACGAACACGGCATTCCCCAGCCCAAGCTCCACTTCACCCATGGGAGTTTCCAACCCTTGCCTGGGAACGTTTACATGCTGACTTTGCGGGACCATTCTTGGGTCAGATGTTTCTGGTGGTGATAGATGCCTACTCAAAGTGGCTTGAAGTTGTGCCCATGTCTACAGCCACATCATTCACGACCATCGAGAAGCTCCGTACTATCTTCGCAACTCACGGTTTGCCTCGGATATTTGTTACCGACAATGGAACACAGTTCACTAGCACTGAATTTCAAGCATTCATGAAAAGTAATGGAATCAAACATATTTGCTCATCCCCATACCATCCCTCCACTAACGGCCTCGCTGAGAGAGCAGTTCAAAGTTTCAAAGAGAACATGAAACGACGGTCAAATGGGACAATTGCCGAGAAACTCTCCCAGTTTTTACTCTGGTATAGGTTAACACCTCATTCCACCACTGGGGTACCCCCGGCAGAACTTCTATTGGGAAGACGACCTAGATCTAAGTTAGACCTCCTCAAACCGAATTTGACGGAAAAGGTCCAATCAAAAATTGAAGTGCAGAAAAGGAACCACGATTCCAAGACAAAATTACGATCTTTCAAAATTGATGAGAAAGTGTACGTCAAGGATTTTCCAAATGCAAAGAAATGGTTGCCTGGAAAGATTGTGGATGTTCGAGGTCCACTGTCGTATCATGTTGAACTTAATGATGGAAGAATTGTCAGAAGACATGTGGATGCTGTTCATGATCGTGCAGCTCCAGAGTCGGTGGAGGAGGACCAAAACGATCAAACAATTCCCCCTGTACAATTGGGAAACACCGATACCGAGACACTGGACACTGATACCGAGGCACTGGATACCGATACCGAGAGACAGGCCGAAACCGAACCGCAGGATTCCCCACCGATACGTACGTCTAGTCGTATTCGAAGTCCGCCAGATCGTTACAGTGTCTAAACCTAAGGGTGAGGGAATGTAAGGACTAGAACTGTGAACTATGAACTATGTATTATTATTATTATTTATCCATTATGTCATGTTTATTGTTTCCTGTGTTCTGAGCGTGCGCCGCTCGTTATCTTGAGTTATGTAACCTCCTCGTGTTCTTGATTATTTTTAAGTAAGCTAAAGCTAGCTATTACAGTAGTTGACGACCCTGAAGACTTGAAACAAGTCGGCAAGAAACTCACTTACCATTTTCAGCAATCCAATGCATCAACAAGAACCTACAACTATCAGCCGAGGACTACTTTTCTGACCTCTATGAACGAAAGAATGCTCAAGAAAGTTGCTGCACACTCAAGGTATACATGCATAACTCAATTTTCTCAGTATAATTATGGCAGGC
>Sponge_DN38934_cf._Copia-3-I_NV
GATGGTGATGTGTCCGATGGTGTTGATGTGTCCGATGGTGATGCTGCCGATGGTGATGTGTCCGATGGTGTTGATGTGTCCGATGGTGATGCTGCCGATGGTGATGTGTCCGATGGTGTCGATGTGTCTGAGCCAGTTCTTAGAACGTCGCAGAGAGTCAGACAAAGGCCGAACTACTACTTAGAAGGAGCTTCTATCGCTACGAGCAGTATTGAGGAACCAAGTTCTGTCCAAGAAGCTGTAAACAGTCCAAACAAGGCAAAGTGGGAGCAGGCCATGGAATCGGAGATGAGATCACTTAAGGAGAATGATGTTTGGGAGCTGGTGAAATTGCCAGAGAATCGGAAAGTCGTGGGTAGCAAATGGGTGTTTAAAGTGAAAGTTGACGGTGACGGTTGTGTGGATCGTTATAAAGCTAGATTGGTGGCACAGGGTTTCTCTCAGACCAAAGGAATGGACTATGATGAAACATTCTGTCCTGTTGTTAGGATGGAGTCGTTAAGGGCCATTGTTGGATTGGCTGCTCGGAATGGTTTGAAGCTACATCAGCTTGATGTCATCACAGCTTTTCTAAACGGCAAATTGGACGAAGAAGTGTATATGAGACAGCCTGAAGGTTTTGTTGAAGAAGGTAACTTGGTGTGTAGACTGAAGCGAAGTTTGTATGGTCTCAAACAGTCTCCACGATGTTGGAATTCGGCTCTGGATGCTCACCTAAAGAAGTTAGGCTTTCTGCAGAGTAACAGTGACCCCTGCATCTATGTGGCAGCAATTGACGAGTTGATGGTTGTTGGTGTGTATGTAGATGATCTCGTAATCGGATGTAAGTCGGACGAGCGGTTGACAGACCTCAAGAGAAAGTTATGTTCAGGCTTTGACATGAAAGATCTTGGAAAGCTGCATCATTTTCTCGGGTTGAAGGTTATTCAGGATGAAGAGTCTGGAAATGTATGGATTGGTCAACCTGCGTATGTTGAGAAGGTGCTGGTGAGGTATGAAATGAAAGATGCTAAGAGTGTTGGAACCCCTGTTGATGTGAGTGCTGGTGACGGTGAGGGTGATTTGTTTGATTCCGAAGTGTATCGATCGGCTGTTGGGAGTTTGTTATATGTGTCTACTGGTACTAGGCCTGATATTGCTTTTGCAGTGAGTATGGTTGCAAAATTCTCTTCTAAACCAACGAAGCAGCACTGGCAGGGTGTAAAGAGAATTCTCAGATACCTCAAGGGTACAGCTGACCTTGGACTACTCTACAGAAGGAGTGATGCTGAGGAGCTAACAGGCTATTCAGATTCTGACTGGGCTGGGGACCTCGACGACAGGAAGTCAACCTCTGGATATATGTTCATGTTAAGTGGTGCTCCTATCAGCTGGAAGAGCAGAAAGCAGAGTTCAGTTGCACTTTCAACAGCAGAGGCTGAATATATTGCACTTTCAAGTGCTACACAGGAAGTAATGTGGCTCAGACGTTTACTTTCGGAGTTAAATTGTGCACCACAAGAAGCTACAGTTATGAACGAGGACAACCAGTCAGCGATTGCACTGGCACAGAATACTGTATTCCATGGAAGATCGAAGCATATCGACTTACGTCACCACTTCGTTCGTGAACAAGTTGTTGCTAAGACTGTGAAGCTCAAGTACTGTAGCAGCGATCAGATGATAGCAGACATGCTGACCAAAGGACTTACCCAAGTCAAGTTTGAGAACCTGAGAAACATGGCTGGAGTTGTTCCCATTATCAAGCAAATTGAGAAGGAGTGTTAGTATATGTACACTTAGTTGATAATGATGTCATATCTATGTTTAGACTAGTCTGGAACATTCTAGAACTTTCTTGTGTTATGTATTTAGGTCATTGTGACCATGTGCTTAGTCAGTCCATGATATCTTTCTTATTTGTTAAACTGAGAACTTGCTCTATCTAGCTAAATCACATTGTAAGCTTTGCTAACAGGTTATGGGCCCAGTGAAGTTGTGCTAGGTAGCTACTAAGAAGAGTTGAAGTTGCGATTGGAGTTGTGTCGGTAGTTTGGTCGGTTGGACTGGTGCGATTATATTAGTGAGCGTACAGTTTGTTTTGTTCGGGAGTTGTTGGTAACGTTGCTAGTCGGAGAGATGGCCGAATCGAGGAGCACGGTTGCTGTTGTCCCGTTGAATGGTGCCAATTACGCGACATGGAGGGTACAATGCCAGATGTCGCTTATGAAGGAAGGACTCTGGAGAATTGTTGAAGGTACTGAGGCTGCCCTGGCAGACGGTGATGCTGGTTATGTGAATTATTTGTCGAAGCGAGATCGGGCGTTGGCTATTGTGGTGTTGTCTGTCGATCCGAATCTGTTGTATTTGATTGGTGAGCCTGATGATCCTGCAAAAGTTTGGAAAAAGTTAAGCGAGCAGTTTATGAAGAAATCATGGGTCAATCGGCTTGAGCTTAGGCGGAAACTATACTCGGTACGGTTGTCGGACGGCGAGTCAGTGCTGGAGCATGTCAGAAAGATGACTGAACTCTTCAATGCGTTAGCTGGCATTGATGCTCCACTATCTGATGAGGATCGAGTAGTTCACTTGTTGGCAAGTTTACCGGACTCTTTCAGTGTGCTAGTCACTGCTCTCGAGGCTAGCCCTGAGGTACCCTTGATGGAGGTGGTGACAGAAAGGTTGGTGCACGAGGAAAGGAAGATGTTGAGTGGTCGAAGTGATGGTGATGCCAAGGCTATGACAACTAAAGCCAAGTGGTCGAATAAGCCGAAAGGACGTTGTTACTATTGTCACGAGCTTGGGCACTATCAGAGGGATTGTTTGAAGTTGGCTCGGTCTGAGAAGCACAAGTCAAATAGTGCGATAGCTGATGATTTGAGCGATGAAGAGGCATTGGTTGTTAATCATGCGAGTTTAGTAGGTGCTTCGGCTAGTTGGATTGTTGACTCAGGAGCTACGTGCCATATGTGCAATACCAGACGCGATTTTGTTGTTTTCCGTACATTGCCGAGGCCAGAGAAGGTGACGGTTGGAGATGGTCGAAGCTTAGAGGCAATTGGTCGAGGATCGGTGGATTTGTGGATGAAGTTACCTAGTGGTGCTACTCAGAAGTGCAAGCTTCATGATGTGTTGTTTGTTCCTGATCTATCATACAATCTGCTCAGTGTTTCCAAGGCATCTGAGGCTGGGAAGGTAACTCAGTTTGATGAGGCTGGTTGTCGGATTTTGAATGCTGATAGCAAGGTTATAGCAACGGCGGTTCGGTGTGGTAGTCTTTATTTTCTCAACTGTCAGTCCCTGGAAAAATCCAATGTTGCTGAAGATGTTTGGCACAAACGTTTTGGTCATTTAAGTATTGGAAGTTTGAGACAGTTGGCTGCTGATGGTCTTGTTGACGGTTTTAACTTTGACAAATCTAAGGAGATTGTTTTCTGTGAGTCGTGTGTTGTGGGGAAGCACCATAAGAGCCCCTTTCCCGTCGGTGGTGGAAATCGAGCTAAAGAACCTCTTGGACTGGTTCACACTGATGTGTGTGGCAAGGTTAACGCTAAGTCGATTGGTGGTGCGGAGTATTTCTTAACGTTTGTGGATGACAAGACGAGGTATGTGTGGGTGTATTTTTTGAGACGCAAAGACGAAGTGTTCTCTCGTTTTTTGGAGTGGAAAGCCATGGTGGAGAAAGCAAGTGATCGGAAGTTGAAGGTATTGCGCTCGGATAATGGCGGTGAGTACACGTCAATGAGGTTCAAAGAGTATTTGAAGGCAGAAGGAGTCACTCATGAACTCACCGTTCCTAAGACTCCTCAACAAAATGGCACAGCCGAGCGACTAAATCGTACATTGGTGGAGATGACACGGTCTATGTTGGTTGGTGGTAATTTATCTCAGAGGCTTTGGGCGGAAGCGTTGTCTACGGCGGTGTATTTGAGGAATCGAAGTCCATCCAAAGCAGTGGAAGGGATGACCCCTTTTGAGGCATATCATGGGAGAAAGCCGAGTGTTGAGAATCTCCGTGCGTTTGGATGTGTTTGTTATGCCCACATAGCAAAAGATGAGAGGAAGAAGTTGGATCCAGTTGCTAGAAGATGTGTCCTTGTTGGCTATGGCACTGAGGTGAAGGGCTATCGCCTGTATGATTCAAATCGAGACAGGGTTTTCTACAGTCGTGATGTAAAGTTTAACGAGTCAGCGTTTGGATTTGAGAAGGGCAGTGAACCTGAGCTTTGTGTCCAGTTTGATTGTGACGTCGATTCCGGTGGTGATGTGTCCGATGGTGATGCTG
>Sponge_DN36244_cf._Academ-1_SK_Academ_Saccoglossus_kowalevskii
GGGCTCTCATCTACGTCTAGGATGGTCCTATAGCCGGGTTGTCTTCGCAAGTAGCAGTTTGAGGCATCATACACTTCCCATACAGTCTAATGGCCAAGGTGCCTTTTTAATTAAAATCATGGTTGAACTTCCGGTCTTCCTGAGCTCTGCGGTTTTTGACTTCCAGTTTCTACTTCAACTTTGAGTGGTCCTGACGTCCTCTACAGCTATGCTAACAATTTCTAACAAGCACAGAGCTCTTTAGTAGCCTTTCTACATTCTAATGATACCCACCAATTAACAGCTTAAGCCTGTTTCTTGTGTGTGTCCTGATTCTTCCACAGCATACATTTTCAGACACAAAATTAGTGCACGTGTTCATGCTGTGCAAAAATCCAGTTCCCAGCATTATTTTGCTTAAATTTTTTGAAGATCTGTGGACCAATGCCCATCATTTATTTAACAAAAAAAATCTGGCTGTTCCCACATATATTCATAAATTTACAGCTGATTTTTACAAGGCCATGTGGTCATCCTGAGGTCCACTGAATCAACTTTGCTGAGAATAATTATTATTATTTACAAGGTGAATTGAAACAAATTATGCAAAATTATGGCATGTCAAATGCATTAAAATAGGTCATTAATGAGTCAGCATAGAGCCACAAGAGGGAGCGGAGCTGATGTGCGACCCGCTATTTCAAGTGTTCACCAAGGGCAGCCTTGTCAACCATGCATCCTCTGCAAACGAGGTAATATGTCGAAGTATTTCCATCCAAAGTCATGGAAGGATGGCTCACTTCTCAAGAAGCTTCAAGAATTTGAACCAGCTCTTGGCATCAATCCAGATAGCTGCATTTGCAGAAATTGCCGGCAAGATGTGAGTTCCATTGGCGAGAGTAGTTTTGTACCATTTTCTAATGGAAGCGTGGGAATCCATGTATCGGCTCCTGTTCTCCATTTTCTTGGAGAAGGGGAATGTCCCAACAGATTTTCTTCACACCGCATCAGAAATGGTCCAAAATCTTCCTCCTTCTGAAACCCAAGAAAGTGCCCTGAGGAACATCAACCAGTTGCTGGAAGACCTGCAAGAGAAATGCAATGTACTTCAACTATTTGACGAGTACATCCAGAAGAGAGAGTCGGAAAACAAAACAGTGAAGTTTTGGATTGAATTCATATTCAGAACCTGTGTGGGATACATAGCACTCTACTGTGCTGTGAGAACTGGTCAATGGGACTTAAGAATGGCTGCTATTAAATTAATGGTGCCAATTTTCACTGCATTTGATCGACCCAGGTACCAGCAATTGATTCCTCAACACATAAGAGATATGTATAACTTACCAGGTGATGTTCGTGCAAATCTCGAAAAAGGTGGTTTCACTGTGAGTCTTCTTGGTAGGCCAGGCCACTCAATAGGAATCGATGAGGCACATGAGATGTGCATTAATCGTGAATGCAAGGAGTTCGTTAGCAGACCGTCTGCTGAAACTATCACCAGAATCTCACTCTTCTTACCTATCAGAGCAGAAGCAATGAAAAACATTGAGCAACAGCTTTTTAAGAAGCAAAAGATTGATATAACACCAATCAAATCACTGTATGCTACTAGCAATGACAACGAGAGCAGAAAGTTGGAAGGAAACATTAAGAAACAAGTGAACAAGTTAGAGTCATGTAGCCTTGTCACAAGCACCTGTAACGATGCTCTATGTCACCTTTTCAATAAAAAACAACTAACTCCCCAACAAGAACATGACCTCATCAATTTTAGATCCATAGGGGAAACAGAGTATAGGAACCGTGTGCAGTACTACATCTTGAAAACTCCTAGTGTCAAACCACCAAAACACCGAAAGAGACTTTTAACATTTACAGAAAAACTCGGACGACGAAAAAAGGGCTCAGAAATCGAAAGAGAGAGAAAGATTCAGATAGAATTATGGAAAAGGAGAGTTGCACATGCTACAATCACAGGAACAAACCTAAGCAAAAGTTATGAGCAGTGCTTGGAACTACCCAGAGCGATTGCAAACATTGATGGCACACCAACTAAAGGAGCCAAGTCAAACACTACCAATGTGCTACAAAAACGGTATGAGAAGGCAAATGCTGCTATTATTGCATCGTCATTAAAACCTGGATGGATACCAGATGCTGTCATAATCGAGGGAATGTTTTTGATAAATATTACACCATGGAGTGCACATAAAAACATAGGTGATTATGCCGACTTTTTAATCCGACAGCATATCTATCCATACTTTAGAAGTAGATCACAGGAAGTACACTTACTTTTCGACGATCCTGAGTGTGTCCAGCTAAGTCCCAAATATTTTGAACGACTGCATCGCGACAAGACAGCACACTTGAATGACGATCACCAGTGCACAACTTTTGCAGCAGACATGGTGATCCCTCCTATGTGGAGAAAAAATATTTTGAGTTGTAGATTATGCAAGAGAAACCTTGTTACTTTTCTCTCAACTTACTTCTTGAAGAAAGTGCAGCGCAAGCTAGCTCTACAACAAAAATTTGTTACAGCTGGAGGGTTCAGCAGTAATCTGCAAAACAAATGCCTGTTTGTAACTGGATCCACACCACAACCACAAGTTGACGATTCTCTATATTGTAATGCAGAAGAGTCAGACACGAGAATTTGGTTACATGTAATCAATTCTGTAGGCACTAGGAAGCTTGTACTCAGTCCTGATACAGATGTGTATCACGTAGGCTTACCACTGGTTGCTGGAACACAGCTTGAATGTAATGTTCGACTGAGCCTGTTCAACTCAACAGAGCATCGATTCCTAGACATACAGGCACTCCTCACAGCGTTCGAGAATGATCCTAGTCTCGCTGCAATTGAACAACTACCAGCAGTTATGCAGATGCTATACATAAGTACAGGATGTGATTTCGTTTCATTTTTTAACGGAATAGGAAAGGCAACATTTATGGCTACACTGTTTGAATATTCACAATTTATCTGCGATAGTACTGCTCAAACTCCAGGAATGCTATCTCAACCAGACGCTGATGGATTCCTCTCCTTCATTAGGCTGGTTGGATGTGCTTACTTCAGAAAGCACAAATCAGTATTTCTACCTTCATTCCCAACACCAATGTCACTATTTAACTCACTTCTTGATAGCAAACAGCATGCCCAAGTACACCACAGTGCATGGCTTTCTCTGATGAGGGAGAAAATCTGGCTCCGTATAAAGTATGAAGAAGAAATGATCCCCTCCTATGACGCACTTGACAGACATTGGAAACGGTCCTGTTGGGTACAATGTGTGTGGAGTCAAGCAACTTCCAACAATATCACTTACCCAGTACTAGACGGAAACGGATGGAAACAGGTTGACACAAGTACATTGGCCATCGACTGGGACAGTGAGAGCAATGTTTCGGTGATCAGAGACAGAGTCACCTTGCTTCAAAAGGGATGTGGTTGCAAAACAGGCTGCCAAACAAATCGTTGCAAGTGCAGAAGAGACAAGCATGATTGTGGTCCTGGATGCAAATGTCAAGGGTGCACAAATGTACCTCAAACTTCTCAGACCAGTCACGAACTTAACCTCGACCAAGAGAGCTCTTCAGAATCTGAAGATGAATTTGGCGATTCTGAGGTAGACGATATAATGCGAGATGTTTTTGGAGACAACAGAGACACCGATAACGAATCTTCAAGAGCTAGGAGTTGTACCATTACAATCATGAAGAGTTAGATGTTTTTACTACCTCTCTTTCTCTTTGAAATGATCGCACCGCTCCCAAAAAAAGTGAGCTAAAGAAACTAGAACTTTCTAACAAATTTCTTCCTGTTCAATATTATGATGTAATGCGAAATGCATATTTAACTAAAACACGTACAAGTAGGTACGGTGGCTATCCAACTGCATAGCCTGTACAGATCCAAGGTAAAACATCCTGACCATACAACCGTCATAGAGGTAGATGAGAGCCTCTTTTGGCTTCAGACTAGTGTGAAAG
>Sponge_DN28602_cf._hATw-1_LV_hAT_Lytechinus_variegatus
CCGATCTCTTATGATAATGGCAGATCAAGGTGCTGTACAACTACAGTCACATCATTACAAGGTTGTATTACTAGGTGACCCAAATGTTGGGAAAACGTCCTTCTTTCTAAGGATCAGAGATGGAAACAAGTTTTGTCTTGATTATTCTAGATTGCTGAATGGACATGACTGGGTTTTGGACTACCATATGAAAATAGAAGATTGTGATGTTACGGTACAACTGTGTGACATGCCCGGAACTGGAGGAGATCGCTACAGGCTTATGAATCACAACAGGTTGTTTTGGAATGCAGATGCGATTATTTTCATGTACAGTATTGAAGAACGATTCACATTAGAGAGCGTGCGAGACTGGTATGAGAATACCGTTTCGGAAGTCAGGCCCAACTTCGACAATTGCATACTGGCATTGGTAGGGACCAAATATGACTTGCTAATGGTAGTGATGTCACTTCCGGATTTTTTTTCAATATTTTTTCTCCTTATAATTGAAGCCAAAAGTGGCACAATTACTGATCAGTTGTCGCCAGTGCAGCAAACAGATTTTACTTTTCATACGGTTATATAGGTAAGAGAACATGCTAAGCTTGATTTTTTACTTAGTTTCTATCGAAAATGTACCACTATAGTCGCATTTTATAGGTCTCAAATCTTGCAACAAGTAGAAATCAATATTTAATATTGTTTAGCTGTGACTGGTAAAATTGAAGAAATTACAATTGTTTTAGCGTTGTTTTAAGTGTTGCTATGAGTATTACAAAAATCTATGCCACTTCAGCTGCTGCAGTGAGGGAATAATTGACTCAATGGCAGAGGGAAGTGACAGAAACACTAACACATCTCTTGGACCTGAGTGTCAAGCAAATGGAATCAGTGCGTCAATGCTCTTGTCATATGTGCCACGAATTGACGATAAGCAACAGTTACCACAAGTCCCAGTATCGATCAAACTAATTTTCGAATTGGAAATGTTCAAGGATCAAAACCCCGGGTGTACGTTTCGAACATTTTATGGGTGGATTCAAAGTTTGTTTGGAGAAACATGGCCTGAAGAAAACCCACCAACTTTACAAGCATTTACCAAAAGTGTTGAGCGTTTGAAAGCAAAATTGGCTAAACTCAAGAAGCAGCACTCGAGCTCTGACAAGGAAGTTGCTATATCTGGATTTCTCAAGGAAAACTATACTCTCCCCAAGTTTGGTGTCCAAAGGGGCCGAGTACTGCATTTTAGTCCAGTGAAACAGATCGTTGTAGAGGAAGGAAAGGAAGATAAGGCTGGTGCTAAGAAAAACATGAAAACTCGTGAATATCAACAAAAACTATATGCTATTGCTCGAAATACTAATAAAAGAATAAGACGTCGCGATCAAATCATTGAAGATCAAAAACAACAACTTATTTCTCAAAAAAAAAACATTACTGCGTACCAAAAGCAAATTGATAGGACTGAGTGCCGTTTATCTAAATTGAAGGCAGAATTAGGTAGAGTAAATCATCGCGCTAGTTATTGGAAGTCAAAAATTGGAGGCATTAAACATGGTAATTCAACTAAAATAAACGAACTTCGCACTGAAGTTAAAAAAACTTAAGGAAGCAGTATCATCTCTTGAGTCCGACAATGTTGAAATGAATGAACAAGTAGAAATCTTTGTTATCTTCTGACGAAATTGTAATGTTTGAAAAGGGAAAATATACTGATGACGTTCGAGCATGTATATATGAATTGCTTTCGCTTAACGTTGGTGTCCGGAATATTACACCTGCAATTAATTGTGTTCTCAAAAATTTGGCAAAAAAAATCTATCGGTCGCTTACCCAGCTATGGTCTTACGTGCCAAATGATTATCGAATCACTTACTATTGTCCAAGCGCAAATGGGTGAAACACTTTCTAAAACAGAGTCATTCAGTACTTTACAAACTGATGGTACTACAAAATTTGGAGAACATTATGGCACATATGACGTCCGAGTTAACGAATCAGAAACTGTATACACTCTTGGTATGCGACATGTTTTCTCTGGAACAGCGAAAAACACTTTAGAAACTTTTAAAGAGATTTTAGAAGATATTGATAGTGTACAGCTTGCCCTTGGAAAAGAGTGTGCATCATCAAAGATAATTGCTAAGATTAAGAATACAATGTCTGATAGACACTCTGCTGAAAAACTTTTTAATGAACTACTGGAAAATTACAGGGCAGATATTTTGCCTTCTGTGGCAGAGAATTGGATTGATTTGACAGCAATTGAAAAAGATCAACTAACGTGTATGAACAATTTTTTCTGTGGTCTGCACTATGTGGTAGGTTTAGCTGAAGGTACCGAAGAAGTTTTGAAGCAATGGGAGAGTCAATCCTTATCAACAGAAATATCAGGTCCATCAGGTACACAGAGGCTTGTTCGCACCGCATGCAAAGCATTCCATCACAGAGGGTCTCAACAATGCGGAAGCTCTGTATTATTTCGTACCTATTTACGAAAGCTAGGAATCACTAAAATACCTTTGGCCCACTTCGTTGGAAATCGCTTCAACATTCTGTTTTACGACGCAGCTGGAGTAATTTTCTTACGAAAGCACATGGATGACTTCATTGAGAGTGCTCATGGAAAGGAAGCTAACCGACTGTTACGAGCTGTGTTATCTGACCTTAGGAATCCAATATATATCAGTGGTTGTAGAGCCCTCGGATTAATTGATAAGATCGTCACCGGTCCACTTTGGAGAAAGCTACAAGAATCTTCAATATCAGTGCTAAAAATGGGTGCTGTTTATTGTGAGCTGAAGGAAAGATTTGAATTGTGGAGTAATGATGCACATGATGTAGTCGATGGAAGTGCTCGCCTTGCAAATGCGTGTAAGGTGCATATAGATGAAGTATGGGATACTCTGACTCAGTCACATGGAACAGAATCTGATGCCAAGACACAAGAAGTCCTGCAATTACTTTTTGCCGCTTTTTCGATAACGACAGGAAGGATGCTTATTGACCATCTCCCTGGAGGAAAGTACCACAGTGACAATGTTACTGGTACAGGGTTAGTGGAAGAAACCGCCACTGTTCCTACAACGAATGTTGATCCAGAAAGAGATTTCGCTGTGTTGGACAGAATGTTACGGGAAAAGCCGAATGCTTCTACTGTGGCCCTGGAATCCTTCATTTTGTATTCGCATAATAGGACAACACATTGGTTGGAGCAGCAATCAAGTCACGACAAAGAAAAACTCTTTCAAATGGCACGTACTCTTGCTCCATCAATTAGAGAAAAATTCAAATTAAGAACCCTCGAAATTCTAAAACAACGTGAAGAATCACTAGCAAAGAAGCAACAAGCAATTGCAGCTAAACAGGCCCGCATTATAAGAGAGAAAGAAAAGCTTACCAAAGATGTTGAGCAAGTGGGGCTGTGGTTAAATAGAGGAGATATAGGACGAGGCCTTAAAACTGTGAAGAATAAAACTGAAATAACACGGTTGCTAAAGCTACAGATAAACTTTCGTCATAAAGTCCTTGGCCAGACACATTCTGATATATCTGTCTTCAGATTTTCACAAAGTGGAAGGAAATTCACCAACGATGAACTAAAAGATAATTTACACCAACTACTTCCTACAGAGAATGATGATAGTTCTCCAACCAAAGCATCGTTAGATGACATAGTTAAACAACCACAGTTACTCGTTGGACTAAGAATTAAACATCGATTCGAGGAAGATGGACAAATGATATGGTTTTTGGGCACCGTTAAACATTTTTGCGCTCAGAGTAAAATGTTTACTGTTTTGTACGATGATGAACTAGAGACTTGTAACTTTTCACTTCTTGACGATATTAGAAGTGGAGATCTATTGACTCTTTGATACAATATTAAAAATGTACAATTTATGATTGAGG
>Sponge_DN31748_cf._hATw-2_SP_hAT_Strongylocentrotus_purpuratus
TCTGCAGATATAGATATATCTATCCAACGACATCTATCATTCAACGACATCGACAATTTTCTCAAGTTTCCAAGTAAGCAGAGTTATCTAGAACTAGCTGTCAACAGATATATACTTTAATTAGGCATTCCGGAAGTGAAATTTTTTCGAAATATTTTTATCCGCATAATTAGAACACAGTTCGTGGCACAAAGTTGTAGAGGACTTAAAGTGTTGTTGAAGGACCTCAAAACGCTTTCTGGGGTTATCAAAGGTGCTGATTAACGAGGCACTAATGTCCGATGTCTAAGGTCTGTACCTGTGGCACAAGACTGTATATAGACGACTCAAGTGTTGTTTAAATTATCAAGGGTGCTGATCAACAAGGCACCAATGTCTGATTTCAAGGATCTGTACCCCACCCTGACGTCTGTGGGGCTAACGTCTGAGCGTCTCTTGGCAGTAGCAGATGATTCTGACCAAGGATCAGATATTGAAGCTCTCAATGTGCCTGCATCACATATAACAAACCAGTTTGTTTTGGAGCTGTATAACTTCATGAACAGAAATTCGCCCTGCACTTTCTATGTGCTGTGGTGTTGGATGTCATCCTTGTTTTCAGCCAAACGCGAGCAAGAAGAATTTCCTACCATCAAATCGATTCGGCAAAGTGTGCTTCGCTTGTCTGCAAAGTTTATGAACCTAAAGAAAATGCCATCCTCCAGTGACAAGGTCACCATGATTGCTGAGTTTAAGGCTCACTTATACTCCTTACCTCGGGTCTTTGTTTCACAAGGCAAAGTTGTTGTTTCCACTGATACTGGTGGTGAGGGCAGTAGTTGCTCATCATGTGCAGAAATGAAGAATGTTGTAAAACAATCAAGACAGAAAATGTACGCTGCTCGAAGGAATGGACAAAAGCGAACTAAAAGGAGAGATGATACTATTAAGGATCAGGCCCAAGAACTCAAGAAAGACAAGAAAGCTATAGACATGCTCCAGAAACAGGCCACTAAGAGTGCCAAACAAGTGACTTCACTCAAGGCAAAGGTTGATCGACTGAGACACCGGGCTTCCTATTGGAAATCAAAGTTCTCAGAAATCAGTGGAGGTGAAAACTGTGAGGAACTGGATGAACTAGAACGAGAGTACGGACAGAAACAGAATCTACTTGTAGAAGAAGTCAGGAAGCTTGAATATGACAATGCTGAACTAAAGGACAAAGTTGATGAAGTGATGTCAGACAATATTGTCACATTCGAAGGGGGGAAATACACCAATGATGTCCGTGCTTGTTGTTATGAATTGCTTTCGCTTAATGTTGGTGTCAACAATGTCCGGTCAGTGATTGAGAGTGTACTGACAAATCTAGTGCACAAGAAAGCTGACCGTCTACCCAAAAGAACTGCAGTCTGCCAGATGATGCTCGAGTGCTTGACAGTCGCTCAAGCACAACTAGGTGAACAACTGGGCTCTGAAGATGGTGAGCACTACACACTACAAACTGATGGTACGACCAAGCATGGCCACCATTTTTCCACATTTGATCTGGCCACTTCAGAAGAAACATACACTCTAGGGCTGCGACACGTGTTTTCAGGGTCAGCACAGACAACATTGGATACTTTCCGAGAGATTCTTGATGACTTAGATGTTGTGAGACAGGAAATTGGGCAGTCGAGCGTGTCATCAAAGATAGTATATAAGTTGAAGAACACCATGTCTGATCGACATGCTGCCGAAAAGCTCTTCTCTACTCTGTTATCTGATTACCGAGCTAGTATCCTACCTGACATTGTGGACAATTGGGACGATATGACTAGTGGGGAACAAGAACAACTTACCCGGATGAATAACTTTTTTTGTGGGTTACATTTTCTGATCGCCTTAGCAGACTCAGCAGAAGAGACACTAAAGGTATGGGAGGCTGCAAACAGTGAGGAAGAAAGCACCCCAAATTCGAGGAGCTCAGGAACACAAAGGCTCATACGGACAGCATGCAAAGCATTCCACCACCGCGGGTCTGAACAGTCTGGTTGCTCCACTCATTTCAGAACCTTCTTACGACAGAATGGAATAGCAAGGCTACCACTAGCTTCCTTTATTGGCAATAGGTTTAACATTCTATTCTATGATGCTGCAGGAGTGTTCTTCTTGAAGTCACACATGACAGAATATTTGTTGAAATACCATGGGGCAAATCTCAACCTACTCCTGCAAGCTGTTCTGAAAGACCTCAAGTCACCACTTCATATCGCAGGGTGCAAAGCTTTGGGAATAATTGACAAGTTGGTTAGTGGTCCTTTTTGGCGCTACTTGCAGACCTCTACATTGTCAATCCTGAAAATGGGTGAAGTCTATACCAAGATGAGAGACAGGATGCAAAAGTGGAGTGACGACGCTCAGTGTGTTTTAGACAACGAAGCCATTTTGTTCCCAGAGACCACATCGTTTCAGGACGAAGTGATGGATGCATTGTACGCTGAGACAGAGAATGATGCACTAGTTCAGGAGTTGCTTCAATTGTTATTTAAGAGCTTTGCCCTAACAATGGAACGACTAATGCCTGACCACTTACCTGGAGGTGAATTCCATGCTGTATCAGATCCTGTCATTGTGGCACAGACATCATCAGTACCTTTGAGTAATGTAATGCCAGAGCGGGATTTTGCCCTTCTCGACAGGTTCATGGGTCAAAAACCAAACGCTACTTACATTGCACTGGAGTCTATGATCTTATTCTCCCAGAACAAGACATCTGCTTGGCTCAGACAGAAGAGTGAGGAAGAAAAAGAGAGACTTCTGAATGCTGCTCGTAAACTCTCCAAAGTCCACAAACAAAATTTTCGGAAACGGACTGACGAAATCAAAGCAAAAAGGTTGGAATTGCTTCTGCAAAGAGAACGTGAGCTGTCAAAGAAACATGAGAAGGAGCTAAAGGACAAGGAAGAGCTAACTCTAAAGATACAAACTTATGGCCTTTGGACCAGCAGTAGTGAGGTACAGCTACAGTTGAGTAAGATGAAGACAAAGAAATCAAAATTAGAAGGTGTGAAAGCCCAGATCAACTTTCGCCGGAAAGTGCTCAGTCAGCAAAATGAAAAGCACCTGTTCCAATTTTCTCATGATCGTCGGCCCTTGACAGTTCAAGAACTGTGTAGCAACCTGTCTAAGTTGCTTCTTCCCGTACCAACACATGCACAGTCAAGAGTACCTGAACACAGTGATCTTGTGAGAGACCCCGAACTACTTTTGTATAGGCGAGTCAAACATCTGTTCACCGTTGATGGCACTGATGTTTGGTACAGTGGAACTGTGATTTCCTATGATGCTGTGTCTAAGCAATTTAAAGTAGCATACGACAATGAAGAAGAAACATTCTCTTTTCCTCTGCTAGATGATTTACTTTGTGGTGACTTAAAGATTTTATAATGCATAGTCATGTCTATTGTCATTTTTTATTCTGTTTCTTTTGTCATTTTTATAATCTATATTTCTGTGTCTTTTGTCATTCTTATGATATAATCTGATTCTCCTGTCTTTATTCTCTATGTGTGTCAAATTTGATGTTATAAAACTCAATACTACCTTAGAAATATGTCTTTAACTAAAGCCTACAGTTGGAATTCAATTGGAATGTGCGGTTTGTGCCATTTCCTGTGTTCTAATTTAAGGAAATTGTGGAGAAATTTTACAACACTTATAGTGTGCTAATCAAGCTCTAACTCTGCAACAGTTGAACCAATCGCTACTTGTCATATATCATTTTGATCAGAAAAGACTGTAGAATAAGCTAGTGAGCAAAGCTATTGCATGCAGTGTAGTTTGAATTTCCTGCGAAATCACTAGCACTATAAGATCGTCAAAATAACTGGCGCAAAATAATTATGTTTATCA
>Sponge_DN11030_cf._P-27_HM_P_Hydra_vulgaris
CACACAGTAAGTGCAGTAGTAGTAGATCTAAGAGGTAGTCTAATCATAGATAAACGAGAGAGAGGGATTGGAAACGGATCACGTGATGCTACACAATTTGCTTATGTGACGTAACACCCCCAAATAACAACCGCGTTTCGCCCTCGAAATAGCTTTGTGCTATGTGAAAAATCGTTTAACCAAAGCTAGGAAGTCTCATCAGTGACGTTTACAGTGGTAAAATGTGTTCACCCACGTGGCATACACTGTCATAAAGTTGGTATAGTGCAGCTGTAAAATTTTTGCAAGTATAGGTGAGTAACAGCAGTTTTTTCAGTAAATTTCATGTTTCTGTTCCTATAACTTATAAAGTAGTTTGTAAAATGGGCTGAAAATATATCTGGCACTAATTTACACTTGAATGAACAAGAATATTGTGTTAGCCAATTATAGTAAGAAATGTACTTGCCTGTGTCAGTTACTTTTTGTATAAAAAGTGTGTAATGTTTCCGTACCTATTATTAAAGTGCTCCAATAGTTATTACTATGATATTGGGCAATTTAAAAGCTGTGGATTTGTTGAATGAGAATGACTGTGTTTTGTTATAATCCGTTTCTTAGAAAATCAGAGAAGTAAAATGCCGCGAAAGTTGAGATTCTACCAAGCCAAAAATTGGGAAAGTGAAAAACAGAAAAAGAAAGAAAGCATATCCGCTGTTCCATCGACATCTAATAAAGAACAAAATGTTGAGGTTAATACTCTGGAAGATTTTCATGATCGCGTAGTGCCTACCCTTGATATGACATGGAGTAATCAAACATCACCTGAAAGGCCAATAACAGCAATCAAACTCTGTAAGATATCATCTGAAGCTTCTACTTCAAGTCAACCTCTGGTTATAACACATACATTGTTAGTAAATGTTGATTTATCTTGGGAATTGTTTGTTCACGGTCACAAAGTTGACGCAGGAAATACCAAAGTACTGTCATCAATTCCATTTACGCTAATAAGTTTTTCGAGTTTCAGACAGCTTTTGGATGTAATTCAATCAAGTACTGTGTGTACTGGTAACCCTGATCCGCATTTTGTGGGTATGATTGTGTCACGCAAAGGAAAATTATTGAGTCCTAATGGAGAAATAAAAGCTCAGTTAGACAGTGGATTCCCTGTTGCAAATGGCAAGCAAACGTACTCAAAAACTGTACGAACAATTAATTGCGAACTGTTAGTGAATGGTGAAAAATGTATTAATTGCTCTAAGTACAGATGTACTTTACGTTCGTTGCATAGCCGATATTCAAGTGCAAATCAGGATGCAAGCATGCATACTAACGATCGGTATTTAAAGACTCCTCAAAGAACAGAGAAGCTAAAAAGTCTACGAAGTCGTTGTAAATTTATGGAGATTGAAGTGAAACGGTTAAAAACTAAAATACAGGAATCATCTGATTCAAAAGGAGTTAGTGTAGATGAGCCTCTACATCAAGAGCTACGTGGTATAATGGTACAAAGAAGTGATTCAATTTTGAAAGCTTATCCTGAAGGTTCTTTTAAAAGGCTCTTCTGGGATCAACAACTGAAAGCAGCAACAGTGATGAACGCTGCACAAATGAGGTGGCATCCCACAATGATAAGGTGGTGTTTAAATCTAAAGTATCTCTCCTCAGCTGCTTATCATTCCTTGCGTTCTTCTGGCTTTATAAGACTACCATCAGAAAGAACACTTAGAGATTATTCTCATGTATTCAAAGTTAAGTGTGGTTTCCAATCCGAAGTTGATAAAATGTTGCTGGAAGAAGCTAGTAAACATGGACTATTGGAGTGGAAAAAGTTCATTGTAATTTTAATAGATGAAATGAAGTTGCGAGAGAGTTTGGTCTATGATAAGCATCATCATAATGTGATTGGTTTCGTTCATTTGAGTGATGTAGAAAATCAACTAAGCGAGAGCAACATTTCCGATAATAGCGTTGCAACACATTTGCTTTGCCTTATGGTAAGAGGTGTTTTTACTGGATTGCATTTTCCGTATGCTCATTTTGCTACAGCTGAAGTAACAGGATCATCGCTATTTTTCATGGTCTGGGAGGCAATAGAACGATTAGAGAGACTTGGTTTTAAAGTAATAGCAGTAACCGGAGATGGCGCTTCAACAAATCGAAAGCTATTTAATATACACTCTGTTAGTAAGGATGATGTTTGTCACCGAGTTAAAAATCCATATACTACTGAAGAACGATACATTCACTTCTTTTCAGACATCCCTCACCTTATTAAAACAACGCGTAATTGTTGGTCACATTCCTTTGGGCATGGATGGACAAGAAAACTGTGGGTGAGTATAAATCATGTGGTTGTTTGCTCTTTCAAATTATGAATCTGTTCACAGATCAATGGCAAACATATTAGCTGGGATCATTTGCGCTCCCTCTACAATGGCAAAGTATCAATGGGAAAGAGGTCAGAGGGACTATTTCTTCTTAAAAAACTTTCGAAAGAACATGTTGATCTAAATTCGTATTCAAGAATGAAAGTGAGCCTTGCAGCCGAGGTATTAAGTGAATCAGTCGCTGAAGGATTGTGTATGCAAGGGTCTGTGGACACATTTGAAACGCAAAGATTCGTGCGCATGATGGATAAGTTGTTCGACTGTCTTAATGTACGTCACCCAAAAGTATACTTAAAACGGAGAAAACACAACTTGAAGCCATATGAAGATGCTGACGATGCACGCCTAAATTGGTTGGAAAAAGATTTCCTAGGATACCTCAAAGAATGGGAGGATAGTGTGGAAACAAGAACTGATGTACCGAAGGCAGAAAAACCAACAATGCTTCTGAGCAGGGCAACTAGGGAAGGATTAAGGATTACTGGTAATTACATATAGCATATACATACATGTATAGGTATGTGCATATCTATTTTTGCAGTGAAATCATTTGTGGCTGTCATTCGATACTTGTTTAGTCTACCATGTGTGTCTGGTCGATACTTACTCAGCGAATGTTTCTCTCAAGATCCATTAGAAAACTATTTTGGACAGTTGCGTAGTAGAGGAGGATTTTGTACTAACCCTACTCTACAATCTTGCTTGCAATCTTCCCAATCAATTCGAGTTCAAGGCAGTCTTTCCATGCTACCAGTAAGGGGAAATTCGTCTAAAAAGAGAAGGCTATTTAATGAAGAGGAAGTAGTTGATGACACTCCCCTTAAGAAGAGACCTAGACATAAGTAGGGTGTGTTGTATGTATTATTGTGTTTCATGTTGTTTTTAACTCTATAATTCCATGACTGTATTAATTACTATCGTAACTTCAATACATACTTGTAATTAGATAAGTAATATCCCTAAAACGAGAGAAACATAATATTGCACCAAAGTATTAATACATGTACACAGCTACAGCTAGTCAGTACTGAGATCTTTTCTGAGACTTTTTGATCTTTTGACATTCTTTTGCTTGGCTAGCTTGTACTGCTCAAGCCAAGAAGACACCATTGAAAAACCTCTCATAGTTATCCACTTTTCAATTATCTCCTCCAGCAATTGTGATTGTTCAATCTCTAAATCAATGTCAATGGATATCATAGACCACCAAAATTGTACATCATCATCGGCTACTACTTCAGCAATCAACTCCTTACTGCTCGTTTGTTGTGTTCGTAAGTGCTGTGGGAGCAATTCTTGTGTTTTTATTTCAATAGCTTTAAACAGCATAAAACTTTTGTCATCTACGTAGAACAGTCCACCTCTGTCAATGTTTGCCATCCATTCCATTGAAAAGTCGTAAAAAGAGC
>Sponge_DN33372_cf._hATw-2_SP_hAT_Strongylocentrotus_purpuratus
CCTTCATAACACTTGGATCAAGAGGATCCCCCATAGTGATGGCTTCAACACGTTTTAAACACATCGCAATGAAATCATCGTATATGCTTTCTTGAATAAGTGCTCTACTTGGACAAGTACATACTTCTCCTTGATTCAAGGCAAACATAACGAACCCCTCAATGGACTTGTTTAAGAATTCATCATCTTCAGCCATAACGCTTTCAAAAAAAACATTTGGAGATTTGCCACCTAGCTCCACACTAACTGGGGTAATATGTTCTGAGGCATATTGTAGGATTAGCCTTCCTGTCGTGGTCTCACCAGTAAAAGCTATTTTTTTAATGTTGGGACTGGCGGCTAACGGTTTCCCGGCCTCTGGACCAAACCCATTGACTACATTTATCACACCAGCAGGAAGCAAATCCTCGATGAGTTGCATAAGCACCATAATAGAGACAGGAGTCTGTTCAGCAGGTTTAAGTACGATGCAGTTACCAGCTGCCAAAGCAGGTGCGAGTTTCCATGTCGCCATCAGTAAAGGAAAGTTCCAGGGGATAATTTGCCCAACCACACCTAATGGCTCATGTACTTCCATCGACACTGTATTGGCGTCTAAGTCAGATACTTCACCAGCTTCTCCACGAATTACTCCGCCAAAATAGCGAAAATGATCAACAACTAAGGGCAGGTCAGCATTTAAAGTTTCTCTTACTGCTTTACCATTTTCCCAGCACTCTACAACAGCAAGTTCTTCCAAGTTTTCTCAGAAATCAGTGGAGGTGAAAACTGTGAGGAACTGGATGAACTAGAACGAGAGTACGGACAGAAACAGAATCTACTTGTAGAAGAAGTCAGGAAGCTTGAATATGACAATGCTGAACTAAAGGACAAAGTTGATGAAGTGATGTCAGACAATATTGTCACATTCGAAGGGGGGAAATACACCAATGATGTCCGTGCTTGTTGTTATGAATTGCTTTCGCTTAATGTTGGTGTCAACAATGTCCGGTCAGTGATTGAGAGTGTACTGACAAATCTAGTGCACAAGAAAGCTGACCGTCTACCCAAAAGAACTGCAGTCTGCCAGATGATGCTCGAGTGCTTGACAGTCGCTCAAGCACAACTAGGTGAACAACTGGGCTCTGAAGATGGTGAGCACTACACACTACAAACTGATGGTACGACCAAGCATGGCCACCATTTTTCCACATTTGATCTGGCCACTTCAGAAGAAACATACACTCTAGGGCTGCGACACGTGTTTTCAGGGTCAGCACAGACAACATTGGATACTTTCCGAGAGATTCTTGATGACTTAGATGTTGTGAGACAGGAAATTGGGCAGTCGAGCGTGTCATCAAAGATAGTATATAAGTTGAAGAACACCATGTCTGATCGACATGCTGCCGAAAAGCTCTTCTCTACTCTGTTATCTGATTACCGAGCTAGTATCCTACCTGACATTGTGGACAATTGGGACGATATGACTAGTGGGGAACAAGAACAACTTACCCGGATGAATAACTTTTTTTGTGGGTTACATTTTCTGATCGCCTTAGCAGACTCAGCAGAAGAGACACTAAAGGTATGGGAGGCTGCAAACAGTGAGGAAGAAAGCACCCCAAATTCGAGGAGCTCAGGAACACAAAGGCTCATACGGACAGCATGCAAAGCATTCCACCACCGCGGGTCTGAACAGTCTGGTTGCTCCACTCATTTCAGAACCTTCTTACGACAGAATGGAATAGCAAGGCTACCACTAGCTTCCTTTATTGGCAATAGGTTTAACATTCTATTCTATGATGCTGCAGGAGTGTTCTTCTTGAAGTCACACATGACAGAATATTTGTTGAAATACCATGGGGCAAATCTCAACCTACTCCTGCAAGCTGTTCTGAAAGACCTCAAGTCACCACTTCATATCGCAGGGTGCAAAGCTTTGGGAATAATTGACAAGTTGGTTAGTGGTCCTTTTTGGCGCTACTTGCAGACCTCTACATTGTCAATCCTGAAAATGGGTGAAGTCTATACCAAGATGAGAGACAGGATGCAAAAGTGGAGTGACGACGCTCAGTGTGTTTTAGACAACGAAGCCATTTTGTTCCCAGAGACCACATCGTTTCAGGACGAAGTGATGGATGCATTGTACGCTGAGACAGAGAATGATGCACTAGTTCAGGAGTTGCTTCAATTGTTATTTAAGAGCTTTGCCCTAACAATGGAACGACTAATGCCTGACCACTTACCTGGAGGTGAATTCCATGCTGTATCAGATCCTGTCATTGTGGCACAGACATCATCAGTACCTTTGAGTAATGTAATGCCAGAGCGGGATTTTGCCCTTCTCGACAGGTTCATGGGTCAAAAACCAAACGCTACTTACATTGCACTGGAGTCTATGATCTTATTCTCCCAGAACAAGACATCTGCTTGGCTCAGACAGAAGAGTGAGGAAGAAAAAGAGAGACTTCTGAATGCTGCTCGTAAACTCTCCAAAGTCCACAAACAAAATTTTCGGAAACGGACTGACGAAATCAAAGCAAAAAGGTTGGAATTGCTTCTGCAAAGAGAACGTGAGCTGTCAAAGAAACATGAGAAGGAGCTAAAGGACAAGGAAGAGCTAACTCTAAAGATACAAACTTATGGCCTTTGGACCAGCAGTAGTGAGGTACAGCTACAGTTGAGTAAGATGAAGACAAAGAAATCAAAATTAGAAGGTGTGAAAGCCCAGATCAACTTTCGCCGGAAAGTGCTCAGTCAGCAAAATGAAAAGCACCTGTTCCAATTTTCTCATGATCGTCGGCCCTTGACAGTTCAAGAACTGTGTAGCAACCTGTCTAAGTTGCTTCTTCCCGTACCAACACATGCACAGTCAAGAGTACCTGAACACAGTGATCTTGTGAGAGACCCCGAACTACTTTTGTATAGGCGAGTCAAACATCTGTTCACCGTTGATGGCACTGATGTTTGGTACAGTGGAACTGTGATTTCCTATGATGCTGTGTCTAAGCAATTTAAAGTAGCATACGACAATGAAGAAGAAACATTCTCTTTTCCTCTGCTAGATGATTTACTTTGTGGTGACTTAAAGATTTTATAATGCATAGTCATGTCTATTGTCATTTTTTATTCTGTTTCTTTTGTCATTTTTATAATCTATATTTCTGTGTCTTTTGTCATTCTTATGATATAATCTGATTCTCCTGTCTTTATTCTCTATGTGTGTCAAATTTGATGTTATAAAACTCAATACAACCTTAGAAATATGTCTTTAACTAAAGCCTACAGTTGGAATTCAATTGGAATGTGCGGTTTGTGCCATTTCCTGTGTTCTAATTTAAGGAAATTGTGGAGAAATTTTACAACACTTATAGTGTGCTAATCAAGCTCTAACTCTGCAACAGTTGAACCAATCGCTACTTGTCATATATCATTTTGATCAGAAAAGACTGTAGAATAAGCTAGTGAGCAAAGCTATTGCATGCAGTGTAGTTTGAATTTCCTGCGAAATCACTAATACAAGGTTGTCAAGTGAATTGTCCATTTGTACATGATATAGAGAAGATTGAGTGATTTTAATTTCTGATTCGTATCTAGCTCGATCTTAATTAAGACCTTGCTTGCTTGTACGCCCGTCAATGTGGGCGTTTATTTCTCGA
>Sponge_DN36134_cf._Sola1-3_CTe_Sola_Capitella_teleta
CACATAATCGCAGTCATAATAGGCGACATCTAGAGGGACAGCTTCCTCCCAAAACAGCTAGTATTCTACAACACCACCATCGATCACAGTAGCTAGTACATAATTATATGTGATGCAATCTGAGAAAAGAGACCACTTCGCGGTAAAAGTCAATTAGAGCTATAGGCGTATTCATGACTCATGGTGTTAATTGATCAATAACGTTTTAATAGCTTATATGTATCTACAGACCTTCTGCTACCTGTCTACGAAGTCTGAAGCTCTGAATCCATCTCTTTCCACCCGAGCGAGCCGTCAGAAAACTGTCACTATTGTTCACTTTTTAATAAAAAAATTTTGCCAAGTAAACGATTTTTCCGCCTACGCGACACGGAAATATCCGGTAGTATACGGGGGGATTTTCCCCTTGCGGTAGAATTTACATCCGTTACTTAGCTACTAAAATTATAATGCACGTTCACGCATGGTCTATTCTGCATTGATGGCGACACATACGAGTGCAAGGGAAGCTTCTAAAGCTATAAATGATCTACTACACTACTCTCTCGAGGACCAGGATGCCCTGCTAGATGTCCTAGATGAGTATTTCACTTCTCCTGAAGACCTGGAAGAAGACAGTGATGCAATGGACACCACAGGTAAAATACACATCAAAATAAATACAGTATACAGTATACACATCGCTAAAATAAGACAGCTTGACATGCAAAACACATACATAATTATAAATGCACAATAATACTACCTAACATAACTACACAGAGTGTGACATAGAGGATGAGAGAGAAGAATTTAACAGTGACGAAGAAACAGACGTGGACGACGAAATTGACATTTCTACAGATACGACAGTAACAGAGGCAATGTCCAAATTACAGCAGGTTTGTGATGTTGAGGTGGAACTCACTCGATCAGACGCTGAAGAGAAGAAGGAGGTACACGATTTTTGCCGAAAAGAGTGTGGGTGTAGTCTGTGGAAACAGAAGTGCTGCTCGCTCCAGTTTTCAGTTCACGAAGTCGAAGACGTTCGTTCCCAGTGCGCAAGCCTCTCCCACGACGAGCTGGATATGGTTCTTTTAGGACAAATCATGGCCACATCCAACAATAGAGACACGGTTGTTACAGCATCTGGGCATAAAAAGTCACCGCGACAGAAAGCGTACACCAGATATTTTCACCAGGGATTGATTGTTTGTGCCAAAATGTTCTTGTTTTTCCATGGTGTTAGTCGCACACGTATGAAGGCCCTGACCCAAAGATACAAAGAAAATGGATTGACCCCAAGGATCCATGGTAACACCAAGCGTTCCCCGAAGTGGACACTTTCTCTCTCTTCAGCTGAATTCGTTGTTCGTTTTTTGGTCCACTACACTCAACTCCACGGGCTTCTTTTACCAGGCCGTGTGCCTGGTTACAGTCGATCAGACCTGAAGCTGCTACCCTCTAGTGCGACCAAGCGTTCAATTTGGATCGAATATCATCAATCGGCCATCAATGACAGCAGTATTCACACAGTTGTGTACAGCACCTTCTGTCGGCTCTGGCGTACTCTCCTACCACAAGTTCTCATAATGAAGCCAATGTCCGATCTCTGTTGGCAGTGTCAGCAAAACAGCACGGCTATCATTCGTTCTGCCAACAGCCAGGAATCCGATAAAAGCTCAACTCTCAAGGCTGCTGAAGACCACCTAACGCACGTACAGTTGGAGCGATCGTACTATCGAGCGATTTGTGATGACTGTCGACAAGAAGTCCGAACATGCTTCACAGAAAACGGCACCTTCTCACCACCACTGCCTCACTCGGGAATCCCTGCAAACACCAAGAGAATAAAAGTGCATTATTCATTTGATTATGCTCAGCAAGTACATTACCCATGTGATCCTCTGCAGCCTGGGCCAATCTTCTTTTTGACACCTCGGAAGTGCTCAATCTTTGGTGTTCATTGCGAAGCCATCCCCCGTCAAGTAAACTTCCTTGGAGACGAGGCAGGAGATTGTGGCAAGGGAGCAAATACCGTCATCAGCCAGCTTCACTATTACTTCGAACACCATGGCCTAGGGGAGACGGAGGTGTACCTGCACGCTGACAATTGTACGGGTCAAAACAAAAACAGCTGCATGATCCACTACCTTTGTTGGCGTTGTATGACAGGACGGCACACGAAGGCCACAATCTCGTTCATGGTTGTCGGCCACACCAAGTTTGCTCCAGATTGGTGCTTTGGTCTTTTGAAACAGCGGTACAGAAGAACGAGAATTGGCTGTCTCACAGATATTGCTACCGTTGTCAACCAGTCTGCAGTCTGCAATGTCTCCCAGCTCGTTACTAGAGAGGACGGGACAACAGTTGTGCCTGTGTTTGATTGGACCAGTTTTTTTGCTGTCCGGATGAAGAAACTGACTGGTATCAAAAAGTTTCACCACTTTTACTTCGATTCGGCAAAACCAGGCGAGGTCGTTGTGAAAGTGCGCTCCGATTCAGCCGAAACGAAATACGAGTTGCTGAAACAGCCTTGGACTCCTGATCCTCAAACACTTCCCGACAAAGTTCCACCAAGAGGGCTCTCAAGTGAACGTCAGTGGTACTTATACGAAAAAATCCGTCCGTTCTGTCCCTTTGAATCACAAGACGTAACTTGTCCCTTGCCTACCGCTCCAAGGCCAACCAGTCGCCATGGAACTCCAGCTACAACACCTCCTCCCCCTGAGTCATCCCAGCCACTTGAGTTAGAGAAGGTATCCTTAGCCCTGGAGCTATCTTGCTTCCAAACGGTGAGATGTGTGACTGCTGTGCCCTATTCTGTTGTAGTCATTAGCTCAAGAGCTTCAGGAGTAAGCGATGGAAGTAGTATACTTTATCTACAAGGCCCTAAAGCTTTCTTAGAAAAATAATTTTAATATCTACCACGTGTGTACTATTTTTTGCATTACGTAATGCATAACGCGGAAAGATTACTAGAATGCAATATTGCATTCGAAAATTTGTCAATGTTTAAGGGGCGTTTTCTCAATAACGTTATTTCAGAGCAGAGAGTTTCAAACGATCATAACTTCGTCATACTATAAGGTATGTGCACGCTAAGCAGAGCATTACGTAGGTAATTTTCTGCTCTATCAGCAGGTGTATAGATCGCAGATTTTTTTGATCAAGCGAAGTGGTCTCTTTTCTCAGATTGCATCACATATACAAAATGTTGTAGCAAGGGAAGGTACTCTTCAGTGAATTCCTTGGGCCAATTGAAG
>Sponge_DN29850_cf._Gypsy-20_GA-I_Gypsy_Gasterosteus_aculeatus
GCCAAGTTCTCTAAATTCAAGCTGCGTAAGTCAAATATTTTGCTAAAGACATATACAGATGAGGCTATGATGGTAACGGGTCAGATTAATGTGTGTGTTAATTATGGAGAACAGGTGGCTCGGCTGGTGCTGGTGGTGGTTGCTGGAAGTGGACCAAGTCTTTTTGGACGCAATTGGCTGAAGTACCTCCAGTTGGACTGGAAATGTATTGCAACTGTCAAATCTCCCCCTGCAGGTACACTAAAGAATTTATTACACGAATACAATTCATTGTTCAAGGACGAGTTAGGTACTGTGACCTCACACAAAGCCACTCTCAGAGTACGGCCAAATGCTACTCCTCAATTTTTCAAACCACGTCCTGTTCCTTATGCAACCAAAGAGGCTATTGGAGATGAATTGGACCGCATGGAGCAACAAGGTATCATCCAGAAAATACCTAGCAGTGACTGGGCAGCACCGTTGGTCGCAGTTCCCAAGAAAGACGGACGTTTTCGACTCTGCGGCGACTATAAAGTGACTATCAACCAAGACCTTGAAGTTGATCAGTACCCCTTGCCTAAACCCGAAGACCTATTCGCAACACTAGCAAATGGCTCCCTTTTCACTAAGCTTGATTTGTCACAAGCGTATCTACAGGTCGAACTCGATAAGGACTCTACCAAATACGTGACTATCAACACCCATCAAGGGTTATACCAGTTCAGCCGACTTCCTTTTGGCATGGCGTCAGCCCCAGCAATATTCCAAAGACTGATGGACACCATCCTACGTGGAGTGCCTCACGTTATCTGCTACTTAGACGATCTGTTGATAACAGGAGTGGATGAAGAAGACCACCTACACAATCTGGAGCAAGTCCTCAAACTTTTTACGGAACACGGGTTGCGATTGAAGAAGGAAAAATGTATCTTTTTGGCCAAGTCGGTAGAATATCTTGGTCATCAGATCAGCAAAGAGGGAATCCAAGCTCTTCCAAGTAAAGTTGATGCTATTGCACAGGCTCCAGAACCAAAGAATGTTCAAGAACTTCGCTCCTTCCTCGGGTTGCTGAACTACTACGGAAAGTTCATCAAGAATCTCTCTAGCATCCTTTACCCAATCAACCAACTTCTGCAAGCGAGTCATAAGTGGGAATGGACACAGGAATGTCAGGAAGCTTTTACAGAAGCAAAGAAACAACTTACATCATCTGATGTGCTCACCCACTATGACCCGGACCTACCAATCAACATGGCTGCAGACGCGTCAGCCTACGGCATTGGAGCCGTTATTTCTCATGTACTACCAGACAGGGCTGAGAGACCAATCTGTTTTGCTTCACGCACGCTAACAACAAGCGAACAAAACTATGCTCAACTCGAGAAAGAAGCACTGGCATTGGTATTTGGTACCAAGAAGTTTCACCAGTATTTGTATGGCAGGAAATTCACGTTAATCACTGATCACAAACCTCTGACAGCTATATTTGGCCCAAAGAAAGGAATACCGTCCCTAGCAGCTGCTCGTCTCCAACGTTGGGCAATTTTTCTCTCAGGTTATGATTACAATATCCAATTCAAGCCCACTCAAGCACACAGCAATGCTGATGCATTATCACGTCTCCCCTTGCCAGTACAAGATTCGTACGAAACGGCTGACATTAATGCTATTCACACTTTCAATGTGGCTCAAATCGAAGCTCTTCCTGTAACATCTCAGCAGGTGCAGACGGCTACCCGACGTGACCCAACCTTAAGCAAGGTGTTAAAGTATGTCAAATCAGGATGGCCACAGAAAGTGACACCGGATCTACAACCATATTTCAACCGCCGTCTTGAAATTGGCATCGAAAGTGGTTGCTTGATGTGGGGAATTCGCACAATCATTCCACAGAACCTGCATGCAAAGACCCTTCGTGCTCTCCATGAGAACCACCCTGGAATGTCCCGAATGAAGGCTATTGCCCGCAGTTACGTGTGGTGGAGTGGACTCGATAAAGACATCGAAAACCAAGCAAAAGCGTGCCTATCGTGCCAGGAACAAGCCTCTAAACCTGCAGTAGCACCACTCCATCCTTGGGTTTGGCCAAACAGCCCATGGAAAAGGATCCATATTGACTACGCTGGTCCATTCTTGAACAAAATGTTTCTAGTGGTTGTAGACGCCCATTCCAAGTGGCCAGAAGTGATTCAGATGTCTTCCACTACGTCTCAAAACACGATCGAGGCACTGCAAGCACTATTTGCTCGGTATGGACTACCAGAACAGATTGTTTCCGACAATGGTGCACAATTCACATCCCAAGAATTTAGCGATTTTGTTCAAGCCAATGGCATAAGACACATACGAAGTGCTCCATACCATCCCTCCACGAACGGCCAAGCTGAACGATTTGTACAAACGTTCAAAAGAGCCATGAAAGCTGGAGAGAGAGAAGGACTGAGTTTGAAAACAAGATTGGCTCAGTTTTTACTGTCATACCGCTCAACTCCACATGCTACCACTAACGTCTCACCGAGTGAACTGTTCCTTCAAAGAAAAGTACGTACACGATTCGATCTCCTCAAACCAAACACAGAGGGAAACGTATCTGACAAGCAGATGAAACAGAAACAGCAACATGACAAACATGCTAAACCAAGGACGTTCTCTGTTGGTCAACAAGTAATGCTCAAAGATTTCCGAACAAACGGCACATGGCTTCCAGGAAGCATTGTACAACAGACAGGACCAGTATCTTACAAAGTGGAAATTGGTGATGGCAGGATACTACGTCGACATATCGACCACATACGTGATAGAACTCATTCTCTTTCCACCACCGAGTCGTCACAAGACGATATAACAAATCCAAACGATTTCGACGATACGGCAGCTCACAAGGATTTGCAAGATTTTGAAGTTTCCCCTGATCAGTCAACTGATCCGTCTCCGACCCCACCTGATGAGTCACCCTCGACTGGTGCATTAACAGCTCGACAATATCCGCAAAGAAATCGCAACAGGCCTGATCGATATGGTGGGTACACTAACATTTAACAGGGGAGGAAATGTGGTATCCTTACGACATGGAACTAACATTAAGATAAAGACTTGTGATTCCGTAAATACTGTCCTGTAAACCTGTGATTCCGTAAATACTGTGTCGTGT
>Sponge_DN32831_cf._BEL-8_Adi-I_BEL_Acropora_digitifera
GAGACGTATGCCAAGGCTACGCTCGGATGTTCACCCACTGAAGAGAATAAGGACGAGACGTATGCCAAGGCTACGCTCGGATGTTCACCCACTGAAGAGAATAAGGACGAGACGTATGCCAAGGCTACGCTTGGATGTTCACCCACTGAAGGAGTCGAAGAGAACAAGATTCTAGGAGTACTCTGGAACCCCACTGCCGATTGCCTCATTTTTGACGTCTCGGAGTTGGCTCAACTCGCGACAAGTCTGCGACCAACCAAACGGAACGTTGTTAGCCTGATTGGGAAGTTTTACGACCCATTGGGGTTTCTAGCACCTGTTACTATCAAGTTCAAGATCCTGTTCCAGAAGCTATGCCAGAACAAAGTTGAGTGGGACAGTACCTTACCAGAGGAATTGATGCAAGAATGGAAGGACTTGGTGGCCGATCTCGGGGAAGGTGGTCCGGTCTCGATGCCCAGAAGCTACTTCCACAATGTTAATGGTACTCCACTCTCCATGACTCTATACGGATTTTGTGATGCATCGACAAGAGCCTACGCTGCAGTGGTCTATTTGGTGCTGAGGACAGAGGCCACCACGACCGTCCACTTTGTCGTTTCCAAGACGAGAGTTGCACCACTTCAAGCTCAGACTATACCACGCTTGGAGCTCCTCTCAGCCTTCCTTCTTTCCAAACTGATTGTAGCAGTCTCAGACAGTCTCCAGCCAACCCTATCTCAATTAGAGATTTCGTGTTTCACGGATTCACAAGTTGCACTCTATTGGATTCGTGGCATTAGCAAAGAGTGGAAACCCTTCGTACAAAACAGGGTTAATGAGATTCGGAAAAACGTCCACCCCAATCACTGGAGACACTGCCCAGGAATATCTAATCCTGCCGACCTACCTTCGAGAGGACTTCCACCATTGGAATTGTCAGTGAATCAGCTGTGGCGAAGAGGTCCTGAGTGGCTAGATGCAGACAACACACCTTGCGGAGAAGCGAAAACGCATCTGATGCCAGAAGAATGTTCTGCAGAACTGAAGACAAGTGCCCTGAGATCGCTCAACCTTGTAGCGACTGACTCCGAGGGCAGCATAAGTGAGTTGTTGGACTGCGAGAGTTTTGGTACATTGTCAAGACTGTTGAGAGTAACGGCCCAAGTCCTGAGAGCAGTTGGAGTATTCAAGAGGAGTTACATTGACATCTCAGCCAACCTGACCCCAGAAGAGCTAGCCCATGCGGAAGGATTGTGGATAACGACCGCACAGCGACAGTTGGTCCAAGAGAAAAACTTCAAGGCTCAGGAGAAACAGCTAAACCTCTTCAAAGACGAGAAAGGAATATGGCGTTGTGGAGGAAGACTCTCCAATGCAGAAATCCCGTATGCTACCAGGCACCCAATACTCCTACCCAGAACCCATCCTCTGACTAAACTGATTGTGAGAAGAGCTCATGAGCGGGTTTGCCATAACGGAGTGAAGGAAACACTGACTGAGACCAGGAGAAGTTTCTGGATACCGAAAGGGAGAAGTCTAACGAAGTGCATCATTCACCGATGTGTTCTGTGCAGAAGATTCGAAGGAGCACCCTTCAAGACTCCACCACCACCACCTCTACCCACGTTCAGAGTGAAGGAAGATCCAGCCTTTTCGTACACTGGTGTCGACTTTGCTGGCCCTTTGAGCATCCGTGGTTCGGTTACACCCGACAAAGTATGGATCTGTCTGTTTACGTGCTTAGTCACTCGAGCTGTACATCTGGACATCGTCTCAAACCAATCCACGTTAACGTTCTTAAGATGTTTGAAGAGATTTGCATCCAGAAGAGGTTTACCCCGAAAGTTCTTGTCTGACAACGGAAAAACGTTCAAAGCAGCAGCCAAGTATATGAAGGCTATTTTCCAGGACGGTACTGTCAAGGAACACTTAGCGGAACTAAGCTGCGAATGGGTGTTCAACGTTGAACGCGCACCATGGTGGGGAGGTGTCTTCGAGAGAATGGTCAAATCGACAAAACGTTGCCTACGAAAAGTGATAGGGAGAGCCCACCTCTCGCAAGATGAACTCCTCACTGCAGTCACGGAAATCGAAGCCGTTATTAACTCAAGACCATTGTCATACATCTCGGCCAACGATTTGGAGGAAGCACTCACTCCTTCTCATTTAATTGTGGGACGTCGAATTCTAAACTTACCCGACCACATTGGATATCTATGTGATTCTACCGAGGATGAAGAGTTCTCAATCAATGCTACACAACTTGCGAAACGCGTTAAGCATCTCAGCAGTACATTGAATCACTTTTGGAATAGATGGAGAACCGAGTATTTAGCAGAACTAAGGGTAGCCCATTACCATTCTGCGAAGAAAATTGCCAATACTGGAGACCACAACCTGTCGATTGGAGATATCGTGATCGTACACAACGAACACCTACCCCGTGGACTTTGGAAGCTCGGGAGGATACAGGAACTCATGAAGGGTCGAGATGGACAATTCAGGGGTGCCACAGTCAAGATGGCCACGAGAGGTCGCCAACAGACTCTGCTGCATCGACCGATCCAACTACTATACCCCTTAGAAGTGAGATGTCCCAATGGATCAGAGATGCCGACTAACGATGCCGAGGAACCTGACACCGAACAAGAAGCTGACGTGGTCACGGAAGATCCTGTGGAAACTCGACAAAGAGCAACACGCGTTGCAGCCCAAAAAGCTGATGAACGCAGGAAGGCTTGTATGTATGAACTGGAAGACGATTGAACTTAATGAACTGAACTTATGATTATGTTATCCC
>Sponge_DN37180_cf._MuDR-40_PI_MuDR_Phytophthora_infestans
ATATTACTGTTGTAAGTTTGTATACTGAGGAAATGAGGAAGTCAAATTCCCCACCCTATCCCGCACCTCGAGTTACTTACTGAATCAAATCCCAACAAAACCCCACTATGTCCTCCACAGGGGGGGGGGGTAGTGGGGACTGACATTGATAGTTGCATAATTACTGACTATAACACGAAAAATCTTATTATCTGTCTGTACGTATCTATATCTAGTAGAATCATGAATCATGAGCATAGTGTTCCTCTGTTTATTTCTTGTTTATTTCTCGCTCCCGGCACTTTTTCTTTAGGACCTTCAGGCAAGATTGTCCGGCTCATATATCCTTGAAAATCGATAAGAATGGCACTGCTTTTGAAGTGGGAAGTGTCTCGACGGAACATACCCATGAAGTATCTCAGGAGCTGTTTAAACATCTACCACGTCAAAGAAGCCTCCCTACTGAAGCTAAAGAAAAGGCTGCTAAACTTCTGGGGATGAATGTAAACAAAAAGCTGTTGCAGCAAGAACTAGTACGAGAGACAGGGAATGTTACTCTTTTAAAAGATCTGACAAACATTGCATCCTCTACCAAACTCGGGAAAAGCAGAAACAGCCTAGATGCTACGGTTGATACTCTGATGAAGCATTATGGAGCTTCTGTGGAAATATTCTCAGACAGTGAAAAAAACCTGAAAGGCGTATTTTTTCAGGATCAGCAAATGAAAGAATGTTTTGAAGCATACCCTGAGCTTCTATGCCTTGATGCCACATACAAATTGCTGGAATTAGGGCTGCCTGTATATTTAATGCTCACCGAGGATTCTAACGGTCAAAGTGAAATAGTGGCAGTCTGCTTGTTGGTGACAGAAGATAGAGAGAGCATGTCTTGGATGATGGAGGCTTTCAAACAGCATAATCAAAATTGGAAGAATGTACGAGTTGTGATGGCAGACAAAGATATTGGCGAGAGAGATGTTGTTAAGGAGCAACTACCAAATGCTTCTGTTCTCATATGCTTATTCCACGCGTTGAGAAGCCTACGAAGAGAGATCACTTGTGAAAAAATGGGGATTTCATCTGGGCAACGGTCCCTCTGCTTGGAGATGGTACAGAAAATGGCTTACGCTACCACAGAAGCTCACTATCGAGAGCTTTATGCTAACTTCCAGAGATCTGCTCCAAGGGAAGTTGTGTTATATTTTGACAAAAATTGGCATAGCATTAGAGATGAATGGGTTCTCGGAATGAAGTCCAACTGTGGCAACTTTCTCAATTTTACTAACAATCAATTGGAGAGTATCAATGGAAAGTTGAAGCAAGTAATAAATCGCCATAGCTCCCTGGAAGAGATTGTTGATAGATTTTTCGTCATTTTAACTGCATTGAGAACTGAACGTGATCATAAGGCTGCTCTGGTCTTTCAACGAGTGAAAGTTAACCCATTTCGAGATGACAGTTCTGAAAGTATGTACTCCCGACTATTGACTAATTATGCGGCTGATTTTGTTCACAAGCAGCTAGAATTAGCTGGTAAGGTATCGAAAATCACAAAGGAAGGTGACGTGTATATTGTGAAAACATCAGAGGGACAAAAAAACGTCACAATTTCTAGTTGCGAGTGCATATTCAGTAGGTCAATGCTCCTGCCTTGTCGCCATATTTTCGCACTGCGCTCTCAACTTGGTATATCTACCTATGATGCTGTTCTTTGTAACGAAAGATGGACAACTGCTTACTATCGATCTACACATCGGATTTTCTCAGCCCATTCTTCAGAGGGTACATTGGTTTTAACAACTGGAAAGGAGCATCGCCGCTCACTAAGCCAACATCAAAAATTTCGAAAAATGTCAATTCTTTCTGCTGAGTTGGCGTCAGTTGCAAGCTATGCATCCAAAAACCAATTTGACAGGCGAATGAAGCTAGTGAAAGATTTGATATTGTATTGGAAGAATGGAGAAGAAGTTGGGCTCGCAGAACTGAATGAAAGTGAAGTCAGTGAAGTCAGGCTCAGAGTCTGGTGATGATGATAATGATGAGCAGCACTCTGTCAAAAGCAAGGAAGGTGCTGCACTTGAAGAGACTGGCACTGTGGCACCAGACATCAAGTCACCGCGTGAATCGCCAGTCATTGGAGGACAGAATGTAAACACAACCCAAGGAACATTGGGAATCAAAGTCGCACCTATTGTGAAAAAGAGAGGGCGACCGAGAGGTCATGAGTTAACCACAATTGGGCTACCAGCGAAGAAAGCAAAGAAAGACGCTGACAAGAAATCAAAGCCATGCAGCTTCAGTCGCCTTCATATATCAAGAAAGGAAGAAGTGATGCTGTTATGGTTTATTGACAAGAAAGTCGCAGAGCTAGCTCTAAAGCAGGGAGTTTTAATAGAAGAGGAACATGTCGAATGTAGACCAGAAAAGATAACCGATGCAGTTGCGGATGAAAATGTACAAGTGCAAACAATTCGTAAATATTACACGTATGAAGCCTGGATGTTAGTTGAACAAGTCGTAAAACAAAAGCACAAGAAGATGACCTGGGTGTGCAACATATGCCATCACGACTTAAATTCGAAGACGTCAGGGGATTCTATTGCGTGTGAATCGTGTTTGCTTTGGTTTCACTTCAGTTGTGTTGGTCTTCTGAAGAGGCCCAAGGCAAAGAACTGGTTCTGTCGTTCCTGTTACCAGGCAGCCTCAAACTAAAGAATAATAATAATAATTAAATTTTGCAGTGATATTTATTGTATTGATGACCCATGTACTTTTTCTAAATAAAGCTTCACAACAAC
>Sponge_DN33313_cf._Cre-1_NV_CRE_Nematostella_vectensis
AAAAAAAAAAATAAAAAAAAAATCTACTCTCTTTGGTTGTTGCACTGTACACTCTTCCAACAAGACGACACAGAGGCTATCCTGCTTGTGGACGCAAGCAATGCGTTCAACGCACTCAACCGCCTTGTGGCCCTGCACAACATCCGTCGTCTCTGTCCCCCACTGGCCACAGTTTTAATCAATACGTACAGGGTACCAACTGAACTATTTGTTGATGGTGACGTGCTCTACTCCTGTGAAGGCACCACTCAAGGGGACCCCCTAGCTATGCCCATGTACGCATTGGCTACAGTACCCATCATCAAGAGATTACATTCCCTCTCCGAAGACATTGATCAGGTGTGGTATGCGGATGACGCCGCTGCAGCAGGGAAAATTGTCAGCTTACAGGAATGGTGGACCAATCTTTCTACACTAGGTCCCAAGTTTGGATACTTTCCAAACCCCCAAAAAACATGGCTTGTCACCAAAGAGAAGCACCTTTCCTCAGCTACAACCCTCTTTGCTAACACTGGAGTGCAAGTCACCTCGGAGGGCAGACCATACCTAGGGGCCGCACTTGGCACTGAAGAATTTGTCACCTCACACGTGCAAGACAAAGTTGGAATGTGGTCTAAGGTTCTGGATAAGCTAACTGTGGTCGCAGAAACACAACCACATGCTGCTCATGCTGCTTTCACTCACGGTCTCTCCAACAAATGGTCATACCTCACACGTACCATCCAAGGCATTGGAAACCTCCTAGAACCGCTGGAATCAACAATCAGAATGAAACTTTTACCCACCCTGACGGGTCAACCACCCCCATCCGACGAAATGCGTGACCTCCTAGCCCTACCAGCGAGATTGGGCGGTATAGCAATAAGCAACCCCACTGCTGTGGCTGAGGCAGAATACTCCGCTTCCACCAAAGTTGCTGGTCCCCTTAAGAACACCATCCTCCAACAAAGCTTCGAGTACGCCACAGAAGTAGCCGAGGCTCAAGTGAAAGCCAGGAATGAGGTCCGCCGATCAAATCGGGAACACTGTAAACATACAGCGGACACCCTGAAGCAATCCCTTTCTACCACTCTAAAAAGATCTATGGACTTAGCACAAGAGAAAGGCGCTTCTAACCGGCTCACCTCCCTCCCCATCCAAGAATTTGGATTTGCCTTACATAAAGGAGCTTTTCGAGATGCCCTCTCACTTCGCTACAGTTGGCAACCATCAGGAGTCCCCTCATCTTGTGCATGCGGCAAACAATTCTCAGTCGATCACGCTCTGTCATGCCCTAAGGGCGGTTTCACCATCACCAGGCACAATGAAATAAGGGATTTAACGGCCAACCTACTCACTGAAATTTGCAGTGACGTCTGTGTAGAGCCTGAACTACAACCTGTAAGTGGTGAAGAACTAATCGGGCTGTCAGCAAATGTCCAAGACGGTGCCAGATTAGACATTGCGTGTAATGGCTTCTGGGGTGGGCGCTTTGAACGTACATATCTAGATGTACGAGTGTTTAATCCCCATGCAAAATCAAACCAACACACCAACTGCTACAGGAAGCATGAACTTGAAAAGAAAAGACAATATGAACAACGCGTCAGAGATATCGAACACGCCTCATTCACTCCTTTGGTGATGTCAGCCACAGGTGGTATGGCCAACCAGGCCACTGTGTTCTACAAAAGGCTTGCCTCAAACTTGGCAATCAAATCTAATGAAAGCTACAGTAGAACACTGTCCTGGCTAAGGAGCAGAATTACATTCTCTCTCCTACGCTCTGCCATTCAGTGCATCAGAGGATCCCGCTCCAGTCGTGGACAGCCAGCCAGGTCCCAGAATCACCCCTCAGCGGACCTGGCCAACTCGGAACTAAACTTCAATGAATAAATACATGGTTTAACTTTTACATGACTTTAGTTTTTTCATTACATTAACCCTGTCCTCTCATTTCCGTTTCCGGTTTCCGGAAAAAAAAAAAAGAAAAAAAAGAAAAAAAAAAAAAATTTTTTTCTGCAGCTCCCATTGCCAAACC
>Starfish_DN80294_cf._Academ-2_SP_Academ_Strongylocentrotus_purpuratus
GCCAGTTTGCAATGTGATGTCATGTGGTCAACCCTCCAATTGTCTGACCTTTCAATATCATCCACTTAGACCGTGGGCTGAGGGCCAAATTTTTTTTTTTTTGTAGTCCACCTCACGAATCTACTTTTGCTTGTGCTTAAAAAATCGTAAAAACACCACTGATTATGAATATGAAATTCGCCAAGCCGAAAAACTGCACATGAAAAAGATATTAATTAATTAAGTTGGGAAAAATCGGAAACTAATAAAGCCATGATTATTTTGATTATCCAATCACGGCGCCTCTTTCATGAGCTATCGCGATGCGTTGACCAATGAGGAGGCGCGTTTCACGGTGAAGCACCACAACAACAATGGCGTCTTCATCAGACATGGCGGACACATCGGAAGGAGAGGAAAGTGGCGATGAAGGTTCTATTTATTGTTGTATGCATACTTGTGATAAAAAATCTAAGCTAGTGAAGTTGACAGACAAAAGCTACGCTAAATTTAGGGACTGCAGCCTGCGATGGCGTGAATTAAACTGTCCCGAAAGTTTAATTGCTGCCACGTTTTTGGAGAACGACCACGACGACCGTGATGATGATGATCGCAACCCTCCTCCATCCGGTTCCGGTGATACTTCACGCGGTTCAACGCGAGGACGACCTAGAGGAGGAAGAGTAAGGTAAACATGGAATCGAGCGATATTTTTGTGTGTGTAATTTAATATTTAATGCATGTAAAACATTTTTATGACTGAGTCACCAAAGACTGACTTTCGAGTTCGACTGTCACTAGTCAGTTTCATTCATTATCGATCGTGCAGCAGCACTGCATACCGTCGTCCGTGCAGACAGTTTTTTGTTCCCTTTGGATTTTACTATAGTCACAAGGCCTTCCTATTTTAGTCCGATTTTTTTGTCCTTGGACAAATCTGAAACAAATGTGATTCAATAGCTTAGAAATATATCTGGCCTACACCATGTATGTGAATGTATACTGTCAAGTGTCGTGTAGTCTGTAATGTAGCTCTGTAGTAAGTCACAATCTCACTGTACTTGAAAAAAAAAATCATTTGGCCTGCATTCAGAATCCCTTGCCCTTCCTTGTTTTGTTGAATTTTGAAACCGGTTTTACCTGCCAAATATGTCTGACACTTAGATTTTTTTAAATTAATTAATTTGTGTGCTGTCTTAATAAACAGTCTCAAGGTTATAATATATGCATCCACTTTTTGAATGGGCAGATTCGACTCGACACAAAAACTTCAACGCACTTTTCAGATGTGTATGTGAAGTTCTAGCGTCACTCGCAGAATGATTGTCTTTTTGAAAAAAAAAATCTGCCCCTTGAACAAGTGTACATTTTATAACCATGAAAGTGCTTATTTGTTGTCCTTTTTTCTGGAGCTGGACTCATAATTACAAATTTTCAAAGAAATTGTCCTACTTGATACAGATATTAGTCATAATGTCACATTATACAAAGGTTTTAACATAAAAAGGCTTGCAGCAGTGACTAACTATTGGCATTTTTTGTTCCTCTTTTTTAAAAATAGAAGGCGAAGTGGTCAGCCGGGCTATCACTTGGAATGTTACCGCCACTATTGTAACACAACAAAGATTAAGCGGGCAGAGGAAAGACAGAAAAAGAATCAGCTGGAGGAAATTAAAGAAGAAAGTGAACTTGGTGAGAATCAAGACAGCCAAGATCATCTACCAACAAAGCGGTTGCTGCGATCAGGGTCAGAGCAAACACAGGTCATTCCAACTCCAGGCCGGTCACATGTTCTCCCAATACAGTGCATCATTTGCCGAGAGACAAAATACACCAGGGAAAAAGCTTCGCAGAAGAGAAAGAGAGAGCGATTGGTTCAATGCGAGACAAATCAGGGAGGGCAGTTAGTCAAAGCTGCCAAAATTCGACAAGATGAACAGCTGTTGTTGCAAATCCAAGACCGGGATCTTGTAGCCATTGAAGCCCGGTATCATAAAAGCTGTTATCTTAAATACACAAAGATTGTTCGTCTATACAGTTCAAATGATCAAAGTGAAACTCCACAAAAAGATTTTGAAATTTCATTCCAAAAGTTCAGTCAAGCTGTATTGAAAGAAAAAATCATCGAAGGTAAAGAAATCTGGCGTCTCACAAAACTAACCAAGGCATTTGTTAAGATTGTTAAAGAAGTTGAGGGAATAGATGCAGAAGGATATAAAACTCATAACTTGAAGAATAGGATCAAAAAGGCACACCCTATTATTTGTTTTTCTAGACCCTCACGTTTCTTTGAAAGTGATATTGTATTTGCAGGTAGTTTAGATGTTATGGATGTTGTTGAGGAAGCAGTTCATGAGTCTTCCACCAGTGAGAGTGAGAGTACAAGTAGTGGAGATTTCACACCTGAGAAGACAGCTAACTATCCTGGGGAGATTAGAGAGCTTTATTTGGCAGCACAGAATCTCAAAAATTTGATGGAGAACTCAACGACTACTGGTCCCTGGCCTCCAACTGCAGCTGATCTGACTATTGATAAAATCCACGAGATTGTCCCCTATCAACTCTTCAACTTTTTAGCATGGAGCACCGGCTGCAGCAGTGTCCCAATAAGTTCAGGTAGGATTGCAGTAGCAGAAGAAGATGAGCTTCGAGTGTTGTCTATCGCTCAAGATATAATGTATCTTAAGGCAAAGGGAAGGACTCTGATGCCAAAACATACCGCCCTTGCCATGGCAGTGAGGCATTTTACCGGGTCTGCTAAGTTGATCGGTCTTCTTAATGGTTTAGGTCATTGTGTTTCAAATTCAGTTGTGCTGGGCCATGACACTGCACTTGCTAAACGGCAGCTTGCCATGAGTGATGTTCTACTCCCACCAGGGACGCAGCCAATTTTCAGCACTCTAGTGTGGGACAACAACGACTTCGGTGAAGAAACTATTTCGGGCAAGGGTACTACCCATAACACAAATGGAATCATCATCCAACGCCCAACATCATCCTCAGTTAATCAATCACCTGCAGAAAAGTATGTCCCTAAATCCAATGCAAGGTCATTTCAACCACTCCCAACTGAGATCAAGCCATATCTTGGATTAAAGAAGAAGGGACCTCGGCCATTTGGGAAGGATGTTCTTCTAGGAGAAGAGAATCATTTACAAGCCCAAGAGAATCCTCGAAAATTGGATCTAGCTTATGTTTTAATGAAGCTGGCAGGAGTATCAGAAGAGTTTTTTGCAGGATGGACAGGATTCAACACGACTCTTAATTGTTCCAACGTTCCATGGATGTCAAAGGTAGGATACCTTCCCATTATTGATGCTAGCCCGACTGAGTATGATACCGTTTTCACCATTTTGGATAGAAGTGTTGAAATAGCAAGTAGTCTTGACCAGGAGAAAATAGTTGTTGTTTTTGATCAAGCTATTTATGCTAAAGCACAGCAGATAAGATGGAGGAATGATGAATTTATGAATAAAGTTGTTATTCGACTTGGAGCGTTCCACACTGCCATGTCATTGTTGGCATGTATTGGAAAGAGATTTCGAGACGCGGGCTTAGAGGATATAATGATTGAGTCTGGTATTGTCGCTCAAGGTTCCATCAATGGTGTGATGAATGGACACCACTACAACCGCAGCATGAGATCTCATAAATGTGTGATGGAGGCATTGCAACGGCTGCGATGGCAGGTGTTCTTAAACACTCTTCCTGATGAAGAGAAAGATTCAGTACTTGGGGTACTGGTAATACTTCAGAGTTCATTTCCAAGTGCAGCATTCCAGGAGCACGTTCAGTCTGAACGATTTGCAGATGTACTTAAGTCTTACAGTCAGTTCATATCTACTCATTCCAATGATCCAACATTTGCTGTTTGGTCATCATACATTGAGATGGTAGAACTTCTTCTTCTTTTTGTAAGAGCCACTCGAGAGGGTAACTGGGATCTTCATCTTTCAAGCATTCGAAGTTTGTTGCCGTGGTTCTTTGCATATGATCGCACAAATTACTCAAGGTACCTGCCTGCTTATTGGCTCGAGATGTGTGAGCTACCGGTTCGTCATCCATTAGTTCATGATGCATTCATGATTGGCGAGTTTGCAGTTCAACGACAGCAAGAACATGGTTTTTCTCAAGTGGCTTGTGACCAGGCAATCGAACAAACCTGCAATCGGGACACCAAGACGAAGGGGGGAATGATAGGTTTTACAACGCGTAAGGGTGCAGTTCAAAGATGGATACTATCACAGCATGAGCGATCTGCAATTTCAAAGCGGTGTGAGGAGATGGCAGGGCAAGGTGAGAAAACCAGAAGAAGAAAAGATCTTGACAAAACACGGATAAAGAAGGATGAAGAAGATGTGCGTTCTGTAATCAGTTGTATTGAAGCAAGGATAAATCCCTTTGAAGAGTCTAATGAGCGTTTGCTCCATATTTCGTCAGGCGTGGTAGCTTCCAAAGAGGTCAATAAGGACTACCTTGAAGCAAGAGAAAGAGGAGATGCTTCTTTTGTTGTCTTTTGCAAAGACAGGTTGCATGTAAGTGATGTTGATATGTTTGCTACCCTCAAGAAACAAAAGCTAAAAACATTCAGTTCCATGAACAAAATGACAACTTCAAAAGTGAAGGGGAAGGAAGTAACACTTAAGGCAGACAGAACGCTTTTTCAGCGGCTTCTCATTATTGCCAGCGTAAGGAAATTAGACATCCCCAAAATGTTAACATACAACCTCGGACCATTGCCTTTATCACTTGCAACTTTCAATGGGTGTCTTAATAAGACAACAAAGGCCAGTCTTATGCATTATATTGAATCTATTGTCGACCCCTCCCCAGTCATGGATAGTGTCCCAAAGGGTAGTGTTTGGCTAGTGGATGGAATGGCTATGCTTCAAGAACTTCCACAGAGAAGTATTCCAAGTACATTTGGTTTGCTGGCAGATCATCTCCTGAGACAACTTGTAAATTTGGCCAGAGGTGTGCACAGTGATGCTGTTCACTTTGTGGTTGACATGTATCCCAAAATCAGCATCAAGAATGCAGAGAGAGGAAAACGAGCTGCAAGTGGAAGTCAGGTCACCAAAATCTATGGCGAAGACCAGAAAGTTCCTCATCAGTGGAAGAAATTCCTTTCATGTAGTGATAACAAAGTGGCGCTTCAGAATTTCTTGTTTGAAGCATGGAGTAAACGACCTGCGAAATCGCTGCATAAAGTCACAGTTTTCGCTGCTCATGGTTGTCATTGCCATTCACTGAAAGATGTGGCGGGTGAAATGGTGGTTGAAAATATTGCAGATTTGGAGTGCAACCATGAGGAGGCTGATACTCGACTCTTTCTTCATGCAAAGTATGCAGCTTTGTATCAAACATCCTCCAACACAACAACAGCTCATGTTATAGTCAAGAGTCCTGACACAGACGTATTTGTCATAGGTGTTTGTAAAGCCAACAGAATTGGAACGACTTTGCTTCTTCATACAGGACGAGGAAACAACAAACGAGTCCTTAACCTTACCAATGTGCACAATTATCTTGGAGCAGAAGTTAGTGATGCCTTGATTGGACTTCACTGCTTTACAGGGTGTGATTCGGTTAGTGCATTTTACGGGAAGGGAAAGAGTAAGGCGATAAAATTGATGATGGGCGATAGTGATGTTCAGAAAGTTTTCAAGCAGATTGGTTCGTCTTTCGAAGTTAGTGAAGAAGTCATCAAAGCCATTGAGAGATTTGTTTGCAAATTATATGATCAAGACTGTTCCTTGGTTAATATGGCAAGATACAACATGTTTTTGATGGTTACAAAAACAGAGGCTGCCATGCCACCTACAAGTGATTCACTGCAGCAACATATTTTCAGAGCAAACTATCAGGCTGCTATCCACACTAGGTGTTTTGAACAAGTTCAGGACATCCCTAGTCCACATGGTCATGGCTGGAAGATTGTCAATGACATGGATCTTGATATATTATGGGGAGATCTCCCACCAGCTCCAGATAGTGTTCTTGAACTGTCCAATTGTAGGTGTAAAAAAACCAAATGTAAGGCACCACTAGCCAGCCTCAAGGGCAAGTGTTCTTGTCGTCAAAACAATGTTCCATGCACAGATTTATGCACTTGTATAGGTTGTGAAAATTCTCTTTCAACTGAAAACTCAGATGATGAGGAGATTGACTCCGATGAAGATTGTTGATGTTTACTAAGTGTAACTACTGGTACCTTAACTGTGATCCTTTGTATGACCATTTCTTGTTGAATTACTTATTTGTGCTGCACAATTGATATGTACATAACTTTCTTGGATAATTGTTGTGAGAACTATACTGACGAACTATTAATTACATGAAAATGTATACTAAATATAATAATAGTTTAATCTGCAAAATCAAACAGGCTTTTGAATTTTAGAAGAAAAAAAATTCCTTTGGATAACGAATACATTTTCAAAAGCCATTGTATATTGAAAGTCATTTCATCATTTATTTGTACAGTTTTTCAATAACTAACCCTTTATGACTACGATTCTGCCTGTTAAAATAAATTAAAATTAAGGTTTATGCATTTTCCTACAAAAGGGAGTGGAAATATCTGAAATGCCAAACTCTTATGTTTTAGTTAACAGATCACACTGAGGAAAGAAAGAAACCGACCATTGACATCTGTTGCTTTATCTCAACGATTTATTTATGTATTTTTGTTGTTGAATGAAATGGAATTTTGTATTTTACTTACTTTGCTGTGAAACGACATATTGAAGTTGATAAGATATTTCATATGATTATTGAACACACTATTGAACAAGTACAGGGCCCAATTTCATAGAGC
>Starfish_DN71126_cf._Academ-2_SP_Academ_Strongylocentrotus_purpuratus
[truncated: 207,978 more chars]
